# Supplementary material for: Medicago truncatula genotype drives the plant nutritional strategy and its associated rhizosphere bacterial communities
Source: New Phytol. 2024 Nov 28;245(2):767–84. doi: 10.1111/nph.20272 (PMC11655437; doi:10.1111/nph.20272)
Supplement: Supplementary file 2 — Notes S1 Zip file containing datasets and R scripts used to produce the analyses and figures. [file NPH-245-767-s003.zip]

Archive with 99 entries (92 files):
- Notes_S1/
- Notes_S1/.DS_Store
- __MACOSX/Notes_S1/._.DS_Store
- Notes_S1/Microbio_R_analyses/
- Notes_S1/Ecophysio_R_analyses/
- Notes_S1/Microbio_R_analyses/.Rhistory
- __MACOSX/Notes_S1/Microbio_R_analyses/._.Rhistory
- Notes_S1/Microbio_R_analyses/01_Rscript_data_properties.R
- __MACOSX/Notes_S1/Microbio_R_analyses/._01_Rscript_data_properties.R
- Notes_S1/Microbio_R_analyses/03_Rscript_bacterialComposition.R
- __MACOSX/Notes_S1/Microbio_R_analyses/._03_Rscript_bacterialComposition.R
- Notes_S1/Microbio_R_analyses/06_Rscript_RDA.R
- Notes_S1/Microbio_R_analyses/.DS_Store
- __MACOSX/Notes_S1/Microbio_R_analyses/._.DS_Store
- Notes_S1/Microbio_R_analyses/00_Data/
- Notes_S1/Microbio_R_analyses/07_RMarkdown_RandomForest.Rmd
- __MACOSX/Notes_S1/Microbio_R_analyses/._07_RMarkdown_RandomForest.Rmd
- Notes_S1/Microbio_R_analyses/08_Rscript_GEA.R
- __MACOSX/Notes_S1/Microbio_R_analyses/._08_Rscript_GEA.R
- Notes_S1/Microbio_R_analyses/02_Rscript_alpha-beta-diversity.R
- __MACOSX/Notes_S1/Microbio_R_analyses/._02_Rscript_alpha-beta-diversity.R
- Notes_S1/Microbio_R_analyses/09_Figure5/
- Notes_S1/Microbio_R_analyses/04_Rscript_Picrust2.R
- __MACOSX/Notes_S1/Microbio_R_analyses/._04_Rscript_Picrust2.R
- Notes_S1/Microbio_R_analyses/.Rapp.history
- Notes_S1/Microbio_R_analyses/05_Rscript_PCA.R
- Notes_S1/Ecophysio_R_analyses/.Rhistory
- Notes_S1/Ecophysio_R_analyses/.DS_Store
- __MACOSX/Notes_S1/Ecophysio_R_analyses/._.DS_Store
- Notes_S1/Ecophysio_R_analyses/00_Data/
- Notes_S1/Ecophysio_R_analyses/Rscript_EcophysioAnalyses.R
- __MACOSX/Notes_S1/Ecophysio_R_analyses/._Rscript_EcophysioAnalyses.R
- Notes_S1/Microbio_R_analyses/00_Data/201014_ko00001.keg
- Notes_S1/Microbio_R_analyses/00_Data/.Rhistory
- __MACOSX/Notes_S1/Microbio_R_analyses/00_Data/._.Rhistory
- Notes_S1/Microbio_R_analyses/00_Data/dbreads_METARHIZO_BACTERIA_C95_T80_G_otuidcorrected_tab.txt
- Notes_S1/Microbio_R_analyses/00_Data/dbreads_METARHIZO_BACTERIA_C95_T80_G_otuidcorrected_tab_OTU_nonorm_filtered.txt
- Notes_S1/Microbio_R_analyses/00_Data/pred_metagenome_unstrat_descrip.tsv.gz
- __MACOSX/Notes_S1/Microbio_R_analyses/00_Data/._pred_metagenome_unstrat_descrip.tsv.gz
- Notes_S1/Microbio_R_analyses/00_Data/.DS_Store
- __MACOSX/Notes_S1/Microbio_R_analyses/00_Data/._.DS_Store
- Notes_S1/Microbio_R_analyses/00_Data/201126_Formula_linear_regression_between_OTU_phenotype.txt
- __MACOSX/Notes_S1/Microbio_R_analyses/00_Data/._201126_Formula_linear_regression_between_OTU_phenotype.txt
- Notes_S1/Microbio_R_analyses/00_Data/00_dataSets_Rworkspace.RData
- __MACOSX/Notes_S1/Microbio_R_analyses/00_Data/._00_dataSets_Rworkspace.RData
- Notes_S1/Microbio_R_analyses/00_Data/200807_EC_GOannotation.correct.txt
- __MACOSX/Notes_S1/Microbio_R_analyses/00_Data/._200807_EC_GOannotation.correct.txt
- Notes_S1/Microbio_R_analyses/00_Data/data_OTU_norm_picrust.txt
- __MACOSX/Notes_S1/Microbio_R_analyses/00_Data/._data_OTU_norm_picrust.txt
- Notes_S1/Microbio_R_analyses/00_Data/List_OTU_corBacteriome_482.txt
- __MACOSX/Notes_S1/Microbio_R_analyses/00_Data/._List_OTU_corBacteriome_482.txt
- Notes_S1/Microbio_R_analyses/00_Data/weighted_nsti.tsv.gz
- Notes_S1/Microbio_R_analyses/00_Data/.Rapp.history
- Notes_S1/Microbio_R_analyses/00_Data/PredMetagenomeNormKEGG.txt
- __MACOSX/Notes_S1/Microbio_R_analyses/00_Data/._PredMetagenomeNormKEGG.txt
- Notes_S1/Microbio_R_analyses/00_Data/picrustPredMetagenomeUnstrat.txt
- __MACOSX/Notes_S1/Microbio_R_analyses/00_Data/._picrustPredMetagenomeUnstrat.txt
- Notes_S1/Microbio_R_analyses/00_Data/marker_predicted_and_nsti.tsv.gz
- Notes_S1/Microbio_R_analyses/00_Data/data_RandomForest_ecophy_OTU_mean_001_83.txt
- __MACOSX/Notes_S1/Microbio_R_analyses/00_Data/._data_RandomForest_ecophy_OTU_mean_001_83.txt
- Notes_S1/Microbio_R_analyses/00_Data/201014_KEGG_conversion_file_CategoryToEC_temp3.txt
- __MACOSX/Notes_S1/Microbio_R_analyses/00_Data/._201014_KEGG_conversion_file_CategoryToEC_temp3.txt
- Notes_S1/Microbio_R_analyses/00_Data/EC_predicted.tsv.gz
- Notes_S1/Microbio_R_analyses/09_Figure5/.DS_Store
- __MACOSX/Notes_S1/Microbio_R_analyses/09_Figure5/._.DS_Store
- Notes_S1/Microbio_R_analyses/09_Figure5/00_Data/
- Notes_S1/Microbio_R_analyses/09_Figure5/R_script_Figure5.R
- __MACOSX/Notes_S1/Microbio_R_analyses/09_Figure5/._R_script_Figure5.R
- Notes_S1/Ecophysio_R_analyses/00_Data/Data_ecophy_rep.txt
- __MACOSX/Notes_S1/Ecophysio_R_analyses/00_Data/._Data_ecophy_rep.txt
- Notes_S1/Ecophysio_R_analyses/00_Data/.Rhistory
- __MACOSX/Notes_S1/Ecophysio_R_analyses/00_Data/._.Rhistory
- Notes_S1/Ecophysio_R_analyses/00_Data/.DS_Store
- __MACOSX/Notes_S1/Ecophysio_R_analyses/00_Data/._.DS_Store
- Notes_S1/Ecophysio_R_analyses/00_Data/Data_ecophy_mean.txt
- __MACOSX/Notes_S1/Ecophysio_R_analyses/00_Data/._Data_ecophy_mean.txt
- Notes_S1/Ecophysio_R_analyses/00_Data/.Rapp.history
- Notes_S1/Microbio_R_analyses/09_Figure5/00_Data/241011_data_cytoscape_fig5_groups.txt
- __MACOSX/Notes_S1/Microbio_R_analyses/09_Figure5/00_Data/._241011_data_cytoscape_fig5_groups.txt
- Notes_S1/Microbio_R_analyses/09_Figure5/00_Data/201117_Spearman_correlations_among_OTU_analysed_in_RF.txt
- __MACOSX/Notes_S1/Microbio_R_analyses/09_Figure5/00_Data/._201117_Spearman_correlations_among_OTU_analysed_in_RF.txt
- Notes_S1/Microbio_R_analyses/09_Figure5/00_Data/.DS_Store
- __MACOSX/Notes_S1/Microbio_R_analyses/09_Figure5/00_Data/._.DS_Store
- Notes_S1/Microbio_R_analyses/09_Figure5/00_Data/TableSup_09_OTUheritability.txt
- __MACOSX/Notes_S1/Microbio_R_analyses/09_Figure5/00_Data/._TableSup_09_OTUheritability.txt
- Notes_S1/Microbio_R_analyses/09_Figure5/00_Data/241011_data_cytoscape_fig5.txt
- __MACOSX/Notes_S1/Microbio_R_analyses/09_Figure5/00_Data/._241011_data_cytoscape_fig5.txt
- Notes_S1/Microbio_R_analyses/09_Figure5/00_Data/201117_Pvalue_SpearmanCor_amongOTU_underDiagoNonCorrected_upperDigoCorrectedForMutlipTesting.txt
- __MACOSX/Notes_S1/Microbio_R_analyses/09_Figure5/00_Data/._201117_Pvalue_SpearmanCor_amongOTU_underDiagoNonCorrected_upperDigoCorrectedForMutlipTesting.txt
- Notes_S1/Microbio_R_analyses/09_Figure5/00_Data/241011_supTable3-10_AllGWAS.txt
- __MACOSX/Notes_S1/Microbio_R_analyses/09_Figure5/00_Data/._241011_supTable3-10_AllGWAS.txt
- Notes_S1/Microbio_R_analyses/09_Figure5/00_Data/C_Data_Cytoscape_coremicrobiome_05.txt
- __MACOSX/Notes_S1/Microbio_R_analyses/09_Figure5/00_Data/._C_Data_Cytoscape_coremicrobiome_05.txt
- Notes_S1/Microbio_R_analyses/09_Figure5/00_Data/230822_OTU_list_network.txt
- __MACOSX/Notes_S1/Microbio_R_analyses/09_Figure5/00_Data/._230822_OTU_list_network.txt
- Notes_S1/Microbio_R_analyses/09_Figure5/00_Data/241011_data_otu_info_gwas_rf.txt
- __MACOSX/Notes_S1/Microbio_R_analyses/09_Figure5/00_Data/._241011_data_otu_info_gwas_rf.txt
- Notes_S1/Microbio_R_analyses/09_Figure5/00_Data/241011_data_sparCCnetwork_statProperties.txt
- __MACOSX/Notes_S1/Microbio_R_analyses/09_Figure5/00_Data/._241011_data_sparCCnetwork_statProperties.txt
