# Supplementary material for: Medicago truncatula genotype drives the plant nutritional strategy and its associated rhizosphere bacterial communities
Source: New Phytol. 2024 Nov 28;245(2):767–84. doi: 10.1111/nph.20272 (PMC11655437; doi:10.1111/nph.20272)
Supplement: Supplementary file 2 — Notes S1 Zip file containing datasets and R scripts used to produce the analyses and figures. [file NPH-245-767-s003.zip › Notes_S1/Microbio_R_analyses/01_Rscript_data_properties.R]

################################################################################
################                Data properties                 ################
################################################################################


################ Load the required R packages
library(tidyverse) # ggplot2 3.3.5 / purrr   0.3.4 / tibble  3.1.6 / dplyr   1.0.7 / tidyr   1.1.4     ✓ stringr 1.4.0 / readr   2.1.1  / forcats 0.5.1
library(phyloseq) # phyloseq 1.36.0


################ 1.1. Data properties - The raw data

######## 1.1.1. Sparcity

setwd("01_Data_properties/")

sum(data_bac_withoutOutsiders_raw==0) # 158898551
sum(data_bac_withoutOutsiders_raw==0)/(dim(data_bac_withoutOutsiders_raw)[1]*dim(data_bac_withoutOutsiders_raw)[2])*100 # 97.94792 % of zeros
# Raw data are sparse

######## 1.1.2. Library size  
seq_sum <- rowSums(data_bac_withoutOutsiders_raw)
max(seq_sum) # 67988
min(seq_sum) # 30471
# Around two fold differences, so can use % for normalisation
plot(seq_sum, ylim=c(0,70000), ylab=c("Number of reads per sample"), xlab=c("Samples"), las=1)


################ 1.2. Data properties - The normalised data - with replicates (n=435)

######## 1.2.1. Sparcity
sum(data_bac_withoutOutsiders_filt_norm_rep==0) # 4523077
sum(data_bac_withoutOutsiders_filt_norm_rep==0)/(dim(data_bac_withoutOutsiders_filt_norm_rep)[1]*dim(data_bac_withoutOutsiders_filt_norm_rep)[2])*100 # 66.58051 % of zeros
# Normalised data are sparse

######## 1.2.2. Library size - check normalisation
seq_sum <- rowSums(data_bac_withoutOutsiders_filt_norm_rep)
max(seq_sum) # 48395.77
min(seq_sum) # 48395.77


################ 1.3. Data properties - The normalised data - sum of the replicates (n=155)

######## 1.3.1. Sparcity
sum(data_bac_withoutOutsiders_filt_norm_sum==0) # 1080678
sum(data_bac_withoutOutsiders_filt_norm_sum==0)/(dim(data_bac_withoutOutsiders_filt_norm_sum)[1]*dim(data_bac_withoutOutsiders_filt_norm_sum)[2])*100 # 44.6444 % of zeros
# Normalised data are sparse

######## 1.3.2. Library size - check normalisation
seq_sum <- rowSums(data_bac_withoutOutsiders_filt_norm_sum)
max(seq_sum) # 135820.4
min(seq_sum) # 135820.4

rm(seq_sum)

setwd("..")
