# Supplementary material for: Medicago truncatula genotype drives the plant nutritional strategy and its associated rhizosphere bacterial communities
Source: New Phytol. 2024 Nov 28;245(2):767–84. doi: 10.1111/nph.20272 (PMC11655437; doi:10.1111/nph.20272)
Supplement: Supplementary file 2 — Notes S1 Zip file containing datasets and R scripts used to produce the analyses and figures. [file NPH-245-767-s003.zip › Notes_S1/Microbio_R_analyses/03_Rscript_bacterialComposition.R]

################################################################################
################              Bacterial composition             ################
################################################################################


################ Load the required R packages
library(tidyverse) # ggplot2 3.3.5 / purrr   0.3.4 / tibble  3.1.6 / dplyr   1.0.7 / tidyr   1.1.4     ✓ stringr 1.4.0 / readr   2.1.1  / forcats 0.5.1
library(phyloseq) # phyloseq 1.36.0
library(vegan) # for alpha-diversity - vegan 2.5-7
library(FSA) # for Dunn tests - v 0.9.1
library(rcompanion) # for Dunn tests - v 2.4.13
library(ade4TkGUI) # ade4 1.7-18 / ade4TkGUI 0.3-1


################ 4. Bacterial composition

setwd("04_BacterialComposition")

######## 4.1. Data preparation

#### 4.1.1. Combine the OTU occurrence table and the taxonomic affiliation table (for suplemental table)
data_temp1 <- as.data.frame(t(data_bac_withoutOutsiders_filt_norm_rep))
data_temp1$OTU_id <- rownames(data_temp1)
data_temp2 <- OTU_metadata
data_temp2$OTU_id <- rownames(data_temp2)
data_temp3 <- inner_join(data_temp1, data_temp2, by="OTU_id")
rownames(data_temp3) <- data_temp3$OTU_id
write.table(data_temp3, "Table_supplemental_2_OccurenceDataTable_rep_norm_TaxonomicID.txt", sep="\t")

#### 4.1.2. Data manipulation for the boxplot at Phylum level
## Calculate the sum per phylum for each sample
data_otu_phylum_rep <- aggregate(data_temp3[, 1:435], by = list(phylym_sup90=data_temp3$phylym_sup90), sum)
rownames(data_otu_phylum_rep) <- data_otu_phylum_rep$phylym_sup90
rownames(data_otu_phylum_rep)
## Calculate percentage
data_otu_phylum_rep_percentage <- as.data.frame(apply(data_otu_phylum_rep[,-1],2,function(x){x/sum(x)*100}))
plot(colSums(data_otu_phylum_rep_percentage))
means <- apply(data_otu_phylum_rep_percentage,1,mean)
sd <- apply(data_otu_phylum_rep_percentage,1,sd)
write.table(means, "240722_data_otu_norm_rep_summedPerPhylum_mean.txt", sep="\t")
write.table(sd, "240722_data_otu_norm_rep_summedPerPhylum_sd.txt", sep="\t")
write.table(data_otu_phylum_rep_percentage, "240722_data_otu_norm_rep_summedPerPhylum.txt", sep="\t")
data_otu_phylum_rep_percentage$phylum <- rownames(data_otu_phylum_rep_percentage)


#### 4.1.3. Data manipulation for the boxplot at Phylum or Class level for Proteobacteria
## Calculate the sum per class for Proteobacteria for each sample
data_otu_taxoSimple_rep <- aggregate(data_temp3[, 1:435], by = list(taxo_simple=data_temp3$taxo_simple), sum)
rownames(data_otu_taxoSimple_rep) <- data_otu_taxoSimple_rep$taxo_simple
rownames(data_otu_taxoSimple_rep)
## Calculate percentage
data_otu_taxoSimple_rep_percentage <- as.data.frame(apply(data_otu_taxoSimple_rep[,-1],2,function(x){x/sum(x)*100}))
plot(colSums(data_otu_taxoSimple_rep_percentage))
means <- apply(data_otu_taxoSimple_rep_percentage,1,mean)
sd <- apply(data_otu_taxoSimple_rep_percentage,1,sd)
write.table(means, "data_otu_norm_rep_summedPerTaxoSimple_mean.txt", sep="\t")
write.table(sd, "data_otu_norm_rep_summedPerTaxoSimple_sd.txt", sep="\t")
write.table(data_otu_taxoSimple_rep_percentage, "data_otu_norm_rep_summedPerTaxoSimple.txt", sep="\t")
data_otu_taxoSimple_rep_percentage$taxo_simple <- rownames(data_otu_taxoSimple_rep_percentage)


#### 4.1.4. Data manipulation for the boxplot at Class level
## Calculate the sum per class for each sample
data_otu_class_rep <- aggregate(data_temp3[, 1:435], by = list(class=data_temp3$class), sum)
rownames(data_otu_class_rep) <- data_otu_class_rep$class
rownames(data_otu_class_rep)
## Calculate percentage
data_otu_class_rep_percentage <- as.data.frame(apply(data_otu_class_rep[,-1],2,function(x){x/sum(x)*100}))
plot(colSums(data_otu_class_rep_percentage))
means <- apply(data_otu_class_rep_percentage,1,mean)
sd <- apply(data_otu_class_rep_percentage,1,sd)
write.table(means, "240722_data_otu_norm_rep_summedPerClass_mean.txt", sep="\t")
write.table(sd, "240722_data_otu_norm_rep_summedPerClass_sd.txt", sep="\t")
write.table(data_otu_class_rep_percentage, "240722_data_otu_norm_rep_summedPerClass.txt", sep="\t")
data_otu_class_rep_percentage$class <- rownames(data_otu_class_rep_percentage)


######## 4.2. Boxplots

#### 4.2.1. At Phylum level
data_otu_phylum_rep_percentage %>%
  mutate(phylum = fct_relevel(phylum, "Acidobacteria", "Actinobacteria", "Armatimonadetes", "Bacteroidetes", "Chlorobi", "Chloroflexi", "Crenarchaeota", "Deinococcus-Thermus", "Elusimicrobia", "Fibrobacteres", "Firmicutes", "Gemmatimonadetes", "Nitrospinae", "Nitrospirae", "Planctomycetes", "Proteobacteria", "Thermodesulfobacteria", "TM6", "Verrucomicrobia", "Undefined")) %>%
  gather(key   = hapmap_id,
         value = obs_values,
         -phylum) %>%
  ggplot(., aes(x=phylum, y=obs_values)) +
  geom_boxplot() +
  labs(y = "Proportions of bacterial reads (%)", x="") +
  theme(axis.text.x = element_text(angle = 45, hjust = 1))

#### 4.2.1. At class level for Proteobacteria
data_otu_taxoSimple_rep_percentage %>%
  filter(taxo_simple %in% c("Alphaproteobacteria", "Betaproteobacteria", "Deltaproteobacteria", "Gammaproteobacteria", "Proteobacteria_Undefined")) %>%
  mutate(taxo_simple = fct_relevel(taxo_simple, "Alphaproteobacteria", "Betaproteobacteria", "Deltaproteobacteria", "Gammaproteobacteria", "Proteobacteria_Undefined")) %>%
  gather(key   = hapmap_id,
         value = obs_values,
         -taxo_simple) %>%
  ggplot(., aes(x=taxo_simple, y=obs_values)) +
  geom_boxplot() +
  labs(y = "Proportions of bacterial reads (%)", x="") +
  theme(axis.text.x = element_text(angle = 45, hjust = 1))


######## 4.3. Statistical test: effect of the plant genotype on the different taxonomic levels
## Transpose the data set and add information about hapmap_id for all the samples (n=435)
data_otu_phylum_rep
data_otu_phylum_rep <- data_otu_phylum_rep[,-1]
data_otu_phylum_rep_t <- as.data.frame(t(data_otu_phylum_rep))
data_otu_phylum_rep_t$sample_id <- rownames(data_otu_phylum_rep_t)
data_otu_phylum_rep_perGenotype <- inner_join(sample_metadata_rep[,c(2,6)], data_otu_phylum_rep_t, by="sample_id")
## Kruskal.test
Pgenotype <- 0*1:20
KWchiSquare <- 0*1:20
for(i in 3:22) {
  KWchiSquare[i-2] <- kruskal.test(data_otu_phylum_rep_perGenotype[,i]~hapmap_id, data=data_otu_phylum_rep_perGenotype)[[1]]
  Pgenotype[i-2] <- kruskal.test(data_otu_phylum_rep_perGenotype[,i]~hapmap_id, data=data_otu_phylum_rep_perGenotype)[[3]]
}
table_pvalue <- data.frame(colnames(data_otu_phylum_rep_perGenotype[,c(3:22)]),KWchiSquare,Pgenotype)
write.table(table_pvalue, "240723_data_Pvalue_Kruskal_genotype_effect_on_phylum.txt",sep="\t", row.names=T, quote=F)

data_otu_class_rep
data_otu_class_rep <- data_otu_class_rep[,-1]
data_otu_class_rep_t <- as.data.frame(t(data_otu_class_rep))
data_otu_class_rep_t$sample_id <- rownames(data_otu_class_rep_t)
data_otu_class_rep_perGenotype <- inner_join(sample_metadata_rep[,c(2,6)], data_otu_class_rep_t, by="sample_id")
## Kruskal.test
KWchiSquare <- 0*1:43
Pgenotype <- 0*1:43
for(i in 3:45) {
  KWchiSquare[i-2] <- kruskal.test(data_otu_class_rep_perGenotype[,i]~hapmap_id, data=data_otu_class_rep_perGenotype)[[1]]
  Pgenotype[i-2] <- kruskal.test(data_otu_class_rep_perGenotype[,i]~hapmap_id, data=data_otu_class_rep_perGenotype)[[3]]
}
table_pvalue <- data.frame(colnames(data_otu_class_rep_perGenotype[,c(3:45)]),KWchiSquare,Pgenotype)
write.table(table_pvalue, "240723_data_Pvalue_Kruskal_genotype_effect_on_class.txt",sep="\t", row.names=T, quote=F)

## Remove unnecessary data
rm(data_temp1, data_temp2, data_temp3, data_otu_phylum_rep_t, i, means, sd, Pgenotype, table_pvalue)


######## 4.4. Figure bacterial composition differ between plant genotypes (not used because not visual)

# Groups with significant genotype effect : Acidobacteria, Actinobacteria, Bacteroidetes, Chloroflexi, Fibrobacteres, Gemmatimonadetes, Nitrospirae, Planctomycetes, Alphaproteobacteria and Proteobacteria_Undefined

# Acidobacteria
errorBar_phylum <- data_otu_phylum_rep_percentage %>%
  gather(key   = sample_id,
         value = obs_values,
         -phylum) %>%
  left_join(., sample_metadata_rep[,c(2,6)], by="sample_id")  %>%
  group_by(phylum, hapmap_id) %>%
  summarise(mean_phylum = mean(obs_values),
            sd_phylum = sd(obs_values))

errorBar_phylum$lower <- errorBar_phylum$mean_phylum - errorBar_phylum$sd_phylum
errorBar_phylum$upper <- errorBar_phylum$mean_phylum + errorBar_phylum$sd_phylum

errorBar_phylum %>%
  dplyr::filter(phylum=="Acidobacteria") %>%
  ggplot(., aes(x=hapmap_id, y=mean_phylum)) +
  geom_col(position = "dodge") +
  geom_errorbar(aes(x=hapmap_id, ymin = mean_phylum, ymax = upper)) +
  labs(y = "Proportions of Acidobacteria reads (%)", x="") +
  theme(axis.text.x = element_text(angle = 90, size = 5))

# Alphaproteobacteria
errorBar_taxoSimple <- data_otu_taxoSimple_rep_percentage %>%
  gather(key   = sample_id,
         value = obs_values,
         -taxo_simple) %>%
  left_join(., sample_metadata_rep[,c(2,6)], by="sample_id")  %>%
  group_by(taxo_simple, hapmap_id) %>%
  summarise(mean_taxoSimple = mean(obs_values),
            sd_taxoSimple = sd(obs_values))

errorBar_taxoSimple$lower <- errorBar_taxoSimple$mean_taxoSimple - errorBar_taxoSimple$sd_taxoSimple
errorBar_taxoSimple$upper <- errorBar_taxoSimple$mean_taxoSimple + errorBar_taxoSimple$sd_taxoSimple

errorBar_taxoSimple %>%
  dplyr::filter(taxo_simple=="Alphaproteobacteria") %>%
  ggplot(., aes(x=hapmap_id, y=mean_taxoSimple)) +
  geom_col(position = "dodge") +
  geom_errorbar(aes(x=hapmap_id, ymin = mean_taxoSimple, ymax = upper)) +
  labs(y = "Proportions of Alphaproteobacteria reads (%)", x="") +
  theme(axis.text.x = element_text(angle = 90, size = 5))


setwd("..")
