# Supplementary material for: Medicago truncatula genotype drives the plant nutritional strategy and its associated rhizosphere bacterial communities
Source: New Phytol. 2024 Nov 28;245(2):767–84. doi: 10.1111/nph.20272 (PMC11655437; doi:10.1111/nph.20272)
Supplement: Supplementary file 2 — Notes S1 Zip file containing datasets and R scripts used to produce the analyses and figures. [file NPH-245-767-s003.zip › Notes_S1/Microbio_R_analyses/06_Rscript_RDA.R]

################################################################################
################           RDA - constrained analyses           ################
################      Filt and norm OTU data & ecophy data      ################
################################################################################


################ Load the required R packages
library(tidyverse) # ggplot2 3.3.5 / purrr   0.3.4 / tibble  3.1.6 / dplyr   1.0.7 / tidyr   1.1.4     ✓ stringr 1.4.0 / readr   2.1.1  / forcats 0.5.1
library(phyloseq) # phyloseq 1.36.0
library(vegan) # for alpha-diversity - vegan 2.5-7
library(ade4TkGUI) # ade4 1.7-18 / ade4TkGUI 0.3-1


################ 8. RDA

setwd("08_RDA/")

# Here we want to know how much of the variation in plant phenotype is explained by the variation in bacterial composition
# So, we select here only the variable that reflect plant phenotype at VS3, including ecophy parameters


######## 8.1. Data preparation

#### 8.1.1. Ecophysiological data
dim(sample_metadata_sum_146) # 146  35
colnames(sample_metadata_sum_146)[c(5,8:10,15:17,19,22,30:33)]

#### 8.1.2. Microbiobial data
dim(data_bac_withoutOutsiders_filt_norm_sum) # 155 15617
data_microbio_for_RDA <- data_bac_withoutOutsiders_filt_norm_sum[rownames(data_bac_withoutOutsiders_filt_norm_sum) %in% rownames(sample_metadata_sum_146),]
dim(data_microbio_for_RDA) # 146 15617

#### 8.1.3. Hellinger transformation on the occurrence table
data_microbio_for_RDA_HellingerTransformed <- sqrt(decostand(data_microbio_for_RDA, "total"))
dim(data_microbio_for_RDA_HellingerTransformed) # 146 15617


######## 8.2. RDA on the Ecophysiological data (30/11/2020 analysis)

#### 8.2.1. RDA - using only 13 variable that are not highly correlated
ord_rda <- rda(data_microbio_for_RDA_HellingerTransformed ~ LA_VS3 + TDW_VS3 + INN_VS3 + RTR + SNU + RUE + TDW_VS2 + RTR_VS2 + NR_VS2 + LA_VS1 + TDW_VS1 + RTR_VS1 + NR_VS1, data=sample_metadata_sum_146)
ord_rda
# Call: rda(formula = data_microbio_for_RDA_HellingerTransformed ~ LA_VS3 + TDW_VS3 +
# INN_VS3 + RTR + SNU + RUE + TDW_VS2 + RTR_VS2 + NR_VS2 + LA_VS1 + TDW_VS1 + RTR_VS1 +
# NR_VS1, data = sample_metadata_sum_146)
# Inertia Proportion Rank
# Total         0.053594   1.000000     
# Constrained   0.005506   0.102730   13
# Unconstrained 0.048088   0.897270  132
# Inertia is variance 
# 
# Eigenvalues for constrained axes:
#   RDA1      RDA2      RDA3      RDA4      RDA5      RDA6      RDA7      RDA8      RDA9 
# 0.0009227 0.0006186 0.0005104 0.0004417 0.0004236 0.0003987 0.0003525 0.0003244 0.0003178 
# RDA10     RDA11     RDA12     RDA13 
# 0.0003153 0.0002979 0.0002959 0.0002862 
# 
# Eigenvalues for unconstrained axes:
#   PC1       PC2       PC3       PC4       PC5       PC6       PC7       PC8 
# 0.0024790 0.0018996 0.0013197 0.0011780 0.0010117 0.0009123 0.0007439 0.0006948 
# (Showing 8 of 132 unconstrained eigenvalues)
# So, RDA1 + RDA2 = (0.0009227 + 0.0006186) / 0.0055057 * 100 = 27.99462 %

anova.cca(ord_rda, permutations=9999)
# Number of permutations: 9999
# Model: rda(formula = data_microbio_for_RDA_HellingerTransformed ~ LA_VS3 + TDW_VS3 + INN_VS3 + RTR + SNU + RUE + TDW_VS2 + RTR_VS2 + NR_VS2 + LA_VS1 + TDW_VS1 + RTR_VS1 + NR_VS1, data = sample_metadata_sum_146)
# Df Variance      F Pr(>F)    
# Model     13 0.005506 1.1625  1e-04 ***
# Residual 132 0.048088

anova.cca(ord_rda, by="term", permutations=9999) # by term depend on the order => not used as variables order can affect pvalues
# Number of permutations: 9999
# Model: rda(formula = data_microbio_for_RDA_HellingerTransformed ~ LA_VS3 + TDW_VS3 + INN_VS3 + RTR + SNU + RUE + TDW_VS2 + RTR_VS2 + NR_VS2 + LA_VS1 + TDW_VS1 + RTR_VS1 + NR_VS1, data = sample_metadata_sum_146)
# Df Variance      F Pr(>F)    
# LA_VS3     1 0.000415 1.1398 0.0903 .  
# TDW_VS3    1 0.000515 1.4140 0.0044 ** 
# INN_VS3    1 0.000416 1.1431 0.0856 .  
# RTR        1 0.000452 1.2407 0.0281 *  
# SNU        1 0.000441 1.2110 0.0373 *  
# RUE        1 0.000377 1.0357 0.3132    
# TDW_VS2    1 0.000577 1.5844 0.0002 ***
# RTR_VS2    1 0.000345 0.9474 0.6572    
# NR_VS2     1 0.000512 1.4057 0.0048 ** 
# LA_VS1     1 0.000383 1.0525 0.2613    
# TDW_VS1    1 0.000347 0.9519 0.6428    
# RTR_VS1    1 0.000372 1.0199 0.3466    
# NR_VS1     1 0.000352 0.9667 0.5792    
# Residual 132 0.048088   

anova.cca(ord_rda, by="margin", permutations=9999) # by margin look at the second when taking 1st into account and the oppositive also
# Number of permutations: 9999
# Model: rda(formula = data_microbio_for_RDA_HellingerTransformed ~ LA_VS3 + TDW_VS3 + INN_VS3 + RTR + SNU + RUE + TDW_VS2 + RTR_VS2 + NR_VS2 + LA_VS1 + TDW_VS1 + RTR_VS1 + NR_VS1, data = sample_metadata_sum_146)
# Df Variance      F Pr(>F)  
# LA_VS3     1 0.000390 1.0716 0.2209  
# TDW_VS3    1 0.000371 1.0172 0.3598  
# INN_VS3    1 0.000343 0.9416 0.6881  
# RTR        1 0.000455 1.2492 0.0229 *
# SNU        1 0.000362 0.9938 0.4517  
# RUE        1 0.000345 0.9458 0.6536  
# TDW_VS2    1 0.000428 1.1747 0.0552 .
# RTR_VS2    1 0.000324 0.8899 0.9065  
# NR_VS2     1 0.000476 1.3069 0.0111 *
# LA_VS1     1 0.000389 1.0689 0.2111  
# TDW_VS1    1 0.000340 0.9329 0.7329  
# RTR_VS1    1 0.000374 1.0260 0.3297  
# NR_VS1     1 0.000352 0.9667 0.5730  
# Residual 132 0.048088                

plot(ord_rda, type="n")
text(ord_rda, "species", col="grey50", cex=0.7)
points(ord_rda, pch=21, col="black", bg="black", cex=0.7)
text(ord_rda, dis="cn", cex=0.8)

# Another option to avoid effect of variable order could be to select the best model before running term


#### 8.2.2. Ordistep option

## Model selection
mod <- ordistep(ord_rda)
#Step: data_microbio_for_RDA_HellingerTransformed ~ LA_VS3 + TDW_VS3 +      SNU + RTR + TDW_VS2 + NR_VS2 
#   Df     AIC      F Pr(>F)   
# - LA_VS3   1 -423.41 1.2075  0.055 . 
# - NR_VS2   1 -423.17 1.4385  0.010 **
#  - RTR      1 -423.01 1.5962  0.005 **
#  - TDW_VS3  1 -422.92 1.6814  0.005 **
#  - SNU      1 -422.91 1.6921  0.005 **
#  - TDW_VS2  1 -422.70 1.8965  0.005 **
#  ---
#  Signif. codes:  0 ‘***’ 0.001 ‘**’ 0.01 ‘*’ 0.05 ‘.’ 0.1 ‘ ’ 1

## RDA
ord_rda_v2 <- rda(data_microbio_for_RDA_HellingerTransformed ~ LA_VS3 + TDW_VS3 + SNU + RTR + TDW_VS2 + NR_VS2, data=sample_metadata_sum_146)
ord_rda_v2

anova.cca(ord_rda_v2, permutations=9999)

anova.cca(ord_rda_v2, by="term", permutations=9999)

data_phyloseq_RDA_ordistep <- phyloseq(otu_table(as.matrix(data_microbio_for_RDA_HellingerTransformed), taxa_are_rows = FALSE),
                                       sample_data(sample_metadata_sum_146[,c(19,22,33,32,15,17)], errorIfNULL = T))
data_phyloseq_RDA_ordistep
rda_phyloseq <- ordinate(data_phyloseq_RDA_ordistep, "RDA") # require Phyloseq package
plot_ordination(data_phyloseq_RDA_ordistep, rda_phyloseq)


#### 8.2.3. Plot ordination (RDA) using ggplot2 (Figure updated including ecophysiological groups - 17/08/2014)

# phyloseq object
data_phyloseq_RDA <- phyloseq(otu_table(as.matrix(data_microbio_for_RDA_HellingerTransformed), taxa_are_rows = FALSE),
                              sample_data(sample_metadata_sum_146, errorIfNULL = T))
data_phyloseq_RDA

# compute partial RDA using formula
prda <- ordinate(data_phyloseq_RDA, "RDA", formula=as.formula("data_phyloseq_RDA ~ LA_VS3 + TDW_VS3 + INN_VS3 + RTR + SNU + RUE + TDW_VS2 + RTR_VS2 + NR_VS2 + LA_VS1 + TDW_VS1 + RTR_VS1 + NR_VS1"))

# get scores for sites
ggplot_rda <- as.data.frame(vegan::scores(prda, display="sites", scaling=1))

# get scores for samples
ggplot_rda_species <- as.data.frame(vegan::scores(prda, display="species", scaling=1))
ggplot_rda_species$namesSpecies <- rownames(ggplot_rda_species)

# add some columns for plotting purposes
ggplot_rda$label <- rownames(ggplot_rda)
meta_data <- as(sample_data(data_phyloseq_RDA), "data.frame")
ggplot_rda$ecophysiological_group <- meta_data$ecophysiological_group


# as factor
ggplot_rda$ecophysiological_group <- factor(ggplot_rda$ecophysiological_group, levels=unique(ggplot_rda$ecophysiological_group))
Ecophysiological_group <- ggplot_rda$ecophysiological_group

# get multiplying factors for the arrows
# compute fitting
var_fit <- envfit(prda, meta_data[, c("LA_VS3", "TDW_VS3", "INN_VS3", "RTR", "SNU", "RUE", "TDW_VS2", "RTR_VS2", "NR_VS2", "LA_VS1", "TDW_VS1", "RTR_VS1", "NR_VS1")], perm=1000, na.rm=TRUE, scaling=1)
arrow_factor <- ordiArrowMul(var_fit)
# get arrows and scale them
arrows <- as.data.frame(vegan::scores(var_fit, display = "vectors"), scaling=1) * arrow_factor
arrows$namesArrows <- rownames(arrows)


# select arrows which have meaningful p-value, if needed
# for this example, we keep a threshold of 0.99
threshold_p <- 0.95
signif_arrows <- names(which(var_fit$vectors$pvals<=threshold_p))
# subset
print_arrows <- arrows[signif_arrows, ]

# ggplotting
my_palette <- c("#33a02c","#fb9a99","#1f78b4","#a6cee3","#b2df8a")
ggplot(data=ggplot_rda, aes(x=RDA1, y=RDA2, colour=ecophysiological_group)) +
  geom_text(data=ggplot_rda_species, aes(x=RDA1, y=RDA2, label = ggplot_rda_species$namesSpecies), colour="#969696")+
  geom_segment(data=print_arrows, aes(x = 0, xend = RDA1, y = 0, yend = RDA2), arrow = arrow(length = unit(0.25, "cm")), colour="black") +
  geom_text(data=print_arrows, aes(x = RDA1, y = RDA2, label = print_arrows$namesArrows), colour="black")+
  geom_point(data=ggplot_rda, aes(x=5*RDA1, y=5*RDA2, colour=ecophysiological_group), size=2) +
  scale_color_manual(values=my_palette) +
  guides(fill=guide_legend(override.aes=list(shape=21))) +
  xlim(-0.62, 0.5) + ylim(-0.5, 0.75) +
  theme_bw()


setwd("..")
