# Supplementary material for: Medicago truncatula genotype drives the plant nutritional strategy and its associated rhizosphere bacterial communities
Source: New Phytol. 2024 Nov 28;245(2):767–84. doi: 10.1111/nph.20272 (PMC11655437; doi:10.1111/nph.20272)
Supplement: Supplementary file 2 — Notes S1 Zip file containing datasets and R scripts used to produce the analyses and figures. [file NPH-245-767-s003.zip › Notes_S1/Microbio_R_analyses/07_RMarkdown_RandomForest.Rmd]

---
title: "RF_ecophy_OTU"
output: html_document
---


# I. MUVR package
 
 
__1) Load packages__  
 
```{r}
library("devtools")
library("doParallel")     # Parallel processing
library("MUVR")          # Multivariate modelling
library("dplyr")
library("tidyr")
library("tibble")
```
 
 
__2) The data set__  
 
data_mean = data all OTU that are summed by replicates and phenotype is mean of replicates
data_mean_001 = data OTU (only with sequences > 0.01% of all sequences) that are summed by replicates and phenotype is mean of replicates which represent 83% of the total sequences

```{r}
data_mean_001 <<- read.table("data_RandomForest_ecophy_OTU_mean_001_83.txt", header=TRUE, sep='', dec='.')
```
 
```{r}
data_rf <- data_mean_001
```
 
 
```{r}
nsamples = dim(data_rf)[1]
nvartot = dim(data_rf)[2]
nfactors = 4
nvar = nvartot - nfactors
```
 
```{r}
hist(data_rf$BMsst_VS3)
hist(data_rf$BMtot_VS3)
hist(data_rf$RTR)
hist(data_rf$SNU)
```
 
 
__3) Regression analysis - SNU__

__a) Set method parameters__
```{r}
nCore=10   # Number of processor threads to use
nRep=4*nCore              # Number of MUVR repetitions
nOuter=8                # Number of outer cross-validation segments
varRatio=0.8            # Proportion of variables kept per iteration 
method='RF'            # Selected core modelling algorithm
```
 
__b) Set up parallel processing__
```{r}
cl=makeCluster(nCore)   
registerDoParallel(cl)
```
 
__c) Perform modling__
```{r}
MUVR_model_SNU = MUVR(X=data_rf[,(nfactors+1):nvartot], Y=data_rf$SNU, nRep=nRep, nOuter=nOuter, varRatio=varRatio, method=method, scale = FALSE)
MUVR_model_RTR = MUVR(X=data_rf[,(nfactors+1):nvartot], Y=data_rf$RTR, nRep=nRep, nOuter=nOuter, varRatio=varRatio, method=method, scale = FALSE)
MUVR_model_BMtot_VS3 = MUVR(X=data_rf[,(nfactors+1):nvartot], Y=data_rf$BMtot_VS3, nRep=nRep, nOuter=nOuter, varRatio=varRatio, method=method, scale = FALSE)
MUVR_model_BMsst_VS3 = MUVR(X=data_rf[,(nfactors+1):nvartot], Y=data_rf$BMsst_VS3, nRep=nRep, nOuter=nOuter, varRatio=varRatio, method=method, scale = FALSE)
```
 
__d) Stop parallel processing__
```{r}
stopCluster(cl)
```
 
__e) Examine model performance and output__
 
```{r}
MUVR_model_SNU$nVar                   # Number of variables for min, mid and max models
MUVR_model_SNU$fitMetric              # Fitness metrics for min, mid and max models dummy regressions
plotVAL(MUVR_model_SNU)
plotMV(MUVR_model_SNU, model='max')   # Look at the model of choice: here max for biological interpretation
plotStability(MUVR_model_SNU, model='max')
getVIP(MUVR_model_SNU, model='max')   # Extract most informative variables: Lower rank is better
plotVIP(MUVR_model_SNU, model='max')
```
  
```{r}
MUVR_model_RTR$nVar                   # Number of variables for min, mid and max models
MUVR_model_RTR$fitMetric              # Fitness metrics for min, mid and max models dummy regressions
plotVAL(MUVR_model_RTR)
plotMV(MUVR_model_RTR, model='max')   # Look at the model of choice: here max for biological interpretation
plotStability(MUVR_model_RTR, model='max')
getVIP(MUVR_model_RTR, model='max')   # Extract most informative variables: Lower rank is better
plotVIP(MUVR_model_RTR, model='max')
```
  
```{r}
MUVR_model_BMsst_VS3$nVar                   # Number of variables for min, mid and max models
MUVR_model_BMsst_VS3$fitMetric              # Fitness metrics for min, mid and max models dummy regressions
plotVAL(MUVR_model_BMsst_VS3)
plotMV(MUVR_model_BMsst_VS3, model='max')   # Look at the model of choice: here max for biological interpretation
plotStability(MUVR_model_BMsst_VS3, model='max')
getVIP(MUVR_model_BMsst_VS3, model='max')   # Extract most informative variables: Lower rank is better
plotVIP(MUVR_model_BMsst_VS3, model='max')
```
  
```{r}
MUVR_model_BMtot_VS3$nVar                   # Number of variables for min, mid and max models
MUVR_model_BMtot_VS3$fitMetric              # Fitness metrics for min, mid and max models dummy regressions
plotVAL(MUVR_model_BMtot_VS3)
plotMV(MUVR_model_BMtot_VS3, model='max')   # Look at the model of choice: here max for biological interpretation
plotStability(MUVR_model_BMtot_VS3, model='max')
getVIP(MUVR_model_BMtot_VS3, model='max')   # Extract most informative variables: Lower rank is better
plotVIP(MUVR_model_BMtot_VS3, model='max')
```
  
```{r}
MUVR_model_BMtot_VS3_lisa$nVar                   # Number of variables for min, mid and max models
MUVR_model_BMtot_VS3_lisa$fitMetric              # Fitness metrics for min, mid and max models dummy regressions
plotVAL(MUVR_model_BMtot_VS3_lisa)
plotMV(MUVR_model_BMtot_VS3_lisa, model='max')   # Look at the model of choice: here max for biological interpretation
plotStability(MUVR_model_BMtot_VS3_lisa, model='max')
getVIP(MUVR_model_BMtot_VS3_lisa, model='max')   # Extract most informative variables: Lower rank is better
plotVIP(MUVR_model_BMtot_VS3_lisa, model='max')
```
  
__f) Extract most informative variables: Lower rank is better__
```{r}
write.table(getVIP(MUVR_model_SNU, model='max'), "200907_VIP_list_MVUR_OTU_mean_001_SNU.txt",sep="\t", row.names=TRUE, quote=F)
write.table(getVIP(MUVR_model_RTR, model='max'), "200907_VIP_list_MVUR_OTU_mean_001_RTR.txt",sep="\t", row.names=TRUE, quote=F)
write.table(getVIP(MUVR_model_BMsst_VS3, model='max'), "200907_VIP_list_MVUR_OTU_mean_001_BMsst_VS3.txt",sep="\t", row.names=TRUE, quote=F)
write.table(getVIP(MUVR_model_BMtot_VS3, model='max'), "200907_VIP_list_MVUR_OTU_mean_001_BMtot_VS3.txt",sep="\t", row.names=TRUE, quote=F)
write.table(getVIP(MUVR_model_BMtot_VS3_lisa, model='max'), "200907_VIP_list_MVUR_OTU_mean_001_BMtot_VS3_lisa.txt",sep="\t", row.names=TRUE, quote=F)
```
  
  
__4) Permutation analysis__
 
Permutation tests can be used to construct formal tests of significance of obtained analytical results (REFs). In brief, permutation tests are conducted by randomly sampling the response variable (permutation) and then modelling the permuted response using the original predictors. This modelling of random responses is repeated a number of times and statistical significance obtained from comparing the actual modelling result to the permutation distribution.

__a)  Declare modelling parameters__
```{r}
nCore=10   # Number of processor threads to use
nRep=4*nCore              # Number of MUVR repetitions
nOuter=8       # Number of validation segments
varRatio=0.8  # Proportion of variables to keep per iteration during variable selection
method='RF'    # Core modelling technique
model=3        # 1 for min, 2 for mid and 3 for max
nPerm=100       # Number of permutations (normally set to ≥100)
```
```{r}
permFit_SNU=numeric(nPerm) # Allocate vector for permutation fitness
permFit_RTR=numeric(nPerm)
permFit_BMsst_VS3=numeric(nPerm)
permFit_BMtot_VS3=numeric(nPerm)
features_permuted_pvalues_matrix_SNU <- matrix(0, nrow = nvar, ncol = nPerm)
rownames(features_permuted_pvalues_matrix_SNU) = colnames(data_rf[,(nfactors+1):nvartot])
colnames(features_permuted_pvalues_matrix_SNU) = paste0("permutation",seq(1:nPerm))
features_permuted_pvalues_matrix_RTR <- features_permuted_pvalues_matrix_SNU
features_permuted_pvalues_matrix_BMsst <- features_permuted_pvalues_matrix_SNU
features_permuted_pvalues_matrix_BMtot <- features_permuted_pvalues_matrix_SNU
```
 
__b) Extract fitness metric of actual model__
```{r}
actualFit_SNU=MUVR_model_SNU$fitMetric$Q2[model]
actualFit_SNU
actualFit_RTR=MUVR_model_RTR$fitMetric$Q2[model]
actualFit_RTR
actualFit_BMtot_VS3=MUVR_model_BMtot_VS3$fitMetric$Q2[model]
actualFit_BMtot_VS3
actualFit_BMtot_VS3_lisa=MUVR_model_BMtot_VS3_lisa$fitMetric$Q2[model]
actualFit_BMtot_VS3_lisa
actualFit_BMsst_VS3=MUVR_model_BMsst_VS3$fitMetric$Q2[model]
actualFit_BMsst_VS3
```
 
__c) Compute permuted models and extract fitness metrics__
```{r}
cl=makeCluster(nCore)
registerDoParallel(cl)
```
```{r}
for (p in 1:nPerm) {
  cat('\nPermutation',p,'of',nPerm)
  YPerm=sample(data_rf$SNU)
  perm_SNU=MUVR(X=data_rf[,(nfactors+1):nvartot], Y=YPerm, nRep=nRep, nOuter=nOuter, varRatio=varRatio, method=method, scale = FALSE)
  permFit_SNU[p]=perm_SNU$fitMetric$Q2[model]
  features_permuted_pvalues_matrix_SNU[,p] = as.vector(perm_SNU$VIP[,'max'])
}
```
  
```{r}
stopCluster(cl)
```
  
```{r}
permFit_SNU
pPerm(actual = actualFit_SNU, h0 = permFit_SNU)
plotPerm(actual = actualFit_SNU, h0 = permFit_SNU)
```
  
```{r}
# Parametric (Student’s) permutation test significance - script Marc
pvalue <- pPerm(actual = actualFit_SNU, 
                h0 = permFit_SNU,
                side = "greater",
                type = "t")
perm_fit_df = data.frame(
  permutation = seq(1:length(permFit_SNU)), 
  q2 = permFit_SNU) 
model_permutation_plot <- ggplot(perm_fit_df, aes(x = q2)) + 
  geom_histogram(bins = 10) + 
  geom_vline(xintercept = actualFit_SNU, col = "blue") + 
  labs(x = "Q2 metric", y = "Frequency") +
  ggtitle(paste("Distribution of Q2 p-values based on \n",
                100,
                "permutations of the Y variable \n p-value = ",
                format(pvalue,digits = 3, decimal.mark = "."),sep = " "
                ))
model_permutation_plot
```  
  
```{r}
# Extract significant p-values for each variable
SNU <- t(features_permuted_pvalues_matrix_SNU)
original_vips_SNU <- MUVR_model_SNU$VIP[,"max"]
p_values_SNU <- vector(mode = "numeric", length = ncol(SNU))
# Count how many times the original VIP was inferior to permuted VIPs 
for (i in seq_along(1:ncol(SNU))) {
  permuted_vips_SNU = as.vector(SNU[,i])
  pvalue_SNU = sum(permuted_vips_SNU < original_vips_SNU[i])/nPerm
  p_values_SNU[i] = pvalue_SNU
}
# Values equal to 0 are impossible so replace with inferior to threshold 1/N permutations
p_values_SNU[p_values_SNU == 0] <- paste("p <",round(1/nPerm, digits = 3))
# Create final dataframe containing variables + p-values
features_pvalues_df_SNU = 
  features_permuted_pvalues_matrix_SNU %>% 
  as.data.frame() %>% 
  rownames_to_column("feature") %>% 
  mutate(original = original_vips_SNU, p_value = p_values_SNU)  
```
  
  
```{r}
cl=makeCluster(nCore)
registerDoParallel(cl)
for (p in 1:nPerm) {
  cat('\nPermutation',p,'of',nPerm)
  YPerm=sample(data_rf$RTR)
  perm_RTR=MUVR(X=data_rf[,(nfactors+1):nvartot], Y=YPerm, nRep=nRep, nOuter=nOuter, varRatio=varRatio, method=method, scale = FALSE)
  permFit_RTR[p]=perm_RTR$fitMetric$Q2[model]
  features_permuted_pvalues_matrix_RTR[,p] = as.vector(perm_RTR$VIP[,'max'])
}
stopCluster(cl)
```
  
```{r}
permFit_RTR
pPerm(actual = actualFit_RTR, h0 = permFit_RTR)
plotPerm(actual = actualFit_RTR, h0 = permFit_RTR)
```
  
```{r}
# Extract significant p-values for each variable
RTR <- t(features_permuted_pvalues_matrix_RTR)
original_vips_RTR <- MUVR_model_RTR$VIP[,"max"]
p_values_RTR <- vector(mode = "numeric", length = ncol(RTR))
# Count how many times the original VIP was inferior to permuted VIPs 
for (i in seq_along(1:ncol(RTR))) {
  permuted_vips_RTR = as.vector(RTR[,i])
  pvalue_RTR = sum(permuted_vips_RTR < original_vips_RTR[i])/nPerm
  p_values_RTR[i] = pvalue_RTR
}
# Values equal to 0 are impossible so replace with inferior to threshold 1/N permutations
p_values_RTR[p_values_RTR == 0] <- paste("p <",round(1/nPerm, digits = 3))
# Create final dataframe containing variables + p-values
features_pvalues_df_RTR = 
  features_permuted_pvalues_matrix_RTR %>% 
  as.data.frame() %>% 
  rownames_to_column("feature") %>% 
  mutate(original = original_vips_RTR, p_value = p_values_RTR)  
```
  
  
This part has been done on Lisa cluster using Marc's script.  
```{r}
cl=makeCluster(nCore)
registerDoParallel(cl)
for (p in 1:nPerm) {
  cat('\nPermutation',p,'of',nPerm)
  YPerm=sample(data_rf$BMtot_VS3)
  perm_BMtot_VS3=MUVR(X=data_rf[,(nfactors+1):nvartot], Y=YPerm, nRep=nRep, nOuter=nOuter, varRatio=varRatio, method=method, scale = FALSE)
  permFit_BMtot_VS3[p]=perm_BMtot_VS3$fitMetric$Q2[model]
  features_permuted_pvalues_matrix_BMtot[,p] = as.vector(perm_BMtot_VS3$VIP[,'max'])
}
stopCluster(cl)
```
  
```{r}
permFit_BMtot_VS3
pPerm(actual = actualFit_BMtot_VS3_lisa, h0 = permFit_BMsst_VS3)
plotPerm(actual = actualFit_BMtot_VS3_lisa, h0 = permFit_BMsst_VS3)
```  
  
```{r}
# Extract significant p-values for each variable
rownames(features_permuted_pvalues_matrix_BMtot) <- features_permuted_pvalues_matrix_BMtot$feature
features_permuted_pvalues_matrix_BMtot_def <- features_permuted_pvalues_matrix_BMtot[,-c(1,102,103)]
BMtot <- t(features_permuted_pvalues_matrix_BMtot_def)
original_vips_BMtot <- MUVR_model_BMtot_VS3_lisa$VIP[,"max"]
p_values_BMtot <- vector(mode = "numeric", length = ncol(BMtot))
# Count how many times the original VIP was inferior to permuted VIPs 
for (i in seq_along(1:ncol(BMtot))) {
  permuted_vips_BMtot = as.vector(BMtot[,i])
  pvalue_BMtot = sum(permuted_vips_BMtot < original_vips_BMtot[i])/nPerm
  p_values_BMtot[i] = pvalue_BMtot
}
# Values equal to 0 are impossible so replace with inferior to threshold 1/N permutations
p_values_BMtot[p_values_BMtot == 0] <- paste("p <",round(1/nPerm, digits = 3))
# Create final dataframe containing variables + p-values
features_pvalues_df_BMtot = 
  features_permuted_pvalues_matrix_BMtot_def %>% 
  as.data.frame() %>% 
  rownames_to_column("feature") %>% 
  mutate(original = original_vips_BMtot, p_value = p_values_BMtot)  
```  
  
  
```{r}
cl=makeCluster(nCore)
registerDoParallel(cl)
for (p in 1:nPerm) {
  cat('\nPermutation',p,'of',nPerm)
  YPerm=sample(data_rf$BMsst_VS3)
  perm_BMsst_VS3=MUVR(X=data_rf[,(nfactors+1):nvartot], Y=YPerm, nRep=nRep, nOuter=nOuter, varRatio=varRatio, method=method, scale = FALSE)
  permFit_BMsst_VS3[p]=perm_BMsst_VS3$fitMetric$Q2[model]
  features_permuted_pvalues_matrix_BMsst[,p] = as.vector(perm_BMsst_VS3$VIP[,'max'])
}
stopCluster(cl)
```
  
```{r}
permFit_BMsst_VS3
pPerm(actual = actualFit_BMsst_VS3, h0 = permFit_BMsst_VS3)
plotPerm(actual = actualFit_BMsst_VS3, h0 = permFit_BMsst_VS3)
```
  
```{r}
# Extract significant p-values for each variable
BMsst <- t(features_permuted_pvalues_matrix_BMsst)
original_vips_BMsst <- MUVR_model_BMsst_VS3$VIP[,"max"]
p_values_BMsst <- vector(mode = "numeric", length = ncol(BMsst))
# Count how many times the original VIP was inferior to permuted VIPs 
for (i in seq_along(1:ncol(BMsst))) {
  permuted_vips_BMsst = as.vector(BMsst[,i])
  pvalue_BMsst = sum(permuted_vips_BMsst < original_vips_BMsst[i])/nPerm
  p_values_BMsst[i] = pvalue_BMsst
}
# Values equal to 0 are impossible so replace with inferior to threshold 1/N permutations
p_values_BMsst[p_values_BMsst == 0] <- paste("p <",round(1/nPerm, digits = 3))
# Create final dataframe containing variables + p-values
features_pvalues_df_BMsst = 
  features_permuted_pvalues_matrix_BMsst %>% 
  as.data.frame() %>% 
  rownames_to_column("feature") %>% 
  mutate(original = original_vips_BMsst, p_value = p_values_BMsst)  
```
  
  
```{r}
write.table(features_pvalues_df_BMtot, "200907_VIP_list_pvalue_BMtot.txt",sep="\t", row.names=FALSE, quote=F)
write.table(features_pvalues_df_BMsst, "200907_VIP_list_pvalue_BMsst.txt",sep="\t", row.names=FALSE, quote=F)
write.table(features_pvalues_df_SNU, "200907_VIP_list_pvalue_SNU.txt",sep="\t", row.names=FALSE, quote=F)
write.table(features_pvalues_df_RTR, "200907_VIP_list_pvalue_RTR.txt",sep="\t", row.names=FALSE, quote=F)
```
  
  
__d) Parametric (Student’s) permutation test significance - not used__
```{r}
permFit_SNU
pPerm(actual = actualFit_SNU, h0 = permFit_SNU)
plotPerm(actual = actualFit_SNU, h0 = permFit_SNU)
permFit_RTR
pPerm(actual = actualFit_RTR, h0 = permFit_RTR)
plotPerm(actual = actualFit_RTR, h0 = permFit_RTR)
permFit_BMtot_VS3
pPerm(actual = actualFit_BMtot_VS3_lisa, h0 = permFit_BMtot_VS3)
plotPerm(actual = actualFit_BMtot_VS3_lisa, h0 = permFit_BMtot_VS3)
permFit_BMsst_VS3
pPerm(actual = actualFit_BMsst_VS3, h0 = permFit_BMsst_VS3)
plotPerm(actual = actualFit_BMsst_VS3, h0 = permFit_BMsst_VS3)
```
  
  
__e) Non-parametric (rank-Student’s) permutation test significance - not used__
```{r}
pPerm(actual = actualFit_SNU, h0 = permFit_SNU, type = 'non')# If not Gaussian, make a non-parametric test 
plotPerm(actual= actualFit_SNU, h0 = permFit_SNU, type = 'non')# And plot with non-parametric p-value instead 
pPerm(actual = actualFit_RTR, h0 = permFit_RTR, type = 'non')
plotPerm(actual = actualFit_RTR, h0 = permFit_RTR, type = 'non')
pPerm(actual = actualFit_BMtot_VS3_lisa, h0 = permFit_BMtot_VS3, type = 'non')
plotPerm(actual = actualFit_BMtot_VS3_lisa, h0 = permFit_BMtot_VS3, type = 'non')
pPerm(actual = actualFit_BMsst_VS3, h0 = permFit_BMsst_VS3, type = 'non')
plotPerm(actual = actualFit_BMsst_VS3, h0 = permFit_BMsst_VS3, type = 'non')
```
 

  
  
  
  
  
  
__5) Plot OTU VIP versus phenotype__  
  
```{r}
VIP_list_SNU <- getVIP(MUVR_model_SNU, model='max')$name
VIP_list_RTR <- getVIP(MUVR_model_RTR, model='max')$name
VIP_list_BMsst_VS3 <- getVIP(MUVR_model_BMsst_VS3, model='max')$name
VIP_list_BMtot_VS3 <- getVIP(MUVR_model_BMtot_VS3_lisa, model='max')$name
```
  
```{r}
library(ggplot2)
```
  
  
SNU VIP candidate  
```{r}
ggplot(data = data_rf) +
  geom_point(aes(x = SNU, y = OTU185)) +
  ## smoothed mean with linear regression
  stat_smooth(aes(x = SNU, y = OTU185), method = "lm", formula = y ~ x, level=0.95)
```
  
```{r}
P <- ggplot(data = data_rf, aes_string(x = "SNU", y = "OTU185")) +
  geom_point() +
  ## smoothed mean with linear regression
  stat_smooth(method = "lm", formula = y ~ x, level=0.95)

# Function to add equation - draft not working
#lm_eqn <- function(df, var1, var2){
#    m <- lm(var2 ~ var1, data=df);
#    eq <- substitute(italic(y) == a + b %.% italic(x)*","~~italic(r)^2~"="~r2, 
#         list(a = format(unname(coef(m)[1]), digits = 2),
#              b = format(unname(coef(m)[2]), digits = 2),
#             r2 = format(summary(m)$r.squared, digits = 2)))
#    as.character(as.expression(eq));
#}

# Add equation to plot
#P + geom_text(x = 0, y = 300, label = lm_eqn(data_rf, SNU, OTU185), parse = TRUE)
```
  
```{r}
# Script to write down regression formlua
a <- c(rep(0,913))
b <- c(rep(0,913))
r2 <- c(rep(0,913))
snu_regression <- c(rep(0,913))
for( i in 1:913 ){
  a[i] <- format(unname(coef(lm(data_rf[,i+4] ~ SNU, data=data_rf))[1]), digits = 2)
  b[i] <- format(unname(coef(lm(data_rf[,i+4] ~ SNU, data=data_rf))[2]), digits = 2)
  r2[i] <- format(summary(lm(data_rf[,i+4] ~ SNU, data=data_rf))$r.squared, digits = 2)
  snu_regression[i] <- paste("lm(",colnames(data_rf)[i+4]," ~ SNU)  y = ",a[i]," + ",b[i]," x, r2 = ",r2[i], sep="")
  #names(l) <- colnames(data_rf[,5:917])
}
data_temp <- cbind(OTU_id=colnames(data_rf)[5:917], SNU_regression=snu_regression, SNU_coef=b, SNU_r2=r2)

rtr_regression <- c(rep(0,913))
for( i in 1:913 ){
  a[i] <- format(unname(coef(lm(data_rf[,i+4] ~ RTR, data=data_rf))[1]), digits = 2)
  b[i] <- format(unname(coef(lm(data_rf[,i+4] ~ RTR, data=data_rf))[2]), digits = 2)
  r2[i] <- format(summary(lm(data_rf[,i+4] ~ RTR, data=data_rf))$r.squared, digits = 2)
  rtr_regression[i] <- paste("lm(",colnames(data_rf)[i+4]," ~ RTR)  y = ",a[i]," + ",b[i]," x, r2 = ",r2[i], sep="")
  #names(l) <- colnames(data_rf[,5:917])
}
data_temp <- cbind(data_temp, RTR_regression=rtr_regression, RTR_coef=b, RTR_r2=r2)

bmsst_regression <- c(rep(0,913))
for( i in 1:913 ){
  a[i] <- format(unname(coef(lm(data_rf[,i+4] ~ BMsst_VS3, data=data_rf))[1]), digits = 2)
  b[i] <- format(unname(coef(lm(data_rf[,i+4] ~ BMsst_VS3, data=data_rf))[2]), digits = 2)
  r2[i] <- format(summary(lm(data_rf[,i+4] ~ BMsst_VS3, data=data_rf))$r.squared, digits = 2)
  bmsst_regression[i] <- paste("lm(",colnames(data_rf)[i+4]," ~ BMsst_VS3)  y = ",a[i]," + ",b[i]," x, r2 = ",r2[i], sep="")
  #names(l) <- colnames(data_rf[,5:917])
}
data_temp <- cbind(data_temp, BMsst_regression=bmsst_regression, BMsst_coef=b, BMsst_r2=r2)

bmtot_regression <- c(rep(0,913))
for( i in 1:913 ){
  a[i] <- format(unname(coef(lm(data_rf[,i+4] ~ BMtot_VS3, data=data_rf))[1]), digits = 2)
  b[i] <- format(unname(coef(lm(data_rf[,i+4] ~ BMtot_VS3, data=data_rf))[2]), digits = 2)
  r2[i] <- format(summary(lm(data_rf[,i+4] ~ BMtot_VS3, data=data_rf))$r.squared, digits = 2)
  bmtot_regression[i] <- paste("lm(",colnames(data_rf)[i+4]," ~ BMtot_VS3)  y = ",a[i]," + ",b[i]," x, r2 = ",r2[i], sep="")
  #names(l) <- colnames(data_rf[,5:917])
}
data_temp <- cbind(data_temp, BMtot_regression=bmtot_regression, BMtot_coef=b, BMtot_r2=r2)

write.table(data_temp, "201126_Formula_linear_regression_between_OTU_phenotype.txt", sep="\t")
```

  
```{r}
## Loop
for( otu in VIP_list_SNU ){
## plot
my_plot <- ggplot(data = data_rf, aes_string(x = "SNU", y = otu)) +
  geom_point() +
  labs(title = paste(otu, "abundance in relation SNU", sep = " ")) +
  #stat_smooth(method = "lm", formula = y ~ x, level=0.95) +
  theme_bw()
print(my_plot)
## save and add the figures in the specific folder
ggsave(filename = paste("Plot_", otu, "_SNU.png", sep = ""), plot = my_plot)
}
```
  
  
  
BMtot VIP candidate  
```{r}
## Loop
for( otu in VIP_list_BMtot_VS3 ){
## plot
my_plot <- ggplot(data = data_rf, aes_string(x = "BMtot_VS3", y = otu)) +
  geom_point() +
  labs(title = paste(otu, "abundance in relation BMtot VS3", sep = " ")) +
  #stat_smooth(method = "lm", formula = y ~ x, level=0.95) +
  theme_bw()
print(my_plot)
## save and add the figures in the specific folder
ggsave(filename = paste("Plot_", otu, "_BMtot_VS3.png", sep = ""), plot = my_plot)
}
```  
  
  
  
BMsst VIP candidate  
```{r}
## Loop
for( otu in VIP_list_BMsst_VS3 ){
## plot
my_plot <- ggplot(data = data_rf, aes_string(x = "BMsst_VS3", y = otu)) +
  geom_point() +
  labs(title = paste(otu, "abundance in relation BMsst VS3", sep = " ")) +
  #stat_smooth(method = "lm", formula = y ~ x, level=0.95) +
  theme_bw()
print(my_plot)
## save and add the figures in the specific folder
ggsave(filename = paste("Plot_", otu, "_BMsst_VS3.png", sep = ""), plot = my_plot)
}
```  
  
  
  
RTR VIP candidate  
```{r}
## Loop
for( otu in VIP_list_RTR ){
## plot
my_plot <- ggplot(data = data_rf, aes_string(x = "RTR", y = otu)) +
  geom_point() +
  labs(title = paste(otu, "abundance in relation RTR", sep = " ")) +
  #stat_smooth(method = "lm", formula = y ~ x, level=0.95) +
  theme_bw()
print(my_plot)
## save and add the figures in the specific folder
ggsave(filename = paste("Plot_", otu, "_RTR.png", sep = ""), plot = my_plot)
}
```  
  
  
  
  
  
  
  
__6) Create list of VIP for the 4 phenotypes and adding bacterial taxonomy__  
  
```{r}
# Create a list that include all VIP lists
VIP_list <- unique(c(VIP_list_SNU, VIP_list_RTR, VIP_list_BMsst_VS3, VIP_list_BMtot_VS3))
# import taxo data
OTU_taxo <- read.table("data_taxo_OTU_rep.txt", header=TRUE)
# subset this VIP list to the taxo file
VIP_list_taxo <- subset(OTU_taxo, OTU_taxo$OTU_id %in% VIP_list)
# Define classLabel
classLabel_SNU <- factor(as.integer(VIP_list_taxo$OTU_id %in% VIP_list_SNU))
summary(classLabel_SNU) # 0: 75 / 1: 30
names(classLabel_SNU) <- VIP_list_taxo$OTU_id
classLabel_RTR <- factor(as.integer(VIP_list_taxo$OTU_id %in% VIP_list_RTR))
summary(classLabel_RTR) # 0: 67 / 1: 38
names(classLabel_RTR) <- VIP_list_taxo$OTU_id
classLabel_BMtot <- factor(as.integer(VIP_list_taxo$OTU_id %in% VIP_list_BMtot_VS3))
summary(classLabel_BMtot) # 0: 67 / 1: 38
names(classLabel_BMtot) <- VIP_list_taxo$OTU_id
classLabel_BMsst <- factor(as.integer(VIP_list_taxo$OTU_id %in% VIP_list_BMsst_VS3))
summary(classLabel_BMsst) # 0: 67 / 1: 38
names(classLabel_BMsst) <- VIP_list_taxo$OTU_id
# Combine all classLabel in one file
VIP_list_taxo_temp <- data.frame(SNU=classLabel_SNU, RTR=classLabel_RTR, BMtot=classLabel_BMtot, BMsst=classLabel_BMsst, VIP_list_taxo)
setwd("/Users/Anouk/surfdrive/2020_MetaRhizo_MyPassport/Analyse_Microbio/Analyse_R_sans_outsiders/14_RandomForest/")
write.table(VIP_list_taxo_temp, "200907_VIP_list_MVUR_OTU_mean_001.txt", row.names = TRUE, sep="\t")
```

  
  
  
  
  
