# Supplementary material for: Medicago truncatula genotype drives the plant nutritional strategy and its associated rhizosphere bacterial communities
Source: New Phytol. 2024 Nov 28;245(2):767–84. doi: 10.1111/nph.20272 (PMC11655437; doi:10.1111/nph.20272)
Supplement: Supplementary file 2 — Notes S1 Zip file containing datasets and R scripts used to produce the analyses and figures. [file NPH-245-767-s003.zip › Notes_S1/Microbio_R_analyses/08_Rscript_GEA.R]

################################################################################
################                   GEA - TopGO                  ################
################################################################################


################ Load the required R packages
library(tidyverse) # ggplot2 3.3.5 / purrr   0.3.4 / tibble  3.1.6 / dplyr   1.0.7 / tidyr   1.1.4     ✓ stringr 1.4.0 / readr   2.1.1  / forcats 0.5.1
library(phyloseq) # phyloseq 1.36.0
library(vegan) # for alpha-diversity - vegan 2.5-7
library(psych)
library("topGO")
library("multtest")
library(UpSetR)


################ 10. GEA - TopGO on microbial EC

setwd("10_GEA_TopGo/")


######## 10.1. Create the extendended list of OTU (OTU selected in the Random Forest + OTU that are significantly correlated to them)

# Remark, we cannot use the results from the cooccurences (sparCC) as correlations have been calculated only on the corebacteriota, therefore not all the OTU
# In order to check correlations for all the OTU, we will caculated Spearman correlation on all OTU (>0.01% more abundant used in RF analysis)


#### 10.1.1. Spearman correlation calculation
setwd("01_OTU_correlations/")
data_cor_RF_OTU <- read.table("data_RandomForest_ecophy_OTU_mean_001_83.txt", header=T)

## Spearman correlation calculation
cor_RF_OTU <- cor(data_cor_RF_OTU[,5:917], method = "spearman")
write.table(cor_RF_OTU, "201117_Spearman_correlations_among_OTU_analysed_in_RF.txt",sep="\t", row.names=T, quote=F)
# correlations were calculated using 154 plant genotypes (without HM059 due to missing values)

## Test if correlations are significant or not using Bonferoni correction
# require psych package
table_pvalue <- corr.test(data_cor_RF_OTU[,5:917], use = "pairwise", method="spearman", adjust="bonferroni", alpha=.05)
write.table(table_pvalue$p, "201117_Pvalue_SpearmanCor_amongOTU_underDiagoNonCorrected_upperDigoCorrectedForMutlipTesting.txt",sep="\t", row.names=T, quote=F)
table_pvalue_subset <- as.data.frame(table_pvalue$p)
# script to write under diagonale = upper diagonal to have a symetric matrix with correlated P values for multiple testing
for(i in 1:912) {
  table_pvalue_subset[row(table_pvalue_subset) == col(table_pvalue_subset) + i] <- table_pvalue_subset[row(table_pvalue_subset) + i == col(table_pvalue_subset)]
}
# Add the value 1 to the diagonale
table_pvalue_subset[row(table_pvalue_subset) == col(table_pvalue_subset)] <- 1
write.table(table_pvalue_subset, "201124_Pvalue_SpearmanCor_amongOTU_CorrectedForMutlipTesting.txt",sep="\t", row.names=T, quote=F)
table_pvalue_subset_def <- table_pvalue_subset[,which(colnames(table_pvalue_subset) %in% OTU_VIP_list_taxo$OTU_id)]
write.table(table_pvalue_subset_def, "201124_Pvalue_SpearmanCor_amongOTU_CorrectedForMutlipTesting_OTUvipRF.txt",sep="\t", row.names=T, quote=F)
rm(data_cor_RF_OTU,table_pvalue,table_pvalue_subset_def)


#### 10.1.2. Create a list with the VIP OTU selected in the RF and all the OTU that are significantly correlated with the VIP OTU
## List of VIP (Random Forest)
List_VIP_OTU_RF <- read.table("Table_supplemental_7_RF_VIP_results_corrected.txt", header=T, sep="\t")
View(List_VIP_OTU_RF)
List_VIP_OTU_RF_SNU <- as.vector(subset(List_VIP_OTU_RF$OTU_id, List_VIP_OTU_RF$SNU == 1))
List_VIP_OTU_RF_RTR <- as.vector(subset(List_VIP_OTU_RF$OTU_id, List_VIP_OTU_RF$RTR == 1))
List_VIP_OTU_RF_BMtot <- as.vector(subset(List_VIP_OTU_RF$OTU_id, List_VIP_OTU_RF$BMtot == 1))
List_VIP_OTU_RF_BMsst <- as.vector(subset(List_VIP_OTU_RF$OTU_id, List_VIP_OTU_RF$BMsst == 1))

## The significantly correlated OTU
Correlated_OTU_dataUsedInRF = list()
for(i in 1:dim(table_pvalue_subset)[2]) {
  Correlated_OTU_dataUsedInRF[[i]] <- subset(rownames(table_pvalue_subset), (table_pvalue_subset[,i] < 0.05) == "TRUE")
}
names(Correlated_OTU_dataUsedInRF) <- colnames(table_pvalue_subset)
Correlated_OTU_dataUsedInRF
rm(table_pvalue_subset)

## Extended list
# Create a function
createListCandidateOTUincludingVIPandTheirSignificantlyCorrelatedOTU <- function(VIP_list, listOfCorrelatedOTU) {
  vec <- c()
  for( otu in VIP_list ){
    vec <- c(vec, listOfCorrelatedOTU[[which(names(listOfCorrelatedOTU) == otu)]])
  }
  return(unique(vec))
}
# Use the function to create the list of correlated OTU
extended_OTU_list_RF_SNU_temp <- createListCandidateOTUincludingVIPandTheirSignificantlyCorrelatedOTU(List_VIP_OTU_RF_SNU, Correlated_OTU_dataUsedInRF) # 139
extended_OTU_list_RF_RTR_temp <- createListCandidateOTUincludingVIPandTheirSignificantlyCorrelatedOTU(List_VIP_OTU_RF_RTR, Correlated_OTU_dataUsedInRF) # 233
extended_OTU_list_RF_BMtot_temp <- createListCandidateOTUincludingVIPandTheirSignificantlyCorrelatedOTU(List_VIP_OTU_RF_BMtot, Correlated_OTU_dataUsedInRF) # 252
extended_OTU_list_RF_BMsst_temp <- createListCandidateOTUincludingVIPandTheirSignificantlyCorrelatedOTU(List_VIP_OTU_RF_BMsst, Correlated_OTU_dataUsedInRF) # 157

# Add VIP OTU + their correlated ones => to create the extended VIP OTU list
extended_OTU_list_RF_SNU <- c(List_VIP_OTU_RF_SNU, extended_OTU_list_RF_SNU_temp) # 169
extended_OTU_list_RF_SNU <- unique(extended_OTU_list_RF_SNU)
length(extended_OTU_list_RF_SNU) # 162
extended_OTU_list_RF_RTR <- c(List_VIP_OTU_RF_RTR, extended_OTU_list_RF_RTR_temp) # 271
extended_OTU_list_RF_RTR <- unique(extended_OTU_list_RF_RTR)
length(extended_OTU_list_RF_RTR) # 257
extended_OTU_list_RF_BMtot <- c(List_VIP_OTU_RF_BMtot, extended_OTU_list_RF_BMtot_temp) # 290
extended_OTU_list_RF_BMtot <- unique(extended_OTU_list_RF_BMtot)
length(extended_OTU_list_RF_BMtot) # 270
extended_OTU_list_RF_BMsst <- c(List_VIP_OTU_RF_BMsst, extended_OTU_list_RF_BMsst_temp) # 195
extended_OTU_list_RF_BMsst <- unique(extended_OTU_list_RF_BMsst)
length(extended_OTU_list_RF_BMsst) # 176
rm(extended_OTU_list_RF_SNU_temp,extended_OTU_list_RF_RTR_temp,extended_OTU_list_RF_BMtot_temp,extended_OTU_list_RF_BMsst_temp)

## Create a supplemental table with the extended list of OTU (VIP + correlated OTU)
# Put in data format
extended_OTU_list_RF_SNU_temp2 <- data.frame(OTU_id=extended_OTU_list_RF_SNU, ExtendedVIPlist_SNU=c(rep(1,length(extended_OTU_list_RF_SNU))))
extended_OTU_list_RF_RTR_temp2 <- data.frame(OTU_id=extended_OTU_list_RF_RTR, ExtendedVIPlist_RTR=c(rep(1,length(extended_OTU_list_RF_RTR))))
extended_OTU_list_RF_BMtot_temp2 <- data.frame(OTU_id=extended_OTU_list_RF_BMtot, ExtendedVIPlist_BMtot=c(rep(1,length(extended_OTU_list_RF_BMtot))))
extended_OTU_list_RF_BMsst_temp2 <- data.frame(OTU_id=extended_OTU_list_RF_BMsst, ExtendedVIPlist_BMsst=c(rep(1,length(extended_OTU_list_RF_BMsst))))
# Bind the 4 extended lists
data_extended_VIP_list <- full_join(extended_OTU_list_RF_SNU_temp2, extended_OTU_list_RF_RTR_temp2, by="OTU_id")
data_extended_VIP_list <- full_join(data_extended_VIP_list, extended_OTU_list_RF_BMtot_temp2, by="OTU_id")
data_extended_VIP_list <- full_join(data_extended_VIP_list, extended_OTU_list_RF_BMsst_temp2, by="OTU_id")
# Add taxonomic information
data_taxo_temp <- data.frame(tax_table(data_phyloseq_16S_filt_norm_sum_155))
data_taxo_temp$OTU_id <- rownames(data_taxo_temp)
data_extended_VIP_list <- inner_join(data_extended_VIP_list, data_taxo_temp, by="OTU_id")
# Bind VIP list information
data_extended_VIP_list <- full_join(List_VIP_OTU_RF[,c(1:5)], data_extended_VIP_list, by="OTU_id")
write.table(data_extended_VIP_list, "230206_Extended_VIP_OTU_list_Table_supplemental_7.txt",sep="\t", row.names=T, quote=F)
rm(extended_OTU_list_RF_SNU_temp2,extended_OTU_list_RF_RTR_temp2,extended_OTU_list_RF_BMtot_temp2,extended_OTU_list_RF_BMsst_temp2)
rm(data_taxo_temp,List_VIP_OTU_RF)


#### 10.1.3. Within the extended OTU list separate OTU positively vs negatively to the different plant phenotypic variable
# (see RF script)
## Change number in negative or positive cor
List_corDirection_OTU_PhenotypeRF <- read.table("09_RF/201126_Formula_linear_regression_between_OTU_phenotype.txt", header=T, sep="\t")
List_corDirection_OTU_PhenotypeRF <- subset(List_corDirection_OTU_PhenotypeRF, List_corDirection_OTU_PhenotypeRF$OTU_id %in% data_extended_VIP_list$OTU_id)
write.table(List_corDirection_OTU_PhenotypeRF, "201126_Formula_linear_regression_between_OTU_phenotype_subset.txt", sep="\t")

## list using correlation information
List_corDirection_OTU_PhenotypeRF_SNU <- subset(List_corDirection_OTU_PhenotypeRF[,c("OTU_id","SNU_cor")], List_corDirection_OTU_PhenotypeRF$OTU_id %in% extended_OTU_list_RF_SNU) # 162 2
List_corDirection_OTU_PhenotypeRF_RTR <- subset(List_corDirection_OTU_PhenotypeRF[,c("OTU_id","RTR_cor")], List_corDirection_OTU_PhenotypeRF$OTU_id %in% extended_OTU_list_RF_RTR) # 257 2
List_corDirection_OTU_PhenotypeRF_BMtot <- subset(List_corDirection_OTU_PhenotypeRF[,c("OTU_id","BMtot_cor")], List_corDirection_OTU_PhenotypeRF$OTU_id %in% extended_OTU_list_RF_BMtot) # 270 2
List_corDirection_OTU_PhenotypeRF_BMsst <- subset(List_corDirection_OTU_PhenotypeRF[,c("OTU_id","BMsst_cor")], List_corDirection_OTU_PhenotypeRF$OTU_id %in% extended_OTU_list_RF_BMsst) # 176 2

## Bind the 4 extended lists with correlation information
data_extended_VIP_list_correlation <- full_join(List_corDirection_OTU_PhenotypeRF_SNU, List_corDirection_OTU_PhenotypeRF_RTR, by="OTU_id")
data_extended_VIP_list_correlation <- full_join(data_extended_VIP_list_correlation, List_corDirection_OTU_PhenotypeRF_BMtot, by="OTU_id")
data_extended_VIP_list_correlation <- full_join(data_extended_VIP_list_correlation, List_corDirection_OTU_PhenotypeRF_BMsst, by="OTU_id")
# Add taxonomic information
data_taxo_temp <- data.frame(tax_table(data_phyloseq_16S_filt_norm_sum_155))
data_taxo_temp$OTU_id <- rownames(data_taxo_temp)
data_extended_VIP_list_correlation <- inner_join(data_extended_VIP_list_correlation, data_taxo_temp, by="OTU_id")
# Bind VIP list information
data_extended_VIP_list_correlation <- full_join(List_VIP_OTU_RF[,c(1:5)], data_extended_VIP_list_correlation, by="OTU_id")
write.table(data_extended_VIP_list_correlation, "230206_Extended_VIP_OTU_list_correlation_Table_supplemental_7.txt",sep="\t", row.names=T, quote=F)
rm(List_corDirection_OTU_PhenotypeRF_SNU,List_corDirection_OTU_PhenotypeRF_RTR,List_corDirection_OTU_PhenotypeRF_BMtot,List_corDirection_OTU_PhenotypeRF_BMsst)
rm(data_taxo_temp,List_VIP_OTU_RF)

## List of OTU VIP + correlated one that are positively or negatively correlated to the phenotype
myInterestingOTU_RF_SNU_positive <- as.vector(subset(data_extended_VIP_list_correlation, ExtendedVIPlist_SNU == "positive")$OTU_id) # 61
myInterestingOTU_RF_SNU_negative <- as.vector(subset(data_extended_VIP_list_correlation, ExtendedVIPlist_SNU == "negative")$OTU_id) # 101 -> 61+101 = 162
myInterestingOTU_RF_RTR_positive <- as.vector(subset(data_extended_VIP_list_correlation, ExtendedVIPlist_RTR == "positive")$OTU_id) # 119
myInterestingOTU_RF_RTR_negative <- as.vector(subset(data_extended_VIP_list_correlation, ExtendedVIPlist_RTR == "negative")$OTU_id) # 138 => 119 + 138 = 257
myInterestingOTU_RF_BMtot_positive <- as.vector(subset(data_extended_VIP_list_correlation, ExtendedVIPlist_BMtot == "positive")$OTU_id) # 163
myInterestingOTU_RF_BMtot_negative <- as.vector(subset(data_extended_VIP_list_correlation, ExtendedVIPlist_BMtot == "negative")$OTU_id) # 107 => 163 + 107 = 270
myInterestingOTU_RF_BMsst_positive <- as.vector(subset(data_extended_VIP_list_correlation, ExtendedVIPlist_BMsst == "positive")$OTU_id) # 98
myInterestingOTU_RF_BMsst_negative <- as.vector(subset(data_extended_VIP_list_correlation, ExtendedVIPlist_BMsst == "negative")$OTU_id) # 78 => 98 + 78 = 176

setwd("../..")


######## 10.2. Prepare the input EC abundance data table (from "data_Picrust_EC_predicted" to "data_Picrust_EC_predicted_abondantOTUusedInRF_cleaned_t")
# For this analysis, we took directly the EC_predicted.tsv file to take into account the predicted copy number of all Enzyme Classification (EC) for each OTU
# We don't need to take into account the occurrence for each OTU and normalise it because we only want to know if a specific group of OTU have function enriched/depleted

#### 10.2.1. Import EC_predicted.tsv data table
setwd("05_Picrust2/picrust2_0728_norm_strat_GlobalScript/")
data_Picrust_EC_predicted  <- read.table("EC_predicted.tsv", header = TRUE)
dim(data_Picrust_EC_predicted) # 15616  2914
colnames(data_Picrust_EC_predicted)[1] <- c("OTU_id")
rownames(data_Picrust_EC_predicted) <- data_Picrust_EC_predicted$OTU_id
data_Picrust_EC_predicted <- data_Picrust_EC_predicted[order(as.numeric(gsub('OTU', '', data_Picrust_EC_predicted$OTU_id))),] # order by OTU id number


#### 10.2.2. Keep only the abundant OTU used in RF analysis
List_OTU_Analysed_in_RF <- data.frame(OTU_id = colnames(cor_RF_OTU))
data_Picrust_EC_predicted_abondantOTUusedInRF <- inner_join(data_Picrust_EC_predicted, List_OTU_Analysed_in_RF, by="OTU_id")
rownames(data_Picrust_EC_predicted_abondantOTUusedInRF) <- data_Picrust_EC_predicted_abondantOTUusedInRF$OTU_id
dim(data_Picrust_EC_predicted_abondantOTUusedInRF) # 913 2914


#### 10.2.3. Remove the OTU that have high NSTI
## OTU that have high NSTI
# It is better to check the distribution of NSTI for our community to know if community well characterised
marker_predicted_and_nsti <- read.table("marker_predicted_and_nsti.tsv", header=T, sep="\t")
hist(marker_predicted_and_nsti$metadata_NSTI, 1000)
hist(marker_predicted_and_nsti$metadata_NSTI, 1000, xlim = c(0,5))
median(marker_predicted_and_nsti$metadata_NSTI) # 0.4421105 quite high value so not well charecterised
marker_predicted_and_nsti$high_NSTI <- marker_predicted_and_nsti$metadata_NSTI>=2
summary(marker_predicted_and_nsti$high_NSTI) # 15500 with NSTI < 2 and 116 values with NSTI >=2
List_OTU_with_high_NSTI <- subset(marker_predicted_and_nsti, high_NSTI=="TRUE")
dim(List_OTU_with_high_NSTI)
setwd("../..")
setwd("10_GEA_TopGo/02_Picrust_output/")
write.table(List_OTU_with_high_NSTI, "201124_OTU_list_with_high_NSTI.txt", sep="\t", row.names=F, quote=F)

## Keep only the 15500 OTU that have low NSTI and abundant OTU used in RF analysis
List_OTU_with_low_NSTI <- subset(marker_predicted_and_nsti, high_NSTI=="FALSE")
colnames(List_OTU_with_low_NSTI)[1] <- c("OTU_id")
length(List_OTU_with_low_NSTI$OTU_id) # 15500
EC_predicted_temp1 <- inner_join(data_Picrust_EC_predicted_abondantOTUusedInRF, List_OTU_with_low_NSTI, by="OTU_id")
dim(EC_predicted_temp1) # 906 2917
EC_predicted_temp1[1:6,1:6]
rownames(EC_predicted_temp1) <- EC_predicted_temp1$OTU_id
EC_predicted_temp2 <- EC_predicted_temp1[,2:2914]
dim(EC_predicted_temp2) # 906 2913
EC_predicted_temp2[1:6,1:6]
rm(EC_predicted_temp1)


#### 10.2.4. Remove the EC that have a sum on all OTU equal to 0
summary(colSums(EC_predicted_temp2)==0) # need to remove 894 EC and keep 2019 EC categories
data_Picrust_EC_predicted_abondantOTUusedInRF_cleaned <- subset(EC_predicted_temp2, select = colSums(EC_predicted_temp2)!=0)
dim(data_Picrust_EC_predicted_abondantOTUusedInRF_cleaned) # 906 2019
dim(EC_predicted_temp2) # 906 2913
rm(EC_predicted_temp2)
summary(colSums(data_Picrust_EC_predicted_abondantOTUusedInRF_cleaned)==0)
colnames(data_Picrust_EC_predicted_abondantOTUusedInRF_cleaned) <- gsub('EC.', 'EC:', colnames(data_Picrust_EC_predicted_abondantOTUusedInRF_cleaned))
data_Picrust_EC_predicted_abondantOTUusedInRF_cleaned[1:6, 1:6]
data_Picrust_EC_predicted_abondantOTUusedInRF_cleaned_t <- as.data.frame(t(data_Picrust_EC_predicted_abondantOTUusedInRF_cleaned))
data_Picrust_EC_predicted_abondantOTUusedInRF_cleaned_t[1:6, 1:6]
setwd("..")


######## 10.3. Prepare the universe gene list (from "ec2go" to "ec2go_cleaned")
#### 10.3.1. Import "EC_GOannotation.correct.txt" file that Susete sent me the 07/08/2020 (with following format gene_id<TAB>GO:id1, GO:id2 that is required in topGO)
setwd("03_Input_data/")
ec2go <- read.table("200807_EC_GOannotation.correct.txt", header=F, sep="\t") # file with correspondence between EC and GO in good format for topGO
dim(ec2go); head(ec2go) # 2913    2
colnames(ec2go) <- c("EC_id", "GO_id"); head(ec2go)


#### 10.3.2. Need to remove the EC that were removed in EC_predicted (that have sum = 0 on all the OTU)
EC_predicted_temp3 <- data_Picrust_EC_predicted_abondantOTUusedInRF_cleaned_t
dim(data_Picrust_EC_predicted_abondantOTUusedInRF_cleaned_t) # 2019  906
EC_predicted_temp3$EC_id <- rownames(EC_predicted_temp3)
ec2go_temp <-inner_join(ec2go, EC_predicted_temp3, by="EC_id")
dim(ec2go_temp) # 2019  908
ec2go_temp[1:10,1:4]
ec2go_cleaned <- ec2go_temp[,1:2]
dim(ec2go_cleaned) # 2019 2
rm(ec2go_temp, EC_predicted_temp3)
write.table(ec2go_cleaned, "201124_EC_GOannotation.correct_withoutECsum0.txt", sep="\t", row.names=F, quote=F)


######## 10.4. Import and check if the interesting OTU lists (candidates) are not included in the OTU list with high NSTI values (not well characterised)
#### 10.4.1. Import the candidate OTU lists
myInterestingOTU_RF_SNU_positive_temp <- data.frame(OTU_id=myInterestingOTU_RF_SNU_positive)
myInterestingOTU_RF_SNU_negative_temp <- data.frame(OTU_id=myInterestingOTU_RF_SNU_negative)
myInterestingOTU_RF_RTR_positive_temp <- data.frame(OTU_id=myInterestingOTU_RF_RTR_positive)
myInterestingOTU_RF_RTR_negative_temp <- data.frame(OTU_id=myInterestingOTU_RF_RTR_negative)
myInterestingOTU_RF_BMtot_positive_temp <- data.frame(OTU_id=myInterestingOTU_RF_BMtot_positive)
myInterestingOTU_RF_BMtot_negative_temp <- data.frame(OTU_id=myInterestingOTU_RF_BMtot_negative)
myInterestingOTU_RF_BMsst_positive_temp <- data.frame(OTU_id=myInterestingOTU_RF_BMsst_positive)
myInterestingOTU_RF_BMsst_negative_temp <- data.frame(OTU_id=myInterestingOTU_RF_BMsst_negative)


#### 10.4.2. Use the generic function created before to check if there are no OTU with hight NSTI in the previous lists, and if so, remove them
myInterestingOTU_RF_SNU_positive_cleaned <- remove_high_nsti_otu(myInterestingOTU_RF_SNU_positive_temp, List_OTU_with_low_NSTI) # 59 (61-2)
myInterestingOTU_RF_RTR_positive_cleaned <- remove_high_nsti_otu(myInterestingOTU_RF_RTR_positive_temp, List_OTU_with_low_NSTI) # 119 (119-0)
myInterestingOTU_RF_BMtot_positive_cleaned <- remove_high_nsti_otu(myInterestingOTU_RF_BMtot_positive_temp, List_OTU_with_low_NSTI) # 159 (163-4)
myInterestingOTU_RF_BMsst_positive_cleaned <- remove_high_nsti_otu(myInterestingOTU_RF_BMsst_positive_temp, List_OTU_with_low_NSTI) # 98 (98-0)
myInterestingOTU_RF_SNU_negative_cleaned <- remove_high_nsti_otu(myInterestingOTU_RF_SNU_negative_temp, List_OTU_with_low_NSTI) # 101 (101-0)
myInterestingOTU_RF_RTR_negative_cleaned <- remove_high_nsti_otu(myInterestingOTU_RF_RTR_negative_temp, List_OTU_with_low_NSTI) # 138 (138-0)
myInterestingOTU_RF_BMtot_negative_cleaned <- remove_high_nsti_otu(myInterestingOTU_RF_BMtot_negative_temp, List_OTU_with_low_NSTI) # 106 (107-1)
myInterestingOTU_RF_BMsst_negative_cleaned <- remove_high_nsti_otu(myInterestingOTU_RF_BMsst_negative_temp, List_OTU_with_low_NSTI) # 77 (78-1)
rm(myInterestingOTU_RF_SNU_positive_temp,myInterestingOTU_RF_SNU_negative_temp,myInterestingOTU_RF_RTR_positive_temp,myInterestingOTU_RF_RTR_negative_temp,myInterestingOTU_RF_BMtot_positive_temp,myInterestingOTU_RF_BMtot_negative_temp,myInterestingOTU_RF_BMsst_positive_temp,myInterestingOTU_RF_BMsst_negative_temp)


#### 10.4.3. Define the classLabel
# We did not used all the OTU but only the 913 used in RF analysis, the more abondant one, and with NSTI < 2
classLabel_RF_SNU_positive <- factor(as.integer(colnames(data_Picrust_EC_predicted_abondantOTUusedInRF_cleaned_t) %in% myInterestingOTU_RF_SNU_positive_cleaned))
summary(classLabel_RF_SNU_positive) # 0: 847 / 1: 59
classLabel_RF_RTR_positive <- factor(as.integer(colnames(data_Picrust_EC_predicted_abondantOTUusedInRF_cleaned_t) %in% myInterestingOTU_RF_RTR_positive_cleaned))
summary(classLabel_RF_RTR_positive) # 0: 787 / 1: 119
classLabel_RF_BMtot_positive <- factor(as.integer(colnames(data_Picrust_EC_predicted_abondantOTUusedInRF_cleaned_t) %in% myInterestingOTU_RF_BMtot_positive_cleaned))
summary(classLabel_RF_BMtot_positive) # 0: 747 / 1: 159
classLabel_RF_BMsst_positive <- factor(as.integer(colnames(data_Picrust_EC_predicted_abondantOTUusedInRF_cleaned_t) %in% myInterestingOTU_RF_BMsst_positive_cleaned))
summary(classLabel_RF_BMsst_positive) # 0: 808 / 1: 98
classLabel_RF_SNU_negative <- factor(as.integer(colnames(data_Picrust_EC_predicted_abondantOTUusedInRF_cleaned_t) %in% myInterestingOTU_RF_SNU_negative_cleaned))
summary(classLabel_RF_SNU_negative) # 0: 805 / 1: 101
classLabel_RF_RTR_negative <- factor(as.integer(colnames(data_Picrust_EC_predicted_abondantOTUusedInRF_cleaned_t) %in% myInterestingOTU_RF_RTR_negative_cleaned))
summary(classLabel_RF_RTR_negative) # 0: 768 / 1: 138
classLabel_RF_BMtot_negative <- factor(as.integer(colnames(data_Picrust_EC_predicted_abondantOTUusedInRF_cleaned_t) %in% myInterestingOTU_RF_BMtot_negative_cleaned))
summary(classLabel_RF_BMtot_negative) # 0: 800 / 1: 106
classLabel_RF_BMsst_negative <- factor(as.integer(colnames(data_Picrust_EC_predicted_abondantOTUusedInRF_cleaned_t) %in% myInterestingOTU_RF_BMsst_negative_cleaned))
summary(classLabel_RF_BMsst_negative) # 0: 829 / 1: 77


######## 10.5. Import/calculate the required data sets for the TopGO analysis (geneID2GO, description, geneList and topDiffGenes)
#### 10.5.1. Different names of the different analyses (description = description)
description_RF_SNU_positive = c("topgo_Picrust0728_rfSNU_positive")
description_RF_RTR_positive = c("topgo_Picrust0728_rfRTR_positive")
description_RF_BMtot_positive = c("topgo_Picrust0728_rfBMtot_positive")
description_RF_BMsst_positive = c("topgo_Picrust0728_rfBMsst_positive")
description_RF_SNU_negative = c("topgo_Picrust0728_rfSNU_negative")
description_RF_RTR_negative = c("topgo_Picrust0728_rfRTR_negative")
description_RF_BMtot_negative = c("topgo_Picrust0728_rfBMtot_negative")
description_RF_BMsst_negative = c("topgo_Picrust0728_rfBMsst_negative")


#### 10.5.2. Different universe data (gene2GO = geneID2GO)
# ec2go_cleaned
geneID2GO_cleaned <- readMappings("201124_EC_GOannotation.correct_withoutECsum0.txt") # cleaned universe (without rare OTU and without EC sum = 0)


#### 10.5.3. Create the gene list for the universe
geneNames <- names(geneID2GO_cleaned); head(geneNames)


#### 10.5.4. Define my interesting gene lists based on EC abundances -> need to calculate Pvalues (allGenes = geneList) - need multtest R package
# Stat test to define EC that are significantly different between interestingOTU and global com
# two-sample Welch t-statistics (unequal variances) can by applied using the function getPvalues (a wraping function for the mt.teststat from the multtest package).
# Remark, in order to test if means are different and not only higher or only lesser, I used alternative = "two.sided"

## RF_SNU_positive
geneList_RF_SNU_positive_twoSided <- getPvalues(data_Picrust_EC_predicted_abondantOTUusedInRF_cleaned_t, classlabel = classLabel_RF_SNU_positive, test="t", alternative = "two.sided", correction = "BH")
summary(geneList_RF_SNU_positive_twoSided<0.05) # 398 TRUE for BH
# Replace NA values by 1
myInterestingGenes_RF_SNU_positive_twoSided <- names(subset(geneList_RF_SNU_positive_twoSided<0.05, (geneList_RF_SNU_positive_twoSided<0.05)=="TRUE"))
geneList_RF_SNU_positive_twoSided_corrected <- geneList_RF_SNU_positive_twoSided
geneList_RF_SNU_positive_twoSided_corrected[is.na(geneList_RF_SNU_positive_twoSided_corrected)] <- 1
summary(geneList_RF_SNU_positive_twoSided_corrected<0.05)
## RF_SNU_negative
geneList_RF_SNU_negative_twoSided <- getPvalues(data_Picrust_EC_predicted_abondantOTUusedInRF_cleaned_t, classlabel = classLabel_RF_SNU_negative, test="t", alternative = "two.sided", correction = "BH")
summary(geneList_RF_SNU_negative_twoSided<0.05) # 473 TRUE for BH
myInterestingGenes_RF_SNU_negative_twoSided <- names(subset(geneList_RF_SNU_negative_twoSided<0.05, (geneList_RF_SNU_negative_twoSided<0.05)=="TRUE"))
geneList_RF_SNU_negative_twoSided_corrected <- geneList_RF_SNU_negative_twoSided
geneList_RF_SNU_negative_twoSided_corrected[is.na(geneList_RF_SNU_negative_twoSided_corrected)] <- 1
summary(geneList_RF_SNU_negative_twoSided_corrected<0.05)

## RF_RTR_positive
geneList_RF_RTR_positive_twoSided <- getPvalues(data_Picrust_EC_predicted_abondantOTUusedInRF_cleaned_t, classlabel = classLabel_RF_RTR_positive, test="t", alternative = "two.sided", correction = "BH")
summary(geneList_RF_RTR_positive_twoSided<0.05) # 489 TRUE for BH
myInterestingGenes_RF_RTR_positive_twoSided <- names(subset(geneList_RF_RTR_positive_twoSided<0.05, (geneList_RF_RTR_positive_twoSided<0.05)=="TRUE"))
geneList_RF_RTR_positive_twoSided_corrected <- geneList_RF_RTR_positive_twoSided
geneList_RF_RTR_positive_twoSided_corrected[is.na(geneList_RF_RTR_positive_twoSided_corrected)] <- 1
summary(geneList_RF_RTR_positive_twoSided_corrected<0.05)
## RF_RTR_negative
geneList_RF_RTR_negative_twoSided <- getPvalues(data_Picrust_EC_predicted_abondantOTUusedInRF_cleaned_t, classlabel = classLabel_RF_RTR_negative, test="t", alternative = "two.sided", correction = "BH")
summary(geneList_RF_RTR_negative_twoSided<0.05) # 462 TRUE for BH
myInterestingGenes_RF_RTR_negative_twoSided <- names(subset(geneList_RF_RTR_negative_twoSided<0.05, (geneList_RF_RTR_negative_twoSided<0.05)=="TRUE"))
geneList_RF_RTR_negative_twoSided_corrected <- geneList_RF_RTR_negative_twoSided
geneList_RF_RTR_negative_twoSided_corrected[is.na(geneList_RF_RTR_negative_twoSided_corrected)] <- 1
summary(geneList_RF_RTR_negative_twoSided_corrected<0.05)

## RF_BMtot_positive
geneList_RF_BMtot_positive_twoSided <- getPvalues(data_Picrust_EC_predicted_abondantOTUusedInRF_cleaned_t, classlabel = classLabel_RF_BMtot_positive, test="t", alternative = "two.sided", correction = "BH")
summary(geneList_RF_BMtot_positive_twoSided<0.05) # 140 TRUE for BH
myInterestingGenes_RF_BMtot_positive_twoSided <- names(subset(geneList_RF_BMtot_positive_twoSided<0.05, (geneList_RF_BMtot_positive_twoSided<0.05)=="TRUE"))
geneList_RF_BMtot_positive_twoSided_corrected <- geneList_RF_BMtot_positive_twoSided
geneList_RF_BMtot_positive_twoSided_corrected[is.na(geneList_RF_BMtot_positive_twoSided_corrected)] <- 1
summary(geneList_RF_BMtot_positive_twoSided_corrected<0.05)
## RF_BMtot_negative
geneList_RF_BMtot_negative_twoSided <- getPvalues(data_Picrust_EC_predicted_abondantOTUusedInRF_cleaned_t, classlabel = classLabel_RF_BMtot_negative, test="t", alternative = "two.sided", correction = "BH")
summary(geneList_RF_BMtot_negative_twoSided<0.05) # 74 TRUE for BH
myInterestingGenes_RF_BMtot_negative_twoSided <- names(subset(geneList_RF_BMtot_negative_twoSided<0.05, (geneList_RF_BMtot_negative_twoSided<0.05)=="TRUE"))
geneList_RF_BMtot_negative_twoSided_corrected <- geneList_RF_BMtot_negative_twoSided
geneList_RF_BMtot_negative_twoSided_corrected[is.na(geneList_RF_BMtot_negative_twoSided_corrected)] <- 1
summary(geneList_RF_BMtot_negative_twoSided_corrected<0.05)

## RF_BMsst_positive
geneList_RF_BMsst_positive_twoSided <- getPvalues(data_Picrust_EC_predicted_abondantOTUusedInRF_cleaned_t, classlabel = classLabel_RF_BMsst_positive, test="t", alternative = "two.sided", correction = "BH")
summary(geneList_RF_BMsst_positive_twoSided<0.05) # 251 TRUE for BH
myInterestingGenes_RF_BMsst_positive_twoSided <- names(subset(geneList_RF_BMsst_positive_twoSided<0.05, (geneList_RF_BMsst_positive_twoSided<0.05)=="TRUE"))
geneList_RF_BMsst_positive_twoSided_corrected <- geneList_RF_BMsst_positive_twoSided
geneList_RF_BMsst_positive_twoSided_corrected[is.na(geneList_RF_BMsst_positive_twoSided_corrected)] <- 1
summary(geneList_RF_BMsst_positive_twoSided_corrected<0.05)
## RF_BMsst_negative
geneList_RF_BMsst_negative_twoSided <- getPvalues(data_Picrust_EC_predicted_abondantOTUusedInRF_cleaned_t, classlabel = classLabel_RF_BMsst_negative, test="t", alternative = "two.sided", correction = "BH")
summary(geneList_RF_BMsst_negative_twoSided<0.05) # 240 TRUE for BH
myInterestingGenes_RF_BMsst_negative_twoSided <- names(subset(geneList_RF_BMsst_negative_twoSided<0.05, (geneList_RF_BMsst_negative_twoSided<0.05)=="TRUE"))
geneList_RF_BMsst_negative_twoSided_corrected <- geneList_RF_BMsst_negative_twoSided
geneList_RF_BMsst_negative_twoSided_corrected[is.na(geneList_RF_BMsst_negative_twoSided_corrected)] <- 1
summary(geneList_RF_BMsst_negative_twoSided_corrected<0.05)


#### Define the EC that are potentially more and less abundant for the candidate OTU vs the rest of the non rare OTU
## Create the function
createListOfInterestingGenesUpAndDownRegulatedFromTwoSidedTest <- function(ECpredictedCountTable, classLabel, myInterestingGenesTwoSided) {
  # Add sample names to the ClassLabel vector (0 if the sample is not a candidate and 1 if it is a candidate
  names(classLabel) <- rownames(ECpredictedCountTable)
  # Calculated mean for each EC for the candidates group and the others group
  means_EC <- aggregate(ECpredictedCountTable, by=list(candidate_OTU=classLabel), mean)
  rownames(means_EC) <- c("others", "candidates")
  means_EC_def <- means_EC[,-1]
  # Select only the EC that are significantly "expressed"
  means_EC_significant <- subset(means_EC_def, select=colnames(means_EC_def) %in% myInterestingGenesTwoSided)
  # Select only the EC that are significantly "up regulated"
  means_EC_significant_up <- subset(means_EC_significant, select= means_EC_significant[2,] > means_EC_significant[1,])
  # Select only the EC that are significantly "down regulated"
  means_EC_significant_down <- subset(means_EC_significant, select= means_EC_significant[2,] < means_EC_significant[1,])
  # Create a list including up and down regulated EC
  myInterestingGenesTwoSided_up <- colnames(means_EC_significant_up)
  myInterestingGenesTwoSided_down <- colnames(means_EC_significant_down)
  GeneList <- list(upRegulatedEC = myInterestingGenesTwoSided_up, downRegulatedEC = myInterestingGenesTwoSided_down)
  return(GeneList)
}

## Use the function
# SNU positive - 398 TRUE for BH
myInterestingGenes_RF_SNU_positive <- createListOfInterestingGenesUpAndDownRegulatedFromTwoSidedTest(ECpredictedCountTable = data_Picrust_EC_predicted_abondantOTUusedInRF_cleaned, classLabel = classLabel_RF_SNU_positive, myInterestingGenesTwoSided = myInterestingGenes_RF_SNU_positive_twoSided)
myInterestingGenes_RF_SNU_positive_twoSided_up <- myInterestingGenes_RF_SNU_positive$upRegulatedEC # 11
myInterestingGenes_RF_SNU_positive_twoSided_down <- myInterestingGenes_RF_SNU_positive$downRegulatedEC # 387
# RTR positive - 489 TRUE for BH
myInterestingGenes_RF_RTR_positive <- createListOfInterestingGenesUpAndDownRegulatedFromTwoSidedTest(ECpredictedCountTable = data_Picrust_EC_predicted_abondantOTUusedInRF_cleaned, classLabel = classLabel_RF_RTR_positive, myInterestingGenesTwoSided = myInterestingGenes_RF_RTR_positive_twoSided)
myInterestingGenes_RF_RTR_positive_twoSided_up <- myInterestingGenes_RF_RTR_positive$upRegulatedEC # 352
myInterestingGenes_RF_RTR_positive_twoSided_down <- myInterestingGenes_RF_RTR_positive$downRegulatedEC # 137
# BMtot_VS3 positive - 140 TRUE for BH
myInterestingGenes_RF_BMtot_positive <- createListOfInterestingGenesUpAndDownRegulatedFromTwoSidedTest(ECpredictedCountTable = data_Picrust_EC_predicted_abondantOTUusedInRF_cleaned, classLabel = classLabel_RF_BMtot_positive, myInterestingGenesTwoSided = myInterestingGenes_RF_BMtot_positive_twoSided)
myInterestingGenes_RF_BMtot_positive_twoSided_up <- myInterestingGenes_RF_BMtot_positive$upRegulatedEC # 56
myInterestingGenes_RF_BMtot_positive_twoSided_down <- myInterestingGenes_RF_BMtot_positive$downRegulatedEC # 84
# BMsst_VS3 positive - 251 TRUE for BH
myInterestingGenes_RF_BMsst_positive <- createListOfInterestingGenesUpAndDownRegulatedFromTwoSidedTest(ECpredictedCountTable = data_Picrust_EC_predicted_abondantOTUusedInRF_cleaned, classLabel = classLabel_RF_BMsst_positive, myInterestingGenesTwoSided = myInterestingGenes_RF_BMsst_positive_twoSided)
myInterestingGenes_RF_BMsst_positive_twoSided_up <- myInterestingGenes_RF_BMsst_positive$upRegulatedEC # 132
myInterestingGenes_RF_BMsst_positive_twoSided_down <- myInterestingGenes_RF_BMsst_positive$downRegulatedEC # 119

# SNU negative - 473 TRUE for BH
myInterestingGenes_RF_SNU_negative <- createListOfInterestingGenesUpAndDownRegulatedFromTwoSidedTest(ECpredictedCountTable = data_Picrust_EC_predicted_abondantOTUusedInRF_cleaned, classLabel = classLabel_RF_SNU_negative, myInterestingGenesTwoSided = myInterestingGenes_RF_SNU_negative_twoSided)
myInterestingGenes_RF_SNU_negative_twoSided_up <- myInterestingGenes_RF_SNU_negative$upRegulatedEC # 361
myInterestingGenes_RF_SNU_negative_twoSided_down <- myInterestingGenes_RF_SNU_negative$downRegulatedEC # 112
# RTR negative - 462 TRUE for BH
myInterestingGenes_RF_RTR_negative <- createListOfInterestingGenesUpAndDownRegulatedFromTwoSidedTest(ECpredictedCountTable = data_Picrust_EC_predicted_abondantOTUusedInRF_cleaned, classLabel = classLabel_RF_RTR_negative, myInterestingGenesTwoSided = myInterestingGenes_RF_RTR_negative_twoSided)
myInterestingGenes_RF_RTR_negative_twoSided_up <- myInterestingGenes_RF_RTR_negative$upRegulatedEC # 33
myInterestingGenes_RF_RTR_negative_twoSided_down <- myInterestingGenes_RF_RTR_negative$downRegulatedEC # 429
# BMtot_VS3 negative - 74 TRUE for BH
myInterestingGenes_RF_BMtot_negative <- createListOfInterestingGenesUpAndDownRegulatedFromTwoSidedTest(ECpredictedCountTable = data_Picrust_EC_predicted_abondantOTUusedInRF_cleaned, classLabel = classLabel_RF_BMtot_negative, myInterestingGenesTwoSided = myInterestingGenes_RF_BMtot_negative_twoSided)
myInterestingGenes_RF_BMtot_negative_twoSided_up <- myInterestingGenes_RF_BMtot_negative$upRegulatedEC # 0
myInterestingGenes_RF_BMtot_negative_twoSided_down <- myInterestingGenes_RF_BMtot_negative$downRegulatedEC # 74
# BMsst_VS3 negative - 240 TRUE for BH
myInterestingGenes_RF_BMsst_negative <- createListOfInterestingGenesUpAndDownRegulatedFromTwoSidedTest(ECpredictedCountTable = data_Picrust_EC_predicted_abondantOTUusedInRF_cleaned, classLabel = classLabel_RF_BMsst_negative, myInterestingGenesTwoSided = myInterestingGenes_RF_BMsst_negative_twoSided)
myInterestingGenes_RF_BMsst_negative_twoSided_up <- myInterestingGenes_RF_BMsst_negative$upRegulatedEC # 67
myInterestingGenes_RF_BMsst_negative_twoSided_down <- myInterestingGenes_RF_BMsst_negative$downRegulatedEC # 173


#### 10.5.5. Define the gene lists
## SNU positive
geneList_RF_SNU_positive_twoSided_up <- factor(as.integer(geneNames %in% myInterestingGenes_RF_SNU_positive_twoSided_up))
names(geneList_RF_SNU_positive_twoSided_up) <- geneNames
str(geneList_RF_SNU_positive_twoSided_up); summary(geneList_RF_SNU_positive_twoSided_up) # 0: 2009 / 1: 11
geneList_RF_SNU_positive_twoSided_down <- factor(as.integer(geneNames %in% myInterestingGenes_RF_SNU_positive_twoSided_down))
names(geneList_RF_SNU_positive_twoSided_down) <- geneNames
str(geneList_RF_SNU_positive_twoSided_down); summary(geneList_RF_SNU_positive_twoSided_down) # 0: 1633 / 1: 387
## SNU negative
geneList_RF_SNU_negative_twoSided_up <- factor(as.integer(geneNames %in% myInterestingGenes_RF_SNU_negative_twoSided_up))
names(geneList_RF_SNU_negative_twoSided_up) <- geneNames
str(geneList_RF_SNU_negative_twoSided_up); summary(geneList_RF_SNU_negative_twoSided_up) # 0: 1659 / 1: 361
geneList_RF_SNU_negative_twoSided_down <- factor(as.integer(geneNames %in% myInterestingGenes_RF_SNU_negative_twoSided_down))
names(geneList_RF_SNU_negative_twoSided_down) <- geneNames
str(geneList_RF_SNU_negative_twoSided_down); summary(geneList_RF_SNU_negative_twoSided_down) # 0: 1808 / 1: 112

## RTR positive
geneList_RF_RTR_positive_twoSided_up <- factor(as.integer(geneNames %in% myInterestingGenes_RF_RTR_positive_twoSided_up))
names(geneList_RF_RTR_positive_twoSided_up) <- geneNames
str(geneList_RF_RTR_positive_twoSided_up); summary(geneList_RF_RTR_positive_twoSided_up) # 0: 1668 / 1: 352
geneList_RF_RTR_positive_twoSided_down <- factor(as.integer(geneNames %in% myInterestingGenes_RF_RTR_positive_twoSided_down))
names(geneList_RF_RTR_positive_twoSided_down) <- geneNames
str(geneList_RF_RTR_positive_twoSided_down); summary(geneList_RF_RTR_positive_twoSided_down) # 0: 1883 / 1: 137
# RTR negative
geneList_RF_RTR_negative_twoSided_up <- factor(as.integer(geneNames %in% myInterestingGenes_RF_RTR_negative_twoSided_up))
names(geneList_RF_RTR_negative_twoSided_up) <- geneNames
str(geneList_RF_RTR_negative_twoSided_up); summary(geneList_RF_RTR_negative_twoSided_up) # 0: 1987 / 1: 33
geneList_RF_RTR_negative_twoSided_down <- factor(as.integer(geneNames %in% myInterestingGenes_RF_RTR_negative_twoSided_down))
names(geneList_RF_RTR_negative_twoSided_down) <- geneNames
str(geneList_RF_RTR_negative_twoSided_down); summary(geneList_RF_RTR_negative_twoSided_down) # 0: 1591 / 1: 429
# BMtot positive
geneList_RF_BMtot_positive_twoSided_up <- factor(as.integer(geneNames %in% myInterestingGenes_RF_BMtot_positive_twoSided_up))
names(geneList_RF_BMtot_positive_twoSided_up) <- geneNames
str(geneList_RF_BMtot_positive_twoSided_up); summary(geneList_RF_BMtot_positive_twoSided_up) # 0: 1964 / 1: 56
geneList_RF_BMtot_positive_twoSided_down <- factor(as.integer(geneNames %in% myInterestingGenes_RF_BMtot_positive_twoSided_down))
names(geneList_RF_BMtot_positive_twoSided_down) <- geneNames
str(geneList_RF_BMtot_positive_twoSided_down); summary(geneList_RF_BMtot_positive_twoSided_down) # 0: 1936 / 1: 84
# BMtot negative
geneList_RF_BMtot_negative_twoSided_up <- factor(as.integer(geneNames %in% myInterestingGenes_RF_BMtot_negative_twoSided_up))
names(geneList_RF_BMtot_negative_twoSided_up) <- geneNames
str(geneList_RF_BMtot_negative_twoSided_up); summary(geneList_RF_BMtot_negative_twoSided_up) # 0: 2020 / 1: 0
geneList_RF_BMtot_negative_twoSided_down <- factor(as.integer(geneNames %in% myInterestingGenes_RF_BMtot_negative_twoSided_down))
names(geneList_RF_BMtot_negative_twoSided_down) <- geneNames
str(geneList_RF_BMtot_negative_twoSided_down); summary(geneList_RF_BMtot_negative_twoSided_down) # 0: 1946 / 1: 74
# BMsst positive
geneList_RF_BMsst_positive_twoSided_up <- factor(as.integer(geneNames %in% myInterestingGenes_RF_BMsst_positive_twoSided_up))
names(geneList_RF_BMsst_positive_twoSided_up) <- geneNames
str(geneList_RF_BMsst_positive_twoSided_up); summary(geneList_RF_BMsst_positive_twoSided_up) # 0: 1888 / 1: 132
geneList_RF_BMsst_positive_twoSided_down <- factor(as.integer(geneNames %in% myInterestingGenes_RF_BMsst_positive_twoSided_down))
names(geneList_RF_BMsst_positive_twoSided_down) <- geneNames
str(geneList_RF_BMsst_positive_twoSided_down); summary(geneList_RF_BMsst_positive_twoSided_down) # 0: 1901 / 1: 119
# BMsst negative
geneList_RF_BMsst_negative_twoSided_up <- factor(as.integer(geneNames %in% myInterestingGenes_RF_BMsst_negative_twoSided_up))
names(geneList_RF_BMsst_negative_twoSided_up) <- geneNames
str(geneList_RF_BMsst_negative_twoSided_up); summary(geneList_RF_BMsst_negative_twoSided_up) # 0: 1953 / 1: 67
geneList_RF_BMsst_negative_twoSided_down <- factor(as.integer(geneNames %in% myInterestingGenes_RF_BMsst_negative_twoSided_down))
names(geneList_RF_BMsst_negative_twoSided_down) <- geneNames
str(geneList_RF_BMsst_negative_twoSided_down); summary(geneList_RF_BMsst_negative_twoSided_down) # 0: 1847 / 1: 173

setwd("..")


######## 10.6. TopGO analysis on two sided Welch test running Fisher exact test on the potentially significant more abundant EC and on the significant less abundant EC, separately
#### 10.6.1. Set the different parameters according to the analysis
setwd("04_Output_data/Fisher_twoSided_up/")

# geneID2GO: geneID2GO_cleaned
geneID2GO <- geneID2GO_cleaned #

# description: description_RF_SNU_positive, description_RF_SNU_negative etc.
description <- c(paste(description_RF_SNU_negative, "_TwoSidedUp", sep="")) #

# geneList: example: geneList_RF_SNU_twoSided_up or geneList_RF_SNU_positive_twoSided_up with RF_SNU / RF_RTR / RF_BMtot / RF_BMsst and twoSided_up / twoSided_down
geneList <- geneList_RF_SNU_negative_twoSided_up #


#### 10.6.2. Creating the topGO object
# We are taking into account the "EC count information" adding only the "geneList", which represents the list of EC with a Pvalue < 0.05 potentially more or less abundant
GOdata_BP <- new("topGOdata",
                 description = description, ontology = "BP",
                 allGenes = geneList,
                 annot = annFUN.gene2GO, gene2GO = geneID2GO,
                 nodeSize = 5)
GOdata_CC <- new("topGOdata", description = description, ontology = "CC", allGenes = geneList, annot = annFUN.gene2GO, gene2GO = geneID2GO, nodeSize = 5)
GOdata_MF <- new("topGOdata", description = description, ontology = "MF", allGenes = geneList, annot = annFUN.gene2GO, gene2GO = geneID2GO, nodeSize = 5)
GOdata <- GOdata_MF
GOdata

GOdata_RF_SNU_negative_twoSidedUp_Fisher <- GOdata #


#### 10.6.3. Enrichnment analysis
# We will use one type of test statistics: Fisher's exact test which is enrichment test (hypergeometric test).

## Fisher exact test
resultFisher <- runTest(GOdata, algorithm = "classic", statistic = "fisher"); resultFisher

## Print stat results
# REMARK: Need to change the number of topNodes according to the number of nodes
allRes <- GenTable(GOdata, classicFisher = resultFisher,
                   orderBy = "classicFisher", topNodes = 314) #
write.table(allRes, paste(description,"_MF_FisherTestResults.txt"), sep="\t", row.names=F, quote=F)
summary(score(resultFisher)<0.05)


#### 10.6.4. Visualision of the results
# REMARK: Need to change the number of node to print according to the number of significant node
## PDF plot
pdf(file = paste(description, "_MF_topGO_diagram.pdf", sep = ""))
topGO_diagram <- showSigOfNodes(GOdata, score(resultFisher), firstSigNodes = 26,
                                useInfo ='all', showEdges=T, sigForAll=T) #
dev.off()
## SVG plot
svg(filename = paste(description, "_MF_topGO_diagram.svg", sep = ""))
topGO_diagram <- showSigOfNodes(GOdata, score(resultFisher), firstSigNodes = 26,
                                useInfo ='all', showEdges=T, sigForAll=T) #
dev.off()

setwd("..")


######## 10.7. KEGG categories for the differentially abundant EC

#### 10.7.1. Identify KEGG pathway and categories for the EC up and down
## SNU positive - 398 TRUE for BH
myInterestingKEGG_SNU_positive_up <- subset(EC_metadata_uniquePathway_filtered, EC_metadata_uniquePathway_filtered$EC_id %in% myInterestingGenes_RF_SNU_positive_twoSided_up); length(myInterestingGenes_RF_SNU_positive_twoSided_up) == length(unique(myInterestingKEGG_SNU_positive_up$EC_id)) # TRUE (11)
myInterestingKEGG_SNU_positive_down <- subset(EC_metadata_uniquePathway_filtered, EC_metadata_uniquePathway_filtered$EC_id %in% myInterestingGenes_RF_SNU_positive_twoSided_down); length(myInterestingGenes_RF_SNU_positive_twoSided_down) == length(unique(myInterestingKEGG_SNU_positive_down$EC_id)) # FALSE (387/386 - EC:1.14.11.18)
## RTR positive - 489 TRUE for BH
myInterestingKEGG_RTR_positive_up <- subset(EC_metadata_uniquePathway_filtered, EC_metadata_uniquePathway_filtered$EC_id %in% myInterestingGenes_RF_RTR_positive_twoSided_up); length(myInterestingGenes_RF_RTR_positive_twoSided_up) == length(unique(myInterestingKEGG_RTR_positive_up$EC_id)) # TRUE (352)
myInterestingKEGG_RTR_positive_down <- subset(EC_metadata_uniquePathway_filtered, EC_metadata_uniquePathway_filtered$EC_id %in% myInterestingGenes_RF_RTR_positive_twoSided_down); length(myInterestingGenes_RF_RTR_positive_twoSided_down) == length(unique(myInterestingKEGG_RTR_positive_down$EC_id)) # TRUE (137)
## BMtot_VS3 positive - 140 TRUE for BH
myInterestingKEGG_BMtot_positive_up <- subset(EC_metadata_uniquePathway_filtered, EC_metadata_uniquePathway_filtered$EC_id %in% myInterestingGenes_RF_BMtot_positive_twoSided_up); length(myInterestingGenes_RF_BMtot_positive_twoSided_up) == length(unique(myInterestingKEGG_BMtot_positive_up$EC_id)) # TRUE (56)
myInterestingKEGG_BMtot_positive_down <- subset(EC_metadata_uniquePathway_filtered, EC_metadata_uniquePathway_filtered$EC_id %in% myInterestingGenes_RF_BMtot_positive_twoSided_down); length(myInterestingGenes_RF_BMtot_positive_twoSided_down) == length(unique(myInterestingKEGG_BMtot_positive_down$EC_id)) # TRUE (84)
## BMsst_VS3 positive - 251 TRUE for BH
myInterestingKEGG_BMsst_positive_up <- subset(EC_metadata_uniquePathway_filtered, EC_metadata_uniquePathway_filtered$EC_id %in% myInterestingGenes_RF_BMsst_positive_twoSided_up); length(myInterestingGenes_RF_BMsst_positive_twoSided_up) == length(unique(myInterestingKEGG_BMsst_positive_up$EC_id)) # TRUE (132)
myInterestingKEGG_BMsst_positive_down <- subset(EC_metadata_uniquePathway_filtered, EC_metadata_uniquePathway_filtered$EC_id %in% myInterestingGenes_RF_BMsst_positive_twoSided_down); length(myInterestingGenes_RF_BMsst_positive_twoSided_down) == length(unique(myInterestingKEGG_BMsst_positive_down$EC_id)) # TRUE (119)

## SNU negative - 473 TRUE for BH
myInterestingKEGG_SNU_negative_up <- subset(EC_metadata_uniquePathway_filtered, EC_metadata_uniquePathway_filtered$EC_id %in% myInterestingGenes_RF_SNU_negative_twoSided_up); length(myInterestingGenes_RF_SNU_negative_twoSided_up) == length(unique(myInterestingKEGG_SNU_negative_up$EC_id)) # TRUE (361)
myInterestingKEGG_SNU_negative_down <- subset(EC_metadata_uniquePathway_filtered, EC_metadata_uniquePathway_filtered$EC_id %in% myInterestingGenes_RF_SNU_negative_twoSided_down); length(myInterestingGenes_RF_SNU_negative_twoSided_down) == length(unique(myInterestingKEGG_SNU_negative_down$EC_id)) # TRUE (112)
## RTR negative - 462 TRUE for BH
myInterestingKEGG_RTR_negative_up <- subset(EC_metadata_uniquePathway_filtered, EC_metadata_uniquePathway_filtered$EC_id %in% myInterestingGenes_RF_RTR_negative_twoSided_up); length(myInterestingGenes_RF_RTR_negative_twoSided_up) == length(unique(myInterestingKEGG_RTR_negative_up$EC_id)) # TRUE (33)
myInterestingKEGG_RTR_negative_down <- subset(EC_metadata_uniquePathway_filtered, EC_metadata_uniquePathway_filtered$EC_id %in% myInterestingGenes_RF_RTR_negative_twoSided_down); length(myInterestingGenes_RF_RTR_negative_twoSided_down) == length(unique(myInterestingKEGG_RTR_negative_down$EC_id)) # TRUE (429)
## BMtot_VS3 negative - 74 TRUE for BH
myInterestingKEGG_BMtot_negative_up <- subset(EC_metadata_uniquePathway_filtered, EC_metadata_uniquePathway_filtered$EC_id %in% myInterestingGenes_RF_BMtot_negative_twoSided_up); length(myInterestingGenes_RF_BMtot_negative_twoSided_up) == length(unique(myInterestingKEGG_BMtot_negative_up$EC_id)) # TRUE (0)
myInterestingKEGG_BMtot_negative_down <- subset(EC_metadata_uniquePathway_filtered, EC_metadata_uniquePathway_filtered$EC_id %in% myInterestingGenes_RF_BMtot_negative_twoSided_down); length(myInterestingGenes_RF_BMtot_negative_twoSided_down) == length(unique(myInterestingKEGG_BMtot_negative_down$EC_id)) # TRUE (74)
## BMsst_VS3 negative - 240 TRUE for BH
myInterestingKEGG_BMsst_negative_up <- subset(EC_metadata_uniquePathway_filtered, EC_metadata_uniquePathway_filtered$EC_id %in% myInterestingGenes_RF_BMsst_negative_twoSided_up); length(myInterestingGenes_RF_BMsst_negative_twoSided_up) == length(unique(myInterestingKEGG_BMsst_negative_up$EC_id)) # TRUE (67)
myInterestingKEGG_BMsst_negative_down <- subset(EC_metadata_uniquePathway_filtered, EC_metadata_uniquePathway_filtered$EC_id %in% myInterestingGenes_RF_BMsst_negative_twoSided_down); length(myInterestingGenes_RF_BMsst_negative_twoSided_down) == length(unique(myInterestingKEGG_BMsst_negative_down$EC_id)) # TRUE (173)


#### 10.7.2. Combine all results in one table
## Add extra columns indicating trait, abundance (i.e. up/down) and correlation type (i.e. positive or negative)
myInterestingKEGG_SNU_positive_up$Trait <- c("SNU")
myInterestingKEGG_SNU_positive_up$Abundance <- c("Up")
myInterestingKEGG_SNU_positive_down$Trait <- c("SNU")
myInterestingKEGG_SNU_positive_down$Abundance <- c("Down")
myInterestingKEGG_RTR_positive_up$Trait <- c("RTR")
myInterestingKEGG_RTR_positive_up$Abundance <- c("Up")
myInterestingKEGG_RTR_positive_down$Trait <- c("RTR")
myInterestingKEGG_RTR_positive_down$Abundance <- c("Down")
myInterestingKEGG_BMtot_positive_up$Trait <- c("BMtot")
myInterestingKEGG_BMtot_positive_up$Abundance <- c("Up")
myInterestingKEGG_BMtot_positive_down$Trait <- c("BMtot")
myInterestingKEGG_BMtot_positive_down$Abundance <- c("Down")
myInterestingKEGG_BMsst_positive_up$Trait <- c("BMsst")
myInterestingKEGG_BMsst_positive_up$Abundance <- c("Up")
myInterestingKEGG_BMsst_positive_down$Trait <- c("BMsst")
myInterestingKEGG_BMsst_positive_down$Abundance <- c("Down")
myInterestingKEGG_SNU_negative_up$Trait <- c("SNU")
myInterestingKEGG_SNU_negative_up$Abundance <- c("Up")
myInterestingKEGG_SNU_negative_down$Trait <- c("SNU")
myInterestingKEGG_SNU_negative_down$Abundance <- c("Down")
myInterestingKEGG_RTR_negative_up$Trait <- c("RTR")
myInterestingKEGG_RTR_negative_up$Abundance <- c("Up")
myInterestingKEGG_RTR_negative_down$Trait <- c("RTR")
myInterestingKEGG_RTR_negative_down$Abundance <- c("Down")
myInterestingKEGG_BMtot_negative_down$Trait <- c("BMtot")
myInterestingKEGG_BMtot_negative_down$Abundance <- c("Down")
myInterestingKEGG_BMsst_negative_up$Trait <- c("BMsst")
myInterestingKEGG_BMsst_negative_up$Abundance <- c("Up")
myInterestingKEGG_BMsst_negative_down$Trait <- c("BMsst")
myInterestingKEGG_BMsst_negative_down$Abundance <- c("Down")

myInterestingKEGG_SNU_positive_up$Correlation <- c("Positive")
myInterestingKEGG_SNU_negative_up$Correlation <- c("Negative")
myInterestingKEGG_RTR_positive_up$Correlation <- c("Positive")
myInterestingKEGG_RTR_negative_up$Correlation <- c("Negative")
myInterestingKEGG_BMtot_positive_up$Correlation <- c("Positive")
myInterestingKEGG_BMsst_positive_up$Correlation <- c("Positive")
myInterestingKEGG_BMsst_negative_up$Correlation <- c("Negative")
myInterestingKEGG_SNU_positive_down$Correlation <- c("Positive")
myInterestingKEGG_SNU_negative_down$Correlation <- c("Negative")
myInterestingKEGG_RTR_positive_down$Correlation <- c("Positive")
myInterestingKEGG_RTR_negative_down$Correlation <- c("Negative")
myInterestingKEGG_BMtot_positive_down$Correlation <- c("Positive")
myInterestingKEGG_BMtot_negative_down$Correlation <- c("Negative")
myInterestingKEGG_BMsst_positive_down$Correlation <- c("Positive")
myInterestingKEGG_BMsst_negative_down$Correlation <- c("Negative")


myInterestingKEGG_overview <- rbind(myInterestingKEGG_SNU_positive_up,myInterestingKEGG_SNU_positive_down,
                                     myInterestingKEGG_RTR_positive_up,myInterestingKEGG_RTR_positive_down,
                                     myInterestingKEGG_BMtot_positive_up,myInterestingKEGG_BMtot_positive_down,
                                     myInterestingKEGG_BMsst_positive_up,myInterestingKEGG_BMsst_positive_down,
                                     myInterestingKEGG_SNU_negative_up,myInterestingKEGG_SNU_negative_down,
                                     myInterestingKEGG_RTR_negative_up,myInterestingKEGG_RTR_negative_down,
                                     myInterestingKEGG_BMtot_negative_down,
                                     myInterestingKEGG_BMsst_negative_up,myInterestingKEGG_BMsst_negative_down)
write.table(myInterestingKEGG_overview, "230208_KEGG_Picrust0728_significant_dif_abundance_plusCorrelation.txt", sep="\t", row.names=T, quote=F)


#### 10.7.3. Difference in KEGG pathways not shared between up and down
data_pos_up <- myInterestingKEGG_overview %>%
  filter(Trait=="SNU", Abundance=="Up", Correlation=="Positive")
data_pos_down <- myInterestingKEGG_overview %>%
  filter(Trait=="SNU", Abundance=="Down", Correlation=="Positive")
data_neg_up <- myInterestingKEGG_overview %>%
  filter(Trait=="SNU", Abundance=="Up", Correlation=="Negative")
data_neg_down <- myInterestingKEGG_overview %>%
  filter(Trait=="SNU", Abundance=="Down", Correlation=="Negative")
data_up <- rbind(data_pos_up,data_neg_down)
data_down <- rbind(data_pos_down,data_neg_up)
length(unique(data_up$KEGG_pathway))
length(unique(data_down$KEGG_pathway))
length(setdiff(unique(data_up$KEGG_pathway),unique(data_down$KEGG_pathway)))
setdiff(unique(data_up$KEGG_pathway),unique(data_down$KEGG_pathway))
length(setdiff(unique(data_down$KEGG_pathway),unique(data_up$KEGG_pathway)))
setdiff(unique(data_down$KEGG_pathway),unique(data_up$KEGG_pathway))

## Difference in KEGG modules not shared between up and down
length(unique(data_up$KEGG_module))
length(unique(data_down$KEGG_module))
length(setdiff(unique(data_up$KEGG_module),unique(data_down$KEGG_module)))
setdiff(unique(data_up$KEGG_module),unique(data_down$KEGG_module))
length(setdiff(unique(data_down$KEGG_module),unique(data_up$KEGG_module)))
setdiff(unique(data_down$KEGG_module),unique(data_up$KEGG_module))


#### Venn diagram KEGG enrichment analysis 12/01/21
## Transform myInterestingKEGG_overview into tidy format
# Add unique trait id combining trait, correlation and up/down
VennKEGGtidy <- myInterestingKEGG_overview %>%
  unite(Trait, Correlation, col="Trait_id", sep="_", remove=FALSE) %>%
  unite(Trait_id, Abundance, col="Variable", sep="_", remove=FALSE) %>%
  mutate(Value=1)
VennKEGGtidy <- VennKEGGtidy[, c(-6)]
VennKEGGtidy <- VennKEGGtidy[, c(-7)]


## Plot histo count of EC per module and variable (at KEGG module without dubble) => definitive plot in supplemental
# Plot def without BMsst
VennKEGGtidy %>%
  dplyr::select(EC_id, KEGG_category, KEGG_module, Trait, Variable, Value)  %>%
  dplyr::distinct() %>%
  filter(Trait %in% c("SNU","RTR","BMtot")) %>%
  mutate(Variable = sub("BMtot", "TDW_VS3", Variable)) %>%
  mutate(Variable = fct_relevel(Variable, "TDW_VS3_Positive_Up","TDW_VS3_Negative_Down","TDW_VS3_Positive_Down",
                                "RTR_Positive_Up","RTR_Negative_Down","RTR_Positive_Down","RTR_Negative_Up",
                                "SNU_Positive_Up","SNU_Negative_Down","SNU_Positive_Down","SNU_Negative_Up")) %>%
  group_by(Trait, Variable, KEGG_module) %>%
  summarise(Sum = sum(Value)) %>%
  ggplot(., aes(x=Variable, y=Sum, fill=Variable)) +
  geom_col() +
  scale_fill_manual(values = c("#d7191c","#fdae61","#2c7bb6", "#d7191c","#fdae61","#2c7bb6","#abd9e9", "#d7191c","#fdae61","#2c7bb6","#abd9e9", "#d7191c","#fdae61","#2c7bb6","#abd9e9")) +
  facet_wrap(vars(KEGG_module), ncol = 5, scales = "free_y") +
  theme(strip.text.x = element_text(size = 5), axis.text.x = element_text(angle = 45, hjust = 1, size = 5), axis.text.y = element_text(size = 5), legend.position="none")


## Plot histo count of EC per KEGG module for RTR ++:-- (at KEGG module without dubble) => definitive plot to combine with ipath3 in figure
# The two variable
VennKEGGtidy %>%
  dplyr::select(EC_id, KEGG_category, KEGG_module, Trait, Variable, Value)  %>%
  dplyr::distinct() %>%
  filter(Variable %in% c("RTR_Positive_Up","RTR_Negative_Down")) %>%
  mutate(Variable = fct_relevel(Variable, "RTR_Positive_Up","RTR_Negative_Down")) %>%
  group_by(Trait, Variable, KEGG_module) %>%
  summarise(Sum = sum(Value)) %>%
  ggplot(., aes(x=KEGG_module, y=Sum, fill=Variable)) +
  geom_col() +
  scale_fill_manual(values = c("#d7191c","#fdae61")) +
  facet_wrap(vars(Variable), scales = "free_y") +
  theme(strip.text.x = element_text(size = 5), axis.text.x = element_text(angle = 45, hjust = 1, size = 5), axis.text.y = element_text(size = 5), legend.position="none")

# the sum for the two variable (++) + (--)
VennKEGGtidy %>%
  dplyr::select(EC_id, KEGG_category, KEGG_module, Trait, Variable, Value)  %>%
  dplyr::distinct() %>%
  filter(Variable %in% c("RTR_Positive_Up","RTR_Negative_Down")) %>%
  mutate(Variable = fct_relevel(Variable, "RTR_Positive_Up","RTR_Negative_Down")) %>%
  group_by(Trait, KEGG_module) %>%
  summarise(Sum = sum(Value)) %>%
  ggplot(., aes(x=KEGG_module, y=Sum)) +
  geom_col() +
  theme(axis.text.x = element_text(angle = 45, hjust = 1, size = 7), axis.text.y = element_text(size = 10), legend.position="none")


## Create the file formated for the Venn diagram
VennKEGG_temp <- VennKEGGtidy[, c(2,6,7)]  %>%
  pivot_wider(names_from = Variable, values_from = Value, values_fn = min)  %>%
  replace(is.na(.), 0)
VennKEGG <- as.data.frame(VennKEGG_temp)
write.table(VennKEGG, "230210_VennKEGG.txt", sep="\t")
VennKEGG_v2 <- read.table("230213_VennKEGG.txt", header=T)
rownames(VennKEGG_v2) <- VennKEGG_v2$EC_id


## Plot Venn diagram - Require UpSetR
# figure version 230619
colnames(VennKEGG_v2)
upset(VennKEGG_v2[, c(2:12)], nset=8, order.by = "freq")


## EC lists that are unique for each group (i.e. SNU_posUp_negDown, SNU_posDown_negUp, etc.)
VennKEGG_v2 <- VennKEGG_v2 %>%
  mutate(SumForThe8Groups = SNU_posUp_negDown + SNU_posDown_negUp +
           RTR_posUp_negDown + RTR_posDown_negUp + 
           BMtot_posUp_negDown + BMtot_posDown_negUp + 
           BMsst_posUp_negDown + BMsst_posDown_negUp)

list_EC_unique_for_SNU_posUp_negDown <- VennKEGG_v2  %>%
  filter(SumForThe8Groups==1, SNU_posUp_negDown==1)  %>%
  rownames(.)
length(list_EC_unique_for_SNU_posUp_negDown) # 17

list_EC_unique_for_SNU_posDown_negUp <- VennKEGG_v2  %>%
  filter(SumForThe8Groups==1, SNU_posDown_negUp==1)  %>%
  rownames(.) # 150
list_EC_unique_for_RTR_posUp_negDown <- VennKEGG_v2  %>%
  filter(SumForThe8Groups==1, RTR_posUp_negDown==1)  %>%
  rownames(.) # 136
list_EC_unique_for_RTR_posDown_negUp <- VennKEGG_v2  %>%
  filter(SumForThe8Groups==1, RTR_posDown_negUp==1)  %>%
  rownames(.) # 38
list_EC_unique_for_BMtot_posUp_negDown <- VennKEGG_v2  %>%
  filter(SumForThe8Groups==1, BMtot_posUp_negDown==1)  %>%
  rownames(.) # 19
list_EC_unique_for_BMtot_posDown_negUp <- VennKEGG_v2  %>%
  filter(SumForThe8Groups==1, BMtot_posDown_negUp==1)  %>%
  rownames(.) # 0
list_EC_unique_for_BMsst_posUp_negDown <- VennKEGG_v2  %>%
  filter(SumForThe8Groups==1, BMsst_posUp_negDown==1)  %>%
  rownames(.) # 47
list_EC_unique_for_BMsst_posDown_negUp <- VennKEGG_v2  %>%
  filter(SumForThe8Groups==1, BMsst_posDown_negUp==1)  %>%
  rownames(.) # 18


## Create a data table summarizing unique EC for each group of variable ++/-- and +/- -/+
a <- EC_metadata_uniquePathway_filtered  %>%
  filter(EC_id %in% list_EC_unique_for_SNU_posUp_negDown)
b <- EC_metadata_uniquePathway_filtered  %>%
  filter(EC_id %in% list_EC_unique_for_SNU_posDown_negUp)
c <- EC_metadata_uniquePathway_filtered  %>%
  filter(EC_id %in% list_EC_unique_for_RTR_posUp_negDown)
d <- EC_metadata_uniquePathway_filtered  %>%
  filter(EC_id %in% list_EC_unique_for_RTR_posDown_negUp)
e <- EC_metadata_uniquePathway_filtered  %>%
  filter(EC_id %in% list_EC_unique_for_BMtot_posUp_negDown)
f <- EC_metadata_uniquePathway_filtered  %>%
  filter(EC_id %in% list_EC_unique_for_BMtot_posDown_negUp)
g <- EC_metadata_uniquePathway_filtered  %>%
  filter(EC_id %in% list_EC_unique_for_BMsst_posUp_negDown)
h <- EC_metadata_uniquePathway_filtered  %>%
  filter(EC_id %in% list_EC_unique_for_BMsst_posDown_negUp)
a$Variable <- c("SNU_posUp_negDown")
b$Variable <- c("SNU_posDown_negUp")
c$Variable <- c("RTR_posUp_negDown")
d$Variable <- c("RTR_posDown_negUp")
e$Variable <- c("BMtot_posUp_negDown")
#f$Variable <- c("BMtot_posDown_negUp")
g$Variable <- c("BMsst_posUp_negDown")
h$Variable <- c("BMsst_posDown_negUp")

list_EC_unique_for_each_group_of_var <- rbind(a,b,c,d,e,g,h)
rm(a,b,c,d,e,g,h)
write.table(list_EC_unique_for_each_group_of_var, "230213_VennKEGG_list_EC_unique_for_each_group_of_variable.txt", sep="\t")


setwd("../..")
