# Supplementary material for: Medicago truncatula genotype drives the plant nutritional strategy and its associated rhizosphere bacterial communities
Source: New Phytol. 2024 Nov 28;245(2):767–84. doi: 10.1111/nph.20272 (PMC11655437; doi:10.1111/nph.20272)
Supplement: Supplementary file 2 — Notes S1 Zip file containing datasets and R scripts used to produce the analyses and figures. [file NPH-245-767-s003.zip › Notes_S1/Microbio_R_analyses/02_Rscript_alpha-beta-diversity.R]

################################################################################
################            Alpha- and beta-diversity           ################
################################################################################


################ Load the required R packages
library(tidyverse) # ggplot2 3.3.5 / purrr   0.3.4 / tibble  3.1.6 / dplyr   1.0.7 / tidyr   1.1.4     ✓ stringr 1.4.0 / readr   2.1.1  / forcats 0.5.1
library(phyloseq) # phyloseq 1.36.0
library(vegan) # for alpha-diversity - vegan 2.5-7
library(FSA) # for Dunn tests - v 0.9.1
library(rcompanion) # for Dunn tests - v 2.4.13
library(betapart) # for beta-diversity (Sorensen distances) - v 1.5.4
library(ade4TkGUI) # ade4 1.7-18 / ade4TkGUI 0.3-1


################ 2. Alpha-diversity

setwd("02_Alphadiversity/")

######## 2.1. Rarefaction curve (required vegan)
rarecurve(data_bac_withoutOutsiders_raw, step = 1000, lwd=1, xlab = "Number of reads sampled", ylab = "Number of OTU observed", xlim = c(-50, 70000), ylim = c(-50, 20000), label = FALSE, las=1)


######## 2.2. Alpha-diversity indices on RAW data (used for observed richness & Chao1)

#### 2.2.1. Alpha-diversity indices - Calculation
## 2.2.1.1. Alpha-diversity indices - Indices calculation per sample
## Richness and Chao1
data_richness_16S_temp <- estimateR(data_bac_withoutOutsiders_raw) # calculate richness and Chao1 using vegan package
data_richness_16S <- as.data.frame(t(data_richness_16S_temp))
data_richness_16S$sample_id <- rownames(data_richness_16S)
dim(data_richness_16S) # 435   6
## Evenness
data_evenness_16S <- as.data.frame(diversity(data_bac_withoutOutsiders_raw)/log(specnumber(data_bac_withoutOutsiders_raw))) # calculate evenness index using vegan package
data_evenness_16S$sample_id <- rownames(data_evenness_16S)
colnames(data_evenness_16S)[1] <- c("evenness")
## Shannon
data_shannon_16S <- as.data.frame(diversity(data_bac_withoutOutsiders_raw, index = "shannon")) # calculate Shannon index using vegan package
data_shannon_16S$sample_id <- rownames(data_shannon_16S)
colnames(data_shannon_16S)[1] <- c("shannon")
## Simpson and inverse Simpson (1/D)
data_inverseSimpson <- as.data.frame(diversity(data_bac_withoutOutsiders_raw, index = "invsimpson"))
data_inverseSimpson$sample_id <- rownames(data_inverseSimpson)
colnames(data_inverseSimpson)[1] <- c("inverse_simpson")
data_simpson <- as.data.frame(diversity(data_bac_withoutOutsiders_raw, index = "simpson"))
data_simpson$sample_id <- rownames(data_simpson)
colnames(data_simpson)[1] <- c("simpson")

## 2.2.1.2. Alpha-diversity indices - Combine all the alpha indices in one data frame
data_alphadiv_16S_rawData <-inner_join(sample_metadata_rep[,c(1:9)], data_richness_16S, by="sample_id")
data_alphadiv_16S_rawData <-inner_join(data_alphadiv_16S_rawData, data_evenness_16S, by="sample_id")
data_alphadiv_16S_rawData <-inner_join(data_alphadiv_16S_rawData, data_shannon_16S, by="sample_id")
data_alphadiv_16S_rawData <-inner_join(data_alphadiv_16S_rawData, data_inverseSimpson, by="sample_id")
data_alphadiv_16S_rawData <-inner_join(data_alphadiv_16S_rawData, data_simpson, by="sample_id")
rownames(data_alphadiv_16S_rawData) <- data_alphadiv_16S_rawData$sample_id
## Change class of the different variables of the data set
data_alphadiv_16S_rawData[,1:6] <- as.data.frame(unclass(data_alphadiv_16S_rawData[,1:6]), stringsAsFactors = TRUE)
str(data_alphadiv_16S_rawData)
## Remove the unnecessary data tables
rm(data_richness_16S_temp,data_richness_16S,data_evenness_16S,data_shannon_16S,data_inverseSimpson,data_simpson)
## Write table
write.table(data_alphadiv_16S_rawData, "data_alphadiv_16S_rawData.txt",sep="\t", row.names=T, quote=F)


## 2.2.1.3. Alpha-diversity indices - Means and sd
means <- aggregate(data_alphadiv_16S_rawData[, 10:18], by=list(hapmap_id=data_alphadiv_16S_rawData$hapmap_id), mean)
sd <- aggregate(data_alphadiv_16S_rawData[, 10:18], by=list(hapmap_id=data_alphadiv_16S_rawData$hapmap_id), sd)
write.table(means, "data_alphadiv_16S_meansPerGenotype.txt",sep="\t", row.names=FALSE, quote=F)
write.table(sd, "data_alphadiv_16S_sdPerGenotype.txt",sep="\t", row.names=FALSE, quote=F)
rm(means,sd)


#### 2.2.2. Alpha-diversity indices - Statistical tests
## 2.2.2.1. Genotype effect - Kruskal-Wallis and Dunn tests
## Kruskal-Wallis tests
kruskal.test(S.obs~hapmap_id, data=data_alphadiv_16S_rawData) # p-value = 0.3472
kruskal.test(S.chao1~hapmap_id, data=data_alphadiv_16S_rawData) # p-value = 0.8331
kruskal.test(shannon~hapmap_id, data=data_alphadiv_16S_rawData) # p-value = 0.01557 *
kruskal.test(evenness~hapmap_id, data=data_alphadiv_16S_rawData) # p-value = 0.09595
kruskal.test(inverse_simpson~hapmap_id, data=data_alphadiv_16S_rawData) # p-value = 0.06001

## Dunn tests - require FSA and rcompanion packages
PT <- dunnTest(data_alphadiv_16S_rawData$shannon~hapmap_id, method="bonferroni", data=data_alphadiv_16S_rawData)
PT <- PT$res
hsd_res <- cldList(comparison = PT$Comparison, p.value = PT$P.adj, threshold  = 0.05)
as.character(hsd_res$Letter)
# No significant differences with Bonferroni P-value correction
rm(PT,hsd_res)

## 2.2.2.2. Ecophysilogical group effect - Kruskal-Wallis and Dunn tests
data_alphadiv_16S_146genotypes <- inner_join(data_alphadiv_16S_rawData, sample_metadata_rep_146genotypes[,c(2,39)], by="sample_id")
rownames(data_alphadiv_16S_146genotypes) <- data_alphadiv_16S_146genotypes$sample_id
dim(data_alphadiv_16S_146genotypes) # 410  19
# Check and change classes of the data set
data_alphadiv_16S_146genotypes$sample_id <- as.factor(data_alphadiv_16S_146genotypes$sample_id)
str(data_alphadiv_16S_146genotypes)
# Mean and sd per ecophysiological group
means <- aggregate(data_alphadiv_16S_146genotypes[, 10:18], by=list(ecophysiological_group=data_alphadiv_16S_146genotypes$ecophysiological_group), mean)
means[, c(1:3,7:10)]
# ecophysiological_group    S.obs  S.chao1  evenness  shannon inverse_simpson   simpson
#                group_1 7530.205 18161.56 0.7400395 6.599369        138.2552 0.9925886
#                group_2 7594.961 18327.86 0.7406601 6.612380        142.2624 0.9927816
#                group_3 7921.446 19204.80 0.7444095 6.676754        147.0420 0.9929780
#                group_4 7480.803 17963.61 0.7410708 6.605370        143.0499 0.9928943
#                group_5 7813.355 18841.85 0.7441117 6.663734        147.1572 0.9931027
sd <- aggregate(data_alphadiv_16S_146genotypes[, 10:18], by=list(ecophysiological_group=data_alphadiv_16S_146genotypes$ecophysiological_group), sd)
sd[, c(1:3,7:10)]
# ecophysiological_group     S.obs  S.chao1    evenness   shannon inverse_simpson   simpson
#                group_1 1075.7668 2938.240 0.011301022 0.1755207        18.57832   0.0014563833
#                group_2  987.8604 2775.126 0.012312757 0.1720135        20.93112   0.0014106825
#                group_3 1072.6095 3153.733 0.012846234 0.1845741        23.84649   0.0014783496
#                group_4  913.9521 2693.950 0.010209780 0.1503560        18.74206   0.0009098828
#                group_5 1080.6458 3237.467 0.009831899 0.1532447        18.71069   0.0008396195
write.table(means, "data_alphadiv_16S_meansPerEcophyGroup.txt",sep="\t", row.names=FALSE, quote=F)
write.table(sd, "data_alphadiv_16S_sdPerEcophyGroup.txt",sep="\t", row.names=FALSE, quote=F)
rm(means,sd)

## Kruskal-Wallis tests
kruskal.test(S.obs~ecophysiological_group, data=data_alphadiv_16S_146genotypes) # p-value = 0.04996 *
kruskal.test(S.chao1~ecophysiological_group, data=data_alphadiv_16S_146genotypes) # p-value = 0.09751
kruskal.test(shannon~ecophysiological_group, data=data_alphadiv_16S_146genotypes) # p-value = 0.007688 **
kruskal.test(evenness~ecophysiological_group, data=data_alphadiv_16S_146genotypes) # p-value = 0.0307 *
kruskal.test(inverse_simpson~ecophysiological_group, data=data_alphadiv_16S_146genotypes) # p-value = 0.0674

## Dunn tests - require FSA and rcompanion
## Richness
PT <- dunnTest(data_alphadiv_16S_146genotypes$S.obs~ecophysiological_group, method="bonferroni", data=data_alphadiv_16S_146genotypes)
PT <- PT$res
hsd_res <- cldList(comparison = PT$Comparison, p.value = PT$P.adj, threshold  = 0.05)
hsd_res
# No significant differences with Bonferroni P-value correction
# Group       Letter      Mean        sd
# 1 group_1      a      7530.205    1075.7668  
# 2 group_2      a      7594.961    987.8604
# 3 group_3      a      7921.446    1072.6095  
# 4 group_4      a      7480.803     913.9521 
# 5 group_5      a      7813.355    1080.6458

## Shannon
PT <- dunnTest(data_alphadiv_16S_146genotypes$shannon~ecophysiological_group, method="bonferroni", data=data_alphadiv_16S_146genotypes)
PT <- PT$res
cldList(comparison = PT$Comparison, p.value = PT$P.adj, threshold  = 0.05)
# Group       Letter      Mean        sd
# 1 group_1      a        6.599369    0.1755207
# 2 group_2      a        6.612380    0.1720135
# 3 group_3      b        6.676754    0.1845741
# 4 group_4     ab        6.605370    0.1503560
# 5 group_5     ab        6.663734    0.1532447

## Evenness
PT <- dunnTest(data_alphadiv_16S_146genotypes$evenness~ecophysiological_group, method="bonferroni", data=data_alphadiv_16S_146genotypes)
PT <- PT$res
cldList(comparison = PT$Comparison, p.value = PT$P.adj, threshold  = 0.05)
# No significant differences with Bonferroni P-value correction
# Group       Letter      Mean        sd
# 1 group_1      a      0.7400395    0.011301022  
# 2 group_2      a      0.7406601    0.012312757
# 3 group_3      a      0.7444095    0.012846234  
# 4 group_4      a      0.7410708    0.010209780 
# 5 group_5      a      0.7441117    0.009831899

rm(PT,hsd_res)


######## 2.3. Alpha-diversity indices on FILTERED & NORMALIZED data

#### 2.3.1. Alpha-diversity indices - Calculation
## 2.3.1.1. Alpha-diversity indices - Indices calculation per sample
# Round data table to have integer
data_bac_withoutOutsiders_filt_norm_rep_round <- round(data_bac_withoutOutsiders_filt_norm_rep, digits = 0)
## Richness 
data_richness_16S_temp <- estimateR(data_bac_withoutOutsiders_filt_norm_rep_round) # calculate richness and Chao1 using vegan package
data_richness_16S <- as.data.frame(t(data_richness_16S_temp))
data_richness_16S$sample_id <- rownames(data_richness_16S)
dim(data_richness_16S) # 435   6
## Evenness
data_evenness_16S <- as.data.frame(diversity(data_bac_withoutOutsiders_filt_norm_rep_round)/log(specnumber(data_bac_withoutOutsiders_filt_norm_rep_round))) # calculate evenness index using vegan package
data_evenness_16S$sample_id <- rownames(data_evenness_16S)
colnames(data_evenness_16S)[1] <- c("evenness")
## Shannon
data_shannon_16S <- as.data.frame(diversity(data_bac_withoutOutsiders_filt_norm_rep_round, index = "shannon")) # calculate Shannon index using vegan package
data_shannon_16S$sample_id <- rownames(data_shannon_16S)
colnames(data_shannon_16S)[1] <- c("shannon")
## Simpson and inverse Simpson (1/D)
data_inverseSimpson <- as.data.frame(diversity(data_bac_withoutOutsiders_filt_norm_rep_round, index = "invsimpson"))
data_inverseSimpson$sample_id <- rownames(data_inverseSimpson)
colnames(data_inverseSimpson)[1] <- c("inverse_simpson")
data_simpson <- as.data.frame(diversity(data_bac_withoutOutsiders_filt_norm_rep_round, index = "simpson"))
data_simpson$sample_id <- rownames(data_simpson)
colnames(data_simpson)[1] <- c("simpson")

## 2.3.1.2. Alpha-diversity indices - Combine all the alpha indices in one data frame
data_alphadiv_16S_normData <-inner_join(sample_metadata_rep[,c(1:9)], data_richness_16S, by="sample_id")
data_alphadiv_16S_normData <-inner_join(data_alphadiv_16S_normData, data_evenness_16S, by="sample_id")
data_alphadiv_16S_normData <-inner_join(data_alphadiv_16S_normData, data_shannon_16S, by="sample_id")
data_alphadiv_16S_normData <-inner_join(data_alphadiv_16S_normData, data_inverseSimpson, by="sample_id")
data_alphadiv_16S_normData <-inner_join(data_alphadiv_16S_normData, data_simpson, by="sample_id")
data_alphadiv_16S_normData <- data_alphadiv_16S_normData[,c(1:10,15:18)]
rownames(data_alphadiv_16S_normData) <- data_alphadiv_16S_normData$sample_id
## Change class of the different variables of the data set
data_alphadiv_16S_normData[,1:6] <- as.data.frame(unclass(data_alphadiv_16S_normData[,1:6]), stringsAsFactors = TRUE)
str(data_alphadiv_16S_normData)
## Remove the unnecessary data tables
rm(data_richness_16S_temp,data_richness_16S,data_evenness_16S,data_shannon_16S,data_inverseSimpson,data_simpson)
## Write table
write.table(data_alphadiv_16S_normData, "240817_data_alphadiv_16S_normData.txt",sep="\t", row.names=T, quote=F)


## 2.3.1.3. Alpha-diversity indices - Means and sd
means <- aggregate(data_alphadiv_16S_normData[, 10:14], by=list(hapmap_id=data_alphadiv_16S_normData$hapmap_id), mean)
sd <- aggregate(data_alphadiv_16S_normData[, 10:14], by=list(hapmap_id=data_alphadiv_16S_normData$hapmap_id), sd)
write.table(means, "240817_data_alphadiv_16S_meansPerGenotype_normData.txt",sep="\t", row.names=FALSE, quote=F)
write.table(sd, "240817_data_alphadiv_16S_sdPerGenotype_normData.txt",sep="\t", row.names=FALSE, quote=F)
rm(means,sd)


#### 2.3.2. Alpha-diversity indices - Statistical tests
## 2.3.2.1. Genotype effect - Kruskal-Wallis and Dunn tests
## Kruskal-Wallis tests
kruskal.test(S.obs~hapmap_id, data=data_alphadiv_16S_normData) # chi-squared = 166.1, df = 154, p-value = 0.2389
kruskal.test(shannon~hapmap_id, data=data_alphadiv_16S_normData) # chi-squared = 199.69, df = 154, p-value = 0.007761 **
kruskal.test(evenness~hapmap_id, data=data_alphadiv_16S_normData) # chi-squared = 213.23, df = 154, p-value = 0.001121 **
kruskal.test(inverse_simpson~hapmap_id, data=data_alphadiv_16S_normData) # chi-squared = 172.91, df = 154, p-value = 0.1414


## 2.3.2.2. Ecophysilogical group effect - Kruskal-Wallis and Dunn tests
data_alphadiv_16S_146genotypes_normData <- inner_join(data_alphadiv_16S_normData, sample_metadata_rep_146genotypes[,c(2,39)], by="sample_id")
rownames(data_alphadiv_16S_146genotypes_normData) <- data_alphadiv_16S_146genotypes_normData$sample_id
dim(data_alphadiv_16S_146genotypes_normData) # 410  15
# Check and change classes of the data set
data_alphadiv_16S_146genotypes_normData$sample_id <- as.factor(data_alphadiv_16S_146genotypes_normData$sample_id)
str(data_alphadiv_16S_146genotypes_normData)
# Mean and sd per ecophysiological group
means <- aggregate(data_alphadiv_16S_146genotypes_normData[, 10:14], by=list(ecophysiological_group=data_alphadiv_16S_146genotypes_normData$ecophysiological_group), mean)
means
#   ecophysiological_group    S.obs   evenness  shannon inverse_simpson   simpson
#                group_1 5145.644  0.7407308 6.327336        124.4926 0.9917780
#                group_2 5199.302 0.7414979 6.342109        128.0684 0.9920068
#                group_3 5342.188 0.7454552 6.395989        131.8525 0.9921889
#                group_4 5150.711 0.7416683 6.336755        128.9033 0.9921244
#                group_5 5296.613 0.7446759 6.383208        131.9583 0.9923227
sd <- aggregate(data_alphadiv_16S_146genotypes_normData[, 10:14], by=list(ecophysiological_group=data_alphadiv_16S_146genotypes_normData$ecophysiological_group), sd)
sd
#  ecophysiological_group    S.obs  evenness   shannon inverse_simpson      simpson
#                group_1 499.1106 0.010314854 0.1437338        16.40224 0.0015719767
#                group_2 454.1028 0.009708957 0.1321372        17.47302 0.0014822283
#                group_3 493.2059 0.010465795 0.1455346        20.14505 0.0015960453
#                group_4 434.0254 0.007989385 0.1176774        15.92316 0.0009816603
#                group_5 459.8889 0.007767830 0.1187115        15.53193 0.0008813253
write.table(means, "240817_data_alphadiv_16S_meansPerEcophyGroup_normData.txt",sep="\t", row.names=FALSE, quote=F)
write.table(sd, "240817_data_alphadiv_16S_sdPerEcophyGroup_normData.txt",sep="\t", row.names=FALSE, quote=F)
rm(means,sd)

## Kruskal-Wallis tests
kruskal.test(S.obs~ecophysiological_group, data=data_alphadiv_16S_146genotypes_normData) # chi-squared = 9.9513, df = 4, p-value = 0.04126 *
kruskal.test(shannon~ecophysiological_group, data=data_alphadiv_16S_146genotypes_normData) # chi-squared = 14.807, df = 4, p-value = 0.005118 **
kruskal.test(evenness~ecophysiological_group, data=data_alphadiv_16S_146genotypes_normData) # chi-squared = 17.078, df = 4, p-value = 0.001866 **
kruskal.test(inverse_simpson~ecophysiological_group, data=data_alphadiv_16S_146genotypes_normData) # chi-squared = 9.2733, df = 4, p-value = 0.05462

## Dunn tests - require FSA and rcompanion
## Richness
PT <- dunnTest(data_alphadiv_16S_146genotypes_normData$S.obs~ecophysiological_group, method="bonferroni", data=data_alphadiv_16S_146genotypes_normData)
PT <- PT$res
hsd_res <- cldList(comparison = PT$Comparison, p.value = PT$P.adj, threshold  = 0.05)
hsd_res
# No significant differences with Bonferroni P-value correction
# Group       Letter      Mean        sd
# 1 group_1      a      5145.644    499.1106  
# 2 group_2      a      5199.302    454.1028
# 3 group_3      a      5342.188    493.2059  
# 4 group_4      a      5150.711     434.0254 
# 5 group_5      a      5296.613    459.8889

## Shannon
PT <- dunnTest(data_alphadiv_16S_146genotypes_normData$shannon~ecophysiological_group, method="bonferroni", data=data_alphadiv_16S_146genotypes_normData)
PT <- PT$res
cldList(comparison = PT$Comparison, p.value = PT$P.adj, threshold  = 0.05)
# Group       Letter      Mean        sd
# 1 group_1      b        6.327336    0.1437338
# 2 group_2      ab       6.342109    0.1321372
# 3 group_3      a        6.395989    0.1455346
# 4 group_4     ab        6.336755    0.1176774
# 5 group_5     ab        6.383208    0.1187115

## Evenness
PT <- dunnTest(data_alphadiv_16S_146genotypes_normData$evenness~ecophysiological_group, method="bonferroni", data=data_alphadiv_16S_146genotypes_normData)
PT <- PT$res
cldList(comparison = PT$Comparison, p.value = PT$P.adj, threshold  = 0.05)
# No significant differences with Bonferroni P-value correction
# Group       Letter      Mean        sd
# 1 group_1      b      0.7407308    0.010314854  
# 2 group_2      b      0.7414979    0.009708957
# 3 group_3      a      0.7454552    0.010465795  
# 4 group_4      b      0.7416683    0.007989385 
# 5 group_5      ab     0.7446759    0.007767830

rm(PT,hsd_res)

setwd("..")


################ 3. Beta-diversity (filtered and normalized data)

setwd("03_Betadiversity/")

######## 3.1. The basic Whittaker index (beta div)
Whittaker <- betadiver(data_bac_withoutOutsiders_raw, "w")
hist(Whittaker)


######## 3.2. Sorensen distances (require betapart package)

#### 3.2.1. Presence/abscence data
data_bac_withoutOutsiders_filt_norm_rep_presenceAbsence <- data_bac_withoutOutsiders_filt_norm_rep
data_bac_withoutOutsiders_filt_norm_rep_presenceAbsence[data_bac_withoutOutsiders_filt_norm_rep_presenceAbsence>0]<-1
write.table(data_bac_withoutOutsiders_filt_norm_rep_presenceAbsence, "data_bac_withoutOutsiders_filt_norm_rep_presenceAbsence.txt",sep="\t", row.names=T, quote=F)

#### 3.2.2. Sorensen distances calculation
nbSamples <- dim(data_bac_withoutOutsiders_filt_norm_rep_presenceAbsence)[1]
beta.SIM<-matrix(0,nrow=nbSamples,ncol=nbSamples)
beta.SNE<-matrix(0,nrow=nbSamples,ncol=nbSamples)
beta.SOR<-matrix(0,nrow=nbSamples,ncol=nbSamples)
for(j in 1:nbSamples) {
  for(i in 1:nbSamples) {
    beta <- beta.multi(data_bac_withoutOutsiders_filt_norm_rep_presenceAbsence[c(j,i),], index.family="sorensen")
    beta.SIM[i,j] <- beta$beta.SIM
    beta.SNE[i,j] <- beta$beta.SNE
    beta.SOR[i,j] <- beta$beta.SOR
  }
}
# Convert into matrices
beta_SIM<-as.matrix(beta.SIM)
mean(beta_SIM); sd(beta_SIM) # 0.3955576; 0.03006192
beta_SNE<-as.matrix(beta.SNE)
mean(beta_SNE); sd(beta_SNE) # 0.03187295; 0.02468649
beta_SOR<-as.matrix(beta.SOR)
mean(beta_SOR); sd(beta_SOR) # 0.4274306; 0.02412508
# Plot distribution
hist(beta_SIM, breaks=40)
hist(beta_SNE, breaks = 40)
hist(beta_SOR, breaks=40)
# Write into table
write.table(beta_SIM, "data_bac_withoutOutsiders_filt_norm_rep_presenceAbsence_SorensenSIM.txt",sep="\t", row.names=T, quote=F)
write.table(beta_SNE, "data_bac_withoutOutsiders_filt_norm_rep_presenceAbsence_SorensenSNE.txt",sep="\t", row.names=T, quote=F)
write.table(beta_SOR, "data_bac_withoutOutsiders_filt_norm_rep_presenceAbsence_SorensenSOR.txt",sep="\t", row.names=T, quote=F)
rm(data_bac_withoutOutsiders_filt_norm_rep_presenceAbsence,beta.SIM,beta.SNE,beta.SOR,beta,i,j)


######## 3.3. Bray-Curtis distances (abundance data)

#### 3.3.1. Bray-Curtis distances - Calculation
## Distance calculation
data_BC <- as.matrix(vegdist(data_bac_withoutOutsiders_filt_norm_rep, method="bray")) # require vegan
data_BC[1:6,1:6]
# Remove values up to the diagonal
data_BC_withoutSymetricValues <- data_BC
nbSamples <- dim(data_bac_withoutOutsiders_filt_norm_rep)[1]
for(i in 1:nbSamples) {
  data_BC_withoutSymetricValues[i,i:nbSamples] <- c("")
}
write.table(data_BC_withoutSymetricValues, "data_bac_withoutOutsiders_filt_norm_rep_BrayCurtisDistances.txt",sep="\t", row.names=T, quote=F)
## Mean and sd per on all matrix
mean(data_BC) # 0.2458952
sd(data_BC) # 0.03619278
rm(data_BC, data_BC_withoutSymetricValues, i)


#### 3.3.2. Visualisation - PCOA ordination plot - based on Bray-Curtis distances: 
# All samples
pcoa_16S_rep <- ordinate(data_phyloseq_16S_filt_norm_rep, "PCoA", "bray") # require Phyloseq package
plot_ordination(data_phyloseq_16S_filt_norm_rep, pcoa_16S_rep) # require Phyloseq package

# Sum data (155 genotypes)
pcoa_16S_sum_155 <- ordinate(data_phyloseq_16S_filt_norm_sum_155, "PCoA", "bray") # require Phyloseq package
write.table(pcoa_16S_sum_155$vectors, "data_PCOA_16S_sum_155genotypes_genotypesCoordinatesPerPcoaAxis.txt", sep="\t")
plot_ordination(data_phyloseq_16S_filt_norm_sum_155, pcoa_16S_sum_155) # require Phyloseq package

# Sum data and colored by ecophy group (146 genotypes)
pcoa_16S_sum_146 <- ordinate(data_phyloseq_16S_filt_norm_sum, "PCoA", "bray") # require Phyloseq package
P <- plot_ordination(data_phyloseq_16S_filt_norm_sum, pcoa_16S_sum_146, color="ecophysiological_group") # require Phyloseq package
P + geom_point() + scale_color_manual(values = c("#4daf4a","#e41a1c","#ff7f00","#984ea3","#377eb8"))
rm(P)


#### 3.3.3. PERMANOVA
## Plant genotype effect on rep data (all samples, n=435)
adonis(data_bac_withoutOutsiders_filt_norm_rep~hapmap_id, data=sample_metadata_rep, permutations=9999, method="bray")
# Df SumsOfSqs  MeanSqs F.Model      R2 Pr(>F)    
# Hapmap_id 154    5.3190 0.034539  1.1914 0.39588  1e-04 ***
# Residuals 280    8.1169 0.028989         0.60412           
# Total     434   13.4359                  1.00000  

## Ecophysiological group effect on rep data (all samples without NA, n=410)
adonis(data_bac_withoutOutsiders_filt_norm_rep_146genotypes ~ ecophysiological_group, data = sample_metadata_rep_146genotypes, permutations=9999, method="bray")
# Df SumsOfSqs  MeanSqs F.Model      R2 Pr(>F)
# Ecophy_groups   4   0.1593 0.039827  1.2949 0.01263  0.0115 *
# Residuals     405   12.4560 0.030756         0.98737       
# Total         409   12.6153                  1.00000

## Ecophysiological group effect on sum data (n=146)
data_bac_withoutOutsiders_filt_norm_sum_146genotypes <- data.frame(otu_table(data_phyloseq_16S_filt_norm_sum))
adonis(data_bac_withoutOutsiders_filt_norm_sum_146genotypes ~ ecophysiological_group, data = sample_metadata_sum_146, permutations=9999, method="bray")
# Df SumsOfSqs  MeanSqs F.Model      R2 Pr(>F)
# Ecophy_groups   4   0.06527 0.016318  1.1284 0.03102  0.1386
# Residuals     141   2.03896 0.014461         0.96898       
# Total         145   2.10423                  1.00000


setwd("..")
