# Supplementary material for: Medicago truncatula genotype drives the plant nutritional strategy and its associated rhizosphere bacterial communities
Source: New Phytol. 2024 Nov 28;245(2):767–84. doi: 10.1111/nph.20272 (PMC11655437; doi:10.1111/nph.20272)
Supplement: Supplementary file 2 — Notes S1 Zip file containing datasets and R scripts used to produce the analyses and figures. [file NPH-245-767-s003.zip › Notes_S1/Microbio_R_analyses/04_Rscript_Picrust2.R]

################################################################################
################    Bacterial potential functions - Picrust2    ################
################################################################################


################ Load the required R packages
library(tidyverse) # ggplot2 3.3.5 / purrr   0.3.4 / tibble  3.1.6 / dplyr   1.0.7 / tidyr   1.1.4     ✓ stringr 1.4.0 / readr   2.1.1  / forcats 0.5.1
library(phyloseq) # phyloseq 1.36.0
library(vegan) # for alpha-diversity - vegan 2.5-7
library(FSA) # for Dunn tests - v 0.9.1
library(rcompanion) # for Dunn tests - v 2.4.13
library(ade4TkGUI) # ade4 1.7-18 / ade4TkGUI 0.3-1


################ 5. Bacterial potential functions - Picrust2


######## 5.1. Picrust2 analysis in shell

#### 5.1.1. PICRUST files preparation
setwd("00_Data/data_source/171221_DB_METARHIZO_BACTERIA_C95_T80_G/")

## OTU_seq is the fasta file
OTU_seq <- read.table("dbreads_METARHIZO_BACTERIA_C95_T80_G", header=T, sep="\t")
# "database_METARHIZO_BACTERIA_C95_T80_G" is the taxonomic assignation of each OTU, need transformation, we will not use it here as it is not required

## Recommendations to run PICRUsT2, we need as imput data:
# 1- The fasta file "OTU_seq" here (>OTU_id, then sequence)
# 2- A biom file including the occurrence table (raw or normalised) with same OTU_id than in the fasta file
# Remark in the biom file, we can add sample and obs metadata but it is not mandatory files to run PICRUST2 as preprocess only required the occurrence data
# Remark we can use also a txt file, it is what we have done here
# We decided to use data based on filtered and normalised data: "data_bac_withoutOutsiders_raw_filt.txt" => "data_OTU_norm_picrust.txt"
# Original files were a bit transformed (transposed + add "OTU_id" in first cell)

## Issue with OTU id: not the same id between data from Julie (for example OTU1, OTU122) and from Sebastien (for example OTU00001, OTU00122)
# Therefore, it needs modification: remove extra 0 in the "dbreads_METARHIZO_BACTERIA_C95_T80_G" file => then get "dbreads_METARHIZO_BACTERIA_C95_T80_G_otuidcorrected"

## Second step: select only matching OTU_id between occurrence table and sequence fasta file
# So first I created in excel a table with OTU# in first colum and seq in secon column
OTU_seq_tot <- read.table("15_PiCRUST/171221_DB_METARHIZO_BACTERIA_C95_T80_G_used/dbreads_METARHIZO_BACTERIA_C95_T80_G_otuidcorrected_tab.txt", header=T, sep="\t")
Data = OTU_seq_tot[which(OTU_seq_tot$OTU_id %in% colnames(data_OTU_non_norm)),]
write.table(Data, "dbreads_METARHIZO_BACTERIA_C95_T80_G_otuidcorrected_tab_OTU_nonorm.txt",sep="\t", row.names=T, quote=F)
# Then replace tab by enter in shell
# tr '\t' '\n' <dbreads_METARHIZO_BACTERIA_C95_T80_G_otuidcorrected_tab_OTU_nonorm_temp.txt >dbreads_METARHIZO_BACTERIA_C95_T80_G_otuidcorrected_tab_OTU_nonorm_filtered.txt

setwd("../../..")
setwd("05_Picrust2")

## Create occurrence table for Picrust analysis (data filtered and normalised)
# Another option is to work on the normalized occurrence data set instead of the raw
# Should not change results but should decrease the computing time
# However it is not counts anymore
data_OTU_norm_picrust <- cbind(as.data.frame(rownames(t(data_bac_withoutOutsiders_filt_norm_rep))),as.data.frame(t(data_bac_withoutOutsiders_filt_norm_rep)))
data_OTU_norm_picrust[1:4,1:4]
colnames(data_OTU_norm_picrust)[1] <- c("OTU_id")
rownames(data_OTU_norm_picrust) <- NULL
data_OTU_norm_picrust[1:4,1:4]
write.table(data_OTU_norm_picrust, "data_OTU_norm_picrust.txt",sep="\t", row.names=T, quote=F)

## Now we have then the fasta file (dbreads_METARHIZO_BACTERIA_C95_T80_G_otuidcorrected_tab_OTU_nonorm_filtered.fna) and the occurrence file (data_OTU_non_norm_picrust.txt or data_OTU_norm_picrust.txt) to run PICRUST2

#### 5.1.2. PiCRUST analyses in shell
## In shell
# need miniconda dans genseq
# wget https://repo.anaconda.com/miniconda/Miniconda3-latest-Linux-x86_64.sh
# export TMPDIR=/scratch
# bash Miniconda3-latest-Linux-x86_64.sh
# conda update conda # to update conda
# need dowload picrust2 too
# conda create -n picrust2 -c bioconda -c conda-forge picrust2=2.3.0_b
# conda activate picrust2
# mkdir picrust2_out_pipeline
# cd picrust2_out_pipeline
# I wanted to use 5 processor by running "-p 5" option but it did not work and if personal computer should do only one even if they managed to correct parallelisation pb later on

### 28/07/2020 - Analysis using general command line with strat option and on the norm file
# picrust2_pipeline.py -s dbreads_METARHIZO_BACTERIA_C95_T80_G_otuidcorrected_tab_OTU_nonorm_filtered.fna -i data_OTU_norm_picrust.txt -o picrust2_out_pipeline_norm_strat_0728 -p 1 --stratified
## ran for 1.5 day with one processor on genseq
## the pipeline was able to predict EC but error with KO, so we have to run the last steps manually
## Error running this command:
## metagenome_pipeline.py --input data_OTU_norm_picrust.txt --function picrust2_out_pipeline_norm_strat_0728/KO_predicted.tsv.gz --min_reads 1 --min_samples 1 --out_dir picrust2_out_pipeline_norm_strat_0728/KO_metagenome_out --max_nsti 2.0 --marker picrust2_out_pipeline_norm_strat_0728/marker_predicted_and_nsti.tsv.gz --strat_out
## Standard error of the above failed command: (...)
## MemoryError: Unable to allocate 36.8 GiB for an array with shape (2, 2467039712) and data type float64
## So I decided to run the command alone without strat option
# metagenome_pipeline.py --input data_OTU_norm_picrust.txt --function picrust2_out_pipeline_norm_strat_0728/KO_predicted.tsv.gz --min_reads 1 --min_samples 1 --out_dir picrust2_out_pipeline_norm_strat_0728/KO_metagenome_out --max_nsti 2.0 --marker picrust2_out_pipeline_norm_strat_0728/marker_predicted_and_nsti.tsv.gz
# convert_table.py EC_metagenome_out/pred_metagenome_contrib.tsv.gz \
# -c contrib_to_legacy \
# -o EC_metagenome_out/pred_metagenome_contrib.legacy.tsv.gz
# pathway_pipeline.py -i EC_metagenome_out/pred_metagenome_contrib.tsv.gz \
# -o pathways_out -p 1 --per_sequence_contrib
## Error: "--per_sequence_contrib" option set, but at least one of "per_sequence_abun" or "--per_sequence_function" were not set. These input arguments need to be specified when "--per_sequence_contrib" is used.
# pathway_pipeline.py -i EC_metagenome_out/pred_metagenome_contrib.tsv.gz \
# -o pathways_out -p 1
## Killed
## Rerun on unstrat file with option --per sequence and create a new folder
# pathway_pipeline.py -i EC_metagenome_out/pred_metagenome_unstrat.tsv.gz \
# -o pathways_out_per_OTU -p 1 --per_sequence_contrib --per_sequence_abun EC_metagenome_out/seqtab_norm.tsv.gz --per_sequence_function EC_predicted.tsv.gz
# add_descriptions.py -i pathways_out_per_OTU/path_abun_unstrat.tsv.gz -m METACYC \-o pathways_out_per_OTU/path_abun_unstrat_descrip.tsv.gz
# tar -czvf pathways_out_per_OTU.tar.gz pathways_out_per_OTU/
# In my computer
# cd ComputerWorkingDirectory/15_PiCRUST/picrust2_out_pipeline/picrust2_0728_norm_nonstrat_GlobalScript/
# scp ComputerWorkingDirectory/picrust2_out_pipeline/picrust2_out_pipeline_norm_strat_0728/pathways_out_per_OTU.tar.gz pathways_out_per_OTU.tar.gz
# in order to have description about the resulst in the picrust2_out_pipeline folder
# add_descriptions.py -i EC_metagenome_out/pred_metagenome_unstrat.tsv.gz -m EC \-o EC_metagenome_out/pred_metagenome_unstrat_descrip.tsv.gz
# add_descriptions.py -i KO_metagenome_out/pred_metagenome_unstrat.tsv.gz -m KO \-o KO_metagenome_out/pred_metagenome_unstrat_descrip.tsv.gz
# tar -czvf picrust2_out_pipeline_norm_strat_0728.tar.gz picrust2_out_pipeline_norm_strat_0728/
# cd ComputerWorkingDirectory/15_PiCRUST/picrust2_out_pipeline/
# scp ComputerWorkingDirectory/picrust2_out_pipeline/picrust2_out_pipeline_norm_strat_0728.tar.gz picrust2_0728_norm_strat_GlobalScript.tar.gz
## To check sum
## on my computer
# md5 picrust2_0728_norm_strat_GlobalScript.tar.gz
## on server
# md5sum picrust2_out_pipeline_norm_strat_0728.tar.gz
## check sum same on both => ok

#### Important remarks on the different further analyses
# 1) Important to check "marker_predicted_and_nsti.tsv" file to know
# a- 16S copy number per ASv and
# b- NSTI value per ASV, usually NSTI score > 2 are usually noise (which correspond to the branch length in the tree from the placed ASV to the nearest reference 16S sequence. This metric is a rough guide for how similar an ASV is to an existing reference sequence. Predictions are more accurate for ASVs that have well-characterized close relatives.)
# So estimation for ASV that have NSTI > 2 should not taken into account I guess
# 2) Important to look at "EC_predicted.tsv.gz" file where the predicted copy number of all Enzyme Classification (EC) numbers is shown for each ASV
# "EC_predicted.tsv.gz" is the file we were interested in and not necessary the stratified option
# 3) Important to look at "EC_metagenome_out/weighted_nsti.tsv.gz" file, representing the mean NSTI value per sample (when taking into account the relative abundance of the ASVs).
# This file can be useful for identifying outlier samples in your dataset. In PICRUSt1 weighted NSTI values < 0.06 and > 0.15 were suggested as good and high, respectively. The cut-offs can be useful for getting a ball-park of how your samples compare to other datasets, but a weighted NSTI score > 0.15 does not necessarily mean that the predictions are meaningless.

#### After we need to think about the normalisation of the data: 
# Picrust developer recomended ALDEx2 https://bioconductor.org/packages/release/bioc/html/ALDEx2.html
# We can do rarefying or TMM depending on what we want to do later on this data
# What do I want to see?
# 1) I want to know if there is a genotype effect on the selection of particular function?
# 2) I want to know if particular functions are selected for particular phenotype, such as high/low TDW, SNU or RTR?
# So I should do rarefying as I will do community level analyses to test genotype effect (need normalisation because need to compare samples)


setwd("..")


######## 5.2. Picrust2 output analysis: potential functions at the community level

setwd("05_Picrust2")


#### 5.2.1. PICRUST output EC data file normalisation (i.e. rarefaction)

## Create a Phyloseq object - To do so, I first removed the content of the first cell in excel
data_Picrust_EC_predMetagenome_temp <- read.table("picrust2_0728_norm_strat_GlobalScript/EC_metagenome_out/pred_metagenome_unstrat_descrip.tsv", header=T)
dim(data_Picrust_EC_predMetagenome_temp) # 2354  436

## Remark
# We looked at "EC_metagenome_out/weighted_nsti.tsv.gz" file, representing the mean NSTI value per sample (when taking into account the relative abundance of the ASVs).
# We have high NSTI values (> 0.15) min = 0.2837 ; max = 0.4185

## Description of each EC - EC metadata
EC_metadata <- as.data.frame(data_Picrust_EC_predMetagenome_temp[,1])
rownames(EC_metadata) <- rownames(data_Picrust_EC_predMetagenome_temp)
colnames(EC_metadata)[1] <- c("description")
dim(EC_metadata) # 2354    1

## EC values for each sample
data_Picrust_EC_predMetagenome_t <- data_Picrust_EC_predMetagenome_temp[,c(2:436)]
data_Picrust_EC_predMetagenome <- as.data.frame(t(data_Picrust_EC_predMetagenome_t))
dim(data_Picrust_EC_predMetagenome) # 435 2354
data_Picrust_EC_predMetagenome[1:4, 1:4]

## Rarefy do not work on this data set, due to decinmal number, I choose to transform this data using round function
data_Picrust_EC_predMetagenome_round <- round(data_Picrust_EC_predMetagenome)
data_Picrust_EC_predMetagenome_round[1:4, 1:4]
sum_seq <- rowSums(data_Picrust_EC_predMetagenome_round)
plot(sum_seq, main=c("Number of counts per sample"), xlab=c("Samples"))
min(sum_seq) # 33,566,369
max(sum_seq) # 38,974,977
data_Picrust_EC_predMetagenome_temp1 <- otu_table(as.matrix(data_Picrust_EC_predMetagenome_round), taxa_are_rows = FALSE)              
data_Picrust_EC_predMetagenome_temp2 <- phyloseq(data_Picrust_EC_predMetagenome_temp1) 

## Rarefying EC Picrust2 output
data_Picrust_EC_predMetagenome_temp3 = rarefy_even_depth(otu_table(data_Picrust_EC_predMetagenome_temp2), rngseed = TRUE, replace = FALSE)
# Rarefied at 33566369 EC and 7 OTUs were removed because they are no longer present in any sample after random subsampling 

## Data rarefied
data_Picrust_EC_predMetagenome_norm_temp = data.frame(otu_table(data_Picrust_EC_predMetagenome_temp3))
data_Picrust_EC_predMetagenome_norm_temp[1:5,1:5]
dim(data_Picrust_EC_predMetagenome_norm_temp) # 435 2347
rowSums(data_Picrust_EC_predMetagenome_norm_temp) # 33566369
min(rowSums(data_Picrust_EC_predMetagenome_norm_temp)); max(rowSums(data_Picrust_EC_predMetagenome_norm_temp)) # 33566369; 33566369

## Change EC id format
data_Picrust_EC_predMetagenome_norm <- data_Picrust_EC_predMetagenome_norm_temp
colnames(data_Picrust_EC_predMetagenome_norm) <- gsub('EC.', 'EC:', colnames(data_Picrust_EC_predMetagenome_norm))
data_Picrust_EC_predMetagenome_norm[1:5,1:5]
dim(data_Picrust_EC_predMetagenome_norm) # 435 2347
write.table(t(data_Picrust_EC_predMetagenome_norm), "240817_data_Picrust_EC_predMetagenome_norm_setseedTRUE.txt",sep="\t", row.names=T, quote=F)


## Create Phyloseq object
data_Picrust_EC_predMetagenome_norm_phylo <- phyloseq(otu_table(as.matrix(data_Picrust_EC_predMetagenome_norm), taxa_are_rows = FALSE),
                                                      sample_data(sample_metadata_rep, errorIfNULL = TRUE),
                                                      tax_table(as.matrix(EC_metadata)))
data_Picrust_EC_predMetagenome_norm_phylo
# phyloseq-class experiment-level object
# otu_table()   OTU Table:         [ 2347 taxa and 435 samples ]
# sample_data() Sample Data:       [ 435 samples by 38 sample variables ]
# tax_table()   Taxonomy Table:    [ 2347 taxa by 1 taxonomic ranks ]

## Remove not needed data
rm(data_Picrust_EC_predMetagenome_t,data_Picrust_EC_predMetagenome_round,data_Picrust_EC_predMetagenome_temp,data_Picrust_EC_predMetagenome_temp1,data_Picrust_EC_predMetagenome_temp2,data_Picrust_EC_predMetagenome_temp3,sum_seq,data_Picrust_EC_predMetagenome_norm_temp)
# rm(data_Picrust_EC_predMetagenome,data_Picrust_EC_predMetagenome_norm)


#### 5.2.2. Add KEGG info to EC to create a EC metadata including KEGG info

## 5.2.2.1. Correspondance between EC, KEGG path, module and categories
# I found the data file: https://www.genome.jp/kegg-bin/get_htext#B3
# I could not convert the json file in csv, even using pandas.read_json() and df.to_csv()
# I uploaded the file in htext and saved it: "201014_ko00001.keg"
# Then, in Shell in convert dobble spaces in tabulations
#cd ComputerWorkingDirectory/Analyse_Microbio/Analyse_R_sans_outsiders_def/05_Picrust2/data/
#sed 's/  /        /g' 201015_ko00001.keg >201014_KEGG_conversion_file_CategoryToEC_temp1.txt
# Then I opended the file in Excel and cleaned it to keep only the arborescence
# I saved this file as "201014_KEGG_conversion_file_CategoryToEC_temp2"
# Then, I removed spaces, changed "[EC:" as "$EC:" and defined "$" as separations. Then changed "_" in EC_id colomns in " EC:" and separte by space
# I saved this file as "201014_KEGG_conversion_file_CategoryToEC_temp3"
metadata_KEGG_CategoryToEC_temp <- read.table("201014_KEGG_conversion_file_CategoryToEC_temp3.txt", header=T)
metadata_KEGG_CategoryToEC_tidy <- metadata_KEGG_CategoryToEC_temp %>%
  gather(key   = EC_id_category,
         value = EC_id,
         -Order, -KEGG_category, -KEGG_module, -KEGG_pathway, -KEGG_pathway_id, -KO, -KO_description,
         na.rm=TRUE)
metadata_KEGG_CategoryToEC <- metadata_KEGG_CategoryToEC_tidy[order(metadata_KEGG_CategoryToEC_tidy$Order),]
# We should have 21336 EC in EC_id1, 1994 EC in EC_id2, 414 EC in EC_id3, 103 EC in EC_id4, 19 EC in EC_id5, 9 EC in EC_id6, 0 EC in EC_id7 => + 2539 raws in tidy format (53926+2539=56465)
dim(metadata_KEGG_CategoryToEC_temp) # 53926    13
dim(metadata_KEGG_CategoryToEC) # 56465     9
View(metadata_KEGG_CategoryToEC)
metadata_KEGG_CategoryToEC <- metadata_KEGG_CategoryToEC[,-c(1,8)]
dim(metadata_KEGG_CategoryToEC) # 56465     7
rm(metadata_KEGG_CategoryToEC_temp,metadata_KEGG_CategoryToEC_tidy)

## Add KEGG correspondance to EC_metadata
EC_metadata_temp <- EC_metadata
EC_metadata_temp$EC_id <- rownames(EC_metadata)
metadata_KEGG_CategoryToEC_uniquePathways <- distinct(metadata_KEGG_CategoryToEC[,c(1:3,7)])
dim(metadata_KEGG_CategoryToEC_uniquePathways) # 13673     4
EC_metadata_uniquePathway <- left_join(EC_metadata_temp, metadata_KEGG_CategoryToEC_uniquePathways, by="EC_id")
dim(EC_metadata_temp) # 2354    2
dim(EC_metadata_uniquePathway) # 6043    5
rm(EC_metadata_temp,metadata_KEGG_CategoryToEC_uniquePathways)

length(unique(EC_metadata_uniquePathway$description)) # 2347
length(unique(EC_metadata_uniquePathway$EC_id)) # 2354
length(unique(EC_metadata_uniquePathway$KEGG_category)) # 9 -NA => 8
length(unique(EC_metadata_uniquePathway$KEGG_module)) # 51 -NA => 50
length(unique(EC_metadata_uniquePathway$KEGG_pathway)) # 469 -NA => 468

length(colnames(data_Picrust_EC_predMetagenome_norm)) # 2347
summary(colnames(data_Picrust_EC_predMetagenome_norm) %in% unique(EC_metadata_uniquePathway$EC_id)) # 2347 TRUE


#### 5.2.3. Create files combining EC counts per sample with EC metadata including KEGG info
# Transpose EC count table per sample
dim(data_Picrust_EC_predMetagenome_norm) # 435 2347
data_EC_temp <- as.data.frame(t(data_Picrust_EC_predMetagenome_norm))
data_EC_temp$EC_id <- rownames(data_EC_temp)
dim(data_EC_temp) # 2347  436
data_EC_temp[1:5,433:436]


data_Picrust_EC_predMetagenome_norm

# Correspondances KEGG for each EC: unique pathway & unique module
dim(EC_metadata_uniquePathway) # 6043    5
head(EC_metadata_uniquePathway)
EC_metadata_uniqueModule <- distinct(EC_metadata_uniquePathway[,c(1:4)])
dim(EC_metadata_uniqueModule) # 4423    4
# Combine EC occurrence data norm with EC description & KEGG correspondance - uniquePathway
data_Picrust_EC_predMetagenome_norm_KEGGpathway <- left_join(data_EC_temp, EC_metadata_uniquePathway, by="EC_id")
dim(data_Picrust_EC_predMetagenome_norm_KEGGpathway) # 6043  440
write.table(data_Picrust_EC_predMetagenome_norm_KEGGpathway, "240817_Table_supplemental_pred_metagenome_unstrat_descrip_rarefied_KEEGcorrespondance.txt", sep="\t")
# Combine EC occurrence data norm with EC description & KEGG correspondance - uniqueModule
data_Picrust_EC_predMetagenome_norm_KEGGmodule <- left_join(data_EC_temp, EC_metadata_uniqueModule, by="EC_id")
dim(data_Picrust_EC_predMetagenome_norm_KEGGmodule) # 4415  439
data_Picrust_EC_predMetagenome_norm_KEGGmodule[1:10,435:439]
rm(data_EC_temp)


#### 5.2.4. Calculate percentage - data prep for boxplot
## KEGG Modules
data_Picrust_EC_predMetagenome_norm_KEGGmodule_percentage <- as.data.frame(apply(data_Picrust_EC_predMetagenome_norm_KEGGmodule[,-c(436:439)],2,function(x){x/sum(x)*100}))
plot(colSums(data_Picrust_EC_predMetagenome_norm_KEGGmodule_percentage))
data_Picrust_EC_predMetagenome_norm_KEGGmodule_percentage <- cbind(data_Picrust_EC_predMetagenome_norm_KEGGmodule_percentage,data_Picrust_EC_predMetagenome_norm_KEGGmodule[,c(436:439)])
## Aggregate per Module
data_Picrust_EC_predMetagenome_norm_KEGGmodule_percentage_SumModule <- aggregate(data_Picrust_EC_predMetagenome_norm_KEGGmodule_percentage[,-c(436:439)], by=list(KEGG_module=data_Picrust_EC_predMetagenome_norm_KEGGmodule_percentage$KEGG_module), sum)
dim(data_Picrust_EC_predMetagenome_norm_KEGGmodule_percentage_SumModule) #  50 436
plot(colSums(data_Picrust_EC_predMetagenome_norm_KEGGmodule_percentage_SumModule[,c(2:436)]))
# min = 97.79974 ; max = 97.96344 because we miss the NA

## KEGG Pathways
data_Picrust_EC_predMetagenome_norm_KEGGpathway_percentage <- as.data.frame(apply(data_Picrust_EC_predMetagenome_norm_KEGGpathway[,-c(436:440)],2,function(x){x/sum(x)*100}))
plot(colSums(data_Picrust_EC_predMetagenome_norm_KEGGpathway_percentage))
data_Picrust_EC_predMetagenome_norm_KEGGpathway_percentage <- cbind(data_Picrust_EC_predMetagenome_norm_KEGGpathway_percentage,data_Picrust_EC_predMetagenome_norm_KEGGpathway[,c(436:440)])
## Aggregate per Pathways
data_Picrust_EC_predMetagenome_norm_KEGGpathway_percentage_SumPathways <- aggregate(data_Picrust_EC_predMetagenome_norm_KEGGpathway_percentage[,-c(436:440)], by=list(KEGG_pathway=data_Picrust_EC_predMetagenome_norm_KEGGpathway_percentage$KEGG_pathway), sum)
dim(data_Picrust_EC_predMetagenome_norm_KEGGpathway_percentage_SumPathways) #  468 436
plot(colSums(data_Picrust_EC_predMetagenome_norm_KEGGmodule_percentage_SumModule[,c(2:436)]))
# min = 97.79974 ; max = 97.96344 because we miss the NA


#### 5.2.5. Boxplot
# Put in tidy format and plot
data_Picrust_EC_predMetagenome_norm_KEGGmodule_percentage_SumModule %>%
  gather(key   = sample_id,
         value = obs_values,
         -KEGG_module) %>%
  filter(!KEGG_module %in% c("09133_Signaling_molecules_and_interaction","09141_Transport_and_catabolism","09144_Cellular_community_-_eukaryotes","09149_Aging","09151_Immune_system","09151_Immune_system","09152_Endocrine_system","09153_Circulatory_system","09154_Digestive_system","09155_Excretory_system","09156_Nervous_system","09157_Sensory_system",
                             "09157_Sensory_system","09158_Development_and_regeneration","09159_Environmental_adaptation","09159_Environmental_adaptation","09161_Cancer:_overview","09162_Cancer:_specific_types","09163_Immune_disease","09164_Neurodegenerative_disease","09165_Substance_dependence",
                             "09166_Cardiovascular_disease","09167_Endocrine_and_metabolic_disease","09171_Infectious_disease:_bacterial","09172_Infectious_disease:_viral","09174_Infectious_disease:_parasitic","09176_Drug_resistance:_antineoplastic")) %>%
  ggplot(., aes(x=KEGG_module, y=obs_values)) +
  geom_boxplot() +
  labs(y = "Relative abundance of KEGG functional categories (%)", x="") +
  theme(axis.text.x = element_text(angle = 60, hjust = 1),
        plot.margin = margin(0.5, 0.5, 0.5, 1.1, "cm"),
        axis.text = element_text(size = rel(0.8)),
        axis.title=element_text(size=rel(0.8)))


#### 5.2.6. Kruskall Walis tests
data_module <- data_Picrust_EC_predMetagenome_norm_KEGGmodule_percentage_SumModule
rownames(data_module) <- data_module$KEGG_module
data_module <- data_module[,-1]
data_module_t <- as.data.frame(t(data_module))
data_module_t$sample_id <- rownames(data_module_t)
data_KEGGmodule_Rep_perGenotype <- inner_join(sample_metadata_rep[,c(2,6)], data_module_t, by="sample_id")
dim(data_KEGGmodule_Rep_perGenotype) # 435  52
# kruskal.test
KWchiSquare <- 0*1:50
Pgenotype <- 0*1:50
for(i in 3:52) {
  KWchiSquare[i-2] <- kruskal.test(data_KEGGmodule_Rep_perGenotype[,i]~hapmap_id, data=data_KEGGmodule_Rep_perGenotype)[[1]]
  Pgenotype[i-2] <- kruskal.test(data_KEGGmodule_Rep_perGenotype[,i]~hapmap_id, data=data_KEGGmodule_Rep_perGenotype)[[3]]
}
table_pvalue <- data.frame(colnames(data_KEGGmodule_Rep_perGenotype[,c(3:52)]),KWchiSquare,Pgenotype)
write.table(table_pvalue, "240817_Pvalue_Kruskal_genotypeEffect_on_KEGGmodule_Rep_perGenotype.txt",sep="\t", row.names=T, quote=F)
rm(data_module,data_module_t,data_KEGGmodule_Rep_perGenotype,Pgenotype,table_pvalue)


setwd("..")
