# Supplementary material for: Medicago truncatula genotype drives the plant nutritional strategy and its associated rhizosphere bacterial communities
Source: New Phytol. 2024 Nov 28;245(2):767–84. doi: 10.1111/nph.20272 (PMC11655437; doi:10.1111/nph.20272)
Supplement: Supplementary file 2 — Notes S1 Zip file containing datasets and R scripts used to produce the analyses and figures. [file NPH-245-767-s003.zip › Notes_S1/Microbio_R_analyses/05_Rscript_PCA.R]

################################################################################
################     PCA - filtered and normalised OTU data     ################
################         (following Horton et al. 2012)         ################
################################################################################


################ Load the required R packages
library(tidyverse) # ggplot2 3.3.5 / purrr   0.3.4 / tibble  3.1.6 / dplyr   1.0.7 / tidyr   1.1.4     ✓ stringr 1.4.0 / readr   2.1.1  / forcats 0.5.1
library(phyloseq) # phyloseq 1.36.0
library(vegan) # for alpha-diversity - vegan 2.5-7
library(ade4TkGUI) # ade4 1.7-18 / ade4TkGUI 0.3-1
library("FactoMineR")
library("factoextra")


################ 7. Principal Component Analyses

setwd("07_PCA/")

# Method Horton et al. 2012
# enfit on unconstrained analysis
# "The function envfit is designed to calculate regression of “supplementary” (not “explanatory”) variables on ordination axes of unconstrained ordination, and test the significance of this regression by permutation test. This function is not suitable to project “explanatory” variables onto ordination diagram of constrained ordination (although theoretically it can be done, see below) and definitely not to test the significance of individual variables in this way (see example below showing that in that case all variables will usually be highly significant, because constrained ordination axes already contains their information)."
# https://www.davidzeleny.net/anadat-r/doku.php/en:confusions
# "First, to clarify. One of the use of the function ‘’envfit’’ (library vegan) is to calculate regression of supplementary variables to ordination axes in unconstrained ordination, in order to help with interpretation of these axes. Say we have community data and three external environmental variables; we calculate unconstrained ordination using the community data, and then we aim to interpret the ecological meaning of unconstrained ordination axes with available environmental variables by calculating their regression. These variables can then be projected onto the ordination diagram as supplementary (not explanatory!), and regression of each variable independently can be tested by permutation test (this is what ‘’envfit’’ returns). But variables which are significant here are not those which are important for species composition, but those which have the best fit to variation extracted by unconstrained ordination into the main (usually the first and the second) ordination axes. Often these variables are important, but not necessarily."
# "Now, if you calculate constrained ordination, then environmental variables enter the analysis, and resulting (constrained) axes already contain information about them. If now you use ‘’envfit’’ to calculate regression of these same variables to constrained axes, you are likely to get highly significant results; you are regressing two variables (environmental variable vs samples scores on ordination axes) which contain the same information (since axes were calculated also using these environmental variables)."
# "Theoretically, envfit can be used to project arrows or centroids with explanatory variables onto diagram of constrained ordination, but the fitting must be done on linear scores of ordination axes, not on sample scores, otherwise the arrows will have different direction then they should be (see example below)."

# 201207 Remark: This approach is only to justify the GWAS on the first axis to make sure that we have a genotype effect on the ordination


######## 7.1. Data preparation

#### 7.1.1. Hellinger transformation 
data_bac_withoutOutsiders_filt_norm_rep_HellingerTransformed <- sqrt(decostand(data_bac_withoutOutsiders_filt_norm_rep, "total"))

#### 7.1.2. Code hapmap
code_hp <- as.data.frame(sample_metadata_rep[,6])
colnames(code_hp) <- c("hapmap_id")
rownames(code_hp) <- rownames(sample_metadata_rep)


######## 7.2. PCA (all samples 335 samples and 155 plant genotypes)

#### 7.2.1. PCA 100% (all OTU)
ord <- rda(data_bac_withoutOutsiders_filt_norm_rep_HellingerTransformed, scale=FALSE)
ord
## Envfit test (see Horton et al)
envfit(ord, code_hp, permu = 9999)
# Goodness of fit: (only on two first axes???)
#              r2 Pr(>r)
# code_hp 0.3646  0.338

## PERMANOVA (all OTU & all samples 335 samples and 155 plant genotypes)
# PCA
adonis(data_bac_withoutOutsiders_filt_norm_rep_HellingerTransformed~hapmap_id, data=sample_metadata_rep, permutations=9999, method="euclidean")
# Number of permutations: 9999
# Df SumsOfSqs MeanSqs F.Model      R2 Pr(>F)    
# hapmap_id   154    16.808 0.10914  1.0843 0.37358  1e-04 ***
# Residuals   280    28.182 0.10065         0.62642           
# Total       434    44.990                 1.00000           

# PCOA
adonis(data_bac_withoutOutsiders_filt_norm_rep~hapmap_id,data=sample_metadata_rep, permutations=9999, method="bray")
#            Df SumsOfSqs  MeanSqs F.Model      R2 Pr(>F)    
# Hapmap_id 154    5.3190 0.034539  1.1914 0.39588  1e-04 ***
# Residuals 280    8.1169 0.028989         0.60412           
# Total     434   13.4359                  1.00000  


#### 7.2.2. PCA 50% (top 50% of the OTU - 7809 OTU representing 97.5 % of the total reads)
sum(colSums(data_bac_withoutOutsiders_filt_norm_rep)[1:7809])/sum(colSums(data_bac_withoutOutsiders_filt_norm_rep)) # 0.9754913
data <- data_bac_withoutOutsiders_filt_norm_rep[,1:7809]
data_transformed <- sqrt(decostand(data, "total"))
ord <- rda(data_transformed, scale=FALSE)
envfit(ord, code_hp, permu = 9999)
# Goodness of fit:
# r2 Pr(>r)
# code_hp 0.3689  0.2622


#### 7.2.3. PCA 20% (top 20% of the OTU - 3124 OTU representing 92.8 % of the total reads)
sum(colSums(data_bac_withoutOutsiders_filt_norm_rep)[1:3124])/sum(colSums(data_bac_withoutOutsiders_filt_norm_rep)) # 0.9280989
data <- data_bac_withoutOutsiders_filt_norm_rep [,1:3124]
data_transformed <- sqrt(decostand(data, "total"))
ord <- rda(data_transformed, scale=FALSE)
envfit(ord, code_hp, permu = 9999)
# Goodness of fit:
# r2 Pr(>r)
# code_hp 0.3837  0.1111 


#### 7.2.4. PCA 15% (top 15% of the OTU - 2343 OTU representing 90.9 % of the total reads)
sum(colSums(data_bac_withoutOutsiders_filt_norm_rep)[1:2343])/sum(colSums(data_bac_withoutOutsiders_filt_norm_rep)) # 0.9087836
data <- data_bac_withoutOutsiders_filt_norm_rep [,1:2343]
data_transformed <- sqrt(decostand(data, "total"))
ord <- rda(data_transformed, scale=FALSE)
envfit(ord, code_hp, permu = 9999)
# Goodness of fit:
# r2 Pr(>r)  
# code_hp 0.3905  0.0593


#### 7.2.5. PCA 10% (top 10% of the OTU - 1562 OTU representing 87.8 % of the total reads)
sum(colSums(data_bac_withoutOutsiders_filt_norm_rep)[1:1562])/sum(colSums(data_bac_withoutOutsiders_filt_norm_rep)) # 0.877737
data <- data_bac_withoutOutsiders_filt_norm_rep [,1:1562]
data_transformed <- sqrt(decostand(data, "total"))
ord <- rda(data_transformed, scale=FALSE)
envfit(ord, code_hp, permu = 9999)
# Goodness of fit:
# r2 Pr(>r)  
# code_hp 0.3996  0.029 *


#### 7.2.6. PCA 5% (top 5% of the OTU - 781 OTU representing 81.2 % of the total reads)
sum(colSums(data_bac_withoutOutsiders_filt_norm_rep)[1:781])/sum(colSums(data_bac_withoutOutsiders_filt_norm_rep)) # 0.8158118
data <- data_bac_withoutOutsiders_filt_norm_rep [,1:781]
data_transformed <- sqrt(decostand(data, "total"))
ord <- rda(data_transformed, scale=FALSE)
envfit(ord, code_hp, permu = 9999)
# Goodness of fit:
# r2 Pr(>r)   
# code_hp 0.4205  0.0038 **


#### 7.2.7. PCA 4% (top 4% of the OTU - 625 OTU representing 79.4 % of the total reads)
sum(colSums(data_bac_withoutOutsiders_filt_norm_rep)[1:625])/sum(colSums(data_bac_withoutOutsiders_filt_norm_rep)) # 0.7943852
data <- data_bac_withoutOutsiders_filt_norm_rep [,1:625]
data_transformed <- sqrt(decostand(data, "total"))
ord <- rda(data_transformed, scale=FALSE)
envfit(ord, code_hp, permu = 9999)
# Goodness of fit:
# r2 Pr(>r)   
# code_hp 0.4261  0.0019 **


#### 7.2.8. PCA 3% (top 3% of the OTU - 469 OTU representing 76.5 % of the total reads)
sum(colSums(data_bac_withoutOutsiders_filt_norm_rep)[1:469])/sum(colSums(data_bac_withoutOutsiders_filt_norm_rep)) # 0.7651525
data <- data_bac_withoutOutsiders_filt_norm_rep [,1:469]
data_transformed <- sqrt(decostand(data, "total"))
ord <- rda(data_transformed, scale=FALSE)
envfit(ord, code_hp, permu = 9999)
# Goodness of fit:
# r2 Pr(>r)    
# code_hp 0.4324  6e-04 ***


#### 7.2.9. PCA 2% (top 2% of the OTU - 313 OTU representing 72.2 % of the total reads)
sum(colSums(data_bac_withoutOutsiders_filt_norm_rep)[1:313])/sum(colSums(data_bac_withoutOutsiders_filt_norm_rep)) # 0.7225983
data <- data_bac_withoutOutsiders_filt_norm_rep [,1:313]
data_transformed <- sqrt(decostand(data, "total"))
ord <- rda(data_transformed, scale=FALSE)
envfit(ord, code_hp, permu = 9999)
# Goodness of fit:
# r2 Pr(>r)    
# code_hp 0.4526  1e-04 ***


#### 7.2.10. PCA 1% (top 1% of the OTU - 157 OTU representing 64.1 % of the total reads)
sum(colSums(data_bac_withoutOutsiders_filt_norm_rep)[1:157])/sum(colSums(data_bac_withoutOutsiders_filt_norm_rep)) # 0.640964
data <- data_bac_withoutOutsiders_filt_norm_rep [,1:157]
data_transformed <- sqrt(decostand(data, "total"))
ord <- rda(data_transformed, scale=FALSE)
sum_ord <- summary(ord)
write.table(sum_ord$sites, "230131_PCA_16S_sum_HellTransfo_nonScaled_155genotypes_top1percent.txt", sep="\t")
envfit(ord, code_hp, permu = 9999)
# Goodness of fit:
# r2 Pr(>r)    
# code_hp 0.4646  1e-04 ***


######## 7.3. Barplot results
x <- c(1, 2, 3, 4, 5, 10, 15, 20, 50, 100)
y <- c(0.0001, 0.0001, 0.0006, 0.0019, 0.0038, 0.029, 0.0593, 0.1111, 0.2622, 0.338)
par(family="sans", cex=1.3, las=1)
barplot <- barplot(y)
abline(h=0.05)
axis(1, at=barplot, labels=x)


######## 7.4. Plot nb of OTU vs percentage of reads
vec_seq <- seq(from=1, to=15617, by=10)
percentage_OTU <- 0*1:length(vec_seq)
for(i in 1:length(vec_seq)) {
  percentage_OTU[i] <- sum(colSums(data_bac_withoutOutsiders_filt_norm_rep)[1:vec_seq[i]])/sum(colSums(data_bac_withoutOutsiders_filt_norm_rep))
}
par(cex=1.3)
plot(y=percentage_OTU, x=vec_seq, type="l", las=1, xlab=c("Number of bacterial OTUs, sorted by abundance"), ylab=c("Percentage of sequencing effort"))
abline(v=157, lty=2)
abline(v=1562, lty=2)


######## 7.5. Percentage represented by the 482 OTU core bacteriome
data <- read.table(file='00_Data/List_OTU_corBacteriome_482.txt', header=TRUE, sep='\t', dec='.')
data_2 <- as.data.frame(colSums(data_bac_withoutOutsiders_filt_norm_rep))
colnames(data_2) <- "OTU_id"
data_3 <- subset(data_2, rownames(data_2) %in% data$OTU_id_coreBacteriome)
sum(data_3)/sum(data_2) # 0.7634634


######## 7.6. PCA using sum data (n=155 genotypes) for GWAS analysis
## PCA Plot top 1% sum GWAS
# required packages "FactoMineR" and "factoextra"
data <- data_bac_withoutOutsiders_filt_norm_sum [,1:157]
data_transformed <- sqrt(decostand(data, "total"))
ord <- rda(data_transformed, scale=FALSE)
sum_ord <- summary(ord)
write.table(sum_ord$sites, "230131_PCA_16S_sum_HellTransfo_nonScaled_155genotypes_top1percent.txt", sep="\t")

res.pca <- PCA(data_transformed,scale.unit = FALSE, graph = FALSE)
fviz_eig(res.pca, addlabels = TRUE)
fviz_pca_ind(res.pca, label="none")
fviz_pca_var(res.pca)
# Contributions of variables to PC1
fviz_contrib(res.pca, choice = "var", axes = 1, top = 20)
# Contributions of variables to PC2
fviz_contrib(res.pca, choice = "var", axes = 2, top = 20)


## PCA Plot 100% sum GWAS
# required packages "FactoMineR" and "factoextra"
data <- data_bac_withoutOutsiders_filt_norm_sum
data_transformed <- sqrt(decostand(data, "total"))
res.pca <- PCA(data_transformed,scale.unit = FALSE, graph = FALSE)
fviz_eig(res.pca, addlabels = TRUE)
fviz_pca_ind(res.pca, label="none")
fviz_pca_var(res.pca)
# Contributions of variables to PC1
fviz_contrib(res.pca, choice = "var", axes = 1, top = 20)
# Contributions of variables to PC2
fviz_contrib(res.pca, choice = "var", axes = 2, top = 20)


## Remove unnecessary data
rm(data, data_transformed, ord, code_hp, vec_seq, percentage_OTU, data, data_2, data_3, res.pca, sum_ord)


setwd("..")
