# Supplementary material for: Medicago truncatula genotype drives the plant nutritional strategy and its associated rhizosphere bacterial communities
Source: New Phytol. 2024 Nov 28;245(2):767–84. doi: 10.1111/nph.20272 (PMC11655437; doi:10.1111/nph.20272)
Supplement: Supplementary file 2 — Notes S1 Zip file containing datasets and R scripts used to produce the analyses and figures. [file NPH-245-767-s003.zip › Notes_S1/Ecophysio_R_analyses/Rscript_EcophysioAnalyses.R]

#### Install and load the required packages  
library(tidyverse) # tidyverse 1.3.1
library(psych) # psych 2.2.9
library(ade4TkGUI) # ade4 1.7-18 - ade4TkGUI 0.3-1
library(FSA) # v0.9.1.
library(rcompanion) # v2.4.13
library(patchwork) # v1.1.2
library(vegan) # vegan 2.5-7


###########################################################################################
# 00 - The data sets
###########################################################################################

setwd("00_Data/")

#### Import data including all samples (with replicates)
Data_ecophy_rep <- read.table("Data_ecophy_rep.txt", header=TRUE, sep="\t", dec=".")
dim(Data_ecophy_rep) # 464 37
Data_ecophy_rep_filt <- subset(Data_ecophy_rep, Sample_id!="not_sequenced")
dim(Data_ecophy_rep_filt) # 435 37
rm(Data_ecophy_rep)
nbSample_rep <- dim(Data_ecophy_rep_filt)[1]
nbFactor_rep <- 8
nbVar_rep <- dim(Data_ecophy_rep_filt)[2] - nbFactor_rep

#### Import data including only means for each plant genotype - this data include also RUE, RTR, SNU, NLA
Data_ecophy_mean <- read.table("Data_ecophy_mean.txt", header=TRUE, sep="\t", dec=".")
dim(Data_ecophy_mean) # 155  37
# Mean and sd
means <- apply(Data_ecophy_mean[,c(5:37)],2,mean, na.rm = TRUE)
sds <- apply(Data_ecophy_mean[,c(5:37)],2,sd, na.rm = TRUE)

#### Import data_ecophy_mean without NA
Data_ecophy_mean_withoutNA <- na.omit(Data_ecophy_mean[,c(1:34)]) # without nodulation data because a lot of missing data
dim(Data_ecophy_mean_withoutNA) # 146  34
# Remark: in order to remove missing values, we removed 9 genotypes (HM039, HM059, HM062, HM069, HM074, HM080, HM085, HM181 and HM191)
nbSample_mean <- dim(Data_ecophy_mean_withoutNA)[1]
nbFactor_mean <- 4
nbVar_mean <- dim(Data_ecophy_mean_withoutNA)[2] - nbFactor_mean

setwd("..")


###########################################################################################
# 01 - Data distribution
###########################################################################################

setwd("01_Data_distribution/")

#### Shapiro tests - test of normality of the data "Data_ecophy_rep_filt"
Pgenotype <- 0*1:nbVar_rep
for(i in 1:nbVar_rep) {
  Pgenotype[i] <- shapiro.test(Data_ecophy_rep_filt[,nbFactor_rep+i])[2]$p.value
}
table_pvalue <- data.frame(colnames(Data_ecophy_rep_filt[,(nbFactor_rep+1):dim(Data_ecophy_rep_filt)[2]]),Pgenotype)
summary(table_pvalue$Pgenotype>0.5) # 27 FALSE and 2 TRUE
# The variables are mostly not following a normal distribution, so we need non parametric test to test genotype effect


#### Shapiro tests - test of normality of the data "Data_ecophy_mean_withoutNA"
Pgenotype <- 0*1:nbVar_mean
for(i in 1:nbVar_mean) {
  Pgenotype[i] <- shapiro.test(Data_ecophy_mean_withoutNA[,nbFactor_mean+i])[2]$p.value
}
table_pvalue <- data.frame(colnames(Data_ecophy_mean_withoutNA[,(nbFactor_mean+1):dim(Data_ecophy_mean_withoutNA)[2]]),Pgenotype)
summary(table_pvalue$Pgenotype>0.5) # 26 FALSE and 4 TRUE
# The variables are mostly not following a normal distribution, so we need non parametric test to test genotype effect

rm(i, Pgenotype, table_pvalue)


#### Histogram plots of the data dirstibution for "Data_ecophy_mean_withoutNA"
# VS1
par(mfrow = c(2, 3))
hist(Data_ecophy_mean_withoutNA$TDW_VS1, xlab="TDW_VS1", main="")
hist(Data_ecophy_mean_withoutNA$SDW_VS1, xlab="SDW_VS1", main="")
hist(Data_ecophy_mean_withoutNA$RDW_VS1, xlab="RDW_VS1", main="")
hist(Data_ecophy_mean_withoutNA$RTR_VS1, xlab="RTR_VS1", main="")
hist(Data_ecophy_mean_withoutNA$LA_VS1, xlab="LA_VS1", main="")
hist(Data_ecophy_mean_withoutNA$NR_VS1, xlab="NR_VS1", main="")

# VS2
hist(Data_ecophy_mean_withoutNA$TDW_VS2, xlab="TDW_VS2", main="")
hist(Data_ecophy_mean_withoutNA$SDW_VS2, xlab="SDW_VS2", main="")
hist(Data_ecophy_mean_withoutNA$RDW_VS2, xlab="RDW_VS2", main="")
hist(Data_ecophy_mean_withoutNA$RTR_VS2, xlab="RTR_VS2", main="")
hist(Data_ecophy_mean_withoutNA$LA_VS2, xlab="LA_VS2", main="")
hist(Data_ecophy_mean_withoutNA$NR_VS2, xlab="NR_VS2", main="")

# VS3
hist(Data_ecophy_mean_withoutNA$TDW_VS3, xlab="TDW_VS3", main="")
hist(Data_ecophy_mean_withoutNA$SDW_VS3, xlab="SDW_VS3", main="")
hist(Data_ecophy_mean_withoutNA$RDW_VS3, xlab="RDW_VS3", main="")
hist(Data_ecophy_mean_withoutNA$RTR_VS3, xlab="RTR_VS3", main="")
hist(Data_ecophy_mean_withoutNA$LA_VS3, xlab="LA_VS3", main="")
hist(Data_ecophy_mean_withoutNA$NR_VS3, xlab="NR_VS3", main="")

par(mfrow = c(2, 2))
hist(Data_ecophy_mean_withoutNA$RUE, xlab="RUE", main="")
hist(Data_ecophy_mean_withoutNA$RTR, xlab="RTR", main="")
hist(Data_ecophy_mean_withoutNA$SNU, xlab="SNU", main="")
hist(Data_ecophy_mean_withoutNA$NLA, xlab="NLA", main="")
par(mfrow = c(1, 1))


setwd("..")


###########################################################################################
# 02 - Genotype effect on "Data_ecophy_rep"
###########################################################################################

# Test if we have a plant genotype effect on the different phenotypic variables
# Based on "Data_ecophy_rep" data (so we don't have RUE, RTR, SNU and NLA)

setwd("02_PlantGenotypeEffect/")

#### Kruskal-Wallis tests
Pgenotype <- 0*1:nbVar_rep
for(i in 1:nbVar_rep) {
  Pgenotype[i] <- kruskal.test(Data_ecophy_rep_filt[,nbFactor_rep+i]~Hapmap_id, data=Data_ecophy_rep_filt)[[3]]
}
table_pvalue <- data.frame(colnames(Data_ecophy_rep_filt[,(nbFactor_rep+1):dim(Data_ecophy_rep_filt)[2]]),Pgenotype)
write.table(table_pvalue, "201209_Pvalue_Kruskal_genotype_effect.txt",sep="\t", row.names=T, quote=F)

rm(i, Pgenotype, table_pvalue)


#### Coefficient of variation
coefVar <- Data_ecophy_rep_filt[,c(1,9:37)] %>%
  gather(key   = variable_name,
         value = obs_values,
         -Hapmap_id) %>%
  na.omit() %>%
  group_by(Hapmap_id, variable_name) %>%
  summarise(CoefVar = sd(obs_values)/mean(obs_values)*100)

write.table(coefVar, "240717_coefVar_ecophyVar.txt",sep="\t", row.names=T, quote=F)


# plot
coefVar %>%
  na.omit() %>%
  filter(variable_name %in% c("LA_VS1","SDW_VS1","RDW_VS1","RTR_VS1","TDW_VS1","NC_VS1","NR_VS1","Nodosity_VS1","LA_VS2","SDW_VS2","RDW_VS2","RTR_VS2","TDW_VS2","NC_VS2","NR_VS2","Nodosity_VS2","LA_VS3","SDW_VS3","RDW_VS3","RTR_VS3","TDW_VS3","NC_VS3","NR_VS3","NNI_VS3","Nodosity_VS3")) %>%
  mutate(variable_name = fct_relevel(variable_name, "LA_VS1","LA_VS2","LA_VS3","SDW_VS1","SDW_VS2","SDW_VS3","RDW_VS1","RDW_VS2","RDW_VS3","RTR_VS1","RTR_VS2","RTR_VS3","TDW_VS1","TDW_VS2","TDW_VS3","NC_VS1","NC_VS2","NC_VS3","NR_VS1","NR_VS2","NR_VS3","NNI_VS3","Nodosity_VS1","Nodosity_VS2","Nodosity_VS3")) %>%
  ggplot(., aes(x=variable_name, y=CoefVar)) +
  ylim(0,175) +
  geom_boxplot() +
  labs(y = "Coefficient of variation (%)", x="Ecophysiological variable") +
  theme(axis.text.x = element_text(angle = 45, hjust = 1)) 

setwd("..")


###########################################################################################
# 03 - Correlations between variables - Data_ecophy_mean_withoutNA
###########################################################################################

setwd("03_Correlations/")

#### Spearman correlation calculation
cor_ecophy <- cor(Data_ecophy_mean_withoutNA[,(nbFactor_mean+1):dim(Data_ecophy_mean_withoutNA)[2]], method = "spearman")
write.table(cor_ecophy, "201005_Spearman_correlations_between_Ecophy_Variables.txt",sep="\t", row.names=T, quote=F)
# correlations were calculated using 146 plant genotypes

#### Test if correlations are significant or not using Bonferoni correction
# require package "psych"
table_pvalue <- corr.test(Data_ecophy_mean_withoutNA[,(nbFactor_mean+1):dim(Data_ecophy_mean_withoutNA)[2]], use = "pairwise", method="spearman", adjust="bonferroni", alpha=.05)
write.table(table_pvalue$p, "201005_Pvalue_SpearmanCor_underDiagoNonCorrected_upperDigoCorrectedForMutlipTesting.txt",sep="\t", row.names=T, quote=F)

# Some variables are highly (>0.6) and significantly correlated, such as:
# - all biomasses and N content for a defined VS
# - LA_VS2 & LA_VS3 & NLA
# - RTR_VS3 & RTR
# - NNI_VS3 & NR_VS3
# - RUE & NLA
# - SNU & RDW_VS2

# We decided to keep only:
# - TDW and not used SDW, RDW nor NC for each VS
# - LA_VS2 (not LA_VS3)
# - NNI_VS3 (not NR_VS3)
# - RTR (not RTR_VS3)
# - RUE (not NLA) 

# So, our complete list (13 variables) is the following one but it still include significantly correlated variables because some variables are important for biological interpretation of the plant phenotype:
# LA_VS1, TDW_VS1, RTR_VS1, NR_VS1, TDW_VS2, RTR_VS2, NR_VS2, LA_VS3, TDW_VS3, RTR, NNI_VS3, RUE and SNU

# Indeed, the following variable have cor < 0.6 but are still significantly correlated in our previous list:
# LA_VS1 <=> LA_VS3 <=> TDW_VS2 
# LA_VS1 <=> TDW_VS1 <=> TDW_VS2 <=> SNU
# TDW_VS2 <=> TDW_VS3
# LA_VS3 <=> TDW_VS3 <=> RUE
# SNU <=> RUE
# SNU <=> RTR


Data_ecophy_mean_withoutNA_13var <- Data_ecophy_mean_withoutNA[,c(5,8,9,10,15,16,17,19,22,30,31,32,33)]
rownames(Data_ecophy_mean_withoutNA_13var) <- Data_ecophy_mean_withoutNA$Hapmap_id
dim(Data_ecophy_mean_withoutNA_13var) # 146  13
colnames(Data_ecophy_mean_withoutNA_13var)

setwd("..")


###########################################################################################
# 04 - Dendrogram to define ecophysiological groups
###########################################################################################

setwd("05_Dendrogram/")

#### Dendrogram based on the 13 non highly correlated variables
# Dendrogram
set.seed(1234)
dendrogram_13var <- hclust(dist(scale(Data_ecophy_mean_withoutNA_13var, center=TRUE, scale=TRUE)), method = "ward.D2")
plot(dendrogram_13var, cex=0.4)

# Define 5 groups according to the dendrogram
Ecophy_groups_temp <- cutree(dendrogram_13var, k=1:6)
colnames(Ecophy_groups_temp) <- c("OneGroup", "TwoGroups", "TreeGroups", "FourGroups","FiveGroups", "SixGroups")
write.table(Ecophy_groups_temp, "201005_Ecophy_groups_13var.txt", sep="\t")
Ecophy_groups <- as.factor(Ecophy_groups_temp[, 5])
summary(Ecophy_groups)
# 1  2  3  4  5 
# 25 45 37 27 12 
Data_grp_ecophy <- as.data.frame(Ecophy_groups)
Data_grp_ecophy$Hapmap_id <- rownames(Data_grp_ecophy)
colnames(Data_grp_ecophy) <- c("Ecophysiological_groups", "Hapmap_id")
rm(Ecophy_groups_temp)


setwd("..")


###########################################################################################
# 05 - Kruskal and Dunn Tests to describe phenotype of the different Ecophy groups
###########################################################################################

setwd("06_KruskalDunnTests_GroupEcophy/")

# Data ecophy without the factor columns
Data_ecophy_mean_withoutNA_ecophyGrp <- left_join(Data_ecophy_mean_withoutNA, Data_grp_ecophy, by="Hapmap_id")
means_grpEcophy_temp <- Data_ecophy_mean_withoutNA_ecophyGrp %>%
  select(-Hapmap_id,-Line,-Genotype,-Code) %>%
  group_by(Ecophysiological_groups) %>%
  summarize(across(everything(), mean))
means_grpEcophy <- as.data.frame(t(means_grpEcophy_temp))
colnames(means_grpEcophy) <- c("group_1", "group_2", "group_3", "group_4", "group_5")
means_grpEcophy <- means_grpEcophy[-1,]
rm(means_grpEcophy_temp)

# Issue with NA for nodosity
Nod1 <- na.omit(inner_join(Data_ecophy_mean[, c(1,35)], Data_grp_ecophy, by="Hapmap_id")) # 133 3
Nod2 <- na.omit(inner_join(Data_ecophy_mean[, c(1,36)], Data_grp_ecophy, by="Hapmap_id")) # 146 3
Nod3 <- na.omit(inner_join(Data_ecophy_mean[, c(1,37)], Data_grp_ecophy, by="Hapmap_id")) # 145 3
aggregate(Nod1$Nodosity_VS1, by=list(EcophyGroups=Nod1$Ecophysiological_groups), mean)
aggregate(Nod2$Nodosity_VS2, by=list(EcophyGroups=Nod2$Ecophysiological_groups), mean)
aggregate(Nod3$Nodosity_VS3, by=list(EcophyGroups=Nod3$Ecophysiological_groups), mean)
kruskal.test(Nodosity_VS1~Ecophysiological_groups, data = Nod1) # p-value = 0.01392
kruskal.test(Nodosity_VS2~Ecophysiological_groups, data = Nod2) # p-value = 0.008689
kruskal.test(Nodosity_VS3~Ecophysiological_groups, data = Nod3) # p-value = 0.35


#### Kruskal-Wallis tests and Dunn tests
# require packages "FSA" and "rcompanion"
Data_temp1 <- Data_ecophy_mean[Data_ecophy_mean$Hapmap_id %in% Data_ecophy_mean_withoutNA$Hapmap_id,]
Data_temp <- Data_temp1[,(nbFactor_mean+1):34]
ngroups = 5
p_value <- 0*1:30 
names <- 0*1:30
test_res <- matrix(nrow = 30, ncol = ngroups)
PT = list()
hsd_res = list()
for(i in 1:30) {
  p_value[i] <- kruskal.test(Data_temp[,i]~Ecophy_groups)[[3]]
  names[i] <- colnames(Data_temp[i])
  PT[[i]] = dunnTest(Data_temp[,i]~Ecophy_groups, method="bonferroni")
  PT[[i]] = PT[[i]]$res
  hsd_res[[i]] = cldList(comparison = PT[[i]]$Comparison, p.value = PT[[i]]$P.adj, threshold  = 0.05)
  test_res[i,] <- as.character(hsd_res[[i]]$Letter)
}
table_pvalue <- data.frame(cbind(names,p_value,test_res,means_grpEcophy))
write.table(table_pvalue, "201005_Pvalue_KruskalDunnTest_EcophyGroupEffect_13var.txt",sep="\t", row.names=T, quote=F)

# Remark: be carreful the letter are not order according to the mean so "a" can be sometime the lowest or highest values for the different variables

rm(Data_temp, Data_temp1, hsd_res, i, names, ngroups, Nod1, Nod2, Nod3, p_value, PT, table_pvalue, test_res)

setwd("..")


###########################################################################################
# 06 - PCA Ecophysio - NOT USED
###########################################################################################

setwd("04_PCA/")

# require package "ade4TkGUI"
ade4TkGUI(T,T)


#### PCA on Ecophy data (13 non highly correlated variables) - data mean
PCA_ecophy_13var <- dudi.pca(df = Data_ecophy_mean_withoutNA_13var, center = TRUE, scale = TRUE, scannf = TRUE, nf = 13)
# 13

## Figure: Histogram
par(family="sans", cex=1.7, las=1)
inertie_PCA_ecophy_13var <- PCA_ecophy_13var$eig * 100 / sum(PCA_ecophy_13var$eig)
inertie_PCA_ecophy_13var
# [1] 21.6338472 15.3899669 12.7881309 10.0612613  9.2617765  7.8042964  6.7601856  5.3065020
# [9]  4.0858268  3.3884911  2.7208266  0.6181487  0.1807400
barplot(inertie_PCA_ecophy_13var, space=0.5, col=c("black", "black", "gray80", "gray80", "gray80", "gray80", "gray80", "gray80", "gray80", "gray80", "gray80", "gray80", "gray80"))

## Figure : ACP - Distribution des variables
s.arrow(dfxy = PCA_ecophy_13var$c1, xax = 1, yax = 2, labels = row.names(as.data.frame(PCA_ecophy_13var$c1)), facets = NULL, plot = TRUE, storeData = TRUE, add = FALSE, pos = -1, plabels.cex=0.85)

## Figure: Samples - colored by Ecophy groups
c <- c("#377eb8", "#4daf4a", "#e41a1c", "#ff7f00", "#984ea3")
s.class(dfxy = PCA_ecophy_13var$li, fac=Ecophy_groups, xax = 1, yax = 2, ellipseSize = 0, starSize = 0, col = c)

## Permanova
# require package "vegan"
# Ecophy group effect
adonis(Data_ecophy_mean_withoutNA_13var~Ecophy_groups, permutations=999, method="euclidean")
# Df SumsOfSqs MeanSqs F.Model      R2 Pr(>F)    
# Ecophy_groups   4    7370.6 1842.65   12.56 0.26271  0.001 ***
# Residuals     141   20685.9  146.71         0.73729           
# Total         145   28056.5                 1.00000 


#### PCA on Ecophy data (13 non highly correlated variables without RUE, RTR & SNU (no rep for these varaibles)) - data rep
colnames(Data_ecophy_rep_filt)[c(9,12:14,19:21,23,26,27,34)]
Data_ecophy_rep_11var <- Data_ecophy_rep_filt[,c(9,12:14,19:21,23,26,27,34)]
dim(Data_ecophy_rep_11var) # 435  11
rownames(Data_ecophy_rep_11var) <- Data_ecophy_rep_filt$Sample_id
Data_ecophy_rep_11var$Hapmap_id <- Data_ecophy_rep_filt$Hapmap_id
Data_ecophy_rep_withoutNA_11var <- na.omit(Data_ecophy_rep_11var)
dim(Data_ecophy_rep_withoutNA_11var) # 337  12
PCA_ecophy_11var_rep <- dudi.pca(df = Data_ecophy_rep_withoutNA_11var[,c(1:11)], center = TRUE, scale = TRUE, scannf = TRUE, nf = 11)
Ecophy_groups_rep_11var <- left_join(Data_ecophy_rep_withoutNA_11var, Data_grp_ecophy, by="Hapmap_id")
Ecophy_groups_rep_11var <- as.factor(Ecophy_groups_rep_11var[,13])
names(Ecophy_groups_rep_11var) <- rownames(Data_ecophy_rep_withoutNA_11var)

## Figure: Histogram
par(family="sans", cex=1.7, las=1)
inertie_PCA_ecophy_11var_rep <- PCA_ecophy_11var_rep$eig * 100 / sum(PCA_ecophy_11var_rep$eig)
inertie_PCA_ecophy_11var_rep
# [1] 17.771034 12.477211 11.423265 10.886878 10.202869  8.236227  7.976377  6.798290  5.643763
# [10]  4.590731  3.993354
barplot(inertie_PCA_ecophy_11var_rep, space=0.5, col=c("black", "black", "gray80", "gray80", "gray80", "gray80", "gray80", "gray80", "gray80", "gray80", "gray80"))

## Figure : ACP - Distribution des variables
s.arrow(dfxy = PCA_ecophy_11var_rep$c1, xax = 1, yax = 2, labels = row.names(as.data.frame(PCA_ecophy_11var_rep$c1)), facets = NULL, plot = TRUE, storeData = TRUE, add = FALSE, pos = -1, plabels.cex=0.85)

## Figure: Samples - colored by Ecophy groups
c <- c("#377eb8", "#4daf4a", "#e41a1c", "#ff7f00", "#984ea3")
s.class(dfxy = PCA_ecophy_11var_rep$li, fac=Ecophy_groups_rep_11var, xax = 1, yax = 2, ellipseSize = 0, starSize = 0, col = c)

## Permanova
# require package "vegan"
## Genotype effect
adonis(Data_ecophy_rep_withoutNA_11var[,c(1:11)]~Data_ecophy_rep_withoutNA_11var$Hapmap_id, permutations=999, method="euclidean")
#  Df SumsOfSqs MeanSqs F.Model      R2 Pr(>F)    
#  Data_ecophy_rep_withoutNA_11var$Hapmap_id 145     56768  391.51  2.3668 0.64245  0.001 ***
#  Residuals                                 191     31594  165.41         0.35755           
#  Total                                     336     88363                 1.00000

## Ecophy group effect
adonis(Data_ecophy_rep_withoutNA_11var[,c(1:11)]~Ecophy_groups_rep_11var, permutations=999, method="euclidean")
#  Df SumsOfSqs MeanSqs F.Model      R2 Pr(>F)    
#  Ecophy_groups_rep_11var   4     14290  3572.5  16.012 0.16172  0.001 ***
#  Residuals               332     74072   223.1         0.83828           
#  Total                   336     88363                 1.00000

rm(c,cmdlist,Data_ecophy_rep_11var,Data_ecophy_rep_withoutNA_11var,Ecophy_groups_rep_11var,inertie_PCA_ecophy_11var_rep,inertie_PCA_ecophy_13var,winlist)


setwd("..")


###########################################################################################
# 07 - Figure 1 - Ecophysiological data
###########################################################################################


data_ecophy_mean_withoutNA_figure3 <- Data_ecophy_mean_withoutNA

#### Data prep
# Center and sclaled the data to be able to compare them in same plot
data_ecophy_mean_withoutNA_figure3_centerScaled <- as.data.frame(scale(data_ecophy_mean_withoutNA_figure3[,5:34], center=TRUE, scale=TRUE)) 
# Add hapmap id and ecophy group to prepare for tidying the data
data_ecophy_mean_withoutNA_figure3_centerScaled$Hapmap_id <- data_ecophy_mean_withoutNA_figure3$Hapmap_id
data_ecophy_mean_withoutNA_figure3_centerScaled <- left_join(data_ecophy_mean_withoutNA_figure3_centerScaled, Data_grp_ecophy, by="Hapmap_id")
colnames(data_ecophy_mean_withoutNA_figure3_centerScaled)[c(31,32)] <- c("hapmap_id","ecophy_group") 
# Put in tidy format
data_ecophy_mean_withoutNA_figure3_centerScaled_tidy <- data_ecophy_mean_withoutNA_figure3_centerScaled %>% 
  gather(key   = variable_name,
         value = obs_values,
         -hapmap_id, -ecophy_group)
# Change level names
levels(data_ecophy_mean_withoutNA_figure3_centerScaled_tidy$ecophy_group) <- c("Group1","Group2","Group3","Group4","Group5")

## Create nex colums for variables, time, type of data
data_ecophy_mean_withoutNA_figure3_centerScaled_tidy_def <- data_ecophy_mean_withoutNA_figure3_centerScaled_tidy %>% 
  mutate(variable_id = variable_name, .before = ecophy_group) %>% 
  separate(col=variable_name, sep="_", into=c("variable_ecophy","harvesting_time")) %>% 
  mutate(data_type = if_else(variable_id %in% c("RUE", "RTR", "SNU", "NLA"), "ecophy_parameter", "measured_variable"), .before = obs_values)
        
## Calculate min, 1st quantile, median, 3quantile and max for each ecophy group
min_values <- aggregate(data_ecophy_mean_withoutNA_figure3_centerScaled[, 1:30], by=list(ecophy_group=data_ecophy_mean_withoutNA_figure3_centerScaled$ecophy_group), min)
levels(min_values$ecophy_group) <- c("Group1","Group2","Group3","Group4","Group5")
q1_values <- aggregate(data_ecophy_mean_withoutNA_figure3_centerScaled[, 1:30], by=list(ecophy_group=data_ecophy_mean_withoutNA_figure3_centerScaled$ecophy_group), FUN = 'quantile', probs=0.25)
levels(q1_values$ecophy_group) <- c("Group1","Group2","Group3","Group4","Group5")
median_values <- aggregate(data_ecophy_mean_withoutNA_figure3_centerScaled[, 1:30], by=list(ecophy_group=data_ecophy_mean_withoutNA_figure3_centerScaled$ecophy_group), median)
levels(median_values$ecophy_group) <- c("Group1","Group2","Group3","Group4","Group5")
q3_values <- aggregate(data_ecophy_mean_withoutNA_figure3_centerScaled[, 1:30], by=list(ecophy_group=data_ecophy_mean_withoutNA_figure3_centerScaled$ecophy_group), FUN = 'quantile', probs=0.75)
levels(q3_values$ecophy_group) <- c("Group1","Group2","Group3","Group4","Group5")
max_values <- aggregate(data_ecophy_mean_withoutNA_figure3_centerScaled[, 1:30], by=list(ecophy_group=data_ecophy_mean_withoutNA_figure3_centerScaled$ecophy_group), max)
levels(max_values$ecophy_group) <- c("Group1","Group2","Group3","Group4","Group5")

## Put in tidy format
min_values_tidy <- min_values %>% 
  gather(key   = variable_id, value = Minimum, -ecophy_group) %>% 
  unite(variable_id, ecophy_group, col="variable_ecophyGroup", sep="_", remove=FALSE)
q1_values_tidy <- q1_values %>%
  gather(key   = variable_id, value = Q1, -ecophy_group) %>% 
  unite(variable_id, ecophy_group, col="variable_ecophyGroup", sep="_", remove=FALSE)
median_values_tidy <- median_values %>%
  gather(key   = variable_id, value = Median, -ecophy_group) %>% 
  unite(variable_id, ecophy_group, col="variable_ecophyGroup", sep="_", remove=FALSE)
q3_values_tidy <- q3_values %>%
  gather(key   = variable_id, value = Q3, -ecophy_group) %>% 
  unite(variable_id, ecophy_group, col="variable_ecophyGroup", sep="_", remove=FALSE)
max_values_tidy <- max_values %>%
  gather(key   = variable_id, value = Maximum, -ecophy_group) %>% 
  unite(variable_id, ecophy_group, col="variable_ecophyGroup", sep="_", remove=FALSE)

## Combine min, q1, median, q3 and max in one data table
data_ecophy_mean_withoutNA_figure3_centerScaled_4quantiles <- inner_join(min_values_tidy, q1_values_tidy[,c(1,4)], by="variable_ecophyGroup")
data_ecophy_mean_withoutNA_figure3_centerScaled_4quantiles <- inner_join(data_ecophy_mean_withoutNA_figure3_centerScaled_4quantiles, median_values_tidy[,c(1,4)], by="variable_ecophyGroup")
data_ecophy_mean_withoutNA_figure3_centerScaled_4quantiles <- inner_join(data_ecophy_mean_withoutNA_figure3_centerScaled_4quantiles, q3_values_tidy[,c(1,4)], by="variable_ecophyGroup")
data_ecophy_mean_withoutNA_figure3_centerScaled_4quantiles <- inner_join(data_ecophy_mean_withoutNA_figure3_centerScaled_4quantiles, max_values_tidy[,c(1,4)], by="variable_ecophyGroup")

## Add colum for varible id, harvesting time and data type
data_ecophy_mean_withoutNA_figure3_centerScaled_4quantiles <- data_ecophy_mean_withoutNA_figure3_centerScaled_4quantiles %>% 
  separate(col=variable_id, sep="_", into=c("variable_ecophy","harvesting_time"), remove=FALSE) %>% 
  mutate(data_type = if_else(variable_id %in% c("RUE", "RTR", "SNU", "NLA"), "ecophy_parameter", "measured_variable"), .before = Minimum)

## Transform in tidy format
data_ecophy_mean_withoutNA_figure3_centerScaled_4quantiles_tidy <- data_ecophy_mean_withoutNA_figure3_centerScaled_4quantiles %>% 
  gather(key   = statistics, value = calculated_values, -variable_ecophyGroup, -ecophy_group, -variable_id, -variable_ecophy, -harvesting_time, -data_type)


#### Plot TDW,RTR, LA, NR et variable ecophy (Figure 1)
# require package "patchwork"
data_ecophy_mean_withoutNA_figure3_centerScaled_4quantiles_TdwRtrLaNr <- data_ecophy_mean_withoutNA_figure3_centerScaled_4quantiles %>%
  filter(variable_ecophy %in% c("TDW","RTR", "LA", "NR")) %>%
  mutate(variable_ecophy = fct_relevel(variable_ecophy, "TDW","RTR", "LA", "NR"))

P3 <- data_ecophy_mean_withoutNA_figure3_centerScaled_tidy_def %>%
  filter(data_type == "measured_variable") %>%
  filter(variable_ecophy %in% c("TDW","RTR", "LA", "NR")) %>%
  mutate(variable_ecophy = fct_relevel(variable_ecophy, "TDW","RTR", "LA", "NR")) %>%
  ggplot(., aes(x=harvesting_time, y=obs_values)) +
  ylim(-2.5,3.6) +
  geom_violin(fill = "grey80", alpha=0.5) +
  geom_boxplot(width = 0.3) +
  facet_grid(rows=vars(ecophy_group), cols=vars(variable_ecophy), switch="y") +
  theme_bw() +
  theme(axis.title.x=element_blank(), axis.title.y=element_blank()) +
  geom_line(data = data_ecophy_mean_withoutNA_figure3_centerScaled_4quantiles_TdwRtrLaNr, mapping = aes(x = harvesting_time, y = Median, group=1), color ="red")

data_ecophy_mean_withoutNA_figure3_centerScaled_4quantiles_ecophyParam <- data_ecophy_mean_withoutNA_figure3_centerScaled_4quantiles %>%
  filter(data_type == "ecophy_parameter") %>%
  mutate(variable_ecophy = fct_relevel(variable_ecophy, "RUE","RTR", "SNU", "NLA"))
  
P4 <- data_ecophy_mean_withoutNA_figure3_centerScaled_tidy_def %>%
  filter(data_type == "ecophy_parameter") %>%
  mutate(variable_ecophy = fct_relevel(variable_ecophy, "RUE","RTR", "SNU", "NLA")) %>%
  ggplot(., aes(x=variable_ecophy, y=obs_values)) +
  ylim(-2.5,3.6) +
  geom_violin(fill = "grey80", alpha=0.5) +
  geom_boxplot(width = 0.3)+
  facet_grid(rows=vars(ecophy_group), switch="y") +
  theme(axis.title.x=element_blank(), axis.title.y=element_blank()) +
  theme_bw() +
  theme(axis.title.x=element_blank(), axis.title.y=element_blank(), axis.text.y=element_blank(), axis.ticks.y=element_blank()) +
  geom_line(data = data_ecophy_mean_withoutNA_figure3_centerScaled_4quantiles_ecophyParam, mapping = aes(x = variable_ecophy, y = Median, group=1), color ="red")


P3 + P4 + plot_layout(widths = c(4, 1))
  
