# Supplementary material for: Medicago truncatula genotype drives the plant nutritional strategy and its associated rhizosphere bacterial communities
Source: New Phytol. 2024 Nov 28;245(2):767–84. doi: 10.1111/nph.20272 (PMC11655437; doi:10.1111/nph.20272)
Supplement: Supplementary file 2 — Notes S1 Zip file containing datasets and R scripts used to produce the analyses and figures. [file NPH-245-767-s003.zip › Notes_S1/Microbio_R_analyses/00_Data/201014_ko00001.keg]

+D	KO
#<h2><a href="/kegg/kegg2.html"><img src="/Fig/bget/kegg3.gif" align="middle" border=0></a> &nbsp; KEGG Orthology (KO)</h2>
!
A09100 Metabolism
B
B  09101 Carbohydrate metabolism
C    00010 Glycolysis / Gluconeogenesis [PATH:ko00010]
D      K00844  HK; hexokinase [EC:2.7.1.1]
D      K12407  GCK; glucokinase [EC:2.7.1.2]
D      K00845  glk; glucokinase [EC:2.7.1.2]
D      K01810  GPI, pgi; glucose-6-phosphate isomerase [EC:5.3.1.9]
D      K06859  pgi1; glucose-6-phosphate isomerase, archaeal [EC:5.3.1.9]
D      K13810  tal-pgi; transaldolase / glucose-6-phosphate isomerase [EC:2.2.1.2 5.3.1.9]
D      K15916  pgi-pmi; glucose/mannose-6-phosphate isomerase [EC:5.3.1.9 5.3.1.8]
D      K24182  PFK9; 6-phosphofructokinase [EC:2.7.1.11]
D      K00850  pfkA, PFK; 6-phosphofructokinase 1 [EC:2.7.1.11]
D      K16370  pfkB; 6-phosphofructokinase 2 [EC:2.7.1.11]
D      K21071  pfk, pfp; ATP-dependent phosphofructokinase / diphosphate-dependent phosphofructokinase [EC:2.7.1.11 2.7.1.90]
D      K00918  pfkC; ADP-dependent phosphofructokinase/glucokinase [EC:2.7.1.146 2.7.1.147]
D      K00895  pfp, PFP; diphosphate-dependent phosphofructokinase [EC:2.7.1.90]
D      K03841  FBP, fbp; fructose-1,6-bisphosphatase I [EC:3.1.3.11]
D      K02446  glpX; fructose-1,6-bisphosphatase II [EC:3.1.3.11]
D      K11532  glpX-SEBP; fructose-1,6-bisphosphatase II / sedoheptulose-1,7-bisphosphatase [EC:3.1.3.11 3.1.3.37]
D      K01086  fbp-SEBP; fructose-1,6-bisphosphatase I / sedoheptulose-1,7-bisphosphatase [EC:3.1.3.11 3.1.3.37]
D      K04041  fbp3; fructose-1,6-bisphosphatase III [EC:3.1.3.11]
D      K01623  ALDO; fructose-bisphosphate aldolase, class I [EC:4.1.2.13]
D      K11645  fbaB; fructose-bisphosphate aldolase, class I [EC:4.1.2.13]
D      K01624  FBA, fbaA; fructose-bisphosphate aldolase, class II [EC:4.1.2.13]
D      K01622  K01622; fructose 1,6-bisphosphate aldolase/phosphatase [EC:4.1.2.13 3.1.3.11]
D      K16305  K16305; fructose-bisphosphate aldolase / 6-deoxy-5-ketofructose 1-phosphate synthase [EC:4.1.2.13 2.2.1.11]
D      K16306  K16306; fructose-bisphosphate aldolase / 2-amino-3,7-dideoxy-D-threo-hept-6-ulosonate synthase [EC:4.1.2.13 2.2.1.10]
D      K01803  TPI, tpiA; triosephosphate isomerase (TIM) [EC:5.3.1.1]
D      K00134  GAPDH, gapA; glyceraldehyde 3-phosphate dehydrogenase [EC:1.2.1.12]
D      K10705  GAPDHS; glyceraldehyde-3-phosphate dehydrogenase, spermatogenic [EC:1.2.1.12]
D      K00150  gap2; glyceraldehyde-3-phosphate dehydrogenase (NAD(P)) [EC:1.2.1.59]
D      K00927  PGK, pgk; phosphoglycerate kinase [EC:2.7.2.3]
D      K01834  PGAM, gpmA; 2,3-bisphosphoglycerate-dependent phosphoglycerate mutase [EC:5.4.2.11]
D      K15634  gpmB; 2,3-bisphosphoglycerate-dependent phosphoglycerate mutase [EC:5.4.2.11]
D      K15633  gpmI; 2,3-bisphosphoglycerate-independent phosphoglycerate mutase [EC:5.4.2.12]
D      K15635  apgM; 2,3-bisphosphoglycerate-independent phosphoglycerate mutase [EC:5.4.2.12]
D      K01689  ENO, eno; enolase [EC:4.2.1.11]
D      K00873  PK, pyk; pyruvate kinase [EC:2.7.1.40]
D      K12406  PKLR; pyruvate kinase isozymes R/L [EC:2.7.1.40]
D      K01006  ppdK; pyruvate, orthophosphate dikinase [EC:2.7.9.1]
D      K01007  pps, ppsA; pyruvate, water dikinase [EC:2.7.9.2]
D      K00163  aceE; pyruvate dehydrogenase E1 component [EC:1.2.4.1]
D      K00161  PDHA, pdhA; pyruvate dehydrogenase E1 component alpha subunit [EC:1.2.4.1]
D      K00162  PDHB, pdhB; pyruvate dehydrogenase E1 component beta subunit [EC:1.2.4.1]
D      K00627  DLAT, aceF, pdhC; pyruvate dehydrogenase E2 component (dihydrolipoamide acetyltransferase) [EC:2.3.1.12]
D      K00382  DLD, lpd, pdhD; dihydrolipoamide dehydrogenase [EC:1.8.1.4]
D      K13997  PDHX; dihydrolipoamide dehydrogenase-binding protein of pyruvate dehydrogenase complex
D      K00169  porA; pyruvate ferredoxin oxidoreductase alpha subunit [EC:1.2.7.1]
D      K00170  porB; pyruvate ferredoxin oxidoreductase beta subunit [EC:1.2.7.1]
D      K00172  porC, porG; pyruvate ferredoxin oxidoreductase gamma subunit [EC:1.2.7.1]
D      K00189  vorG, porG; 2-oxoisovalerate/pyruvate ferredoxin oxidoreductase gamma subunit [EC:1.2.7.7 1.2.7.1]
D      K00171  porD; pyruvate ferredoxin oxidoreductase delta subunit [EC:1.2.7.1]
D      K03737  por, nifJ; pyruvate-ferredoxin/flavodoxin oxidoreductase [EC:1.2.7.1 1.2.7.-]
D      K00174  korA, oorA, oforA; 2-oxoglutarate/2-oxoacid ferredoxin oxidoreductase subunit alpha [EC:1.2.7.3 1.2.7.11]
D      K00175  korB, oorB, oforB; 2-oxoglutarate/2-oxoacid ferredoxin oxidoreductase subunit beta [EC:1.2.7.3 1.2.7.11]
D      K00016  LDH, ldh; L-lactate dehydrogenase [EC:1.1.1.27]
D      K01568  PDC, pdc; pyruvate decarboxylase [EC:4.1.1.1]
D      K13951  ADH1_7; alcohol dehydrogenase 1/7 [EC:1.1.1.1]
D      K13980  ADH4; alcohol dehydrogenase 4 [EC:1.1.1.1]
D      K00121  frmA, ADH5, adhC; S-(hydroxymethyl)glutathione dehydrogenase / alcohol dehydrogenase [EC:1.1.1.284 1.1.1.1]
D      K13952  ADH6; alcohol dehydrogenase 6 [EC:1.1.1.1]
D      K04072  adhE; acetaldehyde dehydrogenase / alcohol dehydrogenase [EC:1.2.1.10 1.1.1.1]
D      K13953  adhP; alcohol dehydrogenase, propanol-preferring [EC:1.1.1.1]
D      K13954  yiaY; alcohol dehydrogenase [EC:1.1.1.1]
D      K18857  ADH1; alcohol dehydrogenase class-P [EC:1.1.1.1]
D      K00001  E1.1.1.1, adh; alcohol dehydrogenase [EC:1.1.1.1]
D      K00002  AKR1A1, adh; alcohol dehydrogenase (NADP+) [EC:1.1.1.2]
D      K12957  ahr; alcohol/geraniol dehydrogenase (NADP+) [EC:1.1.1.2 1.1.1.183]
D      K13979  yahK; alcohol dehydrogenase (NADP+) [EC:1.1.1.2]
D      K14028  mdh1, mxaF; methanol dehydrogenase (cytochrome c) subunit 1 [EC:1.1.2.7]
D      K14029  mdh2, mxaI; methanol dehydrogenase (cytochrome c) subunit 2 [EC:1.1.2.7]
D      K00114  exaA; alcohol dehydrogenase (cytochrome c) [EC:1.1.2.8]
D      K04022  eutG; alcohol dehydrogenase
D      K22473  adhA; alcohol dehydrogenase (quinone), dehydrogenase subunit [EC:1.1.5.5]
D      K22474  adhB; alcohol dehydrogenase (quinone), cytochrome c subunit [EC:1.1.5.5]
D      K00128  ALDH; aldehyde dehydrogenase (NAD+) [EC:1.2.1.3]
D      K14085  ALDH7A1; aldehyde dehydrogenase family 7 member A1 [EC:1.2.1.31 1.2.1.8 1.2.1.3]
D      K00149  ALDH9A1; aldehyde dehydrogenase family 9 member A1 [EC:1.2.1.47 1.2.1.3]
D      K00129  ALDH3; aldehyde dehydrogenase (NAD(P)+) [EC:1.2.1.5]
D      K00138  aldB; aldehyde dehydrogenase [EC:1.2.1.-]
D      K01895  ACSS1_2, acs; acetyl-CoA synthetase [EC:6.2.1.1]
D      K01913  AAE7, ACN1; acetate/butyrate---CoA ligase [EC:6.2.1.1 6.2.1.2]
D      K01905  acdA; acetate---CoA ligase (ADP-forming) subunit alpha [EC:6.2.1.13]
D      K22224  acdB; acetate---CoA ligase (ADP-forming) subunit beta [EC:6.2.1.13]
D      K24012  acdAB; acetate---CoA ligase (ADP-forming) [EC:6.2.1.13]
D      K01785  galM, GALM; aldose 1-epimerase [EC:5.1.3.3]
D      K01085  agp; glucose-1-phosphatase [EC:3.1.3.10]
D      K20866  yihX; glucose-1-phosphatase [EC:3.1.3.10]
D      K01835  pgm; phosphoglucomutase [EC:5.4.2.2]
D      K15778  pmm-pgm; phosphomannomutase / phosphoglucomutase [EC:5.4.2.8 5.4.2.2]
D      K15779  PGM2; phosphoglucomutase / phosphopentomutase [EC:5.4.2.2 5.4.2.7]
D      K01084  G6PC; glucose-6-phosphatase [EC:3.1.3.9]
D      K00886  ppgK; polyphosphate glucokinase [EC:2.7.1.63]
D      K08074  ADPGK; ADP-dependent glucokinase [EC:2.7.1.147]
D      K01792  E5.1.3.15; glucose-6-phosphate 1-epimerase [EC:5.1.3.15]
D      K01837  BPGM; bisphosphoglycerate/phosphoglycerate mutase [EC:5.4.2.4 5.4.2.11]
D      K03103  MINPP1; multiple inositol-polyphosphate phosphatase / 2,3-bisphosphoglycerate 3-phosphatase [EC:3.1.3.62 3.1.3.80]
D      K11389  gapor; glyceraldehyde-3-phosphate dehydrogenase (ferredoxin) [EC:1.2.7.6]
D      K00131  gapN; glyceraldehyde-3-phosphate dehydrogenase (NADP+) [EC:1.2.1.9]
D      K18978  gapN; glyceraldehyde-3-phosphate dehydrogenase [NAD(P)+] [EC:1.2.1.90]
D      K01596  E4.1.1.32, pckA, PCK; phosphoenolpyruvate carboxykinase (GTP) [EC:4.1.1.32]
D      K01610  E4.1.1.49, pckA; phosphoenolpyruvate carboxykinase (ATP) [EC:4.1.1.49]
D      K01222  E3.2.1.86A, celF; 6-phospho-beta-glucosidase [EC:3.2.1.86]
D      K01223  E3.2.1.86B, bglA; 6-phospho-beta-glucosidase [EC:3.2.1.86]
D      K02777  crr; sugar PTS system EIIA component [EC:2.7.1.-]
D      K02779  ptsG; glucose PTS system EIICB or EIICBA component [EC:2.7.1.199]
D      K02791  malX; maltose/glucose PTS system EIICB component [EC:2.7.1.199 2.7.1.208]
D      K20118  ptsG, glcA, glcB; glucose PTS system EIICBA or EIICB component [EC:2.7.1.199]
D      K02753  ascF; beta-glucoside (arbutin/salicin/cellobiose) PTS system EIICB component [EC:2.7.1.-]
C    00020 Citrate cycle (TCA cycle) [PATH:ko00020]
D      K01647  CS, gltA; citrate synthase [EC:2.3.3.1]
D      K01648  ACLY; ATP citrate (pro-S)-lyase [EC:2.3.3.8]
D      K15230  aclA; ATP-citrate lyase alpha-subunit [EC:2.3.3.8]
D      K15231  aclB; ATP-citrate lyase beta-subunit [EC:2.3.3.8]
D      K05942  E2.3.3.3; citrate (Re)-synthase [EC:2.3.3.3]
D      K01681  ACO, acnA; aconitate hydratase [EC:4.2.1.3]
D      K01682  acnB; aconitate hydratase 2 / 2-methylisocitrate dehydratase [EC:4.2.1.3 4.2.1.99]
D      K00031  IDH1, IDH2, icd; isocitrate dehydrogenase [EC:1.1.1.42]
D      K00030  IDH3; isocitrate dehydrogenase (NAD+) [EC:1.1.1.41]
D      K17753  HICDH; isocitrate--homoisocitrate dehydrogenase [EC:1.1.1.286]
D      K00164  OGDH, sucA; 2-oxoglutarate dehydrogenase E1 component [EC:1.2.4.2]
D      K00658  DLST, sucB; 2-oxoglutarate dehydrogenase E2 component (dihydrolipoamide succinyltransferase) [EC:2.3.1.61]
D      K00382  DLD, lpd, pdhD; dihydrolipoamide dehydrogenase [EC:1.8.1.4]
D      K00174  korA, oorA, oforA; 2-oxoglutarate/2-oxoacid ferredoxin oxidoreductase subunit alpha [EC:1.2.7.3 1.2.7.11]
D      K00175  korB, oorB, oforB; 2-oxoglutarate/2-oxoacid ferredoxin oxidoreductase subunit beta [EC:1.2.7.3 1.2.7.11]
D      K00177  korC, oorC; 2-oxoglutarate ferredoxin oxidoreductase subunit gamma [EC:1.2.7.3]
D      K00176  korD, oorD; 2-oxoglutarate ferredoxin oxidoreductase subunit delta [EC:1.2.7.3]
D      K01902  sucD; succinyl-CoA synthetase alpha subunit [EC:6.2.1.5]
D      K01903  sucC; succinyl-CoA synthetase beta subunit [EC:6.2.1.5]
D      K01899  LSC1; succinyl-CoA synthetase alpha subunit [EC:6.2.1.4 6.2.1.5]
D      K01900  LSC2; succinyl-CoA synthetase beta subunit [EC:6.2.1.4 6.2.1.5]
D      K18118  aarC, cat1; succinyl-CoA:acetate CoA-transferase [EC:2.8.3.18]
D      K00234  SDHA, SDH1; succinate dehydrogenase (ubiquinone) flavoprotein subunit [EC:1.3.5.1]
D      K00235  SDHB, SDH2; succinate dehydrogenase (ubiquinone) iron-sulfur subunit [EC:1.3.5.1]
D      K00236  SDHC, SDH3; succinate dehydrogenase (ubiquinone) cytochrome b560 subunit
D      K00237  SDHD, SDH4; succinate dehydrogenase (ubiquinone) membrane anchor subunit
D      K00239  sdhA, frdA; succinate dehydrogenase / fumarate reductase, flavoprotein subunit [EC:1.3.5.1 1.3.5.4]
D      K00240  sdhB, frdB; succinate dehydrogenase / fumarate reductase, iron-sulfur subunit [EC:1.3.5.1 1.3.5.4]
D      K00241  sdhC, frdC; succinate dehydrogenase / fumarate reductase, cytochrome b subunit
D      K00242  sdhD, frdD; succinate dehydrogenase / fumarate reductase, membrane anchor subunit
D      K18859  sdhD, frdD; succinate dehydrogenase / fumarate reductase, subunit D
D      K18860  sdhD, frdD; putative succinate dehydrogenase / fumarate reductase, subunit D
D      K00244  frdA; fumarate reductase flavoprotein subunit [EC:1.3.5.4]
D      K00245  frdB; fumarate reductase iron-sulfur subunit [EC:1.3.5.4]
D      K00246  frdC; fumarate reductase subunit C
D      K00247  frdD; fumarate reductase subunit D
D      K01676  E4.2.1.2A, fumA, fumB; fumarate hydratase, class I [EC:4.2.1.2]
D      K01677  E4.2.1.2AA, fumA; fumarate hydratase subunit alpha [EC:4.2.1.2]
D      K01678  E4.2.1.2AB, fumB; fumarate hydratase subunit beta [EC:4.2.1.2]
D      K01679  E4.2.1.2B, fumC, FH; fumarate hydratase, class II [EC:4.2.1.2]
D      K01675  fumD; fumarate hydratase D [EC:4.2.1.2]
D      K01774  fumE; fumarate hydratase E [EC:4.2.1.2]
D      K00025  MDH1; malate dehydrogenase [EC:1.1.1.37]
D      K00026  MDH2; malate dehydrogenase [EC:1.1.1.37]
D      K00024  mdh; malate dehydrogenase [EC:1.1.1.37]
D      K00116  mqo; malate dehydrogenase (quinone) [EC:1.1.5.4]
D      K01958  PC, pyc; pyruvate carboxylase [EC:6.4.1.1]
D      K01959  pycA; pyruvate carboxylase subunit A [EC:6.4.1.1]
D      K01960  pycB; pyruvate carboxylase subunit B [EC:6.4.1.1]
D      K01610  E4.1.1.49, pckA; phosphoenolpyruvate carboxykinase (ATP) [EC:4.1.1.49]
D      K01596  E4.1.1.32, pckA, PCK; phosphoenolpyruvate carboxykinase (GTP) [EC:4.1.1.32]
D      K00163  aceE; pyruvate dehydrogenase E1 component [EC:1.2.4.1]
D      K00161  PDHA, pdhA; pyruvate dehydrogenase E1 component alpha subunit [EC:1.2.4.1]
D      K00162  PDHB, pdhB; pyruvate dehydrogenase E1 component beta subunit [EC:1.2.4.1]
D      K00627  DLAT, aceF, pdhC; pyruvate dehydrogenase E2 component (dihydrolipoamide acetyltransferase) [EC:2.3.1.12]
D      K13997  PDHX; dihydrolipoamide dehydrogenase-binding protein of pyruvate dehydrogenase complex
D      K00169  porA; pyruvate ferredoxin oxidoreductase alpha subunit [EC:1.2.7.1]
D      K00170  porB; pyruvate ferredoxin oxidoreductase beta subunit [EC:1.2.7.1]
D      K00172  porC, porG; pyruvate ferredoxin oxidoreductase gamma subunit [EC:1.2.7.1]
D      K00189  vorG, porG; 2-oxoisovalerate/pyruvate ferredoxin oxidoreductase gamma subunit [EC:1.2.7.7 1.2.7.1]
D      K00171  porD; pyruvate ferredoxin oxidoreductase delta subunit [EC:1.2.7.1]
D      K03737  por, nifJ; pyruvate-ferredoxin/flavodoxin oxidoreductase [EC:1.2.7.1 1.2.7.-]
C    00030 Pentose phosphate pathway [PATH:ko00030]
D      K01810  GPI, pgi; glucose-6-phosphate isomerase [EC:5.3.1.9]
D      K06859  pgi1; glucose-6-phosphate isomerase, archaeal [EC:5.3.1.9]
D      K13810  tal-pgi; transaldolase / glucose-6-phosphate isomerase [EC:2.2.1.2 5.3.1.9]
D      K15916  pgi-pmi; glucose/mannose-6-phosphate isomerase [EC:5.3.1.9 5.3.1.8]
D      K00036  G6PD, zwf; glucose-6-phosphate 1-dehydrogenase [EC:1.1.1.49 1.1.1.363]
D      K19243  azf; NAD+ dependent glucose-6-phosphate dehydrogenase [EC:1.1.1.388]
D      K01057  PGLS, pgl, devB; 6-phosphogluconolactonase [EC:3.1.1.31]
D      K07404  pgl; 6-phosphogluconolactonase [EC:3.1.1.31]
D      K13937  H6PD; hexose-6-phosphate dehydrogenase [EC:1.1.1.47 3.1.1.31]
D      K00033  PGD, gnd, gntZ; 6-phosphogluconate dehydrogenase [EC:1.1.1.44 1.1.1.343]
D      K01783  rpe, RPE; ribulose-phosphate 3-epimerase [EC:5.1.3.1]
D      K00615  E2.2.1.1, tktA, tktB; transketolase [EC:2.2.1.1]
D      K00616  E2.2.1.2, talA, talB; transaldolase [EC:2.2.1.2]
D      K01807  rpiA; ribose 5-phosphate isomerase A [EC:5.3.1.6]
D      K01808  rpiB; ribose 5-phosphate isomerase B [EC:5.3.1.6]
D      K13812  fae-hps; bifunctional enzyme Fae/Hps [EC:4.2.1.147 4.1.2.43]
D      K08093  hxlA; 3-hexulose-6-phosphate synthase [EC:4.1.2.43]
D      K08094  hxlB; 6-phospho-3-hexuloisomerase [EC:5.3.1.27]
D      K13831  hps-phi; 3-hexulose-6-phosphate synthase / 6-phospho-3-hexuloisomerase [EC:4.1.2.43 5.3.1.27]
D      K01621  xfp, xpk; xylulose-5-phosphate/fructose-6-phosphate phosphoketolase [EC:4.1.2.9 4.1.2.22]
D      K01619  deoC, DERA; deoxyribose-phosphate aldolase [EC:4.1.2.4]
D      K00852  rbsK, RBKS; ribokinase [EC:2.7.1.15]
D      K01839  deoB; phosphopentomutase [EC:5.4.2.7]
D      K22199  ppm; phosphopentomutase [EC:5.4.2.7]
D      K01835  pgm; phosphoglucomutase [EC:5.4.2.2]
D      K15778  pmm-pgm; phosphomannomutase / phosphoglucomutase [EC:5.4.2.8 5.4.2.2]
D      K15779  PGM2; phosphoglucomutase / phosphopentomutase [EC:5.4.2.2 5.4.2.7]
D      K05774  phnN; ribose 1,5-bisphosphokinase [EC:2.7.4.23]
D      K00948  PRPS, prsA; ribose-phosphate pyrophosphokinase [EC:2.7.6.1]
D      K01690  edd; phosphogluconate dehydratase [EC:4.2.1.12]
D      K01625  eda; 2-dehydro-3-deoxyphosphogluconate aldolase / (4S)-4-hydroxy-2-oxoglutarate aldolase [EC:4.1.2.14 4.1.3.42]
D      K17463  dgaF; 2-dehydro-3-deoxy-phosphogluconate aldolase [EC:4.1.2.14]
D      K11395  kdpgA; 2-dehydro-3-deoxy-phosphogluconate/2-dehydro-3-deoxy-6-phosphogalactonate aldolase [EC:4.1.2.55]
D      K00131  gapN; glyceraldehyde-3-phosphate dehydrogenase (NADP+) [EC:1.2.1.9]
D      K18978  gapN; glyceraldehyde-3-phosphate dehydrogenase [NAD(P)+] [EC:1.2.1.90]
D      K00034  gdh; glucose 1-dehydrogenase [EC:1.1.1.47]
D      K22969  gdh; glucose 1-dehydrogenase [EC:1.1.1.47]
D      K21840  HOX; hexose oxidase [EC:1.1.3.5]
D      K18124  gdh2, gdhA; glucose/galactose 1-dehydrogenase (NADP+) [EC:1.1.1.360]
D      K18125  ssgdh; aldose 1-dehydrogenase [NAD(P)+] [EC:1.1.1.359]
D      K00115  GLD; glucose 1-dehydrogenase (FAD, quinone) [EC:1.1.5.9]
D      K19813  gdh; glucose dehydrogenase [EC:1.1.5.9]
D      K00117  gcd; quinoprotein glucose dehydrogenase [EC:1.1.5.2]
D      K01053  E3.1.1.17, gnl, RGN; gluconolactonase [EC:3.1.1.17]
D      K06151  E1.1.99.3A; gluconate 2-dehydrogenase alpha chain [EC:1.1.99.3]
D      K06152  E1.1.99.3G; gluconate 2-dehydrogenase gamma chain [EC:1.1.99.3]
D      K00090  ghrB; glyoxylate/hydroxypyruvate/2-ketogluconate reductase [EC:1.1.1.79 1.1.1.81 1.1.1.215]
D      K22229  K22229; 2-ketogluconate reductase [EC:1.1.1.215]
D      K11441  kguK; dehydrogluconokinase [EC:2.7.1.13]
D      K00032  E1.1.1.43; phosphogluconate 2-dehydrogenase [EC:1.1.1.43]
D      K00851  E2.7.1.12, gntK, idnK; gluconokinase [EC:2.7.1.12]
D      K05308  gnaD; gluconate/galactonate dehydratase [EC:4.2.1.140]
D      K00874  kdgK; 2-dehydro-3-deoxygluconokinase [EC:2.7.1.45]
D      K18126  sskdgK; 2-dehydro-3-deoxygluconokinase / 2-dehydro-3-deoxygalactonokinase [EC:2.7.1.178]
D      K18127  kdgA; 2-dehydro-3-deoxy-D-gluconate aldolase [EC:4.1.2.51]
D      K03738  aor; aldehyde:ferredoxin oxidoreductase [EC:1.2.7.5]
D      K18020  cutA; glyceraldehyde dehydrogenase large subunit [EC:1.2.99.8]
D      K18021  cutB; glyceraldehyde dehydrogenase medium subunit [EC:1.2.99.8]
D      K18022  cutC; glyceraldehyde dehydrogenase small subunit [EC:1.2.99.8]
D      K18128  gadh; D-glyceraldehyde dehydrogenase (NADP+) [EC:1.2.1.89]
D      K11529  gck, gckA, GLYCTK; glycerate 2-kinase [EC:2.7.1.165]
D      K22345  E4.3.1.9; glucosaminate ammonia-lyase [EC:4.3.1.9]
D      K17464  dgaA; D-glucosaminate PTS system EIIA component [EC:2.7.1.203]
D      K17465  dgaB; D-glucosaminate PTS system EIIB component [EC:2.7.1.203]
D      K17466  dgaC; D-glucosaminate PTS system EIIC component
D      K17467  dgaD; D-glucosaminate PTS system EIID component
D      K17468  dgaE; D-glucosaminate-6-phosphate ammonia-lyase [EC:4.3.1.29]
D      K01623  ALDO; fructose-bisphosphate aldolase, class I [EC:4.1.2.13]
D      K11645  fbaB; fructose-bisphosphate aldolase, class I [EC:4.1.2.13]
D      K01624  FBA, fbaA; fructose-bisphosphate aldolase, class II [EC:4.1.2.13]
D      K01622  K01622; fructose 1,6-bisphosphate aldolase/phosphatase [EC:4.1.2.13 3.1.3.11]
D      K16305  K16305; fructose-bisphosphate aldolase / 6-deoxy-5-ketofructose 1-phosphate synthase [EC:4.1.2.13 2.2.1.11]
D      K16306  K16306; fructose-bisphosphate aldolase / 2-amino-3,7-dideoxy-D-threo-hept-6-ulosonate synthase [EC:4.1.2.13 2.2.1.10]
D      K03841  FBP, fbp; fructose-1,6-bisphosphatase I [EC:3.1.3.11]
D      K02446  glpX; fructose-1,6-bisphosphatase II [EC:3.1.3.11]
D      K11532  glpX-SEBP; fructose-1,6-bisphosphatase II / sedoheptulose-1,7-bisphosphatase [EC:3.1.3.11 3.1.3.37]
D      K01086  fbp-SEBP; fructose-1,6-bisphosphatase I / sedoheptulose-1,7-bisphosphatase [EC:3.1.3.11 3.1.3.37]
D      K04041  fbp3; fructose-1,6-bisphosphatase III [EC:3.1.3.11]
D      K24182  PFK9; 6-phosphofructokinase [EC:2.7.1.11]
D      K00850  pfkA, PFK; 6-phosphofructokinase 1 [EC:2.7.1.11]
D      K16370  pfkB; 6-phosphofructokinase 2 [EC:2.7.1.11]
D      K21071  pfk, pfp; ATP-dependent phosphofructokinase / diphosphate-dependent phosphofructokinase [EC:2.7.1.11 2.7.1.90]
D      K00918  pfkC; ADP-dependent phosphofructokinase/glucokinase [EC:2.7.1.146 2.7.1.147]
D      K00895  pfp, PFP; diphosphate-dependent phosphofructokinase [EC:2.7.1.90]
C    00040 Pentose and glucuronate interconversions [PATH:ko00040]
D      K01051  E3.1.1.11; pectinesterase [EC:3.1.1.11]
D      K22539  PLY; pectate lyase [EC:4.2.2.2]
D      K01728  pel; pectate lyase [EC:4.2.2.2]
D      K19551  pelC; pectate lyase C [EC:4.2.2.2 4.2.2.10]
D      K01731  pelW; pectate disaccharide-lyase [EC:4.2.2.9]
D      K22994  pelX; pectate disaccharide-lyase [EC:4.2.2.9]
D      K01730  ogl; oligogalacturonide lyase [EC:4.2.2.6]
D      K01815  kduI; 4-deoxy-L-threo-5-hexosulose-uronate ketol-isomerase [EC:5.3.1.17]
D      K00065  kduD; 2-dehydro-3-deoxy-D-gluconate 5-dehydrogenase [EC:1.1.1.127]
D      K01184  E3.2.1.15; polygalacturonase [EC:3.2.1.15]
D      K01213  E3.2.1.67; galacturan 1,4-alpha-galacturonidase [EC:3.2.1.67]
D      K22933  lplD; galacturan 1,4-alpha-galacturonidase [EC:3.2.1.67]
D      K01812  uxaC; glucuronate isomerase [EC:5.3.1.12]
D      K00041  uxaB; tagaturonate reductase [EC:1.1.1.58]
D      K01685  uxaA; altronate hydrolase [EC:4.2.1.7]
D      K16849  uxaA1; altronate dehydratase small subunit [EC:4.2.1.7]
D      K16850  uxaA2; altronate dehydratase large subunit [EC:4.2.1.7]
D      K01686  uxuA; mannonate dehydratase [EC:4.2.1.8]
D      K08323  rspA, manD; mannonate dehydratase [EC:4.2.1.8]
D      K08322  rspB; L-gulonate 5-dehydrogenase [EC:1.1.1.380]
D      K00040  uxuB; fructuronate reductase [EC:1.1.1.57]
D      K21619  uxaE; tagaturonate epimerase [EC:5.1.2.7]
D      K18106  GAAA; D-galacturonate reductase [EC:1.1.1.-]
D      K19634  gar1; D-galacturonate reductase [EC:1.1.1.365]
D      K18102  GAAB, LGD1; L-galactonate dehydratase [EC:4.2.1.146]
D      K18103  GAAC, LGA1; L-threo-3-deoxy-hexylosonate aldolase [EC:4.1.2.54]
D      K18107  GAAD; L-glyceraldehyde reductase [EC:1.1.1.372]
D      K01195  uidA, GUSB; beta-glucuronidase [EC:3.2.1.31]
D      K14756  KL; klotho [EC:3.2.1.31]
D      K00699  UGT; glucuronosyltransferase [EC:2.4.1.17]
D      K16190  GLCAK; glucuronokinase [EC:2.7.1.43]
D      K12447  USP; UDP-sugar pyrophosphorylase [EC:2.7.7.64]
D      K00012  UGDH, ugd; UDPglucose 6-dehydrogenase [EC:1.1.1.22]
D      K00963  UGP2, galU, galF; UTP--glucose-1-phosphate uridylyltransferase [EC:2.7.7.9]
D      K00002  AKR1A1, adh; alcohol dehydrogenase (NADP+) [EC:1.1.1.2]
D      K13247  CRYL1; L-gulonate 3-dehydrogenase [EC:1.1.1.45]
D      K08092  dlgD; 3-dehydro-L-gulonate 2-dehydrogenase [EC:1.1.1.130]
D      K00880  lyxK; L-xylulokinase [EC:2.7.1.53]
D      K03078  ulaD, sgaH, sgbH; 3-dehydro-L-gulonate-6-phosphate decarboxylase [EC:4.1.1.85]
D      K03079  ulaE, sgaU, sgbU; L-ribulose-5-phosphate 3-epimerase [EC:5.1.3.22]
D      K03077  araD, ulaF, sgaE, sgbE; L-ribulose-5-phosphate 4-epimerase [EC:5.1.3.4]
D      K01783  rpe, RPE; ribulose-phosphate 3-epimerase [EC:5.1.3.1]
D      K01804  araA; L-arabinose isomerase [EC:5.3.1.4]
D      K00853  araB; L-ribulokinase [EC:2.7.1.16]
D      K00854  xylB, XYLB; xylulokinase [EC:2.7.1.17]
D      K01805  xylA; xylose isomerase [EC:5.3.1.5]
D      K00011  AKR1B; aldehyde reductase [EC:1.1.1.21]
D      K00594  xyoA, aldO; alditol oxidase [EC:1.1.3.41]
D      K17743  XR; D-xylose reductase [EC:1.1.1.307]
D      K03331  DCXR; L-xylulose reductase [EC:1.1.1.10]
D      K01820  rhaA; L-rhamnose isomerase / sugar isomerase [EC:5.3.1.14 5.3.1.-]
D      K00848  rhaB; rhamnulokinase [EC:2.7.1.5]
D      K01629  rhaD; rhamnulose-1-phosphate aldolase [EC:4.1.2.19]
D      K17738  ARD; D-arabinitol 2-dehydrogenase [EC:1.1.1.250]
D      K17818  ARD1; D-arabinitol dehydrogenase (NADP+) [EC:1.1.1.287]
D      K00007  dalD; D-arabinitol 4-dehydrogenase [EC:1.1.1.11]
D      K09988  lyxA; D-lyxose ketol-isomerase [EC:5.3.1.15]
D      K05351  E1.1.1.9; D-xylulose reductase [EC:1.1.1.9]
D      K00008  SORD, gutB; L-iditol 2-dehydrogenase [EC:1.1.1.14]
D      K22185  xylB; D-xylose 1-dehydrogenase [EC:1.1.1.175]
D      K00078  DHDH; dihydrodiol dehydrogenase / D-xylose 1-dehydrogenase (NADP) [EC:1.3.1.20 1.1.1.179]
D      K14273  xdh; D-xylose 1-dehydrogenase (NADP+, D-xylono-1,5-lactone-forming) [EC:1.1.1.179]
D      K14274  xylC; xylono-1,5-lactonase [EC:3.1.1.110]
D      K24442  xacA; D-xylose 1-dehydrogenase (NADP+, D-xylono-1,4-lactone-forming) [EC:1.1.1.424]
D      K24443  xacC; D-xylono/L-arabinono-1,4-lactonase [EC:3.1.1.68 3.1.1.15]
D      K14275  xad; D-xylonate dehydratase [EC:4.2.1.82]
D      K22186  xylD; xylonate dehydratase [EC:4.2.1.82]
D      K22396  yjhG, yagF; xylonate dehydratase [EC:4.2.1.82]
D      K22397  yjhH, yagE; 2-dehydro-3-deoxy-D-pentonate aldolase [EC:4.1.2.28]
D      K14259  kdxD; 2-dehydro-3-deoxy-D-arabinonate dehydratase [EC:4.2.1.141]
D      K13877  aldH; 2,5-dioxopentanoate dehydrogenase [EC:1.2.1.26]
D      K19588  dopDH; 2,5-dioxopentanoate dehydrogenase [EC:1.2.1.26]
D      K22187  xylA; alpha-ketoglutaric semialdehyde dehydrogenase [EC:1.2.1.-]
D      K00875  rbtK; D-ribulokinase [EC:2.7.1.47]
D      K22935  XK1, psk; D-ribulokinase [EC:2.7.1.47]
D      K00039  rbtD; ribitol 2-dehydrogenase [EC:1.1.1.56]
D      K21680  E1.1.1.137; ribulose-5-phosphate 2-dehydrogenase [EC:1.1.1.137]
D      K05352  tarJ; ribitol-5-phosphate 2-dehydrogenase (NADP+) [EC:1.1.1.405]
D      K21681  bcs1; ribitol-5-phosphate 2-dehydrogenase (NADP+) / D-ribitol-5-phosphate cytidylyltransferase [EC:1.1.1.405 2.7.7.40]
D      K21030  tarI; D-ribitol-5-phosphate cytidylyltransferase [EC:2.7.7.40]
D      K21031  ISPD; D-ribitol-5-phosphate cytidylyltransferase [EC:2.7.7.40]
C    00051 Fructose and mannose metabolism [PATH:ko00051]
D      K01218  gmuG; mannan endo-1,4-beta-mannosidase [EC:3.2.1.78]
D      K19355  MAN; mannan endo-1,4-beta-mannosidase [EC:3.2.1.78]
D      K00847  E2.7.1.4, scrK; fructokinase [EC:2.7.1.4]
D      K01809  manA, MPI; mannose-6-phosphate isomerase [EC:5.3.1.8]
D      K15916  pgi-pmi; glucose/mannose-6-phosphate isomerase [EC:5.3.1.9 5.3.1.8]
D      K16011  algA, xanB, rfbA, wbpW, pslB; mannose-1-phosphate guanylyltransferase / mannose-6-phosphate isomerase [EC:2.7.7.13 5.3.1.8]
D      K17497  PMM; phosphomannomutase [EC:5.4.2.8]
D      K01840  manB; phosphomannomutase [EC:5.4.2.8]
D      K15778  pmm-pgm; phosphomannomutase / phosphoglucomutase [EC:5.4.2.8 5.4.2.2]
D      K16881  K16881; mannose-1-phosphate guanylyltransferase / phosphomannomutase [EC:2.7.7.13 5.4.2.8]
D      K00971  manC, cpsB; mannose-1-phosphate guanylyltransferase [EC:2.7.7.13]
D      K00966  GMPP; mannose-1-phosphate guanylyltransferase [EC:2.7.7.13]
D      K01711  gmd, GMDS; GDPmannose 4,6-dehydratase [EC:4.2.1.47]
D      K02377  TSTA3, fcl; GDP-L-fucose synthase [EC:1.1.1.271]
D      K00976  FPGT; fucose-1-phosphate guanylyltransferase [EC:2.7.7.30]
D      K18447  NUDX14; ADP-sugar diphosphatase [EC:3.6.1.21]
D      K05305  FUK; fucokinase [EC:2.7.1.52]
D      K01818  fucI; L-fucose/D-arabinose isomerase [EC:5.3.1.25 5.3.1.3]
D      K00879  fucK; L-fuculokinase [EC:2.7.1.51]
D      K01628  fucA; L-fuculose-phosphate aldolase [EC:4.1.2.17]
D      K00064  E1.1.1.122; D-threo-aldose 1-dehydrogenase [EC:1.1.1.122]
D      K18333  K18333; L-fucose dehydrogenase
D      K07046  K07046; L-fuconolactonase [EC:3.1.1.-]
D      K18334  fucD; L-fuconate dehydratase [EC:4.2.1.68]
D      K18335  K18335; 2-keto-3-deoxy-L-fuconate dehydrogenase [EC:1.1.1.-]
D      K18336  lra6; 2,4-didehydro-3-deoxy-L-rhamnonate hydrolase [EC:3.7.1.26]
D      K18337  LRA1; L-rhamnose 1-dehydrogenase [EC:1.1.1.378 1.1.1.377 1.1.1.173]
D      K18338  LRA2; L-rhamnono-1,4-lactonase [EC:3.1.1.65]
D      K12661  LRA3, rhmD; L-rhamnonate dehydratase [EC:4.2.1.90]
D      K18339  LRA4; 2-keto-3-deoxy-L-rhamnonate aldolase [EC:4.1.2.53]
D      K12660  rhmA; 2-dehydro-3-deoxy-L-rhamnonate aldolase [EC:4.1.2.53]
D      K01813  rhaA; L-rhamnose isomerase [EC:5.3.1.14]
D      K21883  lra5; 2-dehydro-3-deoxy-L-rhamnonate dehydrogenase (NAD+) [EC:1.1.1.401]
D      K01820  rhaA; L-rhamnose isomerase / sugar isomerase [EC:5.3.1.14 5.3.1.-]
D      K00848  rhaB; rhamnulokinase [EC:2.7.1.5]
D      K01629  rhaD; rhamnulose-1-phosphate aldolase [EC:4.1.2.19]
D      K05947  E2.4.1.217; mannosyl-3-phosphoglycerate synthase [EC:2.4.1.217]
D      K07026  E3.1.3.70; mannosyl-3-phosphoglycerate phosphatase [EC:3.1.3.70]
D      K18818  mgs; mannosylglycerate synthase [EC:2.4.1.269]
D      K00844  HK; hexokinase [EC:2.7.1.1]
D      K24182  PFK9; 6-phosphofructokinase [EC:2.7.1.11]
D      K00850  pfkA, PFK; 6-phosphofructokinase 1 [EC:2.7.1.11]
D      K16370  pfkB; 6-phosphofructokinase 2 [EC:2.7.1.11]
D      K21071  pfk, pfp; ATP-dependent phosphofructokinase / diphosphate-dependent phosphofructokinase [EC:2.7.1.11 2.7.1.90]
D      K00895  pfp, PFP; diphosphate-dependent phosphofructokinase [EC:2.7.1.90]
D      K03841  FBP, fbp; fructose-1,6-bisphosphatase I [EC:3.1.3.11]
D      K02446  glpX; fructose-1,6-bisphosphatase II [EC:3.1.3.11]
D      K11532  glpX-SEBP; fructose-1,6-bisphosphatase II / sedoheptulose-1,7-bisphosphatase [EC:3.1.3.11 3.1.3.37]
D      K01086  fbp-SEBP; fructose-1,6-bisphosphatase I / sedoheptulose-1,7-bisphosphatase [EC:3.1.3.11 3.1.3.37]
D      K04041  fbp3; fructose-1,6-bisphosphatase III [EC:3.1.3.11]
D      K19028  PFKFB1; 6-phosphofructo-2-kinase / fructose-2,6-biphosphatase 1 [EC:2.7.1.105 3.1.3.46]
D      K19029  PFKFB2; 6-phosphofructo-2-kinase / fructose-2,6-biphosphatase 2 [EC:2.7.1.105 3.1.3.46]
D      K01103  PFKFB3; 6-phosphofructo-2-kinase / fructose-2,6-biphosphatase 3 [EC:2.7.1.105 3.1.3.46]
D      K19030  PFKFB4; 6-phosphofructo-2-kinase / fructose-2,6-biphosphatase 4 [EC:2.7.1.105 3.1.3.46]
D      K00900  E2.7.1.105, PFK; 6-phosphofructo-2-kinase [EC:2.7.1.105]
D      K14634  TIGAR; fructose-2,6-bisphosphatase [EC:3.1.3.46]
D      K00009  mtlD; mannitol-1-phosphate 5-dehydrogenase [EC:1.1.1.17]
D      K00068  srlD; sorbitol-6-phosphate 2-dehydrogenase [EC:1.1.1.140]
D      K19956  sorE; L-sorbose 1-phosphate reductase [EC:1.1.1.-]
D      K00846  KHK; ketohexokinase [EC:2.7.1.3]
D      K00882  fruK; 1-phosphofructokinase [EC:2.7.1.56]
D      K00008  SORD, gutB; L-iditol 2-dehydrogenase [EC:1.1.1.14]
D      K00011  AKR1B; aldehyde reductase [EC:1.1.1.21]
D      K00594  xyoA, aldO; alditol oxidase [EC:1.1.3.41]
D      K01805  xylA; xylose isomerase [EC:5.3.1.5]
D      K08261  E1.1.99.21; D-sorbitol dehydrogenase (acceptor) [EC:1.1.99.21]
D      K17742  SOU1; sorbose reductase [EC:1.1.1.289]
D      K19633  sr; sorbose reductase [EC:1.1.1.289]
D      K00045  E1.1.1.67, mtlK; mannitol 2-dehydrogenase [EC:1.1.1.67]
D      K00007  dalD; D-arabinitol 4-dehydrogenase [EC:1.1.1.11]
D      K00066  algD; GDP-mannose 6-dehydrogenase [EC:1.1.1.132]
D      K19290  alg8; mannuronan synthase [EC:2.4.1.33]
D      K19291  alg44; mannuronan synthase [EC:2.4.1.33]
D      K01795  algG; mannuronan 5-epimerase [EC:5.1.3.37]
D      K01729  algL; poly(beta-D-mannuronate) lyase [EC:4.2.2.3]
D      K01623  ALDO; fructose-bisphosphate aldolase, class I [EC:4.1.2.13]
D      K11645  fbaB; fructose-bisphosphate aldolase, class I [EC:4.1.2.13]
D      K01624  FBA, fbaA; fructose-bisphosphate aldolase, class II [EC:4.1.2.13]
D      K01622  K01622; fructose 1,6-bisphosphate aldolase/phosphatase [EC:4.1.2.13 3.1.3.11]
D      K16305  K16305; fructose-bisphosphate aldolase / 6-deoxy-5-ketofructose 1-phosphate synthase [EC:4.1.2.13 2.2.1.11]
D      K16306  K16306; fructose-bisphosphate aldolase / 2-amino-3,7-dideoxy-D-threo-hept-6-ulosonate synthase [EC:4.1.2.13 2.2.1.10]
D      K01803  TPI, tpiA; triosephosphate isomerase (TIM) [EC:5.3.1.1]
D      K00863  DAK, TKFC; triose/dihydroxyacetone kinase / FAD-AMP lyase (cyclizing) [EC:2.7.1.28 2.7.1.29 4.6.1.15]
D      K03332  fruA; fructan beta-fructosidase [EC:3.2.1.80]
D      K22252  tld; GDP-6-deoxy-D-talose 4-dehydrogenase [EC:1.1.1.135]
D      K15856  rmd; GDP-4-dehydro-6-deoxy-D-mannose reductase [EC:1.1.1.281]
D      K00881  alsK; allose kinase [EC:2.7.1.55]
D      K01808  rpiB; ribose 5-phosphate isomerase B [EC:5.3.1.6]
D      K17195  alsE; D-allulose-6-phosphate 3-epimerase [EC:5.1.3.-]
D      K02768  fruB; fructose PTS system EIIA component [EC:2.7.1.202]
D      K02769  fruAb; fructose PTS system EIIB component [EC:2.7.1.202]
D      K02770  fruA; fructose PTS system EIIBC or EIIC component [EC:2.7.1.202]
D      K11194  levD; fructose PTS system EIIA component [EC:2.7.1.202]
D      K11195  levE; fructose PTS system EIIB component [EC:2.7.1.202]
D      K11196  levF; fructose PTS system EIIC component
D      K02771  levG; fructose PTS system EIID component
D      K02793  manXa; mannose PTS system EIIA component [EC:2.7.1.191]
D      K02794  manX; mannose PTS system EIIAB component [EC:2.7.1.191]
D      K02795  manY; mannose PTS system EIIC component
D      K02796  manZ; mannose PTS system EIID component
D      K02798  cmtB; mannitol PTS system EIIA component [EC:2.7.1.197]
D      K02800  mtlA, cmtA; mannitol PTS system EIICBA or EIICB component [EC:2.7.1.197]
D      K19270  hxpA; mannitol-1-/sugar-/sorbitol-6-phosphatase [EC:3.1.3.22 3.1.3.23 3.1.3.50]
D      K24204  hxpB; mannitol-1-/sugar-/sorbitol-6-/2-deoxyglucose-6-phosphatase [EC:3.1.3.22 3.1.3.23 3.1.3.50 3.1.3.68]
D      K02781  srlB; glucitol/sorbitol PTS system EIIA component [EC:2.7.1.198]
D      K02782  srlE; glucitol/sorbitol PTS system EIIB component [EC:2.7.1.198]
D      K02783  srlA; glucitol/sorbitol PTS system EIIC component
D      K02812  sorF, sorA; sorbose PTS system EIIA component [EC:2.7.1.206]
D      K02813  sorB; sorbose PTS system EIIB component [EC:2.7.1.206]
D      K02814  sorA, sorC; sorbose PTS system EIIC component
D      K02815  sorM, sorD; sorbose PTS system EIID component
C    00052 Galactose metabolism [PATH:ko00052]
D      K01785  galM, GALM; aldose 1-epimerase [EC:5.1.3.3]
D      K00849  galK; galactokinase [EC:2.7.1.6]
D      K00965  galT, GALT; UDPglucose--hexose-1-phosphate uridylyltransferase [EC:2.7.7.12]
D      K01784  galE, GALE; UDP-glucose 4-epimerase [EC:5.1.3.2]
D      K17716  capD; UDP-glucose 4-epimerase [EC:5.1.3.2]
D      K00963  UGP2, galU, galF; UTP--glucose-1-phosphate uridylyltransferase [EC:2.7.7.9]
D      K01835  pgm; phosphoglucomutase [EC:5.4.2.2]
D      K15778  pmm-pgm; phosphomannomutase / phosphoglucomutase [EC:5.4.2.8 5.4.2.2]
D      K15779  PGM2; phosphoglucomutase / phosphopentomutase [EC:5.4.2.2 5.4.2.7]
D      K00844  HK; hexokinase [EC:2.7.1.1]
D      K12407  GCK; glucokinase [EC:2.7.1.2]
D      K00845  glk; glucokinase [EC:2.7.1.2]
D      K01084  G6PC; glucose-6-phosphatase [EC:3.1.3.9]
D      K01190  lacZ; beta-galactosidase [EC:3.2.1.23]
D      K12111  ebgA; evolved beta-galactosidase subunit alpha [EC:3.2.1.23]
D      K12112  ebgC; evolved beta-galactosidase subunit beta
D      K12308  bgaB, lacA; beta-galactosidase [EC:3.2.1.23]
D      K12309  GLB1, ELNR1; beta-galactosidase [EC:3.2.1.23]
D      K01229  LCT; lactase-phlorizin hydrolase [EC:3.2.1.108 3.2.1.62]
D      K00704  LALBA; alpha-lactalbumin [EC:2.4.1.22]
D      K07966  B4GALT1; beta-1,4-galactosyltransferase 1 [EC:2.4.1.22 2.4.1.90 2.4.1.38 2.4.1.-]
D      K07967  B4GALT2; beta-1,4-galactosyltransferase 2 [EC:2.4.1.22 2.4.1.90 2.4.1.38 2.4.1.-]
D      K12447  USP; UDP-sugar pyrophosphorylase [EC:2.7.7.64]
D      K01854  glf; UDP-galactopyranose mutase [EC:5.4.99.9]
D      K18819  GOLS; inositol 3-alpha-galactosyltransferase [EC:2.4.1.123]
D      K06617  E2.4.1.82; raffinose synthase [EC:2.4.1.82]
D      K01189  GLA; alpha-galactosidase [EC:3.2.1.22]
D      K07406  melA; alpha-galactosidase [EC:3.2.1.22]
D      K07407  E3.2.1.22B, galA, rafA; alpha-galactosidase [EC:3.2.1.22]
D      K00011  AKR1B; aldehyde reductase [EC:1.1.1.21]
D      K02773  gatA, sgcA; galactitol PTS system EIIA component [EC:2.7.1.200]
D      K02774  gatB, sgcB; galactitol PTS system EIIB component [EC:2.7.1.200]
D      K02775  gatC, sgcC; galactitol PTS system EIIC component
D      K00094  E1.1.1.251, gatD; galactitol-1-phosphate 5-dehydrogenase [EC:1.1.1.251]
D      K21620  sorbD; galactitol 2-dehydrogenase [EC:1.1.1.16]
D      K21621  fk; tagatose kinase [EC:2.7.1.101]
D      K21622  tag6PK; D-tagatose 6-phosphate 4-epimerase [EC:5.1.3.40]
D      K00917  lacC; tagatose 6-phosphate kinase [EC:2.7.1.144]
D      K00850  pfkA, PFK; 6-phosphofructokinase 1 [EC:2.7.1.11]
D      K16370  pfkB; 6-phosphofructokinase 2 [EC:2.7.1.11]
D      K21071  pfk, pfp; ATP-dependent phosphofructokinase / diphosphate-dependent phosphofructokinase [EC:2.7.1.11 2.7.1.90]
D      K01635  lacD; tagatose 1,6-diphosphate aldolase [EC:4.1.2.40]
D      K08302  gatY-kbaY; tagatose 1,6-diphosphate aldolase GatY/KbaY [EC:4.1.2.40]
D      K16371  gatZ-kbaZ; D-tagatose-1,6-bisphosphate aldolase subunit GatZ/KbaZ
D      K00035  gal; D-galactose 1-dehydrogenase [EC:1.1.1.48]
D      K22215  galD; galactose dehydrogenase [EC:1.1.1.48 1.1.1.120]
D      K18124  gdh2, gdhA; glucose/galactose 1-dehydrogenase (NADP+) [EC:1.1.1.360]
D      K18125  ssgdh; aldose 1-dehydrogenase [NAD(P)+] [EC:1.1.1.359]
D      K04618  GAOA; galactose oxidase [EC:1.1.3.9]
D      K01684  dgoD; galactonate dehydratase [EC:4.2.1.6]
D      K05308  gnaD; gluconate/galactonate dehydratase [EC:4.2.1.140]
D      K11395  kdpgA; 2-dehydro-3-deoxy-phosphogluconate/2-dehydro-3-deoxy-6-phosphogalactonate aldolase [EC:4.1.2.55]
D      K18127  kdgA; 2-dehydro-3-deoxy-D-gluconate aldolase [EC:4.1.2.51]
D      K00883  dgoK; 2-dehydro-3-deoxygalactonokinase [EC:2.7.1.58]
D      K18126  sskdgK; 2-dehydro-3-deoxygluconokinase / 2-dehydro-3-deoxygalactonokinase [EC:2.7.1.178]
D      K01631  dgoA; 2-dehydro-3-deoxyphosphogalactonate aldolase [EC:4.1.2.21]
D      K01819  E5.3.1.26, lacA, lacB; galactose-6-phosphate isomerase [EC:5.3.1.26]
D      K01220  E3.2.1.85, lacG; 6-phospho-beta-galactosidase [EC:3.2.1.85]
D      K02786  lacF; lactose PTS system EIIA component [EC:2.7.1.207]
D      K02788  lacE; lactose PTS system EIICB component [EC:2.7.1.207]
D      K01193  INV, sacA; beta-fructofuranosidase [EC:3.2.1.26]
D      K06611  E2.4.1.67; stachyose synthetase [EC:2.4.1.67]
D      K12047  MGAM; maltase-glucoamylase [EC:3.2.1.20 3.2.1.3]
D      K01187  malZ; alpha-glucosidase [EC:3.2.1.20]
D      K12316  GAA; lysosomal alpha-glucosidase [EC:3.2.1.20]
D      K12317  GANC; neutral alpha-glucosidase C [EC:3.2.1.20]
D      K01182  IMA, malL; oligo-1,6-glucosidase [EC:3.2.1.10]
D      K01203  SI; sucrase-isomaltase [EC:3.2.1.48 3.2.1.10]
D      K02744  agaF; N-acetylgalactosamine PTS system EIIA component [EC:2.7.1.-]
D      K02745  agaV; N-acetylgalactosamine PTS system EIIB component [EC:2.7.1.-]
D      K02746  agaW; N-acetylgalactosamine PTS system EIIC component
D      K02747  agaE; N-acetylgalactosamine PTS system EIID component
D      K02079  agaA; N-acetylgalactosamine-6-phosphate deacetylase [EC:3.5.1.25]
D      K02080  agaI; galactosamine-6-phosphate isomerase [EC:5.3.1.-]
D      K10984  agaB; galactosamine PTS system EIIB component [EC:2.7.1.-]
D      K10985  agaC; galactosamine PTS system EIIC component
D      K10986  agaD; galactosamine PTS system EIID component
C    00053 Ascorbate and aldarate metabolism [PATH:ko00053]
D      K00012  UGDH, ugd; UDPglucose 6-dehydrogenase [EC:1.1.1.22]
D      K12447  USP; UDP-sugar pyrophosphorylase [EC:2.7.7.64]
D      K16190  GLCAK; glucuronokinase [EC:2.7.1.43]
D      K00699  UGT; glucuronosyltransferase [EC:2.4.1.17]
D      K00469  MIOX; inositol oxygenase [EC:1.13.99.1]
D      K01053  E3.1.1.17, gnl, RGN; gluconolactonase [EC:3.1.1.17]
D      K00103  GULO; L-gulonolactone oxidase [EC:1.1.3.8]
D      K10046  GME; GDP-D-mannose 3', 5'-epimerase [EC:5.1.3.18 5.1.3.-]
D      K14190  VTC2_5; GDP-L-galactose phosphorylase [EC:2.7.7.69]
D      K10047  VTC4; inositol-phosphate phosphatase / L-galactose 1-phosphate phosphatase [EC:3.1.3.25 3.1.3.93]
D      K18649  IMPL2; inositol-phosphate phosphatase / L-galactose 1-phosphate phosphatase / histidinol-phosphatase [EC:3.1.3.25 3.1.3.93 3.1.3.15]
D      K00064  E1.1.1.122; D-threo-aldose 1-dehydrogenase [EC:1.1.1.122]
D      K17744  GalDH; L-galactose dehydrogenase [EC:1.1.1.316]
D      K00225  GLDH; L-galactono-1,4-lactone dehydrogenase [EC:1.3.2.3]
D      K23003  lgaA; L-galactose dehydrogenase [EC:1.1.1.-]
D      K23004  lgaB; L-galactono-1,5-lactonase [EC:3.1.1.-]
D      K19642  GALUR; D-galacturonate reductase [EC:1.1.1.365]
D      K23005  lgaC; L-galactonate 5-dehydrogenase [EC:1.1.1.414]
D      K23007  lgoD; L-galactonate 5-dehydrogenase [EC:1.1.1.414]
D      K02821  ulaC, sgaA; ascorbate PTS system EIIA or EIIAB component [EC:2.7.1.194]
D      K02822  ulaB, sgaB; ascorbate PTS system EIIB component [EC:2.7.1.194]
D      K03475  ulaA, sgaT; ascorbate PTS system EIIC component
D      K03476  ulaG; L-ascorbate 6-phosphate lactonase [EC:3.1.1.-]
D      K03078  ulaD, sgaH, sgbH; 3-dehydro-L-gulonate-6-phosphate decarboxylase [EC:4.1.1.85]
D      K03079  ulaE, sgaU, sgbU; L-ribulose-5-phosphate 3-epimerase [EC:5.1.3.22]
D      K03077  araD, ulaF, sgaE, sgbE; L-ribulose-5-phosphate 4-epimerase [EC:5.1.3.4]
D      K08232  E1.6.5.4; monodehydroascorbate reductase (NADH) [EC:1.6.5.4]
D      K00434  E1.11.1.11; L-ascorbate peroxidase [EC:1.11.1.11]
D      K21888  DHAR; glutathione dehydrogenase/transferase [EC:1.8.5.1 2.5.1.18]
D      K00423  E1.10.3.3; L-ascorbate oxidase [EC:1.10.3.3]
D      K08092  dlgD; 3-dehydro-L-gulonate 2-dehydrogenase [EC:1.1.1.130]
D      K00880  lyxK; L-xylulokinase [EC:2.7.1.53]
D      K00128  ALDH; aldehyde dehydrogenase (NAD+) [EC:1.2.1.3]
D      K14085  ALDH7A1; aldehyde dehydrogenase family 7 member A1 [EC:1.2.1.31 1.2.1.8 1.2.1.3]
D      K00149  ALDH9A1; aldehyde dehydrogenase family 9 member A1 [EC:1.2.1.47 1.2.1.3]
D      K01706  gudD; glucarate dehydratase [EC:4.2.1.40]
D      K01630  garL; 2-dehydro-3-deoxyglucarate aldolase [EC:4.1.2.20]
D      K13873  araA; L-arabinose 1-dehydrogenase [EC:1.1.1.376]
D      K19660  araDH; L-arabinose 1-dehydrogenase [NAD(P)+] [EC:1.1.1.376]
D      K13874  araB; L-arabinonolactonase [EC:3.1.1.15]
D      K24443  xacC; D-xylono/L-arabinono-1,4-lactonase [EC:3.1.1.68 3.1.1.15]
D      K13875  K13875, araC; L-arabonate dehydrase [EC:4.2.1.25]
D      K13876  araD; 2-keto-3-deoxy-L-arabinonate dehydratase [EC:4.2.1.43]
D      K13877  aldH; 2,5-dioxopentanoate dehydrogenase [EC:1.2.1.26]
D      K19588  dopDH; 2,5-dioxopentanoate dehydrogenase [EC:1.2.1.26]
D      K01707  kdgD; 5-dehydro-4-deoxyglucarate dehydratase [EC:4.2.1.41]
D      K01708  garD; galactarate dehydratase [EC:4.2.1.42]
D      K20023  talrD-galrD; L-talarate/galactarate dehydratase [EC:4.2.1.156 4.2.1.42]
D      K18981  udh; uronate dehydrogenase [EC:1.1.1.203]
D      K18982  gli; D-galactarolactone isomerase [EC:5.4.1.4]
D      K18983  gci; D-galactarolactone cycloisomerase [EC:5.5.1.27]
C    00500 Starch and sucrose metabolism [PATH:ko00500]
D      K02810  scrA, sacP, sacX, ptsS; sucrose PTS system EIIBCA or EIIBC component [EC:2.7.1.211]
D      K01193  INV, sacA; beta-fructofuranosidase [EC:3.2.1.26]
D      K00696  E2.4.1.14; sucrose-phosphate synthase [EC:2.4.1.14]
D      K07024  SPP; sucrose-6-phosphatase [EC:3.1.3.24]
D      K00695  E2.4.1.13; sucrose synthase [EC:2.4.1.13]
D      K12047  MGAM; maltase-glucoamylase [EC:3.2.1.20 3.2.1.3]
D      K01187  malZ; alpha-glucosidase [EC:3.2.1.20]
D      K12316  GAA; lysosomal alpha-glucosidase [EC:3.2.1.20]
D      K12317  GANC; neutral alpha-glucosidase C [EC:3.2.1.20]
D      K01203  SI; sucrase-isomaltase [EC:3.2.1.48 3.2.1.10]
D      K20811  inuJ; inulosucrase [EC:2.4.1.9]
D      K00692  sacB; levansucrase [EC:2.4.1.10]
D      K18775  lf2; levanbiose-producing levanase [EC:3.2.1.64]
D      K01212  sacC, levB; levanase [EC:3.2.1.65]
D      K05341  E2.4.1.4; amylosucrase [EC:2.4.1.4]
D      K00689  E2.4.1.5; dextransucrase [EC:2.4.1.5]
D      K00690  E2.4.1.7; sucrose phosphorylase [EC:2.4.1.7]
D      K00963  UGP2, galU, galF; UTP--glucose-1-phosphate uridylyltransferase [EC:2.7.7.9]
D      K01513  ENPP1_3, CD203; ectonucleotide pyrophosphatase/phosphodiesterase family member 1/3 [EC:3.1.4.1 3.6.1.9]
D      K00706  E2.4.1.34; 1,3-beta-glucan synthase [EC:2.4.1.34]
D      K01199  EGLC; glucan endo-1,3-beta-D-glucosidase [EC:3.2.1.39]
D      K19891  GN1_2_3; glucan endo-1,3-beta-glucosidase 1/2/3 [EC:3.2.1.39]
D      K19892  GN4; glucan endo-1,3-beta-glucosidase 4 [EC:3.2.1.39]
D      K19893  GN5_6; glucan endo-1,3-beta-glucosidase 5/6 [EC:3.2.1.39]
D      K01210  E3.2.1.58; glucan 1,3-beta-glucosidase [EC:3.2.1.58]
D      K01188  E3.2.1.21; beta-glucosidase [EC:3.2.1.21]
D      K05349  bglX; beta-glucosidase [EC:3.2.1.21]
D      K05350  bglB; beta-glucosidase [EC:3.2.1.21]
D      K00694  bcsA; cellulose synthase (UDP-forming) [EC:2.4.1.12]
D      K01179  E3.2.1.4; endoglucanase [EC:3.2.1.4]
D      K19357  CELB; cellulase [EC:3.2.1.4]
D      K01225  CBH1; cellulose 1,4-beta-cellobiosidase [EC:3.2.1.91]
D      K19668  CBH2, cbhA; cellulose 1,4-beta-cellobiosidase [EC:3.2.1.91]
D      K00702  E2.4.1.20; cellobiose phosphorylase [EC:2.4.1.20]
D      K02759  celC, chbA; cellobiose PTS system EIIA component [EC:2.7.1.196 2.7.1.205]
D      K02760  celA, chbB; cellobiose PTS system EIIB component [EC:2.7.1.196 2.7.1.205]
D      K02761  celB, chbC; cellobiose PTS system EIIC component
D      K01222  E3.2.1.86A, celF; 6-phospho-beta-glucosidase [EC:3.2.1.86]
D      K01223  E3.2.1.86B, bglA; 6-phospho-beta-glucosidase [EC:3.2.1.86]
D      K00978  rfbF; glucose-1-phosphate cytidylyltransferase [EC:2.7.7.33]
D      K00975  glgC; glucose-1-phosphate adenylyltransferase [EC:2.7.7.27]
D      K18447  NUDX14; ADP-sugar diphosphatase [EC:3.6.1.21]
D      K00703  glgA; starch synthase [EC:2.4.1.21]
D      K13679  WAXY; granule-bound starch synthase [EC:2.4.1.242]
D      K20812  glgA; glycogen synthase [EC:2.4.1.242]
D      K00693  GYS; glycogen synthase [EC:2.4.1.11]
D      K00750  GYG1, GYG2; glycogenin [EC:2.4.1.186]
D      K16150  K16150; glycogen synthase [EC:2.4.1.11]
D      K16153  K16153; glycogen phosphorylase/synthase [EC:2.4.1.1 2.4.1.11]
D      K00700  GBE1, glgB; 1,4-alpha-glucan branching enzyme [EC:2.4.1.18]
D      K16149  K16149; 1,4-alpha-glucan branching enzyme [EC:2.4.1.18]
D      K00688  PYG, glgP; glycogen phosphorylase [EC:2.4.1.1]
D      K01196  AGL; glycogen debranching enzyme [EC:2.4.1.25 3.2.1.33]
D      K02438  glgX; glycogen debranching enzyme [EC:3.2.1.196]
D      K01200  pulA; pullulanase [EC:3.2.1.41]
D      K01176  AMY, amyA, malS; alpha-amylase [EC:3.2.1.1]
D      K07405  E3.2.1.1A; alpha-amylase [EC:3.2.1.1]
D      K05343  treS; maltose alpha-D-glucosyltransferase / alpha-amylase [EC:5.4.99.16 3.2.1.1]
D      K01177  E3.2.1.2; beta-amylase [EC:3.2.1.2]
D      K05992  amyM; maltogenic alpha-amylase [EC:3.2.1.133]
D      K01208  cd, ma, nplT; cyclomaltodextrinase / maltogenic alpha-amylase / neopullulanase [EC:3.2.1.54 3.2.1.133 3.2.1.135]
D      K01178  SGA1; glucoamylase [EC:3.2.1.3]
D      K21574  susB; glucan 1,4-alpha-glucosidase [EC:3.2.1.3]
D      K01182  IMA, malL; oligo-1,6-glucosidase [EC:3.2.1.10]
D      K05988  dexA; dextranase [EC:3.2.1.11]
D      K00705  malQ; 4-alpha-glucanotransferase [EC:2.4.1.25]
D      K22451  jgt; 4-alpha-glucanotransferase [EC:2.4.1.25]
D      K16146  pep2; maltokinase [EC:2.7.1.175]
D      K16147  glgE; starch synthase (maltosyl-transferring) [EC:2.4.99.16]
D      K16148  glgM; alpha-maltose-1-phosphate synthase [EC:2.4.1.342]
D      K00691  mapA; maltose phosphorylase [EC:2.4.1.8]
D      K01838  pgmB; beta-phosphoglucomutase [EC:5.4.2.6]
D      K02777  crr; sugar PTS system EIIA component [EC:2.7.1.-]
D      K02791  malX; maltose/glucose PTS system EIICB component [EC:2.7.1.199 2.7.1.208]
D      K20108  malT; maltose PTS system EIICB or EIICBA component [EC:2.7.1.208]
D      K02750  glvC, malP, aglA; alpha-glucoside PTS system EIICB component [EC:2.7.1.208 2.7.1.-]
D      K06896  mapP; maltose 6'-phosphate phosphatase [EC:3.1.3.90]
D      K01232  glvA; maltose-6'-phosphate glucosidase [EC:3.2.1.122]
D      K00701  cgt; cyclomaltodextrin glucanotransferase [EC:2.4.1.19]
D      K01214  ISA, treX; isoamylase [EC:3.2.1.68]
D      K06044  treY, glgY; (1->4)-alpha-D-glucan 1-alpha-D-glucosylmutase [EC:5.4.99.15]
D      K01236  treZ, glgZ; maltooligosyltrehalose trehalohydrolase [EC:3.2.1.141]
D      K13057  treT; trehalose synthase [EC:2.4.1.245]
D      K00697  otsA; trehalose 6-phosphate synthase [EC:2.4.1.15 2.4.1.347]
D      K01087  otsB; trehalose 6-phosphate phosphatase [EC:3.1.3.12]
D      K16055  TPS; trehalose 6-phosphate synthase/phosphatase [EC:2.4.1.15 3.1.3.12]
D      K22337  TSL1, TPS3; trehalose 6-phosphate synthase complex regulatory subunit
D      K01194  TREH, treA, treF; alpha,alpha-trehalase [EC:3.2.1.28]
D      K22934  E3.2.1.28; alpha,alpha-trehalase [EC:3.2.1.28]
D      K05342  treP; alpha,alpha-trehalose phosphorylase [EC:2.4.1.64]
D      K02819  treB, treP; trehalose PTS system EIIBC or EIIBCA component [EC:2.7.1.201]
D      K01226  treC; trehalose-6-phosphate hydrolase [EC:3.2.1.93]
D      K01835  pgm; phosphoglucomutase [EC:5.4.2.2]
D      K15778  pmm-pgm; phosphomannomutase / phosphoglucomutase [EC:5.4.2.8 5.4.2.2]
D      K15779  PGM2; phosphoglucomutase / phosphopentomutase [EC:5.4.2.2 5.4.2.7]
D      K00844  HK; hexokinase [EC:2.7.1.1]
D      K12407  GCK; glucokinase [EC:2.7.1.2]
D      K00845  glk; glucokinase [EC:2.7.1.2]
D      K01084  G6PC; glucose-6-phosphatase [EC:3.1.3.9]
D      K11809  PGM2L1; glucose-1,6-bisphosphate synthase [EC:2.7.1.106]
D      K01810  GPI, pgi; glucose-6-phosphate isomerase [EC:5.3.1.9]
D      K06859  pgi1; glucose-6-phosphate isomerase, archaeal [EC:5.3.1.9]
D      K13810  tal-pgi; transaldolase / glucose-6-phosphate isomerase [EC:2.2.1.2 5.3.1.9]
D      K15916  pgi-pmi; glucose/mannose-6-phosphate isomerase [EC:5.3.1.9 5.3.1.8]
D      K00847  E2.7.1.4, scrK; fructokinase [EC:2.7.1.4]
C    00520 Amino sugar and nucleotide sugar metabolism [PATH:ko00520]
D      K01183  E3.2.1.14; chitinase [EC:3.2.1.14]
D      K20547  CHIB; basic endochitinase B [EC:3.2.1.14]
D      K13381  chiA; bifunctional chitinase/lysozyme [EC:3.2.1.14 3.2.1.17]
D      K01207  nagZ; beta-N-acetylhexosaminidase [EC:3.2.1.52]
D      K12373  HEXA_B; hexosaminidase [EC:3.2.1.52]
D      K01452  E3.5.1.41; chitin deacetylase [EC:3.5.1.41]
D      K01233  csn; chitosanase [EC:3.2.1.132]
D      K15855  csxA; exo-1,4-beta-D-glucosaminidase [EC:3.2.1.165]
D      K18675  chbP; N,N'-diacetylchitobiose phosphorylase [EC:2.4.1.280]
D      K02777  crr; sugar PTS system EIIA component [EC:2.7.1.-]
D      K11192  murP; N-acetylmuramic acid PTS system EIICB component [EC:2.7.1.192]
D      K22292  mupP; N-acetyl-D-muramate 6-phosphate phosphatase [EC:3.1.3.105]
D      K07102  amgK; N-acetylmuramate 1-kinase [EC:2.7.1.221]
D      K00992  murU; N-acetyl-alpha-D-muramate 1-phosphate uridylyltransferase [EC:2.7.7.99]
D      K07106  murQ; N-acetylmuramic acid 6-phosphate etherase [EC:4.2.1.126]
D      K02804  nagE; N-acetylglucosamine PTS system EIICBA or EIICB component [EC:2.7.1.193]
D      K00884  NAGK, nagK; N-acetylglucosamine kinase [EC:2.7.1.59]
D      K01836  PGM3; phosphoacetylglucosamine mutase [EC:5.4.2.3]
D      K00972  UAP1; UDP-N-acetylglucosamine/UDP-N-acetylgalactosamine diphosphorylase [EC:2.7.7.23 2.7.7.83]
D      K04042  glmU; bifunctional UDP-N-acetylglucosamine pyrophosphorylase / glucosamine-1-phosphate N-acetyltransferase [EC:2.7.7.23 2.3.1.157]
D      K11528  glmU; UDP-N-acetylglucosamine pyrophosphorylase [EC:2.7.7.23]
D      K12409  GNE; bifunctional UDP-N-acetylglucosamine 2-epimerase / N-acetylmannosamine kinase [EC:3.2.1.183 2.7.1.60]
D      K08068  siaA, neuC1; UDP-N-acetylglucosamine 2-epimerase (hydrolysing) [EC:3.2.1.183]
D      K00885  nanK; N-acylmannosamine kinase [EC:2.7.1.60]
D      K13967  nanEK; N-acetylmannosamine-6-phosphate 2-epimerase / N-acetylmannosamine kinase [EC:5.1.3.9 2.7.1.60]
D      K01787  RENBP; N-acylglucosamine 2-epimerase [EC:5.1.3.8]
D      K01788  nanE; N-acylglucosamine-6-phosphate 2-epimerase [EC:5.1.3.9]
D      K05304  NANS, SAS; sialic acid synthase [EC:2.5.1.56 2.5.1.57 2.5.1.132]
D      K01097  NANP; N-acylneuraminate-9-phosphatase [EC:3.1.3.29]
D      K01654  neuB, nnaB; N-acetylneuraminate synthase [EC:2.5.1.56]
D      K01639  E4.1.3.3, nanA, NPL; N-acetylneuraminate lyase [EC:4.1.3.3]
D      K21749  CMAS; N-acylneuraminate/3-deoxy-D-glycero-D-galacto-nononate cytidylyltransferase [EC:2.7.7.43 2.7.7.92]
D      K00983  neuA, nnaC; N-acylneuraminate cytidylyltransferase [EC:2.7.7.43]
D      K08080  CMAH; CMP-N-acetylneuraminate monooxygenase [EC:1.14.18.2]
D      K00326  E1.6.2.2; cytochrome-b5 reductase [EC:1.6.2.2]
D      K00698  CHS1; chitin synthase [EC:2.4.1.16]
D      K01791  wecB; UDP-N-acetylglucosamine 2-epimerase (non-hydrolysing) [EC:5.1.3.14]
D      K02472  wecC; UDP-N-acetyl-D-mannosaminuronic acid dehydrogenase [EC:1.1.1.336]
D      K13015  wbpA; UDP-N-acetyl-D-glucosamine dehydrogenase [EC:1.1.1.136]
D      K22926  tviB, vipA; UDP-N-acetylglucosamine 6-dehydrogenase [EC:1.1.1.136]
D      K13016  wbpB; UDP-N-acetyl-2-amino-2-deoxyglucuronate dehydrogenase [EC:1.1.1.335]
D      K13020  wlbA, bplA; UDP-N-acetyl-2-amino-2-deoxyglucuronate dehydrogenase [EC:1.1.1.335]
D      K13017  wbpE, wlbC; UDP-2-acetamido-2-deoxy-ribo-hexuluronate aminotransferase [EC:2.6.1.98]
D      K13018  wbpD, wlbB; UDP-2-acetamido-3-amino-2,3-dideoxy-glucuronate N-acetyltransferase [EC:2.3.1.201]
D      K13019  wbpI, wlbD; UDP-GlcNAc3NAcA epimerase [EC:5.1.3.23]
D      K02473  wbpP; UDP-N-acetylglucosamine/UDP-N-acetylgalactosamine 4-epimerase [EC:5.1.3.7 5.1.3.-]
D      K02474  wbpO; UDP-N-acetyl-D-glucosamine/UDP-N-acetyl-D-galactosamine dehydrogenase [EC:1.1.1.136 1.1.1.-]
D      K22925  tviC, vipB; UDP-N-acetylglucosaminuronic acid 4-epimerase [EC:5.1.3.-]
D      K00790  murA; UDP-N-acetylglucosamine 1-carboxyvinyltransferase [EC:2.5.1.7]
D      K00075  murB; UDP-N-acetylmuramate dehydrogenase [EC:1.3.1.98]
D      K15894  pseB, wbjB; UDP-N-acetylglucosamine 4,6-dehydratase/5-epimerase [EC:4.2.1.115 5.1.3.-]
D      K15895  pseC; UDP-4-amino-4,6-dideoxy-L-N-acetyl-beta-L-altrosamine transaminase [EC:2.6.1.92]
D      K15896  pseH; UDP-4-amino-4,6-dideoxy-N-acetyl-beta-L-altrosamine N-acetyltransferase [EC:2.3.1.202]
D      K15897  pseG; UDP-2,4-diacetamido-2,4,6-trideoxy-beta-L-altropyranose hydrolase [EC:3.6.1.57]
D      K15898  pseI, neuB3; pseudaminic acid synthase [EC:2.5.1.97]
D      K15899  pseF; pseudaminic acid cytidylyltransferase [EC:2.7.7.81]
D      K15912  pglF; UDP-N-acetylglucosamine 4,6-dehydratase [EC:4.2.1.135]
D      K15910  pglE; UDP-N-acetylbacillosamine transaminase [EC:2.6.1.34]
D      K15913  pglD; UDP-N-acetylbacillosamine N-acetyltransferase [EC:2.3.1.203]
D      K18429  legG, neuC2; GDP/UDP-N,N'-diacetylbacillosamine 2-epimerase (hydrolysing) [EC:3.2.1.184]
D      K18430  legI, neuB2; N,N'-diacetyllegionaminate synthase [EC:2.5.1.101]
D      K18431  legF, ptmB; CMP-N,N'-diacetyllegionaminic acid synthase [EC:2.7.7.82]
D      K02765  gamP; D-glucosamine PTS system EIICBA component [EC:2.7.1.-]
D      K00844  HK; hexokinase [EC:2.7.1.1]
D      K18676  gspK; glucosamine kinase [EC:2.7.1.8]
D      K03431  glmM; phosphoglucosamine mutase [EC:5.4.2.10]
D      K01443  nagA, AMDHD2; N-acetylglucosamine-6-phosphate deacetylase [EC:3.5.1.25]
D      K00621  GNPNAT1, GNA1; glucosamine-phosphate N-acetyltransferase [EC:2.3.1.4]
D      K00847  E2.7.1.4, scrK; fructokinase [EC:2.7.1.4]
D      K02564  nagB, GNPDA; glucosamine-6-phosphate deaminase [EC:3.5.99.6]
D      K00820  glmS, GFPT; glutamine---fructose-6-phosphate transaminase (isomerizing) [EC:2.6.1.16]
D      K12446  E2.7.1.46; L-arabinokinase [EC:2.7.1.46]
D      K12447  USP; UDP-sugar pyrophosphorylase [EC:2.7.7.64]
D      K13379  RGP, UTM; reversibly glycosylated polypeptide / UDP-arabinopyranose mutase [EC:2.4.1.- 5.4.99.30]
D      K01209  abfA; alpha-L-arabinofuranosidase [EC:3.2.1.55]
D      K15921  xynD; arabinoxylan arabinofuranohydrolase [EC:3.2.1.55]
D      K20844  abf1; non-reducing end alpha-L-arabinofuranosidase [EC:3.2.1.55]
D      K00770  E2.4.2.24; 1,4-beta-D-xylan synthase [EC:2.4.2.24]
D      K15920  XYL4; xylan 1,4-beta-xylosidase [EC:3.2.1.37]
D      K01198  xynB; xylan 1,4-beta-xylosidase [EC:3.2.1.37]
D      K22268  xylA; xylan 1,4-beta-xylosidase [EC:3.2.1.37]
D      K12448  UXE, uxe; UDP-arabinose 4-epimerase [EC:5.1.3.5]
D      K16190  GLCAK; glucuronokinase [EC:2.7.1.43]
D      K10011  arnA, pmrI; UDP-4-amino-4-deoxy-L-arabinose formyltransferase / UDP-glucuronic acid dehydrogenase (UDP-4-keto-hexauronic acid decarboxylating) [EC:2.1.2.13 1.1.1.305]
D      K07806  arnB, pmrH; UDP-4-amino-4-deoxy-L-arabinose-oxoglutarate aminotransferase [EC:2.6.1.87]
D      K10012  arnC, pmrF; undecaprenyl-phosphate 4-deoxy-4-formamido-L-arabinose transferase [EC:2.4.2.53]
D      K13014  arnD; undecaprenyl phosphate-alpha-L-ara4FN deformylase [EC:3.5.1.-]
D      K08678  UXS1, uxs; UDP-glucuronate decarboxylase [EC:4.1.1.35]
D      K12449  AXS; UDP-apiose/xylose synthase
D      K02779  ptsG; glucose PTS system EIICB or EIICBA component [EC:2.7.1.199]
D      K02791  malX; maltose/glucose PTS system EIICB component [EC:2.7.1.199 2.7.1.208]
D      K20118  ptsG, glcA, glcB; glucose PTS system EIICBA or EIICB component [EC:2.7.1.199]
D      K00845  glk; glucokinase [EC:2.7.1.2]
D      K12407  GCK; glucokinase [EC:2.7.1.2]
D      K00886  ppgK; polyphosphate glucokinase [EC:2.7.1.63]
D      K01810  GPI, pgi; glucose-6-phosphate isomerase [EC:5.3.1.9]
D      K06859  pgi1; glucose-6-phosphate isomerase, archaeal [EC:5.3.1.9]
D      K13810  tal-pgi; transaldolase / glucose-6-phosphate isomerase [EC:2.2.1.2 5.3.1.9]
D      K15916  pgi-pmi; glucose/mannose-6-phosphate isomerase [EC:5.3.1.9 5.3.1.8]
D      K01835  pgm; phosphoglucomutase [EC:5.4.2.2]
D      K15778  pmm-pgm; phosphomannomutase / phosphoglucomutase [EC:5.4.2.8 5.4.2.2]
D      K15779  PGM2; phosphoglucomutase / phosphopentomutase [EC:5.4.2.2 5.4.2.7]
D      K00963  UGP2, galU, galF; UTP--glucose-1-phosphate uridylyltransferase [EC:2.7.7.9]
D      K12450  RHM; UDP-glucose 4,6-dehydratase [EC:4.2.1.76]
D      K12451  UER1; 3,5-epimerase/4-reductase [EC:5.1.3.- 1.1.1.-]
D      K00012  UGDH, ugd; UDPglucose 6-dehydrogenase [EC:1.1.1.22]
D      K06118  SQD1, sqdB; UDP-sulfoquinovose synthase [EC:3.13.1.1]
D      K00849  galK; galactokinase [EC:2.7.1.6]
D      K00965  galT, GALT; UDPglucose--hexose-1-phosphate uridylyltransferase [EC:2.7.7.12]
D      K01784  galE, GALE; UDP-glucose 4-epimerase [EC:5.1.3.2]
D      K01854  glf; UDP-galactopyranose mutase [EC:5.4.99.9]
D      K17716  capD; UDP-glucose 4-epimerase [EC:5.1.3.2]
D      K08679  GAE, cap1J; UDP-glucuronate 4-epimerase [EC:5.1.3.6]
D      K18677  GALAK; galacturonokinase [EC:2.7.1.44]
D      K13648  GAUT; alpha-1,4-galacturonosyltransferase [EC:2.4.1.43]
D      K02793  manXa; mannose PTS system EIIA component [EC:2.7.1.191]
D      K02794  manX; mannose PTS system EIIAB component [EC:2.7.1.191]
D      K02795  manY; mannose PTS system EIIC component
D      K02796  manZ; mannose PTS system EIID component
D      K17497  PMM; phosphomannomutase [EC:5.4.2.8]
D      K01840  manB; phosphomannomutase [EC:5.4.2.8]
D      K16881  K16881; mannose-1-phosphate guanylyltransferase / phosphomannomutase [EC:2.7.7.13 5.4.2.8]
D      K00966  GMPP; mannose-1-phosphate guanylyltransferase [EC:2.7.7.13]
D      K00971  manC, cpsB; mannose-1-phosphate guanylyltransferase [EC:2.7.7.13]
D      K16011  algA, xanB, rfbA, wbpW, pslB; mannose-1-phosphate guanylyltransferase / mannose-6-phosphate isomerase [EC:2.7.7.13 5.3.1.8]
D      K01711  gmd, GMDS; GDPmannose 4,6-dehydratase [EC:4.2.1.47]
D      K15856  rmd; GDP-4-dehydro-6-deoxy-D-mannose reductase [EC:1.1.1.281]
D      K22252  tld; GDP-6-deoxy-D-talose 4-dehydrogenase [EC:1.1.1.135]
D      K13010  per, rfbE; perosamine synthetase [EC:2.6.1.102]
D      K17939  perB, wbdR; GDP-perosamine N-acetyltransferase [EC:2.3.1.227]
D      K01809  manA, MPI; mannose-6-phosphate isomerase [EC:5.3.1.8]
D      K10046  GME; GDP-D-mannose 3', 5'-epimerase [EC:5.1.3.18 5.1.3.-]
D      K00066  algD; GDP-mannose 6-dehydrogenase [EC:1.1.1.132]
D      K05305  FUK; fucokinase [EC:2.7.1.52]
D      K00976  FPGT; fucose-1-phosphate guanylyltransferase [EC:2.7.7.30]
D      K02377  TSTA3, fcl; GDP-L-fucose synthase [EC:1.1.1.271]
D      K00978  rfbF; glucose-1-phosphate cytidylyltransferase [EC:2.7.7.33]
D      K01709  rfbG; CDP-glucose 4,6-dehydratase [EC:4.2.1.45]
D      K12452  ascC, ddhC, rfbH; CDP-4-dehydro-6-deoxyglucose reductase, E1 [EC:1.17.1.1]
D      K00523  ascD, ddhD, rfbI; CDP-4-dehydro-6-deoxyglucose reductase, E3 [EC:1.17.1.1]
D      K12453  rfbS; CDP-paratose synthetase [EC:1.1.1.342]
D      K12454  rfbE; CDP-paratose 2-epimerase [EC:5.1.3.10]
D      K12455  rfbJ; CDP-abequose synthase [EC:1.1.1.341]
D      K19632  rfbJ; CDP-abequose synthase [EC:1.1.1.341]
D      K15857  ascE; CDP-3, 6-dideoxy-D-glycero-D-glycero-4-hexulose-5-epimerase [EC:5.1.-.-]
D      K15858  ascF; CDP-3, 6-dideoxy-D-glycero-L-glycero-4-hexulose-4-reductase [EC:1.1.1.-]
D      K00975  glgC; glucose-1-phosphate adenylyltransferase [EC:2.7.7.27]
C    00620 Pyruvate metabolism [PATH:ko00620]
D      K01895  ACSS1_2, acs; acetyl-CoA synthetase [EC:6.2.1.1]
D      K01913  AAE7, ACN1; acetate/butyrate---CoA ligase [EC:6.2.1.1 6.2.1.2]
D      K00169  porA; pyruvate ferredoxin oxidoreductase alpha subunit [EC:1.2.7.1]
D      K00170  porB; pyruvate ferredoxin oxidoreductase beta subunit [EC:1.2.7.1]
D      K00172  porC, porG; pyruvate ferredoxin oxidoreductase gamma subunit [EC:1.2.7.1]
D      K00189  vorG, porG; 2-oxoisovalerate/pyruvate ferredoxin oxidoreductase gamma subunit [EC:1.2.7.7 1.2.7.1]
D      K00171  porD; pyruvate ferredoxin oxidoreductase delta subunit [EC:1.2.7.1]
D      K03737  por, nifJ; pyruvate-ferredoxin/flavodoxin oxidoreductase [EC:1.2.7.1 1.2.7.-]
D      K00174  korA, oorA, oforA; 2-oxoglutarate/2-oxoacid ferredoxin oxidoreductase subunit alpha [EC:1.2.7.3 1.2.7.11]
D      K00175  korB, oorB, oforB; 2-oxoglutarate/2-oxoacid ferredoxin oxidoreductase subunit beta [EC:1.2.7.3 1.2.7.11]
D      K00163  aceE; pyruvate dehydrogenase E1 component [EC:1.2.4.1]
D      K00161  PDHA, pdhA; pyruvate dehydrogenase E1 component alpha subunit [EC:1.2.4.1]
D      K00162  PDHB, pdhB; pyruvate dehydrogenase E1 component beta subunit [EC:1.2.4.1]
D      K00627  DLAT, aceF, pdhC; pyruvate dehydrogenase E2 component (dihydrolipoamide acetyltransferase) [EC:2.3.1.12]
D      K00382  DLD, lpd, pdhD; dihydrolipoamide dehydrogenase [EC:1.8.1.4]
D      K13997  PDHX; dihydrolipoamide dehydrogenase-binding protein of pyruvate dehydrogenase complex
D      K00656  E2.3.1.54, pflD; formate C-acetyltransferase [EC:2.3.1.54]
D      K00132  E1.2.1.10; acetaldehyde dehydrogenase (acetylating) [EC:1.2.1.10]
D      K04072  adhE; acetaldehyde dehydrogenase / alcohol dehydrogenase [EC:1.2.1.10 1.1.1.1]
D      K04073  mhpF; acetaldehyde dehydrogenase [EC:1.2.1.10]
D      K18366  bphJ, xylQ, nahO, tesF; acetaldehyde/propanal dehydrogenase [EC:1.2.1.10 1.2.1.87]
D      K04021  eutE; aldehyde dehydrogenase
D      K00925  ackA; acetate kinase [EC:2.7.2.1]
D      K00625  E2.3.1.8, pta; phosphate acetyltransferase [EC:2.3.1.8]
D      K13788  pta; phosphate acetyltransferase [EC:2.3.1.8]
D      K15024  K15024; putative phosphotransacetylase [EC:2.3.1.8]
D      K04020  eutD; phosphotransacetylase
D      K00873  PK, pyk; pyruvate kinase [EC:2.7.1.40]
D      K12406  PKLR; pyruvate kinase isozymes R/L [EC:2.7.1.40]
D      K11262  ACACA; acetyl-CoA carboxylase / biotin carboxylase 1 [EC:6.4.1.2 6.3.4.14 2.1.3.15]
D      K01946  ACACB; acetyl-CoA carboxylase / biotin carboxylase 2 [EC:6.4.1.2 6.3.4.14 2.1.3.15]
D      K01962  accA; acetyl-CoA carboxylase carboxyl transferase subunit alpha [EC:6.4.1.2 2.1.3.15]
D      K02160  accB, bccP; acetyl-CoA carboxylase biotin carboxyl carrier protein
D      K01961  accC; acetyl-CoA carboxylase, biotin carboxylase subunit [EC:6.4.1.2 6.3.4.14]
D      K01963  accD; acetyl-CoA carboxylase carboxyl transferase subunit beta [EC:6.4.1.2 2.1.3.15]
D      K11263  bccA, pccA; acetyl-CoA/propionyl-CoA carboxylase, biotin carboxylase, biotin carboxyl carrier protein [EC:6.4.1.2 6.4.1.3 6.3.4.14]
D      K18472  accD6; acetyl-CoA/propionyl-CoA carboxylase carboxyl transferase subunit [EC:6.4.1.2 6.4.1.3 2.1.3.15]
D      K01512  acyP; acylphosphatase [EC:3.6.1.7]
D      K00128  ALDH; aldehyde dehydrogenase (NAD+) [EC:1.2.1.3]
D      K14085  ALDH7A1; aldehyde dehydrogenase family 7 member A1 [EC:1.2.1.31 1.2.1.8 1.2.1.3]
D      K00149  ALDH9A1; aldehyde dehydrogenase family 9 member A1 [EC:1.2.1.47 1.2.1.3]
D      K00138  aldB; aldehyde dehydrogenase [EC:1.2.1.-]
D      K01067  E3.1.2.1, ACH1; acetyl-CoA hydrolase [EC:3.1.2.1]
D      K18118  aarC, cat1; succinyl-CoA:acetate CoA-transferase [EC:2.8.3.18]
D      K01026  pct; propionate CoA-transferase [EC:2.8.3.1]
D      K01905  acdA; acetate---CoA ligase (ADP-forming) subunit alpha [EC:6.2.1.13]
D      K22224  acdB; acetate---CoA ligase (ADP-forming) subunit beta [EC:6.2.1.13]
D      K24012  acdAB; acetate---CoA ligase (ADP-forming) [EC:6.2.1.13]
D      K00158  E1.2.3.3, poxL; pyruvate oxidase [EC:1.2.3.3]
D      K00101  lldD; L-lactate dehydrogenase (cytochrome) [EC:1.1.2.3]
D      K00016  LDH, ldh; L-lactate dehydrogenase [EC:1.1.1.27]
D      K00156  poxB; pyruvate dehydrogenase (quinone) [EC:1.2.5.1]
D      K00467  E1.13.12.4; lactate 2-monooxygenase [EC:1.13.12.4]
D      K03778  ldhA; D-lactate dehydrogenase [EC:1.1.1.28]
D      K03777  dld; D-lactate dehydrogenase (quinone) [EC:1.1.5.12]
D      K21836  dld; D-lactate dehydrogenase (acceptor) [EC:1.1.99.6]
D      K00102  LDHD, dld; D-lactate dehydrogenase (cytochrome) [EC:1.1.2.4]
D      K18930  dld; D-lactate dehydrogenase
D      K21618  DLD3; (R)-2-hydroxyglutarate---pyruvate transhydrogenase [EC:1.1.99.40]
D      K17741  GRE2; NADPH-dependent methylglyoxal reductase [EC:1.1.1.283]
D      K23257  yvgN; methylglyoxal/glyoxal reductase [EC:1.1.1.283 1.1.1.-]
D      K07248  aldA; lactaldehyde dehydrogenase / glycolaldehyde dehydrogenase [EC:1.2.1.22 1.2.1.21]
D      K19266  E1.2.1.22; lactaldehyde dehydrogenase [EC:1.2.1.22]
D      K01759  GLO1, gloA; lactoylglutathione lyase [EC:4.4.1.5]
D      K01069  gloB, gloC, HAGH; hydroxyacylglutathione hydrolase [EC:3.1.2.6]
D      K05523  hchA; D-lactate dehydratase / protein deglycase [EC:4.2.1.130 3.5.1.124]
D      K18881  DJ1D; D-lactate dehydratase [EC:4.2.1.130]
D      K22211  GLX3, HSP31; D-lactate dehydratase [EC:4.2.1.130]
D      K22373  larA; lactate racemase [EC:5.1.2.1]
D      K00049  GRHPR; glyoxylate/hydroxypyruvate reductase [EC:1.1.1.79 1.1.1.81]
D      K12972  ghrA; glyoxylate/hydroxypyruvate reductase [EC:1.1.1.79 1.1.1.81]
D      K00090  ghrB; glyoxylate/hydroxypyruvate/2-ketogluconate reductase [EC:1.1.1.79 1.1.1.81 1.1.1.215]
D      K00027  ME2, sfcA, maeA; malate dehydrogenase (oxaloacetate-decarboxylating) [EC:1.1.1.38]
D      K00028  E1.1.1.39; malate dehydrogenase (decarboxylating) [EC:1.1.1.39]
D      K00029  E1.1.1.40, maeB; malate dehydrogenase (oxaloacetate-decarboxylating)(NADP+) [EC:1.1.1.40]
D      K01571  oadA; oxaloacetate decarboxylase (Na+ extruding) subunit alpha [EC:7.2.4.2]
D      K20509  madB, oadB, gcdB, mmdB; carboxybiotin decarboxylase [EC:7.2.4.1]
D      K01573  oadG; oxaloacetate decarboxylase (Na+ extruding) subunit gamma
D      K01003  bcpA; oxaloacetate decarboxylase [EC:4.1.1.112]
D      K01958  PC, pyc; pyruvate carboxylase [EC:6.4.1.1]
D      K01959  pycA; pyruvate carboxylase subunit A [EC:6.4.1.1]
D      K01960  pycB; pyruvate carboxylase subunit B [EC:6.4.1.1]
D      K00025  MDH1; malate dehydrogenase [EC:1.1.1.37]
D      K00026  MDH2; malate dehydrogenase [EC:1.1.1.37]
D      K00024  mdh; malate dehydrogenase [EC:1.1.1.37]
D      K00051  E1.1.1.82; malate dehydrogenase (NADP+) [EC:1.1.1.82]
D      K00116  mqo; malate dehydrogenase (quinone) [EC:1.1.5.4]
D      K01676  E4.2.1.2A, fumA, fumB; fumarate hydratase, class I [EC:4.2.1.2]
D      K01677  E4.2.1.2AA, fumA; fumarate hydratase subunit alpha [EC:4.2.1.2]
D      K01678  E4.2.1.2AB, fumB; fumarate hydratase subunit beta [EC:4.2.1.2]
D      K01679  E4.2.1.2B, fumC, FH; fumarate hydratase, class II [EC:4.2.1.2]
D      K01675  fumD; fumarate hydratase D [EC:4.2.1.2]
D      K01774  fumE; fumarate hydratase E [EC:4.2.1.2]
D      K00244  frdA; fumarate reductase flavoprotein subunit [EC:1.3.5.4]
D      K00245  frdB; fumarate reductase iron-sulfur subunit [EC:1.3.5.4]
D      K00246  frdC; fumarate reductase subunit C
D      K00247  frdD; fumarate reductase subunit D
D      K22212  mleA, mleS; malolactic enzyme [EC:4.1.1.101]
D      K01595  ppc; phosphoenolpyruvate carboxylase [EC:4.1.1.31]
D      K01596  E4.1.1.32, pckA, PCK; phosphoenolpyruvate carboxykinase (GTP) [EC:4.1.1.32]
D      K20370  PEPCK; phosphoenolpyruvate carboxykinase (diphosphate) [EC:4.1.1.38]
D      K01610  E4.1.1.49, pckA; phosphoenolpyruvate carboxykinase (ATP) [EC:4.1.1.49]
D      K01006  ppdK; pyruvate, orthophosphate dikinase [EC:2.7.9.1]
D      K01007  pps, ppsA; pyruvate, water dikinase [EC:2.7.9.2]
D      K01638  aceB, glcB; malate synthase [EC:2.3.3.9]
D      K00626  ACAT, atoB; acetyl-CoA C-acetyltransferase [EC:2.3.1.9]
D      K01649  leuA, IMS; 2-isopropylmalate synthase [EC:2.3.3.13]
D      K01655  LYS21, LYS20; homocitrate synthase [EC:2.3.3.14]
D      K02594  nifV; homocitrate synthase NifV [EC:2.3.3.14]
D      K10977  aksA; methanogen homocitrate synthase [EC:2.3.3.14 2.3.3.-]
C    00630 Glyoxylate and dicarboxylate metabolism [PATH:ko00630]
D      K01637  E4.1.3.1, aceA; isocitrate lyase [EC:4.1.3.1]
D      K01895  ACSS1_2, acs; acetyl-CoA synthetase [EC:6.2.1.1]
D      K01913  AAE7, ACN1; acetate/butyrate---CoA ligase [EC:6.2.1.1 6.2.1.2]
D      K01638  aceB, glcB; malate synthase [EC:2.3.3.9]
D      K00025  MDH1; malate dehydrogenase [EC:1.1.1.37]
D      K00026  MDH2; malate dehydrogenase [EC:1.1.1.37]
D      K00024  mdh; malate dehydrogenase [EC:1.1.1.37]
D      K01647  CS, gltA; citrate synthase [EC:2.3.3.1]
D      K01681  ACO, acnA; aconitate hydratase [EC:4.2.1.3]
D      K01682  acnB; aconitate hydratase 2 / 2-methylisocitrate dehydratase [EC:4.2.1.3 4.2.1.99]
D      K08692  mtkB; malate-CoA ligase subunit alpha [EC:6.2.1.9]
D      K14067  mtkA; malate-CoA ligase subunit beta [EC:6.2.1.9]
D      K00626  ACAT, atoB; acetyl-CoA C-acetyltransferase [EC:2.3.1.9]
D      K00023  phbB; acetoacetyl-CoA reductase [EC:1.1.1.36]
D      K17865  croR; 3-hydroxybutyryl-CoA dehydratase [EC:4.2.1.55]
D      K14446  ccr; crotonyl-CoA carboxylase/reductase [EC:1.3.1.85]
D      K05606  MCEE, epi; methylmalonyl-CoA/ethylmalonyl-CoA epimerase [EC:5.1.99.1]
D      K14447  ecm; ethylmalonyl-CoA mutase [EC:5.4.99.63]
D      K14448  mcd; (2S)-methylsuccinyl-CoA dehydrogenase [EC:1.3.8.12]
D      K14449  mch, mcd; 2-methylfumaryl-CoA hydratase [EC:4.2.1.148]
D      K08691  mcl; malyl-CoA/(S)-citramalyl-CoA lyase [EC:4.1.3.24 4.1.3.25]
D      K14451  mcl2; (3S)-malyl-CoA thioesterase [EC:3.1.2.30]
D      K01965  PCCA, pccA; propionyl-CoA carboxylase alpha chain [EC:6.4.1.3]
D      K01966  PCCB, pccB; propionyl-CoA carboxylase beta chain [EC:6.4.1.3 2.1.3.15]
D      K11263  bccA, pccA; acetyl-CoA/propionyl-CoA carboxylase, biotin carboxylase, biotin carboxyl carrier protein [EC:6.4.1.2 6.4.1.3 6.3.4.14]
D      K18472  accD6; acetyl-CoA/propionyl-CoA carboxylase carboxyl transferase subunit [EC:6.4.1.2 6.4.1.3 2.1.3.15]
D      K19312  pccB; acetyl-CoA/propionyl-CoA carboxylase carboxyl transferase subunit [EC:6.4.1.2 6.4.1.3 2.1.3.15]
D      K22568  pccX; acetyl-CoA/propionyl-CoA carboxylase, PccX subunit [EC:6.4.1.2 6.4.1.3]
D      K01964  K01964; acetyl-CoA/propionyl-CoA carboxylase [EC:6.4.1.2 6.4.1.3]
D      K15036  K15036; acetyl-CoA/propionyl-CoA carboxylase [EC:6.4.1.2 6.4.1.3 2.1.3.15]
D      K15037  K15037; biotin carboxyl carrier protein
D      K01847  MUT; methylmalonyl-CoA mutase [EC:5.4.99.2]
D      K01849  E5.4.99.2B, mcmA2; methylmalonyl-CoA mutase, C-terminal domain [EC:5.4.99.2]
D      K01848  E5.4.99.2A, mcmA1; methylmalonyl-CoA mutase, N-terminal domain [EC:5.4.99.2]
D      K19268  glmE, mutE, mamB; methylaspartate mutase epsilon subunit [EC:5.4.99.1]
D      K01846  glmS, mutS, mamA; methylaspartate mutase sigma subunit [EC:5.4.99.1]
D      K04835  mal; methylaspartate ammonia-lyase [EC:4.3.1.2]
D      K19280  mct; succinyl-CoA:mesaconate CoA transferase [EC:2.8.3.26]
D      K19281  mcl; beta-methylmalyl-CoA/(S)-malyl-CoA lyase [EC:4.1.3.24]
D      K19282  aceB; bifunctional (S)-malyl-CoA lyase/thioesterase [EC:4.1.3.24 3.1.2.30]
D      K11517  HAO; (S)-2-hydroxy-acid oxidase [EC:1.1.3.15]
D      K00104  glcD; glycolate oxidase [EC:1.1.3.15]
D      K11472  glcE; glycolate oxidase FAD binding subunit
D      K11473  glcF; glycolate oxidase iron-sulfur subunit
D      K03781  katE, CAT, catB, srpA; catalase [EC:1.11.1.6]
D      K00015  gyaR, GOR1; glyoxylate reductase [EC:1.1.1.26]
D      K00049  GRHPR; glyoxylate/hydroxypyruvate reductase [EC:1.1.1.79 1.1.1.81]
D      K15919  HPR2_3; glyoxylate/hydroxypyruvate reductase [EC:1.1.1.79 1.1.1.81]
D      K18121  GLYR; glyoxylate/succinic semialdehyde reductase [EC:1.1.1.79 1.1.1.-]
D      K12972  ghrA; glyoxylate/hydroxypyruvate reductase [EC:1.1.1.79 1.1.1.81]
D      K00090  ghrB; glyoxylate/hydroxypyruvate/2-ketogluconate reductase [EC:1.1.1.79 1.1.1.81 1.1.1.215]
D      K00018  hprA; glycerate dehydrogenase [EC:1.1.1.29]
D      K15893  HPR1; glycerate dehydrogenase [EC:1.1.1.29]
D      K22982  K22982; hydroxypyruvate reductase [EC:1.1.1.81]
D      K19269  PGP, PGLP; phosphoglycolate phosphatase [EC:3.1.3.18 3.1.3.48]
D      K01091  gph; phosphoglycolate phosphatase [EC:3.1.3.18]
D      K22223  pgp; phosphoglycolate phosphatase [EC:3.1.3.18]
D      K01601  rbcL, cbbL; ribulose-bisphosphate carboxylase large chain [EC:4.1.1.39]
D      K01602  rbcS, cbbS; ribulose-bisphosphate carboxylase small chain [EC:4.1.1.39]
D      K00830  AGXT; alanine-glyoxylate transaminase / serine-glyoxylate transaminase / serine-pyruvate transaminase [EC:2.6.1.44 2.6.1.45 2.6.1.51]
D      K14272  GGAT; glutamate--glyoxylate aminotransferase [EC:2.6.1.4 2.6.1.2 2.6.1.44]
D      K00284  GLU, gltS; glutamate synthase (ferredoxin) [EC:1.4.7.1]
D      K01915  glnA, GLUL; glutamine synthetase [EC:6.3.1.2]
D      K00600  glyA, SHMT; glycine hydroxymethyltransferase [EC:2.1.2.1]
D      K00281  GLDC, gcvP; glycine dehydrogenase [EC:1.4.4.2]
D      K00282  gcvPA; glycine dehydrogenase subunit 1 [EC:1.4.4.2]
D      K00283  gcvPB; glycine dehydrogenase subunit 2 [EC:1.4.4.2]
D      K00605  gcvT, AMT; aminomethyltransferase [EC:2.1.2.10]
D      K00382  DLD, lpd, pdhD; dihydrolipoamide dehydrogenase [EC:1.8.1.4]
D      K02437  gcvH, GCSH; glycine cleavage system H protein
D      K01608  gcl; tartronate-semialdehyde synthase [EC:4.1.1.47]
D      K01816  hyi, gip; hydroxypyruvate isomerase [EC:5.3.1.22]
D      K00042  garR, glxR; 2-hydroxy-3-oxopropionate reductase [EC:1.1.1.60]
D      K00865  glxK, garK; glycerate 2-kinase [EC:2.7.1.165]
D      K11529  gck, gckA, GLYCTK; glycerate 2-kinase [EC:2.7.1.165]
D      K15918  GLYK; D-glycerate 3-kinase [EC:2.7.1.31]
D      K00050  ttuD; hydroxypyruvate reductase [EC:1.1.1.81]
D      K07248  aldA; lactaldehyde dehydrogenase / glycolaldehyde dehydrogenase [EC:1.2.1.22 1.2.1.21]
D      K00048  fucO; lactaldehyde reductase [EC:1.1.1.77]
D      K03779  ttdA; L(+)-tartrate dehydratase alpha subunit [EC:4.2.1.32]
D      K03780  ttdB; L(+)-tartrate dehydratase beta subunit [EC:4.2.1.32]
D      K07246  ttuC, dmlA; tartrate dehydrogenase/decarboxylase / D-malate dehydrogenase [EC:1.1.1.93 4.1.1.73 1.1.1.83]
D      K01625  eda; 2-dehydro-3-deoxyphosphogluconate aldolase / (4S)-4-hydroxy-2-oxoglutarate aldolase [EC:4.1.2.14 4.1.3.42]
D      K18123  HOGA1; 4-hydroxy-2-oxoglutarate aldolase [EC:4.1.3.16]
D      K01569  oxdD; oxalate decarboxylase [EC:4.1.1.2]
D      K00122  FDH; formate dehydrogenase [EC:1.17.1.9]
D      K00126  fdsD; formate dehydrogenase subunit delta [EC:1.17.1.9]
D      K00123  fdoG, fdhF, fdwA; formate dehydrogenase major subunit [EC:1.17.1.9]
D      K22515  fdwB; formate dehydrogenase beta subunit [EC:1.17.1.9]
D      K00124  fdoH, fdsB; formate dehydrogenase iron-sulfur subunit
D      K00127  fdoI, fdsG; formate dehydrogenase subunit gamma
D      K01432  AFMID; arylformamidase [EC:3.5.1.9]
D      K14263  BNA7; kynurenine formamidase [EC:3.5.1.9]
D      K07130  kynB; arylformamidase [EC:3.5.1.9]
D      K01433  purU; formyltetrahydrofolate deformylase [EC:3.5.1.10]
D      K01455  E3.5.1.49; formamidase [EC:3.5.1.49]
D      K03418  E3.5.1.56; N,N-dimethylformamidase [EC:3.5.1.56]
D      K01458  hutG; N-formylglutamate deformylase [EC:3.5.1.68]
D      K22133  AAE3; oxalate---CoA ligase [EC:6.2.1.8]
D      K01577  oxc; oxalyl-CoA decarboxylase [EC:4.1.1.8]
C    00640 Propanoate metabolism [PATH:ko00640]
D      K01895  ACSS1_2, acs; acetyl-CoA synthetase [EC:6.2.1.1]
D      K01908  ACSS3, prpE; propionyl-CoA synthetase [EC:6.2.1.17]
D      K01026  pct; propionate CoA-transferase [EC:2.8.3.1]
D      K01905  acdA; acetate---CoA ligase (ADP-forming) subunit alpha [EC:6.2.1.13]
D      K22224  acdB; acetate---CoA ligase (ADP-forming) subunit beta [EC:6.2.1.13]
D      K24012  acdAB; acetate---CoA ligase (ADP-forming) [EC:6.2.1.13]
D      K00925  ackA; acetate kinase [EC:2.7.2.1]
D      K00932  tdcD; propionate kinase [EC:2.7.2.15]
D      K19697  pduW; propionate kinase [EC:2.7.2.15]
D      K00625  E2.3.1.8, pta; phosphate acetyltransferase [EC:2.3.1.8]
D      K13788  pta; phosphate acetyltransferase [EC:2.3.1.8]
D      K15024  K15024; putative phosphotransacetylase [EC:2.3.1.8]
D      K13923  pduL; phosphate propanoyltransferase [EC:2.3.1.222]
D      K00166  BCKDHA, bkdA1; 2-oxoisovalerate dehydrogenase E1 component alpha subunit [EC:1.2.4.4]
D      K00167  BCKDHB, bkdA2; 2-oxoisovalerate dehydrogenase E1 component beta subunit [EC:1.2.4.4]
D      K11381  bkdA; 2-oxoisovalerate dehydrogenase E1 component [EC:1.2.4.4]
D      K09699  DBT, bkdB; 2-oxoisovalerate dehydrogenase E2 component (dihydrolipoyl transacylase) [EC:2.3.1.168]
D      K00382  DLD, lpd, pdhD; dihydrolipoamide dehydrogenase [EC:1.8.1.4]
D      K00169  porA; pyruvate ferredoxin oxidoreductase alpha subunit [EC:1.2.7.1]
D      K00170  porB; pyruvate ferredoxin oxidoreductase beta subunit [EC:1.2.7.1]
D      K00172  porC, porG; pyruvate ferredoxin oxidoreductase gamma subunit [EC:1.2.7.1]
D      K00189  vorG, porG; 2-oxoisovalerate/pyruvate ferredoxin oxidoreductase gamma subunit [EC:1.2.7.7 1.2.7.1]
D      K00171  porD; pyruvate ferredoxin oxidoreductase delta subunit [EC:1.2.7.1]
D      K00656  E2.3.1.54, pflD; formate C-acetyltransferase [EC:2.3.1.54]
D      K00248  ACADS, bcd; butyryl-CoA dehydrogenase [EC:1.3.8.1]
D      K00232  E1.3.3.6, ACOX1, ACOX3; acyl-CoA oxidase [EC:1.3.3.6]
D      K19745  acuI; acrylyl-CoA reductase (NADPH) [EC:1.3.1.-]
D      K20143  acrC; acrylyl-CoA reductase (NADH) [EC:1.3.1.95]
D      K20626  lcdA; lactoyl-CoA dehydratase subunit alpha [EC:4.2.1.54]
D      K20627  lcdB; lactoyl-CoA dehydratase subunit beta [EC:4.2.1.54]
D      K01692  paaF, echA; enoyl-CoA hydratase [EC:4.2.1.17]
D      K01825  fadB; 3-hydroxyacyl-CoA dehydrogenase / enoyl-CoA hydratase / 3-hydroxybutyryl-CoA epimerase / enoyl-CoA isomerase [EC:1.1.1.35 4.2.1.17 5.1.2.3 5.3.3.8]
D      K01782  fadJ; 3-hydroxyacyl-CoA dehydrogenase / enoyl-CoA hydratase / 3-hydroxybutyryl-CoA epimerase [EC:1.1.1.35 4.2.1.17 5.1.2.3]
D      K07515  HADHA; enoyl-CoA hydratase / long-chain 3-hydroxyacyl-CoA dehydrogenase [EC:4.2.1.17 1.1.1.211]
D      K07514  EHHADH; enoyl-CoA hydratase / 3-hydroxyacyl-CoA dehydrogenase / 3,2-trans-enoyl-CoA isomerase [EC:4.2.1.17 1.1.1.35 5.3.3.8]
D      K07511  ECHS1; enoyl-CoA hydratase [EC:4.2.1.17]
D      K14729  FOX2; multifunctional beta-oxidation protein [EC:4.2.1.- 1.1.1.-]
D      K05605  HIBCH; 3-hydroxyisobutyryl-CoA hydrolase [EC:3.1.2.4]
D      K23146  HPD1; 3-hydroxyisobutyrate/3-hydroxypropionate dehydrogenase [EC:1.1.1.31 1.1.1.59]
D      K11262  ACACA; acetyl-CoA carboxylase / biotin carboxylase 1 [EC:6.4.1.2 6.3.4.14 2.1.3.15]
D      K01946  ACACB; acetyl-CoA carboxylase / biotin carboxylase 2 [EC:6.4.1.2 6.3.4.14 2.1.3.15]
D      K01962  accA; acetyl-CoA carboxylase carboxyl transferase subunit alpha [EC:6.4.1.2 2.1.3.15]
D      K02160  accB, bccP; acetyl-CoA carboxylase biotin carboxyl carrier protein
D      K01961  accC; acetyl-CoA carboxylase, biotin carboxylase subunit [EC:6.4.1.2 6.3.4.14]
D      K01963  accD; acetyl-CoA carboxylase carboxyl transferase subunit beta [EC:6.4.1.2 2.1.3.15]
D      K11263  bccA, pccA; acetyl-CoA/propionyl-CoA carboxylase, biotin carboxylase, biotin carboxyl carrier protein [EC:6.4.1.2 6.4.1.3 6.3.4.14]
D      K18472  accD6; acetyl-CoA/propionyl-CoA carboxylase carboxyl transferase subunit [EC:6.4.1.2 6.4.1.3 2.1.3.15]
D      K19312  pccB; acetyl-CoA/propionyl-CoA carboxylase carboxyl transferase subunit [EC:6.4.1.2 6.4.1.3 2.1.3.15]
D      K22568  pccX; acetyl-CoA/propionyl-CoA carboxylase, PccX subunit [EC:6.4.1.2 6.4.1.3]
D      K01964  K01964; acetyl-CoA/propionyl-CoA carboxylase [EC:6.4.1.2 6.4.1.3]
D      K15036  K15036; acetyl-CoA/propionyl-CoA carboxylase [EC:6.4.1.2 6.4.1.3 2.1.3.15]
D      K15037  K15037; biotin carboxyl carrier protein
D      K01578  MLYCD; malonyl-CoA decarboxylase [EC:4.1.1.9]
D      K03416  E2.1.3.1-5S; methylmalonyl-CoA carboxyltransferase 5S subunit [EC:2.1.3.1]
D      K17489  E2.1.3.1-12S; methylmalonyl-CoA carboxyltransferase 12S subunit [EC:2.1.3.1]
D      K17490  E2.1.3.1-1.3S; methylmalonyl-CoA carboxyltransferase 1.3S subunit [EC:2.1.3.1]
D      K14468  mcr; malonyl-CoA reductase / 3-hydroxypropionate dehydrogenase (NADP+) [EC:1.2.1.75 1.1.1.298]
D      K00823  puuE; 4-aminobutyrate aminotransferase [EC:2.6.1.19]
D      K07250  gabT; 4-aminobutyrate aminotransferase / (S)-3-amino-2-methylpropionate transaminase / 5-aminovalerate transaminase [EC:2.6.1.19 2.6.1.22 2.6.1.48]
D      K13524  ABAT; 4-aminobutyrate aminotransferase / (S)-3-amino-2-methylpropionate transaminase [EC:2.6.1.19 2.6.1.22]
D      K00822  E2.6.1.18; beta-alanine--pyruvate transaminase [EC:2.6.1.18]
D      K01965  PCCA, pccA; propionyl-CoA carboxylase alpha chain [EC:6.4.1.3]
D      K01966  PCCB, pccB; propionyl-CoA carboxylase beta chain [EC:6.4.1.3 2.1.3.15]
D      K18426  ECHDC1; ethylmalonyl-CoA/methylmalonyl-CoA decarboxylase [EC:4.1.1.94 4.1.1.-]
D      K11264  scpB, mmcD; methylmalonyl-CoA decarboxylase [EC:4.1.1.-]
D      K05606  MCEE, epi; methylmalonyl-CoA/ethylmalonyl-CoA epimerase [EC:5.1.99.1]
D      K01847  MUT; methylmalonyl-CoA mutase [EC:5.4.99.2]
D      K01849  E5.4.99.2B, mcmA2; methylmalonyl-CoA mutase, C-terminal domain [EC:5.4.99.2]
D      K01848  E5.4.99.2A, mcmA1; methylmalonyl-CoA mutase, N-terminal domain [EC:5.4.99.2]
D      K22214  scpC; propionyl-CoA:succinyl-CoA transferase [EC:2.8.3.-]
D      K01899  LSC1; succinyl-CoA synthetase alpha subunit [EC:6.2.1.4 6.2.1.5]
D      K01900  LSC2; succinyl-CoA synthetase beta subunit [EC:6.2.1.4 6.2.1.5]
D      K01903  sucC; succinyl-CoA synthetase beta subunit [EC:6.2.1.5]
D      K01902  sucD; succinyl-CoA synthetase alpha subunit [EC:6.2.1.5]
D      K00140  mmsA, iolA, ALDH6A1; malonate-semialdehyde dehydrogenase (acetylating) / methylmalonate-semialdehyde dehydrogenase [EC:1.2.1.18 1.2.1.27]
D      K01659  prpC; 2-methylcitrate synthase [EC:2.3.3.5]
D      K01720  prpD; 2-methylcitrate dehydratase [EC:4.2.1.79]
D      K20455  acnD; 2-methylcitrate dehydratase (2-methyl-trans-aconitate forming) [EC:4.2.1.117]
D      K09788  prpF; 2-methylaconitate isomerase [EC:5.3.3.-]
D      K01682  acnB; aconitate hydratase 2 / 2-methylisocitrate dehydratase [EC:4.2.1.3 4.2.1.99]
D      K03417  prpB; methylisocitrate lyase [EC:4.1.3.30]
D      K00016  LDH, ldh; L-lactate dehydrogenase [EC:1.1.1.27]
D      K00626  ACAT, atoB; acetyl-CoA C-acetyltransferase [EC:2.3.1.9]
D      K01034  atoD; acetate CoA/acetoacetate CoA-transferase alpha subunit [EC:2.8.3.8 2.8.3.9]
D      K01035  atoA; acetate CoA/acetoacetate CoA-transferase beta subunit [EC:2.8.3.8 2.8.3.9]
D      K19709  ydiF; acetate CoA-transferase [EC:2.8.3.8]
D      K01574  adc; acetoacetate decarboxylase [EC:4.1.1.4]
D      K18223  prmA; propane 2-monooxygenase large subunit [EC:1.14.13.227]
D      K18224  prmC; propane 2-monooxygenase small subunit [EC:1.14.13.227]
D      K18226  prmD; propane monooxygenase coupling protein
D      K18225  prmB; propane monooxygenase reductase component [EC:1.18.1.-]
D      K23259  adh; isopropanol dehydrogenase (NADP+) [EC:1.1.1.80]
D      K18382  adh1; NAD+-dependent secondary alcohol dehydrogenase Adh1 [EC:1.1.1.-]
D      K18369  adh2; alcohol dehydrogenase [EC:1.1.1.-]
D      K18370  adh3; alcohol dehydrogenase [EC:1.1.1.-]
D      K18371  acmA; acetone monooxygenase (methyl acetate-forming) [EC:1.14.13.226]
D      K18372  acmB; methyl acetate hydrolase [EC:3.1.1.114]
D      K01734  mgsA; methylglyoxal synthase [EC:4.2.3.3]
D      K08325  yqhD; NADP-dependent alcohol dehydrogenase [EC:1.1.-.-]
D      K18471  ydjG; methylglyoxal reductase [EC:1.1.1.-]
D      K00005  gldA; glycerol dehydrogenase [EC:1.1.1.6]
D      K17741  GRE2; NADPH-dependent methylglyoxal reductase [EC:1.1.1.283]
D      K23257  yvgN; methylglyoxal/glyoxal reductase [EC:1.1.1.283 1.1.1.-]
D      K00048  fucO; lactaldehyde reductase [EC:1.1.1.77]
D      K01699  pduC; propanediol dehydratase large subunit [EC:4.2.1.28]
D      K13919  pduD; propanediol dehydratase medium subunit [EC:4.2.1.28]
D      K13920  pduE; propanediol dehydratase small subunit [EC:4.2.1.28]
D      K00086  dhaT; 1,3-propanediol dehydrogenase [EC:1.1.1.202]
D      K13921  pduQ; 1-propanol dehydrogenase
D      K13922  pduP; propionaldehyde dehydrogenase [EC:1.2.1.87]
C    00650 Butanoate metabolism [PATH:ko00650]
D      K00626  ACAT, atoB; acetyl-CoA C-acetyltransferase [EC:2.3.1.9]
D      K00074  paaH, hbd, fadB, mmgB; 3-hydroxybutyryl-CoA dehydrogenase [EC:1.1.1.157]
D      K00022  HADH; 3-hydroxyacyl-CoA dehydrogenase [EC:1.1.1.35]
D      K07516  fadN; 3-hydroxyacyl-CoA dehydrogenase [EC:1.1.1.35]
D      K01825  fadB; 3-hydroxyacyl-CoA dehydrogenase / enoyl-CoA hydratase / 3-hydroxybutyryl-CoA epimerase / enoyl-CoA isomerase [EC:1.1.1.35 4.2.1.17 5.1.2.3 5.3.3.8]
D      K01782  fadJ; 3-hydroxyacyl-CoA dehydrogenase / enoyl-CoA hydratase / 3-hydroxybutyryl-CoA epimerase [EC:1.1.1.35 4.2.1.17 5.1.2.3]
D      K01692  paaF, echA; enoyl-CoA hydratase [EC:4.2.1.17]
D      K01715  crt; enoyl-CoA hydratase [EC:4.2.1.17]
D      K07515  HADHA; enoyl-CoA hydratase / long-chain 3-hydroxyacyl-CoA dehydrogenase [EC:4.2.1.17 1.1.1.211]
D      K07514  EHHADH; enoyl-CoA hydratase / 3-hydroxyacyl-CoA dehydrogenase / 3,2-trans-enoyl-CoA isomerase [EC:4.2.1.17 1.1.1.35 5.3.3.8]
D      K07511  ECHS1; enoyl-CoA hydratase [EC:4.2.1.17]
D      K00248  ACADS, bcd; butyryl-CoA dehydrogenase [EC:1.3.8.1]
D      K00209  fabV, ter; enoyl-[acyl-carrier protein] reductase / trans-2-enoyl-CoA reductase (NAD+) [EC:1.3.1.9 1.3.1.44]
D      K17829  ccrA; crotonyl-CoA reductase [EC:1.3.1.86]
D      K01034  atoD; acetate CoA/acetoacetate CoA-transferase alpha subunit [EC:2.8.3.8 2.8.3.9]
D      K01035  atoA; acetate CoA/acetoacetate CoA-transferase beta subunit [EC:2.8.3.8 2.8.3.9]
D      K19709  ydiF; acetate CoA-transferase [EC:2.8.3.8]
D      K23756  ACSM1, LAE; medium-chain acyl-CoA ligase / lipoate-activating enzyme [EC:6.2.1.2]
D      K01896  ACSM; medium-chain acyl-CoA synthetase [EC:6.2.1.2]
D      K01913  AAE7, ACN1; acetate/butyrate---CoA ligase [EC:6.2.1.1 6.2.1.2]
D      K00929  buk; butyrate kinase [EC:2.7.2.7]
D      K00634  ptb; phosphate butyryltransferase [EC:2.3.1.19]
D      K00132  E1.2.1.10; acetaldehyde dehydrogenase (acetylating) [EC:1.2.1.10]
D      K04072  adhE; acetaldehyde dehydrogenase / alcohol dehydrogenase [EC:1.2.1.10 1.1.1.1]
D      K04073  mhpF; acetaldehyde dehydrogenase [EC:1.2.1.10]
D      K18366  bphJ, xylQ, nahO, tesF; acetaldehyde/propanal dehydrogenase [EC:1.2.1.10 1.2.1.87]
D      K00100  bdhAB; butanol dehydrogenase [EC:1.1.1.-]
D      K21317  bmoX; butane monooxygenase alpha subunit [EC:1.14.13.230]
D      K21318  bmoY; butane monooxygenase beta subunit [EC:1.14.13.230]
D      K21319  bmoZ; butane monooxygenase gamma subunit [EC:1.14.13.230]
D      K21320  bmoC; butane monooxygenase reductase
D      K21321  bmoB; butane monooxygenase regulatory protein
D      K21322  bmoD; butane monooxygenase hypothetical assembly protein
D      K17865  croR; 3-hydroxybutyryl-CoA dehydratase [EC:4.2.1.55]
D      K03821  phbC, phaC; polyhydroxyalkanoate synthase subunit PhaC [EC:2.3.1.-]
D      K22881  phaE; polyhydroxyalkanoate synthase subunit PhaE
D      K05973  phaZ; poly(3-hydroxybutyrate) depolymerase [EC:3.1.1.75]
D      K00023  phbB; acetoacetyl-CoA reductase [EC:1.1.1.36]
D      K01615  gcdA; glutaconyl-CoA decarboxylase subunit alpha [EC:7.2.4.5]
D      K20509  madB, oadB, gcdB, mmdB; carboxybiotin decarboxylase [EC:7.2.4.1]
D      K23351  gcdC, mmdC; glutaconyl-CoA/methylmalonyl-CoA decarboxylase subunit gamma
D      K23352  gcdD, mmdD; glutaconyl-CoA/methylmalonyl-CoA decarboxylase subunit delta
D      K01039  gctA; glutaconate CoA-transferase, subunit A [EC:2.8.3.12]
D      K01040  gctB; glutaconate CoA-transferase, subunit B [EC:2.8.3.12]
D      K00109  L2HGDH; 2-hydroxyglutarate dehydrogenase [EC:1.1.99.2]
D      K07246  ttuC, dmlA; tartrate dehydrogenase/decarboxylase / D-malate dehydrogenase [EC:1.1.1.93 4.1.1.73 1.1.1.83]
D      K01799  nicE, maiA; maleate isomerase [EC:5.2.1.1]
D      K00239  sdhA, frdA; succinate dehydrogenase / fumarate reductase, flavoprotein subunit [EC:1.3.5.1 1.3.5.4]
D      K00240  sdhB, frdB; succinate dehydrogenase / fumarate reductase, iron-sulfur subunit [EC:1.3.5.1 1.3.5.4]
D      K00241  sdhC, frdC; succinate dehydrogenase / fumarate reductase, cytochrome b subunit
D      K00242  sdhD, frdD; succinate dehydrogenase / fumarate reductase, membrane anchor subunit
D      K18859  sdhD, frdD; succinate dehydrogenase / fumarate reductase, subunit D
D      K18860  sdhD, frdD; putative succinate dehydrogenase / fumarate reductase, subunit D
D      K00244  frdA; fumarate reductase flavoprotein subunit [EC:1.3.5.4]
D      K00245  frdB; fumarate reductase iron-sulfur subunit [EC:1.3.5.4]
D      K00246  frdC; fumarate reductase subunit C
D      K00247  frdD; fumarate reductase subunit D
D      K01580  E4.1.1.15, gadB, gadA, GAD; glutamate decarboxylase [EC:4.1.1.15]
D      K00823  puuE; 4-aminobutyrate aminotransferase [EC:2.6.1.19]
D      K14268  davT, gabT; 5-aminovalerate/4-aminobutyrate aminotransferase [EC:2.6.1.48 2.6.1.19]
D      K07250  gabT; 4-aminobutyrate aminotransferase / (S)-3-amino-2-methylpropionate transaminase / 5-aminovalerate transaminase [EC:2.6.1.19 2.6.1.22 2.6.1.48]
D      K13524  ABAT; 4-aminobutyrate aminotransferase / (S)-3-amino-2-methylpropionate transaminase [EC:2.6.1.19 2.6.1.22]
D      K16871  POP2; 4-aminobutyrate---pyruvate transaminase [EC:2.6.1.96]
D      K00135  gabD; succinate-semialdehyde dehydrogenase / glutarate-semialdehyde dehydrogenase [EC:1.2.1.16 1.2.1.79 1.2.1.20]
D      K00139  ALDH5A1; succinate-semialdehyde dehydrogenase [EC:1.2.1.24]
D      K17761  SSADH; succinate-semialdehyde dehydrogenase, mitochondrial [EC:1.2.1.24]
D      K08324  sad; succinate-semialdehyde dehydrogenase [EC:1.2.1.16 1.2.1.24]
D      K18118  aarC, cat1; succinyl-CoA:acetate CoA-transferase [EC:2.8.3.18]
D      K18119  sucD; succinate-semialdehyde dehydrogenase [EC:1.2.1.76]
D      K18120  4hbD, abfH; 4-hydroxybutyrate dehydrogenase [EC:1.1.1.61]
D      K00043  gbd; 4-hydroxybutyrate dehydrogenase [EC:1.1.1.61]
D      K08318  yihU; 4-hydroxybutyrate dehydrogenase / sulfolactaldehyde 3-reductase [EC:1.1.1.61 1.1.1.373]
D      K18121  GLYR; glyoxylate/succinic semialdehyde reductase [EC:1.1.1.79 1.1.1.-]
D      K18122  cat2, abfT; 4-hydroxybutyrate CoA-transferase [EC:2.8.3.-]
D      K14534  abfD; 4-hydroxybutyryl-CoA dehydratase / vinylacetyl-CoA-Delta-isomerase [EC:4.2.1.120 5.3.3.3]
D      K00656  E2.3.1.54, pflD; formate C-acetyltransferase [EC:2.3.1.54]
D      K00169  porA; pyruvate ferredoxin oxidoreductase alpha subunit [EC:1.2.7.1]
D      K00170  porB; pyruvate ferredoxin oxidoreductase beta subunit [EC:1.2.7.1]
D      K00172  porC, porG; pyruvate ferredoxin oxidoreductase gamma subunit [EC:1.2.7.1]
D      K00189  vorG, porG; 2-oxoisovalerate/pyruvate ferredoxin oxidoreductase gamma subunit [EC:1.2.7.7 1.2.7.1]
D      K00171  porD; pyruvate ferredoxin oxidoreductase delta subunit [EC:1.2.7.1]
D      K03737  por, nifJ; pyruvate-ferredoxin/flavodoxin oxidoreductase [EC:1.2.7.1 1.2.7.-]
D      K00174  korA, oorA, oforA; 2-oxoglutarate/2-oxoacid ferredoxin oxidoreductase subunit alpha [EC:1.2.7.3 1.2.7.11]
D      K00175  korB, oorB, oforB; 2-oxoglutarate/2-oxoacid ferredoxin oxidoreductase subunit beta [EC:1.2.7.3 1.2.7.11]
D      K01641  E2.3.3.10; hydroxymethylglutaryl-CoA synthase [EC:2.3.3.10]
D      K01640  E4.1.3.4, HMGCL, hmgL; hydroxymethylglutaryl-CoA lyase [EC:4.1.3.4]
D      K01027  OXCT; 3-oxoacid CoA-transferase [EC:2.8.3.5]
D      K01028  E2.8.3.5A, scoA; 3-oxoacid CoA-transferase subunit A [EC:2.8.3.5]
D      K01029  E2.8.3.5B, scoB; 3-oxoacid CoA-transferase subunit B [EC:2.8.3.5]
D      K01907  AACS, acsA; acetoacetyl-CoA synthetase [EC:6.2.1.16]
D      K00019  E1.1.1.30, bdh; 3-hydroxybutyrate dehydrogenase [EC:1.1.1.30]
D      K07518  E3.1.1.22; hydroxybutyrate-dimer hydrolase [EC:3.1.1.22]
D      K01652  E2.2.1.6L, ilvB, ilvG, ilvI; acetolactate synthase I/II/III large subunit [EC:2.2.1.6]
D      K01653  E2.2.1.6S, ilvH, ilvN; acetolactate synthase I/III small subunit [EC:2.2.1.6]
D      K11258  ilvM; acetolactate synthase II small subunit [EC:2.2.1.6]
D      K01575  alsD, budA, aldC; acetolactate decarboxylase [EC:4.1.1.5]
D      K00004  BDH, butB; (R,R)-butanediol dehydrogenase / meso-butanediol dehydrogenase / diacetyl reductase [EC:1.1.1.4 1.1.1.- 1.1.1.303]
D      K03366  butA, budC; meso-butanediol dehydrogenase / (S,S)-butanediol dehydrogenase / diacetyl reductase [EC:1.1.1.- 1.1.1.76 1.1.1.304]
D      K18009  budC; meso-butanediol dehydrogenase / (S,S)-butanediol dehydrogenase / diacetyl reductase [EC:1.1.1.- 1.1.1.76 1.1.1.304]
C    00660 C5-Branched dibasic acid metabolism [PATH:ko00660]
D      K01652  E2.2.1.6L, ilvB, ilvG, ilvI; acetolactate synthase I/II/III large subunit [EC:2.2.1.6]
D      K01653  E2.2.1.6S, ilvH, ilvN; acetolactate synthase I/III small subunit [EC:2.2.1.6]
D      K11258  ilvM; acetolactate synthase II small subunit [EC:2.2.1.6]
D      K01575  alsD, budA, aldC; acetolactate decarboxylase [EC:4.1.1.5]
D      K17724  IRG1; aconitate decarboxylase [EC:4.1.1.6]
D      K22002  ADI1; aconitate Delta-isomerase [EC:5.3.3.7]
D      K22003  ais; aconitate Delta-isomerase [EC:5.3.3.7]
D      K22004  TAD1; trans-aconitate decarboxylase [EC:4.1.1.113]
D      K22005  CYP3; itaconate hydroxylase
D      K18288  ict-Y; itaconate CoA-transferase [EC:2.8.3.-]
D      K18289  ict-P; itaconate CoA-transferase [EC:2.8.3.- 2.8.3.22]
D      K01903  sucC; succinyl-CoA synthetase beta subunit [EC:6.2.1.5]
D      K01902  sucD; succinyl-CoA synthetase alpha subunit [EC:6.2.1.5]
D      K18290  ich-Y; itaconyl-CoA hydratase [EC:4.2.1.56]
D      K18291  ich-P; itaconyl-CoA hydratase / mesaconyl-C4 CoA hydratase [EC:4.2.1.56 4.2.1.-]
D      K18292  E4.1.3.25; (S)-citramalyl-CoA lyase [EC:4.1.3.25]
D      K14471  smtA1; succinyl-CoA:(S)-malate CoA-transferase subunit A [EC:2.8.3.22]
D      K14472  smtB; succinyl-CoA:(S)-malate CoA-transferase subunit B [EC:2.8.3.22]
D      K04835  mal; methylaspartate ammonia-lyase [EC:4.3.1.2]
D      K19268  glmE, mutE, mamB; methylaspartate mutase epsilon subunit [EC:5.4.99.1]
D      K01846  glmS, mutS, mamA; methylaspartate mutase sigma subunit [EC:5.4.99.1]
D      K08691  mcl; malyl-CoA/(S)-citramalyl-CoA lyase [EC:4.1.3.24 4.1.3.25]
D      K19281  mcl; beta-methylmalyl-CoA/(S)-malyl-CoA lyase [EC:4.1.3.24]
D      K14449  mch, mcd; 2-methylfumaryl-CoA hydratase [EC:4.2.1.148]
D      K10218  ligK, galC; 4-hydroxy-4-methyl-2-oxoglutarate aldolase [EC:4.1.3.17]
D      K09011  cimA; (R)-citramalate synthase [EC:2.3.1.182]
D      K01703  leuC, IPMI-L; 3-isopropylmalate/(R)-2-methylmalate dehydratase large subunit [EC:4.2.1.33 4.2.1.35]
D      K01704  leuD, IPMI-S; 3-isopropylmalate/(R)-2-methylmalate dehydratase small subunit [EC:4.2.1.33 4.2.1.35]
D      K00052  leuB, IMDH; 3-isopropylmalate dehydrogenase [EC:1.1.1.85]
C    00562 Inositol phosphate metabolism [PATH:ko00562]
D      K00914  PIK3C3, VPS34; phosphatidylinositol 3-kinase [EC:2.7.1.137]
D      K01108  MTM1; myotubularin [EC:3.1.3.64 3.1.3.95]
D      K18081  MTMR1_2; myotubularin-related protein 1/2 [EC:3.1.3.64 3.1.3.95]
D      K18082  MTMR3_4, ZFYVE10_11; myotubularin-related protein 3/4 [EC:3.1.3.48 3.1.3.64 3.1.3.95]
D      K18083  MTMR6_7_8; myotubularin-related protein 6/7/8 [EC:3.1.3.64 3.1.3.95]
D      K18086  MTMR14; myotubularin-related protein 14 [EC:3.1.3.64 3.1.3.95]
D      K21302  sapM; phosphatidylinositol-3-phosphatase [EC:3.1.3.64]
D      K00888  PI4KA; phosphatidylinositol 4-kinase A [EC:2.7.1.67]
D      K19801  PI4KB; phosphatidylinositol 4-kinase B [EC:2.7.1.67]
D      K13711  PI4K2; phosphatidylinositol 4-kinase type 2 [EC:2.7.1.67]
D      K21797  SAC1, SACM1L; phosphatidylinositol 4-phosphatase [EC:3.1.3.-]
D      K21798  SAC2, INPP5F; phosphatidylinositol 4-phosphatase [EC:3.1.3.-]
D      K00889  PIP5K; 1-phosphatidylinositol-4-phosphate 5-kinase [EC:2.7.1.68]
D      K13712  PIP5KL1; phosphatidylinositol-4-phosphate 5-kinase-like protein 1 [EC:2.7.1.68]
D      K01099  INPP5B_F; inositol polyphosphate 5-phosphatase INPP5B/F [EC:3.1.3.36]
D      K20278  INPP5E; inositol polyphosphate 5-phosphatase INPP5E [EC:3.1.3.36]
D      K20279  SYNJ; synaptojanin [EC:3.1.3.36]
D      K00922  PIK3CA_B_D; phosphatidylinositol-4,5-bisphosphate 3-kinase catalytic subunit alpha/beta/delta [EC:2.7.1.153]
D      K21289  PIK3CG; phosphatidylinositol-4,5-bisphosphate 3-kinase catalytic subunit gamma [EC:2.7.1.153]
D      K01110  PTEN; phosphatidylinositol-3,4,5-trisphosphate 3-phosphatase and dual-specificity protein phosphatase PTEN [EC:3.1.3.16 3.1.3.48 3.1.3.67]
D      K03084  SHIP1, INPP5D; phosphatidylinositol-3,4,5-trisphosphate 5-phosphatase 1 [EC:3.1.3.86]
D      K15909  SHIP2, INPPL1; phosphatidylinositol-3,4,5-trisphosphate 5-phosphatase 2 [EC:3.1.3.86]
D      K00923  PIK3C2; phosphatidylinositol-4-phosphate 3-kinase [EC:2.7.1.154]
D      K01109  INPP4; inositol polyphosphate-4-phosphatase [EC:3.1.3.66]
D      K00921  PIKFYVE, FAB1; 1-phosphatidylinositol-3-phosphate 5-kinase [EC:2.7.1.150]
D      K22913  FIG4; phosphatidylinositol 3,5-bisphosphate 5-phosphatase [EC:3.1.3.-]
D      K00920  PIP4K2; 1-phosphatidylinositol-5-phosphate 4-kinase [EC:2.7.1.149]
D      K05858  PLCB; phosphatidylinositol phospholipase C, beta [EC:3.1.4.11]
D      K05857  PLCD; phosphatidylinositol phospholipase C, delta [EC:3.1.4.11]
D      K05860  PLCE; phosphatidylinositol phospholipase C, epsilon [EC:3.1.4.11]
D      K01116  PLCG1; phosphatidylinositol phospholipase C, gamma-1 [EC:3.1.4.11]
D      K05859  PLCG2; phosphatidylinositol phospholipase C, gamma-2 [EC:3.1.4.11]
D      K05861  PLCZ; phosphatidylinositol phospholipase C, zeta [EC:3.1.4.11]
D      K19006  PLCH; phosphatidylinositol phospholipase C, eta [EC:3.1.4.11]
D      K01114  plc; phospholipase C [EC:3.1.4.3]
D      K16619  plc, cpa; phospholipase C / alpha-toxin [EC:3.1.4.3]
D      K01771  plc; 1-phosphatidylinositol phosphodiesterase [EC:4.6.1.13]
D      K01092  E3.1.3.25, IMPA, suhB; myo-inositol-1(or 4)-monophosphatase [EC:3.1.3.25]
D      K10047  VTC4; inositol-phosphate phosphatase / L-galactose 1-phosphate phosphatase [EC:3.1.3.25 3.1.3.93]
D      K18649  IMPL2; inositol-phosphate phosphatase / L-galactose 1-phosphate phosphatase / histidinol-phosphatase [EC:3.1.3.25 3.1.3.93 3.1.3.15]
D      K00999  CDIPT; CDP-diacylglycerol--inositol 3-phosphatidyltransferase [EC:2.7.8.11]
D      K01858  INO1, ISYNA1; myo-inositol-1-phosphate synthase [EC:5.5.1.4]
D      K01107  INPP1; inositol polyphosphate 1-phosphatase [EC:3.1.3.57]
D      K15422  SAL; 3'(2'), 5'-bisphosphate nucleotidase / inositol polyphosphate 1-phosphatase [EC:3.1.3.7 3.1.3.57]
D      K19517  MIK; 1D-myo-inositol 3-kinase [EC:2.7.1.64]
D      K01106  INPP5A; inositol polyphosphate 5-phosphatase INPP5A [EC:3.1.3.56]
D      K24222  INPP5J_K; inositol polyphosphate 5-phosphatase INPP5J/K [EC:3.1.3.56]
D      K24221  IP5P1_2; type I inositol polyphosphate 5-phosphatase IP5P1/2 [EC:3.1.3.56]
D      K03103  MINPP1; multiple inositol-polyphosphate phosphatase / 2,3-bisphosphoglycerate 3-phosphatase [EC:3.1.3.62 3.1.3.80]
D      K00911  ITPK; 1D-myo-inositol-triphosphate 3-kinase [EC:2.7.1.127]
D      K00913  ITPK1; inositol-1,3,4-trisphosphate 5/6-kinase / inositol-tetrakisphosphate 1-kinase [EC:2.7.1.159 2.7.1.134]
D      K01765  ITPK4; inositol-1,3,4-trisphosphate 5/6-kinase [EC:2.7.1.159]
D      K00915  IPMK, IPK2; inositol-polyphosphate multikinase [EC:2.7.1.140 2.7.1.151]
D      K10572  IPPK; inositol-pentakisphosphate 2-kinase [EC:2.7.1.158]
D      K19786  IPK1; inositol-pentakisphosphate 2-kinase [EC:2.7.1.158]
D      K01083  E3.1.3.8; 3-phytase [EC:3.1.3.8]
D      K01093  appA; 4-phytase / acid phosphatase [EC:3.1.3.26 3.1.3.2]
D      K23992  K23992; 1L-myo-inositol 1-phosphate cytidylyltransferase / CDP-L-myo-inositol myo-inositolphosphotransferase [EC:2.7.7.74 2.7.8.34]
D      K07281  ipct; 1L-myo-inositol 1-phosphate cytidylyltransferase [EC:2.7.7.74]
D      K07291  dipps; CDP-L-myo-inositol myo-inositolphosphotransferase [EC:2.7.8.34]
D      K00469  MIOX; inositol oxygenase [EC:1.13.99.1]
D      K00010  iolG; myo-inositol 2-dehydrogenase / D-chiro-inositol 1-dehydrogenase [EC:1.1.1.18 1.1.1.369]
D      K06606  iolI; 2-keto-myo-inositol isomerase [EC:5.3.99.11]
D      K16043  iolX; scyllo-inositol 2-dehydrogenase (NAD+) [EC:1.1.1.370]
D      K16044  iolW; scyllo-inositol 2-dehydrogenase (NADP+) [EC:1.1.1.371]
D      K22230  iolU; scyllo-inositol 2-dehydrogenase (NADP+) [EC:1.1.1.-]
D      K22231  iolM; scyllo-inosose 3-dehydrogenase [EC:1.1.1.-]
D      K22232  iolN; 3-dehydro-scyllo-inosose hydrolase [EC:3.7.1.-]
D      K22233  iolO; 5-keto-L-gluconate epimerase [EC:5.1.-.-]
D      K03335  iolE; inosose dehydratase [EC:4.2.1.44]
D      K03336  iolD; 3D-(3,5/4)-trihydroxycyclohexane-1,2-dione acylhydrolase (decyclizing) [EC:3.7.1.22]
D      K03337  iolB; 5-deoxy-glucuronate isomerase [EC:5.3.1.30]
D      K03338  iolC; 5-dehydro-2-deoxygluconokinase [EC:2.7.1.92]
D      K03339  iolJ; 6-phospho-5-dehydro-2-deoxy-D-gluconate aldolase [EC:4.1.2.29]
D      K00140  mmsA, iolA, ALDH6A1; malonate-semialdehyde dehydrogenase (acetylating) / methylmalonate-semialdehyde dehydrogenase [EC:1.2.1.18 1.2.1.27]
D      K01803  TPI, tpiA; triosephosphate isomerase (TIM) [EC:5.3.1.1]
B
B  09102 Energy metabolism
C    00190 Oxidative phosphorylation [PATH:ko00190]
D      K00330  nuoA; NADH-quinone oxidoreductase subunit A [EC:7.1.1.2]
D      K00331  nuoB; NADH-quinone oxidoreductase subunit B [EC:7.1.1.2]
D      K00332  nuoC; NADH-quinone oxidoreductase subunit C [EC:7.1.1.2]
D      K00333  nuoD; NADH-quinone oxidoreductase subunit D [EC:7.1.1.2]
D      K13378  nuoCD; NADH-quinone oxidoreductase subunit C/D [EC:7.1.1.2]
D      K13380  nuoBCD; NADH-quinone oxidoreductase subunit B/C/D [EC:7.1.1.2]
D      K00334  nuoE; NADH-quinone oxidoreductase subunit E [EC:7.1.1.2]
D      K00335  nuoF; NADH-quinone oxidoreductase subunit F [EC:7.1.1.2]
D      K00336  nuoG; NADH-quinone oxidoreductase subunit G [EC:7.1.1.2]
D      K00337  nuoH; NADH-quinone oxidoreductase subunit H [EC:7.1.1.2]
D      K00338  nuoI; NADH-quinone oxidoreductase subunit I [EC:7.1.1.2]
D      K00339  nuoJ; NADH-quinone oxidoreductase subunit J [EC:7.1.1.2]
D      K00340  nuoK; NADH-quinone oxidoreductase subunit K [EC:7.1.1.2]
D      K00341  nuoL; NADH-quinone oxidoreductase subunit L [EC:7.1.1.2]
D      K00342  nuoM; NADH-quinone oxidoreductase subunit M [EC:7.1.1.2]
D      K15863  nuoLM; NADH-quinone oxidoreductase subunit L/M [EC:7.1.1.2]
D      K00343  nuoN; NADH-quinone oxidoreductase subunit N [EC:7.1.1.2]
D      K05572  ndhA; NAD(P)H-quinone oxidoreductase subunit 1 [EC:7.1.1.2]
D      K05573  ndhB; NAD(P)H-quinone oxidoreductase subunit 2 [EC:7.1.1.2]
D      K05574  ndhC; NAD(P)H-quinone oxidoreductase subunit 3 [EC:7.1.1.2]
D      K05575  ndhD; NAD(P)H-quinone oxidoreductase subunit 4 [EC:7.1.1.2]
D      K05576  ndhE; NAD(P)H-quinone oxidoreductase subunit 4L [EC:7.1.1.2]
D      K05577  ndhF; NAD(P)H-quinone oxidoreductase subunit 5 [EC:7.1.1.2]
D      K05578  ndhG; NAD(P)H-quinone oxidoreductase subunit 6 [EC:7.1.1.2]
D      K05579  ndhH; NAD(P)H-quinone oxidoreductase subunit H [EC:7.1.1.2]
D      K05580  ndhI; NAD(P)H-quinone oxidoreductase subunit I [EC:7.1.1.2]
D      K05581  ndhJ; NAD(P)H-quinone oxidoreductase subunit J [EC:7.1.1.2]
D      K05582  ndhK; NAD(P)H-quinone oxidoreductase subunit K [EC:7.1.1.2]
D      K05583  ndhL; NAD(P)H-quinone oxidoreductase subunit L [EC:7.1.1.2]
D      K05584  ndhM; NAD(P)H-quinone oxidoreductase subunit M [EC:7.1.1.2]
D      K05585  ndhN; NAD(P)H-quinone oxidoreductase subunit N [EC:7.1.1.2]
D      K05586  hoxE; bidirectional [NiFe] hydrogenase diaphorase subunit [EC:7.1.1.2]
D      K05587  hoxF; bidirectional [NiFe] hydrogenase diaphorase subunit [EC:7.1.1.2]
D      K05588  hoxU; bidirectional [NiFe] hydrogenase diaphorase subunit [EC:7.1.1.2]
D      K03878  ND1; NADH-ubiquinone oxidoreductase chain 1 [EC:7.1.1.2]
D      K03879  ND2; NADH-ubiquinone oxidoreductase chain 2 [EC:7.1.1.2]
D      K03880  ND3; NADH-ubiquinone oxidoreductase chain 3 [EC:7.1.1.2]
D      K03881  ND4; NADH-ubiquinone oxidoreductase chain 4 [EC:7.1.1.2]
D      K03882  ND4L; NADH-ubiquinone oxidoreductase chain 4L [EC:7.1.1.2]
D      K03883  ND5; NADH-ubiquinone oxidoreductase chain 5 [EC:7.1.1.2]
D      K03884  ND6; NADH-ubiquinone oxidoreductase chain 6 [EC:7.1.1.2]
D      K03934  NDUFS1; NADH dehydrogenase (ubiquinone) Fe-S protein 1 [EC:7.1.1.2]
D      K03935  NDUFS2; NADH dehydrogenase (ubiquinone) Fe-S protein 2 [EC:7.1.1.2]
D      K03936  NDUFS3; NADH dehydrogenase (ubiquinone) Fe-S protein 3 [EC:7.1.1.2]
D      K03937  NDUFS4; NADH dehydrogenase (ubiquinone) Fe-S protein 4
D      K03938  NDUFS5; NADH dehydrogenase (ubiquinone) Fe-S protein 5
D      K03939  NDUFS6; NADH dehydrogenase (ubiquinone) Fe-S protein 6
D      K03940  NDUFS7; NADH dehydrogenase (ubiquinone) Fe-S protein 7 [EC:7.1.1.2]
D      K03941  NDUFS8; NADH dehydrogenase (ubiquinone) Fe-S protein 8 [EC:7.1.1.2]
D      K03942  NDUFV1; NADH dehydrogenase (ubiquinone) flavoprotein 1 [EC:7.1.1.2]
D      K03943  NDUFV2; NADH dehydrogenase (ubiquinone) flavoprotein 2 [EC:7.1.1.2]
D      K03944  NDUFV3; NADH dehydrogenase (ubiquinone) flavoprotein 3
D      K03945  NDUFA1; NADH dehydrogenase (ubiquinone) 1 alpha subcomplex subunit 1
D      K03946  NDUFA2; NADH dehydrogenase (ubiquinone) 1 alpha subcomplex subunit 2
D      K03947  NDUFA3; NADH dehydrogenase (ubiquinone) 1 alpha subcomplex subunit 3
D      K03948  NDUFA4; NADH dehydrogenase (ubiquinone) 1 alpha subcomplex subunit 4
D      K03949  NDUFA5; NADH dehydrogenase (ubiquinone) 1 alpha subcomplex subunit 5
D      K03950  NDUFA6; NADH dehydrogenase (ubiquinone) 1 alpha subcomplex subunit 6
D      K03951  NDUFA7; NADH dehydrogenase (ubiquinone) 1 alpha subcomplex subunit 7
D      K03952  NDUFA8; NADH dehydrogenase (ubiquinone) 1 alpha subcomplex subunit 8
D      K03953  NDUFA9; NADH dehydrogenase (ubiquinone) 1 alpha subcomplex subunit 9
D      K03954  NDUFA10; NADH dehydrogenase (ubiquinone) 1 alpha subcomplex subunit 10
D      K03955  NDUFAB1; NADH dehydrogenase (ubiquinone) 1 alpha/beta subcomplex 1, acyl-carrier protein
D      K03956  NDUFA11; NADH dehydrogenase (ubiquinone) 1 alpha subcomplex subunit 11
D      K11352  NDUFA12; NADH dehydrogenase (ubiquinone) 1 alpha subcomplex subunit 12
D      K11353  NDUFA13; NADH dehydrogenase (ubiquinone) 1 alpha subcomplex subunit 13
D      K03957  NDUFB1; NADH dehydrogenase (ubiquinone) 1 beta subcomplex subunit 1
D      K03958  NDUFB2; NADH dehydrogenase (ubiquinone) 1 beta subcomplex subunit 2
D      K03959  NDUFB3; NADH dehydrogenase (ubiquinone) 1 beta subcomplex subunit 3
D      K03960  NDUFB4; NADH dehydrogenase (ubiquinone) 1 beta subcomplex subunit 4
D      K03961  NDUFB5; NADH dehydrogenase (ubiquinone) 1 beta subcomplex subunit 5
D      K03962  NDUFB6; NADH dehydrogenase (ubiquinone) 1 beta subcomplex subunit 6
D      K03963  NDUFB7; NADH dehydrogenase (ubiquinone) 1 beta subcomplex subunit 7
D      K03964  NDUFB8; NADH dehydrogenase (ubiquinone) 1 beta subcomplex subunit 8
D      K03965  NDUFB9; NADH dehydrogenase (ubiquinone) 1 beta subcomplex subunit 9
D      K03966  NDUFB10; NADH dehydrogenase (ubiquinone) 1 beta subcomplex subunit 10
D      K11351  NDUFB11; NADH dehydrogenase (ubiquinone) 1 beta subcomplex subunit 11
D      K03967  NDUFC1; NADH dehydrogenase (ubiquinone) 1 subunit C1
D      K03968  NDUFC2; NADH dehydrogenase (ubiquinone) 1 subunit C2
D      K03885  ndh; NADH:ubiquinone reductase (H+-translocating) [EC:7.1.1.2]
D      K00234  SDHA, SDH1; succinate dehydrogenase (ubiquinone) flavoprotein subunit [EC:1.3.5.1]
D      K00235  SDHB, SDH2; succinate dehydrogenase (ubiquinone) iron-sulfur subunit [EC:1.3.5.1]
D      K00236  SDHC, SDH3; succinate dehydrogenase (ubiquinone) cytochrome b560 subunit
D      K00237  SDHD, SDH4; succinate dehydrogenase (ubiquinone) membrane anchor subunit
D      K00239  sdhA, frdA; succinate dehydrogenase / fumarate reductase, flavoprotein subunit [EC:1.3.5.1 1.3.5.4]
D      K00240  sdhB, frdB; succinate dehydrogenase / fumarate reductase, iron-sulfur subunit [EC:1.3.5.1 1.3.5.4]
D      K00241  sdhC, frdC; succinate dehydrogenase / fumarate reductase, cytochrome b subunit
D      K00242  sdhD, frdD; succinate dehydrogenase / fumarate reductase, membrane anchor subunit
D      K18859  sdhD, frdD; succinate dehydrogenase / fumarate reductase, subunit D
D      K18860  sdhD, frdD; putative succinate dehydrogenase / fumarate reductase, subunit D
D      K00244  frdA; fumarate reductase flavoprotein subunit [EC:1.3.5.4]
D      K00245  frdB; fumarate reductase iron-sulfur subunit [EC:1.3.5.4]
D      K00246  frdC; fumarate reductase subunit C
D      K00247  frdD; fumarate reductase subunit D
D      K00411  UQCRFS1, RIP1, petA; ubiquinol-cytochrome c reductase iron-sulfur subunit [EC:7.1.1.8]
D      K00412  CYTB, petB; ubiquinol-cytochrome c reductase cytochrome b subunit
D      K00413  CYC1, CYT1, petC; ubiquinol-cytochrome c reductase cytochrome c1 subunit
D      K00410  fbcH; ubiquinol-cytochrome c reductase cytochrome b/c1 subunit
D      K00414  QCR1, UQCRC1; ubiquinol-cytochrome c reductase core subunit 1
D      K00415  QCR2, UQCRC2; ubiquinol-cytochrome c reductase core subunit 2
D      K00416  QCR6, UQCRH; ubiquinol-cytochrome c reductase subunit 6
D      K00417  QCR7, UQCRB; ubiquinol-cytochrome c reductase subunit 7
D      K00418  QCR8, UQCRQ; ubiquinol-cytochrome c reductase subunit 8
D      K00419  QCR9, UCRC; ubiquinol-cytochrome c reductase subunit 9
D      K00420  QCR10, UQCR; ubiquinol-cytochrome c reductase subunit 10
D      K03886  MQCRA, qcrA, bfcA, petC; menaquinol-cytochrome c reductase iron-sulfur subunit [EC:1.10.2.-]
D      K03887  MQCRB, qcrB, bfcB, petB; menaquinol-cytochrome c reductase cytochrome b subunit
D      K03888  MQCRC, qcrC, bfcC, petD; menaquinol-cytochrome c reductase cytochrome b/c subunit
D      K03889  qcrC; ubiquinol-cytochrome c reductase cytochrome c subunit
D      K03890  qcrA; ubiquinol-cytochrome c reductase iron-sulfur subunit
D      K03891  qcrB; ubiquinol-cytochrome c reductase cytochrome b subunit
D      K02257  COX10, ctaB, cyoE; heme o synthase [EC:2.5.1.141]
D      K02300  cyoD; cytochrome o ubiquinol oxidase subunit IV
D      K02277  coxD, ctaF; cytochrome c oxidase subunit IV [EC:7.1.1.9]
D      K02276  coxC, ctaE; cytochrome c oxidase subunit III [EC:7.1.1.9]
D      K02274  coxA, ctaD; cytochrome c oxidase subunit I [EC:7.1.1.9]
D      K15408  coxAC; cytochrome c oxidase subunit I+III [EC:7.1.1.9]
D      K02275  coxB, ctaC; cytochrome c oxidase subunit II [EC:7.1.1.9]
D      K02262  COX3; cytochrome c oxidase subunit 3
D      K02256  COX1; cytochrome c oxidase subunit 1 [EC:7.1.1.9]
D      K02261  COX2; cytochrome c oxidase subunit 2
D      K02263  COX4; cytochrome c oxidase subunit 4
D      K02264  COX5A; cytochrome c oxidase subunit 5a
D      K02265  COX5B; cytochrome c oxidase subunit 5b
D      K02266  COX6A; cytochrome c oxidase subunit 6a
D      K02267  COX6B; cytochrome c oxidase subunit 6b
D      K02268  COX6C; cytochrome c oxidase subunit 6c
D      K02269  COX7; cytochrome c oxidase subunit 7
D      K02270  COX7A; cytochrome c oxidase subunit 7a
D      K02271  COX7B; cytochrome c oxidase subunit 7b
D      K02272  COX7C; cytochrome c oxidase subunit 7c
D      K02273  COX8; cytochrome c oxidase subunit 8
D      K02258  COX11, ctaG; cytochrome c oxidase assembly protein subunit 11
D      K02259  COX15, ctaA; cytochrome c oxidase assembly protein subunit 15
D      K02260  COX17; cytochrome c oxidase assembly protein subunit 17
D      K00404  ccoN; cytochrome c oxidase cbb3-type subunit I [EC:7.1.1.9]
D      K00405  ccoO; cytochrome c oxidase cbb3-type subunit II
D      K15862  ccoNO; cytochrome c oxidase cbb3-type subunit I/II [EC:7.1.1.9]
D      K00407  ccoQ; cytochrome c oxidase cbb3-type subunit IV
D      K00406  ccoP; cytochrome c oxidase cbb3-type subunit III
D      K02829  qoxD; cytochrome aa3-600 menaquinol oxidase subunit IV [EC:7.1.1.5]
D      K02828  qoxC; cytochrome aa3-600 menaquinol oxidase subunit III [EC:7.1.1.5]
D      K02827  qoxB; cytochrome aa3-600 menaquinol oxidase subunit I [EC:7.1.1.5]
D      K02826  qoxA; cytochrome aa3-600 menaquinol oxidase subunit II [EC:7.1.1.5]
D      K24007  soxD; cytochrome aa3-type oxidase subunit SoxD
D      K24008  soxC; cytochrome aa3-type oxidase subunit III
D      K24009  soxB; cytochrome aa3-type oxidase subunit I [EC:7.1.1.4]
D      K24010  soxA; cytochrome aa3-type oxidase subunit II [EC:7.1.1.4]
D      K24011  soxM; cytochrome aa3-type oxidase subunit I/III [EC:7.1.1.4]
D      K02299  cyoC; cytochrome o ubiquinol oxidase subunit III
D      K02298  cyoB; cytochrome o ubiquinol oxidase subunit I [EC:7.1.1.3]
D      K02297  cyoA; cytochrome o ubiquinol oxidase subunit II [EC:7.1.1.3]
D      K00425  cydA; cytochrome bd ubiquinol oxidase subunit I [EC:7.1.1.7]
D      K00426  cydB; cytochrome bd ubiquinol oxidase subunit II [EC:7.1.1.7]
D      K00424  cydX; cytochrome bd-I ubiquinol oxidase subunit X [EC:7.1.1.7]
D      K22501  appX; cytochrome bd-II ubiquinol oxidase subunit AppX [EC:7.1.1.7]
D      K02111  ATPF1A, atpA; F-type H+/Na+-transporting ATPase subunit alpha [EC:7.1.2.2 7.2.2.1]
D      K02112  ATPF1B, atpD; F-type H+/Na+-transporting ATPase subunit beta [EC:7.1.2.2 7.2.2.1]
D      K02115  ATPF1G, atpG; F-type H+-transporting ATPase subunit gamma
D      K02113  ATPF1D, atpH; F-type H+-transporting ATPase subunit delta
D      K02114  ATPF1E, atpC; F-type H+-transporting ATPase subunit epsilon
D      K02108  ATPF0A, atpB; F-type H+-transporting ATPase subunit a
D      K02109  ATPF0B, atpF; F-type H+-transporting ATPase subunit b
D      K02110  ATPF0C, atpE; F-type H+-transporting ATPase subunit c
D      K02132  ATPeF1A, ATP5A1, ATP1; F-type H+-transporting ATPase subunit alpha
D      K02133  ATPeF1B, ATP5B, ATP2; F-type H+-transporting ATPase subunit beta [EC:7.1.2.2]
D      K02136  ATPeF1G, ATP5C1, ATP3; F-type H+-transporting ATPase subunit gamma
D      K02134  ATPeF1D, ATP5D, ATP16; F-type H+-transporting ATPase subunit delta
D      K02135  ATPeF1E, ATP5E, ATP15; F-type H+-transporting ATPase subunit epsilon
D      K02137  ATPeF0O, ATP5O, ATP5; F-type H+-transporting ATPase subunit O
D      K02126  ATPeF0A, MTATP6, ATP6; F-type H+-transporting ATPase subunit a
D      K02127  ATPeF0B, ATP5F1, ATP4; F-type H+-transporting ATPase subunit b
D      K02128  ATPeF0C, ATP5G, ATP9; F-type H+-transporting ATPase subunit c
D      K02138  ATPeF0D, ATP5H, ATP7; F-type H+-transporting ATPase subunit d
D      K02129  ATPeF0E, ATP5I; F-type H+-transporting ATPase subunit e
D      K01549  TIM11, ATP21; F-type H+-transporting ATP synthase subunit e
D      K02130  ATPeF0F, ATP5J2; F-type H+-transporting ATPase subunit f
D      K02139  ATPeFF, ATP17; F-type H+-transporting ATPase subunit f
D      K02140  ATPeFG, ATP5L, ATP20; F-type H+-transporting ATPase subunit g
D      K02131  ATPeF0F6, ATP5J; F-type H+-transporting ATPase subunit 6
D      K02141  ATPeFH, ATP14; F-type H+-transporting ATPase subunit h
D      K02142  ATPeFJ, ATP18; F-type H+-transporting ATPase subunit j
D      K02143  ATPeFK, ATP19; F-type H+-transporting ATPase subunit k
D      K02125  ATPeF08, MTATP8, ATP8; F-type H+-transporting ATPase subunit 8
D      K02117  ATPVA, ntpA, atpA; V/A-type H+/Na+-transporting ATPase subunit A [EC:7.1.2.2 7.2.2.1]
D      K02118  ATPVB, ntpB, atpB; V/A-type H+/Na+-transporting ATPase subunit B
D      K02119  ATPVC, ntpC, atpC; V/A-type H+/Na+-transporting ATPase subunit C
D      K02120  ATPVD, ntpD, atpD; V/A-type H+/Na+-transporting ATPase subunit D
D      K02121  ATPVE, ntpE, atpE; V/A-type H+/Na+-transporting ATPase subunit E
D      K02122  ATPVF, ntpF, atpF; V/A-type H+/Na+-transporting ATPase subunit F
D      K02107  ATPVG, ahaH, atpH; V/A-type H+/Na+-transporting ATPase subunit G/H
D      K02123  ATPVI, ntpI, atpI; V/A-type H+/Na+-transporting ATPase subunit I
D      K02124  ATPVK, ntpK, atpK; V/A-type H+/Na+-transporting ATPase subunit K
D      K02145  ATPeV1A, ATP6A; V-type H+-transporting ATPase subunit A [EC:7.1.2.2]
D      K02147  ATPeV1B, ATP6B; V-type H+-transporting ATPase subunit B
D      K02148  ATPeV1C, ATP6C; V-type H+-transporting ATPase subunit C
D      K02149  ATPeV1D, ATP6M; V-type H+-transporting ATPase subunit D
D      K02150  ATPeV1E, ATP6E; V-type H+-transporting ATPase subunit E
D      K02151  ATPeV1F, ATP6S14; V-type H+-transporting ATPase subunit F
D      K02152  ATPeV1G, ATP6G; V-type H+-transporting ATPase subunit G
D      K02144  ATPeV1H; V-type H+-transporting ATPase subunit H
D      K02154  ATPeV0A, ATP6N; V-type H+-transporting ATPase subunit a
D      K02155  ATPeV0C, ATP6L; V-type H+-transporting ATPase 16kDa proteolipid subunit
D      K03661  ATPeV0B, ATP6F; V-type H+-transporting ATPase 21kDa proteolipid subunit
D      K02146  ATPeV0D, ATP6D; V-type H+-transporting ATPase subunit d
D      K02153  ATPeV0E, ATP6H; V-type H+-transporting ATPase subunit e
D      K03662  ATPeVS1, ATP6S1; V-type H+-transporting ATPase S1 subunit
D      K01535  PMA1, PMA2; H+-transporting ATPase [EC:7.1.2.1]
D      K01542  ATP4A; H+/K+-exchanging ATPase subunit alpha [EC:7.2.2.19]
D      K01543  ATP4B; H+/K+-exchanging ATPase subunit beta [EC:7.2.2.19]
D      K01544  ATP12A; non-gastric H+/K+-exchanging ATPase [EC:7.2.2.19]
D      K01507  ppa; inorganic pyrophosphatase [EC:3.6.1.1]
D      K15986  ppaC; manganese-dependent inorganic pyrophosphatase [EC:3.6.1.1]
D      K06019  ppaX; pyrophosphatase PpaX [EC:3.6.1.1]
D      K11725  LHPP; phospholysine phosphohistidine inorganic pyrophosphate phosphatase [EC:3.6.1.1 3.1.3.-]
D      K11726  NURF38; nucleosome-remodeling factor 38 kDa subunit [EC:3.6.1.1]
D      K00937  ppk; polyphosphate kinase [EC:2.7.4.1]
D      K22468  ppk2; polyphosphate kinase [EC:2.7.4.1]
C    00195 Photosynthesis [PATH:ko00195]
D      K02703  psbA; photosystem II P680 reaction center D1 protein [EC:1.10.3.9]
D      K02704  psbB; photosystem II CP47 chlorophyll apoprotein
D      K02705  psbC; photosystem II CP43 chlorophyll apoprotein
D      K02706  psbD; photosystem II P680 reaction center D2 protein [EC:1.10.3.9]
D      K02707  psbE; photosystem II cytochrome b559 subunit alpha
D      K02708  psbF; photosystem II cytochrome b559 subunit beta
D      K02709  psbH; photosystem II PsbH protein
D      K02710  psbI; photosystem II PsbI protein
D      K02711  psbJ; photosystem II PsbJ protein
D      K02712  psbK; photosystem II PsbK protein
D      K02713  psbL; photosystem II PsbL protein
D      K02714  psbM; photosystem II PsbM protein
D      K02716  psbO; photosystem II oxygen-evolving enhancer protein 1
D      K02717  psbP; photosystem II oxygen-evolving enhancer protein 2
D      K08901  psbQ; photosystem II oxygen-evolving enhancer protein 3
D      K03541  psbR; photosystem II 10kDa protein
D      K03542  psbS; photosystem II 22kDa protein
D      K02718  psbT; photosystem II PsbT protein
D      K02719  psbU; photosystem II PsbU protein
D      K02720  psbV; photosystem II cytochrome c550
D      K02721  psbW; photosystem II PsbW protein
D      K02722  psbX; photosystem II PsbX protein
D      K02723  psbY; photosystem II PsbY protein
D      K02724  psbZ; photosystem II PsbZ protein
D      K08902  psb27; photosystem II Psb27 protein
D      K08903  psb28; photosystem II 13kDa protein
D      K08904  psb28-2; photosystem II Psb28-2 protein
D      K02689  psaA; photosystem I P700 chlorophyll a apoprotein A1
D      K02690  psaB; photosystem I P700 chlorophyll a apoprotein A2
D      K02691  psaC; photosystem I subunit VII
D      K02692  psaD; photosystem I subunit II
D      K02693  psaE; photosystem I subunit IV
D      K02694  psaF; photosystem I subunit III
D      K08905  psaG; photosystem I subunit V
D      K02695  psaH; photosystem I subunit VI
D      K02696  psaI; photosystem I subunit VIII
D      K02697  psaJ; photosystem I subunit IX
D      K02698  psaK; photosystem I subunit X
D      K02699  psaL; photosystem I subunit XI
D      K02700  psaM; photosystem I subunit XII
D      K02701  psaN; photosystem I subunit PsaN
D      K14332  psaO; photosystem I subunit PsaO
D      K02702  psaX; photosystem I 4.8kDa protein
D      K02634  petA; apocytochrome f
D      K02635  petB; cytochrome b6
D      K02636  petC; cytochrome b6-f complex iron-sulfur subunit [EC:7.1.1.6]
D      K02637  petD; cytochrome b6-f complex subunit 4
D      K02640  petG; cytochrome b6-f complex subunit 5
D      K02642  petL; cytochrome b6-f complex subunit 6
D      K02643  petM; cytochrome b6-f complex subunit 7
D      K03689  petN; cytochrome b6-f complex subunit 8
D      K02638  petE; plastocyanin
D      K02639  petF; ferredoxin
D      K02641  petH; ferredoxin--NADP+ reductase [EC:1.18.1.2]
D      K08906  petJ; cytochrome c6
D      K02114  ATPF1E, atpC; F-type H+-transporting ATPase subunit epsilon
D      K02112  ATPF1B, atpD; F-type H+/Na+-transporting ATPase subunit beta [EC:7.1.2.2 7.2.2.1]
D      K02115  ATPF1G, atpG; F-type H+-transporting ATPase subunit gamma
D      K02111  ATPF1A, atpA; F-type H+/Na+-transporting ATPase subunit alpha [EC:7.1.2.2 7.2.2.1]
D      K02113  ATPF1D, atpH; F-type H+-transporting ATPase subunit delta
D      K02109  ATPF0B, atpF; F-type H+-transporting ATPase subunit b
D      K02110  ATPF0C, atpE; F-type H+-transporting ATPase subunit c
D      K02108  ATPF0A, atpB; F-type H+-transporting ATPase subunit a
C    00196 Photosynthesis - antenna proteins [PATH:ko00196]
D      K02092  apcA; allophycocyanin alpha subunit
D      K02093  apcB; allophycocyanin beta subunit
D      K02094  apcC; phycobilisome core linker protein
D      K02095  apcD; allophycocyanin-B
D      K02096  apcE; phycobilisome core-membrane linker protein
D      K02097  apcF; phycobilisome core component
D      K02284  cpcA; phycocyanin alpha chain
D      K02285  cpcB; phycocyanin beta chain
D      K02286  cpcC; phycocyanin-associated rod linker protein
D      K02287  cpcD; phycocyanin-associated, rod
D      K02288  cpcE; phycocyanobilin lyase subunit alpha [EC:4.4.1.32]
D      K02289  cpcF; phycocyanobilin lyase subunit beta [EC:4.4.1.32]
D      K20713  rpcG; R-phycocyanin alpha-cysteine-84 phycourobilin lyase/isomerase [EC:4.4.1.33]
D      K02290  cpcG; phycobilisome rod-core linker protein
D      K02628  pecA; phycoerythrocyanin alpha chain
D      K02629  pecB; phycoerythrocyanin beta chain
D      K02630  pecC; phycoerythrocyanin-associated rod linker protein
D      K02631  pecE; phycoerythrocyanin alpha-cysteine-84 phycoviolobilin lyase/isomerase subunit PecE [EC:4.4.1.31]
D      K02632  pecF; phycoerythrocyanin alpha-cysteine-84 phycoviolobilin lyase/isomerase subunit PecF [EC:4.4.1.31]
D      K05376  cpeA, mpeA; phycoerythrin alpha chain
D      K05377  cpeB, mpeB; phycoerythrin beta chain
D      K05378  cpeC, mpeC; phycoerythrin-associated linker protein
D      K05379  cpeD, mpeD; phycoerythrin-associated linker protein
D      K05380  cpeE; phycoerythrin-associated linker protein
D      K05381  cpeR; phycoerythrin-associated linker protein
D      K05382  cpeS; phycoerythrin-associated linker protein
D      K05383  cpeT; CpeT protein
D      K05384  cpeU, mpeU; bilin biosynthesis protein
D      K05385  cpeY; bilin biosynthesis protein
D      K05386  cpeZ; bilin biosynthesis protein
D      K08907  LHCA1; light-harvesting complex I chlorophyll a/b binding protein 1
D      K08908  LHCA2; light-harvesting complex I chlorophyll a/b binding protein 2
D      K08909  LHCA3; light-harvesting complex I chlorophyll a/b binding protein 3
D      K08910  LHCA4; light-harvesting complex I chlorophyll a/b binding protein 4
D      K08911  LHCA5; light-harvesting complex I chlorophyll a/b binding protein 5
D      K08912  LHCB1; light-harvesting complex II chlorophyll a/b binding protein 1
D      K08913  LHCB2; light-harvesting complex II chlorophyll a/b binding protein 2
D      K08914  LHCB3; light-harvesting complex II chlorophyll a/b binding protein 3
D      K08915  LHCB4; light-harvesting complex II chlorophyll a/b binding protein 4
D      K08916  LHCB5; light-harvesting complex II chlorophyll a/b binding protein 5
D      K08917  LHCB6; light-harvesting complex II chlorophyll a/b binding protein 6
D      K14172  LHCB7; light-harvesting complex II chlorophyll a/b binding protein 7
C    00710 Carbon fixation in photosynthetic organisms [PATH:ko00710]
D      K01601  rbcL, cbbL; ribulose-bisphosphate carboxylase large chain [EC:4.1.1.39]
D      K01602  rbcS, cbbS; ribulose-bisphosphate carboxylase small chain [EC:4.1.1.39]
D      K00927  PGK, pgk; phosphoglycerate kinase [EC:2.7.2.3]
D      K00134  GAPDH, gapA; glyceraldehyde 3-phosphate dehydrogenase [EC:1.2.1.12]
D      K05298  GAPA; glyceraldehyde-3-phosphate dehydrogenase (NADP+) (phosphorylating) [EC:1.2.1.13]
D      K00150  gap2; glyceraldehyde-3-phosphate dehydrogenase (NAD(P)) [EC:1.2.1.59]
D      K01623  ALDO; fructose-bisphosphate aldolase, class I [EC:4.1.2.13]
D      K11645  fbaB; fructose-bisphosphate aldolase, class I [EC:4.1.2.13]
D      K01624  FBA, fbaA; fructose-bisphosphate aldolase, class II [EC:4.1.2.13]
D      K03841  FBP, fbp; fructose-1,6-bisphosphatase I [EC:3.1.3.11]
D      K02446  glpX; fructose-1,6-bisphosphatase II [EC:3.1.3.11]
D      K11532  glpX-SEBP; fructose-1,6-bisphosphatase II / sedoheptulose-1,7-bisphosphatase [EC:3.1.3.11 3.1.3.37]
D      K01086  fbp-SEBP; fructose-1,6-bisphosphatase I / sedoheptulose-1,7-bisphosphatase [EC:3.1.3.11 3.1.3.37]
D      K04041  fbp3; fructose-1,6-bisphosphatase III [EC:3.1.3.11]
D      K00615  E2.2.1.1, tktA, tktB; transketolase [EC:2.2.1.1]
D      K01100  E3.1.3.37; sedoheptulose-bisphosphatase [EC:3.1.3.37]
D      K01807  rpiA; ribose 5-phosphate isomerase A [EC:5.3.1.6]
D      K01808  rpiB; ribose 5-phosphate isomerase B [EC:5.3.1.6]
D      K00855  PRK, prkB; phosphoribulokinase [EC:2.7.1.19]
D      K01803  TPI, tpiA; triosephosphate isomerase (TIM) [EC:5.3.1.1]
D      K01621  xfp, xpk; xylulose-5-phosphate/fructose-6-phosphate phosphoketolase [EC:4.1.2.9 4.1.2.22]
D      K01783  rpe, RPE; ribulose-phosphate 3-epimerase [EC:5.1.3.1]
D      K11214  SHPK; sedoheptulokinase [EC:2.7.1.14]
D      K01595  ppc; phosphoenolpyruvate carboxylase [EC:4.1.1.31]
D      K14454  GOT1; aspartate aminotransferase, cytoplasmic [EC:2.6.1.1]
D      K01610  E4.1.1.49, pckA; phosphoenolpyruvate carboxykinase (ATP) [EC:4.1.1.49]
D      K00814  GPT, ALT; alanine transaminase [EC:2.6.1.2]
D      K14272  GGAT; glutamate--glyoxylate aminotransferase [EC:2.6.1.4 2.6.1.2 2.6.1.44]
D      K01006  ppdK; pyruvate, orthophosphate dikinase [EC:2.7.9.1]
D      K00029  E1.1.1.40, maeB; malate dehydrogenase (oxaloacetate-decarboxylating)(NADP+) [EC:1.1.1.40]
D      K00051  E1.1.1.82; malate dehydrogenase (NADP+) [EC:1.1.1.82]
D      K14455  GOT2; aspartate aminotransferase, mitochondrial [EC:2.6.1.1]
D      K00025  MDH1; malate dehydrogenase [EC:1.1.1.37]
D      K00026  MDH2; malate dehydrogenase [EC:1.1.1.37]
D      K00024  mdh; malate dehydrogenase [EC:1.1.1.37]
D      K00028  E1.1.1.39; malate dehydrogenase (decarboxylating) [EC:1.1.1.39]
C    00720 Carbon fixation pathways in prokaryotes [PATH:ko00720]
D      K00169  porA; pyruvate ferredoxin oxidoreductase alpha subunit [EC:1.2.7.1]
D      K00170  porB; pyruvate ferredoxin oxidoreductase beta subunit [EC:1.2.7.1]
D      K00172  porC, porG; pyruvate ferredoxin oxidoreductase gamma subunit [EC:1.2.7.1]
D      K00189  vorG, porG; 2-oxoisovalerate/pyruvate ferredoxin oxidoreductase gamma subunit [EC:1.2.7.7 1.2.7.1]
D      K00171  porD; pyruvate ferredoxin oxidoreductase delta subunit [EC:1.2.7.1]
D      K03737  por, nifJ; pyruvate-ferredoxin/flavodoxin oxidoreductase [EC:1.2.7.1 1.2.7.-]
D      K01007  pps, ppsA; pyruvate, water dikinase [EC:2.7.9.2]
D      K01006  ppdK; pyruvate, orthophosphate dikinase [EC:2.7.9.1]
D      K01595  ppc; phosphoenolpyruvate carboxylase [EC:4.1.1.31]
D      K01958  PC, pyc; pyruvate carboxylase [EC:6.4.1.1]
D      K01959  pycA; pyruvate carboxylase subunit A [EC:6.4.1.1]
D      K01960  pycB; pyruvate carboxylase subunit B [EC:6.4.1.1]
D      K00024  mdh; malate dehydrogenase [EC:1.1.1.37]
D      K01676  E4.2.1.2A, fumA, fumB; fumarate hydratase, class I [EC:4.2.1.2]
D      K01677  E4.2.1.2AA, fumA; fumarate hydratase subunit alpha [EC:4.2.1.2]
D      K01678  E4.2.1.2AB, fumB; fumarate hydratase subunit beta [EC:4.2.1.2]
D      K01679  E4.2.1.2B, fumC, FH; fumarate hydratase, class II [EC:4.2.1.2]
D      K01675  fumD; fumarate hydratase D [EC:4.2.1.2]
D      K01774  fumE; fumarate hydratase E [EC:4.2.1.2]
D      K00239  sdhA, frdA; succinate dehydrogenase / fumarate reductase, flavoprotein subunit [EC:1.3.5.1 1.3.5.4]
D      K00240  sdhB, frdB; succinate dehydrogenase / fumarate reductase, iron-sulfur subunit [EC:1.3.5.1 1.3.5.4]
D      K00241  sdhC, frdC; succinate dehydrogenase / fumarate reductase, cytochrome b subunit
D      K00242  sdhD, frdD; succinate dehydrogenase / fumarate reductase, membrane anchor subunit
D      K18859  sdhD, frdD; succinate dehydrogenase / fumarate reductase, subunit D
D      K18860  sdhD, frdD; putative succinate dehydrogenase / fumarate reductase, subunit D
D      K00244  frdA; fumarate reductase flavoprotein subunit [EC:1.3.5.4]
D      K00245  frdB; fumarate reductase iron-sulfur subunit [EC:1.3.5.4]
D      K00246  frdC; fumarate reductase subunit C
D      K00247  frdD; fumarate reductase subunit D
D      K18556  frdA; NADH-dependent fumarate reductase subunit A [EC:1.3.1.6]
D      K18557  frdB; NADH-dependent fumarate reductase subunit B [EC:1.3.1.6]
D      K18558  frdC; NADH-dependent fumarate reductase subunit C
D      K18559  frdD; NADH-dependent fumarate reductase subunit D
D      K18560  frdE; NADH-dependent fumarate reductase subunit E
D      K18209  tfrA; fumarate reductase (CoM/CoB) subunit A [EC:1.3.4.1]
D      K18210  tfrB; fumarate reductase (CoM/CoB) subunit B [EC:1.3.4.1]
D      K01902  sucD; succinyl-CoA synthetase alpha subunit [EC:6.2.1.5]
D      K01903  sucC; succinyl-CoA synthetase beta subunit [EC:6.2.1.5]
D      K15038  K15038; succinyl-CoA reductase [EC:1.2.1.76]
D      K14465  K14465; succinate semialdehyde reductase (NADPH) [EC:1.1.1.-]
D      K14466  K14466; 4-hydroxybutyrate---CoA ligase (AMP-forming) [EC:6.2.1.40]
D      K14467  4hbl; 4-hydroxybutyrate---CoA ligase (AMP-forming) [EC:6.2.1.40]
D      K18861  K18861; 4-hydroxybutyrate---CoA ligase (AMP-forming) [EC:6.2.1.40]
D      K18593  E6.2.1.56; 4-hydroxybutyrate---CoA ligase (ADP-forming) [EC:6.2.1.56]
D      K14534  abfD; 4-hydroxybutyryl-CoA dehydratase / vinylacetyl-CoA-Delta-isomerase [EC:4.2.1.120 5.3.3.3]
D      K15016  K15016; enoyl-CoA hydratase / 3-hydroxyacyl-CoA dehydrogenase [EC:4.2.1.17 1.1.1.35]
D      K00626  ACAT, atoB; acetyl-CoA C-acetyltransferase [EC:2.3.1.9]
D      K00174  korA, oorA, oforA; 2-oxoglutarate/2-oxoacid ferredoxin oxidoreductase subunit alpha [EC:1.2.7.3 1.2.7.11]
D      K00175  korB, oorB, oforB; 2-oxoglutarate/2-oxoacid ferredoxin oxidoreductase subunit beta [EC:1.2.7.3 1.2.7.11]
D      K00177  korC, oorC; 2-oxoglutarate ferredoxin oxidoreductase subunit gamma [EC:1.2.7.3]
D      K00176  korD, oorD; 2-oxoglutarate ferredoxin oxidoreductase subunit delta [EC:1.2.7.3]
D      K00031  IDH1, IDH2, icd; isocitrate dehydrogenase [EC:1.1.1.42]
D      K01681  ACO, acnA; aconitate hydratase [EC:4.2.1.3]
D      K01682  acnB; aconitate hydratase 2 / 2-methylisocitrate dehydratase [EC:4.2.1.3 4.2.1.99]
D      K01648  ACLY; ATP citrate (pro-S)-lyase [EC:2.3.3.8]
D      K15230  aclA; ATP-citrate lyase alpha-subunit [EC:2.3.3.8]
D      K15231  aclB; ATP-citrate lyase beta-subunit [EC:2.3.3.8]
D      K15232  ccsA; citryl-CoA synthetase large subunit [EC:6.2.1.18]
D      K15233  ccsB; citryl-CoA synthetase small subunit
D      K15234  ccl; citryl-CoA lyase [EC:4.1.3.34]
D      K01962  accA; acetyl-CoA carboxylase carboxyl transferase subunit alpha [EC:6.4.1.2 2.1.3.15]
D      K02160  accB, bccP; acetyl-CoA carboxylase biotin carboxyl carrier protein
D      K01961  accC; acetyl-CoA carboxylase, biotin carboxylase subunit [EC:6.4.1.2 6.3.4.14]
D      K01963  accD; acetyl-CoA carboxylase carboxyl transferase subunit beta [EC:6.4.1.2 2.1.3.15]
D      K01964  K01964; acetyl-CoA/propionyl-CoA carboxylase [EC:6.4.1.2 6.4.1.3]
D      K18603  K18603; acetyl-CoA/propionyl-CoA carboxylase [EC:6.4.1.2 6.4.1.3]
D      K15036  K15036; acetyl-CoA/propionyl-CoA carboxylase [EC:6.4.1.2 6.4.1.3 2.1.3.15]
D      K18604  K18604; acetyl-CoA/propionyl-CoA carboxylase [EC:6.4.1.2 6.4.1.3 2.1.3.15]
D      K15037  K15037; biotin carboxyl carrier protein
D      K18605  K18605; biotin carboxyl carrier protein
D      K14468  mcr; malonyl-CoA reductase / 3-hydroxypropionate dehydrogenase (NADP+) [EC:1.2.1.75 1.1.1.298]
D      K15017  K15017; malonyl-CoA/succinyl-CoA reductase (NADPH) [EC:1.2.1.75 1.2.1.76]
D      K15039  K15039; 3-hydroxypropionate dehydrogenase (NADP+) [EC:1.1.1.298]
D      K18602  K18602; malonic semialdehyde reductase [EC:1.1.1.-]
D      K14469  K14469; acrylyl-CoA reductase (NADPH) / 3-hydroxypropionyl-CoA dehydratase / 3-hydroxypropionyl-CoA synthetase [EC:1.3.1.84 4.2.1.116 6.2.1.36]
D      K15018  K15018; 3-hydroxypropionyl-coenzyme A synthetase [EC:6.2.1.36]
D      K18594  K18594; 3-hydroxypropionyl-CoA synthetase (ADP-forming) [EC:6.2.1.-]
D      K15019  K15019; 3-hydroxypropionyl-coenzyme A dehydratase [EC:4.2.1.116]
D      K15020  K15020; acryloyl-coenzyme A reductase [EC:1.3.1.84]
D      K08691  mcl; malyl-CoA/(S)-citramalyl-CoA lyase [EC:4.1.3.24 4.1.3.25]
D      K14449  mch, mcd; 2-methylfumaryl-CoA hydratase [EC:4.2.1.148]
D      K14470  mct; 2-methylfumaryl-CoA isomerase [EC:5.4.1.3]
D      K09709  meh; 3-methylfumaryl-CoA hydratase [EC:4.2.1.153]
D      K15052  K15052; propionyl-CoA carboxylase [EC:6.4.1.3 2.1.3.15]
D      K05606  MCEE, epi; methylmalonyl-CoA/ethylmalonyl-CoA epimerase [EC:5.1.99.1]
D      K01847  MUT; methylmalonyl-CoA mutase [EC:5.4.99.2]
D      K01848  E5.4.99.2A, mcmA1; methylmalonyl-CoA mutase, N-terminal domain [EC:5.4.99.2]
D      K01849  E5.4.99.2B, mcmA2; methylmalonyl-CoA mutase, C-terminal domain [EC:5.4.99.2]
D      K14471  smtA1; succinyl-CoA:(S)-malate CoA-transferase subunit A [EC:2.8.3.22]
D      K14472  smtB; succinyl-CoA:(S)-malate CoA-transferase subunit B [EC:2.8.3.22]
D      K05299  fdhA; formate dehydrogenase (NADP+) alpha subunit [EC:1.17.1.10]
D      K15022  fdhB; formate dehydrogenase (NADP+) beta subunit [EC:1.17.1.10]
D      K01938  fhs; formate--tetrahydrofolate ligase [EC:6.3.4.3]
D      K01491  folD; methylenetetrahydrofolate dehydrogenase (NADP+) / methenyltetrahydrofolate cyclohydrolase [EC:1.5.1.5 3.5.4.9]
D      K00297  metF, MTHFR; methylenetetrahydrofolate reductase (NADPH) [EC:1.5.1.20]
D      K15023  acsE; 5-methyltetrahydrofolate corrinoid/iron sulfur protein methyltransferase [EC:2.1.1.258]
D      K00198  cooS, acsA; anaerobic carbon-monoxide dehydrogenase catalytic subunit [EC:1.2.7.4]
D      K00196  cooF; anaerobic carbon-monoxide dehydrogenase iron sulfur subunit
D      K14138  acsB; acetyl-CoA synthase [EC:2.3.1.169]
D      K00197  cdhE, acsC; acetyl-CoA decarbonylase/synthase, CODH/ACS complex subunit gamma [EC:2.1.1.245]
D      K00194  cdhD, acsD; acetyl-CoA decarbonylase/synthase, CODH/ACS complex subunit delta [EC:2.1.1.245]
D      K00625  E2.3.1.8, pta; phosphate acetyltransferase [EC:2.3.1.8]
D      K13788  pta; phosphate acetyltransferase [EC:2.3.1.8]
D      K15024  K15024; putative phosphotransacetylase [EC:2.3.1.8]
D      K00925  ackA; acetate kinase [EC:2.7.2.1]
D      K01895  ACSS1_2, acs; acetyl-CoA synthetase [EC:6.2.1.1]
C    00680 Methane metabolism [PATH:ko00680]
D      K16157  mmoX; methane monooxygenase component A alpha chain [EC:1.14.13.25]
D      K16158  mmoY; methane monooxygenase component A beta chain [EC:1.14.13.25]
D      K16159  mmoZ; methane monooxygenase component A gamma chain [EC:1.14.13.25]
D      K16160  mmoB; methane monooxygenase regulatory protein B
D      K16161  mmoC; methane monooxygenase component C [EC:1.14.13.25]
D      K16162  mmoD; methane monooxygenase component D
D      K10944  pmoA-amoA; methane/ammonia monooxygenase subunit A [EC:1.14.18.3 1.14.99.39]
D      K10945  pmoB-amoB; methane/ammonia monooxygenase subunit B
D      K10946  pmoC-amoC; methane/ammonia monooxygenase subunit C
D      K14028  mdh1, mxaF; methanol dehydrogenase (cytochrome c) subunit 1 [EC:1.1.2.7]
D      K16254  mxaJ; mxaJ protein
D      K16255  mxaG; cytochrome c-L
D      K14029  mdh2, mxaI; methanol dehydrogenase (cytochrome c) subunit 2 [EC:1.1.2.7]
D      K16256  mxaA; mxaA protein
D      K16257  mxaC; mxaC protein
D      K16258  mxaK; mxaK protein
D      K16259  mxaL; mxaL protein
D      K16260  mxaD; mxaD protein
D      K23995  xoxF; lanthanide-dependent methanol dehydrogenase [EC:1.1.2.10]
D      K17066  MOX; alcohol oxidase [EC:1.1.3.13]
D      K00093  mdh; methanol dehydrogenase [EC:1.1.1.244]
D      K00148  fdhA; glutathione-independent formaldehyde dehydrogenase [EC:1.2.1.46]
D      K17067  mdo; formaldehyde dismutase / methanol dehydrogenase [EC:1.2.98.1 1.1.99.37]
D      K17068  fdm; formaldehyde dismutase [EC:1.2.98.1]
D      K03396  gfa; S-(hydroxymethyl)glutathione synthase [EC:4.4.1.22]
D      K00121  frmA, ADH5, adhC; S-(hydroxymethyl)glutathione dehydrogenase / alcohol dehydrogenase [EC:1.1.1.284 1.1.1.1]
D      K01070  frmB, ESD, fghA; S-formylglutathione hydrolase [EC:3.1.2.12]
D      K00122  FDH; formate dehydrogenase [EC:1.17.1.9]
D      K00123  fdoG, fdhF, fdwA; formate dehydrogenase major subunit [EC:1.17.1.9]
D      K22515  fdwB; formate dehydrogenase beta subunit [EC:1.17.1.9]
D      K00124  fdoH, fdsB; formate dehydrogenase iron-sulfur subunit
D      K00127  fdoI, fdsG; formate dehydrogenase subunit gamma
D      K00126  fdsD; formate dehydrogenase subunit delta [EC:1.17.1.9]
D      K22516  fdhA; formate dehydrogenase (coenzyme F420) alpha subunit [EC:1.17.98.3 1.8.98.6]
D      K00125  fdhB; formate dehydrogenase (coenzyme F420) beta subunit [EC:1.17.98.3 1.8.98.6]
D      K05299  fdhA; formate dehydrogenase (NADP+) alpha subunit [EC:1.17.1.10]
D      K15022  fdhB; formate dehydrogenase (NADP+) beta subunit [EC:1.17.1.10]
D      K00192  cdhA; anaerobic carbon-monoxide dehydrogenase, CODH/ACS complex subunit alpha [EC:1.2.7.4]
D      K00195  cdhB; anaerobic carbon-monoxide dehydrogenase, CODH/ACS complex subunit epsilon
D      K00193  cdhC; acetyl-CoA decarbonylase/synthase, CODH/ACS complex subunit beta [EC:2.3.1.169]
D      K00197  cdhE, acsC; acetyl-CoA decarbonylase/synthase, CODH/ACS complex subunit gamma [EC:2.1.1.245]
D      K00194  cdhD, acsD; acetyl-CoA decarbonylase/synthase, CODH/ACS complex subunit delta [EC:2.1.1.245]
D      K00198  cooS, acsA; anaerobic carbon-monoxide dehydrogenase catalytic subunit [EC:1.2.7.4]
D      K00196  cooF; anaerobic carbon-monoxide dehydrogenase iron sulfur subunit
D      K00600  glyA, SHMT; glycine hydroxymethyltransferase [EC:2.1.2.1]
D      K00830  AGXT; alanine-glyoxylate transaminase / serine-glyoxylate transaminase / serine-pyruvate transaminase [EC:2.6.1.44 2.6.1.45 2.6.1.51]
D      K00018  hprA; glycerate dehydrogenase [EC:1.1.1.29]
D      K11529  gck, gckA, GLYCTK; glycerate 2-kinase [EC:2.7.1.165]
D      K01689  ENO, eno; enolase [EC:4.2.1.11]
D      K01595  ppc; phosphoenolpyruvate carboxylase [EC:4.1.1.31]
D      K00024  mdh; malate dehydrogenase [EC:1.1.1.37]
D      K08692  mtkB; malate-CoA ligase subunit alpha [EC:6.2.1.9]
D      K14067  mtkA; malate-CoA ligase subunit beta [EC:6.2.1.9]
D      K08691  mcl; malyl-CoA/(S)-citramalyl-CoA lyase [EC:4.1.3.24 4.1.3.25]
D      K17100  DAS; dihydroxyacetone synthase [EC:2.2.1.3]
D      K00863  DAK, TKFC; triose/dihydroxyacetone kinase / FAD-AMP lyase (cyclizing) [EC:2.7.1.28 2.7.1.29 4.6.1.15]
D      K01623  ALDO; fructose-bisphosphate aldolase, class I [EC:4.1.2.13]
D      K11645  fbaB; fructose-bisphosphate aldolase, class I [EC:4.1.2.13]
D      K01624  FBA, fbaA; fructose-bisphosphate aldolase, class II [EC:4.1.2.13]
D      K01622  K01622; fructose 1,6-bisphosphate aldolase/phosphatase [EC:4.1.2.13 3.1.3.11]
D      K16305  K16305; fructose-bisphosphate aldolase / 6-deoxy-5-ketofructose 1-phosphate synthase [EC:4.1.2.13 2.2.1.11]
D      K16306  K16306; fructose-bisphosphate aldolase / 2-amino-3,7-dideoxy-D-threo-hept-6-ulosonate synthase [EC:4.1.2.13 2.2.1.10]
D      K03841  FBP, fbp; fructose-1,6-bisphosphatase I [EC:3.1.3.11]
D      K02446  glpX; fructose-1,6-bisphosphatase II [EC:3.1.3.11]
D      K11532  glpX-SEBP; fructose-1,6-bisphosphatase II / sedoheptulose-1,7-bisphosphatase [EC:3.1.3.11 3.1.3.37]
D      K01086  fbp-SEBP; fructose-1,6-bisphosphatase I / sedoheptulose-1,7-bisphosphatase [EC:3.1.3.11 3.1.3.37]
D      K04041  fbp3; fructose-1,6-bisphosphatase III [EC:3.1.3.11]
D      K24182  PFK9; 6-phosphofructokinase [EC:2.7.1.11]
D      K00850  pfkA, PFK; 6-phosphofructokinase 1 [EC:2.7.1.11]
D      K16370  pfkB; 6-phosphofructokinase 2 [EC:2.7.1.11]
D      K21071  pfk, pfp; ATP-dependent phosphofructokinase / diphosphate-dependent phosphofructokinase [EC:2.7.1.11 2.7.1.90]
D      K00918  pfkC; ADP-dependent phosphofructokinase/glucokinase [EC:2.7.1.146 2.7.1.147]
D      K08094  hxlB; 6-phospho-3-hexuloisomerase [EC:5.3.1.27]
D      K08093  hxlA; 3-hexulose-6-phosphate synthase [EC:4.1.2.43]
D      K13812  fae-hps; bifunctional enzyme Fae/Hps [EC:4.2.1.147 4.1.2.43]
D      K13831  hps-phi; 3-hexulose-6-phosphate synthase / 6-phospho-3-hexuloisomerase [EC:4.1.2.43 5.3.1.27]
D      K00317  dmd-tmd; dimethylamine/trimethylamine dehydrogenase [EC:1.5.8.1 1.5.8.2]
D      K18277  tmm; trimethylamine monooxygenase [EC:1.14.13.148]
D      K07811  torA; trimethylamine-N-oxide reductase (cytochrome c) [EC:1.7.2.3]
D      K03532  torC; trimethylamine-N-oxide reductase (cytochrome c), cytochrome c-type subunit TorC
D      K03533  torD; TorA specific chaperone
D      K07821  torY; trimethylamine-N-oxide reductase (cytochrome c), cytochrome c-type subunit TorY
D      K07812  torZ; trimethylamine-N-oxide reductase (cytochrome c) [EC:1.7.2.3]
D      K15228  mauA; methylamine dehydrogenase light chain [EC:1.4.9.1]
D      K15229  mauB; methylamine dehydrogenase heavy chain [EC:1.4.9.1]
D      K08685  qhpA; quinohemoprotein amine dehydrogenase [EC:1.4.9.1]
D      K22081  mgsA; methylamine---glutamate N-methyltransferase subunit A [EC:2.1.1.21]
D      K22082  mgsB; methylamine---glutamate N-methyltransferase subunit B [EC:2.1.1.21]
D      K22083  mgsC; methylamine---glutamate N-methyltransferase subunit C [EC:2.1.1.21]
D      K22084  mgdA; methylglutamate dehydrogenase subunit A [EC:1.5.99.5]
D      K22085  mgdB; methylglutamate dehydrogenase subunit B [EC:1.5.99.5]
D      K22086  mgdC; methylglutamate dehydrogenase subunit C [EC:1.5.99.5]
D      K22087  mgdD; methylglutamate dehydrogenase subunit D [EC:1.5.99.5]
D      K00200  fwdA, fmdA; formylmethanofuran dehydrogenase subunit A [EC:1.2.7.12]
D      K00201  fwdB, fmdB; formylmethanofuran dehydrogenase subunit B [EC:1.2.7.12]
D      K00202  fwdC, fmdC; formylmethanofuran dehydrogenase subunit C [EC:1.2.7.12]
D      K00203  fwdD, fmdD; formylmethanofuran dehydrogenase subunit D [EC:1.2.7.12]
D      K00204  fwdH; 4Fe-4S ferredoxin
D      K00205  fwdF, fmdF; 4Fe-4S ferredoxin
D      K11260  fwdG; 4Fe-4S ferredoxin
D      K11261  fwdE, fmdE; formylmethanofuran dehydrogenase subunit E [EC:1.2.7.12]
D      K00672  ftr; formylmethanofuran--tetrahydromethanopterin N-formyltransferase [EC:2.3.1.101]
D      K01499  mch; methenyltetrahydromethanopterin cyclohydrolase [EC:3.5.4.27]
D      K00319  mtd; methylenetetrahydromethanopterin dehydrogenase [EC:1.5.98.1]
D      K00440  frhA; coenzyme F420 hydrogenase subunit alpha [EC:1.12.98.1]
D      K00441  frhB; coenzyme F420 hydrogenase subunit beta [EC:1.12.98.1]
D      K00442  frhD; coenzyme F420 hydrogenase subunit delta
D      K00443  frhG; coenzyme F420 hydrogenase subunit gamma [EC:1.12.98.1]
D      K00300  mtdA; methylenetetrahydrofolate/methylenetetrahydromethanopterin dehydrogenase (NADP+) [EC:1.5.1.5 1.5.1.-]
D      K10714  mtdB; methylene-tetrahydromethanopterin dehydrogenase [EC:1.5.1.-]
D      K13942  hmd; 5,10-methenyltetrahydromethanopterin hydrogenase [EC:1.12.98.2]
D      K10713  fae; 5,6,7,8-tetrahydromethanopterin hydro-lyase [EC:4.2.1.147]
D      K00320  mer; 5,10-methylenetetrahydromethanopterin reductase [EC:1.5.98.2]
D      K00577  mtrA; tetrahydromethanopterin S-methyltransferase subunit A [EC:2.1.1.86]
D      K00578  mtrB; tetrahydromethanopterin S-methyltransferase subunit B [EC:2.1.1.86]
D      K00579  mtrC; tetrahydromethanopterin S-methyltransferase subunit C [EC:2.1.1.86]
D      K00580  mtrD; tetrahydromethanopterin S-methyltransferase subunit D [EC:2.1.1.86]
D      K00581  mtrE; tetrahydromethanopterin S-methyltransferase subunit E [EC:2.1.1.86]
D      K00582  mtrF; tetrahydromethanopterin S-methyltransferase subunit F [EC:2.1.1.86]
D      K00583  mtrG; tetrahydromethanopterin S-methyltransferase subunit G [EC:2.1.1.86]
D      K00584  mtrH; tetrahydromethanopterin S-methyltransferase subunit H [EC:2.1.1.86]
D      K00399  mcrA; methyl-coenzyme M reductase alpha subunit [EC:2.8.4.1]
D      K00400  K00400; methyl coenzyme M reductase system, component A2
D      K00401  mcrB; methyl-coenzyme M reductase beta subunit [EC:2.8.4.1]
D      K00402  mcrG; methyl-coenzyme M reductase gamma subunit [EC:2.8.4.1]
D      K03421  mcrC; methyl-coenzyme M reductase subunit C
D      K03422  mcrD; methyl-coenzyme M reductase subunit D
D      K22480  hdrA1; heterodisulfide reductase subunit A1 [EC:1.8.7.3]
D      K22481  hdrB1; heterodisulfide reductase subunit B1 [EC:1.8.7.3]
D      K22482  hdrC1; heterodisulfide reductase subunit C1 [EC:1.8.7.3]
D      K03388  hdrA2; heterodisulfide reductase subunit A2 [EC:1.8.7.3 1.8.98.4 1.8.98.5 1.8.98.6]
D      K03389  hdrB2; heterodisulfide reductase subunit B2 [EC:1.8.7.3 1.8.98.4 1.8.98.5 1.8.98.6]
D      K03390  hdrC2; heterodisulfide reductase subunit C2 [EC:1.8.7.3 1.8.98.4 1.8.98.5 1.8.98.6]
D      K08264  hdrD; heterodisulfide reductase subunit D [EC:1.8.98.1]
D      K08265  hdrE; heterodisulfide reductase subunit E [EC:1.8.98.1]
D      K14127  mvhD, vhuD, vhcD; F420-non-reducing hydrogenase iron-sulfur subunit [EC:1.12.99.- 1.8.98.5 1.8.98.6]
D      K14126  mvhA, vhuA, vhcA; F420-non-reducing hydrogenase large subunit [EC:1.12.99.- 1.8.98.5]
D      K14128  mvhG, vhuG, vhcG; F420-non-reducing hydrogenase small subunit [EC:1.12.99.- 1.8.98.5]
D      K00925  ackA; acetate kinase [EC:2.7.2.1]
D      K00625  E2.3.1.8, pta; phosphate acetyltransferase [EC:2.3.1.8]
D      K13788  pta; phosphate acetyltransferase [EC:2.3.1.8]
D      K01895  ACSS1_2, acs; acetyl-CoA synthetase [EC:6.2.1.1]
D      K00169  porA; pyruvate ferredoxin oxidoreductase alpha subunit [EC:1.2.7.1]
D      K00170  porB; pyruvate ferredoxin oxidoreductase beta subunit [EC:1.2.7.1]
D      K00172  porC, porG; pyruvate ferredoxin oxidoreductase gamma subunit [EC:1.2.7.1]
D      K00189  vorG, porG; 2-oxoisovalerate/pyruvate ferredoxin oxidoreductase gamma subunit [EC:1.2.7.7 1.2.7.1]
D      K00171  porD; pyruvate ferredoxin oxidoreductase delta subunit [EC:1.2.7.1]
D      K01007  pps, ppsA; pyruvate, water dikinase [EC:2.7.9.2]
D      K01834  PGAM, gpmA; 2,3-bisphosphoglycerate-dependent phosphoglycerate mutase [EC:5.4.2.11]
D      K15634  gpmB; 2,3-bisphosphoglycerate-dependent phosphoglycerate mutase [EC:5.4.2.11]
D      K15633  gpmI; 2,3-bisphosphoglycerate-independent phosphoglycerate mutase [EC:5.4.2.12]
D      K15635  apgM; 2,3-bisphosphoglycerate-independent phosphoglycerate mutase [EC:5.4.2.12]
D      K00058  serA, PHGDH; D-3-phosphoglycerate dehydrogenase / 2-oxoglutarate reductase [EC:1.1.1.95 1.1.1.399]
D      K00831  serC, PSAT1; phosphoserine aminotransferase [EC:2.6.1.52]
D      K01079  serB, PSPH; phosphoserine phosphatase [EC:3.1.3.3]
D      K02203  thrH; phosphoserine / homoserine phosphotransferase [EC:3.1.3.3 2.7.1.39]
D      K22305  psp; phosphoserine phosphatase [EC:3.1.3.3]
D      K14080  mtaA; [methyl-Co(III) methanol-specific corrinoid protein]:coenzyme M methyltransferase [EC:2.1.1.246]
D      K04480  mtaB; methanol---5-hydroxybenzimidazolylcobamide Co-methyltransferase [EC:2.1.1.90]
D      K14081  mtaC; methanol corrinoid protein
D      K14082  mtbA; [methyl-Co(III) methylamine-specific corrinoid protein]:coenzyme M methyltransferase [EC:2.1.1.247]
D      K14083  mttB; trimethylamine---corrinoid protein Co-methyltransferase [EC:2.1.1.250]
D      K14084  mttC; trimethylamine corrinoid protein
D      K16176  mtmB; methylamine---corrinoid protein Co-methyltransferase [EC:2.1.1.248]
D      K16177  mtmC; monomethylamine corrinoid protein
D      K16178  mtbB; dimethylamine---corrinoid protein Co-methyltransferase [EC:2.1.1.249]
D      K16179  mtbC; dimethylamine corrinoid protein
D      K08097  comA; phosphosulfolactate synthase [EC:4.4.1.19]
D      K05979  comB; 2-phosphosulfolactate phosphatase [EC:3.1.3.71]
D      K05884  comC; L-2-hydroxycarboxylate dehydrogenase (NAD+) [EC:1.1.1.337]
D      K06034  comD; sulfopyruvate decarboxylase subunit alpha [EC:4.1.1.79]
D      K13039  comE; sulfopyruvate decarboxylase subunit beta [EC:4.1.1.79]
D      K24393  comDE; sulfopyruvate decarboxylase [EC:4.1.1.79]
D      K11779  fbiC; FO synthase [EC:2.5.1.147 4.3.1.32]
D      K11781  cofH; 5-amino-6-(D-ribitylamino)uracil---L-tyrosine 4-hydroxyphenyl transferase [EC:2.5.1.147]
D      K11780  cofG; 7,8-didemethyl-8-hydroxy-5-deazariboflavin synthase [EC:4.3.1.32]
D      K14941  cofC, fbiD; 2-phospho-L-lactate/phosphoenolpyruvate guanylyltransferase [EC:2.7.7.68 2.7.7.105]
D      K11212  cofD; LPPG:FO 2-phospho-L-lactate transferase [EC:2.7.8.28]
D      K12234  cofE, fbiB; coenzyme F420-0:L-glutamate ligase / coenzyme F420-1:gamma-L-glutamate ligase [EC:6.3.2.31 6.3.2.34]
D      K14940  cofF; gamma-F420-2:alpha-L-glutamate ligase [EC:6.3.2.32]
D      K10977  aksA; methanogen homocitrate synthase [EC:2.3.3.14 2.3.3.-]
D      K16792  aksD; methanogen homoaconitase large subunit [EC:4.2.1.114]
D      K16793  aksE; methanogen homoaconitase small subunit [EC:4.2.1.114]
D      K10978  aksF; methanogen homoisocitrate dehydrogenase [EC:1.1.1.87 1.1.1.-]
D      K18933  mfnA, adc; tyrosine decarboxylase / aspartate 1-decarboxylase [EC:4.1.1.25 4.1.1.11]
D      K06914  mfnD; tyramine---L-glutamate ligase [EC:6.3.4.24]
D      K09733  mfnB; (5-formylfuran-3-yl)methyl phosphate synthase [EC:4.2.3.153]
D      K19793  mfnC; (5-formylfuran-3-yl)methyl phosphate transaminase [EC:2.6.1.108]
D      K07144  mfnE; 5-(aminomethyl)-3-furanmethanol phosphate kinase [EC:2.7.4.31]
D      K07072  mfnF; (4-(4-[2-(gamma-L-glutamylamino)ethyl]phenoxymethyl)furan-2-yl)methanamine synthase [EC:2.5.1.131]
C    00910 Nitrogen metabolism [PATH:ko00910]
D      K01455  E3.5.1.49; formamidase [EC:3.5.1.49]
D      K02575  NRT, narK, nrtP, nasA; MFS transporter, NNP family, nitrate/nitrite transporter
D      K15576  nrtA, nasF, cynA; nitrate/nitrite transport system substrate-binding protein
D      K15577  nrtB, nasE, cynB; nitrate/nitrite transport system permease protein
D      K15578  nrtC, nasD; nitrate/nitrite transport system ATP-binding protein [EC:3.6.3.-]
D      K15579  nrtD, cynD; nitrate/nitrite transport system ATP-binding protein
D      K00367  narB; ferredoxin-nitrate reductase [EC:1.7.7.2]
D      K10534  NR; nitrate reductase (NAD(P)H) [EC:1.7.1.1 1.7.1.2 1.7.1.3]
D      K00370  narG, narZ, nxrA; nitrate reductase / nitrite oxidoreductase, alpha subunit [EC:1.7.5.1 1.7.99.-]
D      K00371  narH, narY, nxrB; nitrate reductase / nitrite oxidoreductase, beta subunit [EC:1.7.5.1 1.7.99.-]
D      K00374  narI, narV; nitrate reductase gamma subunit [EC:1.7.5.1 1.7.99.-]
D      K02567  napA; nitrate reductase (cytochrome) [EC:1.9.6.1]
D      K02568  napB; nitrate reductase (cytochrome), electron transfer subunit
D      K00372  nasA; assimilatory nitrate reductase catalytic subunit [EC:1.7.99.-]
D      K00360  nasB; assimilatory nitrate reductase electron transfer subunit [EC:1.7.99.-]
D      K17877  NIT-6; nitrite reductase (NAD(P)H) [EC:1.7.1.4]
D      K00362  nirB; nitrite reductase (NADH) large subunit [EC:1.7.1.15]
D      K00363  nirD; nitrite reductase (NADH) small subunit [EC:1.7.1.15]
D      K00366  nirA; ferredoxin-nitrite reductase [EC:1.7.7.1]
D      K03385  nrfA; nitrite reductase (cytochrome c-552) [EC:1.7.2.2]
D      K15876  nrfH; cytochrome c nitrite reductase small subunit
D      K00368  nirK; nitrite reductase (NO-forming) [EC:1.7.2.1]
D      K15864  nirS; nitrite reductase (NO-forming) / hydroxylamine reductase [EC:1.7.2.1 1.7.99.1]
D      K04561  norB; nitric oxide reductase subunit B [EC:1.7.2.5]
D      K02305  norC; nitric oxide reductase subunit C
D      K15877  CYP55; fungal nitric oxide reductase [EC:1.7.1.14]
D      K00376  nosZ; nitrous-oxide reductase [EC:1.7.2.4]
D      K02586  nifD; nitrogenase molybdenum-iron protein alpha chain [EC:1.18.6.1]
D      K02591  nifK; nitrogenase molybdenum-iron protein beta chain [EC:1.18.6.1]
D      K02588  nifH; nitrogenase iron protein NifH
D      K00531  anfG; nitrogenase delta subunit [EC:1.18.6.1]
D      K22896  vnfD; vanadium-dependent nitrogenase alpha chain [EC:1.18.6.2]
D      K22897  vnfK; vanadium-dependent nitrogenase beta chain [EC:1.18.6.2]
D      K22898  vnfG; vanadium nitrogenase delta subunit [EC:1.18.6.2]
D      K22899  vnfH; vanadium nitrogenase iron protein
D      K20932  K20932; hydrazine synthase subunit [EC:1.7.2.7]
D      K20933  K20933; hydrazine synthase subunit [EC:1.7.2.7]
D      K20934  K20934; hydrazine synthase subunit [EC:1.7.2.7]
D      K20935  hdh; hydrazine dehydrogenase [EC:1.7.2.8]
D      K10944  pmoA-amoA; methane/ammonia monooxygenase subunit A [EC:1.14.18.3 1.14.99.39]
D      K10945  pmoB-amoB; methane/ammonia monooxygenase subunit B
D      K10946  pmoC-amoC; methane/ammonia monooxygenase subunit C
D      K05601  hcp; hydroxylamine reductase [EC:1.7.99.1]
D      K10535  hao; hydroxylamine dehydrogenase [EC:1.7.2.6]
D      K00459  ncd2, npd; nitronate monooxygenase [EC:1.13.12.16]
D      K19823  NAO; nitroalkane oxidase [EC:1.7.3.1]
D      K01501  E3.5.5.1; nitrilase [EC:3.5.5.1]
D      K15371  GDH2; glutamate dehydrogenase [EC:1.4.1.2]
D      K00260  gudB, rocG; glutamate dehydrogenase [EC:1.4.1.2]
D      K00261  GLUD1_2, gdhA; glutamate dehydrogenase (NAD(P)+) [EC:1.4.1.3]
D      K00262  E1.4.1.4, gdhA; glutamate dehydrogenase (NADP+) [EC:1.4.1.4]
D      K01915  glnA, GLUL; glutamine synthetase [EC:6.3.1.2]
D      K00264  GLT1; glutamate synthase (NADH) [EC:1.4.1.14]
D      K00265  gltB; glutamate synthase (NADPH) large chain [EC:1.4.1.13]
D      K00266  gltD; glutamate synthase (NADPH) small chain [EC:1.4.1.13]
D      K00284  GLU, gltS; glutamate synthase (ferredoxin) [EC:1.4.7.1]
D      K01948  CPS1; carbamoyl-phosphate synthase (ammonia) [EC:6.3.4.16]
D      K01725  cynS; cyanate lyase [EC:4.2.1.104]
D      K00926  arcC; carbamate kinase [EC:2.7.2.2]
D      K01672  CA; carbonic anhydrase [EC:4.2.1.1]
D      K18245  CA2; carbonic anhydrase 2 [EC:4.2.1.1]
D      K18246  CA4; carbonic anhydrase 4 [EC:4.2.1.1]
D      K01673  cynT, can; carbonic anhydrase [EC:4.2.1.1]
D      K01674  cah; carbonic anhydrase [EC:4.2.1.1]
D      K01743  E4.2.1.1; carbonic anhydrase [EC:4.2.1.1]
C    00920 Sulfur metabolism [PATH:ko00920]
D      K02048  cysP; sulfate/thiosulfate transport system substrate-binding protein
D      K23163  sbp; sulfate/thiosulfate transport system substrate-binding protein
D      K02046  cysU; sulfate/thiosulfate transport system permease protein
D      K02047  cysW; sulfate/thiosulfate transport system permease protein
D      K02045  cysA; sulfate/thiosulfate transport system ATP-binding protein [EC:7.3.2.3]
D      K15551  tauA; taurine transport system substrate-binding protein
D      K15552  tauC; taurine transport system permease protein
D      K10831  tauB; taurine transport system ATP-binding protein [EC:7.6.2.7]
D      K03119  tauD; taurine dioxygenase [EC:1.14.11.17]
D      K15553  ssuA; sulfonate transport system substrate-binding protein
D      K15554  ssuC; sulfonate transport system permease protein
D      K15555  ssuB; sulfonate transport system ATP-binding protein [EC:7.6.2.14]
D      K04091  ssuD; alkanesulfonate monooxygenase [EC:1.14.14.5]
D      K00299  ssuE; FMN reductase [EC:1.5.1.38]
D      K13811  PAPSS; 3'-phosphoadenosine 5'-phosphosulfate synthase [EC:2.7.7.4 2.7.1.25]
D      K00955  cysNC; bifunctional enzyme CysN/CysC [EC:2.7.7.4 2.7.1.25]
D      K00956  cysN; sulfate adenylyltransferase subunit 1 [EC:2.7.7.4]
D      K00957  cysD; sulfate adenylyltransferase subunit 2 [EC:2.7.7.4]
D      K00958  sat, met3; sulfate adenylyltransferase [EC:2.7.7.4]
D      K00988  APA1_2; sulfate adenylyltransferase (ADP) / ATP adenylyltransferase [EC:2.7.7.5 2.7.7.53]
D      K22966  HINT4; sulfate adenylyltransferase (ADP) / adenylylsulfatase [EC:2.7.7.5 3.6.2.1]
D      K00860  cysC; adenylylsulfate kinase [EC:2.7.1.25]
D      K01082  cysQ, MET22, BPNT1; 3'(2'), 5'-bisphosphate nucleotidase [EC:3.1.3.7]
D      K15759  IMPAD1, IMPA3; Golgi-resident PAP phosphatase [EC:3.1.3.7]
D      K15422  SAL; 3'(2'), 5'-bisphosphate nucleotidase / inositol polyphosphate 1-phosphatase [EC:3.1.3.7 3.1.3.57]
D      K06881  nrnA; bifunctional oligoribonuclease and PAP phosphatase NrnA [EC:3.1.3.7 3.1.13.3]
D      K00394  aprA; adenylylsulfate reductase, subunit A [EC:1.8.99.2]
D      K00395  aprB; adenylylsulfate reductase, subunit B [EC:1.8.99.2]
D      K05907  APR; adenylyl-sulfate reductase (glutathione) [EC:1.8.4.9]
D      K00390  cysH; phosphoadenosine phosphosulfate reductase [EC:1.8.4.8 1.8.4.10]
D      K00387  SUOX; sulfite oxidase [EC:1.8.3.1]
D      K05301  sorA; sulfite dehydrogenase (cytochrome) subunit A [EC:1.8.2.1]
D      K00386  sorB; sulfite dehydrogenase (cytochrome) subunit B [EC:1.8.2.1]
D      K21307  soeA; sulfite dehydrogenase (quinone) subunit SoeA [EC:1.8.5.6]
D      K21308  soeB; sulfite dehydrogenase (quinone) subunit SoeB
D      K21309  soeC; sulfite dehydrogenase (quinone) subunit SoeC
D      K17222  soxA; L-cysteine S-thiosulfotransferase [EC:2.8.5.2]
D      K17223  soxX; L-cysteine S-thiosulfotransferase [EC:2.8.5.2]
D      K17226  soxY; sulfur-oxidizing protein SoxY
D      K17227  soxZ; sulfur-oxidizing protein SoxZ
D      K17224  soxB; S-sulfosulfanyl-L-cysteine sulfohydrolase [EC:3.1.6.20]
D      K17225  soxC; sulfane dehydrogenase subunit SoxC
D      K22622  soxD; S-disulfanyl-L-cysteine oxidoreductase SoxD [EC:1.8.2.6]
D      K11180  dsrA; dissimilatory sulfite reductase alpha subunit [EC:1.8.99.5]
D      K11181  dsrB; dissimilatory sulfite reductase beta subunit [EC:1.8.99.5]
D      K00380  cysJ; sulfite reductase (NADPH) flavoprotein alpha-component [EC:1.8.1.2]
D      K00381  cysI; sulfite reductase (NADPH) hemoprotein beta-component [EC:1.8.1.2]
D      K16950  asrA; anaerobic sulfite reductase subunit A
D      K16951  asrB; anaerobic sulfite reductase subunit B
D      K00385  asrC; anaerobic sulfite reductase subunit C
D      K00392  sir; sulfite reductase (ferredoxin) [EC:1.8.7.1]
D      K17218  sqr; sulfide:quinone oxidoreductase [EC:1.8.5.4]
D      K17995  hydG; sulfhydrogenase subunit gamma (sulfur reductase) [EC:1.12.98.4]
D      K17996  hydB; sulfhydrogenase subunit beta (sulfur reductase) [EC:1.12.98.4]
D      K17993  hydA; sulfhydrogenase subunit alpha [EC:1.12.1.3 1.12.1.5]
D      K17994  hydD; sulfhydrogenase subunit delta [EC:1.12.1.3 1.12.1.5]
D      K17229  fccB; sulfide dehydrogenase [flavocytochrome c] flavoprotein chain [EC:1.8.2.3]
D      K17230  fccA; cytochrome subunit of sulfide dehydrogenase
D      K16952  sor; sulfur oxygenase/reductase [EC:1.13.11.55]
D      K17219  sreA; sulfur reductase molybdopterin subunit
D      K17220  sreB; sulfur reductase FeS subunit
D      K17221  sreC; sulfur reductase membrane anchor
D      K22470  SQOR; eukaryotic sulfide quinone oxidoreductase [EC:1.8.5.8]
D      K17725  ETHE1; sulfur dioxygenase [EC:1.13.11.18]
D      K16936  doxA; thiosulfate dehydrogenase (quinone) small subunit [EC:1.8.5.2]
D      K16937  doxD; thiosulfate dehydrogenase (quinone) large subunit [EC:1.8.5.2]
D      K05908  doxDA; thiosulfate dehydrogenase (quinone) [EC:1.8.5.2]
D      K08357  ttrA; tetrathionate reductase subunit A
D      K08358  ttrB; tetrathionate reductase subunit B
D      K08359  ttrC; tetrathionate reductase subunit C
D      K08352  phsA, psrA; thiosulfate reductase / polysulfide reductase chain A [EC:1.8.5.5]
D      K08353  phsB; thiosulfate reductase electron transport protein
D      K08354  phsC; thiosulfate reductase cytochrome b subunit
D      K01011  TST, MPST, sseA; thiosulfate/3-mercaptopyruvate sulfurtransferase [EC:2.8.1.1 2.8.1.2]
D      K02439  glpE; thiosulfate sulfurtransferase [EC:2.8.1.1]
D      K00640  cysE; serine O-acetyltransferase [EC:2.3.1.30]
D      K23304  cysE; serine O-acetyltransferase [EC:2.3.1.30]
D      K10150  cysO; cysteine synthase / O-phosphoserine sulfhydrylase / cystathionine beta-synthase [EC:2.5.1.47 2.5.1.65 4.2.1.22]
D      K01738  cysK; cysteine synthase [EC:2.5.1.47]
D      K13034  ATCYSC1; L-3-cyanoalanine synthase/ cysteine synthase [EC:2.5.1.47 4.4.1.9]
D      K17069  MET17; O-acetylhomoserine/O-acetylserine sulfhydrylase [EC:2.5.1.49 2.5.1.47]
D      K00651  metA; homoserine O-succinyltransferase/O-acetyltransferase [EC:2.3.1.46 2.3.1.31]
D      K00641  metX; homoserine O-acetyltransferase/O-succinyltransferase [EC:2.3.1.31 2.3.1.46]
D      K01739  metB; cystathionine gamma-synthase [EC:2.5.1.48]
D      K10764  metZ; O-succinylhomoserine sulfhydrylase [EC:2.5.1.-]
D      K17217  mccB; cystathionine gamma-lyase / homocysteine desulfhydrase [EC:4.4.1.1 4.4.1.2]
D      K17285  SELENBP1; methanethiol oxidase [EC:1.8.3.4]
D      K17228  sfnG; dimethylsulfone monooxygenase [EC:1.14.14.35]
D      K16968  msmA; methanesulfonate monooxygenase subunit alpha [EC:1.14.13.111]
D      K16969  msmB; methanesulfonate monooxygenase subunit beta [EC:1.14.13.111]
D      K15762  tmoC, tbuB, touC; toluene monooxygenase system ferredoxin subunit
D      K15765  tmoF, tbuC, touF; toluene monooxygenase electron transfer component [EC:1.18.1.3]
D      K07306  dmsA; anaerobic dimethyl sulfoxide reductase subunit A [EC:1.8.5.3]
D      K07307  dmsB; anaerobic dimethyl sulfoxide reductase subunit B
D      K07308  dmsC; anaerobic dimethyl sulfoxide reductase subunit C
D      K00184  dmsB; dimethyl sulfoxide reductase iron-sulfur subunit
D      K00185  dmsC; dimethyl sulfoxide reductase membrane subunit
D      K16964  ddhA; dimethylsulfide dehydrogenase subunit alpha [EC:1.8.2.4]
D      K16965  ddhB; dimethylsulfide dehydrogenase subunit beta
D      K16966  ddhC; dimethylsulfide dehydrogenase subunit gamma
D      K16953  dddL; dimethylpropiothetin dethiomethylase [EC:4.4.1.3]
D      K17486  dmdA; dimethylsulfoniopropionate demethylase [EC:2.1.1.269]
D      K20034  dmdB; 3-(methylthio)propionyl---CoA ligase [EC:6.2.1.44]
D      K20035  dmdC; 3-(methylthio)propanoyl-CoA dehydrogenase [EC:1.3.8.-]
D      K20036  dmdD; (methylthio)acryloyl-CoA hydratase [EC:4.2.1.155]
D      K16967  dmoA; dimethyl-sulfide monooxygenase [EC:1.14.13.131]
D      K21310  mddA; methanethiol S-methyltransferase [EC:2.1.1.334]
D      K16954  mtsA; methylthiol:coenzyme M methyltransferase [EC:2.1.1.251]
D      K16955  mtsB; methylated-thiol--corrinoid protein
B
B  09103 Lipid metabolism
C    00061 Fatty acid biosynthesis [PATH:ko00061]
D      K11262  ACACA; acetyl-CoA carboxylase / biotin carboxylase 1 [EC:6.4.1.2 6.3.4.14 2.1.3.15]
D      K01946  ACACB; acetyl-CoA carboxylase / biotin carboxylase 2 [EC:6.4.1.2 6.3.4.14 2.1.3.15]
D      K01962  accA; acetyl-CoA carboxylase carboxyl transferase subunit alpha [EC:6.4.1.2 2.1.3.15]
D      K02160  accB, bccP; acetyl-CoA carboxylase biotin carboxyl carrier protein
D      K01961  accC; acetyl-CoA carboxylase, biotin carboxylase subunit [EC:6.4.1.2 6.3.4.14]
D      K01963  accD; acetyl-CoA carboxylase carboxyl transferase subunit beta [EC:6.4.1.2 2.1.3.15]
D      K11263  bccA, pccA; acetyl-CoA/propionyl-CoA carboxylase, biotin carboxylase, biotin carboxyl carrier protein [EC:6.4.1.2 6.4.1.3 6.3.4.14]
D      K18472  accD6; acetyl-CoA/propionyl-CoA carboxylase carboxyl transferase subunit [EC:6.4.1.2 6.4.1.3 2.1.3.15]
D      K18660  ACSF3; malonyl-CoA/methylmalonyl-CoA synthetase [EC:6.2.1.-]
D      K02078  acpP; acyl carrier protein
D      K03955  NDUFAB1; NADH dehydrogenase (ubiquinone) 1 alpha/beta subcomplex 1, acyl-carrier protein
D      K00645  fabD, MCAT, MCT1; [acyl-carrier-protein] S-malonyltransferase [EC:2.3.1.39]
D      K00665  FASN; fatty acid synthase, animal type [EC:2.3.1.85]
D      K00668  FAS1; fatty acid synthase subunit beta, fungi type [EC:2.3.1.86]
D      K00667  FAS2; fatty acid synthase subunit alpha, fungi type [EC:2.3.1.86]
D      K11533  fas; fatty acid synthase, bacteria type [EC:2.3.1.-]
D      K00648  fabH; 3-oxoacyl-[acyl-carrier-protein] synthase III [EC:2.3.1.180]
D      K18473  fabY; acetoacetyl-[acyl-carrier protein] synthase [EC:2.3.1.180]
D      K00647  fabB; 3-oxoacyl-[acyl-carrier-protein] synthase I [EC:2.3.1.41]
D      K09458  fabF, OXSM, CEM1; 3-oxoacyl-[acyl-carrier-protein] synthase II [EC:2.3.1.179]
D      K00059  fabG, OAR1; 3-oxoacyl-[acyl-carrier protein] reductase [EC:1.1.1.100]
D      K11539  CBR4; carbonyl reductase 4 / 3-oxoacyl-[acyl-carrier protein] reductase beta subunit [EC:1.1.1.-]
D      K13370  HSD17B8; 17beta-estradiol 17-dehydrogenase / 3alpha(17beta)-hydroxysteroid dehydrogenase (NAD+) / 3-oxoacyl-[acyl-carrier protein] reductase alpha subunit [EC:1.1.1.62 1.1.1.239]
D      K01716  fabA; 3-hydroxyacyl-[acyl-carrier protein] dehydratase / trans-2-decenoyl-[acyl-carrier protein] isomerase [EC:4.2.1.59 5.3.3.14]
D      K02372  fabZ; 3-hydroxyacyl-[acyl-carrier-protein] dehydratase [EC:4.2.1.59]
D      K16363  lpxC-fabZ; UDP-3-O-[3-hydroxymyristoyl] N-acetylglucosamine deacetylase / 3-hydroxyacyl-[acyl-carrier-protein] dehydratase [EC:3.5.1.108 4.2.1.59]
D      K22540  HTD2; 3-hydroxyacyl-thioester dehydratase, animal type [EC:4.2.1.-]
D      K22541  HTD2; 3-hydroxyacyl-thioester dehydratase, fungi type [EC:4.2.1.-]
D      K00208  fabI; enoyl-[acyl-carrier protein] reductase I [EC:1.3.1.9 1.3.1.10]
D      K02371  fabK; enoyl-[acyl-carrier protein] reductase II [EC:1.3.1.9]
D      K10780  fabL; enoyl-[acyl-carrier protein] reductase III [EC:1.3.1.104]
D      K00209  fabV, ter; enoyl-[acyl-carrier protein] reductase / trans-2-enoyl-CoA reductase (NAD+) [EC:1.3.1.9 1.3.1.44]
D      K07512  MECR, NRBF1; mitochondrial enoyl-[acyl-carrier protein] reductase / trans-2-enoyl-CoA reductase [EC:1.3.1.- 1.3.1.38]
D      K18474  fabM; trans-2-decenoyl-[acyl-carrier protein] isomerase [EC:5.3.3.14]
D      K10781  FATB; fatty acyl-ACP thioesterase B [EC:3.1.2.14 3.1.2.21]
D      K01071  MCH; medium-chain acyl-[acyl-carrier-protein] hydrolase [EC:3.1.2.21]
D      K10782  FATA; fatty acyl-ACP thioesterase A [EC:3.1.2.14]
D      K03921  FAB2, SSI2, desA1; acyl-[acyl-carrier-protein] desaturase [EC:1.14.19.2 1.14.19.11 1.14.19.26]
D      K03922  desA2; acyl-[acyl-carrier-protein] desaturase [EC:1.14.19.2]
D      K01897  ACSL, fadD; long-chain acyl-CoA synthetase [EC:6.2.1.3]
D      K15013  ACSBG; long-chain-fatty-acid--CoA ligase ACSBG [EC:6.2.1.3]
C    00062 Fatty acid elongation [PATH:ko00062]
D      K07508  ACAA2; acetyl-CoA acyltransferase 2 [EC:2.3.1.16]
D      K07509  HADHB; acetyl-CoA acyltransferase [EC:2.3.1.16]
D      K00022  HADH; 3-hydroxyacyl-CoA dehydrogenase [EC:1.1.1.35]
D      K07515  HADHA; enoyl-CoA hydratase / long-chain 3-hydroxyacyl-CoA dehydrogenase [EC:4.2.1.17 1.1.1.211]
D      K07511  ECHS1; enoyl-CoA hydratase [EC:4.2.1.17]
D      K07512  MECR, NRBF1; mitochondrial enoyl-[acyl-carrier protein] reductase / trans-2-enoyl-CoA reductase [EC:1.3.1.- 1.3.1.38]
D      K01074  PPT; palmitoyl-protein thioesterase [EC:3.1.2.22]
D      K10247  ELOVL1; elongation of very long chain fatty acids protein 1 [EC:2.3.1.199]
D      K10205  ELOVL2; elongation of very long chain fatty acids protein 2 [EC:2.3.1.199]
D      K10248  ELOVL3; elongation of very long chain fatty acids protein 3 [EC:2.3.1.199]
D      K10249  ELOVL4; elongation of very long chain fatty acids protein 4 [EC:2.3.1.199]
D      K10244  ELOVL5; elongation of very long chain fatty acids protein 5 [EC:2.3.1.199]
D      K10203  ELOVL6; elongation of very long chain fatty acids protein 6 [EC:2.3.1.199]
D      K10250  ELOVL7; elongation of very long chain fatty acids protein 7 [EC:2.3.1.199]
D      K15397  KCS; 3-ketoacyl-CoA synthase [EC:2.3.1.199]
D      K10245  ELO2; fatty acid elongase 2 [EC:2.3.1.199]
D      K10246  ELO3; fatty acid elongase 3 [EC:2.3.1.199]
D      K10251  HSD17B12, KAR, IFA38; 17beta-estradiol 17-dehydrogenase / very-long-chain 3-oxoacyl-CoA reductase [EC:1.1.1.62 1.1.1.330]
D      K10703  HACD, PHS1, PAS2; very-long-chain (3R)-3-hydroxyacyl-CoA dehydratase [EC:4.2.1.134]
D      K10258  TER, TSC13, CER10; very-long-chain enoyl-CoA reductase [EC:1.3.1.93]
D      K01068  ACOT1_2_4; acyl-coenzyme A thioesterase 1/2/4 [EC:3.1.2.2]
D      K17360  ACOT7; acyl-coenzyme A thioesterase 7 [EC:3.1.2.2]
D      K16339  THEM4, CTMP; acyl-coenzyme A thioesterase THEM4 [EC:3.1.2.2]
D      K22554  THEM5; acyl-coenzyme A thioesterase THEM5 [EC:3.1.2.2]
C    00071 Fatty acid degradation [PATH:ko00071]
D      K00626  ACAT, atoB; acetyl-CoA C-acetyltransferase [EC:2.3.1.9]
D      K00632  fadA, fadI; acetyl-CoA acyltransferase [EC:2.3.1.16]
D      K07513  ACAA1; acetyl-CoA acyltransferase 1 [EC:2.3.1.16]
D      K07508  ACAA2; acetyl-CoA acyltransferase 2 [EC:2.3.1.16]
D      K07509  HADHB; acetyl-CoA acyltransferase [EC:2.3.1.16]
D      K01825  fadB; 3-hydroxyacyl-CoA dehydrogenase / enoyl-CoA hydratase / 3-hydroxybutyryl-CoA epimerase / enoyl-CoA isomerase [EC:1.1.1.35 4.2.1.17 5.1.2.3 5.3.3.8]
D      K01782  fadJ; 3-hydroxyacyl-CoA dehydrogenase / enoyl-CoA hydratase / 3-hydroxybutyryl-CoA epimerase [EC:1.1.1.35 4.2.1.17 5.1.2.3]
D      K00022  HADH; 3-hydroxyacyl-CoA dehydrogenase [EC:1.1.1.35]
D      K07515  HADHA; enoyl-CoA hydratase / long-chain 3-hydroxyacyl-CoA dehydrogenase [EC:4.2.1.17 1.1.1.211]
D      K10527  MFP2; enoyl-CoA hydratase/3-hydroxyacyl-CoA dehydrogenase [EC:4.2.1.17 1.1.1.35 1.1.1.211]
D      K01692  paaF, echA; enoyl-CoA hydratase [EC:4.2.1.17]
D      K07514  EHHADH; enoyl-CoA hydratase / 3-hydroxyacyl-CoA dehydrogenase / 3,2-trans-enoyl-CoA isomerase [EC:4.2.1.17 1.1.1.35 5.3.3.8]
D      K07511  ECHS1; enoyl-CoA hydratase [EC:4.2.1.17]
D      K07516  fadN; 3-hydroxyacyl-CoA dehydrogenase [EC:1.1.1.35]
D      K13767  fadB; enoyl-CoA hydratase [EC:4.2.1.17]
D      K00232  E1.3.3.6, ACOX1, ACOX3; acyl-CoA oxidase [EC:1.3.3.6]
D      K00248  ACADS, bcd; butyryl-CoA dehydrogenase [EC:1.3.8.1]
D      K00249  ACADM, acd; acyl-CoA dehydrogenase [EC:1.3.8.7]
D      K00255  ACADL; long-chain-acyl-CoA dehydrogenase [EC:1.3.8.8]
D      K06445  fadE; acyl-CoA dehydrogenase [EC:1.3.99.-]
D      K09478  ACADSB; short/branched chain acyl-CoA dehydrogenase [EC:1.3.99.12]
D      K09479  ACADVL; very long chain acyl-CoA dehydrogenase [EC:1.3.8.9]
D      K00252  GCDH, gcdH; glutaryl-CoA dehydrogenase [EC:1.3.8.6]
D      K01897  ACSL, fadD; long-chain acyl-CoA synthetase [EC:6.2.1.3]
D      K15013  ACSBG; long-chain-fatty-acid--CoA ligase ACSBG [EC:6.2.1.3]
D      K08765  CPT1A; carnitine O-palmitoyltransferase 1, liver isoform [EC:2.3.1.21]
D      K19523  CPT1B; carnitine O-palmitoyltransferase 1, muscle isoform [EC:2.3.1.21]
D      K19524  CPT1C; carnitine O-palmitoyltransferase 1, brain isoform [EC:2.3.1.21]
D      K08766  CPT2; carnitine O-palmitoyltransferase 2 [EC:2.3.1.21]
D      K01909  mbtM; long-chain-fatty-acid--[acyl-carrier-protein] ligase [EC:6.2.1.20]
D      K05939  aas; acyl-[acyl-carrier-protein]-phospholipid O-acyltransferase / long-chain-fatty-acid--[acyl-carrier-protein] ligase [EC:2.3.1.40 6.2.1.20]
D      K13238  ECI1, DCI; Delta3-Delta2-enoyl-CoA isomerase [EC:5.3.3.8]
D      K13239  ECI2, PECI; Delta3-Delta2-enoyl-CoA isomerase [EC:5.3.3.8]
D      K07517  ECI1_2; Delta3-Delta2-enoyl-CoA isomerase [EC:5.3.3.8]
D      K18880  ECI3, HCD1; Delta3-Delta2-enoyl-CoA isomerase [EC:5.3.3.8]
D      K00496  alkB1_2, alkM; alkane 1-monooxygenase [EC:1.14.15.3]
D      K07425  CYP4A; long-chain fatty acid omega-monooxygenase [EC:1.14.14.80]
D      K15401  CYP86A1; long-chain fatty acid omega-monooxygenase [EC:1.14.14.80]
D      K20495  CYP704B1; long-chain fatty acid omega-monooxygenase [EC:1.14.14.80]
D      K22887  CYP52M1; long-chain fatty acid omega-monooxygenase [EC:1.14.14.80]
D      K00529  hcaD; 3-phenylpropionate/trans-cinnamate dioxygenase ferredoxin reductase component [EC:1.18.1.3]
D      K05297  rubB, alkT; rubredoxin---NAD+ reductase [EC:1.18.1.1]
D      K21738  alkT; rubredoxin---NAD+ reductase [EC:1.18.1.1]
D      K22567  nroR; rubredoxin---NAD+ reductase [EC:1.18.1.1]
D      K13951  ADH1_7; alcohol dehydrogenase 1/7 [EC:1.1.1.1]
D      K13980  ADH4; alcohol dehydrogenase 4 [EC:1.1.1.1]
D      K00121  frmA, ADH5, adhC; S-(hydroxymethyl)glutathione dehydrogenase / alcohol dehydrogenase [EC:1.1.1.284 1.1.1.1]
D      K13952  ADH6; alcohol dehydrogenase 6 [EC:1.1.1.1]
D      K04072  adhE; acetaldehyde dehydrogenase / alcohol dehydrogenase [EC:1.2.1.10 1.1.1.1]
D      K13953  adhP; alcohol dehydrogenase, propanol-preferring [EC:1.1.1.1]
D      K13954  yiaY; alcohol dehydrogenase [EC:1.1.1.1]
D      K18857  ADH1; alcohol dehydrogenase class-P [EC:1.1.1.1]
D      K00001  E1.1.1.1, adh; alcohol dehydrogenase [EC:1.1.1.1]
D      K00128  ALDH; aldehyde dehydrogenase (NAD+) [EC:1.2.1.3]
D      K14085  ALDH7A1; aldehyde dehydrogenase family 7 member A1 [EC:1.2.1.31 1.2.1.8 1.2.1.3]
D      K00149  ALDH9A1; aldehyde dehydrogenase family 9 member A1 [EC:1.2.1.47 1.2.1.3]
D      K14338  cypD_E, CYP102A, CYP505; cytochrome P450 / NADPH-cytochrome P450 reductase [EC:1.14.14.1 1.6.2.4]
C    00072 Synthesis and degradation of ketone bodies [PATH:ko00072]
D      K01641  E2.3.3.10; hydroxymethylglutaryl-CoA synthase [EC:2.3.3.10]
D      K01640  E4.1.3.4, HMGCL, hmgL; hydroxymethylglutaryl-CoA lyase [EC:4.1.3.4]
D      K01027  OXCT; 3-oxoacid CoA-transferase [EC:2.8.3.5]
D      K01028  E2.8.3.5A, scoA; 3-oxoacid CoA-transferase subunit A [EC:2.8.3.5]
D      K01029  E2.8.3.5B, scoB; 3-oxoacid CoA-transferase subunit B [EC:2.8.3.5]
D      K00626  ACAT, atoB; acetyl-CoA C-acetyltransferase [EC:2.3.1.9]
D      K00019  E1.1.1.30, bdh; 3-hydroxybutyrate dehydrogenase [EC:1.1.1.30]
D      K01574  adc; acetoacetate decarboxylase [EC:4.1.1.4]
C    00073 Cutin, suberine and wax biosynthesis [PATH:ko00073]
D      K15398  CYP86A4S; fatty acid omega-hydroxylase [EC:1.14.-.-]
D      K20495  CYP704B1; long-chain fatty acid omega-monooxygenase [EC:1.14.14.80]
D      K21995  CYP77A; cytochrome P450 family 77 subfamily A [EC:1.14.-.-]
D      K15400  HHT1; omega-hydroxypalmitate O-feruloyl transferase [EC:2.3.1.188]
D      K15401  CYP86A1; long-chain fatty acid omega-monooxygenase [EC:1.14.14.80]
D      K17991  PXG; peroxygenase [EC:1.11.2.3]
D      K13407  CYP94A1; fatty acid omega-hydroxylase [EC:1.14.-.-]
D      K20769  CYP94A5; fatty acid omega-hydroxylase [EC:1.14.-.-]
D      K15402  CYP86B1; fatty acid omega-hydroxylase [EC:1.14.-.-]
D      K15403  ACE, HTH; fatty acid omega-hydroxy dehydrogenase [EC:1.1.-.-]
D      K15404  K15404, CER1; aldehyde decarbonylase [EC:4.1.99.5]
D      K15405  MAH1, CYP96A15; midchain alkane hydroxylase
D      K13356  FAR; alcohol-forming fatty acyl-CoA reductase [EC:1.2.1.84]
D      K15406  WSD1; wax-ester synthase / diacylglycerol O-acyltransferase [EC:2.3.1.75 2.3.1.20]
C    00100 Steroid biosynthesis [PATH:ko00100]
D      K00801  FDFT1; farnesyl-diphosphate farnesyltransferase [EC:2.5.1.21]
D      K00511  SQLE, ERG1; squalene monooxygenase [EC:1.14.14.17]
D      K23485  AltSQE; alternative squalene epoxidase [EC:1.14.19.-]
D      K01852  LSS, ERG7; lanosterol synthase [EC:5.4.99.7]
D      K05917  CYP51; sterol 14alpha-demethylase [EC:1.14.14.154 1.14.15.36]
D      K00222  TM7SF2, ERG24; Delta14-sterol reductase [EC:1.3.1.70]
D      K19532  LBR; Delta14-sterol reductase (lamin-B receptor) [EC:1.3.1.70]
D      K07750  MESO1, ERG25; methylsterol monooxygenase [EC:1.14.18.9]
D      K07748  NSDHL, ERG26; sterol-4alpha-carboxylate 3-dehydrogenase (decarboxylating) [EC:1.1.1.170]
D      K09827  ERG27; 3-keto steroid reductase [EC:1.1.1.270]
D      K13373  HSD17B7; 17beta-estradiol 17-dehydrogenase / 3beta-hydroxysteroid 3-dehydrogenase [EC:1.1.1.62 1.1.1.270]
D      K01824  EBP; cholestenol Delta-isomerase [EC:5.3.3.5]
D      K09828  DHCR24, DWF1; Delta24-sterol reductase [EC:1.3.1.72 1.3.1.-]
D      K00227  SC5DL, ERG3; Delta7-sterol 5-desaturase [EC:1.14.19.20]
D      K00213  DHCR7; 7-dehydrocholesterol reductase [EC:1.3.1.21]
D      K01052  LIPA; lysosomal acid lipase/cholesteryl ester hydrolase [EC:3.1.1.13]
D      K12298  CEL; bile salt-stimulated lipase [EC:3.1.1.3 3.1.1.13]
D      K14674  TGL4; TAG lipase / steryl ester hydrolase / phospholipase A2 / LPA acyltransferase [EC:3.1.1.3 3.1.1.13 3.1.1.4 2.3.1.51]
D      K00637  SOAT; sterol O-acyltransferase [EC:2.3.1.26]
D      K07419  CYP2R1; vitamin D 25-hydroxylase [EC:1.14.14.24]
D      K07438  CYP27B1; calcidiol 1-monooxygenase (25-hydroxyvitamin D3 1alpha-hydroxylase) [EC:1.14.15.18]
D      K21146  CYP105A1; vitamin D 1,25-hydroxylase [EC:1.14.15.22]
D      K07436  CYP24A1; vitamin D3 24-hydroxylase [EC:1.14.15.16]
D      K00559  SMT1, ERG6; sterol 24-C-methyltransferase [EC:2.1.1.41]
D      K09829  ERG2; C-8 sterol isomerase [EC:5.-.-.-]
D      K09831  ERG5, CYP61A; sterol 22-desaturase [EC:1.14.19.41]
D      K00223  ERG4; Delta24(24(1))-sterol reductase [EC:1.3.1.71]
D      K01853  CAS1; cycloartenol synthase [EC:5.4.99.8]
D      K14423  SMO1; plant 4,4-dimethylsterol C-4alpha-methyl-monooxygenase [EC:1.14.18.10]
D      K23558  3BETAHSDD; plant 3beta-hydroxysteroid-4alpha-carboxylate 3-dehydrogenase [EC:1.1.1.418]
D      K08246  CPI1; cycloeucalenol cycloisomerase [EC:5.5.1.9]
D      K08242  E2.1.1.143; 24-methylenesterol C-methyltransferase [EC:2.1.1.143]
D      K14424  SMO2; plant 4alpha-monomethylsterol monooxygenase [EC:1.14.18.11]
D      K09832  CYP710A; sterol 22-desaturase [EC:1.14.19.41]
C    00120 Primary bile acid biosynthesis [PATH:ko00120]
D      K07440  CYP46A1; cholesterol 24-hydroxylase [EC:1.14.14.25]
D      K07439  CYP39A1; 24-hydroxycholesterol 7alpha-hydroxylase [EC:1.14.14.26]
D      K12408  HSD3B7; cholest-5-ene-3beta,7alpha-diol 3beta-dehydrogenase [EC:1.1.1.181]
D      K10223  CH25H; cholesterol 25-hydroxylase [EC:1.14.99.38]
D      K07430  CYP7B; 25/26-hydroxycholesterol 7alpha-hydroxylase [EC:1.14.14.29]
D      K00489  CYP7A1; cholesterol 7alpha-monooxygenase [EC:1.14.14.23]
D      K00488  CYP27A1; cholestanetriol 26-monooxygenase [EC:1.14.15.15]
D      K07431  CYP8B1; sterol 12-alpha-hydroxylase [EC:1.14.18.8 1.14.14.139]
D      K00251  AKR1D1; 3-oxo-5-beta-steroid 4-dehydrogenase [EC:1.3.1.3]
D      K00037  AKR1C4; 3alpha-hydroxysteroid 3-dehydrogenase / chlordecone reductase [EC:1.1.1.50 1.1.1.357 1.1.1.225]
D      K08748  SLC27A5, FATP5; solute carrier family 27 (fatty acid transporter), member 5 [EC:6.2.1.7]
D      K01796  E5.1.99.4, AMACR, mcr; alpha-methylacyl-CoA racemase [EC:5.1.99.4]
D      K10214  ACOX2; 3alpha,7alpha,12alpha-trihydroxy-5beta-cholestanoyl-CoA 24-hydroxylase [EC:1.17.99.3]
D      K12405  HSD17B4; (3R)-3-hydroxyacyl-CoA dehydrogenase / 3a,7a,12a-trihydroxy-5b-cholest-24-enoyl-CoA hydratase / enoyl-CoA hydratase 2 [EC:1.1.1.- 4.2.1.107 4.2.1.119]
D      K08764  SCP2, SCPX; sterol carrier protein 2 [EC:2.3.1.176]
D      K11992  ACOT8, PTE; acyl-CoA thioesterase 8 [EC:3.1.2.27]
D      K00659  BAAT; bile acid-CoA:amino acid N-acyltransferase [EC:2.3.1.65 3.1.2.2]
D      K01442  cbh; choloylglycine hydrolase [EC:3.5.1.24]
C    00121 Secondary bile acid biosynthesis [PATH:ko00121]
D      K01442  cbh; choloylglycine hydrolase [EC:3.5.1.24]
D      K00076  hdhA; 7-alpha-hydroxysteroid dehydrogenase [EC:1.1.1.159]
D      K23231  E1.1.1.201; 7beta-hydroxysteroid dehydrogenase (NADP+) [EC:1.1.1.201]
D      K22604  E1.1.1.52; 3alpha-hydroxycholanate dehydrogenase (NAD+) [EC:1.1.1.52]
D      K22605  baiA; 3alpha-hydroxycholanate dehydrogenase (NADP+) [EC:1.1.1.392]
D      K22606  E1.1.1.391; 3beta-hydroxycholanate 3-dehydrogenase (NAD+) [EC:1.1.1.391]
D      K22607  E1.1.1.393; 3beta-hydroxycholanate 3-dehydrogenase (NADP+) [EC:1.1.1.393]
D      K15868  baiB; bile acid-coenzyme A ligase [EC:6.2.1.7]
D      K15871  baiF; bile acid CoA-transferase [EC:2.8.3.25]
D      K15869  baiA; 3alpha-hydroxy bile acid-CoA-ester 3-dehydrogenase [EC:1.1.1.395]
D      K15870  baiCD; 3-oxocholoyl-CoA 4-desaturase [EC:1.3.1.115]
D      K15872  baiE; bile-acid 7alpha-dehydratase [EC:4.2.1.106]
D      K15873  baiH; 7beta-hydroxy-3-oxochol-24-oyl-CoA 4-desaturase [EC:1.3.1.116]
D      K15874  baiI; bile acid 7beta-dehydratase
D      K07007  baiN; 3-dehydro-bile acid Delta4,6-reductase [EC:1.3.1.114]
C    00140 Steroid hormone biosynthesis [PATH:ko00140]
D      K00498  CYP11A; cholesterol monooxygenase (side-chain-cleaving) [EC:1.14.15.6]
D      K00512  CYP17A; steroid 17alpha-monooxygenase / 17alpha-hydroxyprogesterone deacetylase [EC:1.14.14.19 1.14.14.32]
D      K01131  STS; steryl-sulfatase [EC:3.1.6.2]
D      K01015  SULT2B; alcohol sulfotransferase [EC:2.8.2.2]
D      K00513  CYP21A; steroid 21-monooxygenase [EC:1.14.14.16]
D      K00070  HSD3B; 3beta-hydroxy-Delta5-steroid dehydrogenase / steroid Delta-isomerase [EC:1.1.1.145 5.3.3.1]
D      K12343  SRD5A1; 3-oxo-5-alpha-steroid 4-dehydrogenase 1 [EC:1.3.1.22]
D      K12344  SRD5A2; 3-oxo-5-alpha-steroid 4-dehydrogenase 2 [EC:1.3.1.22]
D      K12345  SRD5A3; 3-oxo-5-alpha-steroid 4-dehydrogenase 3 / polyprenol reductase [EC:1.3.1.22 1.3.1.94]
D      K00089  AKR1C2; 3alpha-hydroxysteroid 3-dehydrogenase [EC:1.1.1.213 1.1.1.357]
D      K04119  AKR1C3; aldo-keto reductase family 1 member C3 [EC:1.1.1.51 1.1.1.188 1.1.1.213 1.1.1.357]
D      K00497  CYP11B1; steroid 11beta-monooxygenase [EC:1.14.15.4]
D      K07433  CYP11B2; steroid 11beta-monooxygenase / corticosterone 18-monooxygenase [EC:1.14.15.4 1.14.15.5]
D      K00251  AKR1D1; 3-oxo-5-beta-steroid 4-dehydrogenase [EC:1.3.1.3]
D      K00037  AKR1C4; 3alpha-hydroxysteroid 3-dehydrogenase / chlordecone reductase [EC:1.1.1.50 1.1.1.357 1.1.1.225]
D      K15680  HSD11B1; corticosteroid 11-beta-dehydrogenase isozyme 1 [EC:1.1.1.146]
D      K00071  HSD11B2; corticosteroid 11-beta-dehydrogenase isozyme 2 [EC:1.1.1.-]
D      K00038  E1.1.1.53; 3alpha(or 20beta)-hydroxysteroid dehydrogenase [EC:1.1.1.53]
D      K05295  E1.1.1.149; 20alpha-hydroxysteroid dehydrogenase [EC:1.1.1.149]
D      K00212  AKR1C1; 20alpha/3alpha-hydroxysteroid dehydrogenase / dihydrodiol dehydrogenase [EC:1.1.1.149 1.1.1.357 1.3.1.20]
D      K07430  CYP7B; 25/26-hydroxycholesterol 7alpha-hydroxylase [EC:1.14.14.29]
D      K01016  SULT1E1, STE; estrone sulfotransferase [EC:2.8.2.4]
D      K00044  HSD17B1; 17beta-estradiol 17-dehydrogenase [EC:1.1.1.62]
D      K13368  HSD17B2; 17beta-estradiol 17-dehydrogenase / 3alpha(17beta)-hydroxysteroid dehydrogenase (NAD+) [EC:1.1.1.62 1.1.1.239]
D      K13369  HSD17B6; 17beta-estradiol 17-dehydrogenase / all-trans-retinol dehydrogenase (NAD+) / 3alpha(17beta)-hydroxysteroid dehydrogenase (NAD+) [EC:1.1.1.62 1.1.1.105 1.1.1.239]
D      K13373  HSD17B7; 17beta-estradiol 17-dehydrogenase / 3beta-hydroxysteroid 3-dehydrogenase [EC:1.1.1.62 1.1.1.270]
D      K13370  HSD17B8; 17beta-estradiol 17-dehydrogenase / 3alpha(17beta)-hydroxysteroid dehydrogenase (NAD+) / 3-oxoacyl-[acyl-carrier protein] reductase alpha subunit [EC:1.1.1.62 1.1.1.239]
D      K10251  HSD17B12, KAR, IFA38; 17beta-estradiol 17-dehydrogenase / very-long-chain 3-oxoacyl-CoA reductase [EC:1.1.1.62 1.1.1.330]
D      K22970  DHRS11; 17beta-estradiol 17-dehydrogenase / 3beta-hydroxysteroid 3-dehydrogenase [EC:1.1.1.62 1.1.1.270]
D      K07408  CYP1A1; cytochrome P450 family 1 subfamily A polypeptide 1 [EC:1.14.14.1]
D      K07409  CYP1A2; cytochrome P450 family 1 subfamily A polypeptide 2 [EC:1.14.14.1]
D      K07412  CYP2B; cytochrome P450 family 2 subfamily B [EC:1.14.14.1]
D      K07413  CYP2C; cytochrome P450 family 2 subfamily C [EC:1.14.14.1]
D      K07414  CYP2D; cytochrome P450 family 2 subfamily D [EC:1.14.14.1]
D      K17690  CYP3A5; cytochrome P450 family 3 subfamily A polypeptide 5 [EC:1.14.14.1]
D      K17691  CYP3A7; cytochrome P450 family 3 subfamily A polypeptide 7 [EC:1.14.14.1]
D      K07424  CYP3A; cytochrome P450 family 3 subfamily A [EC:1.14.14.1]
D      K07415  CYP2E1; cytochrome P450 family 2 subfamily E polypeptide 1 [EC:1.14.13.-]
D      K17689  CYP3A4; cytochrome P450 family 3 subfamily A polypeptide 4 [EC:1.14.13.32 1.14.14.55 1.14.14.56 1.14.14.57 1.14.14.73 1.14.13.-]
D      K07410  CYP1B1; cytochrome P450 family 1 subfamily B polypeptide 1 [EC:1.14.14.1]
D      K07434  CYP19A; aromatase [EC:1.14.14.14]
D      K00489  CYP7A1; cholesterol 7alpha-monooxygenase [EC:1.14.14.23]
D      K00699  UGT; glucuronosyltransferase [EC:2.4.1.17]
D      K00545  COMT; catechol O-methyltransferase [EC:2.1.1.6]
D      K05296  E1.1.1.51; 3(or 17)beta-hydroxysteroid dehydrogenase [EC:1.1.1.51]
D      K10207  HSD17B3; testosterone 17beta-dehydrogenase (NADP+) [EC:1.1.1.64]
C    00561 Glycerolipid metabolism [PATH:ko00561]
D      K00865  glxK, garK; glycerate 2-kinase [EC:2.7.1.165]
D      K11529  gck, gckA, GLYCTK; glycerate 2-kinase [EC:2.7.1.165]
D      K15918  GLYK; D-glycerate 3-kinase [EC:2.7.1.31]
D      K00128  ALDH; aldehyde dehydrogenase (NAD+) [EC:1.2.1.3]
D      K14085  ALDH7A1; aldehyde dehydrogenase family 7 member A1 [EC:1.2.1.31 1.2.1.8 1.2.1.3]
D      K00149  ALDH9A1; aldehyde dehydrogenase family 9 member A1 [EC:1.2.1.47 1.2.1.3]
D      K00011  AKR1B; aldehyde reductase [EC:1.1.1.21]
D      K00002  AKR1A1, adh; alcohol dehydrogenase (NADP+) [EC:1.1.1.2]
D      K13979  yahK; alcohol dehydrogenase (NADP+) [EC:1.1.1.2]
D      K00863  DAK, TKFC; triose/dihydroxyacetone kinase / FAD-AMP lyase (cyclizing) [EC:2.7.1.28 2.7.1.29 4.6.1.15]
D      K05878  dhaK; phosphoenolpyruvate---glycerone phosphotransferase subunit DhaK [EC:2.7.1.121]
D      K05879  dhaL; phosphoenolpyruvate---glycerone phosphotransferase subunit DhaL [EC:2.7.1.121]
D      K05881  dhaM; phosphoenolpyruvate---glycerone phosphotransferase subunit DhaM [EC:2.7.1.121]
D      K00005  gldA; glycerol dehydrogenase [EC:1.1.1.6]
D      K22251  golD; glycerol dehydrogenase [EC:1.1.1.6]
D      K18097  GCY1; glycerol 2-dehydrogenase (NADP+) [EC:1.1.1.156]
D      K00864  glpK, GK; glycerol kinase [EC:2.7.1.30]
D      K24189  GPP; (DL)-glycerol-3-phosphatase [EC:3.1.3.21]
D      K06116  GPP; glycerol-1-phosphatase [EC:3.1.3.21]
D      K06117  E3.1.3.21; glycerol-1-phosphatase [EC:3.1.3.21]
D      K00629  GPAT1_2; glycerol-3-phosphate O-acyltransferase 1/2 [EC:2.3.1.15]
D      K13506  GPAT3_4, AGPAT9, AGPAT6; glycerol-3-phosphate O-acyltransferase 3/4 [EC:2.3.1.15]
D      K13507  GAT; glycerol-3-phosphate O-acyltransferase / dihydroxyacetone phosphate acyltransferase [EC:2.3.1.15 2.3.1.42]
D      K00630  ATS1; glycerol-3-phosphate O-acyltransferase [EC:2.3.1.15]
D      K13508  GPAT; glycerol-3-phosphate acyltransferase [EC:2.3.1.15 2.3.1.198]
D      K00631  plsB; glycerol-3-phosphate O-acyltransferase [EC:2.3.1.15]
D      K03621  plsX; phosphate acyltransferase [EC:2.3.1.274]
D      K08591  plsY; acyl phosphate:glycerol-3-phosphate acyltransferase [EC:2.3.1.275]
D      K00655  plsC; 1-acyl-sn-glycerol-3-phosphate acyltransferase [EC:2.3.1.51]
D      K13509  AGPAT1_2; lysophosphatidate acyltransferase [EC:2.3.1.51]
D      K13523  AGPAT3_4; lysophosphatidic acid acyltransferase / lysophosphatidylinositol acyltransferase [EC:2.3.1.51 2.3.1.-]
D      K19007  AGPAT5; lysophosphatidiate acyltransferase [EC:2.3.1.51]
D      K13513  LCLAT1, AGPAT8; lysocardiolipin and lysophospholipid acyltransferase [EC:2.3.1.- 2.3.1.51]
D      K13517  MBOAT1_2; lysophospholipid acyltransferase 1/2 [EC:2.3.1.51 2.3.1.-]
D      K13519  LPT1, ALE1; lysophospholipid acyltransferase [EC:2.3.1.51 2.3.1.23 2.3.1.-]
D      K22831  LOA1; 1-acylglycerol-3-phosphate O-acyltransferase [EC:2.3.1.51]
D      K01080  PLPP1_2_3; phosphatidate phosphatase [EC:3.1.3.4]
D      K15728  LPIN; phosphatidate phosphatase LPIN [EC:3.1.3.4]
D      K18693  DPP1, DPPL, PLPP4_5; diacylglycerol diphosphate phosphatase / phosphatidate phosphatase [EC:3.1.3.81 3.1.3.4]
D      K00901  dgkA, DGK; diacylglycerol kinase (ATP) [EC:2.7.1.107]
D      K07029  dagK; diacylglycerol kinase (ATP) [EC:2.7.1.107]
D      K11155  DGAT1; diacylglycerol O-acyltransferase 1 [EC:2.3.1.20 2.3.1.75 2.3.1.76]
D      K11160  DGAT2; diacylglycerol O-acyltransferase 2 [EC:2.3.1.20 2.3.1.75]
D      K14456  MOGAT3, MGAT3; 2-acylglycerol O-acyltransferase 3 [EC:2.3.1.20 2.3.1.22]
D      K22848  DGAT2; diacylglycerol O-acyltransferase 2, plant [EC:2.3.1.20]
D      K22849  DGAT3; diacylglycerol O-acyltransferase 3, plant [EC:2.3.1.20]
D      K00635  tgs, wax-dgat; diacylglycerol O-acyltransferase / wax synthase [EC:2.3.1.20 2.3.1.75]
D      K18851  fbp; diacylglycerol O-acyltransferase / trehalose O-mycolyltransferase [EC:2.3.1.20 2.3.1.122]
D      K00679  E2.3.1.158; phospholipid:diacylglycerol acyltransferase [EC:2.3.1.158]
D      K01046  lip, TGL2; triacylglycerol lipase [EC:3.1.1.3]
D      K12298  CEL; bile salt-stimulated lipase [EC:3.1.1.3 3.1.1.13]
D      K16816  PNPLA2, ATGL; patatin-like phospholipase domain-containing protein 2 [EC:3.1.1.3]
D      K13534  PNPLA3; patatin-like phospholipase domain-containing protein 3 [EC:3.1.1.3 2.3.1.-]
D      K14073  PNLIP, PL; pancreatic triacylglycerol lipase [EC:3.1.1.3]
D      K14074  PNLIPRP1, PLRP1; pancreatic lipase-related protein 1 [EC:3.1.1.3]
D      K14075  PNLIPRP2, PLRP2; pancreatic lipase-related protein 2 [EC:3.1.1.3]
D      K14076  PNLIPRP3, PLRP3; pancreatic lipase-related protein 3 [EC:3.1.1.3]
D      K22283  LIPC; hepatic triacylglycerol lipase [EC:3.1.1.3]
D      K14452  LIPF; gastric triacylglycerol lipase [EC:3.1.1.3]
D      K22284  LIPG; endothelial lipase [EC:3.1.1.3]
D      K14675  TGL3; TAG lipase / lysophosphatidylethanolamine acyltransferase [EC:3.1.1.3 2.3.1.-]
D      K14674  TGL4; TAG lipase / steryl ester hydrolase / phospholipase A2 / LPA acyltransferase [EC:3.1.1.3 3.1.1.13 3.1.1.4 2.3.1.51]
D      K17900  ATG15, AUT5; lipase ATG15 [EC:3.1.1.3]
D      K01059  LPL; lipoprotein lipase [EC:3.1.1.34]
D      K09881  AGK; acylglycerol kinase [EC:2.7.1.94]
D      K23736  PHM8; 2-lysophosphatidate phosphatase [EC:3.1.3.106]
D      K23737  NPC3; 2-lysophosphatidate phosphatase [EC:3.1.3.106]
D      K01054  MGLL; acylglycerol lipase [EC:3.1.1.23]
D      K14458  MOGAT1, MGAT1; 2-acylglycerol O-acyltransferase 1 [EC:2.3.1.22]
D      K14457  MOGAT2, MGAT2; 2-acylglycerol O-acyltransferase 2 [EC:2.3.1.22]
D      K19002  mgs, bgsB; 1,2-diacylglycerol 3-alpha-glucosyltransferase [EC:2.4.1.337]
D      K03429  ugtP; processive 1,2-diacylglycerol beta-glucosyltransferase [EC:2.4.1.315]
D      K19004  K19004; processive 1,2-diacylglycerol beta-glycosyltransferase [EC:2.4.1.315 2.4.1.-]
D      K19003  mgdA; 1,2-diacylglycerol 3-beta-glucosyltransferase [EC:2.4.1.336]
D      K20024  mgdE; monoglucosyldiacylglycerol epimerase [EC:5.1.3.34]
D      K13677  dgs, bgsA; 1,2-diacylglycerol-3-alpha-glucose alpha-1,2-glucosyltransferase [EC:2.4.1.208]
D      K19005  ltaS; lipoteichoic acid synthase [EC:2.7.8.20]
D      K22920  UGP3; UTP---glucose-1-phosphate uridylyltransferase [EC:2.7.7.9]
D      K06118  SQD1, sqdB; UDP-sulfoquinovose synthase [EC:3.13.1.1]
D      K06119  SQD2; sulfoquinovosyltransferase [EC:2.4.1.-]
D      K03715  MGD; 1,2-diacylglycerol 3-beta-galactosyltransferase [EC:2.4.1.46]
D      K09480  DGD; digalactosyldiacylglycerol synthase [EC:2.4.1.241]
D      K01189  GLA; alpha-galactosidase [EC:3.2.1.22]
D      K07406  melA; alpha-galactosidase [EC:3.2.1.22]
D      K07407  E3.2.1.22B, galA, rafA; alpha-galactosidase [EC:3.2.1.22]
D      K21362  SFR2; galactolipid galactosyltransferase [EC:2.4.1.184]
D      K06120  dhaB; glycerol dehydratase large subunit [EC:4.2.1.30]
D      K06121  dhbC; glycerol dehydratase medium subunit [EC:4.2.1.30]
D      K06122  dhbE; glycerol dehydratase small subunit [EC:4.2.1.30]
D      K00086  dhaT; 1,3-propanediol dehydrogenase [EC:1.1.1.202]
C    00564 Glycerophospholipid metabolism [PATH:ko00564]
D      K00006  GPD1; glycerol-3-phosphate dehydrogenase (NAD+) [EC:1.1.1.8]
D      K00057  gpsA; glycerol-3-phosphate dehydrogenase (NAD(P)+) [EC:1.1.1.94]
D      K00105  E1.1.3.21; alpha-glycerophosphate oxidase [EC:1.1.3.21]
D      K00111  glpA, glpD; glycerol-3-phosphate dehydrogenase [EC:1.1.5.3]
D      K00112  glpB; glycerol-3-phosphate dehydrogenase subunit B [EC:1.1.5.3]
D      K00113  glpC; glycerol-3-phosphate dehydrogenase subunit C
D      K00629  GPAT1_2; glycerol-3-phosphate O-acyltransferase 1/2 [EC:2.3.1.15]
D      K13506  GPAT3_4, AGPAT9, AGPAT6; glycerol-3-phosphate O-acyltransferase 3/4 [EC:2.3.1.15]
D      K13507  GAT; glycerol-3-phosphate O-acyltransferase / dihydroxyacetone phosphate acyltransferase [EC:2.3.1.15 2.3.1.42]
D      K00630  ATS1; glycerol-3-phosphate O-acyltransferase [EC:2.3.1.15]
D      K13508  GPAT; glycerol-3-phosphate acyltransferase [EC:2.3.1.15 2.3.1.198]
D      K00631  plsB; glycerol-3-phosphate O-acyltransferase [EC:2.3.1.15]
D      K08591  plsY; acyl phosphate:glycerol-3-phosphate acyltransferase [EC:2.3.1.275]
D      K00655  plsC; 1-acyl-sn-glycerol-3-phosphate acyltransferase [EC:2.3.1.51]
D      K13509  AGPAT1_2; lysophosphatidate acyltransferase [EC:2.3.1.51]
D      K13523  AGPAT3_4; lysophosphatidic acid acyltransferase / lysophosphatidylinositol acyltransferase [EC:2.3.1.51 2.3.1.-]
D      K19007  AGPAT5; lysophosphatidiate acyltransferase [EC:2.3.1.51]
D      K13513  LCLAT1, AGPAT8; lysocardiolipin and lysophospholipid acyltransferase [EC:2.3.1.- 2.3.1.51]
D      K13517  MBOAT1_2; lysophospholipid acyltransferase 1/2 [EC:2.3.1.51 2.3.1.-]
D      K13519  LPT1, ALE1; lysophospholipid acyltransferase [EC:2.3.1.51 2.3.1.23 2.3.1.-]
D      K14674  TGL4; TAG lipase / steryl ester hydrolase / phospholipase A2 / LPA acyltransferase [EC:3.1.1.3 3.1.1.13 3.1.1.4 2.3.1.51]
D      K22831  LOA1; 1-acylglycerol-3-phosphate O-acyltransferase [EC:2.3.1.51]
D      K00649  GNPAT; glyceronephosphate O-acyltransferase [EC:2.3.1.42]
D      K06123  AYR1; 1-acylglycerone phosphate reductase [EC:1.1.1.101]
D      K00980  tagD; glycerol-3-phosphate cytidylyltransferase [EC:2.7.7.39]
D      K01517  ADPRM; manganese-dependent ADP-ribose/CDP-alcohol diphosphatase [EC:3.6.1.13 3.6.1.16 3.6.1.53]
D      K01080  PLPP1_2_3; phosphatidate phosphatase [EC:3.1.3.4]
D      K15728  LPIN; phosphatidate phosphatase LPIN [EC:3.1.3.4]
D      K18693  DPP1, DPPL, PLPP4_5; diacylglycerol diphosphate phosphatase / phosphatidate phosphatase [EC:3.1.3.81 3.1.3.4]
D      K00901  dgkA, DGK; diacylglycerol kinase (ATP) [EC:2.7.1.107]
D      K07029  dagK; diacylglycerol kinase (ATP) [EC:2.7.1.107]
D      K16368  DGK1; diacylglycerol kinase (CTP) [EC:2.7.1.174]
D      K00994  CHPT1, CPT1; diacylglycerol cholinephosphotransferase [EC:2.7.8.2]
D      K13644  CEPT1; choline/ethanolamine phosphotransferase [EC:2.7.8.1 2.7.8.2]
D      K01114  plc; phospholipase C [EC:3.1.4.3]
D      K16619  plc, cpa; phospholipase C / alpha-toxin [EC:3.1.4.3]
D      K18694  PGC1; phosphatidylglycerol phospholipase C [EC:3.1.4.-]
D      K01115  PLD1_2; phospholipase D1/2 [EC:3.1.4.4]
D      K16860  PLD3_4; phospholipase D3/4 [EC:3.1.4.4]
D      K17717  pld; phospholipase D [EC:3.1.4.4]
D      K00650  LCAT; lecithin-cholesterol acyltransferase [EC:2.3.1.43]
D      K01047  PLA2G, SPLA2; secretory phospholipase A2 [EC:3.1.1.4]
D      K16342  PLA2G4, CPLA2; cytosolic phospholipase A2 [EC:3.1.1.4]
D      K16343  PLA2G6, IPLA2; calcium-independent phospholipase A2 [EC:3.1.1.4]
D      K14621  PLB1, PLB; phospholipase B1, membrane-associated [EC:3.1.1.4 3.1.1.5]
D      K16817  PLA2G16; HRAS-like suppressor 3 [EC:3.1.1.32 3.1.1.4]
D      K01058  pldA; phospholipase A1/A2 [EC:3.1.1.32 3.1.1.4]
D      K13510  LPCAT1_2; lysophosphatidylcholine acyltransferase / lyso-PAF acetyltransferase [EC:2.3.1.23 2.3.1.67]
D      K13512  LPCAT4, AGPAT7; lysophospholipid acyltransferase [EC:2.3.1.23 2.3.1.-]
D      K13515  LPCAT3, MBOAT5; lysophospholipid acyltransferase 5 [EC:2.3.1.23 2.3.1.-]
D      K16818  DAD1; phospholipase A1 [EC:3.1.1.32]
D      K22389  LCAT3; phospholipase A1 [EC:3.1.1.32]
D      K06128  LYPLA1; lysophospholipase I [EC:3.1.1.5]
D      K06129  LYPLA3; lysophospholipase III [EC:3.1.1.5]
D      K06130  LYPLA2; lysophospholipase II [EC:3.1.1.5]
D      K13333  PLB; lysophospholipase [EC:3.1.1.5]
D      K01048  pldB; lysophospholipase [EC:3.1.1.5]
D      K14676  NTE, NRE; lysophospholipid hydrolase [EC:3.1.1.5]
D      K18695  GPCPD1; glycerophosphocholine phosphodiesterase GPCPD1 [EC:3.1.4.2]
D      K18696  GDE1; glycerophosphodiester phosphodiesterase [EC:3.1.4.46]
D      K01126  E3.1.4.46, glpQ, ugpQ; glycerophosphoryl diester phosphodiesterase [EC:3.1.4.46]
D      K00623  CHAT; choline O-acetyltransferase [EC:2.3.1.6]
D      K01049  ACHE; acetylcholinesterase [EC:3.1.1.7]
D      K00866  CKI1; choline kinase [EC:2.7.1.32]
D      K14156  CHK; choline/ethanolamine kinase [EC:2.7.1.32 2.7.1.82]
D      K06124  PHOSPHO1; phosphoethanolamine/phosphocholine phosphatase [EC:3.1.3.75]
D      K00968  PCYT1; choline-phosphate cytidylyltransferase [EC:2.7.7.15]
D      K00993  EPT1; ethanolaminephosphotransferase [EC:2.7.8.1]
D      K05939  aas; acyl-[acyl-carrier-protein]-phospholipid O-acyltransferase / long-chain-fatty-acid--[acyl-carrier-protein] ligase [EC:2.3.1.40 6.2.1.20]
D      K00894  ETNK, EKI; ethanolamine kinase [EC:2.7.1.82]
D      K00967  PCYT2; ethanolamine-phosphate cytidylyltransferase [EC:2.7.7.14]
D      K05929  E2.1.1.103, NMT; phosphoethanolamine N-methyltransferase [EC:2.1.1.103]
D      K04019  eutA; ethanolamine utilization protein EutA
D      K03735  eutB; ethanolamine ammonia-lyase large subunit [EC:4.3.1.7]
D      K03736  eutC; ethanolamine ammonia-lyase small subunit [EC:4.3.1.7]
D      K14286  AGXT2L1, ETNPPL; ethanolamine-phosphate phospho-lyase [EC:4.2.3.2]
D      K00551  PEMT; phosphatidylethanolamine/phosphatidyl-N-methylethanolamine N-methyltransferase [EC:2.1.1.17 2.1.1.71]
D      K16369  CHO2; phosphatidylethanolamine N-methyltransferase [EC:2.1.1.17]
D      K00550  PLMT; phosphatidyl-N-methylethanolamine N-methyltransferase [EC:2.1.1.71]
D      K00570  pmtA; phosphatidylethanolamine/phosphatidyl-N-methylethanolamine N-methyltransferase [EC:2.1.1.17 2.1.1.71]
D      K01521  cdh; CDP-diacylglycerol pyrophosphatase [EC:3.6.1.26]
D      K00981  E2.7.7.41, CDS1, CDS2, cdsA; phosphatidate cytidylyltransferase [EC:2.7.7.41]
D      K01004  pcs; phosphatidylcholine synthase [EC:2.7.8.24]
D      K00998  pssA; CDP-diacylglycerol---serine O-phosphatidyltransferase [EC:2.7.8.8]
D      K17103  CHO1, pssA; CDP-diacylglycerol---serine O-phosphatidyltransferase [EC:2.7.8.8]
D      K13618  PLA1A; phosphatidylserine sn-1 acylhydrolase [EC:3.1.1.111]
D      K08729  PTDSS1; phosphatidylserine synthase 1 [EC:2.7.8.-]
D      K08730  PTDSS2; phosphatidylserine synthase 2 [EC:2.7.8.29]
D      K01613  psd, PISD; phosphatidylserine decarboxylase [EC:4.1.1.65]
D      K00995  pgsA, PGS1; CDP-diacylglycerol---glycerol-3-phosphate 3-phosphatidyltransferase [EC:2.7.8.5]
D      K01094  GEP4; phosphatidylglycerophosphatase GEP4 [EC:3.1.3.27]
D      K01095  pgpA; phosphatidylglycerophosphatase A [EC:3.1.3.27]
D      K01096  pgpB; phosphatidylglycerophosphatase B [EC:3.1.3.27 3.1.3.81 3.1.3.4 3.6.1.27]
D      K18697  pgpC; phosphatidylglycerophosphatase C [EC:3.1.3.27]
D      K06131  clsA_B; cardiolipin synthase A/B [EC:2.7.8.-]
D      K06132  clsC; cardiolipin synthase C [EC:2.7.8.-]
D      K08744  CRLS; cardiolipin synthase (CMP-forming) [EC:2.7.8.41]
D      K13511  TAZ; monolysocardiolipin acyltransferase [EC:2.3.1.-]
D      K13535  CLD1; cardiolipin-specific phospholipase [EC:3.1.1.-]
D      K13514  LPGAT1; lysophosphatidylglycerol acyltransferase 1 [EC:2.3.1.-]
D      K00999  CDIPT; CDP-diacylglycerol--inositol 3-phosphatidyltransferase [EC:2.7.8.11]
D      K13516  MBOAT7; lysophospholipid acyltransferase 7 [EC:2.3.1.-]
D      K13621  BTA1; betaine lipid synthase
D      K13622  btaA; S-adenosylmethionine-diacylglycerol 3-amino-3-carboxypropyl transferase
D      K13623  btaB; S-adenosylmethionine-diacylgycerolhomoserine-N-methlytransferase
D      K00096  araM, egsA; glycerol-1-phosphate dehydrogenase [NAD(P)+] [EC:1.1.1.261]
D      K17104  E2.5.1.41; phosphoglycerol geranylgeranyltransferase [EC:2.5.1.41]
D      K17105  E2.5.1.42; geranylgeranylglycerol-phosphate geranylgeranyltransferase [EC:2.5.1.42]
D      K19664  carS; CDP-2,3-bis-(O-geranylgeranyl)-sn-glycerol synthase [EC:2.7.7.67]
D      K19665  pssA; archaetidylserine synthase [EC:2.7.8.38]
D      K17830  GGR; digeranylgeranylglycerophospholipid reductase [EC:1.3.1.101 1.3.7.11]
C    00565 Ether lipid metabolism [PATH:ko00565]
D      K00803  AGPS, agpS; alkyldihydroxyacetonephosphate synthase [EC:2.5.1.26]
D      K06123  AYR1; 1-acylglycerone phosphate reductase [EC:1.1.1.101]
D      K01080  PLPP1_2_3; phosphatidate phosphatase [EC:3.1.3.4]
D      K00993  EPT1; ethanolaminephosphotransferase [EC:2.7.8.1]
D      K00994  CHPT1, CPT1; diacylglycerol cholinephosphotransferase [EC:2.7.8.2]
D      K13644  CEPT1; choline/ethanolamine phosphotransferase [EC:2.7.8.1 2.7.8.2]
D      K20656  TMEM189; plasmanylethanolamine desaturase [EC:1.14.19.77]
D      K01047  PLA2G, SPLA2; secretory phospholipase A2 [EC:3.1.1.4]
D      K16342  PLA2G4, CPLA2; cytosolic phospholipase A2 [EC:3.1.1.4]
D      K16343  PLA2G6, IPLA2; calcium-independent phospholipase A2 [EC:3.1.1.4]
D      K14621  PLB1, PLB; phospholipase B1, membrane-associated [EC:3.1.1.4 3.1.1.5]
D      K14674  TGL4; TAG lipase / steryl ester hydrolase / phospholipase A2 / LPA acyltransferase [EC:3.1.1.3 3.1.1.13 3.1.1.4 2.3.1.51]
D      K16817  PLA2G16; HRAS-like suppressor 3 [EC:3.1.1.32 3.1.1.4]
D      K01058  pldA; phospholipase A1/A2 [EC:3.1.1.32 3.1.1.4]
D      K13512  LPCAT4, AGPAT7; lysophospholipid acyltransferase [EC:2.3.1.23 2.3.1.-]
D      K08743  ENPP6; ectonucleotide pyrophosphatase/phosphodiesterase family member 6 [EC:3.1.4.-]
D      K01122  ENPP2; ectonucleotide pyrophosphatase/phosphodiesterase family member 2 [EC:3.1.4.39]
D      K22387  GDPD1_3, GDE4_7; lysophospholipase D [EC:3.1.4.39]
D      K18575  TMEM86B; alkenylglycerophosphocholine hydrolase [EC:3.3.2.2]
D      K01114  plc; phospholipase C [EC:3.1.4.3]
D      K16619  plc, cpa; phospholipase C / alpha-toxin [EC:3.1.4.3]
D      K01115  PLD1_2; phospholipase D1/2 [EC:3.1.4.4]
D      K16860  PLD3_4; phospholipase D3/4 [EC:3.1.4.4]
D      K17717  pld; phospholipase D [EC:3.1.4.4]
D      K04628  CGT, UGT8; ceramide galactosyltransferase [EC:2.4.1.47]
D      K01019  GAL3ST1; galactosylceramide sulfotransferase [EC:2.8.2.11]
D      K13510  LPCAT1_2; lysophosphatidylcholine acyltransferase / lyso-PAF acetyltransferase [EC:2.3.1.23 2.3.1.67]
D      K13519  LPT1, ALE1; lysophospholipid acyltransferase [EC:2.3.1.51 2.3.1.23 2.3.1.-]
D      K16794  PAFAH1B1, LIS1; platelet-activating factor acetylhydrolase IB subunit alpha
D      K16795  PAFAH1B2_3; platelet-activating factor acetylhydrolase IB subunit beta/gamma [EC:3.1.1.47]
D      K01062  PLA2G7, PAFAH; platelet-activating factor acetylhydrolase [EC:3.1.1.47]
C    00600 Sphingolipid metabolism [PATH:ko00600]
D      K00654  SPT; serine palmitoyltransferase [EC:2.3.1.50]
D      K04708  KDSR; 3-dehydrosphinganine reductase [EC:1.1.1.102]
D      K04709  LAG1; Acyl-CoA-dependent ceramide synthase [EC:2.3.1.24]
D      K04710  CERS1_2_3_4, LASS1_2_3_4; ceramide synthetase [EC:2.3.1.24]
D      K23727  CERS5_6, LASS5_6; sphingoid base N-palmitoyltransferase [EC:2.3.1.291]
D      K12348  ASAH1; acid ceramidase [EC:3.5.1.23]
D      K12349  ASAH2; neutral ceramidase [EC:3.5.1.23]
D      K01441  ACER1_2, ASAH3; alkaline ceramidase [EC:3.5.1.23]
D      K04711  ACER3, YDC1; dihydroceramidase [EC:3.5.1.-]
D      K04712  DEGS; sphingolipid 4-desaturase/C4-monooxygenase [EC:1.14.19.17 1.14.18.5]
D      K04713  SUR2; sphinganine C4-monooxygenase [EC:1.14.18.5]
D      K05848  YPC1; phytoceramidase [EC:3.5.1.-]
D      K04714  SGMS; shingomyelin synthase [EC:2.7.8.27]
D      K12350  SMPD1, ASM; sphingomyelin phosphodiesterase [EC:3.1.4.12]
D      K12351  SMPD2; sphingomyelin phosphodiesterase 2 [EC:3.1.4.12]
D      K12352  SMPD3; sphingomyelin phosphodiesterase 3 [EC:3.1.4.12]
D      K12353  SMPD4; sphingomyelin phosphodiesterase 4 [EC:3.1.4.12]
D      K12354  ENPP7; ectonucleotide pyrophosphatase/phosphodiesterase family member 7 [EC:3.1.4.12]
D      K01117  sph; sphingomyelin phosphodiesterase [EC:3.1.4.12]
D      K01123  E3.1.4.41; sphingomyelin phosphodiesterase D [EC:3.1.4.41]
D      K04715  CERK; ceramide kinase [EC:2.7.1.138]
D      K01080  PLPP1_2_3; phosphatidate phosphatase [EC:3.1.3.4]
D      K04716  SGPP1; sphingosine-1-phosphate phosphatase 1 [EC:3.1.3.-]
D      K04717  SGPP2; sphingosine-1-phosphate phosphotase 2 [EC:3.1.3.-]
D      K23451  LCB3; dihydrosphingosine 1-phosphate phosphatase [EC:3.1.3.-]
D      K04718  SPHK; sphingosine kinase [EC:2.7.1.91]
D      K01634  SGPL1, DPL1; sphinganine-1-phosphate aldolase [EC:4.1.2.27]
D      K00720  UGCG; ceramide glucosyltransferase [EC:2.4.1.80]
D      K01201  GBA, srfJ; glucosylceramidase [EC:3.2.1.45]
D      K17108  GBA2; non-lysosomal glucosylceramidase [EC:3.2.1.45]
D      K07553  B4GALT6; beta-1,4-galactosyltransferase 6 [EC:2.4.1.274]
D      K01190  lacZ; beta-galactosidase [EC:3.2.1.23]
D      K12309  GLB1, ELNR1; beta-galactosidase [EC:3.2.1.23]
D      K04628  CGT, UGT8; ceramide galactosyltransferase [EC:2.4.1.47]
D      K01202  GALC; galactosylceramidase [EC:3.2.1.46]
D      K01019  GAL3ST1; galactosylceramide sulfotransferase [EC:2.8.2.11]
D      K01130  E3.1.6.1; arylsulfatase [EC:3.1.6.1]
D      K01134  ARSA; arylsulfatase A [EC:3.1.6.8]
D      K01186  NEU1; sialidase-1 [EC:3.2.1.18]
D      K12357  NEU2_3_4; sialidase-2/3/4 [EC:3.2.1.18]
D      K23550  nanH; sialidase [EC:3.2.1.18]
D      K01189  GLA; alpha-galactosidase [EC:3.2.1.22]
D      K07406  melA; alpha-galactosidase [EC:3.2.1.22]
D      K07407  E3.2.1.22B, galA, rafA; alpha-galactosidase [EC:3.2.1.22]
D      K12382  PSAP, SGP1; saposin
C    00590 Arachidonic acid metabolism [PATH:ko00590]
D      K01047  PLA2G, SPLA2; secretory phospholipase A2 [EC:3.1.1.4]
D      K16342  PLA2G4, CPLA2; cytosolic phospholipase A2 [EC:3.1.1.4]
D      K16343  PLA2G6, IPLA2; calcium-independent phospholipase A2 [EC:3.1.1.4]
D      K14621  PLB1, PLB; phospholipase B1, membrane-associated [EC:3.1.1.4 3.1.1.5]
D      K14674  TGL4; TAG lipase / steryl ester hydrolase / phospholipase A2 / LPA acyltransferase [EC:3.1.1.3 3.1.1.13 3.1.1.4 2.3.1.51]
D      K16817  PLA2G16; HRAS-like suppressor 3 [EC:3.1.1.32 3.1.1.4]
D      K01058  pldA; phospholipase A1/A2 [EC:3.1.1.32 3.1.1.4]
D      K00509  PTGS1, COX1; prostaglandin-endoperoxide synthase 1 [EC:1.14.99.1]
D      K11987  PTGS2, COX2; prostaglandin-endoperoxide synthase 2 [EC:1.14.99.1]
D      K15729  PTGES; microsomal prostaglandin-E synthase 1 [EC:5.3.99.3]
D      K05309  PTGES2; microsomal prostaglandin-E synthase 2 [EC:5.3.99.3]
D      K15730  PTGES3; cytosolic prostaglandin-E synthase [EC:5.3.99.3]
D      K00079  CBR1; carbonyl reductase 1 [EC:1.1.1.184 1.1.1.189 1.1.1.197]
D      K00081  CBR2; carbonyl reductase 2 [EC:1.1.1.184]
D      K00084  CBR3; carbonyl reductase 3 [EC:1.1.1.184]
D      K15717  PRXL2B, FAM213B; prostamide/prostaglandin F2alpha synthase [EC:1.11.1.20]
D      K23486  PGFS; 9,11-endoperoxide prostaglandin H2 reductase [EC:1.1.1.-]
D      K01832  TBXAS1, CYP5A; thromboxane-A synthase [EC:5.3.99.5]
D      K01830  PTGDS; prostaglandin-H2 D-isomerase [EC:5.3.99.2]
D      K04097  HPGDS; prostaglandin-H2 D-isomerase / glutathione transferase [EC:5.3.99.2 2.5.1.18]
D      K04119  AKR1C3; aldo-keto reductase family 1 member C3 [EC:1.1.1.51 1.1.1.188 1.1.1.213 1.1.1.357]
D      K01831  PTGIS, CYP8A; prostacyclin synthase [EC:5.3.99.4]
D      K00461  ALOX5; arachidonate 5-lipoxygenase [EC:1.13.11.34]
D      K01254  LTA4H; leukotriene-A4 hydrolase [EC:3.3.2.6]
D      K17726  CYP4F2_3; phylloquinone omega-hydroxylase / docosahexaenoic acid omega-hydroxylase / leukotriene-B4 20-monooxygenase [EC:1.14.14.78 1.14.14.79 1.14.14.94]
D      K00807  LTC4S; leukotriene-C4 synthase [EC:4.4.1.20]
D      K18592  GGT1_5, CD224; gamma-glutamyltranspeptidase / glutathione hydrolase / leukotriene-C4 hydrolase [EC:2.3.2.2 3.4.19.13 3.4.19.14]
D      K00432  gpx, btuE, bsaA; glutathione peroxidase [EC:1.11.1.9]
D      K07415  CYP2E1; cytochrome P450 family 2 subfamily E polypeptide 1 [EC:1.14.13.-]
D      K07418  CYP2J; cytochrome P450 family 2 subfamily J [EC:1.14.14.1 1.14.14.73 1.14.14.74 1.14.14.75]
D      K07422  CYP2U1; cytochrome P450 family 2 subfamily U polypeptide 1
D      K07425  CYP4A; long-chain fatty acid omega-monooxygenase [EC:1.14.14.80]
D      K17721  CYP2C19; cytochrome P450 family 2 subfamily C polypeptide 19 [EC:1.14.14.51 1.14.14.52 1.14.14.53 1.14.14.75 1.14.14.-]
D      K17728  CYP4F8; cytochrome P450 family 4 subfamily F polypeptide 8 [EC:1.14.14.1]
D      K00458  ALOX12; arachidonate 12-lipoxygenase [EC:1.13.11.31]
D      K08021  ALOX12B; arachidonate 12-lipoxygenase (R-type) [EC:1.13.11.-]
D      K08022  ALOX15B; arachidonate 15-lipoxygenase (second type) / 8-lipoxygenase (S-type) [EC:1.13.11.33 1.13.11.-]
D      K17709  CYP2B6; cytochrome P450 family 2 subfamily B polypeptide 6 [EC:1.14.13.-]
D      K07412  CYP2B; cytochrome P450 family 2 subfamily B [EC:1.14.14.1]
D      K07413  CYP2C; cytochrome P450 family 2 subfamily C [EC:1.14.14.1]
D      K17718  CYP2C8; cytochrome P450 family 2 subfamily C polypeptide 8 [EC:1.14.14.1]
D      K17719  CYP2C9; cytochrome P450 family 2 subfamily C polypeptide 9 [EC:1.14.14.51 1.14.14.52 1.14.14.53 1.14.14.-]
D      K08726  EPHX2; soluble epoxide hydrolase / lipid-phosphate phosphatase [EC:3.3.2.10 3.1.3.76]
D      K00460  ALOX15; arachidonate 15-lipoxygenase [EC:1.13.11.33]
D      K19246  loxA; arachidonate 15-lipoxygenase [EC:1.13.11.33]
C    00591 Linoleic acid metabolism [PATH:ko00591]
D      K01047  PLA2G, SPLA2; secretory phospholipase A2 [EC:3.1.1.4]
D      K16342  PLA2G4, CPLA2; cytosolic phospholipase A2 [EC:3.1.1.4]
D      K16343  PLA2G6, IPLA2; calcium-independent phospholipase A2 [EC:3.1.1.4]
D      K14621  PLB1, PLB; phospholipase B1, membrane-associated [EC:3.1.1.4 3.1.1.5]
D      K14674  TGL4; TAG lipase / steryl ester hydrolase / phospholipase A2 / LPA acyltransferase [EC:3.1.1.3 3.1.1.13 3.1.1.4 2.3.1.51]
D      K16817  PLA2G16; HRAS-like suppressor 3 [EC:3.1.1.32 3.1.1.4]
D      K01058  pldA; phospholipase A1/A2 [EC:3.1.1.32 3.1.1.4]
D      K15718  LOX1_5; linoleate 9S-lipoxygenase [EC:1.13.11.58]
D      K00454  LOX2S; lipoxygenase [EC:1.13.11.12]
D      K00460  ALOX15; arachidonate 15-lipoxygenase [EC:1.13.11.33]
D      K21794  E1.13.11.45; linoleate 11-lipoxygenase [EC:1.13.11.45]
D      K17862  PPOC; linoleate 10R-lipoxygenase [EC:1.13.11.62]
D      K17863  PPOA; linoleate 8R-lipoxygenase / 9,12-octadecadienoate 8-hydroperoxide 8R-isomerase [EC:1.13.11.60 5.4.4.5]
D      K17864  LDS; linoleate 8R-lipoxygenase / 9,12-octadecadienoate 8-hydroperoxide 8S-isomerase [EC:1.13.11.60 5.4.4.6]
D      K07409  CYP1A2; cytochrome P450 family 1 subfamily A polypeptide 2 [EC:1.14.14.1]
D      K17718  CYP2C8; cytochrome P450 family 2 subfamily C polypeptide 8 [EC:1.14.14.1]
D      K17719  CYP2C9; cytochrome P450 family 2 subfamily C polypeptide 9 [EC:1.14.14.51 1.14.14.52 1.14.14.53 1.14.14.-]
D      K17721  CYP2C19; cytochrome P450 family 2 subfamily C polypeptide 19 [EC:1.14.14.51 1.14.14.52 1.14.14.53 1.14.14.75 1.14.14.-]
D      K07413  CYP2C; cytochrome P450 family 2 subfamily C [EC:1.14.14.1]
D      K07418  CYP2J; cytochrome P450 family 2 subfamily J [EC:1.14.14.1 1.14.14.73 1.14.14.74 1.14.14.75]
D      K07415  CYP2E1; cytochrome P450 family 2 subfamily E polypeptide 1 [EC:1.14.13.-]
D      K17689  CYP3A4; cytochrome P450 family 3 subfamily A polypeptide 4 [EC:1.14.13.32 1.14.14.55 1.14.14.56 1.14.14.57 1.14.14.73 1.14.13.-]
D      K07424  CYP3A; cytochrome P450 family 3 subfamily A [EC:1.14.14.1]
D      K00508  E1.14.19.3; linoleoyl-CoA desaturase [EC:1.14.19.3]
D      K08262  E1.14.19.39; acyl-lipid delta12-acetylenase [EC:1.14.19.39]
C    00592 alpha-Linolenic acid metabolism [PATH:ko00592]
D      K01047  PLA2G, SPLA2; secretory phospholipase A2 [EC:3.1.1.4]
D      K16342  PLA2G4, CPLA2; cytosolic phospholipase A2 [EC:3.1.1.4]
D      K16343  PLA2G6, IPLA2; calcium-independent phospholipase A2 [EC:3.1.1.4]
D      K14621  PLB1, PLB; phospholipase B1, membrane-associated [EC:3.1.1.4 3.1.1.5]
D      K14674  TGL4; TAG lipase / steryl ester hydrolase / phospholipase A2 / LPA acyltransferase [EC:3.1.1.3 3.1.1.13 3.1.1.4 2.3.1.51]
D      K16817  PLA2G16; HRAS-like suppressor 3 [EC:3.1.1.32 3.1.1.4]
D      K01058  pldA; phospholipase A1/A2 [EC:3.1.1.32 3.1.1.4]
D      K16818  DAD1; phospholipase A1 [EC:3.1.1.32]
D      K22389  LCAT3; phospholipase A1 [EC:3.1.1.32]
D      K10226  FADS2; acyl-CoA 6-desaturase (Delta-6 desaturase) [EC:1.14.19.3]
D      K00454  LOX2S; lipoxygenase [EC:1.13.11.12]
D      K01723  AOS; hydroperoxide dehydratase [EC:4.2.1.92]
D      K10525  AOC; allene oxide cyclase [EC:5.3.99.6]
D      K05894  OPR; 12-oxophytodienoic acid reductase [EC:1.3.1.42]
D      K10526  OPCL1; OPC-8:0 CoA ligase 1 [EC:6.2.1.-]
D      K00232  E1.3.3.6, ACOX1, ACOX3; acyl-CoA oxidase [EC:1.3.3.6]
D      K10527  MFP2; enoyl-CoA hydratase/3-hydroxyacyl-CoA dehydrogenase [EC:4.2.1.17 1.1.1.35 1.1.1.211]
D      K00632  fadA, fadI; acetyl-CoA acyltransferase [EC:2.3.1.16]
D      K07513  ACAA1; acetyl-CoA acyltransferase 1 [EC:2.3.1.16]
D      K08241  E2.1.1.141; jasmonate O-methyltransferase [EC:2.1.1.141]
D      K10528  HPL; hydroperoxide lyase [EC:4.1.2.-]
D      K18857  ADH1; alcohol dehydrogenase class-P [EC:1.1.1.1]
D      K18858  CHAT; (Z)-3-hexen-1-ol acetyltransferase [EC:2.3.1.195]
D      K00224  CEQORH; chloroplastic oxoene reductase [EC:1.3.1.-]
D      K10529  DOX; alpha-dioxygenase [EC:1.14.99.-]
C    01040 Biosynthesis of unsaturated fatty acids [PATH:ko01040]
D      K10247  ELOVL1; elongation of very long chain fatty acids protein 1 [EC:2.3.1.199]
D      K10205  ELOVL2; elongation of very long chain fatty acids protein 2 [EC:2.3.1.199]
D      K10248  ELOVL3; elongation of very long chain fatty acids protein 3 [EC:2.3.1.199]
D      K10249  ELOVL4; elongation of very long chain fatty acids protein 4 [EC:2.3.1.199]
D      K10244  ELOVL5; elongation of very long chain fatty acids protein 5 [EC:2.3.1.199]
D      K10203  ELOVL6; elongation of very long chain fatty acids protein 6 [EC:2.3.1.199]
D      K10250  ELOVL7; elongation of very long chain fatty acids protein 7 [EC:2.3.1.199]
D      K10245  ELO2; fatty acid elongase 2 [EC:2.3.1.199]
D      K10246  ELO3; fatty acid elongase 3 [EC:2.3.1.199]
D      K10251  HSD17B12, KAR, IFA38; 17beta-estradiol 17-dehydrogenase / very-long-chain 3-oxoacyl-CoA reductase [EC:1.1.1.62 1.1.1.330]
D      K10703  HACD, PHS1, PAS2; very-long-chain (3R)-3-hydroxyacyl-CoA dehydratase [EC:4.2.1.134]
D      K10258  TER, TSC13, CER10; very-long-chain enoyl-CoA reductase [EC:1.3.1.93]
D      K00507  SCD, desC; stearoyl-CoA desaturase (Delta-9 desaturase) [EC:1.14.19.1]
D      K03921  FAB2, SSI2, desA1; acyl-[acyl-carrier-protein] desaturase [EC:1.14.19.2 1.14.19.11 1.14.19.26]
D      K03922  desA2; acyl-[acyl-carrier-protein] desaturase [EC:1.14.19.2]
D      K22769  desA3; NADPH-dependent stearoyl-CoA 9-desaturase [EC:1.14.19.-]
D      K22770  K22770; stearoyl-CoA 9-desaturase NADPH oxidoreductase
D      K10256  FAD2; omega-6 fatty acid desaturase / acyl-lipid omega-6 desaturase (Delta-12 desaturase) [EC:1.14.19.6 1.14.19.22]
D      K23006  FAD3; omega-3 fatty acid desaturase (Delta-15 desaturase) [EC:1.14.19.-]
D      K22993  K22993; bifunctional Delta-12/omega-3 fatty acid desaturase [EC:1.14.19.6 1.14.19.-]
D      K10226  FADS2; acyl-CoA 6-desaturase (Delta-6 desaturase) [EC:1.14.19.3]
D      K10224  FADS1; acyl-CoA (8-3)-desaturase (Delta-5 desaturase) [EC:1.14.19.44]
D      K00232  E1.3.3.6, ACOX1, ACOX3; acyl-CoA oxidase [EC:1.3.3.6]
D      K12405  HSD17B4; (3R)-3-hydroxyacyl-CoA dehydrogenase / 3a,7a,12a-trihydroxy-5b-cholest-24-enoyl-CoA hydratase / enoyl-CoA hydratase 2 [EC:1.1.1.- 4.2.1.107 4.2.1.119]
D      K07513  ACAA1; acetyl-CoA acyltransferase 1 [EC:2.3.1.16]
D      K08764  SCP2, SCPX; sterol carrier protein 2 [EC:2.3.1.176]
D      K01068  ACOT1_2_4; acyl-coenzyme A thioesterase 1/2/4 [EC:3.1.2.2]
D      K17360  ACOT7; acyl-coenzyme A thioesterase 7 [EC:3.1.2.2]
D      K00659  BAAT; bile acid-CoA:amino acid N-acyltransferase [EC:2.3.1.65 3.1.2.2]
D      K10804  tesA; acyl-CoA thioesterase I [EC:3.1.2.- 3.1.2.2 3.1.1.2 3.1.1.5]
D      K10805  tesB; acyl-CoA thioesterase II [EC:3.1.2.-]
D      K10806  yciA; acyl-CoA thioesterase YciA [EC:3.1.2.-]
B
B  09104 Nucleotide metabolism
C    00230 Purine metabolism [PATH:ko00230]
D      K13988  NUDT9; ADP-ribose pyrophosphatase [EC:3.6.1.13]
D      K01515  nudF; ADP-ribose pyrophosphatase [EC:3.6.1.13]
D      K01517  ADPRM; manganese-dependent ADP-ribose/CDP-alcohol diphosphatase [EC:3.6.1.13 3.6.1.16 3.6.1.53]
D      K13987  NUDT5; ADP-sugar pyrophosphatase / 8-oxo-dGDP phosphatase / ADP-D-ribose pyrophosphorylase [EC:3.6.1.13 3.6.1.58 2.7.7.96]
D      K18453  NUDT23; ADP-ribose/FAD diphosphatase [EC:3.6.1.13 3.6.1.18]
D      K08312  nudE; ADP-ribose diphosphatase [EC:3.6.1.-]
D      K18447  NUDX14; ADP-sugar diphosphatase [EC:3.6.1.21]
D      K01839  deoB; phosphopentomutase [EC:5.4.2.7]
D      K22199  ppm; phosphopentomutase [EC:5.4.2.7]
D      K01835  pgm; phosphoglucomutase [EC:5.4.2.2]
D      K15778  pmm-pgm; phosphomannomutase / phosphoglucomutase [EC:5.4.2.8 5.4.2.2]
D      K15779  PGM2; phosphoglucomutase / phosphopentomutase [EC:5.4.2.2 5.4.2.7]
D      K00948  PRPS, prsA; ribose-phosphate pyrophosphokinase [EC:2.7.6.1]
D      K00764  purF, PPAT; amidophosphoribosyltransferase [EC:2.4.2.14]
D      K11787  GART; phosphoribosylamine--glycine ligase / phosphoribosylglycinamide formyltransferase / phosphoribosylformylglycinamidine cyclo-ligase [EC:6.3.4.13 2.1.2.2 6.3.3.1]
D      K11788  ADE5; phosphoribosylamine--glycine ligase / phosphoribosylformylglycinamidine cyclo-ligase [EC:6.3.4.13 6.3.3.1]
D      K01945  purD; phosphoribosylamine---glycine ligase [EC:6.3.4.13]
D      K13713  purCD; fusion protein PurCD [EC:6.3.2.6 6.3.4.13]
D      K00601  E2.1.2.2; phosphoribosylglycinamide formyltransferase [EC:2.1.2.2]
D      K11175  purN; phosphoribosylglycinamide formyltransferase 1 [EC:2.1.2.2]
D      K08289  purT; phosphoribosylglycinamide formyltransferase 2 [EC:2.1.2.2]
D      K01492  purNH; phosphoribosylglycinamide/phosphoribosylaminoimidazolecarboxamide formyltransferase [EC:2.1.2.2 2.1.2.3]
D      K01952  PFAS, purL; phosphoribosylformylglycinamidine synthase [EC:6.3.5.3]
D      K23269  purL; phosphoribosylformylglycinamidine synthase subunit PurL [EC:6.3.5.3]
D      K23264  purS; phosphoribosylformylglycinamidine synthase subunit PurS [EC:6.3.5.3]
D      K23265  purQ; phosphoribosylformylglycinamidine synthase subunit PurQ / glutaminase [EC:6.3.5.3 3.5.1.2]
D      K23270  purSL; phosphoribosylformylglycinamidine synthase subunit PurSL [EC:6.3.5.3]
D      K01933  purM; phosphoribosylformylglycinamidine cyclo-ligase [EC:6.3.3.1]
D      K01587  PAICS; phosphoribosylaminoimidazole carboxylase / phosphoribosylaminoimidazole-succinocarboxamide synthase [EC:4.1.1.21 6.3.2.6]
D      K11808  ADE2; phosphoribosylaminoimidazole carboxylase [EC:4.1.1.21]
D      K01589  purK; 5-(carboxyamino)imidazole ribonucleotide synthase [EC:6.3.4.18]
D      K01588  purE; 5-(carboxyamino)imidazole ribonucleotide mutase [EC:5.4.99.18]
D      K01923  purC; phosphoribosylaminoimidazole-succinocarboxamide synthase [EC:6.3.2.6]
D      K01756  purB, ADSL; adenylosuccinate lyase [EC:4.3.2.2]
D      K00602  purH; phosphoribosylaminoimidazolecarboxamide formyltransferase / IMP cyclohydrolase [EC:2.1.2.3 3.5.4.10]
D      K06863  purP; 5-formaminoimidazole-4-carboxamide-1-(beta)-D-ribofuranosyl 5'-monophosphate synthetase [EC:6.3.4.23]
D      K11176  purO; IMP cyclohydrolase [EC:3.5.4.10]
D      K00759  APRT, apt; adenine phosphoribosyltransferase [EC:2.4.2.7]
D      K01081  E3.1.3.5; 5'-nucleotidase [EC:3.1.3.5]
D      K19970  NT5E, CD73; 5'-nucleotidase [EC:3.1.3.5]
D      K24242  NT5C3; cytosolic 5'-nucleotidase 3 [EC:3.1.3.5 3.1.3.-]
D      K11751  ushA; 5'-nucleotidase / UDP-sugar diphosphatase [EC:3.1.3.5 3.6.1.45]
D      K03787  surE; 5'-nucleotidase [EC:3.1.3.5]
D      K08723  yjjG; 5'-nucleotidase [EC:3.1.3.5]
D      K20881  yrfG; 5'-nucleotidase [EC:3.1.3.5]
D      K00892  gsk; inosine kinase [EC:2.7.1.73]
D      K22026  K22026; nucleoside kinase [EC:2.7.1.73 2.7.1.213 2.7.1.-]
D      K03783  punA, PNP; purine-nucleoside phosphorylase [EC:2.4.2.1]
D      K03784  deoD; purine-nucleoside phosphorylase [EC:2.4.2.1]
D      K09913  ppnP; purine/pyrimidine-nucleoside phosphorylase [EC:2.4.2.1 2.4.2.2]
D      K03815  xapA; xanthosine phosphorylase [EC:2.4.2.-]
D      K01239  iunH; purine nucleosidase [EC:3.2.2.1]
D      K10213  rihB; ribosylpyrimidine nucleosidase [EC:3.2.2.8]
D      K00760  hprT, hpt, HPRT1; hypoxanthine phosphoribosyltransferase [EC:2.4.2.8]
D      K15780  tilS-hprT; bifunctional protein TilS/HprT [EC:6.3.4.19 2.4.2.8]
D      K19836  HPT1; hypoxanthine phosphoribosyltransferase [EC:2.4.2.8]
D      K00088  IMPDH, guaB; IMP dehydrogenase [EC:1.1.1.205]
D      K00940  ndk, NME; nucleoside-diphosphate kinase [EC:2.7.4.6]
D      K18533  AK9; adenylate/nucleoside-diphosphate kinase [EC:2.7.4.3 2.7.4.6]
D      K01510  ENTPD1_3_8, CD39; apyrase [EC:3.6.1.5]
D      K14641  APY; apyrase [EC:3.6.1.5]
D      K14642  YND1; golgi apyrase [EC:3.6.1.5]
D      K01529  yjjX; inosine/xanthosine triphosphatase [EC:3.6.1.73]
D      K12304  CANT1; soluble calcium-activated nucleotidase 1 [EC:3.6.1.6]
D      K12305  ENTPD4, LALP70; ectonucleoside triphosphate diphosphohydrolase 4 [EC:3.6.1.6]
D      K01511  ENTPD5_6; ectonucleoside triphosphate diphosphohydrolase 5/6 [EC:3.6.1.6]
D      K16855  NUDT16; U8 snoRNA-decapping enzyme [EC:3.6.1.62 3.6.1.64]
D      K01519  ITPA; inosine triphosphate pyrophosphatase [EC:3.6.1.-]
D      K02428  rdgB; XTP/dITP diphosphohydrolase [EC:3.6.1.66]
D      K00769  gpt; xanthine phosphoribosyltransferase [EC:2.4.2.22]
D      K03816  xpt; xanthine phosphoribosyltransferase [EC:2.4.2.22]
D      K00106  XDH; xanthine dehydrogenase/oxidase [EC:1.17.1.4 1.17.3.2]
D      K00087  ygeS, xdhA; xanthine dehydrogenase molybdenum-binding subunit [EC:1.17.1.4]
D      K13479  ygeT, xdhB; xanthine dehydrogenase FAD-binding subunit [EC:1.17.1.4]
D      K13480  ygeU, xdhC; xanthine dehydrogenase iron-sulfur-binding subunit
D      K13481  xdhA; xanthine dehydrogenase small subunit [EC:1.17.1.4]
D      K13482  xdhB; xanthine dehydrogenase large subunit [EC:1.17.1.4]
D      K11177  yagR; xanthine dehydrogenase YagR molybdenum-binding subunit [EC:1.17.1.4]
D      K11178  yagS; xanthine dehydrogenase YagS FAD-binding subunit [EC:1.17.1.4]
D      K13483  yagT; xanthine dehydrogenase YagT iron-sulfur-binding subunit
D      K01518  NUDT2; bis(5'-nucleosidyl)-tetraphosphatase [EC:3.6.1.17]
D      K18445  ndx1; diadenosine hexaphosphate hydrolase (ATP-forming) [EC:3.6.1.61]
D      K01951  guaA, GMPS; GMP synthase (glutamine-hydrolysing) [EC:6.3.5.2]
D      K00364  E1.7.1.7, guaC; GMP reductase [EC:1.7.1.7]
D      K01487  E3.5.4.3, guaD; guanine deaminase [EC:3.5.4.3]
D      K00942  E2.7.4.8, gmk; guanylate kinase [EC:2.7.4.8]
D      K00873  PK, pyk; pyruvate kinase [EC:2.7.1.40]
D      K12406  PKLR; pyruvate kinase isozymes R/L [EC:2.7.1.40]
D      K00524  nrdJ; ribonucleotide reductase, class II [EC:1.17.4.1]
D      K00525  E1.17.4.1A, nrdA, nrdE; ribonucleoside-diphosphate reductase alpha chain [EC:1.17.4.1]
D      K00526  E1.17.4.1B, nrdB, nrdF; ribonucleoside-diphosphate reductase beta chain [EC:1.17.4.1]
D      K10807  RRM1; ribonucleoside-diphosphate reductase subunit M1 [EC:1.17.4.1]
D      K10808  RRM2; ribonucleoside-diphosphate reductase subunit M2 [EC:1.17.4.1]
D      K00527  rtpR; ribonucleoside-triphosphate reductase (thioredoxin) [EC:1.17.4.2]
D      K21636  nrdD; ribonucleoside-triphosphate reductase (formate) [EC:1.1.98.6]
D      K00904  DGUOK; deoxyguanosine kinase [EC:2.7.1.113]
D      K15518  dgk; deoxyguanosine kinase [EC:2.7.1.113]
D      K01129  dgt; dGTPase [EC:3.1.5.1]
D      K21138  HDDC3; guanosine-3',5'-bis(diphosphate) 3'-pyrophosphohydrolase [EC:3.1.7.2]
D      K01139  spoT; GTP diphosphokinase / guanosine-3',5'-bis(diphosphate) 3'-diphosphatase [EC:2.7.6.5 3.1.7.2]
D      K01514  PRUNE, PPX1; exopolyphosphatase [EC:3.6.1.11]
D      K01524  ppx-gppA; exopolyphosphatase / guanosine-5'-triphosphate,3'-diphosphate pyrophosphatase [EC:3.6.1.11 3.6.1.40]
D      K00951  relA; GTP pyrophosphokinase [EC:2.7.6.5]
D      K07816  E2.7.6.5X; putative GTP pyrophosphokinase [EC:2.7.6.5]
D      K01768  E4.6.1.1; adenylate cyclase [EC:4.6.1.1]
D      K05851  cyaA; adenylate cyclase, class 1 [EC:4.6.1.1]
D      K05873  cyaB; adenylate cyclase, class 2 [EC:4.6.1.1]
D      K08041  ADCY1; adenylate cyclase 1 [EC:4.6.1.1]
D      K08042  ADCY2; adenylate cyclase 2 [EC:4.6.1.1]
D      K08043  ADCY3; adenylate cyclase 3 [EC:4.6.1.1]
D      K08044  ADCY4; adenylate cyclase 4 [EC:4.6.1.1]
D      K08045  ADCY5; adenylate cyclase 5 [EC:4.6.1.1]
D      K08046  ADCY6; adenylate cyclase 6 [EC:4.6.1.1]
D      K08047  ADCY7; adenylate cyclase 7 [EC:4.6.1.1]
D      K08048  ADCY8; adenylate cyclase 8 [EC:4.6.1.1]
D      K08049  ADCY9; adenylate cyclase 9 [EC:4.6.1.1]
D      K11265  ADCY10; adenylate cyclase 10 [EC:4.6.1.1]
D      K11029  cyaA; anthrax edema toxin adenylate cyclase [EC:4.6.1.1]
D      K22944  cyaA; bifunctional hemolysin/adenylate cyclase [EC:4.6.1.1]
D      K12318  GUCY1A; guanylate cyclase soluble subunit alpha [EC:4.6.1.2]
D      K12319  GUCY1B; guanylate cyclase soluble subunit beta [EC:4.6.1.2]
D      K12320  GUCY2C; heat-stable enterotoxin receptor [EC:4.6.1.2]
D      K12321  GUCY2D_E; guanylate cyclase 2D/E [EC:4.6.1.2]
D      K12322  GUCY2F; guanylate cyclase 2F [EC:4.6.1.2]
D      K22600  GUCY2G; guanylate cyclase 2G [EC:4.6.1.2]
D      K12323  ANPRA, NPR1; atrial natriuretic peptide receptor A [EC:4.6.1.2]
D      K12324  ANPRB, NPR2; atrial natriuretic peptide receptor B [EC:4.6.1.2]
D      K01769  E4.6.1.2; guanylate cyclase, other [EC:4.6.1.2]
D      K01120  cpdP; 3',5'-cyclic-nucleotide phosphodiesterase [EC:3.1.4.17]
D      K13755  PDE1; calcium/calmodulin-dependent 3',5'-cyclic nucleotide phosphodiesterase [EC:3.1.4.17]
D      K18283  PDE2A; cGMP-dependent 3',5'-cyclic phosphodiesterase [EC:3.1.4.17]
D      K19021  PDE3A; cGMP-inhibited 3',5'-cyclic phosphodiesterase A [EC:3.1.4.17]
D      K13296  PDE3B; cGMP-inhibited 3',5'-cyclic phosphodiesterase B [EC:3.1.4.17]
D      K13762  PDE5; cGMP-specific 3',5'-cyclic phosphodiesterase [EC:3.1.4.35]
D      K08718  PDE6A; rod cGMP-specific 3',5'-cyclic phosphodiesterase subunit alpha [EC:3.1.4.35]
D      K13756  PDE6B; rod cGMP-specific 3',5'-cyclic phosphodiesterase subunit beta [EC:3.1.4.35]
D      K13757  PDE6C; cone cGMP-specific 3',5'-cyclic phosphodiesterase subunit alpha' [EC:3.1.4.35]
D      K13758  PDE6D; retinal rod rhodopsin-sensitive cGMP 3',5'-cyclic phosphodiesterase subunit delta
D      K13759  PDE6G; retinal rod rhodopsin-sensitive cGMP 3',5'-cyclic phosphodiesterase subunit gamma
D      K13760  PDE6H; retinal cone rhodopsin-sensitive cGMP 3',5'-cyclic phosphodiesterase subunit gamma
D      K13763  PDE6N; cGMP-specific 3',5'-cyclic phosphodiesterase, invertebrate [EC:3.1.4.35]
D      K13761  PDE9; high affinity cGMP-specific 3',5'-cyclic phosphodiesterase 9 [EC:3.1.4.35]
D      K18438  PDE10; cAMP and cAMP-inhibited cGMP 3',5'-cyclic phosphodiesterase 10 [EC:3.1.4.17 3.1.4.35]
D      K13298  PDE11; dual 3',5'-cyclic-AMP and -GMP phosphodiesterase 11 [EC:3.1.4.17 3.1.4.35]
D      K01939  purA, ADSS; adenylosuccinate synthase [EC:6.3.4.4]
D      K01490  AMPD; AMP deaminase [EC:3.5.4.6]
D      K18550  ISN1; IMP and pyridine-specific 5'-nucleotidase [EC:3.1.3.99 3.1.3.-]
D      K00856  E2.7.1.20, ADK; adenosine kinase [EC:2.7.1.20]
D      K00893  DCK; deoxycitidine kinase [EC:2.7.1.74]
D      K15519  dck; deoxyadenosine/deoxycytidine kinase [EC:2.7.1.76 2.7.1.74]
D      K01488  add, ADA; adenosine deaminase [EC:3.5.4.4]
D      K19572  CECR1, ADA2; adenosine deaminase CECR1 [EC:3.5.4.4]
D      K01241  amn; AMP nucleosidase [EC:3.2.2.4]
D      K06966  ppnN; pyrimidine/purine-5'-nucleotide nucleosidase [EC:3.2.2.10 3.2.2.-]
D      K01486  ade; adenine deaminase [EC:3.5.4.2]
D      K21053  ade; adenine deaminase [EC:3.5.4.2]
D      K01119  cpdB; 2',3'-cyclic-nucleotide 2'-phosphodiesterase / 3'-nucleotidase [EC:3.1.4.16 3.1.3.6]
D      K08693  yfkN; 2',3'-cyclic-nucleotide 2'-phosphodiesterase / 3'-nucleotidase / 5'-nucleotidase [EC:3.1.4.16 3.1.3.6 3.1.3.5]
D      K00939  adk, AK; adenylate kinase [EC:2.7.4.3]
D      K18532  AK6, FAP7; adenylate kinase [EC:2.7.4.3]
D      K00944  AK3; nucleoside-triphosphate--adenylate kinase [EC:2.7.4.10]
D      K01509  ENTPD2; adenosinetriphosphatase [EC:3.6.1.-]
D      K06928  NTPCR; nucleoside-triphosphatase [EC:3.6.1.15]
D      K10353  E2.7.1.76, dak; deoxyadenosine kinase [EC:2.7.1.76]
D      K13293  PDE4; cAMP-specific phosphodiesterase 4 [EC:3.1.4.53]
D      K18436  PDE7; high affinity cAMP-specific 3',5'-cyclic phosphodiesterase 7 [EC:3.1.4.53]
D      K18437  PDE8; high affinity cAMP-specific and IBMX-insensitive 3',5'-cyclic phosphodiesterase 8 [EC:3.1.4.53]
D      K13294  PDEB2, PDE2B; cAMP-specific phosphodiesterase [EC:3.1.4.53]
D      K03651  cpdA; 3',5'-cyclic-AMP phosphodiesterase [EC:3.1.4.53]
D      K01522  FHIT; bis(5'-adenosyl)-triphosphatase [EC:3.6.1.29]
D      K18424  ENPP4; ectonucleotide pyrophosphatase/phosphodiesterase family member 4 [EC:3.6.1.29]
D      K00988  APA1_2; sulfate adenylyltransferase (ADP) / ATP adenylyltransferase [EC:2.7.7.5 2.7.7.53]
D      K19710  E2.7.7.53; ATP adenylyltransferase [EC:2.7.7.53]
D      K01525  apaH; bis(5'-nucleosyl)-tetraphosphatase (symmetrical) [EC:3.6.1.41]
D      K13811  PAPSS; 3'-phosphoadenosine 5'-phosphosulfate synthase [EC:2.7.7.4 2.7.1.25]
D      K00955  cysNC; bifunctional enzyme CysN/CysC [EC:2.7.7.4 2.7.1.25]
D      K00860  cysC; adenylylsulfate kinase [EC:2.7.1.25]
D      K01513  ENPP1_3, CD203; ectonucleotide pyrophosphatase/phosphodiesterase family member 1/3 [EC:3.1.4.1 3.6.1.9]
D      K04765  mazG; nucleoside triphosphate diphosphatase [EC:3.6.1.9]
D      K00956  cysN; sulfate adenylyltransferase subunit 1 [EC:2.7.7.4]
D      K00957  cysD; sulfate adenylyltransferase subunit 2 [EC:2.7.7.4]
D      K00958  sat, met3; sulfate adenylyltransferase [EC:2.7.7.4]
D      K00365  uaZ; urate oxidase [EC:1.7.3.3]
D      K16838  pucL; urate oxidase / 2-oxo-4-hydroxy-4-carboxy-5-ureidoimidazoline decarboxylase [EC:1.7.3.3 4.1.1.97]
D      K16839  hpxO; FAD-dependent urate hydroxylase [EC:1.14.13.113]
D      K22879  hpyO; FAD-dependent urate hydroxylase [EC:1.14.13.113]
D      K07127  uraH, pucM, hiuH; 5-hydroxyisourate hydrolase [EC:3.5.2.17]
D      K13484  TTHL; 5-hydroxyisourate hydrolase / 2-oxo-4-hydroxy-4-carboxy-5-ureidoimidazoline decarboxylase [EC:3.5.2.17 4.1.1.97]
D      K19964  HIUH; hydroxyisourate hydrolase [EC:3.5.2.17]
D      K13485  PRHOXNB, URAD; 2-oxo-4-hydroxy-4-carboxy-5-ureidoimidazoline decarboxylase [EC:4.1.1.97]
D      K16840  hpxQ; 2-oxo-4-hydroxy-4-carboxy-5-ureidoimidazoline decarboxylase [EC:4.1.1.97]
D      K16841  hpxA; allantoin racemase [EC:5.1.99.3]
D      K01466  allB; allantoinase [EC:3.5.2.5]
D      K16842  hpxB; allantoinase [EC:3.5.2.5]
D      K01477  alc, ALLC; allantoicase [EC:3.5.3.4]
D      K02083  allC; allantoate deiminase [EC:3.5.3.9]
D      K00839  pucG; (S)-ureidoglycine---glyoxylate transaminase [EC:2.6.1.112]
D      K14977  ylbA, UGHY; (S)-ureidoglycine aminohydrolase [EC:3.5.3.26]
D      K18151  UAH; ureidoglycolate amidohydrolase [EC:3.5.1.116]
D      K01483  allA; ureidoglycolate lyase [EC:4.3.2.3]
D      K16856  ugl; ureidoglycolate lyase [EC:4.3.2.3]
D      K01427  URE; urease [EC:3.5.1.5]
D      K01428  ureC; urease subunit alpha [EC:3.5.1.5]
D      K01429  ureB; urease subunit beta [EC:3.5.1.5]
D      K01430  ureA; urease subunit gamma [EC:3.5.1.5]
D      K14048  ureAB; urease subunit gamma/beta [EC:3.5.1.5]
D      K00073  allD; ureidoglycolate dehydrogenase (NAD+) [EC:1.1.1.350]
D      K22601  hpxY; oxamate carbamoyltransferase [EC:2.1.3.5]
D      K22602  hpxW; oxamate amidohydrolase [EC:3.5.1.126]
D      K00926  arcC; carbamate kinase [EC:2.7.2.2]
C    00240 Pyrimidine metabolism [PATH:ko00240]
D      K11540  CAD; carbamoyl-phosphate synthase / aspartate carbamoyltransferase / dihydroorotase [EC:6.3.5.5 2.1.3.2 3.5.2.3]
D      K11541  URA2; carbamoyl-phosphate synthase / aspartate carbamoyltransferase [EC:6.3.5.5 2.1.3.2]
D      K01954  K01954; carbamoyl-phosphate synthase [EC:6.3.5.5]
D      K01955  carB, CPA2; carbamoyl-phosphate synthase large subunit [EC:6.3.5.5]
D      K01956  carA, CPA1; carbamoyl-phosphate synthase small subunit [EC:6.3.5.5]
D      K00609  pyrB, PYR2; aspartate carbamoyltransferase catalytic subunit [EC:2.1.3.2]
D      K00610  pyrI; aspartate carbamoyltransferase regulatory subunit
D      K00608  pyrBI; aspartate carbamoyltransferase [EC:2.1.3.2]
D      K01465  URA4, pyrC; dihydroorotase [EC:3.5.2.3]
D      K17828  pyrDI; dihydroorotate dehydrogenase (NAD+) catalytic subunit [EC:1.3.1.14]
D      K02823  pyrDII; dihydroorotate dehydrogenase electron transfer subunit
D      K00226  pyrD; dihydroorotate dehydrogenase (fumarate) [EC:1.3.98.1]
D      K00254  DHODH, pyrD; dihydroorotate dehydrogenase [EC:1.3.5.2]
D      K13421  UMPS; uridine monophosphate synthetase [EC:2.4.2.10 4.1.1.23]
D      K00762  pyrE; orotate phosphoribosyltransferase [EC:2.4.2.10]
D      K01591  pyrF; orotidine-5'-phosphate decarboxylase [EC:4.1.1.23]
D      K13800  CMPK1, UMPK; UMP-CMP kinase [EC:2.7.4.14]
D      K13809  CMPK2; UMP-CMP kinase 2, mitochondrial [EC:2.7.4.14]
D      K09903  pyrH; uridylate kinase [EC:2.7.4.22]
D      K00940  ndk, NME; nucleoside-diphosphate kinase [EC:2.7.4.6]
D      K18533  AK9; adenylate/nucleoside-diphosphate kinase [EC:2.7.4.3 2.7.4.6]
D      K01510  ENTPD1_3_8, CD39; apyrase [EC:3.6.1.5]
D      K14641  APY; apyrase [EC:3.6.1.5]
D      K14642  YND1; golgi apyrase [EC:3.6.1.5]
D      K12304  CANT1; soluble calcium-activated nucleotidase 1 [EC:3.6.1.6]
D      K12305  ENTPD4, LALP70; ectonucleoside triphosphate diphosphohydrolase 4 [EC:3.6.1.6]
D      K01511  ENTPD5_6; ectonucleoside triphosphate diphosphohydrolase 5/6 [EC:3.6.1.6]
D      K01937  pyrG, CTPS; CTP synthase [EC:6.3.4.2]
D      K00945  cmk; CMP/dCMP kinase [EC:2.7.4.25]
D      K13799  panC-cmk; pantoate ligase / CMP/dCMP kinase [EC:6.3.2.1 2.7.4.25]
D      K01494  dcd; dCTP deaminase [EC:3.5.4.13]
D      K00876  udk, UCK; uridine kinase [EC:2.7.1.48]
D      K21057  E2.7.1.213; cytidine kinase [EC:2.7.1.213]
D      K22026  K22026; nucleoside kinase [EC:2.7.1.73 2.7.1.213 2.7.1.-]
D      K01081  E3.1.3.5; 5'-nucleotidase [EC:3.1.3.5]
D      K19970  NT5E, CD73; 5'-nucleotidase [EC:3.1.3.5]
D      K24242  NT5C3; cytosolic 5'-nucleotidase 3 [EC:3.1.3.5 3.1.3.-]
D      K11751  ushA; 5'-nucleotidase / UDP-sugar diphosphatase [EC:3.1.3.5 3.6.1.45]
D      K03787  surE; 5'-nucleotidase [EC:3.1.3.5]
D      K08723  yjjG; 5'-nucleotidase [EC:3.1.3.5]
D      K20881  yrfG; 5'-nucleotidase [EC:3.1.3.5]
D      K00757  udp, UPP; uridine phosphorylase [EC:2.4.2.3]
D      K01240  URH1; uridine nucleosidase [EC:3.2.2.3]
D      K00761  upp, UPRT; uracil phosphoribosyltransferase [EC:2.4.2.9]
D      K02825  pyrR; pyrimidine operon attenuation protein / uracil phosphoribosyltransferase [EC:2.4.2.9]
D      K00207  DPYD; dihydropyrimidine dehydrogenase (NADP+) [EC:1.3.1.2]
D      K17722  preT; dihydropyrimidine dehydrogenase (NAD+) subunit PreT [EC:1.3.1.1]
D      K17723  preA; dihydropyrimidine dehydrogenase (NAD+) subunit PreA [EC:1.3.1.1]
D      K01464  DPYS, dht, hydA; dihydropyrimidinase [EC:3.5.2.2]
D      K01431  UPB1, pydC; beta-ureidopropionase [EC:3.5.1.6]
D      K06016  pydC; beta-ureidopropionase / N-carbamoyl-L-amino-acid hydrolase [EC:3.5.1.6 3.5.1.87]
D      K19794  bar; barbiturase [EC:3.5.2.1]
D      K19795  E3.5.1.95; ureidomalonase [EC:3.5.1.95]
D      K09018  rutA; pyrimidine oxygenase [EC:1.14.99.46]
D      K09024  rutF; flavin reductase [EC:1.5.1.-]
D      K09020  rutB; ureidoacrylate peracid hydrolase [EC:3.5.1.110]
D      K09021  rutC; aminoacrylate peracid reductase
D      K09023  rutD; aminoacrylate hydrolase [EC:3.5.1.-]
D      K16066  ydfG; 3-hydroxy acid dehydrogenase / malonic semialdehyde reductase [EC:1.1.1.381 1.1.1.-]
D      K09019  rutE; 3-hydroxypropanoate dehydrogenase [EC:1.1.1.-]
D      K00756  pdp; pyrimidine-nucleoside phosphorylase [EC:2.4.2.2]
D      K09913  ppnP; purine/pyrimidine-nucleoside phosphorylase [EC:2.4.2.1 2.4.2.2]
D      K10213  rihB; ribosylpyrimidine nucleosidase [EC:3.2.2.8]
D      K06966  ppnN; pyrimidine/purine-5'-nucleotide nucleosidase [EC:3.2.2.10 3.2.2.-]
D      K01485  codA; cytosine/creatinine deaminase [EC:3.5.4.1 3.5.4.21]
D      K03365  FCY1; cytosine/creatinine deaminase [EC:3.5.4.1 3.5.4.21]
D      K01513  ENPP1_3, CD203; ectonucleotide pyrophosphatase/phosphodiesterase family member 1/3 [EC:3.1.4.1 3.6.1.9]
D      K04765  mazG; nucleoside triphosphate diphosphatase [EC:3.6.1.9]
D      K00527  rtpR; ribonucleoside-triphosphate reductase (thioredoxin) [EC:1.17.4.2]
D      K21636  nrdD; ribonucleoside-triphosphate reductase (formate) [EC:1.1.98.6]
D      K00524  nrdJ; ribonucleotide reductase, class II [EC:1.17.4.1]
D      K00525  E1.17.4.1A, nrdA, nrdE; ribonucleoside-diphosphate reductase alpha chain [EC:1.17.4.1]
D      K00526  E1.17.4.1B, nrdB, nrdF; ribonucleoside-diphosphate reductase beta chain [EC:1.17.4.1]
D      K10807  RRM1; ribonucleoside-diphosphate reductase subunit M1 [EC:1.17.4.1]
D      K10808  RRM2; ribonucleoside-diphosphate reductase subunit M2 [EC:1.17.4.1]
D      K16904  DCTPP1; dCTP diphosphatase [EC:3.6.1.12]
D      K09887  dcd; dCTP deaminase (dUMP-forming) [EC:3.5.4.30]
D      K01520  dut, DUT; dUTP pyrophosphatase [EC:3.6.1.23]
D      K00560  thyA, TYMS; thymidylate synthase [EC:2.1.1.45]
D      K13998  DHFR-TS; dihydrofolate reductase / thymidylate synthase [EC:1.5.1.3 2.1.1.45]
D      K03465  thyX, thy1; thymidylate synthase (FAD) [EC:2.1.1.148]
D      K01489  cdd, CDA; cytidine deaminase [EC:3.5.4.5]
D      K00758  deoA, TYMP; thymidine phosphorylase [EC:2.4.2.4]
D      K03783  punA, PNP; purine-nucleoside phosphorylase [EC:2.4.2.1]
D      K03784  deoD; purine-nucleoside phosphorylase [EC:2.4.2.1]
D      K00893  DCK; deoxycitidine kinase [EC:2.7.1.74]
D      K15519  dck; deoxyadenosine/deoxycytidine kinase [EC:2.7.1.76 2.7.1.74]
D      K08722  yfbR; 5'-deoxynucleotidase [EC:3.1.3.89]
D      K01493  comEB; dCMP deaminase [EC:3.5.4.12]
D      K19796  gp42; dCMP hydroxymethylase [EC:2.1.2.8]
D      K19797  gp1; T-even-induced deoxynucleotide kinase [EC:2.7.4.12]
D      K08728  E2.4.2.6; nucleoside deoxyribosyltransferase [EC:2.4.2.6]
D      K00857  tdk, TK; thymidine kinase [EC:2.7.1.21]
D      K00943  tmk, DTYMK; dTMP kinase [EC:2.7.4.9]
D      K01119  cpdB; 2',3'-cyclic-nucleotide 2'-phosphodiesterase / 3'-nucleotidase [EC:3.1.4.16 3.1.3.6]
D      K08693  yfkN; 2',3'-cyclic-nucleotide 2'-phosphodiesterase / 3'-nucleotidase / 5'-nucleotidase [EC:3.1.4.16 3.1.3.6 3.1.3.5]
D      K01518  NUDT2; bis(5'-nucleosidyl)-tetraphosphatase [EC:3.6.1.17]
D      K16328  psuK; pseudouridine kinase [EC:2.7.1.83]
D      K16329  psuG; pseudouridylate synthase [EC:4.2.1.70]
D      K16330  K16330; pseudouridylate synthase / pseudouridine kinase [EC:4.2.1.70 2.7.1.83]
B
B  09105 Amino acid metabolism
C    00250 Alanine, aspartate and glutamate metabolism [PATH:ko00250]
D      K14454  GOT1; aspartate aminotransferase, cytoplasmic [EC:2.6.1.1]
D      K14455  GOT2; aspartate aminotransferase, mitochondrial [EC:2.6.1.1]
D      K00811  ASP5; aspartate aminotransferase, chloroplastic [EC:2.6.1.1]
D      K00812  aspB; aspartate aminotransferase [EC:2.6.1.1]
D      K00813  aspC; aspartate aminotransferase [EC:2.6.1.1]
D      K11358  yhdR; aspartate aminotransferase [EC:2.6.1.1]
D      K03334  IL4I1; L-amino-acid oxidase [EC:1.4.3.2]
D      K00278  nadB; L-aspartate oxidase [EC:1.4.3.16]
D      K01779  racD; aspartate racemase [EC:5.1.1.13]
D      K00272  DDO; D-aspartate oxidase [EC:1.4.3.1]
D      K01424  E3.5.1.1, ansA, ansB; L-asparaginase [EC:3.5.1.1]
D      K13051  ASRGL1, iaaA; L-asparaginase / beta-aspartyl-peptidase [EC:3.5.1.1 3.4.19.5]
D      K05597  aspQ, ansB, ansA; glutamin-(asparagin-)ase [EC:3.5.1.38]
D      K01914  asnA; aspartate--ammonia ligase [EC:6.3.1.1]
D      K01953  asnB, ASNS; asparagine synthase (glutamine-hydrolysing) [EC:6.3.5.4]
D      K22457  E2.6.1.14; asparagine---oxo-acid transaminase [EC:2.6.1.14]
D      K13566  NIT2, yafV; omega-amidase [EC:3.5.1.3]
D      K09758  asdA; aspartate 4-decarboxylase [EC:4.1.1.12]
D      K00814  GPT, ALT; alanine transaminase [EC:2.6.1.2]
D      K14260  alaA; alanine-synthesizing transaminase [EC:2.6.1.66 2.6.1.2]
D      K00830  AGXT; alanine-glyoxylate transaminase / serine-glyoxylate transaminase / serine-pyruvate transaminase [EC:2.6.1.44 2.6.1.45 2.6.1.51]
D      K00827  AGXT2; alanine-glyoxylate transaminase / (R)-3-amino-2-methylpropionate-pyruvate transaminase [EC:2.6.1.44 2.6.1.40]
D      K14272  GGAT; glutamate--glyoxylate aminotransferase [EC:2.6.1.4 2.6.1.2 2.6.1.44]
D      K00259  ald; alanine dehydrogenase [EC:1.4.1.1]
D      K19244  ala; alanine dehydrogenase [EC:1.4.1.1]
D      K01744  aspA; aspartate ammonia-lyase [EC:4.3.1.1]
D      K01940  argG, ASS1; argininosuccinate synthase [EC:6.3.4.5]
D      K01755  argH, ASL; argininosuccinate lyase [EC:4.3.2.1]
D      K14681  argHA; argininosuccinate lyase / amino-acid N-acetyltransferase [EC:4.3.2.1 2.3.1.1]
D      K01939  purA, ADSS; adenylosuccinate synthase [EC:6.3.4.4]
D      K01756  purB, ADSL; adenylosuccinate lyase [EC:4.3.2.2]
D      K18309  NAT8L; aspartate N-acetyltransferase [EC:2.3.1.17]
D      K18310  RIMKLB, NAAGS-I; beta-citrylglutamate/N-acetylaspartylglutamate synthase [EC:6.3.1.17 6.3.2.41]
D      K18311  RIMKLA, NAAGS-II; N-acetylaspartylglutamate/N-acetylaspartylglutamylglutamate synthase [EC:6.3.2.41 6.3.2.42]
D      K14592  FOLH1, GCPII; glutamate carboxypeptidase II (folate hydrolase 1) [EC:3.4.17.21]
D      K01437  ASPA, aspA; aspartoacylase [EC:3.5.1.15]
D      K00609  pyrB, PYR2; aspartate carbamoyltransferase catalytic subunit [EC:2.1.3.2]
D      K00610  pyrI; aspartate carbamoyltransferase regulatory subunit
D      K00608  pyrBI; aspartate carbamoyltransferase [EC:2.1.3.2]
D      K01580  E4.1.1.15, gadB, gadA, GAD; glutamate decarboxylase [EC:4.1.1.15]
D      K00823  puuE; 4-aminobutyrate aminotransferase [EC:2.6.1.19]
D      K14268  davT, gabT; 5-aminovalerate/4-aminobutyrate aminotransferase [EC:2.6.1.48 2.6.1.19]
D      K07250  gabT; 4-aminobutyrate aminotransferase / (S)-3-amino-2-methylpropionate transaminase / 5-aminovalerate transaminase [EC:2.6.1.19 2.6.1.22 2.6.1.48]
D      K13524  ABAT; 4-aminobutyrate aminotransferase / (S)-3-amino-2-methylpropionate transaminase [EC:2.6.1.19 2.6.1.22]
D      K16871  POP2; 4-aminobutyrate---pyruvate transaminase [EC:2.6.1.96]
D      K00135  gabD; succinate-semialdehyde dehydrogenase / glutarate-semialdehyde dehydrogenase [EC:1.2.1.16 1.2.1.79 1.2.1.20]
D      K00139  ALDH5A1; succinate-semialdehyde dehydrogenase [EC:1.2.1.24]
D      K17761  SSADH; succinate-semialdehyde dehydrogenase, mitochondrial [EC:1.2.1.24]
D      K08324  sad; succinate-semialdehyde dehydrogenase [EC:1.2.1.16 1.2.1.24]
D      K00264  GLT1; glutamate synthase (NADH) [EC:1.4.1.14]
D      K00265  gltB; glutamate synthase (NADPH) large chain [EC:1.4.1.13]
D      K00266  gltD; glutamate synthase (NADPH) small chain [EC:1.4.1.13]
D      K15371  GDH2; glutamate dehydrogenase [EC:1.4.1.2]
D      K00260  gudB, rocG; glutamate dehydrogenase [EC:1.4.1.2]
D      K00261  GLUD1_2, gdhA; glutamate dehydrogenase (NAD(P)+) [EC:1.4.1.3]
D      K00262  E1.4.1.4, gdhA; glutamate dehydrogenase (NADP+) [EC:1.4.1.4]
D      K00294  E1.2.1.88; 1-pyrroline-5-carboxylate dehydrogenase [EC:1.2.1.88]
D      K13821  putA; RHH-type transcriptional regulator, proline utilization regulon repressor / proline dehydrogenase / delta 1-pyrroline-5-carboxylate dehydrogenase [EC:1.5.5.2 1.2.1.88]
D      K01915  glnA, GLUL; glutamine synthetase [EC:6.3.1.2]
D      K11540  CAD; carbamoyl-phosphate synthase / aspartate carbamoyltransferase / dihydroorotase [EC:6.3.5.5 2.1.3.2 3.5.2.3]
D      K11541  URA2; carbamoyl-phosphate synthase / aspartate carbamoyltransferase [EC:6.3.5.5 2.1.3.2]
D      K01954  K01954; carbamoyl-phosphate synthase [EC:6.3.5.5]
D      K01955  carB, CPA2; carbamoyl-phosphate synthase large subunit [EC:6.3.5.5]
D      K01956  carA, CPA1; carbamoyl-phosphate synthase small subunit [EC:6.3.5.5]
D      K01425  glsA, GLS; glutaminase [EC:3.5.1.2]
D      K23265  purQ; phosphoribosylformylglycinamidine synthase subunit PurQ / glutaminase [EC:6.3.5.3 3.5.1.2]
D      K01948  CPS1; carbamoyl-phosphate synthase (ammonia) [EC:6.3.4.16]
D      K08590  nit; 2-oxoglutaramate amidase [EC:3.5.1.111]
D      K00820  glmS, GFPT; glutamine---fructose-6-phosphate transaminase (isomerizing) [EC:2.6.1.16]
D      K00764  purF, PPAT; amidophosphoribosyltransferase [EC:2.4.2.14]
C    00260 Glycine, serine and threonine metabolism [PATH:ko00260]
D      K00928  lysC; aspartate kinase [EC:2.7.2.4]
D      K12524  thrA; bifunctional aspartokinase / homoserine dehydrogenase 1 [EC:2.7.2.4 1.1.1.3]
D      K12525  metL; bifunctional aspartokinase / homoserine dehydrogenase 2 [EC:2.7.2.4 1.1.1.3]
D      K12526  lysAC; bifunctional diaminopimelate decarboxylase / aspartate kinase [EC:4.1.1.20 2.7.2.4]
D      K00133  asd; aspartate-semialdehyde dehydrogenase [EC:1.2.1.11]
D      K00003  hom; homoserine dehydrogenase [EC:1.1.1.3]
D      K00872  thrB; homoserine kinase [EC:2.7.1.39]
D      K02204  thrB2; homoserine kinase type II [EC:2.7.1.39]
D      K02203  thrH; phosphoserine / homoserine phosphotransferase [EC:3.1.3.3 2.7.1.39]
D      K01733  thrC; threonine synthase [EC:4.2.3.1]
D      K01620  ltaE; threonine aldolase [EC:4.1.2.48]
D      K00600  glyA, SHMT; glycine hydroxymethyltransferase [EC:2.1.2.1]
D      K00830  AGXT; alanine-glyoxylate transaminase / serine-glyoxylate transaminase / serine-pyruvate transaminase [EC:2.6.1.44 2.6.1.45 2.6.1.51]
D      K00018  hprA; glycerate dehydrogenase [EC:1.1.1.29]
D      K15893  HPR1; glycerate dehydrogenase [EC:1.1.1.29]
D      K15919  HPR2_3; glyoxylate/hydroxypyruvate reductase [EC:1.1.1.79 1.1.1.81]
D      K00049  GRHPR; glyoxylate/hydroxypyruvate reductase [EC:1.1.1.79 1.1.1.81]
D      K12972  ghrA; glyoxylate/hydroxypyruvate reductase [EC:1.1.1.79 1.1.1.81]
D      K00090  ghrB; glyoxylate/hydroxypyruvate/2-ketogluconate reductase [EC:1.1.1.79 1.1.1.81 1.1.1.215]
D      K00050  ttuD; hydroxypyruvate reductase [EC:1.1.1.81]
D      K22982  K22982; hydroxypyruvate reductase [EC:1.1.1.81]
D      K00865  glxK, garK; glycerate 2-kinase [EC:2.7.1.165]
D      K11529  gck, gckA, GLYCTK; glycerate 2-kinase [EC:2.7.1.165]
D      K01834  PGAM, gpmA; 2,3-bisphosphoglycerate-dependent phosphoglycerate mutase [EC:5.4.2.11]
D      K15634  gpmB; 2,3-bisphosphoglycerate-dependent phosphoglycerate mutase [EC:5.4.2.11]
D      K01837  BPGM; bisphosphoglycerate/phosphoglycerate mutase [EC:5.4.2.4 5.4.2.11]
D      K15633  gpmI; 2,3-bisphosphoglycerate-independent phosphoglycerate mutase [EC:5.4.2.12]
D      K15635  apgM; 2,3-bisphosphoglycerate-independent phosphoglycerate mutase [EC:5.4.2.12]
D      K15918  GLYK; D-glycerate 3-kinase [EC:2.7.1.31]
D      K00058  serA, PHGDH; D-3-phosphoglycerate dehydrogenase / 2-oxoglutarate reductase [EC:1.1.1.95 1.1.1.399]
D      K00831  serC, PSAT1; phosphoserine aminotransferase [EC:2.6.1.52]
D      K01079  serB, PSPH; phosphoserine phosphatase [EC:3.1.3.3]
D      K22305  psp; phosphoserine phosphatase [EC:3.1.3.3]
D      K13290  K13290; serine---pyruvate transaminase [EC:2.6.1.51]
D      K20801  ltaA; L-allo-threonine aldolase [EC:4.1.2.49]
D      K16066  ydfG; 3-hydroxy acid dehydrogenase / malonic semialdehyde reductase [EC:1.1.1.381 1.1.1.-]
D      K00639  kbl, GCAT; glycine C-acetyltransferase [EC:2.3.1.29]
D      K00060  tdh; threonine 3-dehydrogenase [EC:1.1.1.103]
D      K15789  TDH; threonine 3-dehydrogenase [EC:1.1.1.103]
D      K00643  E2.3.1.37, ALAS; 5-aminolevulinate synthase [EC:2.3.1.37]
D      K00274  MAO, aofH; monoamine oxidase [EC:1.4.3.4]
D      K00276  AOC3, AOC2, tynA; primary-amine oxidase [EC:1.4.3.21]
D      K00281  GLDC, gcvP; glycine dehydrogenase [EC:1.4.4.2]
D      K00282  gcvPA; glycine dehydrogenase subunit 1 [EC:1.4.4.2]
D      K00283  gcvPB; glycine dehydrogenase subunit 2 [EC:1.4.4.2]
D      K00605  gcvT, AMT; aminomethyltransferase [EC:2.1.2.10]
D      K00382  DLD, lpd, pdhD; dihydrolipoamide dehydrogenase [EC:1.8.1.4]
D      K02437  gcvH, GCSH; glycine cleavage system H protein
D      K00273  DAO, aao; D-amino-acid oxidase [EC:1.4.3.3]
D      K00827  AGXT2; alanine-glyoxylate transaminase / (R)-3-amino-2-methylpropionate-pyruvate transaminase [EC:2.6.1.44 2.6.1.40]
D      K14272  GGAT; glutamate--glyoxylate aminotransferase [EC:2.6.1.4 2.6.1.2 2.6.1.44]
D      K00613  GATM; glycine amidinotransferase [EC:2.1.4.1]
D      K00542  GAMT; guanidinoacetate N-methyltransferase [EC:2.1.1.2]
D      K08688  E3.5.3.3; creatinase [EC:3.5.3.3]
D      K00998  pssA; CDP-diacylglycerol---serine O-phosphatidyltransferase [EC:2.7.8.8]
D      K17103  CHO1, pssA; CDP-diacylglycerol---serine O-phosphatidyltransferase [EC:2.7.8.8]
D      K00499  CMO; choline monooxygenase [EC:1.14.15.7]
D      K00108  betA, CHDH; choline dehydrogenase [EC:1.1.99.1]
D      K11440  gbsB; choline dehydrogenase [EC:1.1.1.1]
D      K17755  codA; choline oxidase [EC:1.1.3.17]
D      K00130  betB, gbsA; betaine-aldehyde dehydrogenase [EC:1.2.1.8]
D      K14085  ALDH7A1; aldehyde dehydrogenase family 7 member A1 [EC:1.2.1.31 1.2.1.8 1.2.1.3]
D      K00544  BHMT; betaine-homocysteine S-methyltransferase [EC:2.1.1.5]
D      K00309  dmg; dimethylglycine oxidase [EC:1.5.3.10]
D      K00315  DMGDH; dimethylglycine dehydrogenase [EC:1.5.8.4]
D      K00301  E1.5.3.1; sarcosine oxidase [EC:1.5.3.1]
D      K00302  soxA; sarcosine oxidase, subunit alpha [EC:1.5.3.1]
D      K00303  soxB; sarcosine oxidase, subunit beta [EC:1.5.3.1]
D      K00305  soxG; sarcosine oxidase, subunit gamma [EC:1.5.3.1]
D      K00304  soxD; sarcosine oxidase, subunit delta [EC:1.5.3.1]
D      K00306  PIPOX; sarcosine oxidase / L-pipecolate oxidase [EC:1.5.3.1 1.5.3.7]
D      K00314  SARDH; sarcosine dehydrogenase [EC:1.5.8.3]
D      K00552  GNMT; glycine N-methyltransferase [EC:2.1.1.20]
D      K18896  gsmt; glycine/sarcosine N-methyltransferase [EC:2.1.1.156]
D      K18897  sdmt; sarcosine/dimethylglycine N-methyltransferase [EC:2.1.1.157]
D      K24071  gsmt-sdmt; glycine/sarcosine/dimethylglycine N-methyltransferase [EC:2.1.1.156 2.1.1.157]
D      K13042  bsmB; dimethylglycine N-methyltransferase [EC:2.1.1.161]
D      K01697  CBS; cystathionine beta-synthase [EC:4.2.1.22]
D      K10150  cysO; cysteine synthase / O-phosphoserine sulfhydrylase / cystathionine beta-synthase [EC:2.5.1.47 2.5.1.65 4.2.1.22]
D      K01758  CTH; cystathionine gamma-lyase [EC:4.4.1.1]
D      K17217  mccB; cystathionine gamma-lyase / homocysteine desulfhydrase [EC:4.4.1.1 4.4.1.2]
D      K01752  E4.3.1.17, sdaA, sdaB, tdcG; L-serine dehydratase [EC:4.3.1.17]
D      K01754  E4.3.1.19, ilvA, tdcB; threonine dehydratase [EC:4.3.1.19]
D      K17989  SDS, SDH, CHA1; L-serine/L-threonine ammonia-lyase [EC:4.3.1.17 4.3.1.19]
D      K20498  DSD1; D-serine ammonia-lyase [EC:4.3.1.18]
D      K01753  dsdA; D-serine dehydratase [EC:4.3.1.18]
D      K12235  SRR; serine racemase [EC:5.1.1.18]
D      K01694  TRP; tryptophan synthase [EC:4.2.1.20]
D      K01695  trpA; tryptophan synthase alpha chain [EC:4.2.1.20]
D      K01696  trpB; tryptophan synthase beta chain [EC:4.2.1.20]
D      K06001  trpB; tryptophan synthase beta chain [EC:4.2.1.20]
D      K00836  ectB, dat; diaminobutyrate-2-oxoglutarate transaminase [EC:2.6.1.76]
D      K06718  ectA; L-2,4-diaminobutyric acid acetyltransferase [EC:2.3.1.178]
D      K06720  ectC; L-ectoine synthase [EC:4.2.1.108]
D      K10674  ectD; ectoine hydroxylase [EC:1.14.11.55]
D      K13745  ddc; L-2,4-diaminobutyrate decarboxylase [EC:4.1.1.86]
D      K15783  doeA; ectoine hydrolase [EC:3.5.4.44]
D      K15784  doeB; N2-acetyl-L-2,4-diaminobutanoate deacetylase [EC:3.5.1.125]
D      K15785  doeD; L-2,4-diaminobutyrate transaminase [EC:2.6.1.76]
D      K15786  doeC; aspartate-semialdehyde dehydrogenase [EC:1.2.1.-]
C    00270 Cysteine and methionine metabolism [PATH:ko00270]
D      K00640  cysE; serine O-acetyltransferase [EC:2.3.1.30]
D      K23304  cysE; serine O-acetyltransferase [EC:2.3.1.30]
D      K01738  cysK; cysteine synthase [EC:2.5.1.47]
D      K13034  ATCYSC1; L-3-cyanoalanine synthase/ cysteine synthase [EC:2.5.1.47 4.4.1.9]
D      K10150  cysO; cysteine synthase / O-phosphoserine sulfhydrylase / cystathionine beta-synthase [EC:2.5.1.47 2.5.1.65 4.2.1.22]
D      K17069  MET17; O-acetylhomoserine/O-acetylserine sulfhydrylase [EC:2.5.1.49 2.5.1.47]
D      K01758  CTH; cystathionine gamma-lyase [EC:4.4.1.1]
D      K17217  mccB; cystathionine gamma-lyase / homocysteine desulfhydrase [EC:4.4.1.1 4.4.1.2]
D      K00816  CCBL; kynurenine---oxoglutarate transaminase / cysteine-S-conjugate beta-lyase / glutamine---phenylpyruvate transaminase [EC:2.6.1.7 4.4.1.13 2.6.1.64]
D      K01760  metC; cysteine-S-conjugate beta-lyase [EC:4.4.1.13]
D      K14155  patB, malY; cysteine-S-conjugate beta-lyase [EC:4.4.1.13]
D      K21623  CORI3; L-cystine beta-lyase [EC:4.4.1.35]
D      K01697  CBS; cystathionine beta-synthase [EC:4.2.1.22]
D      K17216  mccA; cystathionine beta-synthase (O-acetyl-L-serine) [EC:2.5.1.134]
D      K00544  BHMT; betaine-homocysteine S-methyltransferase [EC:2.1.1.5]
D      K00547  mmuM, BHMT2; homocysteine S-methyltransferase [EC:2.1.1.10]
D      K00548  metH, MTR; 5-methyltetrahydrofolate--homocysteine methyltransferase [EC:2.1.1.13]
D      K24042  yitJ; methionine synthase / methylenetetrahydrofolate reductase(NADPH) [EC:2.1.1.13 1.5.1.20]
D      K00549  metE; 5-methyltetrahydropteroyltriglutamate--homocysteine methyltransferase [EC:2.1.1.14]
D      K00789  metK; S-adenosylmethionine synthetase [EC:2.5.1.6]
D      K01611  speD, AMD1; S-adenosylmethionine decarboxylase [EC:4.1.1.50]
D      K00797  speE, SRM, SPE3; spermidine synthase [EC:2.5.1.16]
D      K24034  SPE3-LYS9; spermidine synthase / saccharopine dehydrogenase (NADP+, L-glutamate-forming) [EC:2.5.1.16 1.5.1.10]
D      K00802  SMS; spermine synthase [EC:2.5.1.22]
D      K13060  lasI; acyl homoserine lactone synthase [EC:2.3.1.184]
D      K13061  rhlI, phzI, solI, cepI, tofI; acyl homoserine lactone synthase [EC:2.3.1.184]
D      K13062  ainS, luxM; acyl homoserine lactone synthase [EC:2.3.1.184]
D      K20248  cinI; acyl homoserine lactone synthase [EC:2.3.1.184]
D      K20249  raiI; acyl homoserine lactone synthase [EC:2.3.1.184]
D      K20250  cciI; acyl homoserine lactone synthase [EC:2.3.1.184]
D      K22954  luxI; acyl homoserine lactone synthase [EC:2.3.1.184]
D      K22955  traI, avsI; acyl homoserine lactone synthase [EC:2.3.1.184]
D      K22956  expI, esaI; acyl homoserine lactone synthase [EC:2.3.1.184]
D      K22957  cviI; acyl homoserine lactone synthase [EC:2.3.1.184]
D      K22968  sinI, avsI; acyl homoserine lactone synthase [EC:2.3.1.184]
D      K01243  mtnN, mtn, pfs; adenosylhomocysteine nucleosidase [EC:3.2.2.9]
D      K18284  K18284; adenosylhomocysteine/aminodeoxyfutalosine nucleosidase [EC:3.2.2.9 3.2.2.30]
D      K01244  MTN; 5'-methylthioadenosine nucleosidase [EC:3.2.2.16]
D      K00899  mtnK; 5-methylthioribose kinase [EC:2.7.1.100]
D      K00772  mtaP, MTAP; 5'-methylthioadenosine phosphorylase [EC:2.4.2.28]
D      K12960  mtaD; 5-methylthioadenosine/S-adenosylhomocysteine deaminase [EC:3.5.4.31 3.5.4.28]
D      K19696  mtiP; 5'-methylthioinosine phosphorylase [EC:2.4.2.44]
D      K08963  mtnA; methylthioribose-1-phosphate isomerase [EC:5.3.1.23]
D      K08964  mtnB; methylthioribulose-1-phosphate dehydratase [EC:4.2.1.109]
D      K16054  DEP1; methylthioribulose 1-phosphate dehydratase / enolase-phosphatase E1 [EC:4.2.1.109 3.1.3.77]
D      K08965  mtnW; 2,3-diketo-5-methylthiopentyl-1-phosphate enolase [EC:5.3.2.5]
D      K08966  mtnX; 2-hydroxy-3-keto-5-methylthiopentenyl-1-phosphate phosphatase [EC:3.1.3.87]
D      K09880  mtnC, ENOPH1; enolase-phosphatase E1 [EC:3.1.3.77]
D      K08967  mtnD, mtnZ, ADI1; 1,2-dihydroxy-3-keto-5-methylthiopentene dioxygenase [EC:1.13.11.53 1.13.11.54]
D      K00832  tyrB; aromatic-amino-acid transaminase [EC:2.6.1.57]
D      K00838  ARO8; aromatic amino acid aminotransferase I / 2-aminoadipate transaminase [EC:2.6.1.57 2.6.1.39 2.6.1.27 2.6.1.5]
D      K08969  mtnE, mtnV; L-glutamine---4-(methylsulfanyl)-2-oxobutanoate aminotransferase [EC:2.6.1.117]
D      K23977  GTK; L-glutamine---4-(methylsulfanyl)-2-oxobutanoate aminotransferase [EC:2.6.1.117]
D      K00815  TAT; tyrosine aminotransferase [EC:2.6.1.5]
D      K03334  IL4I1; L-amino-acid oxidase [EC:1.4.3.2]
D      K00837  ISS1, VAS1; aromatic aminotransferase [EC:2.6.1.-]
D      K00558  DNMT1, dcm; DNA (cytosine-5)-methyltransferase 1 [EC:2.1.1.37]
D      K17398  DNMT3A; DNA (cytosine-5)-methyltransferase 3A [EC:2.1.1.37]
D      K17399  DNMT3B; DNA (cytosine-5)-methyltransferase 3B [EC:2.1.1.37]
D      K01251  E3.3.1.1, ahcY; adenosylhomocysteinase [EC:3.3.1.1]
D      K17462  yrrT; putative AdoMet-dependent methyltransferase [EC:2.1.1.-]
D      K07173  luxS; S-ribosylhomocysteine lyase [EC:4.4.1.21]
D      K20772  ACS1_2_6; 1-aminocyclopropane-1-carboxylate synthase 1/2/6 [EC:4.4.1.14]
D      K01762  ACS; 1-aminocyclopropane-1-carboxylate synthase [EC:4.4.1.14]
D      K05933  E1.14.17.4; aminocyclopropanecarboxylate oxidase [EC:1.14.17.4]
D      K01505  E3.5.99.7; 1-aminocyclopropane-1-carboxylate deaminase [EC:3.5.99.7]
D      K00928  lysC; aspartate kinase [EC:2.7.2.4]
D      K12524  thrA; bifunctional aspartokinase / homoserine dehydrogenase 1 [EC:2.7.2.4 1.1.1.3]
D      K12525  metL; bifunctional aspartokinase / homoserine dehydrogenase 2 [EC:2.7.2.4 1.1.1.3]
D      K12526  lysAC; bifunctional diaminopimelate decarboxylase / aspartate kinase [EC:4.1.1.20 2.7.2.4]
D      K00133  asd; aspartate-semialdehyde dehydrogenase [EC:1.2.1.11]
D      K00003  hom; homoserine dehydrogenase [EC:1.1.1.3]
D      K23975  E2.8.1.16; L-aspartate semialdehyde sulfurtransferase [EC:2.8.1.16]
D      K23976  K23976; L-aspartate semialdehyde sulfurtransferase ferredoxin
D      K00651  metA; homoserine O-succinyltransferase/O-acetyltransferase [EC:2.3.1.46 2.3.1.31]
D      K00641  metX; homoserine O-acetyltransferase/O-succinyltransferase [EC:2.3.1.31 2.3.1.46]
D      K01739  metB; cystathionine gamma-synthase [EC:2.5.1.48]
D      K01740  metY; O-acetylhomoserine (thiol)-lyase [EC:2.5.1.49]
D      K10764  metZ; O-succinylhomoserine sulfhydrylase [EC:2.5.1.-]
D      K00826  E2.6.1.42, ilvE; branched-chain amino acid aminotransferase [EC:2.6.1.42]
D      K00827  AGXT2; alanine-glyoxylate transaminase / (R)-3-amino-2-methylpropionate-pyruvate transaminase [EC:2.6.1.44 2.6.1.40]
D      K11204  GCLC; glutamate--cysteine ligase catalytic subunit [EC:6.3.2.2]
D      K11205  GCLM; glutamate--cysteine ligase regulatory subunit
D      K01919  gshA; glutamate--cysteine ligase [EC:6.3.2.2]
D      K01920  gshB; glutathione synthase [EC:6.3.2.3]
D      K21456  GSS; glutathione synthase [EC:6.3.2.3]
D      K00456  CDO1; cysteine dioxygenase [EC:1.13.11.20]
D      K14454  GOT1; aspartate aminotransferase, cytoplasmic [EC:2.6.1.1]
D      K14455  GOT2; aspartate aminotransferase, mitochondrial [EC:2.6.1.1]
D      K00811  ASP5; aspartate aminotransferase, chloroplastic [EC:2.6.1.1]
D      K00812  aspB; aspartate aminotransferase [EC:2.6.1.1]
D      K00813  aspC; aspartate aminotransferase [EC:2.6.1.1]
D      K11358  yhdR; aspartate aminotransferase [EC:2.6.1.1]
D      K01011  TST, MPST, sseA; thiosulfate/3-mercaptopyruvate sulfurtransferase [EC:2.8.1.1 2.8.1.2]
D      K00016  LDH, ldh; L-lactate dehydrogenase [EC:1.1.1.27]
D      K09758  asdA; aspartate 4-decarboxylase [EC:4.1.1.12]
D      K05396  dcyD; D-cysteine desulfhydrase [EC:4.4.1.15]
D      K22207  LCD; L-cysteine desulfhydrase [EC:4.4.1.28]
D      K20021  E4.4.1.28; L-cysteine desulfidase [EC:4.4.1.28]
D      K16843  slcC; (S)-sulfolactate dehydrogenase [EC:1.1.1.310]
D      K00024  mdh; malate dehydrogenase [EC:1.1.1.37]
D      K00025  MDH1; malate dehydrogenase [EC:1.1.1.37]
D      K00026  MDH2; malate dehydrogenase [EC:1.1.1.37]
D      K16844  comC; (2R)-3-sulfolactate dehydrogenase (NADP+) [EC:1.1.1.338]
D      K16845  suyA; (2R)-sulfolactate sulfo-lyase subunit alpha [EC:4.4.1.24]
D      K16846  suyB; (2R)-sulfolactate sulfo-lyase subunit beta [EC:4.4.1.24]
D      K17950  cuyA; L-cysteate sulfo-lyase [EC:4.4.1.25]
D      K01752  E4.3.1.17, sdaA, sdaB, tdcG; L-serine dehydratase [EC:4.3.1.17]
D      K17989  SDS, SDH, CHA1; L-serine/L-threonine ammonia-lyase [EC:4.3.1.17 4.3.1.19]
D      K12339  cysM; S-sulfo-L-cysteine synthase (O-acetyl-L-serine-dependent) [EC:2.5.1.144]
D      K22846  CS26; S-sulfo-L-cysteine synthase (O-acetyl-L-serine-dependent) [EC:2.5.1.144]
D      K00058  serA, PHGDH; D-3-phosphoglycerate dehydrogenase / 2-oxoglutarate reductase [EC:1.1.1.95 1.1.1.399]
D      K00831  serC, PSAT1; phosphoserine aminotransferase [EC:2.6.1.52]
D      K23370  serK; L-serine kinase (ADP) [EC:2.7.1.226]
D      K22847  cysK2; S-sulfo-L-cysteine synthase (3-phospho-L-serine-dependent) [EC:2.8.5.1]
D      K08968  msrC; L-methionine (R)-S-oxide reductase [EC:1.8.4.14]
D      K01761  E4.4.1.11; methionine-gamma-lyase [EC:4.4.1.11]
C    00280 Valine, leucine and isoleucine degradation [PATH:ko00280]
D      K00826  E2.6.1.42, ilvE; branched-chain amino acid aminotransferase [EC:2.6.1.42]
D      K03334  IL4I1; L-amino-acid oxidase [EC:1.4.3.2]
D      K00271  vdh; valine dehydrogenase (NAD+) [EC:1.4.1.23]
D      K00263  E1.4.1.9; leucine dehydrogenase [EC:1.4.1.9]
D      K00166  BCKDHA, bkdA1; 2-oxoisovalerate dehydrogenase E1 component alpha subunit [EC:1.2.4.4]
D      K00167  BCKDHB, bkdA2; 2-oxoisovalerate dehydrogenase E1 component beta subunit [EC:1.2.4.4]
D      K11381  bkdA; 2-oxoisovalerate dehydrogenase E1 component [EC:1.2.4.4]
D      K09699  DBT, bkdB; 2-oxoisovalerate dehydrogenase E2 component (dihydrolipoyl transacylase) [EC:2.3.1.168]
D      K00382  DLD, lpd, pdhD; dihydrolipoamide dehydrogenase [EC:1.8.1.4]
D      K00186  vorA; 2-oxoisovalerate ferredoxin oxidoreductase alpha subunit [EC:1.2.7.7]
D      K00187  vorB; 2-oxoisovalerate ferredoxin oxidoreductase beta subunit [EC:1.2.7.7]
D      K00189  vorG, porG; 2-oxoisovalerate/pyruvate ferredoxin oxidoreductase gamma subunit [EC:1.2.7.7 1.2.7.1]
D      K00188  vorD; 2-oxoisovalerate ferredoxin oxidoreductase delta subunit [EC:1.2.7.7]
D      K00248  ACADS, bcd; butyryl-CoA dehydrogenase [EC:1.3.8.1]
D      K00249  ACADM, acd; acyl-CoA dehydrogenase [EC:1.3.8.7]
D      K00253  IVD, ivd; isovaleryl-CoA dehydrogenase [EC:1.3.8.4]
D      K11410  acdH; short/branched chain acyl-CoA dehydrogenase [EC:1.3.99.12]
D      K09478  ACADSB; short/branched chain acyl-CoA dehydrogenase [EC:1.3.99.12]
D      K11538  ACAD8; isobutyryl-CoA dehydrogenase [EC:1.3.99.-]
D      K01692  paaF, echA; enoyl-CoA hydratase [EC:4.2.1.17]
D      K01825  fadB; 3-hydroxyacyl-CoA dehydrogenase / enoyl-CoA hydratase / 3-hydroxybutyryl-CoA epimerase / enoyl-CoA isomerase [EC:1.1.1.35 4.2.1.17 5.1.2.3 5.3.3.8]
D      K01782  fadJ; 3-hydroxyacyl-CoA dehydrogenase / enoyl-CoA hydratase / 3-hydroxybutyryl-CoA epimerase [EC:1.1.1.35 4.2.1.17 5.1.2.3]
D      K07515  HADHA; enoyl-CoA hydratase / long-chain 3-hydroxyacyl-CoA dehydrogenase [EC:4.2.1.17 1.1.1.211]
D      K07514  EHHADH; enoyl-CoA hydratase / 3-hydroxyacyl-CoA dehydrogenase / 3,2-trans-enoyl-CoA isomerase [EC:4.2.1.17 1.1.1.35 5.3.3.8]
D      K07511  ECHS1; enoyl-CoA hydratase [EC:4.2.1.17]
D      K00022  HADH; 3-hydroxyacyl-CoA dehydrogenase [EC:1.1.1.35]
D      K08683  HSD17B10; 3-hydroxyacyl-CoA dehydrogenase / 3-hydroxy-2-methylbutyryl-CoA dehydrogenase [EC:1.1.1.35 1.1.1.178]
D      K00632  fadA, fadI; acetyl-CoA acyltransferase [EC:2.3.1.16]
D      K07513  ACAA1; acetyl-CoA acyltransferase 1 [EC:2.3.1.16]
D      K07508  ACAA2; acetyl-CoA acyltransferase 2 [EC:2.3.1.16]
D      K07509  HADHB; acetyl-CoA acyltransferase [EC:2.3.1.16]
D      K01965  PCCA, pccA; propionyl-CoA carboxylase alpha chain [EC:6.4.1.3]
D      K01966  PCCB, pccB; propionyl-CoA carboxylase beta chain [EC:6.4.1.3 2.1.3.15]
D      K11263  bccA, pccA; acetyl-CoA/propionyl-CoA carboxylase, biotin carboxylase, biotin carboxyl carrier protein [EC:6.4.1.2 6.4.1.3 6.3.4.14]
D      K18472  accD6; acetyl-CoA/propionyl-CoA carboxylase carboxyl transferase subunit [EC:6.4.1.2 6.4.1.3 2.1.3.15]
D      K19312  pccB; acetyl-CoA/propionyl-CoA carboxylase carboxyl transferase subunit [EC:6.4.1.2 6.4.1.3 2.1.3.15]
D      K22568  pccX; acetyl-CoA/propionyl-CoA carboxylase, PccX subunit [EC:6.4.1.2 6.4.1.3]
D      K01964  K01964; acetyl-CoA/propionyl-CoA carboxylase [EC:6.4.1.2 6.4.1.3]
D      K15036  K15036; acetyl-CoA/propionyl-CoA carboxylase [EC:6.4.1.2 6.4.1.3 2.1.3.15]
D      K15037  K15037; biotin carboxyl carrier protein
D      K05606  MCEE, epi; methylmalonyl-CoA/ethylmalonyl-CoA epimerase [EC:5.1.99.1]
D      K01847  MUT; methylmalonyl-CoA mutase [EC:5.4.99.2]
D      K01849  E5.4.99.2B, mcmA2; methylmalonyl-CoA mutase, C-terminal domain [EC:5.4.99.2]
D      K01848  E5.4.99.2A, mcmA1; methylmalonyl-CoA mutase, N-terminal domain [EC:5.4.99.2]
D      K05605  HIBCH; 3-hydroxyisobutyryl-CoA hydrolase [EC:3.1.2.4]
D      K00020  HIBADH, mmsB; 3-hydroxyisobutyrate dehydrogenase [EC:1.1.1.31]
D      K23146  HPD1; 3-hydroxyisobutyrate/3-hydroxypropionate dehydrogenase [EC:1.1.1.31 1.1.1.59]
D      K00140  mmsA, iolA, ALDH6A1; malonate-semialdehyde dehydrogenase (acetylating) / methylmalonate-semialdehyde dehydrogenase [EC:1.2.1.18 1.2.1.27]
D      K00128  ALDH; aldehyde dehydrogenase (NAD+) [EC:1.2.1.3]
D      K14085  ALDH7A1; aldehyde dehydrogenase family 7 member A1 [EC:1.2.1.31 1.2.1.8 1.2.1.3]
D      K00149  ALDH9A1; aldehyde dehydrogenase family 9 member A1 [EC:1.2.1.47 1.2.1.3]
D      K00157  AOX; aldehyde oxidase [EC:1.2.3.1]
D      K18660  ACSF3; malonyl-CoA/methylmalonyl-CoA synthetase [EC:6.2.1.-]
D      K18661  matB; malonyl-CoA/methylmalonyl-CoA synthetase [EC:6.2.1.-]
D      K18662  matB; malonyl-CoA/methylmalonyl-CoA synthetase [EC:6.2.1.-]
D      K00822  E2.6.1.18; beta-alanine--pyruvate transaminase [EC:2.6.1.18]
D      K07250  gabT; 4-aminobutyrate aminotransferase / (S)-3-amino-2-methylpropionate transaminase / 5-aminovalerate transaminase [EC:2.6.1.19 2.6.1.22 2.6.1.48]
D      K13524  ABAT; 4-aminobutyrate aminotransferase / (S)-3-amino-2-methylpropionate transaminase [EC:2.6.1.19 2.6.1.22]
D      K00827  AGXT2; alanine-glyoxylate transaminase / (R)-3-amino-2-methylpropionate-pyruvate transaminase [EC:2.6.1.44 2.6.1.40]
D      K01968  E6.4.1.4A; 3-methylcrotonyl-CoA carboxylase alpha subunit [EC:6.4.1.4]
D      K01969  E6.4.1.4B; 3-methylcrotonyl-CoA carboxylase beta subunit [EC:6.4.1.4]
D      K05607  AUH; methylglutaconyl-CoA hydratase [EC:4.2.1.18]
D      K13766  liuC; methylglutaconyl-CoA hydratase [EC:4.2.1.18]
D      K01640  E4.1.3.4, HMGCL, hmgL; hydroxymethylglutaryl-CoA lyase [EC:4.1.3.4]
D      K01027  OXCT; 3-oxoacid CoA-transferase [EC:2.8.3.5]
D      K01028  E2.8.3.5A, scoA; 3-oxoacid CoA-transferase subunit A [EC:2.8.3.5]
D      K01029  E2.8.3.5B, scoB; 3-oxoacid CoA-transferase subunit B [EC:2.8.3.5]
D      K01907  AACS, acsA; acetoacetyl-CoA synthetase [EC:6.2.1.16]
D      K00626  ACAT, atoB; acetyl-CoA C-acetyltransferase [EC:2.3.1.9]
D      K01641  E2.3.3.10; hydroxymethylglutaryl-CoA synthase [EC:2.3.3.10]
C    00290 Valine, leucine and isoleucine biosynthesis [PATH:ko00290]
D      K01754  E4.3.1.19, ilvA, tdcB; threonine dehydratase [EC:4.3.1.19]
D      K17989  SDS, SDH, CHA1; L-serine/L-threonine ammonia-lyase [EC:4.3.1.17 4.3.1.19]
D      K09011  cimA; (R)-citramalate synthase [EC:2.3.1.182]
D      K01702  LEU1; 3-isopropylmalate dehydratase [EC:4.2.1.33]
D      K01703  leuC, IPMI-L; 3-isopropylmalate/(R)-2-methylmalate dehydratase large subunit [EC:4.2.1.33 4.2.1.35]
D      K01704  leuD, IPMI-S; 3-isopropylmalate/(R)-2-methylmalate dehydratase small subunit [EC:4.2.1.33 4.2.1.35]
D      K00052  leuB, IMDH; 3-isopropylmalate dehydrogenase [EC:1.1.1.85]
D      K01652  E2.2.1.6L, ilvB, ilvG, ilvI; acetolactate synthase I/II/III large subunit [EC:2.2.1.6]
D      K01653  E2.2.1.6S, ilvH, ilvN; acetolactate synthase I/III small subunit [EC:2.2.1.6]
D      K11258  ilvM; acetolactate synthase II small subunit [EC:2.2.1.6]
D      K00053  ilvC; ketol-acid reductoisomerase [EC:1.1.1.86]
D      K01687  ilvD; dihydroxy-acid dehydratase [EC:4.2.1.9]
D      K00826  E2.6.1.42, ilvE; branched-chain amino acid aminotransferase [EC:2.6.1.42]
D      K00263  E1.4.1.9; leucine dehydrogenase [EC:1.4.1.9]
D      K00835  avtA; valine--pyruvate aminotransferase [EC:2.6.1.66]
D      K14260  alaA; alanine-synthesizing transaminase [EC:2.6.1.66 2.6.1.2]
D      K01649  leuA, IMS; 2-isopropylmalate synthase [EC:2.3.3.13]
D      K21359  MAM-IS, IPMI2; 3-isopropylmalate/methylthioalkylmalate dehydratase small subunit [EC:4.2.1.33 4.2.1.170]
D      K21360  MAM-D, IMDH3; 3-isopropylmalate/methylthioalkylmalate dehydrogenase [EC:1.1.1.85 1.1.1.-]
C    00300 Lysine biosynthesis [PATH:ko00300]
D      K00003  hom; homoserine dehydrogenase [EC:1.1.1.3]
D      K00928  lysC; aspartate kinase [EC:2.7.2.4]
D      K12524  thrA; bifunctional aspartokinase / homoserine dehydrogenase 1 [EC:2.7.2.4 1.1.1.3]
D      K12525  metL; bifunctional aspartokinase / homoserine dehydrogenase 2 [EC:2.7.2.4 1.1.1.3]
D      K12526  lysAC; bifunctional diaminopimelate decarboxylase / aspartate kinase [EC:4.1.1.20 2.7.2.4]
D      K00133  asd; aspartate-semialdehyde dehydrogenase [EC:1.2.1.11]
D      K01714  dapA; 4-hydroxy-tetrahydrodipicolinate synthase [EC:4.3.3.7]
D      K00215  dapB; 4-hydroxy-tetrahydrodipicolinate reductase [EC:1.17.1.8]
D      K00674  dapD; 2,3,4,5-tetrahydropyridine-2,6-dicarboxylate N-succinyltransferase [EC:2.3.1.117]
D      K00821  argD; acetylornithine/N-succinyldiaminopimelate aminotransferase [EC:2.6.1.11 2.6.1.17]
D      K14267  dapC; N-succinyldiaminopimelate aminotransferase [EC:2.6.1.17]
D      K01439  dapE; succinyl-diaminopimelate desuccinylase [EC:3.5.1.18]
D      K01778  dapF; diaminopimelate epimerase [EC:5.1.1.7]
D      K10206  E2.6.1.83; LL-diaminopimelate aminotransferase [EC:2.6.1.83]
D      K01586  lysA; diaminopimelate decarboxylase [EC:4.1.1.20]
D      K05822  dapH, dapD; tetrahydrodipicolinate N-acetyltransferase [EC:2.3.1.89]
D      K00841  patA; aminotransferase [EC:2.6.1.-]
D      K05823  dapL; N-acetyldiaminopimelate deacetylase [EC:3.5.1.47]
D      K03340  dapdh; diaminopimelate dehydrogenase [EC:1.4.1.16]
D      K01655  LYS21, LYS20; homocitrate synthase [EC:2.3.3.14]
D      K10977  aksA; methanogen homocitrate synthase [EC:2.3.3.14 2.3.3.-]
D      K17450  ACO2; homoaconitase [EC:4.2.1.-]
D      K01705  LYS4; homoaconitate hydratase [EC:4.2.1.36]
D      K16792  aksD; methanogen homoaconitase large subunit [EC:4.2.1.114]
D      K16793  aksE; methanogen homoaconitase small subunit [EC:4.2.1.114]
D      K05824  LYS12; homoisocitrate dehydrogenase [EC:1.1.1.87]
D      K10978  aksF; methanogen homoisocitrate dehydrogenase [EC:1.1.1.87 1.1.1.-]
D      K17753  HICDH; isocitrate--homoisocitrate dehydrogenase [EC:1.1.1.286]
D      K00825  AADAT, KAT2; kynurenine/2-aminoadipate aminotransferase [EC:2.6.1.7 2.6.1.39]
D      K00838  ARO8; aromatic amino acid aminotransferase I / 2-aminoadipate transaminase [EC:2.6.1.57 2.6.1.39 2.6.1.27 2.6.1.5]
D      K05825  LYSN; 2-aminoadipate transaminase [EC:2.6.1.-]
D      K00143  LYS2; L-2-aminoadipate reductase [EC:1.2.1.95]
D      K00293  LYS9; saccharopine dehydrogenase (NADP+, L-glutamate forming) [EC:1.5.1.10]
D      K24034  SPE3-LYS9; spermidine synthase / saccharopine dehydrogenase (NADP+, L-glutamate-forming) [EC:2.5.1.16 1.5.1.10]
D      K00290  LYS1; saccharopine dehydrogenase (NAD+, L-lysine forming) [EC:1.5.1.7]
D      K05826  lysW; alpha-aminoadipate/glutamate carrier protein LysW
D      K05827  lysX; [lysine-biosynthesis-protein LysW]---L-2-aminoadipate ligase [EC:6.3.2.43]
D      K05828  lysZ, argB; [amino group carrier protein]-L-2-aminoadipate 6-kinase [EC:2.7.2.17]
D      K05829  lysY, argC; LysW-gamma-L-alpha-aminoadipyl-6-phosphate/LysW-L-glutamyl-5-phosphate reductase [EC:1.2.1.103 1.2.1.-]
D      K05830  lysJ, argD; LysW-gamma-L-lysine/LysW-L-ornithine aminotransferase [EC:2.6.1.118 2.6.1.-]
D      K05831  lysK, argE; [amino group carrier protein]-lysine/ornithine hydrolase [EC:3.5.1.130 3.5.1.132]
D      K01928  murE; UDP-N-acetylmuramoyl-L-alanyl-D-glutamate--2,6-diaminopimelate ligase [EC:6.3.2.13]
D      K01929  murF; UDP-N-acetylmuramoyl-tripeptide--D-alanyl-D-alanine ligase [EC:6.3.2.10]
D      K15792  murEF; MurE/MurF fusion protein [EC:6.3.2.13 6.3.2.10]
D      K01798  alr-murF; Alr-MurF fusion protein [EC:5.1.1.1 6.3.2.10]
D      K16180  pylB; methylornithine synthase [EC:5.4.99.58]
D      K16181  pylC; 3-methylornithine--L-lysine ligase [EC:6.3.2.-]
D      K16182  pylD; 3-methylornithyl-N6-L-lysine dehydrogenase [EC:1.4.1.-]
C    00310 Lysine degradation [PATH:ko00310]
D      K00290  LYS1; saccharopine dehydrogenase (NAD+, L-lysine forming) [EC:1.5.1.7]
D      K14157  AASS; alpha-aminoadipic semialdehyde synthase [EC:1.5.1.8 1.5.1.9]
D      K00293  LYS9; saccharopine dehydrogenase (NADP+, L-glutamate forming) [EC:1.5.1.10]
D      K24034  SPE3-LYS9; spermidine synthase / saccharopine dehydrogenase (NADP+, L-glutamate-forming) [EC:2.5.1.16 1.5.1.10]
D      K14085  ALDH7A1; aldehyde dehydrogenase family 7 member A1 [EC:1.2.1.31 1.2.1.8 1.2.1.3]
D      K00825  AADAT, KAT2; kynurenine/2-aminoadipate aminotransferase [EC:2.6.1.7 2.6.1.39]
D      K15791  DHKTD1; probable 2-oxoglutarate dehydrogenase E1 component DHKTD1 [EC:1.2.4.2]
D      K00658  DLST, sucB; 2-oxoglutarate dehydrogenase E2 component (dihydrolipoamide succinyltransferase) [EC:2.3.1.61]
D      K00382  DLD, lpd, pdhD; dihydrolipoamide dehydrogenase [EC:1.8.1.4]
D      K00252  GCDH, gcdH; glutaryl-CoA dehydrogenase [EC:1.3.8.6]
D      K01692  paaF, echA; enoyl-CoA hydratase [EC:4.2.1.17]
D      K01825  fadB; 3-hydroxyacyl-CoA dehydrogenase / enoyl-CoA hydratase / 3-hydroxybutyryl-CoA epimerase / enoyl-CoA isomerase [EC:1.1.1.35 4.2.1.17 5.1.2.3 5.3.3.8]
D      K01782  fadJ; 3-hydroxyacyl-CoA dehydrogenase / enoyl-CoA hydratase / 3-hydroxybutyryl-CoA epimerase [EC:1.1.1.35 4.2.1.17 5.1.2.3]
D      K07515  HADHA; enoyl-CoA hydratase / long-chain 3-hydroxyacyl-CoA dehydrogenase [EC:4.2.1.17 1.1.1.211]
D      K07514  EHHADH; enoyl-CoA hydratase / 3-hydroxyacyl-CoA dehydrogenase / 3,2-trans-enoyl-CoA isomerase [EC:4.2.1.17 1.1.1.35 5.3.3.8]
D      K07511  ECHS1; enoyl-CoA hydratase [EC:4.2.1.17]
D      K00022  HADH; 3-hydroxyacyl-CoA dehydrogenase [EC:1.1.1.35]
D      K00626  ACAT, atoB; acetyl-CoA C-acetyltransferase [EC:2.3.1.9]
D      K18201  AGPHD1; hydroxylysine kinase [EC:2.7.1.81]
D      K18202  AGXT2L2; 5-phosphonooxy-L-lysine phospho-lyase [EC:4.2.3.134]
D      K00468  davB; lysine 2-monooxygenase [EC:1.13.12.2]
D      K01506  davA; 5-aminopentanamidase [EC:3.5.1.30]
D      K01582  E4.1.1.18, ldcC, cadA; lysine decarboxylase [EC:4.1.1.18]
D      K23385  dokD; D-ornithine/D-lysine decarboxylase [EC:4.1.1.116]
D      K09251  patA; putrescine aminotransferase [EC:2.6.1.82]
D      K00137  prr; aminobutyraldehyde dehydrogenase [EC:1.2.1.19]
D      K14268  davT, gabT; 5-aminovalerate/4-aminobutyrate aminotransferase [EC:2.6.1.48 2.6.1.19]
D      K07250  gabT; 4-aminobutyrate aminotransferase / (S)-3-amino-2-methylpropionate transaminase / 5-aminovalerate transaminase [EC:2.6.1.19 2.6.1.22 2.6.1.48]
D      K00135  gabD; succinate-semialdehyde dehydrogenase / glutarate-semialdehyde dehydrogenase [EC:1.2.1.16 1.2.1.79 1.2.1.20]
D      K15737  csiD; glutarate dioxygenase [EC:1.14.11.64]
D      K15736  lhgO; (S)-2-hydroxyglutarate dehydrogenase [EC:1.1.5.13]
D      K01843  kamA; lysine 2,3-aminomutase [EC:5.4.3.2]
D      K01844  kamD; beta-lysine 5,6-aminomutase alpha subunit [EC:5.4.3.3]
D      K18011  kamE; beta-lysine 5,6-aminomutase beta subunit [EC:5.4.3.3]
D      K18012  kdd; L-erythro-3,5-diaminohexanoate dehydrogenase [EC:1.4.1.11]
D      K18013  kce; 3-keto-5-aminohexanoate cleavage enzyme [EC:2.3.1.247]
D      K18014  kal; 3-aminobutyryl-CoA ammonia-lyase [EC:4.3.1.14]
D      K01034  atoD; acetate CoA/acetoacetate CoA-transferase alpha subunit [EC:2.8.3.8 2.8.3.9]
D      K01035  atoA; acetate CoA/acetoacetate CoA-transferase beta subunit [EC:2.8.3.8 2.8.3.9]
D      K21672  ord; 2,4-diaminopentanoate dehydrogenase [EC:1.4.1.12 1.4.1.26]
D      K00824  dat; D-alanine transaminase [EC:2.6.1.21]
D      K13609  dpkA, lhpD; delta1-piperideine-2-carboxylate reductase [EC:1.5.1.21]
D      K19743  lhpI; 1-piperideine-2-carboxylate/1-pyrroline-2-carboxylate reductase [NAD(P)H] [EC:1.5.1.1]
D      K00306  PIPOX; sarcosine oxidase / L-pipecolate oxidase [EC:1.5.3.1 1.5.3.7]
D      K18854  LYC1; lysine N-acetyltransferase [EC:2.3.1.32]
D      K18804  CTM1; [cytochrome c]-lysine N-methyltransferase [EC:2.1.1.59]
D      K18826  CAMKMT; calmodulin-lysine N-methyltransferase [EC:2.1.1.60]
D      K09186  MLL1; [histone H3]-lysine4 N-trimethyltransferase MLL1 [EC:2.1.1.354]
D      K09187  MLL2, ALR; [histone H3]-lysine4 N-trimethyltransferase MLL2 [EC:2.1.1.354]
D      K09188  MLL3; [histone H3]-lysine4 N-trimethyltransferase MLL3 [EC:2.1.1.354]
D      K14959  MLL4; [histone H3]-lysine4 N-trimethyltransferase MLL4 [EC:2.1.1.354]
D      K09189  MLL5; [histone H3]-lysine4 N-trimethyltransferase MLL5 [EC:2.1.1.354]
D      K11422  SETD1, SET1; [histone H3]-lysine4 N-trimethyltransferase SETD1 [EC:2.1.1.354]
D      K11431  SETD7; [histone H3]-lysine4 N-methyltransferase [EC:2.1.1.364]
D      K20796  PRDM7_9; [histone H3]-lysine4 N-trimethyltransferase PRDM7/9 [EC:2.1.1.354]
D      K06101  ASH1L; [histone H3]-lysine4 N-trimethyltransferase ASH1L [EC:2.1.1.354]
D      K11426  SMYD; [histone H3]-lysine4/36 N-trimethyltransferase SMYD [EC:2.1.1.354 2.1.1.357]
D      K22748  ATXR3, SDG2; [histone H3]-lysine4 N-trimethyltransferase ATXR3 [EC:2.1.1.354]
D      K11419  SUV39H, CLR4; [histone H3]-lysine9 N-trimethyltransferase SUV39H [EC:2.1.1.355]
D      K11420  EHMT; [histone H3]-lysine9 N-trimethyltransferase EHMT [EC:2.1.1.355]
D      K11421  SETDB1; [histone H3]-N6,N6-dimethyl-lysine9 N-methyltransferase [EC:2.1.1.366]
D      K18494  SETDB2; [histone H3]-lysine9 N-trimethyltransferase SETDB2 [EC:2.1.1.355]
D      K11432  PRDM2, RIZ; [histone H3]-lysine9 N-trimethyltransferase PRDM2 [EC:2.1.1.355]
D      K17451  EZH1; [histone H3]-lysine27 N-trimethyltransferase EZH1 [EC:2.1.1.356]
D      K11430  EZH2; [histone H3]-lysine27 N-trimethyltransferase EZH2 [EC:2.1.1.356]
D      K11433  SETMAR; [histone H3]-lysine36 N-dimethyltransferase SETMAR [EC:2.1.1.357]
D      K15588  NSD1; [histone H3]-lysine36 N-dimethyltransferase NSD1 [EC:2.1.1.357]
D      K11424  WHSC1, MMSET, NSD2; [histone H3]-lysine36 N-dimethyltransferase NSD2 [EC:2.1.1.357]
D      K11425  WHSC1L1, NSD3; [histone H3]-lysine4 N-dimethyltransferase / [histone H3]-lysine27 N-dimethyltransferase [EC:2.1.1.370 2.1.1.371]
D      K11423  SETD2; [histone H3]-lysine36 N-trimethyltransferase [EC:2.1.1.359]
D      K23700  SET2; [histone H3]-lysine36 N-trimethyltransferase [EC:2.1.1.359]
D      K11427  DOT1L, DOT1; [histone H3]-lysine79 N-trimethyltransferase [EC:2.1.1.360]
D      K11428  SETD8; [histone H4]-lysine20 N-methyltransferase SETD8 [EC:2.1.1.361]
D      K20795  PRDM6; [histone H4]-lysine20 N-methyltransferase PRDM6 [EC:2.1.1.361]
D      K11429  SUV420H; [histone H4]-N-methyl-L-lysine20 N-methyltransferase [EC:2.1.1.362]
D      K04462  MECOM, EVI1, PRDM3; [histone H3]-lysine9 N-methyltransferase (ecotropic virus integration site 1 protein) [EC:2.1.1.367]
D      K22410  PRDM16; [histone H3]-lysine9 N-methyltransferase [EC:2.1.1.367]
D      K24405  SUVH1; [histone H3]-lysine9 N-dimethyltransferase [EC:2.1.1.368]
D      K24406  ATXR5_6; [histone H3]-lysine27 N-methyltransferase [EC:2.1.1.369]
D      K24407  SET9; [histone H4]-lysine20 N-trimethyltransferase [EC:2.1.1.372]
D      K00474  TMLHE; trimethyllysine dioxygenase [EC:1.14.11.8]
D      K00128  ALDH; aldehyde dehydrogenase (NAD+) [EC:1.2.1.3]
D      K00149  ALDH9A1; aldehyde dehydrogenase family 9 member A1 [EC:1.2.1.47 1.2.1.3]
D      K00471  BBOX1; gamma-butyrobetaine dioxygenase [EC:1.14.11.1]
D      K00473  PLOD1; procollagen-lysine,2-oxoglutarate 5-dioxygenase 1 [EC:1.14.11.4]
D      K13645  PLOD2; procollagen-lysine,2-oxoglutarate 5-dioxygenase 2 [EC:1.14.11.4]
D      K13646  PLOD3; lysyl hydroxylase/galactosyltransferase/glucosyltransferase [EC:1.14.11.4 2.4.1.50 2.4.1.66]
D      K13647  PLODN; procollagen-lysine,2-oxoglutarate 5-dioxygenase, invertebrate [EC:1.14.11.4]
D      K11703  GLT25D; collagen beta-1,O-galactosyltransferase [EC:2.4.1.50]
C    00220 Arginine biosynthesis [PATH:ko00220]
D      K00611  OTC, argF, argI; ornithine carbamoyltransferase [EC:2.1.3.3]
D      K09065  argF; N-acetylornithine carbamoyltransferase [EC:2.1.3.9]
D      K01940  argG, ASS1; argininosuccinate synthase [EC:6.3.4.5]
D      K01755  argH, ASL; argininosuccinate lyase [EC:4.3.2.1]
D      K14681  argHA; argininosuccinate lyase / amino-acid N-acetyltransferase [EC:4.3.2.1 2.3.1.1]
D      K01476  E3.5.3.1, rocF, arg; arginase [EC:3.5.3.1]
D      K01941  E6.3.4.6; urea carboxylase [EC:6.3.4.6]
D      K01457  atzF; allophanate hydrolase [EC:3.5.1.54]
D      K14541  DUR1; urea carboxylase / allophanate hydrolase [EC:6.3.4.6 3.5.1.54]
D      K01427  URE; urease [EC:3.5.1.5]
D      K01428  ureC; urease subunit alpha [EC:3.5.1.5]
D      K01429  ureB; urease subunit beta [EC:3.5.1.5]
D      K01430  ureA; urease subunit gamma [EC:3.5.1.5]
D      K14048  ureAB; urease subunit gamma/beta [EC:3.5.1.5]
D      K01478  arcA; arginine deiminase [EC:3.5.3.6]
D      K13240  NOS1; nitric-oxide synthase, brain [EC:1.14.13.39]
D      K13241  NOS2; nitric-oxide synthase, inducible [EC:1.14.13.39]
D      K13242  NOS3; nitric-oxide synthase, endothelial [EC:1.14.13.39]
D      K13427  NOA1; nitric-oxide synthase, plant [EC:1.14.13.39]
D      K00491  nos; nitric-oxide synthase, bacterial [EC:1.14.14.47]
D      K01425  glsA, GLS; glutaminase [EC:3.5.1.2]
D      K23265  purQ; phosphoribosylformylglycinamidine synthase subunit PurQ / glutaminase [EC:6.3.5.3 3.5.1.2]
D      K05597  aspQ, ansB, ansA; glutamin-(asparagin-)ase [EC:3.5.1.38]
D      K01915  glnA, GLUL; glutamine synthetase [EC:6.3.1.2]
D      K15371  GDH2; glutamate dehydrogenase [EC:1.4.1.2]
D      K00260  gudB, rocG; glutamate dehydrogenase [EC:1.4.1.2]
D      K00261  GLUD1_2, gdhA; glutamate dehydrogenase (NAD(P)+) [EC:1.4.1.3]
D      K00262  E1.4.1.4, gdhA; glutamate dehydrogenase (NADP+) [EC:1.4.1.4]
D      K01948  CPS1; carbamoyl-phosphate synthase (ammonia) [EC:6.3.4.16]
D      K00926  arcC; carbamate kinase [EC:2.7.2.2]
D      K14454  GOT1; aspartate aminotransferase, cytoplasmic [EC:2.6.1.1]
D      K14455  GOT2; aspartate aminotransferase, mitochondrial [EC:2.6.1.1]
D      K00811  ASP5; aspartate aminotransferase, chloroplastic [EC:2.6.1.1]
D      K00812  aspB; aspartate aminotransferase [EC:2.6.1.1]
D      K00813  aspC; aspartate aminotransferase [EC:2.6.1.1]
D      K11358  yhdR; aspartate aminotransferase [EC:2.6.1.1]
D      K00814  GPT, ALT; alanine transaminase [EC:2.6.1.2]
D      K14260  alaA; alanine-synthesizing transaminase [EC:2.6.1.66 2.6.1.2]
D      K14272  GGAT; glutamate--glyoxylate aminotransferase [EC:2.6.1.4 2.6.1.2 2.6.1.44]
D      K11067  NAGS; N-acetylglutamate synthase [EC:2.3.1.1]
D      K00618  ARG2; amino-acid N-acetyltransferase [EC:2.3.1.1]
D      K00619  argA; amino-acid N-acetyltransferase [EC:2.3.1.1]
D      K14682  argAB; amino-acid N-acetyltransferase [EC:2.3.1.1]
D      K00620  argJ; glutamate N-acetyltransferase / amino-acid N-acetyltransferase [EC:2.3.1.35 2.3.1.1]
D      K22476  K22476; N-acetylglutamate synthase [EC:2.3.1.1]
D      K22477  argO; N-acetylglutamate synthase [EC:2.3.1.1]
D      K22478  K22478; bifunctional N-acetylglutamate synthase/kinase [EC:2.3.1.1 2.7.2.8]
D      K00930  argB; acetylglutamate kinase [EC:2.7.2.8]
D      K00145  argC; N-acetyl-gamma-glutamyl-phosphate reductase [EC:1.2.1.38]
D      K12659  ARG56; N-acetyl-gamma-glutamyl-phosphate reductase / acetylglutamate kinase [EC:1.2.1.38 2.7.2.8]
D      K00818  E2.6.1.11, argD; acetylornithine aminotransferase [EC:2.6.1.11]
D      K00821  argD; acetylornithine/N-succinyldiaminopimelate aminotransferase [EC:2.6.1.11 2.6.1.17]
D      K14677  ACY1; aminoacylase [EC:3.5.1.14]
D      K01438  argE; acetylornithine deacetylase [EC:3.5.1.16]
D      K05826  lysW; alpha-aminoadipate/glutamate carrier protein LysW
D      K19412  argX; glutamate--LysW ligase ArgX [EC:6.3.2.-]
D      K05828  lysZ, argB; [amino group carrier protein]-L-2-aminoadipate 6-kinase [EC:2.7.2.17]
D      K05829  lysY, argC; LysW-gamma-L-alpha-aminoadipyl-6-phosphate/LysW-L-glutamyl-5-phosphate reductase [EC:1.2.1.103 1.2.1.-]
D      K05830  lysJ, argD; LysW-gamma-L-lysine/LysW-L-ornithine aminotransferase [EC:2.6.1.118 2.6.1.-]
D      K05831  lysK, argE; [amino group carrier protein]-lysine/ornithine hydrolase [EC:3.5.1.130 3.5.1.132]
C    00330 Arginine and proline metabolism [PATH:ko00330]
D      K00613  GATM; glycine amidinotransferase [EC:2.1.4.1]
D      K00542  GAMT; guanidinoacetate N-methyltransferase [EC:2.1.1.2]
D      K00933  E2.7.3.2; creatine kinase [EC:2.7.3.2]
D      K01470  E3.5.2.10; creatinine amidohydrolase [EC:3.5.2.10]
D      K01485  codA; cytosine/creatinine deaminase [EC:3.5.4.1 3.5.4.21]
D      K03365  FCY1; cytosine/creatinine deaminase [EC:3.5.4.1 3.5.4.21]
D      K01473  hyuA; N-methylhydantoinase A [EC:3.5.2.14]
D      K01474  hyuB; N-methylhydantoinase B [EC:3.5.2.14]
D      K08687  E3.5.1.59; N-carbamoylsarcosine amidase [EC:3.5.1.59]
D      K08688  E3.5.3.3; creatinase [EC:3.5.3.3]
D      K01583  E4.1.1.19; arginine decarboxylase [EC:4.1.1.19]
D      K01584  adiA; arginine decarboxylase [EC:4.1.1.19]
D      K01585  speA; arginine decarboxylase [EC:4.1.1.19]
D      K02626  pdaD; arginine decarboxylase [EC:4.1.1.19]
D      K01480  speB; agmatinase [EC:3.5.3.11]
D      K10536  aguA; agmatine deiminase [EC:3.5.3.12]
D      K12251  aguB; N-carbamoylputrescine amidase [EC:3.5.1.53]
D      K14329  ACT; agmatine coumaroyltransferase [EC:2.3.1.64 2.3.1.-]
D      K01581  E4.1.1.17, ODC1, speC, speF; ornithine decarboxylase [EC:4.1.1.17]
D      K00797  speE, SRM, SPE3; spermidine synthase [EC:2.5.1.16]
D      K24034  SPE3-LYS9; spermidine synthase / saccharopine dehydrogenase (NADP+, L-glutamate-forming) [EC:2.5.1.16 1.5.1.10]
D      K00802  SMS; spermine synthase [EC:2.5.1.22]
D      K01611  speD, AMD1; S-adenosylmethionine decarboxylase [EC:4.1.1.50]
D      K13746  cansdh; carboxynorspermidine synthase [EC:1.5.1.43]
D      K13747  nspC; carboxynorspermidine decarboxylase [EC:4.1.1.96]
D      K11182  AOC1, ABP1; diamine oxidase [EC:1.4.3.22]
D      K09251  patA; putrescine aminotransferase [EC:2.6.1.82]
D      K12256  spuC; putrescine---pyruvate transaminase [EC:2.6.1.113]
D      K03343  puo; putrescine oxidase [EC:1.4.3.10]
D      K12259  SMOX, PAO5; spermine oxidase [EC:1.5.3.16 1.5.3.-]
D      K13366  MPAO, PAO1; polyamine oxidase [EC:1.5.3.14 1.5.3.16 1.5.3.-]
D      K17839  PAO4, PAO3, PAO2; polyamine oxidase [EC:1.5.3.17 1.5.3.-]
D      K13367  FMS1; polyamine oxidase [EC:1.5.3.17]
D      K00316  spdH; spermidine dehydrogenase [EC:1.5.99.6]
D      K00128  ALDH; aldehyde dehydrogenase (NAD+) [EC:1.2.1.3]
D      K14085  ALDH7A1; aldehyde dehydrogenase family 7 member A1 [EC:1.2.1.31 1.2.1.8 1.2.1.3]
D      K00149  ALDH9A1; aldehyde dehydrogenase family 9 member A1 [EC:1.2.1.47 1.2.1.3]
D      K00137  prr; aminobutyraldehyde dehydrogenase [EC:1.2.1.19]
D      K12254  kauB; 4-guanidinobutyraldehyde dehydrogenase / NAD-dependent aldehyde dehydrogenase [EC:1.2.1.54 1.2.1.-]
D      K05604  CNDP1; beta-Ala-His dipeptidase [EC:3.4.13.20]
D      K08660  CNDP2; cytosolic nonspecific dipeptidase [EC:3.4.13.18]
D      K14755  CRNS1, ATPGD1; carnosine synthase [EC:6.3.2.11]
D      K00657  speG, SAT; diamine N-acetyltransferase [EC:2.3.1.57]
D      K00274  MAO, aofH; monoamine oxidase [EC:1.4.3.4]
D      K12252  aruH; arginine:pyruvate transaminase [EC:2.6.1.84]
D      K21639  E1.4.3.25; L-arginine oxidase [EC:1.4.3.25]
D      K12253  aruI; 5-guanidino-2-oxopentanoate decarboxylase [EC:4.1.1.75]
D      K12255  gbuA; guanidinobutyrase [EC:3.5.3.7]
D      K01426  E3.5.1.4, amiE; amidase [EC:3.5.1.4]
D      K00673  astA; arginine N-succinyltransferase [EC:2.3.1.109]
D      K01484  astB; succinylarginine dihydrolase [EC:3.5.3.23]
D      K00840  astC; succinylornithine aminotransferase [EC:2.6.1.81]
D      K06447  astD; succinylglutamic semialdehyde dehydrogenase [EC:1.2.1.71]
D      K05526  astE; succinylglutamate desuccinylase [EC:3.5.1.96]
D      K09470  puuA; gamma-glutamylputrescine synthase [EC:6.3.1.11]
D      K09471  puuB, ordL; gamma-glutamylputrescine oxidase [EC:1.4.3.-]
D      K09472  puuC, aldH; 4-(gamma-glutamylamino)butanal dehydrogenase [EC:1.2.1.99]
D      K09473  puuD; gamma-glutamyl-gamma-aminobutyrate hydrolase [EC:3.5.1.94]
D      K23233  ODH1; D-octopine dehydrogenase [EC:1.5.1.11]
D      K00296  E1.5.1.19; D-nopaline dehydrogenase [EC:1.5.1.19]
D      K00934  E2.7.3.3; arginine kinase [EC:2.7.3.3]
D      K13240  NOS1; nitric-oxide synthase, brain [EC:1.14.13.39]
D      K13241  NOS2; nitric-oxide synthase, inducible [EC:1.14.13.39]
D      K13242  NOS3; nitric-oxide synthase, endothelial [EC:1.14.13.39]
D      K13427  NOA1; nitric-oxide synthase, plant [EC:1.14.13.39]
D      K00491  nos; nitric-oxide synthase, bacterial [EC:1.14.14.47]
D      K01476  E3.5.3.1, rocF, arg; arginase [EC:3.5.3.1]
D      K00819  rocD, OAT; ornithine--oxo-acid transaminase [EC:2.6.1.13]
D      K00286  proC; pyrroline-5-carboxylate reductase [EC:1.5.1.2]
D      K00318  PRODH, fadM, putB; proline dehydrogenase [EC:1.5.5.2]
D      K13821  putA; RHH-type transcriptional regulator, proline utilization regulon repressor / proline dehydrogenase / delta 1-pyrroline-5-carboxylate dehydrogenase [EC:1.5.5.2 1.2.1.88]
D      K01750  E4.3.1.12, ocd; ornithine cyclodeaminase [EC:4.3.1.12]
D      K00294  E1.2.1.88; 1-pyrroline-5-carboxylate dehydrogenase [EC:1.2.1.88]
D      K00931  proB; glutamate 5-kinase [EC:2.7.2.11]
D      K00147  proA; glutamate-5-semialdehyde dehydrogenase [EC:1.2.1.41]
D      K12657  ALDH18A1, P5CS; delta-1-pyrroline-5-carboxylate synthetase [EC:2.7.2.11 1.2.1.41]
D      K22842  MRP; L-glutamate-5-semialdehyde N-acetyltransferase [EC:2.3.1.271]
D      K01259  pip; proline iminopeptidase [EC:3.4.11.5]
D      K11142  LAP3; cytosol aminopeptidase [EC:3.4.11.1 3.4.11.5]
D      K00472  P4HA; prolyl 4-hydroxylase [EC:1.14.11.2]
D      K23121  pflD; trans-4-hydroxy-L-proline dehydratase [EC:4.2.1.172]
D      K11394  PRODH2; hydroxyproline dehydrogenase [EC:1.5.5.3]
D      K14454  GOT1; aspartate aminotransferase, cytoplasmic [EC:2.6.1.1]
D      K14455  GOT2; aspartate aminotransferase, mitochondrial [EC:2.6.1.1]
D      K00811  ASP5; aspartate aminotransferase, chloroplastic [EC:2.6.1.1]
D      K00812  aspB; aspartate aminotransferase [EC:2.6.1.1]
D      K00813  aspC; aspartate aminotransferase [EC:2.6.1.1]
D      K11358  yhdR; aspartate aminotransferase [EC:2.6.1.1]
D      K00824  dat; D-alanine transaminase [EC:2.6.1.21]
D      K18123  HOGA1; 4-hydroxy-2-oxoglutarate aldolase [EC:4.1.3.16]
D      K01777  prdF; proline racemase [EC:5.1.1.4]
D      K21672  ord; 2,4-diaminopentanoate dehydrogenase [EC:1.4.1.12 1.4.1.26]
D      K10793  prdA; D-proline reductase (dithiol) PrdA [EC:1.21.4.1]
D      K10794  prdB; D-proline reductase (dithiol) PrdB [EC:1.21.4.1]
D      K00273  DAO, aao; D-amino-acid oxidase [EC:1.4.3.3]
D      K17851  dpd; D-proline dehydrogenase [EC:1.5.99.13]
D      K18384  L3HYPDH; trans-L-3-hydroxyproline dehydratase [EC:4.2.1.77]
D      K22548  lhpL; trans-L-3-hydroxyproline dehydratase [EC:4.2.1.77]
D      K21624  c3lhypd; cis-L-3-hydroxyproline dehydratase [EC:4.2.1.171]
D      K09123  lhpI; cis-L-3-hydroxyproline dehydratase [EC:4.2.1.171]
D      K19743  lhpI; 1-piperideine-2-carboxylate/1-pyrroline-2-carboxylate reductase [NAD(P)H] [EC:1.5.1.1]
D      K19742  lhpI; 1-pyrroline-2-carboxylate reductase [NAD(P)H] [EC:1.5.1.49]
D      K12658  lhpA; 4-hydroxyproline epimerase [EC:5.1.1.8]
D      K21060  lhpB; D-hydroxyproline dehydrogenase [EC:1.5.99.-]
D      K22549  lhpC; D-hydroxyproline dehydrogenase subunit alpha [EC:1.5.99.-]
D      K21061  lhpB; D-hydroxyproline dehydrogenase subunit beta [EC:1.5.99.-]
D      K22550  lhpD; D-hydroxyproline dehydrogenase subunit gamma
D      K21062  lhpC; 1-pyrroline-4-hydroxy-2-carboxylate deaminase [EC:3.5.4.22]
C    00340 Histidine metabolism [PATH:ko00340]
D      K00765  hisG; ATP phosphoribosyltransferase [EC:2.4.2.17]
D      K02502  hisZ; ATP phosphoribosyltransferase regulatory subunit
D      K01523  hisE; phosphoribosyl-ATP pyrophosphohydrolase [EC:3.6.1.31]
D      K01496  hisI; phosphoribosyl-AMP cyclohydrolase [EC:3.5.4.19]
D      K11755  hisIE; phosphoribosyl-AMP cyclohydrolase / phosphoribosyl-ATP pyrophosphohydrolase [EC:3.5.4.19 3.6.1.31]
D      K14152  HIS4; phosphoribosyl-ATP pyrophosphohydrolase / phosphoribosyl-AMP cyclohydrolase / histidinol dehydrogenase [EC:3.6.1.31 3.5.4.19 1.1.1.23]
D      K01814  hisA; phosphoribosylformimino-5-aminoimidazole carboxamide ribotide isomerase [EC:5.3.1.16]
D      K24017  priA; phosphoribosyl isomerase A [EC:5.3.1.16 5.3.1.24]
D      K02501  hisH; imidazole glycerol-phosphate synthase subunit HisH [EC:4.3.2.10]
D      K02500  hisF; imidazole glycerol-phosphate synthase subunit HisF [EC:4.3.2.10]
D      K01663  HIS7; imidazole glycerol-phosphate synthase [EC:4.3.2.10]
D      K01693  hisB; imidazoleglycerol-phosphate dehydratase [EC:4.2.1.19]
D      K01089  hisB; imidazoleglycerol-phosphate dehydratase / histidinol-phosphatase [EC:4.2.1.19 3.1.3.15]
D      K00817  hisC; histidinol-phosphate aminotransferase [EC:2.6.1.9]
D      K05602  hisN; histidinol-phosphatase [EC:3.1.3.15]
D      K04486  E3.1.3.15B; histidinol-phosphatase (PHP family) [EC:3.1.3.15]
D      K18649  IMPL2; inositol-phosphate phosphatase / L-galactose 1-phosphate phosphatase / histidinol-phosphatase [EC:3.1.3.25 3.1.3.93 3.1.3.15]
D      K00013  hisD; histidinol dehydrogenase [EC:1.1.1.23]
D      K01745  hutH, HAL; histidine ammonia-lyase [EC:4.3.1.3]
D      K01712  hutU, UROC1; urocanate hydratase [EC:4.2.1.49]
D      K01468  hutI, AMDHD1; imidazolonepropionase [EC:3.5.2.7]
D      K01479  hutG; formiminoglutamase [EC:3.5.3.8]
D      K00603  fctD; glutamate formiminotransferase / 5-formyltetrahydrofolate cyclo-ligase [EC:2.1.2.5 6.3.3.2]
D      K13990  FTCD; glutamate formiminotransferase / formiminotetrahydrofolate cyclodeaminase [EC:2.1.2.5 4.3.1.4]
D      K05603  hutF; formimidoylglutamate deiminase [EC:3.5.3.13]
D      K01458  hutG; N-formylglutamate deformylase [EC:3.5.1.68]
D      K17363  urdA; urocanate reductase [EC:1.3.99.33]
D      K01590  hdc, HDC; histidine decarboxylase [EC:4.1.1.22]
D      K11182  AOC1, ABP1; diamine oxidase [EC:1.4.3.22]
D      K00128  ALDH; aldehyde dehydrogenase (NAD+) [EC:1.2.1.3]
D      K14085  ALDH7A1; aldehyde dehydrogenase family 7 member A1 [EC:1.2.1.31 1.2.1.8 1.2.1.3]
D      K00149  ALDH9A1; aldehyde dehydrogenase family 9 member A1 [EC:1.2.1.47 1.2.1.3]
D      K01437  ASPA, aspA; aspartoacylase [EC:3.5.1.15]
D      K00546  HNMT; histamine N-methyltransferase [EC:2.1.1.8]
D      K00274  MAO, aofH; monoamine oxidase [EC:1.4.3.4]
D      K00129  ALDH3; aldehyde dehydrogenase (NAD(P)+) [EC:1.2.1.5]
D      K14755  CRNS1, ATPGD1; carnosine synthase [EC:6.3.2.11]
D      K19787  CARNMT1; carnosine N-methyltransferase [EC:2.1.1.22]
D      K22437  E2.1.1.22; carnosine N-methyltransferase [EC:2.1.1.22]
D      K08660  CNDP2; cytosolic nonspecific dipeptidase [EC:3.4.13.18]
D      K05604  CNDP1; beta-Ala-His dipeptidase [EC:3.4.13.20]
D      K20246  EGT1; L-histidine Nalpha-methyltransferase / hercynylcysteine S-oxide synthase [EC:2.1.1.44 1.14.99.51]
D      K18911  egtD; L-histidine Nalpha-methyltransferase [EC:2.1.1.44]
D      K18912  egtB; gamma-glutamyl hercynylcysteine S-oxide synthase [EC:1.14.99.50]
D      K07008  egtC; gamma-glutamyl hercynylcysteine S-oxide hydrolase [EC:3.5.1.118]
D      K20247  EGT2; hercynylcysteine S-oxide lyase [EC:4.4.1.36]
D      K18913  egtE; hercynylcysteine S-oxide lyase [EC:4.4.1.36]
C    00350 Tyrosine metabolism [PATH:ko00350]
D      K14454  GOT1; aspartate aminotransferase, cytoplasmic [EC:2.6.1.1]
D      K14455  GOT2; aspartate aminotransferase, mitochondrial [EC:2.6.1.1]
D      K00811  ASP5; aspartate aminotransferase, chloroplastic [EC:2.6.1.1]
D      K00812  aspB; aspartate aminotransferase [EC:2.6.1.1]
D      K00813  aspC; aspartate aminotransferase [EC:2.6.1.1]
D      K11358  yhdR; aspartate aminotransferase [EC:2.6.1.1]
D      K15849  PAT, AAT; bifunctional aspartate aminotransferase and glutamate/aspartate-prephenate aminotransferase [EC:2.6.1.1 2.6.1.78 2.6.1.79]
D      K00815  TAT; tyrosine aminotransferase [EC:2.6.1.5]
D      K00817  hisC; histidinol-phosphate aminotransferase [EC:2.6.1.9]
D      K00832  tyrB; aromatic-amino-acid transaminase [EC:2.6.1.57]
D      K00838  ARO8; aromatic amino acid aminotransferase I / 2-aminoadipate transaminase [EC:2.6.1.57 2.6.1.39 2.6.1.27 2.6.1.5]
D      K05821  ARO9; aromatic amino acid aminotransferase II [EC:2.6.1.58 2.6.1.28]
D      K00270  pdh; phenylalanine dehydrogenase [EC:1.4.1.20]
D      K03334  IL4I1; L-amino-acid oxidase [EC:1.4.3.2]
D      K00457  HPD, hppD; 4-hydroxyphenylpyruvate dioxygenase [EC:1.13.11.27]
D      K00451  HGD, hmgA; homogentisate 1,2-dioxygenase [EC:1.13.11.5]
D      K01800  maiA, GSTZ1; maleylacetoacetate isomerase [EC:5.2.1.2]
D      K01555  FAH, fahA; fumarylacetoacetase [EC:3.7.1.2]
D      K16171  faaH; fumarylacetoacetate (FAA) hydrolase [EC:3.7.1.2]
D      K00422  E1.10.3.1; polyphenol oxidase [EC:1.10.3.1]
D      K00505  TYR; tyrosinase [EC:1.14.18.1]
D      K00501  TH; tyrosine 3-monooxygenase [EC:1.14.16.2]
D      K24287  lmbB2; L-tyrosine peroxygenase [EC:1.11.2.6]
D      K01827  DCT; dopachrome tautomerase [EC:5.3.3.12]
D      K22203  DCE; dopachrome tautomerase [EC:5.3.3.12]
D      K00506  TYRP1; tyrosinase-related protein 1 [EC:1.14.18.-]
D      K22329  TDC-1; tyrosine decarboxylase [EC:4.1.1.25]
D      K01592  TYDC; tyrosine decarboxylase [EC:4.1.1.25]
D      K22330  tyrDC; tyrosine decarboxylase [EC:4.1.1.25]
D      K18933  mfnA, adc; tyrosine decarboxylase / aspartate 1-decarboxylase [EC:4.1.1.25 4.1.1.11]
D      K01593  DDC, TDC; aromatic-L-amino-acid/L-tryptophan decarboxylase [EC:4.1.1.28 4.1.1.105]
D      K00503  DBH; dopamine beta-monooxygenase [EC:1.14.17.1]
D      K00553  PNMT; phenylethanolamine N-methyltransferase [EC:2.1.1.28]
D      K00545  COMT; catechol O-methyltransferase [EC:2.1.1.6]
D      K00274  MAO, aofH; monoamine oxidase [EC:1.4.3.4]
D      K00276  AOC3, AOC2, tynA; primary-amine oxidase [EC:1.4.3.21]
D      K13371  aauA; aralkylamine dehydrogenase light chain [EC:1.4.9.2]
D      K13372  aauB; aralkylamine dehydrogenase heavy chain [EC:1.4.9.2]
D      K01618  E4.1.1.107; 3,4-dihydroxyphenylacetaldehyde synthase [EC:4.1.1.107]
D      K00129  ALDH3; aldehyde dehydrogenase (NAD(P)+) [EC:1.2.1.5]
D      K13951  ADH1_7; alcohol dehydrogenase 1/7 [EC:1.1.1.1]
D      K13980  ADH4; alcohol dehydrogenase 4 [EC:1.1.1.1]
D      K00121  frmA, ADH5, adhC; S-(hydroxymethyl)glutathione dehydrogenase / alcohol dehydrogenase [EC:1.1.1.284 1.1.1.1]
D      K13952  ADH6; alcohol dehydrogenase 6 [EC:1.1.1.1]
D      K04072  adhE; acetaldehyde dehydrogenase / alcohol dehydrogenase [EC:1.2.1.10 1.1.1.1]
D      K13953  adhP; alcohol dehydrogenase, propanol-preferring [EC:1.1.1.1]
D      K13954  yiaY; alcohol dehydrogenase [EC:1.1.1.1]
D      K18857  ADH1; alcohol dehydrogenase class-P [EC:1.1.1.1]
D      K00001  E1.1.1.1, adh; alcohol dehydrogenase [EC:1.1.1.1]
D      K22327  TYRDC-2; 4-hydroxyphenylacetaldehyde synthase [EC:4.1.1.108]
D      K00483  hpaB; 4-hydroxyphenylacetate 3-monooxygenase [EC:1.14.14.9]
D      K23492  C2-hpah; 4-hydroxyphenylacetate 3-monooxygenase [EC:1.14.14.9]
D      K16901  K16901; anthranilate 3-monooxygenase (FAD) / 4-hydroxyphenylacetate 3-monooxygenase [EC:1.14.14.8 1.14.14.9]
D      K00484  hpaC; flavin reductase (NADH) [EC:1.5.1.36]
D      K23470  C1-hpah; 4-hydroxyphenylacetate 3-hydroxylase, reductase component [EC:1.5.1.36]
D      K16902  E1.5.1.45; FAD reductase [NAD(P)H] [EC:1.5.1.45]
D      K00455  hpaD, hpcB; 3,4-dihydroxyphenylacetate 2,3-dioxygenase [EC:1.13.11.15]
D      K00151  hpaE, hpcC; 5-carboxymethyl-2-hydroxymuconic-semialdehyde dehydrogenase [EC:1.2.1.60]
D      K10219  ligC; 2-hydroxy-4-carboxymuconate semialdehyde hemiacetal dehydrogenase [EC:1.1.1.312]
D      K01826  hpaF, hpcD; 5-carboxymethyl-2-hydroxymuconate isomerase [EC:5.3.3.10]
D      K05921  hpaG; 5-oxopent-3-ene-1,2,5-tricarboxylate decarboxylase / 2-hydroxyhepta-2,4-diene-1,7-dioate isomerase [EC:4.1.1.68 5.3.3.-]
D      K02509  hpaH; 2-oxo-hept-3-ene-1,7-dioate hydratase [EC:4.2.1.-]
D      K02510  hpaI, hpcH; 4-hydroxy-2-oxoheptanedioate aldolase [EC:4.1.2.52]
D      K00135  gabD; succinate-semialdehyde dehydrogenase / glutarate-semialdehyde dehydrogenase [EC:1.2.1.16 1.2.1.79 1.2.1.20]
D      K01668  E4.1.99.2; tyrosine phenol-lyase [EC:4.1.99.2]
D      K10774  E4.3.1.23; tyrosine ammonia-lyase [EC:4.3.1.23]
D      K00431  TPO; thyroid peroxidase [EC:1.11.1.8]
D      K00055  E1.1.1.90; aryl-alcohol dehydrogenase [EC:1.1.1.90]
D      K00157  AOX; aldehyde oxidase [EC:1.2.3.1]
D      K00450  E1.13.11.4; gentisate 1,2-dioxygenase [EC:1.13.11.4]
D      K01801  nagL; maleylpyruvate isomerase [EC:5.2.1.4]
D      K16163  K16163; maleylpyruvate isomerase [EC:5.2.1.4]
D      K01557  FAHD1; acylpyruvate hydrolase [EC:3.7.1.5]
D      K16164  K16164; acylpyruvate hydrolase [EC:3.7.1.5]
D      K16165  nagK; fumarylpyruvate hydrolase [EC:3.7.1.20]
D      K20758  hbzF; maleylpyruvate hydrolase [EC:3.7.1.23]
D      K07253  MIF; phenylpyruvate tautomerase [EC:5.3.2.1]
D      K23109  fldH; aromatic 2-oxoacid reductase [EC:1.1.1.110]
D      K18606  HPPR; hydroxyphenylpyruvate reductase [EC:1.1.1.237]
D      K13574  hcxB; hydroxycarboxylate dehydrogenase B [EC:1.1.1.237 1.1.1.-]
D      K21425  RAS; rosmarinate synthase [EC:2.3.1.140]
C    00360 Phenylalanine metabolism [PATH:ko00360]
D      K00500  phhA, PAH; phenylalanine-4-hydroxylase [EC:1.14.16.1]
D      K22328  PAAS; phenylacetaldehyde synthase [EC:4.1.1.109]
D      K22427  AADC; phenylalanine decarboxylase [EC:4.1.1.53]
D      K01593  DDC, TDC; aromatic-L-amino-acid/L-tryptophan decarboxylase [EC:4.1.1.28 4.1.1.105]
D      K00276  AOC3, AOC2, tynA; primary-amine oxidase [EC:1.4.3.21]
D      K00274  MAO, aofH; monoamine oxidase [EC:1.4.3.4]
D      K13371  aauA; aralkylamine dehydrogenase light chain [EC:1.4.9.2]
D      K13372  aauB; aralkylamine dehydrogenase heavy chain [EC:1.4.9.2]
D      K00129  ALDH3; aldehyde dehydrogenase (NAD(P)+) [EC:1.2.1.5]
D      K00146  feaB; phenylacetaldehyde dehydrogenase [EC:1.2.1.39]
D      K01912  paaK; phenylacetate-CoA ligase [EC:6.2.1.30]
D      K02614  paaI; acyl-CoA thioesterase [EC:3.1.2.-]
D      K02609  paaA; ring-1,2-phenylacetyl-CoA epoxidase subunit PaaA [EC:1.14.13.149]
D      K02610  paaB; ring-1,2-phenylacetyl-CoA epoxidase subunit PaaB
D      K02611  paaC; ring-1,2-phenylacetyl-CoA epoxidase subunit PaaC [EC:1.14.13.149]
D      K02612  paaD; ring-1,2-phenylacetyl-CoA epoxidase subunit PaaD
D      K02613  paaE; ring-1,2-phenylacetyl-CoA epoxidase subunit PaaE
D      K15866  paaG; 2-(1,2-epoxy-1,2-dihydrophenyl)acetyl-CoA isomerase [EC:5.3.3.18]
D      K02618  paaZ; oxepin-CoA hydrolase / 3-oxo-5,6-dehydrosuberyl-CoA semialdehyde dehydrogenase [EC:3.3.2.12 1.2.1.91]
D      K02615  paaJ; 3-oxo-5,6-didehydrosuberyl-CoA/3-oxoadipyl-CoA thiolase [EC:2.3.1.223 2.3.1.174]
D      K01692  paaF, echA; enoyl-CoA hydratase [EC:4.2.1.17]
D      K00074  paaH, hbd, fadB, mmgB; 3-hydroxybutyryl-CoA dehydrogenase [EC:1.1.1.157]
D      K18361  padB; phenylacetyl-CoA:acceptor oxidoreductase [EC:1.17.5.1 3.1.2.25]
D      K18362  padC; phenylacetyl-CoA:acceptor oxidoreductase 27-kDa subunit
D      K18363  padD; phenylacetyl-CoA:acceptor oxidoreductase 26-kDa subunit
D      K18360  padA; phenylacetyl-CoA:acceptor oxidoreductase accessory protein
D      K18355  padG; phenylglyoxylate dehydrogenase alpha subunit [EC:1.2.1.58]
D      K18356  padI; phenylglyoxylate dehydrogenase beta subunit [EC:1.2.1.58]
D      K18357  padE; phenylglyoxylate dehydrogenase gamma subunit [EC:1.2.1.58]
D      K18358  padF; phenylglyoxylate dehydrogenase delta subunit [EC:1.2.1.58]
D      K18359  padH; phenylglyoxylate dehydrogenase epsilon subunit [EC:1.2.1.58]
D      K15517  GLYAL; glycine N-phenylacetyltransferase [EC:2.3.1.192]
D      K00270  pdh; phenylalanine dehydrogenase [EC:1.4.1.20]
D      K14454  GOT1; aspartate aminotransferase, cytoplasmic [EC:2.6.1.1]
D      K14455  GOT2; aspartate aminotransferase, mitochondrial [EC:2.6.1.1]
D      K00811  ASP5; aspartate aminotransferase, chloroplastic [EC:2.6.1.1]
D      K00812  aspB; aspartate aminotransferase [EC:2.6.1.1]
D      K00813  aspC; aspartate aminotransferase [EC:2.6.1.1]
D      K11358  yhdR; aspartate aminotransferase [EC:2.6.1.1]
D      K15849  PAT, AAT; bifunctional aspartate aminotransferase and glutamate/aspartate-prephenate aminotransferase [EC:2.6.1.1 2.6.1.78 2.6.1.79]
D      K00815  TAT; tyrosine aminotransferase [EC:2.6.1.5]
D      K00817  hisC; histidinol-phosphate aminotransferase [EC:2.6.1.9]
D      K00832  tyrB; aromatic-amino-acid transaminase [EC:2.6.1.57]
D      K00838  ARO8; aromatic amino acid aminotransferase I / 2-aminoadipate transaminase [EC:2.6.1.57 2.6.1.39 2.6.1.27 2.6.1.5]
D      K05821  ARO9; aromatic amino acid aminotransferase II [EC:2.6.1.58 2.6.1.28]
D      K03334  IL4I1; L-amino-acid oxidase [EC:1.4.3.2]
D      K03825  aaaT; L-phenylalanine/L-methionine N-acetyltransferase [EC:2.3.1.53 2.3.1.-]
D      K12732  ARO10; phenylpyruvate decarboxylase [EC:4.1.1.-]
D      K00055  E1.1.1.90; aryl-alcohol dehydrogenase [EC:1.1.1.90]
D      K00457  HPD, hppD; 4-hydroxyphenylpyruvate dioxygenase [EC:1.13.11.27]
D      K18852  HPA3; D-amino-acid N-acetyltransferase [EC:2.3.1.36]
D      K00285  dadA; D-amino-acid dehydrogenase [EC:1.4.5.1]
D      K00824  dat; D-alanine transaminase [EC:2.6.1.21]
D      K07253  MIF; phenylpyruvate tautomerase [EC:5.3.2.1]
D      K23109  fldH; aromatic 2-oxoacid reductase [EC:1.1.1.110]
D      K18606  HPPR; hydroxyphenylpyruvate reductase [EC:1.1.1.237]
D      K13574  hcxB; hydroxycarboxylate dehydrogenase B [EC:1.1.1.237 1.1.1.-]
D      K21795  pao; phenylalanine 2-monooxygenase [EC:1.13.12.9]
D      K03782  katG; catalase-peroxidase [EC:1.11.1.21]
D      K01426  E3.5.1.4, amiE; amidase [EC:3.5.1.4]
D      K10437  PHAA, PHACA, CYP504A1; phenylacetate 2-hydroxylase [EC:1.14.14.54]
D      K10775  PAL; phenylalanine ammonia-lyase [EC:4.3.1.24]
D      K13064  PTAL; phenylalanine/tyrosine ammonia-lyase [EC:4.3.1.25]
D      K01451  hipO; hippurate hydrolase [EC:3.5.1.32]
D      K00628  GLYAT; glycine N-acyltransferase / glycine N-benzoyltransferase [EC:2.3.1.13 2.3.1.71]
D      K10797  enr; 2-enoate reductase [EC:1.3.1.31]
D      K05708  hcaE, hcaA1; 3-phenylpropionate/trans-cinnamate dioxygenase subunit alpha [EC:1.14.12.19]
D      K05709  hcaF, hcaA2; 3-phenylpropionate/trans-cinnamate dioxygenase subunit beta [EC:1.14.12.19]
D      K05710  hcaC; 3-phenylpropionate/trans-cinnamate dioxygenase ferredoxin component
D      K00529  hcaD; 3-phenylpropionate/trans-cinnamate dioxygenase ferredoxin reductase component [EC:1.18.1.3]
D      K05711  hcaB; 2,3-dihydroxy-2,3-dihydrophenylpropionate dehydrogenase [EC:1.3.1.87]
D      K05712  mhpA; 3-(3-hydroxy-phenyl)propionate hydroxylase [EC:1.14.13.127]
D      K05713  mhpB; 2,3-dihydroxyphenylpropionate 1,2-dioxygenase [EC:1.13.11.16]
D      K05714  mhpC; 2-hydroxy-6-oxonona-2,4-dienedioate hydrolase [EC:3.7.1.14]
D      K02554  mhpD; 2-keto-4-pentenoate hydratase [EC:4.2.1.80]
D      K01666  mhpE; 4-hydroxy 2-oxovalerate aldolase [EC:4.1.3.39]
D      K04073  mhpF; acetaldehyde dehydrogenase [EC:1.2.1.10]
C    00380 Tryptophan metabolism [PATH:ko00380]
D      K00453  TDO2, kynA; tryptophan 2,3-dioxygenase [EC:1.13.11.11]
D      K00463  IDO, INDO; indoleamine 2,3-dioxygenase [EC:1.13.11.52]
D      K01432  AFMID; arylformamidase [EC:3.5.1.9]
D      K14263  BNA7; kynurenine formamidase [EC:3.5.1.9]
D      K07130  kynB; arylformamidase [EC:3.5.1.9]
D      K00486  KMO; kynurenine 3-monooxygenase [EC:1.14.13.9]
D      K01556  KYNU, kynU; kynureninase [EC:3.7.1.3]
D      K16901  K16901; anthranilate 3-monooxygenase (FAD) / 4-hydroxyphenylacetate 3-monooxygenase [EC:1.14.14.8 1.14.14.9]
D      K16902  E1.5.1.45; FAD reductase [NAD(P)H] [EC:1.5.1.45]
D      K00452  HAAO; 3-hydroxyanthranilate 3,4-dioxygenase [EC:1.13.11.6]
D      K03392  ACMSD; aminocarboxymuconate-semialdehyde decarboxylase [EC:4.1.1.45]
D      K23234  ALDH8A1; aminomuconate-semialdehyde dehydrogenase [EC:1.2.1.32]
D      K10217  dmpC, xylG, praB; aminomuconate-semialdehyde/2-hydroxymuconate-6-semialdehyde dehydrogenase [EC:1.2.1.32 1.2.1.85]
D      K15067  amnD; 2-aminomuconate deaminase [EC:3.5.99.5]
D      K15791  DHKTD1; probable 2-oxoglutarate dehydrogenase E1 component DHKTD1 [EC:1.2.4.2]
D      K00658  DLST, sucB; 2-oxoglutarate dehydrogenase E2 component (dihydrolipoamide succinyltransferase) [EC:2.3.1.61]
D      K00382  DLD, lpd, pdhD; dihydrolipoamide dehydrogenase [EC:1.8.1.4]
D      K00252  GCDH, gcdH; glutaryl-CoA dehydrogenase [EC:1.3.8.6]
D      K01692  paaF, echA; enoyl-CoA hydratase [EC:4.2.1.17]
D      K01825  fadB; 3-hydroxyacyl-CoA dehydrogenase / enoyl-CoA hydratase / 3-hydroxybutyryl-CoA epimerase / enoyl-CoA isomerase [EC:1.1.1.35 4.2.1.17 5.1.2.3 5.3.3.8]
D      K01782  fadJ; 3-hydroxyacyl-CoA dehydrogenase / enoyl-CoA hydratase / 3-hydroxybutyryl-CoA epimerase [EC:1.1.1.35 4.2.1.17 5.1.2.3]
D      K07515  HADHA; enoyl-CoA hydratase / long-chain 3-hydroxyacyl-CoA dehydrogenase [EC:4.2.1.17 1.1.1.211]
D      K07514  EHHADH; enoyl-CoA hydratase / 3-hydroxyacyl-CoA dehydrogenase / 3,2-trans-enoyl-CoA isomerase [EC:4.2.1.17 1.1.1.35 5.3.3.8]
D      K07511  ECHS1; enoyl-CoA hydratase [EC:4.2.1.17]
D      K00022  HADH; 3-hydroxyacyl-CoA dehydrogenase [EC:1.1.1.35]
D      K00626  ACAT, atoB; acetyl-CoA C-acetyltransferase [EC:2.3.1.9]
D      K00816  CCBL; kynurenine---oxoglutarate transaminase / cysteine-S-conjugate beta-lyase / glutamine---phenylpyruvate transaminase [EC:2.6.1.7 4.4.1.13 2.6.1.64]
D      K00825  AADAT, KAT2; kynurenine/2-aminoadipate aminotransferase [EC:2.6.1.7 2.6.1.39]
D      K14264  BNA3; kynurenine aminotransferase [EC:2.6.1.7]
D      K01667  tnaA; tryptophanase [EC:4.1.99.1]
D      K00502  TPH1_2; tryptophan 5-monooxygenase [EC:1.14.16.4]
D      K01593  DDC, TDC; aromatic-L-amino-acid/L-tryptophan decarboxylase [EC:4.1.1.28 4.1.1.105]
D      K22433  PSID; L-tryptophan decarboxylase [EC:4.1.1.105]
D      K00274  MAO, aofH; monoamine oxidase [EC:1.4.3.4]
D      K00128  ALDH; aldehyde dehydrogenase (NAD+) [EC:1.2.1.3]
D      K14085  ALDH7A1; aldehyde dehydrogenase family 7 member A1 [EC:1.2.1.31 1.2.1.8 1.2.1.3]
D      K00149  ALDH9A1; aldehyde dehydrogenase family 9 member A1 [EC:1.2.1.47 1.2.1.3]
D      K00157  AOX; aldehyde oxidase [EC:1.2.3.1]
D      K00543  ASMT; acetylserotonin O-methyltransferase [EC:2.1.1.4]
D      K00669  AANAT; arylalkylamine N-acetyltransferase [EC:2.3.1.87]
D      K22450  SNAT; aralkylamine N-acetyltransferase [EC:2.3.1.87]
D      K22588  ASMT; acetylserotonin O-methyltransferase, plant [EC:2.1.1.4]
D      K07408  CYP1A1; cytochrome P450 family 1 subfamily A polypeptide 1 [EC:1.14.14.1]
D      K07409  CYP1A2; cytochrome P450 family 1 subfamily A polypeptide 2 [EC:1.14.14.1]
D      K07410  CYP1B1; cytochrome P450 family 1 subfamily B polypeptide 1 [EC:1.14.14.1]
D      K14338  cypD_E, CYP102A, CYP505; cytochrome P450 / NADPH-cytochrome P450 reductase [EC:1.14.14.1 1.6.2.4]
D      K00562  INMT, TEMT; methyltransferase [EC:2.1.1.49 2.1.1.96]
D      K11812  CYP79B1_2; tryptophan N-monooxygenase [EC:1.14.14.156]
D      K11813  CYP79B3; tryptophan N-monooxygenase [EC:1.14.14.156]
D      K11816  YUCCA; indole-3-pyruvate monooxygenase [EC:1.14.13.168]
D      K03334  IL4I1; L-amino-acid oxidase [EC:1.4.3.2]
D      K14265  Tam1; tryptophan aminotransferase [EC:2.6.1.27]
D      K00838  ARO8; aromatic amino acid aminotransferase I / 2-aminoadipate transaminase [EC:2.6.1.57 2.6.1.39 2.6.1.27 2.6.1.5]
D      K16903  TAA1; L-tryptophan---pyruvate aminotransferase [EC:2.6.1.99]
D      K00837  ISS1, VAS1; aromatic aminotransferase [EC:2.6.1.-]
D      K23109  fldH; aromatic 2-oxoacid reductase [EC:1.1.1.110]
D      K04103  ipdC; indolepyruvate decarboxylase [EC:4.1.1.74]
D      K11182  AOC1, ABP1; diamine oxidase [EC:1.4.3.22]
D      K11868  CYP71A13; indoleacetaldoxime dehydratase [EC:4.99.1.6]
D      K11817  AAO1_2; indole-3-acetaldehyde oxidase [EC:1.2.3.7]
D      K22417  AAO4; benzaldehyde dehydrogenase (NAD+) / indole-3-acetaldehyde oxidase [EC:1.2.1.28 1.2.3.7]
D      K01501  E3.5.5.1; nitrilase [EC:3.5.5.1]
D      K01721  nthA; nitrile hydratase subunit alpha [EC:4.2.1.84]
D      K20807  nthB; nitrile hydratase subunit beta [EC:4.2.1.84]
D      K00466  iaaM; tryptophan 2-monooxygenase [EC:1.13.12.3]
D      K01426  E3.5.1.4, amiE; amidase [EC:3.5.1.4]
D      K21801  iaaH; indoleacetamide hydrolase [EC:3.5.1.-]
D      K11818  CYP83B1; aromatic aldoxime N-monooxygenase [EC:1.14.14.45]
D      K11819  SUR1, RTY; S-alkyl-thiohydroximate lyase SUR1 [EC:4.4.1.-]
D      K11820  UGT74B1; N-hydroxythioamide S-beta-glucosyltransferase [EC:2.4.1.195]
D      K11821  ST5A, SOT16; aromatic desulfoglucosinolate sulfotransferase [EC:2.8.2.24]
D      K01237  E3.2.1.147; myrosinase [EC:3.2.1.147]
D      K03781  katE, CAT, catB, srpA; catalase [EC:1.11.1.6]
D      K03782  katG; catalase-peroxidase [EC:1.11.1.21]
D      K20219  phsA; o-aminophenol oxidase [EC:1.10.3.4]
D      K20204  griF; grixazone synthase / o-aminophenol oxidase [EC:1.10.3.15 1.10.3.4]
D      K23947  DAO; 2-oxoglutarate-dependent dioxygenase [EC:1.14.11.-]
D      K23384  iad; indoleacetate decarboxylase [EC:4.1.1.115]
C    00400 Phenylalanine, tyrosine and tryptophan biosynthesis [PATH:ko00400]
D      K01626  E2.5.1.54, aroF, aroG, aroH; 3-deoxy-7-phosphoheptulonate synthase [EC:2.5.1.54]
D      K03856  AROA2, aroA; 3-deoxy-7-phosphoheptulonate synthase [EC:2.5.1.54]
D      K13853  aroG, aroA; 3-deoxy-7-phosphoheptulonate synthase / chorismate mutase [EC:2.5.1.54 5.4.99.5]
D      K13830  ARO1; pentafunctional AROM polypeptide [EC:4.2.3.4 4.2.1.10 1.1.1.25 2.7.1.71 2.5.1.19]
D      K01735  aroB; 3-dehydroquinate synthase [EC:4.2.3.4]
D      K13829  aroKB; shikimate kinase / 3-dehydroquinate synthase [EC:2.7.1.71 4.2.3.4]
D      K16305  K16305; fructose-bisphosphate aldolase / 6-deoxy-5-ketofructose 1-phosphate synthase [EC:4.1.2.13 2.2.1.11]
D      K16306  K16306; fructose-bisphosphate aldolase / 2-amino-3,7-dideoxy-D-threo-hept-6-ulosonate synthase [EC:4.1.2.13 2.2.1.10]
D      K11646  K11646; 3-dehydroquinate synthase II [EC:1.4.1.24]
D      K03785  aroD; 3-dehydroquinate dehydratase I [EC:4.2.1.10]
D      K03786  aroQ, qutE; 3-dehydroquinate dehydratase II [EC:4.2.1.10]
D      K13832  aroDE, DHQ-SDH; 3-dehydroquinate dehydratase / shikimate dehydrogenase [EC:4.2.1.10 1.1.1.25]
D      K09484  QUIB, qa-3; quinate dehydrogenase [EC:1.1.1.24]
D      K00014  aroE; shikimate dehydrogenase [EC:1.1.1.25]
D      K05358  quiA; quinate dehydrogenase (quinone) [EC:1.1.5.8]
D      K05887  ydiB; quinate/shikimate dehydrogenase [EC:1.1.1.282]
D      K00891  aroK, aroL; shikimate kinase [EC:2.7.1.71]
D      K00800  aroA; 3-phosphoshikimate 1-carboxyvinyltransferase [EC:2.5.1.19]
D      K24018  K24018; cyclohexadieny/prephenate dehydrogenase / 3-phosphoshikimate 1-carboxyvinyltransferase [EC:1.3.1.43 1.3.1.12 2.5.1.19]
D      K01736  aroC; chorismate synthase [EC:4.2.3.5]
D      K01656  TRP3; anthranilate synthase / indole-3-glycerol phosphate synthase [EC:4.1.3.27 4.1.1.48]
D      K13501  TRP1; anthranilate synthase / indole-3-glycerol phosphate synthase / phosphoribosylanthranilate isomerase [EC:4.1.3.27 4.1.1.48 5.3.1.24]
D      K01657  trpE; anthranilate synthase component I [EC:4.1.3.27]
D      K01658  trpG; anthranilate synthase component II [EC:4.1.3.27]
D      K13503  trpEG; anthranilate synthase [EC:4.1.3.27]
D      K00766  trpD; anthranilate phosphoribosyltransferase [EC:2.4.2.18]
D      K13497  trpGD; anthranilate synthase/phosphoribosyltransferase [EC:4.1.3.27 2.4.2.18]
D      K01817  trpF; phosphoribosylanthranilate isomerase [EC:5.3.1.24]
D      K24017  priA; phosphoribosyl isomerase A [EC:5.3.1.16 5.3.1.24]
D      K01609  trpC; indole-3-glycerol phosphate synthase [EC:4.1.1.48]
D      K13498  trpCF; indole-3-glycerol phosphate synthase / phosphoribosylanthranilate isomerase [EC:4.1.1.48 5.3.1.24]
D      K01695  trpA; tryptophan synthase alpha chain [EC:4.2.1.20]
D      K01696  trpB; tryptophan synthase beta chain [EC:4.2.1.20]
D      K06001  trpB; tryptophan synthase beta chain [EC:4.2.1.20]
D      K01694  TRP; tryptophan synthase [EC:4.2.1.20]
D      K01850  E5.4.99.5; chorismate mutase [EC:5.4.99.5]
D      K04092  tyrA1; chorismate mutase [EC:5.4.99.5]
D      K14187  tyrA; chorismate mutase / prephenate dehydrogenase [EC:5.4.99.5 1.3.1.12]
D      K04093  pheA1; chorismate mutase [EC:5.4.99.5]
D      K14170  pheA; chorismate mutase / prephenate dehydratase [EC:5.4.99.5 4.2.1.51]
D      K04516  AROA1, aroA; chorismate mutase [EC:5.4.99.5]
D      K06208  aroH; chorismate mutase [EC:5.4.99.5]
D      K06209  pheB; chorismate mutase [EC:5.4.99.5]
D      K04517  tyrA2; prephenate dehydrogenase [EC:1.3.1.12]
D      K00211  TYR1; prephenate dehydrogenase (NADP+) [EC:1.3.1.13]
D      K00220  tyrC; cyclohexadieny/prephenate dehydrogenase [EC:1.3.1.43 1.3.1.12]
D      K15226  tyrAa; arogenate dehydrogenase (NADP+) [EC:1.3.1.78]
D      K15227  TYRAAT; arogenate dehydrogenase (NADP+), plant [EC:1.3.1.78]
D      K01713  pheC; cyclohexadienyl dehydratase [EC:4.2.1.51 4.2.1.91]
D      K04518  pheA2; prephenate dehydratase [EC:4.2.1.51]
D      K05359  ADT, PDT; arogenate/prephenate dehydratase [EC:4.2.1.91 4.2.1.51]
D      K14454  GOT1; aspartate aminotransferase, cytoplasmic [EC:2.6.1.1]
D      K14455  GOT2; aspartate aminotransferase, mitochondrial [EC:2.6.1.1]
D      K00811  ASP5; aspartate aminotransferase, chloroplastic [EC:2.6.1.1]
D      K00812  aspB; aspartate aminotransferase [EC:2.6.1.1]
D      K00813  aspC; aspartate aminotransferase [EC:2.6.1.1]
D      K11358  yhdR; aspartate aminotransferase [EC:2.6.1.1]
D      K15849  PAT, AAT; bifunctional aspartate aminotransferase and glutamate/aspartate-prephenate aminotransferase [EC:2.6.1.1 2.6.1.78 2.6.1.79]
D      K00815  TAT; tyrosine aminotransferase [EC:2.6.1.5]
D      K00817  hisC; histidinol-phosphate aminotransferase [EC:2.6.1.9]
D      K00832  tyrB; aromatic-amino-acid transaminase [EC:2.6.1.57]
D      K00838  ARO8; aromatic amino acid aminotransferase I / 2-aminoadipate transaminase [EC:2.6.1.57 2.6.1.39 2.6.1.27 2.6.1.5]
D      K05821  ARO9; aromatic amino acid aminotransferase II [EC:2.6.1.58 2.6.1.28]
D      K00270  pdh; phenylalanine dehydrogenase [EC:1.4.1.20]
D      K03334  IL4I1; L-amino-acid oxidase [EC:1.4.3.2]
D      K00500  phhA, PAH; phenylalanine-4-hydroxylase [EC:1.14.16.1]
D      K17748  hphA; benzylmalate synthase [EC:2.3.3.-]
D      K17749  hphCD; 3-benzylmalate isomerase [EC:4.2.1.-]
D      K17750  hphB; 3-benzylmalate dehydrogenase [EC:1.1.1.-]
D      K18240  xanB2; chorismate lyase / 3-hydroxybenzoate synthase [EC:4.1.3.40 4.1.3.45]
D      K18239  fkbO, rapK; chorismatase [EC:3.3.2.13]
B
B  09106 Metabolism of other amino acids
C    00410 beta-Alanine metabolism [PATH:ko00410]
D      K01579  panD; aspartate 1-decarboxylase [EC:4.1.1.11]
D      K18933  mfnA, adc; tyrosine decarboxylase / aspartate 1-decarboxylase [EC:4.1.1.25 4.1.1.11]
D      K18966  GADL1, CSADC, ADC; sulfinoalanine decarboxylase / aspartate 1-decarboxylase [EC:4.1.1.29 4.1.1.11]
D      K01580  E4.1.1.15, gadB, gadA, GAD; glutamate decarboxylase [EC:4.1.1.15]
D      K05604  CNDP1; beta-Ala-His dipeptidase [EC:3.4.13.20]
D      K14755  CRNS1, ATPGD1; carnosine synthase [EC:6.3.2.11]
D      K08660  CNDP2; cytosolic nonspecific dipeptidase [EC:3.4.13.18]
D      K00823  puuE; 4-aminobutyrate aminotransferase [EC:2.6.1.19]
D      K07250  gabT; 4-aminobutyrate aminotransferase / (S)-3-amino-2-methylpropionate transaminase / 5-aminovalerate transaminase [EC:2.6.1.19 2.6.1.22 2.6.1.48]
D      K13524  ABAT; 4-aminobutyrate aminotransferase / (S)-3-amino-2-methylpropionate transaminase [EC:2.6.1.19 2.6.1.22]
D      K15372  toa; taurine---2-oxoglutarate transaminase [EC:2.6.1.55]
D      K12259  SMOX, PAO5; spermine oxidase [EC:1.5.3.16 1.5.3.-]
D      K13366  MPAO, PAO1; polyamine oxidase [EC:1.5.3.14 1.5.3.16 1.5.3.-]
D      K17839  PAO4, PAO3, PAO2; polyamine oxidase [EC:1.5.3.17 1.5.3.-]
D      K13367  FMS1; polyamine oxidase [EC:1.5.3.17]
D      K00316  spdH; spermidine dehydrogenase [EC:1.5.99.6]
D      K00276  AOC3, AOC2, tynA; primary-amine oxidase [EC:1.4.3.21]
D      K00128  ALDH; aldehyde dehydrogenase (NAD+) [EC:1.2.1.3]
D      K14085  ALDH7A1; aldehyde dehydrogenase family 7 member A1 [EC:1.2.1.31 1.2.1.8 1.2.1.3]
D      K00149  ALDH9A1; aldehyde dehydrogenase family 9 member A1 [EC:1.2.1.47 1.2.1.3]
D      K00129  ALDH3; aldehyde dehydrogenase (NAD(P)+) [EC:1.2.1.5]
D      K00137  prr; aminobutyraldehyde dehydrogenase [EC:1.2.1.19]
D      K01918  panC; pantoate--beta-alanine ligase [EC:6.3.2.1]
D      K13799  panC-cmk; pantoate ligase / CMP/dCMP kinase [EC:6.3.2.1 2.7.4.25]
D      K09722  K09722, pps; 4-phosphopantoate---beta-alanine ligase [EC:6.3.2.36]
D      K00207  DPYD; dihydropyrimidine dehydrogenase (NADP+) [EC:1.3.1.2]
D      K17722  preT; dihydropyrimidine dehydrogenase (NAD+) subunit PreT [EC:1.3.1.1]
D      K17723  preA; dihydropyrimidine dehydrogenase (NAD+) subunit PreA [EC:1.3.1.1]
D      K01464  DPYS, dht, hydA; dihydropyrimidinase [EC:3.5.2.2]
D      K01431  UPB1, pydC; beta-ureidopropionase [EC:3.5.1.6]
D      K00822  E2.6.1.18; beta-alanine--pyruvate transaminase [EC:2.6.1.18]
D      K23146  HPD1; 3-hydroxyisobutyrate/3-hydroxypropionate dehydrogenase [EC:1.1.1.31 1.1.1.59]
D      K05605  HIBCH; 3-hydroxyisobutyryl-CoA hydrolase [EC:3.1.2.4]
D      K01692  paaF, echA; enoyl-CoA hydratase [EC:4.2.1.17]
D      K01825  fadB; 3-hydroxyacyl-CoA dehydrogenase / enoyl-CoA hydratase / 3-hydroxybutyryl-CoA epimerase / enoyl-CoA isomerase [EC:1.1.1.35 4.2.1.17 5.1.2.3 5.3.3.8]
D      K01782  fadJ; 3-hydroxyacyl-CoA dehydrogenase / enoyl-CoA hydratase / 3-hydroxybutyryl-CoA epimerase [EC:1.1.1.35 4.2.1.17 5.1.2.3]
D      K07515  HADHA; enoyl-CoA hydratase / long-chain 3-hydroxyacyl-CoA dehydrogenase [EC:4.2.1.17 1.1.1.211]
D      K07514  EHHADH; enoyl-CoA hydratase / 3-hydroxyacyl-CoA dehydrogenase / 3,2-trans-enoyl-CoA isomerase [EC:4.2.1.17 1.1.1.35 5.3.3.8]
D      K07511  ECHS1; enoyl-CoA hydratase [EC:4.2.1.17]
D      K14729  FOX2; multifunctional beta-oxidation protein [EC:4.2.1.- 1.1.1.-]
D      K00248  ACADS, bcd; butyryl-CoA dehydrogenase [EC:1.3.8.1]
D      K00232  E1.3.3.6, ACOX1, ACOX3; acyl-CoA oxidase [EC:1.3.3.6]
D      K01578  MLYCD; malonyl-CoA decarboxylase [EC:4.1.1.9]
D      K00140  mmsA, iolA, ALDH6A1; malonate-semialdehyde dehydrogenase (acetylating) / methylmalonate-semialdehyde dehydrogenase [EC:1.2.1.18 1.2.1.27]
C    00430 Taurine and hypotaurine metabolism [PATH:ko00430]
D      K00456  CDO1; cysteine dioxygenase [EC:1.13.11.20]
D      K01580  E4.1.1.15, gadB, gadA, GAD; glutamate decarboxylase [EC:4.1.1.15]
D      K01594  CSAD; sulfinoalanine decarboxylase [EC:4.1.1.29]
D      K18966  GADL1, CSADC, ADC; sulfinoalanine decarboxylase / aspartate 1-decarboxylase [EC:4.1.1.29 4.1.1.11]
D      K10712  ADO; cysteamine dioxygenase [EC:1.13.11.19]
D      K00681  ggt; gamma-glutamyltranspeptidase / glutathione hydrolase [EC:2.3.2.2 3.4.19.13]
D      K18592  GGT1_5, CD224; gamma-glutamyltranspeptidase / glutathione hydrolase / leukotriene-C4 hydrolase [EC:2.3.2.2 3.4.19.13 3.4.19.14]
D      K00659  BAAT; bile acid-CoA:amino acid N-acyltransferase [EC:2.3.1.65 3.1.2.2]
D      K03119  tauD; taurine dioxygenase [EC:1.14.11.17]
D      K03851  tpa; taurine-pyruvate aminotransferase [EC:2.6.1.77]
D      K00259  ald; alanine dehydrogenase [EC:1.4.1.1]
D      K19244  ala; alanine dehydrogenase [EC:1.4.1.1]
D      K15372  toa; taurine---2-oxoglutarate transaminase [EC:2.6.1.55]
D      K15371  GDH2; glutamate dehydrogenase [EC:1.4.1.2]
D      K00260  gudB, rocG; glutamate dehydrogenase [EC:1.4.1.2]
D      K07255  tauX; taurine dehydrogenase small subunit [EC:1.4.2.-]
D      K07256  tauY; taurine dehydrogenase large subunit [EC:1.4.2.-]
D      K03852  xsc; sulfoacetaldehyde acetyltransferase [EC:2.3.3.15]
D      K00625  E2.3.1.8, pta; phosphate acetyltransferase [EC:2.3.1.8]
D      K13788  pta; phosphate acetyltransferase [EC:2.3.1.8]
D      K15024  K15024; putative phosphotransacetylase [EC:2.3.1.8]
D      K00925  ackA; acetate kinase [EC:2.7.2.1]
D      K15373  isfD; sulfoacetaldehyde reductase [EC:1.1.1.313]
D      K19699  safD; sulfoacetaldehyde dehydrogenase [EC:1.2.1.73]
C    00440 Phosphonate and phosphinate metabolism [PATH:ko00440]
D      K01841  pepM; phosphoenolpyruvate phosphomutase [EC:5.4.2.9]
D      K23999  fom1; phosphoenolpyruvate phosphomutase / 2-hydroxyethylphosphonate cytidylyltransferase [EC:5.4.2.9 2.7.7.104]
D      K19669  pphA; phosphonopyruvate hydrolase [EC:3.11.1.3]
D      K21934  frbC; 2-phosphonomethylmalate synthase [EC:2.3.3.19]
D      K09459  E4.1.1.82; phosphonopyruvate decarboxylase [EC:4.1.1.82]
D      K05306  phnX; phosphonoacetaldehyde hydrolase [EC:3.11.1.1]
D      K19670  phnA; phosphonoacetate hydrolase [EC:3.11.1.2]
D      K00206  phnY; phosphonoacetaldehyde dehydrogenase [EC:1.2.1.-]
D      K03430  phnW; 2-aminoethylphosphonate-pyruvate transaminase [EC:2.6.1.37]
D      K09994  phnO; (aminoalkyl)phosphonate N-acetyltransferase [EC:2.3.1.280]
D      K21195  phnY; 2-aminoethylphosphonate dioxygenase [EC:1.14.11.46]
D      K21196  phnZ; 2-amino-1-hydroxyethylphosphonate dioxygenase (glycine-forming) [EC:1.13.11.78]
D      K05915  phnZ1; (hydroxymethyl)phosphonate/2-amino-1-hydroxyethylphosphonate dioxygenase [EC:1.13.11.89 1.13.11.78]
D      K00967  PCYT2; ethanolamine-phosphate cytidylyltransferase [EC:2.7.7.14]
D      K00993  EPT1; ethanolaminephosphotransferase [EC:2.7.8.1]
D      K13644  CEPT1; choline/ethanolamine phosphotransferase [EC:2.7.8.1 2.7.8.2]
D      K00968  PCYT1; choline-phosphate cytidylyltransferase [EC:2.7.7.15]
D      K00994  CHPT1, CPT1; diacylglycerol cholinephosphotransferase [EC:2.7.8.2]
D      K12901  fomC; phosphonoacetaldehyde reductase
D      K12904  phpC; phosphonoacetaldehyde reductase [EC:1.1.1.309]
D      K12905  phpD; 2-hydroxyethylphosphonate dioxygenase [EC:1.13.11.72]
D      K12906  phpE; D-3-phosphoglycerate dehydrogenase
D      K12907  phpJ; aldehyde dehydrogenase
D      K12908  phpF; phosphonoformate cytidylyltransferase [EC:2.7.7.93]
D      K12909  phpI; carboxyvinyl-carboxyphosphonate phosphorylmutase [EC:2.7.8.23]
D      K12910  pmmS; 2-phosphinomethylmalate synthase [EC:2.3.3.18]
D      K20930  pmi; phosphinomethylmalate isomerase [EC:4.2.1.166]
D      K03823  pat, bar; phosphinothricin acetyltransferase [EC:2.3.1.183]
D      K12911  phsA; peptide synthetase PhsA
D      K12912  phsB; peptide synthetase PhsB
D      K12913  phsC; peptide synthetase PhsC
D      K12914  phpK; P-methyltransferase [EC:2.1.1.326]
D      K12915  dea; phosphinothricin tripeptide acetyl hydrolase
D      K18049  mpnS; methylphosphonate synthase [EC:1.13.11.73]
D      K23996  phnY; methylphosphonate hydroxylase [EC:1.14.11.71]
D      K06164  phnI; alpha-D-ribose 1-methylphosphonate 5-triphosphate synthase subunit PhnI [EC:2.7.8.37]
D      K06166  phnG; alpha-D-ribose 1-methylphosphonate 5-triphosphate synthase subunit PhnG [EC:2.7.8.37]
D      K06165  phnH; alpha-D-ribose 1-methylphosphonate 5-triphosphate synthase subunit PhnH [EC:2.7.8.37]
D      K05780  phnL; alpha-D-ribose 1-methylphosphonate 5-triphosphate synthase subunit PhnL [EC:2.7.8.37]
D      K06162  phnM; alpha-D-ribose 1-methylphosphonate 5-triphosphate diphosphatase [EC:3.6.1.63]
D      K06163  phnJ; alpha-D-ribose 1-methylphosphonate 5-phosphate C-P lyase [EC:4.7.1.1]
D      K06167  phnP; phosphoribosyl 1,2-cyclic phosphate phosphodiesterase [EC:3.1.4.55]
D      K20859  phnPP; phosphoribosyl 1,2-cyclic phosphate 1,2-diphosphodiesterase [EC:3.1.4.57]
C    00450 Selenocompound metabolism [PATH:ko00450]
D      K01739  metB; cystathionine gamma-synthase [EC:2.5.1.48]
D      K00816  CCBL; kynurenine---oxoglutarate transaminase / cysteine-S-conjugate beta-lyase / glutamine---phenylpyruvate transaminase [EC:2.6.1.7 4.4.1.13 2.6.1.64]
D      K01760  metC; cysteine-S-conjugate beta-lyase [EC:4.4.1.13]
D      K14155  patB, malY; cysteine-S-conjugate beta-lyase [EC:4.4.1.13]
D      K00548  metH, MTR; 5-methyltetrahydrofolate--homocysteine methyltransferase [EC:2.1.1.13]
D      K24042  yitJ; methionine synthase / methylenetetrahydrofolate reductase(NADPH) [EC:2.1.1.13 1.5.1.20]
D      K00549  metE; 5-methyltetrahydropteroyltriglutamate--homocysteine methyltransferase [EC:2.1.1.14]
D      K01758  CTH; cystathionine gamma-lyase [EC:4.4.1.1]
D      K01761  E4.4.1.11; methionine-gamma-lyase [EC:4.4.1.11]
D      K01763  SCLY; selenocysteine lyase [EC:4.4.1.16]
D      K11717  sufS; cysteine desulfurase / selenocysteine lyase [EC:2.8.1.7 4.4.1.16]
D      K08247  E2.1.1.12; methionine S-methyltransferase [EC:2.1.1.12]
D      K00384  trxB, TRR; thioredoxin reductase (NADPH) [EC:1.8.1.9]
D      K22182  TXNRD; thioredoxin reductase (NADPH) [EC:1.8.1.9]
D      K00562  INMT, TEMT; methyltransferase [EC:2.1.1.49 2.1.1.96]
D      K17050  serA, clrA; selenate/chlorate reductase subunit alpha [EC:1.97.1.9 1.97.1.1]
D      K17051  serB, clrB; selenate/chlorate reductase subunit beta [EC:1.97.1.9 1.97.1.1]
D      K17052  serC, clrC; selenate/chlorate reductase subunit gamma [EC:1.97.1.9 1.97.1.1]
D      K07309  ynfE; Tat-targeted selenate reductase subunit YnfE [EC:1.97.1.9]
D      K07310  ynfF; Tat-targeted selenate reductase subunit YnfF [EC:1.97.1.9]
D      K12527  ygfK; putative selenate reductase [EC:1.97.1.9]
D      K12528  xdhD; putative selenate reductase molybdopterin-binding subunit
D      K12529  ygfM; putative selenate reductase FAD-binding subunit
D      K13811  PAPSS; 3'-phosphoadenosine 5'-phosphosulfate synthase [EC:2.7.7.4 2.7.1.25]
D      K00955  cysNC; bifunctional enzyme CysN/CysC [EC:2.7.7.4 2.7.1.25]
D      K00956  cysN; sulfate adenylyltransferase subunit 1 [EC:2.7.7.4]
D      K00957  cysD; sulfate adenylyltransferase subunit 2 [EC:2.7.7.4]
D      K00958  sat, met3; sulfate adenylyltransferase [EC:2.7.7.4]
D      K01008  selD, SEPHS; selenide, water dikinase [EC:2.7.9.3]
D      K10837  PSTK; O-phosphoseryl-tRNA(Sec) kinase [EC:2.7.1.164]
D      K01042  selA; L-seryl-tRNA(Ser) seleniumtransferase [EC:2.9.1.1]
D      K03341  SEPSECS; O-phospho-L-seryl-tRNASec:L-selenocysteinyl-tRNA synthase [EC:2.9.1.2]
D      K01874  MARS, metG; methionyl-tRNA synthetase [EC:6.1.1.10]
C    00460 Cyanoamino acid metabolism [PATH:ko00460]
D      K13027  CYP79A1; tyrosine N-monooxygenase [EC:1.14.14.36]
D      K13029  CYP71E1; 4-hydroxyphenylacetaldehyde oxime monooxygenase [EC:1.14.14.37]
D      K13030  UGT85B1; cyanohydrin beta-glucosyltransferase [EC:2.4.1.85]
D      K01188  E3.2.1.21; beta-glucosidase [EC:3.2.1.21]
D      K05349  bglX; beta-glucosidase [EC:3.2.1.21]
D      K05350  bglB; beta-glucosidase [EC:3.2.1.21]
D      K08249  E4.1.2.11; hydroxymandelonitrile lyase [EC:4.1.2.11]
D      K14984  CYP79D3_4; isoleucine N-monooxygenase [EC:1.14.14.39]
D      K13401  CYP79D1_2; valine N-monooxygenase [EC:1.14.14.38]
D      K16265  CYP71E7; (E)-2-methylbutanal oxime monooxygenase [EC:1.14.14.41]
D      K16266  UGT85K; cyanohydrin UDP-glucosyltransferase [EC:2.4.1.-]
D      K14577  E4.1.2.46; aliphatic (R)-hydroxynitrile lyase [EC:4.1.2.46]
D      K13033  HNL; (S)-hydroxynitrile lyase [EC:4.1.2.47]
D      K12153  CYP79A2; phenylalanine N-monooxygenase [EC:1.14.14.40]
D      K00495  CYP71AN24; phenylacetaldehyde oxime monooxygenase [EC:1.14.14.44]
D      K10566  oxdB; phenylacetaldoxime dehydratase [EC:4.99.1.7]
D      K22706  UGT85A19; (R)-mandelonitrile beta-glucosyltransferase [EC:2.4.1.354]
D      K13031  AH; amygdalin beta-glucosidase [EC:3.2.1.117]
D      K13032  PH; prunasin beta-glucosidase [EC:3.2.1.118]
D      K08248  MDL3; (R)-mandelonitrile lyase [EC:4.1.2.10]
D      K20802  HNL; (R)-mandelonitrile lyase [EC:4.1.2.10]
D      K01501  E3.5.5.1; nitrilase [EC:3.5.5.1]
D      K13034  ATCYSC1; L-3-cyanoalanine synthase/ cysteine synthase [EC:2.5.1.47 4.4.1.9]
D      K00681  ggt; gamma-glutamyltranspeptidase / glutathione hydrolase [EC:2.3.2.2 3.4.19.13]
D      K18592  GGT1_5, CD224; gamma-glutamyltranspeptidase / glutathione hydrolase / leukotriene-C4 hydrolase [EC:2.3.2.2 3.4.19.13 3.4.19.14]
D      K13035  NIT4; beta-cyano-L-alanine hydratase/nitrilase [EC:3.5.5.4 4.2.1.65]
D      K01424  E3.5.1.1, ansA, ansB; L-asparaginase [EC:3.5.1.1]
D      K13051  ASRGL1, iaaA; L-asparaginase / beta-aspartyl-peptidase [EC:3.5.1.1 3.4.19.5]
D      K01914  asnA; aspartate--ammonia ligase [EC:6.3.1.1]
D      K00600  glyA, SHMT; glycine hydroxymethyltransferase [EC:2.1.2.1]
D      K10814  hcnA; hydrogen cyanide synthase HcnA [EC:1.4.99.5]
D      K10815  hcnB; hydrogen cyanide synthase HcnB [EC:1.4.99.5]
D      K10816  hcnC; hydrogen cyanide synthase HcnC [EC:1.4.99.5]
D      K18282  cynD; cyanide dihydratase [EC:3.5.5.-]
D      K10675  E4.2.1.66; cyanide hydratase [EC:4.2.1.66]
D      K01455  E3.5.1.49; formamidase [EC:3.5.1.49]
C    00471 D-Glutamine and D-glutamate metabolism [PATH:ko00471]
D      K01425  glsA, GLS; glutaminase [EC:3.5.1.2]
D      K23265  purQ; phosphoribosylformylglycinamidine synthase subunit PurQ / glutaminase [EC:6.3.5.3 3.5.1.2]
D      K05597  aspQ, ansB, ansA; glutamin-(asparagin-)ase [EC:3.5.1.38]
D      K00261  GLUD1_2, gdhA; glutamate dehydrogenase (NAD(P)+) [EC:1.4.1.3]
D      K22210  DGLUCY; D-glutamate cyclase [EC:4.2.1.48]
D      K01776  murI; glutamate racemase [EC:5.1.1.3]
D      K01924  murC; UDP-N-acetylmuramate--alanine ligase [EC:6.3.2.8]
D      K01925  murD; UDP-N-acetylmuramoylalanine--D-glutamate ligase [EC:6.3.2.9]
D      K23169  murD2; UDP-N-acetylmuramoyl-L-alanine---L-glutamate ligase [EC:6.3.2.53]
D      K23170  murL; UDP-N-acetyl-alpha-D-muramoyl-L-alanyl-L-glutamate epimerase [EC:5.1.1.23]
C    00472 D-Arginine and D-ornithine metabolism [PATH:ko00472]
D      K00273  DAO, aao; D-amino-acid oxidase [EC:1.4.3.3]
D      K00824  dat; D-alanine transaminase [EC:2.6.1.21]
D      K17898  oraE; D-ornithine 4,5-aminomutase subunit beta [EC:5.4.3.5]
D      K17899  oraS; D-ornithine 4,5-aminomutase subunit alpha [EC:5.4.3.5]
D      K21672  ord; 2,4-diaminopentanoate dehydrogenase [EC:1.4.1.12 1.4.1.26]
D      K21898  orr; ornithine racemase [EC:5.1.1.12]
D      K23385  dokD; D-ornithine/D-lysine decarboxylase [EC:4.1.1.116]
D      K19746  dauA; D-arginine dehydrogenase [EC:1.4.99.6]
D      K19744  dauB; L-arginine dehydrogenase [EC:1.4.1.25]
C    00473 D-Alanine metabolism [PATH:ko00473]
D      K01775  alr; alanine racemase [EC:5.1.1.1]
D      K01798  alr-murF; Alr-MurF fusion protein [EC:5.1.1.1 6.3.2.10]
D      K01921  ddl; D-alanine-D-alanine ligase [EC:6.3.2.4]
D      K00824  dat; D-alanine transaminase [EC:2.6.1.21]
D      K03367  dltA; D-alanine--poly(phosphoribitol) ligase subunit 1 [EC:6.1.1.13]
D      K14188  dltC; D-alanine--poly(phosphoribitol) ligase subunit 2 [EC:6.1.1.13]
C    00480 Glutathione metabolism [PATH:ko00480]
D      K00681  ggt; gamma-glutamyltranspeptidase / glutathione hydrolase [EC:2.3.2.2 3.4.19.13]
D      K18592  GGT1_5, CD224; gamma-glutamyltranspeptidase / glutathione hydrolase / leukotriene-C4 hydrolase [EC:2.3.2.2 3.4.19.13 3.4.19.14]
D      K00682  GGCT; gamma-glutamylcyclotransferase [EC:4.3.2.9]
D      K22596  GGCT; gamma-glutamylcyclotransferase, plant [EC:4.3.2.9]
D      K07232  CHAC, chaC; glutathione-specific gamma-glutamylcyclotransferase [EC:4.3.2.7]
D      K01469  OPLAH, OXP1, oplAH; 5-oxoprolinase (ATP-hydrolysing) [EC:3.5.2.9]
D      K07160  pxpA; 5-oxoprolinase (ATP-hydrolysing) subunit A [EC:3.5.2.9]
D      K23123  pxpB; 5-oxoprolinase (ATP-hydrolysing) subunit B [EC:3.5.2.9]
D      K23124  pxpC; 5-oxoprolinase (ATP-hydrolysing) subunit C [EC:3.5.2.9]
D      K11204  GCLC; glutamate--cysteine ligase catalytic subunit [EC:6.3.2.2]
D      K11205  GCLM; glutamate--cysteine ligase regulatory subunit
D      K06048  gshA, ybdK; glutamate---cysteine ligase / carboxylate-amine ligase [EC:6.3.2.2 6.3.-.-]
D      K01919  gshA; glutamate--cysteine ligase [EC:6.3.2.2]
D      K01920  gshB; glutathione synthase [EC:6.3.2.3]
D      K21456  GSS; glutathione synthase [EC:6.3.2.3]
D      K03423  E1.8.1.13; bis-gamma-glutamylcystine reductase [EC:1.8.1.13]
D      K11142  LAP3; cytosol aminopeptidase [EC:3.4.11.1 3.4.11.5]
D      K01255  CARP, pepA; leucyl aminopeptidase [EC:3.4.11.1]
D      K07751  pepB; PepB aminopeptidase [EC:3.4.11.23]
D      K11140  ANPEP, CD13; aminopeptidase N [EC:3.4.11.2]
D      K01256  pepN; aminopeptidase N [EC:3.4.11.2]
D      K01270  pepD; dipeptidase D [EC:3.4.13.-]
D      K15428  DUG1; Cys-Gly metallodipeptidase DUG1 [EC:3.4.13.-]
D      K00799  GST, gst; glutathione S-transferase [EC:2.5.1.18]
D      K23790  GSTP; glutathione S-transferase P [EC:2.5.1.18]
D      K13299  GSTK1; glutathione S-transferase kappa 1 [EC:2.5.1.18]
D      K04097  HPGDS; prostaglandin-H2 D-isomerase / glutathione transferase [EC:5.3.99.2 2.5.1.18]
D      K21888  DHAR; glutathione dehydrogenase/transferase [EC:1.8.5.1 2.5.1.18]
D      K20838  NAT8; N-acetyltransferase 8 [EC:2.3.1.80 2.3.1.-]
D      K00383  GSR, gor; glutathione reductase (NADPH) [EC:1.8.1.7]
D      K00031  IDH1, IDH2, icd; isocitrate dehydrogenase [EC:1.1.1.42]
D      K00032  E1.1.1.43; phosphogluconate 2-dehydrogenase [EC:1.1.1.43]
D      K00033  PGD, gnd, gntZ; 6-phosphogluconate dehydrogenase [EC:1.1.1.44 1.1.1.343]
D      K00036  G6PD, zwf; glucose-6-phosphate 1-dehydrogenase [EC:1.1.1.49 1.1.1.363]
D      K05360  TXNDC12; protein-disulfide reductase (glutathione) [EC:1.8.4.2]
D      K05361  GPX4; phospholipid-hydroperoxide glutathione peroxidase [EC:1.11.1.12]
D      K00432  gpx, btuE, bsaA; glutathione peroxidase [EC:1.11.1.9]
D      K11188  PRDX6; peroxiredoxin 6 [EC:1.11.1.7 1.11.1.27 3.1.1.-]
D      K24137  PRX1; glutaredoxin/glutathione-dependent peroxiredoxin [EC:1.11.1.25 1.11.1.27]
D      K24136  pgdX; glutathione-dependent peroxiredoxin [EC:1.11.1.27]
D      K24138  prx3; glutaredoxin/glutathione-dependent peroxiredoxin [EC:1.11.1.25 1.11.1.27]
D      K00310  SE; pyrimidodiazepine synthase [EC:1.5.4.1]
D      K01581  E4.1.1.17, ODC1, speC, speF; ornithine decarboxylase [EC:4.1.1.17]
D      K00797  speE, SRM, SPE3; spermidine synthase [EC:2.5.1.16]
D      K24034  SPE3-LYS9; spermidine synthase / saccharopine dehydrogenase (NADP+, L-glutamate-forming) [EC:2.5.1.16 1.5.1.10]
D      K01917  E6.3.1.8; glutathionylspermidine synthase [EC:6.3.1.8]
D      K01460  gsp; glutathionylspermidine amidase/synthetase [EC:3.5.1.78 6.3.1.8]
D      K00802  SMS; spermine synthase [EC:2.5.1.22]
D      K01833  TRYS; trypanothione synthetase/amidase [EC:6.3.1.9 3.5.1.-]
D      K04283  TRYR; trypanothione-disulfide reductase [EC:1.8.1.12]
D      K00434  E1.11.1.11; L-ascorbate peroxidase [EC:1.11.1.11]
D      K11185  TRYP; cytosolic tryparedoxin peroxidase, trypanosomatid typical 2-Cys peroxiredoxin [EC:1.11.1.-]
D      K11186  MTRYP; mitochondrial tryparedoxin peroxidase, trypanosomatid typical 2-Cys peroxiredoxin [EC:1.11.1.-]
D      K11207  TDPX; glutathione peroxidase-type tryparedoxin peroxidase [EC:1.11.1.-]
D      K10807  RRM1; ribonucleoside-diphosphate reductase subunit M1 [EC:1.17.4.1]
D      K10808  RRM2; ribonucleoside-diphosphate reductase subunit M2 [EC:1.17.4.1]
B
B  09107 Glycan biosynthesis and metabolism
C    00510 N-Glycan biosynthesis [PATH:ko00510]
D      K12345  SRD5A3; 3-oxo-5-alpha-steroid 4-dehydrogenase 3 / polyprenol reductase [EC:1.3.1.22 1.3.1.94]
D      K00902  DOLK; dolichol kinase [EC:2.7.1.108]
D      K01001  ALG7; UDP-N-acetylglucosamine--dolichyl-phosphate N-acetylglucosaminephosphotransferase [EC:2.7.8.15]
D      K00729  ALG5; dolichyl-phosphate beta-glucosyltransferase [EC:2.4.1.117]
D      K07432  ALG13; beta-1,4-N-acetylglucosaminyltransferase [EC:2.4.1.141]
D      K07441  ALG14; beta-1,4-N-acetylglucosaminyltransferase [EC:2.4.1.141]
D      K00721  DPM1; dolichol-phosphate mannosyltransferase [EC:2.4.1.83]
D      K09658  DPM2; dolichol phosphate-mannose biosynthesis regulatory protein
D      K09659  DPM3; dolichol-phosphate mannosyltransferase subunit 3
D      K03842  ALG1; beta-1,4-mannosyltransferase [EC:2.4.1.142]
D      K03843  ALG2; alpha-1,3/alpha-1,6-mannosyltransferase [EC:2.4.1.132 2.4.1.257]
D      K03844  ALG11; alpha-1,2-mannosyltransferase [EC:2.4.1.131]
D      K03845  ALG3; alpha-1,3-mannosyltransferase [EC:2.4.1.258]
D      K03846  ALG9; alpha-1,2-mannosyltransferase [EC:2.4.1.259 2.4.1.261]
D      K03847  ALG12; alpha-1,6-mannosyltransferase [EC:2.4.1.260]
D      K03848  ALG6; alpha-1,3-glucosyltransferase [EC:2.4.1.267]
D      K03849  ALG8; alpha-1,3-glucosyltransferase [EC:2.4.1.265]
D      K03850  ALG10; alpha-1,2-glucosyltransferase [EC:2.4.1.256]
D      K07151  STT3; dolichyl-diphosphooligosaccharide---protein glycosyltransferase [EC:2.4.99.18]
D      K12666  OST1, RPN1; oligosaccharyltransferase complex subunit alpha (ribophorin I)
D      K12667  SWP1, RPN2; oligosaccharyltransferase complex subunit delta (ribophorin II)
D      K12668  OST2, DAD1; oligosaccharyltransferase complex subunit epsilon
D      K12669  OST3, OST6; oligosaccharyltransferase complex subunit gamma
D      K12670  WBP1; oligosaccharyltransferase complex subunit beta
D      K00730  OST4; oligosaccharyl transferase complex subunit OST4
D      K12691  OST5; oligosaccharyl transferase complex subunit OST5
D      K07252  DOLPP1; dolichyldiphosphatase [EC:3.6.1.43]
D      K01228  MOGS; mannosyl-oligosaccharide glucosidase [EC:3.2.1.106]
D      K05546  GANAB; mannosyl-oligosaccharide alpha-1,3-glucosidase [EC:3.2.1.207]
D      K23741  MAN1B, MNS3; endoplasmic reticulum Man9GlcNAc2 1,2-alpha-mannosidase [EC:3.2.1.209]
D      K01230  MAN1A_C, MNS1_2; mannosyl-oligosaccharide alpha-1,2-mannosidase [EC:3.2.1.113]
D      K00726  MGAT1; alpha-1,3-mannosyl-glycoprotein beta-1,2-N-acetylglucosaminyltransferase [EC:2.4.1.101]
D      K01231  MAN2; alpha-mannosidase II [EC:3.2.1.114]
D      K00736  MGAT2; alpha-1,6-mannosyl-glycoprotein beta-1,2-N-acetylglucosaminyltransferase [EC:2.4.1.143]
D      K00717  FUT8; glycoprotein 6-alpha-L-fucosyltransferase [EC:2.4.1.68]
D      K07966  B4GALT1; beta-1,4-galactosyltransferase 1 [EC:2.4.1.22 2.4.1.90 2.4.1.38 2.4.1.-]
D      K07967  B4GALT2; beta-1,4-galactosyltransferase 2 [EC:2.4.1.22 2.4.1.90 2.4.1.38 2.4.1.-]
D      K07968  B4GALT3; beta-1,4-galactosyltransferase 3 [EC:2.4.1.90 2.4.1.38 2.4.1.-]
D      K00778  SIAT1, ST6GAL1; beta-galactoside alpha-2,6-sialyltransferase (sialyltransferase 1) [EC:2.4.99.1]
D      K00779  SIAT2, ST6GAL2; beta-galactoside alpha-2,6-sialyltransferase (sialyltransferase 2) [EC:2.4.99.1]
D      K00737  MGAT3; beta-1,4-mannosyl-glycoprotein beta-1,4-N-acetylglucosaminyltransferase [EC:2.4.1.144]
D      K00738  MGAT4A_B; alpha-1,3-mannosylglycoprotein beta-1,4-N-acetylglucosaminyltransferase A/B [EC:2.4.1.145]
D      K00744  MGAT5; alpha-1,3(6)-mannosylglycoprotein beta-1,6-N-acetyl-glucosaminyltransferase [EC:2.4.1.155]
D      K09661  MGAT5B; mannosyl alpha-1,6-glycoprotein beta-1,6-N-acetyl-glucosaminyltransferase, isozyme B [EC:2.4.1.-]
D      K13748  MGAT4C; alpha-1,3-mannosylglycoprotein beta-1,4-N-acetylglucosaminyltransferase C [EC:2.4.1.201 2.4.1.145]
C    00513 Various types of N-glycan biosynthesis [PATH:ko00513]
D      K07432  ALG13; beta-1,4-N-acetylglucosaminyltransferase [EC:2.4.1.141]
D      K07441  ALG14; beta-1,4-N-acetylglucosaminyltransferase [EC:2.4.1.141]
D      K03842  ALG1; beta-1,4-mannosyltransferase [EC:2.4.1.142]
D      K03843  ALG2; alpha-1,3/alpha-1,6-mannosyltransferase [EC:2.4.1.132 2.4.1.257]
D      K03844  ALG11; alpha-1,2-mannosyltransferase [EC:2.4.1.131]
D      K03845  ALG3; alpha-1,3-mannosyltransferase [EC:2.4.1.258]
D      K03846  ALG9; alpha-1,2-mannosyltransferase [EC:2.4.1.259 2.4.1.261]
D      K03847  ALG12; alpha-1,6-mannosyltransferase [EC:2.4.1.260]
D      K07151  STT3; dolichyl-diphosphooligosaccharide---protein glycosyltransferase [EC:2.4.99.18]
D      K12666  OST1, RPN1; oligosaccharyltransferase complex subunit alpha (ribophorin I)
D      K12667  SWP1, RPN2; oligosaccharyltransferase complex subunit delta (ribophorin II)
D      K12668  OST2, DAD1; oligosaccharyltransferase complex subunit epsilon
D      K12669  OST3, OST6; oligosaccharyltransferase complex subunit gamma
D      K12670  WBP1; oligosaccharyltransferase complex subunit beta
D      K00730  OST4; oligosaccharyl transferase complex subunit OST4
D      K12691  OST5; oligosaccharyl transferase complex subunit OST5
D      K23741  MAN1B, MNS3; endoplasmic reticulum Man9GlcNAc2 1,2-alpha-mannosidase [EC:3.2.1.209]
D      K01230  MAN1A_C, MNS1_2; mannosyl-oligosaccharide alpha-1,2-mannosidase [EC:3.2.1.113]
D      K05528  OCH1; alpha 1,6-mannosyltransferase [EC:2.4.1.232]
D      K05529  MNN9; mannan polymerase complexes MNN9 subunit [EC:2.4.1.232]
D      K05530  VAN1; mannan polymerase I complex VAN1 subunit [EC:2.4.1.-]
D      K05531  MNN10; mannan polymerase II complex MNN10 subunit [EC:2.4.1.-]
D      K05532  MNN11; mannan polymerase II complex MNN11 subunit [EC:2.4.1.-]
D      K05533  ANP1; mannan polymerase II complex ANP1 subunit [EC:2.4.1.-]
D      K05534  HOC1; mannan polymerase II complex HOC1 subunit [EC:2.4.1.-]
D      K05535  MNN2; alpha 1,2-mannosyltransferase [EC:2.4.1.-]
D      K05536  MNN5; alpha 1,2-mannosyltransferase [EC:2.4.1.-]
D      K05537  KTR6; mannosylphosphate transferase [EC:2.7.8.-]
D      K05538  MNN1; alpha 1,3-mannosyltransferase [EC:2.4.1.-]
D      K00726  MGAT1; alpha-1,3-mannosyl-glycoprotein beta-1,2-N-acetylglucosaminyltransferase [EC:2.4.1.101]
D      K01231  MAN2; alpha-mannosidase II [EC:3.2.1.114]
D      K00736  MGAT2; alpha-1,6-mannosyl-glycoprotein beta-1,2-N-acetylglucosaminyltransferase [EC:2.4.1.143]
D      K03714  XYLT; glycoprotein 2-beta-D-xylosyltransferase [EC:2.4.2.38]
D      K00753  E2.4.1.214; glycoprotein 3-alpha-L-fucosyltransferase [EC:2.4.1.214]
D      K14413  GALT1; beta-1,3-galactosyltransferase [EC:2.4.1.-]
D      K14412  FUT13, FucTC; alpha-1,4-fucosyltransferase [EC:2.4.1.65]
D      K12373  HEXA_B; hexosaminidase [EC:3.2.1.52]
D      K00717  FUT8; glycoprotein 6-alpha-L-fucosyltransferase [EC:2.4.1.68]
D      K20730  FDL; beta-hexosaminidase Fdl [EC:3.2.1.52]
D      K14434  GALT-1; alpha 1,6-fucoside beta 1,4-galactosyltransferase [EC:2.4.1.-]
D      K14459  HEX; hexosaminidase [EC:3.2.1.52]
D      K14464  FUT-1, FucTC; alpha-1,3-fucosyltransferase [EC:2.4.1.-]
D      K13748  MGAT4C; alpha-1,3-mannosylglycoprotein beta-1,4-N-acetylglucosaminyltransferase C [EC:2.4.1.201 2.4.1.145]
D      K00738  MGAT4A_B; alpha-1,3-mannosylglycoprotein beta-1,4-N-acetylglucosaminyltransferase A/B [EC:2.4.1.145]
D      K07966  B4GALT1; beta-1,4-galactosyltransferase 1 [EC:2.4.1.22 2.4.1.90 2.4.1.38 2.4.1.-]
D      K07967  B4GALT2; beta-1,4-galactosyltransferase 2 [EC:2.4.1.22 2.4.1.90 2.4.1.38 2.4.1.-]
D      K07968  B4GALT3; beta-1,4-galactosyltransferase 3 [EC:2.4.1.90 2.4.1.38 2.4.1.-]
D      K00781  SIAT6; neolactotetraosylceramide alpha-2,3-sialyltransferase (sialyltransferase 6) [EC:2.4.99.6]
D      K09656  B4GALNT3; beta-1,4-N-acetylgalactosaminyltransferase 3 [EC:2.4.1.244]
D      K09657  B4GALNT4; beta-1,4-N-acetylgalactosaminyltransferase 4 [EC:2.4.1.244]
D      K09672  CHST8; carbohydrate 4-sulfotransferase 8 [EC:2.8.2.-]
D      K09673  CHST9; carbohydrate 4-sulfotransferase 9 [EC:2.8.2.-]
C    00512 Mucin type O-glycan biosynthesis [PATH:ko00512]
D      K00710  GALNT; polypeptide N-acetylgalactosaminyltransferase [EC:2.4.1.41]
D      K00731  C1GALT1; glycoprotein-N-acetylgalactosamine 3-beta-galactosyltransferase [EC:2.4.1.122]
D      K09653  C1GALT2, C1GALT1C1; C1GALT1-specific chaperone 1
D      K00727  GCNT1; beta-1,3-galactosyl-O-glycosyl-glycoprotein beta-1,6-N-acetylglucosaminyltransferase [EC:2.4.1.102]
D      K09662  GCNT3; N-acetylglucosaminyltransferase 3, mucin type [EC:2.4.1.-]
D      K09663  GCNT4; beta-1,6-N-acetylglucosaminyltransferase 4 [EC:2.4.1.-]
D      K00780  SIAT4A; beta-galactoside alpha-2,3-sialyltransferase (sialyltransferase 4A) [EC:2.4.99.4]
D      K03368  SIAT4B; beta-galactoside alpha-2,3-sialyltransferase (sialyltransferase 4B) [EC:2.4.99.4]
D      K03479  SIAT7A, ST6GalNAc I; alpha-N-acetylgalactosaminide alpha-2,6-sialyltransferase (sialyltransferase 7A) [EC:2.4.99.3]
D      K00739  B3GNT6; acetylgalactosaminyl-O-glycosyl-glycoprotein beta-1,3-N-acetylglucosaminyltransferase [EC:2.4.1.147]
D      K09905  B4GALT5; beta-1,4-galactosyltransferase 5 [EC:2.4.1.-]
C    00515 Mannose type O-glycan biosynthesis [PATH:ko00515]
D      K00728  POMT, pmt; dolichyl-phosphate-mannose-protein mannosyltransferase [EC:2.4.1.109]
D      K09666  POMGNT1; beta-1,2-N-acetylglucosaminyltransferase [EC:2.4.1.-]
D      K07966  B4GALT1; beta-1,4-galactosyltransferase 1 [EC:2.4.1.22 2.4.1.90 2.4.1.38 2.4.1.-]
D      K07967  B4GALT2; beta-1,4-galactosyltransferase 2 [EC:2.4.1.22 2.4.1.90 2.4.1.38 2.4.1.-]
D      K07968  B4GALT3; beta-1,4-galactosyltransferase 3 [EC:2.4.1.90 2.4.1.38 2.4.1.-]
D      K00781  SIAT6; neolactotetraosylceramide alpha-2,3-sialyltransferase (sialyltransferase 6) [EC:2.4.99.6]
D      K00735  B3GAT1; galactosylgalactosylxylosylprotein 3-beta-glucuronosyltransferase 1 [EC:2.4.1.135]
D      K10157  B3GAT2; galactosylgalactosylxylosylprotein 3-beta-glucuronosyltransferase 2 [EC:2.4.1.135]
D      K09674  CHST10; carbohydrate 3-sulfotransferase 10 [EC:2.8.2.-]
D      K03663  FUT9; 4-galactosyl-N-acetylglucosaminide 3-alpha-L-fucosyltransferase [EC:2.4.1.152]
D      K07632  FUT4; galactoside alpha-1,3-fucosyltransferase 4 [EC:2.4.1.-]
D      K09661  MGAT5B; mannosyl alpha-1,6-glycoprotein beta-1,6-N-acetyl-glucosaminyltransferase, isozyme B [EC:2.4.1.-]
D      K18207  POMGNT2, GTDC2; protein O-mannose beta-1,4-N-acetylglucosaminyltransferase [EC:2.4.1.312]
D      K09654  B3GALNT2; beta-1,3-N-acetylgalactosaminyltransferase 2 [EC:2.4.1.313]
D      K17547  SGK196; glycoprotein-mannosyl O6-kinase [EC:2.7.1.183]
D      K21031  ISPD; D-ribitol-5-phosphate cytidylyltransferase [EC:2.7.7.40]
D      K19872  FKTN; fukutin [EC:2.7.8.-]
D      K19873  FKRP; fukutin-related protein [EC:2.7.8.-]
D      K21052  TMEM5; alpha-dystroglycan beta1,4-xylosyltransferase [EC:2.4.2.61]
D      K21032  B4GAT1; beta-1,4-glucuronyltransferase 1 [EC:2.4.1.-]
D      K09668  LARGE; glycosyltransferase-like protein LARGE [EC:2.4.2.- 2.4.1.-]
C    00514 Other types of O-glycan biosynthesis [PATH:ko00514]
D      K09667  OGT; protein O-GlcNAc transferase [EC:2.4.1.255]
D      K18134  EOGT; EGF domain-specific O-GlcNAc transferase [EC:2.4.1.255]
D      K03691  POFUT; peptide-O-fucosyltransferase [EC:2.4.1.221]
D      K05948  FNG; fringe [EC:2.4.1.222]
D      K07966  B4GALT1; beta-1,4-galactosyltransferase 1 [EC:2.4.1.22 2.4.1.90 2.4.1.38 2.4.1.-]
D      K07967  B4GALT2; beta-1,4-galactosyltransferase 2 [EC:2.4.1.22 2.4.1.90 2.4.1.38 2.4.1.-]
D      K07968  B4GALT3; beta-1,4-galactosyltransferase 3 [EC:2.4.1.90 2.4.1.38 2.4.1.-]
D      K00778  SIAT1, ST6GAL1; beta-galactoside alpha-2,6-sialyltransferase (sialyltransferase 1) [EC:2.4.99.1]
D      K00779  SIAT2, ST6GAL2; beta-galactoside alpha-2,6-sialyltransferase (sialyltransferase 2) [EC:2.4.99.1]
D      K00781  SIAT6; neolactotetraosylceramide alpha-2,3-sialyltransferase (sialyltransferase 6) [EC:2.4.99.6]
D      K13675  B3GALTL; UDP-glucose:O-linked fucose beta-1,3-glucosyltransferase [EC:2.4.1.-]
D      K13667  POGLUT1, RUMI, KTELC1; EGF-domain serine glucosyl/xylosyltransferase [EC:2.4.1.376 2.4.2.63]
D      K13676  GXYLT; UDP-xylose:glucoside alpha-1,3-xylosyltransferase [EC:2.4.2.-]
D      K23800  XXYLT1; xylosyl alpha-1,3-xylosyltransferase [EC:2.4.2.62]
D      K11703  GLT25D; collagen beta-1,O-galactosyltransferase [EC:2.4.1.50]
D      K13646  PLOD3; lysyl hydroxylase/galactosyltransferase/glucosyltransferase [EC:1.14.11.4 2.4.1.50 2.4.1.66]
D      K00728  POMT, pmt; dolichyl-phosphate-mannose-protein mannosyltransferase [EC:2.4.1.109]
D      K10967  KTR1_3; alpha 1,2-mannosyltransferase [EC:2.4.1.-]
D      K05538  MNN1; alpha 1,3-mannosyltransferase [EC:2.4.1.-]
D      K10968  MNT2; alpha 1,3-mannosyltransferase [EC:2.4.1.-]
D      K10969  MNT3; alpha 1,3-mannosyltransferase [EC:2.4.1.-]
D      K10970  MNN25; alpha 1,2-mannosyltransferase [EC:2.4.1.-]
D      K10971  GMA12; alpha 1,2-galactosyltransferase [EC:2.4.1.-]
D      K20781  SGT1; peptidyl serine alpha-galactosyltransferase [EC:2.4.1.-]
D      K20782  HPAT; hydroxyproline O-arabinosyltransferase [EC:2.4.2.58]
D      K20783  RRA; arabinosyltransferase [EC:2.4.2.-]
D      K20784  XEG113; arabinosyltransferase [EC:2.4.2.-]
D      K00710  GALNT; polypeptide N-acetylgalactosaminyltransferase [EC:2.4.1.41]
D      K00731  C1GALT1; glycoprotein-N-acetylgalactosamine 3-beta-galactosyltransferase [EC:2.4.1.122]
D      K09653  C1GALT2, C1GALT1C1; C1GALT1-specific chaperone 1
D      K23840  GlcAT-P; beta-1,3-glucuronyltransferase P [EC:2.4.1.135 2.4.1.-]
C    00532 Glycosaminoglycan biosynthesis - chondroitin sulfate / dermatan sulfate [PATH:ko00532]
D      K00771  XYLT; protein xylosyltransferase [EC:2.4.2.26]
D      K00733  B4GALT7; xylosylprotein 4-beta-galactosyltransferase [EC:2.4.1.133]
D      K00734  B3GALT6; galactosylxylosylprotein 3-beta-galactosyltransferase [EC:2.4.1.134]
D      K10158  B3GAT3; galactosylgalactosylxylosylprotein 3-beta-glucuronosyltransferase 3 [EC:2.4.1.135]
D      K00746  CSGALNACT1_2; chondroitin sulfate N-acetylgalactosaminyltransferase 1/2 [EC:2.4.1.174 2.4.1.175]
D      K13499  CHSY; chondroitin sulfate synthase [EC:2.4.1.175 2.4.1.226]
D      K00747  CHPF; chondroitin polymerizing factor [EC:2.4.1.175 2.4.1.226]
D      K03419  CHPF2; chondroitin polymerizing factor 2 [EC:2.4.1.226]
D      K13500  fcbD; chondroitin synthase [EC:2.4.1.175 2.4.1.226]
D      K01794  DSE; chondroitin-glucuronate 5-epimerase [EC:5.1.3.19]
D      K01017  CHST11; chondroitin 4-sulfotransferase 11 [EC:2.8.2.5]
D      K04742  CHST12; chondroitin 4-sulfotransferase 12 [EC:2.8.2.5]
D      K07779  CHST13; chondroitin 4-sulfotransferase 13 [EC:2.8.2.5]
D      K01020  CHST3; chondroitin 6-sulfotransferase 3 [EC:2.8.2.17]
D      K04743  CHST7; chondroitin 6-sulfotransferase 7 [EC:2.8.2.17]
D      K08106  CHST15; N-acetylgalactosamine 4-sulfate 6-O-sulfotransferase [EC:2.8.2.33]
D      K03193  UST; dermatan/chondrotin sulfate uronyl 2-O-sulfotransferase UST [EC:2.8.2.-]
D      K08105  D4ST1; dermatan 4-sulfotransferase 1 [EC:2.8.2.35]
C    00534 Glycosaminoglycan biosynthesis - heparan sulfate / heparin [PATH:ko00534]
D      K00771  XYLT; protein xylosyltransferase [EC:2.4.2.26]
D      K00733  B4GALT7; xylosylprotein 4-beta-galactosyltransferase [EC:2.4.1.133]
D      K00734  B3GALT6; galactosylxylosylprotein 3-beta-galactosyltransferase [EC:2.4.1.134]
D      K10158  B3GAT3; galactosylgalactosylxylosylprotein 3-beta-glucuronosyltransferase 3 [EC:2.4.1.135]
D      K02369  EXTL2; alpha-1,4-N-acetylglucosaminyltransferase EXTL2 [EC:2.4.1.223]
D      K02370  EXTL3; alpha-1,4-N-acetylglucosaminyltransferase EXTL3 [EC:2.4.1.223 2.4.1.224]
D      K02368  EXTL1; alpha-1,4-N-acetylglucosaminyltransferase EXTL1 [EC:2.4.1.224]
D      K02366  EXT1; glucuronyl/N-acetylglucosaminyl transferase EXT1 [EC:2.4.1.224 2.4.1.225]
D      K02367  EXT2; glucuronyl/N-acetylglucosaminyl transferase EXT2 [EC:2.4.1.224 2.4.1.225]
D      K02576  NDST1; heparan sulfate N-deacetylase/N-sulfotransferase NDST1 [EC:3.1.1.- 2.8.2.-]
D      K02577  NDST2; heparan sulfate N-deacetylase/N-sulfotransferase NDST2 [EC:3.1.1.- 2.8.2.-]
D      K02578  NDST3; heparan sulfate N-deacetylase/N-sulfotransferase NDST3 [EC:3.1.1.- 2.8.2.-]
D      K02579  NDST4; heparan sulfate N-deacetylase/N-sulfotransferase NDST4 [EC:3.1.1.- 2.8.2.-]
D      K01793  GLCE; heparosan-N-sulfate-glucuronate 5-epimerase [EC:5.1.3.17]
D      K02513  HS2ST1; heparan sulfate 2-O-sulfotransferase HS2ST1 [EC:2.8.2.-]
D      K02514  HS6ST1; heparan sulfate 6-O-sulfotransferase HS6ST1 [EC:2.8.2.-]
D      K08102  HS6ST2; heparan sulfate 6-O-sulfotransferase HS6ST2 [EC:2.8.2.-]
D      K08103  HS6ST3; heparan sulfate 6-O-sulfotransferase HS6ST3 [EC:2.8.2.-]
D      K01024  HS3ST1; [heparan sulfate]-glucosamine 3-sulfotransferase 1 [EC:2.8.2.23]
D      K07808  HS3ST2; [heparan sulfate]-glucosamine 3-sulfotransferase 2 [EC:2.8.2.29]
D      K07809  HS3ST3; [heparan sulfate]-glucosamine 3-sulfotransferase 3 [EC:2.8.2.30]
D      K08104  HS3ST5; [heparan sulfate]-glucosamine 3-sulfotransferase 5 [EC:2.8.2.23]
C    00533 Glycosaminoglycan biosynthesis - keratan sulfate [PATH:ko00533]
D      K00717  FUT8; glycoprotein 6-alpha-L-fucosyltransferase [EC:2.4.1.68]
D      K07966  B4GALT1; beta-1,4-galactosyltransferase 1 [EC:2.4.1.22 2.4.1.90 2.4.1.38 2.4.1.-]
D      K07967  B4GALT2; beta-1,4-galactosyltransferase 2 [EC:2.4.1.22 2.4.1.90 2.4.1.38 2.4.1.-]
D      K07968  B4GALT3; beta-1,4-galactosyltransferase 3 [EC:2.4.1.90 2.4.1.38 2.4.1.-]
D      K00741  B3GNT2; N-acetyllactosaminide beta-1,3-N-acetylglucosaminyltransferase [EC:2.4.1.149]
D      K09671  CHST6; carbohydrate 6-sulfotransferase 6 [EC:2.8.2.-]
D      K07969  B4GALT4; beta-1,4-galactosyltransferase 4 [EC:2.4.1.90 2.4.1.275 2.4.1.-]
D      K09664  B3GNT7; beta-1,3-N-acetylglucosaminyltransferase 7 [EC:2.4.1.-]
D      K01022  CHST1; keratan sulfate 6-sulfotransferase 1 [EC:2.8.2.21]
D      K00781  SIAT6; neolactotetraosylceramide alpha-2,3-sialyltransferase (sialyltransferase 6) [EC:2.4.99.6]
D      K04745  CHST2; carbohydrate 6-sulfotransferase 2 [EC:2.8.2.-]
D      K04746  CHST4; carbohydrate 6-sulfotransferase 4 [EC:2.8.2.-]
D      K00780  SIAT4A; beta-galactoside alpha-2,3-sialyltransferase (sialyltransferase 4A) [EC:2.4.99.4]
D      K03368  SIAT4B; beta-galactoside alpha-2,3-sialyltransferase (sialyltransferase 4B) [EC:2.4.99.4]
C    00531 Glycosaminoglycan degradation [PATH:ko00531]
D      K01197  hya; hyaluronoglucosaminidase [EC:3.2.1.35]
D      K01195  uidA, GUSB; beta-glucuronidase [EC:3.2.1.31]
D      K01207  nagZ; beta-N-acetylhexosaminidase [EC:3.2.1.52]
D      K01136  IDS; iduronate 2-sulfatase [EC:3.1.6.13]
D      K01217  IDUA; L-iduronidase [EC:3.2.1.76]
D      K01135  ARSB; arylsulfatase B [EC:3.1.6.12]
D      K07964  HPSE; heparanase [EC:3.2.1.166]
D      K07965  HPSE2; heparanase 2 [EC:3.2.1.-]
D      K01565  SGSH; N-sulfoglucosamine sulfohydrolase [EC:3.10.1.1]
D      K10532  HGSNAT; heparan-alpha-glucosaminide N-acetyltransferase [EC:2.3.1.78]
D      K01205  NAGLU; alpha-N-acetylglucosaminidase [EC:3.2.1.50]
D      K01132  GALNS; N-acetylgalactosamine-6-sulfatase [EC:3.1.6.4]
D      K12309  GLB1, ELNR1; beta-galactosidase [EC:3.2.1.23]
D      K01137  GNS; N-acetylglucosamine-6-sulfatase [EC:3.1.6.14]
D      K12373  HEXA_B; hexosaminidase [EC:3.2.1.52]
C    00563 Glycosylphosphatidylinositol (GPI)-anchor biosynthesis [PATH:ko00563]
D      K03857  PIGA, GPI3; phosphatidylinositol N-acetylglucosaminyltransferase subunit A [EC:2.4.1.198]
D      K03859  PIGC, GPI2; phosphatidylinositol N-acetylglucosaminyltransferase subunit C
D      K03858  PIGH, GPI15; phosphatidylinositol N-acetylglucosaminyltransferase subunit H
D      K03861  PIGP, GPI19, DSCR5; phosphatidylinositol N-acetylglucosaminyltransferase subunit P
D      K03860  PIGQ, GPI1; phosphatidylinositol N-acetylglucosaminyltransferase subunit Q
D      K11001  PIGY; phosphatidylinositol N-acetylglucosaminyltransferase subunit Y
D      K11002  ERI1; phosphatidylinositol N-acetylglucosaminyltransferase ERI1 subunit
D      K09658  DPM2; dolichol phosphate-mannose biosynthesis regulatory protein
D      K03434  PIGL; N-acetylglucosaminylphosphatidylinositol deacetylase [EC:3.5.1.89]
D      K05283  PIGW; glucosaminylphosphatidylinositol acyltransferase [EC:2.3.-.-]
D      K01127  GPLD1; glycosylphosphatidylinositol phospholipase D [EC:3.1.4.50]
D      K05284  PIGM; GPI mannosyltransferase 1 subunit M [EC:2.4.1.-]
D      K07541  PIGX; GPI mannosyltransferase 1 subunit X
D      K07542  PIGV; GPI mannosyltransferase 2 [EC:2.4.1.-]
D      K05285  PIGN; GPI ethanolamine phosphate transferase 1 [EC:2.7.-.-]
D      K05286  PIGB; GPI mannosyltransferase 3 [EC:2.4.1.-]
D      K05288  PIGO; GPI ethanolamine phosphate transferase 3 subunit O [EC:2.7.-.-]
D      K05287  PIGF; GPI ethanolamine phosphate transferase 2/3 subunit F
D      K05289  GAA1; GPI-anchor transamidase subunit GAA1
D      K05290  PIGK; GPI-anchor transamidase subunit K
D      K05291  PIGS; GPI-anchor transamidase subunit S
D      K05292  PIGT; GPI-anchor transamidase subunit T
D      K05293  PIGU; GPI-anchor transamidase subunit U
D      K05294  PGAP1; GPI inositol-deacylase [EC:3.-.-.-]
D      K08098  PIGZ, SMP3; GPI mannosyltransferase 4 [EC:2.4.1.-]
D      K05310  PIGG, GPI7; ethanolamine phosphate transferase 2 subunit G [EC:2.7.-.-]
C    00601 Glycosphingolipid biosynthesis - lacto and neolacto series [PATH:ko00601]
D      K03766  B3GNT5; beta-1,3-N-acetylglucosaminyltransferase 5 [EC:2.4.1.206]
D      K07819  B3GALT1; beta-1,3-galactosyltransferase 1 [EC:2.4.1.86]
D      K07820  B3GALT2; beta-1,3-galactosyltransferase 2 [EC:2.4.1.86]
D      K03877  B3GALT5; beta-1,3-galactosyltransferase 5 [EC:2.4.1.-]
D      K00718  FUT1_2; galactoside 2-L-fucosyltransferase 1/2 [EC:2.4.1.69]
D      K00716  FUT3; galactoside 3(4)-fucosyltransferase 3 [EC:2.4.1.65]
D      K00781  SIAT6; neolactotetraosylceramide alpha-2,3-sialyltransferase (sialyltransferase 6) [EC:2.4.99.6]
D      K03494  SIAT4C; beta-galactoside alpha-2,3-sialyltransferase (sialyltransferase 4C) [EC:2.4.99.4]
D      K00743  GGTA1; N-acetyllactosaminide 3-alpha-galactosyltransferase [EC:2.4.1.87]
D      K00709  ABO; histo-blood group ABO system transferase [EC:2.4.1.40 2.4.1.37]
D      K07966  B4GALT1; beta-1,4-galactosyltransferase 1 [EC:2.4.1.22 2.4.1.90 2.4.1.38 2.4.1.-]
D      K07967  B4GALT2; beta-1,4-galactosyltransferase 2 [EC:2.4.1.22 2.4.1.90 2.4.1.38 2.4.1.-]
D      K07968  B4GALT3; beta-1,4-galactosyltransferase 3 [EC:2.4.1.90 2.4.1.38 2.4.1.-]
D      K07969  B4GALT4; beta-1,4-galactosyltransferase 4 [EC:2.4.1.90 2.4.1.275 2.4.1.-]
D      K03663  FUT9; 4-galactosyl-N-acetylglucosaminide 3-alpha-L-fucosyltransferase [EC:2.4.1.152]
D      K07632  FUT4; galactoside alpha-1,3-fucosyltransferase 4 [EC:2.4.1.-]
D      K07633  FUT5; galactoside alpha-1,3-fucosyltransferase 5 [EC:2.4.1.65]
D      K07634  FUT6; galactoside alpha-1,3-fucosyltransferase 6 [EC:2.4.1.65]
D      K07635  FUT7; galactoside alpha-1,3-fucosyltransferase 7 [EC:2.4.1.-]
D      K03792  SIAT10, ST3GAL6; neolactotetraosylceramide alpha-2,3-sialyltransferase (sialyltransferase 10) [EC:2.4.99.6]
D      K03371  SIAT8A; alpha-N-acetyl-neuraminate alpha-2,8-sialyltransferase (sialyltransferase 8A) [EC:2.4.99.8]
D      K01988  A4GALT; lactosylceramide 4-alpha-galactosyltransferase [EC:2.4.1.228]
D      K00719  B3GALNT1, B3GALT3; galactosylgalactosylglucosylceramide beta-D-acetylgalactosaminyltransferase [EC:2.4.1.79]
D      K00741  B3GNT2; N-acetyllactosaminide beta-1,3-N-acetylglucosaminyltransferase [EC:2.4.1.149]
D      K07970  B3GNT3; beta-1,3-N-acetylglucosaminyltransferase 3 [EC:2.4.1.146 2.4.1.149]
D      K07971  B3GNT4; beta-1,3-N-acetylglucosaminyltransferase 4 [EC:2.4.1.149]
D      K00742  GCNT2; N-acetyllactosaminide beta-1,6-N-acetylglucosaminyltransferase [EC:2.4.1.150]
C    00603 Glycosphingolipid biosynthesis - globo and isoglobo series [PATH:ko00603]
D      K20736  A3GALT2; alpha-1,3-galactosyltransferase 2 [EC:2.4.1.87]
D      K00719  B3GALNT1, B3GALT3; galactosylgalactosylglucosylceramide beta-D-acetylgalactosaminyltransferase [EC:2.4.1.79]
D      K00722  GBGT1; globoside alpha-N-acetylgalactosaminyltransferase [EC:2.4.1.88]
D      K01988  A4GALT; lactosylceramide 4-alpha-galactosyltransferase [EC:2.4.1.228]
D      K01189  GLA; alpha-galactosidase [EC:3.2.1.22]
D      K07406  melA; alpha-galactosidase [EC:3.2.1.22]
D      K07407  E3.2.1.22B, galA, rafA; alpha-galactosidase [EC:3.2.1.22]
D      K03877  B3GALT5; beta-1,3-galactosyltransferase 5 [EC:2.4.1.-]
D      K12373  HEXA_B; hexosaminidase [EC:3.2.1.52]
D      K01204  NAGA; alpha-N-acetylgalactosaminidase [EC:3.2.1.49]
D      K00718  FUT1_2; galactoside 2-L-fucosyltransferase 1/2 [EC:2.4.1.69]
D      K00780  SIAT4A; beta-galactoside alpha-2,3-sialyltransferase (sialyltransferase 4A) [EC:2.4.99.4]
D      K03368  SIAT4B; beta-galactoside alpha-2,3-sialyltransferase (sialyltransferase 4B) [EC:2.4.99.4]
D      K03371  SIAT8A; alpha-N-acetyl-neuraminate alpha-2,8-sialyltransferase (sialyltransferase 8A) [EC:2.4.99.8]
D      K03663  FUT9; 4-galactosyl-N-acetylglucosaminide 3-alpha-L-fucosyltransferase [EC:2.4.1.152]
C    00604 Glycosphingolipid biosynthesis - ganglio series [PATH:ko00604]
D      K00725  B4GALNT1, GALGT; (N-Acetylneuraminyl)-galactosylglucosylceramide N-acetylgalactosaminyltransferase [EC:2.4.1.92]
D      K00715  B3GALT4; ganglioside galactosyltransferase [EC:2.4.1.62]
D      K03368  SIAT4B; beta-galactoside alpha-2,3-sialyltransferase (sialyltransferase 4B) [EC:2.4.99.4]
D      K00780  SIAT4A; beta-galactoside alpha-2,3-sialyltransferase (sialyltransferase 4A) [EC:2.4.99.4]
D      K03369  SIAT8E; alpha-N-acetyl-neuraminate alpha-2,8-sialyltransferase (sialyltransferase 8E) [EC:2.4.99.-]
D      K03370  SIAT9; lactosylceramide alpha-2,3-sialyltransferase (sialyltransferase 9) [EC:2.4.99.9]
D      K03371  SIAT8A; alpha-N-acetyl-neuraminate alpha-2,8-sialyltransferase (sialyltransferase 8A) [EC:2.4.99.8]
D      K03372  SLC33A1, ACATN; MFS transporter, PAT family, solute carrier family 33 (acetyl-CoA transportor), member 1 [EC:2.3.1.-]
D      K03373  SIAT7C, ST6GalNAc III; N-acetylgalactosaminide alpha-2,6-sialyltransferase (sialyltransferase 7C) [EC:2.4.99.-]
D      K03374  SIAT7D, ST6GalNAc IV; N-acetylgalactosaminide alpha-2,6-sialyltransferase (sialyltransferase 7D) [EC:2.4.99.7]
D      K03375  SIAT7E, ST6GalNAc V; N-acetylgalactosaminide alpha-2,6-sialyltransferase (sialyltransferase 7E) [EC:2.4.99.-]
D      K03376  SIAT7F, ST6GalNAc VI; N-acetylgalactosaminide alpha-2,6-sialyltransferase (sialyltransferase 7F) [EC:2.4.99.-]
D      K12309  GLB1, ELNR1; beta-galactosidase [EC:3.2.1.23]
D      K12373  HEXA_B; hexosaminidase [EC:3.2.1.52]
C    00540 Lipopolysaccharide biosynthesis [PATH:ko00540]
D      K00677  lpxA; UDP-N-acetylglucosamine acyltransferase [EC:2.3.1.129]
D      K02535  lpxC; UDP-3-O-[3-hydroxymyristoyl] N-acetylglucosamine deacetylase [EC:3.5.1.108]
D      K16363  lpxC-fabZ; UDP-3-O-[3-hydroxymyristoyl] N-acetylglucosamine deacetylase / 3-hydroxyacyl-[acyl-carrier-protein] dehydratase [EC:3.5.1.108 4.2.1.59]
D      K02536  lpxD; UDP-3-O-[3-hydroxymyristoyl] glucosamine N-acyltransferase [EC:2.3.1.191]
D      K03269  lpxH; UDP-2,3-diacylglucosamine hydrolase [EC:3.6.1.54]
D      K00748  lpxB; lipid-A-disaccharide synthase [EC:2.4.1.182]
D      K00912  lpxK; tetraacyldisaccharide 4'-kinase [EC:2.7.1.130]
D      K06041  kdsD, kpsF; arabinose-5-phosphate isomerase [EC:5.3.1.13]
D      K01627  kdsA; 2-dehydro-3-deoxyphosphooctonate aldolase (KDO 8-P synthase) [EC:2.5.1.55]
D      K03270  kdsC; 3-deoxy-D-manno-octulosonate 8-phosphate phosphatase (KDO 8-P phosphatase) [EC:3.1.3.45]
D      K00979  kdsB; 3-deoxy-manno-octulosonate cytidylyltransferase (CMP-KDO synthetase) [EC:2.7.7.38]
D      K02527  kdtA, waaA; 3-deoxy-D-manno-octulosonic-acid transferase [EC:2.4.99.12 2.4.99.13 2.4.99.14 2.4.99.15]
D      K02517  lpxL, htrB; Kdo2-lipid IVA lauroyltransferase/acyltransferase [EC:2.3.1.241 2.3.1.-]
D      K02560  lpxM, msbB; lauroyl-Kdo2-lipid IVA myristoyltransferase [EC:2.3.1.243]
D      K12979  lpxO; beta-hydroxylase [EC:1.14.11.-]
D      K09953  lpxR; lipid A 3-O-deacylase [EC:3.1.1.-]
D      K19803  lpxT; Kdo2-lipid A phosphotransferase [EC:2.7.4.29]
D      K03760  eptA, pmrC; lipid A ethanolaminephosphotransferase [EC:2.7.8.43]
D      K12975  eptB; KDO II ethanolaminephosphotransferase [EC:2.7.8.42]
D      K12973  pagP, crcA; lipid IVA palmitoyltransferase [EC:2.3.1.251]
D      K07264  arnT, pmrK; 4-amino-4-deoxy-L-arabinose transferase [EC:2.4.2.43]
D      K12976  pagL; lipid A 3-O-deacylase [EC:3.1.1.-]
D      K09778  lpxJ; Kdo2-lipid IVA 3' secondary acyltransferase [EC:2.3.1.-]
D      K12977  lpxE; lipid A 1-phosphatase [EC:3.1.3.-]
D      K23082  kdoH1; 3-deoxy-D-manno-octulosonic acid-hydrolase [EC:3.2.1.144]
D      K23083  kdoH2; 3-deoxy-D-manno-octulosonic acid-hydrolase
D      K23159  lpxF; lipid A 4'-phosphatase [EC:3.1.3.-]
D      K11211  kdkA; 3-deoxy-D-manno-octulosonic acid kinase [EC:2.7.1.166]
D      K12974  lpxP; KDO2-lipid IV(A) palmitoleoyltransferase [EC:2.3.1.242]
D      K03271  gmhA, lpcA; D-sedoheptulose 7-phosphate isomerase [EC:5.3.1.28]
D      K03272  gmhC, hldE, waaE, rfaE; D-beta-D-heptose 7-phosphate kinase / D-beta-D-heptose 1-phosphate adenosyltransferase [EC:2.7.1.167 2.7.7.70]
D      K21344  rfaE1; D-glycero-beta-D-manno-heptose-7-phosphate kinase [EC:2.7.1.167]
D      K03273  gmhB; D-glycero-D-manno-heptose 1,7-bisphosphate phosphatase [EC:3.1.3.82 3.1.3.83]
D      K21345  rfaE2; D-glycero-beta-D-manno-heptose 1-phosphate adenylyltransferase [EC:2.7.7.70]
D      K03274  gmhD, rfaD; ADP-L-glycero-D-manno-heptose 6-epimerase [EC:5.1.3.20]
D      K07031  hddA; D-glycero-alpha-D-manno-heptose-7-phosphate kinase [EC:2.7.1.168]
D      K15669  hddC; D-glycero-alpha-D-manno-heptose 1-phosphate guanylyltransferase [EC:2.7.7.71]
D      K02841  waaC, rfaC; heptosyltransferase I [EC:2.4.-.-]
D      K02843  waaF, rfaF; heptosyltransferase II [EC:2.4.-.-]
D      K02848  waaP, rfaP; heptose I phosphotransferase [EC:2.7.1.-]
D      K19353  eptC; heptose-I-phosphate ethanolaminephosphotransferase [EC:2.7.8.-]
D      K02849  waaQ, rfaQ; heptosyltransferase III [EC:2.4.-.-]
D      K23160  wabB, rfbU; GlcNAc transferase
D      K02850  waaY, rfaY; heptose II phosphotransferase [EC:2.7.1.-]
D      K12981  waaZ, rfaZ; KDO transferase III [EC:2.4.99.-]
D      K12986  waaS, rfaS; 1,5-rhamnosyltransferase [EC:2.4.1.-]
D      K02844  waaG, rfaG; UDP-glucose:(heptosyl)LPS alpha-1,3-glucosyltransferase [EC:2.4.1.-]
D      K02840  waaB, rfaB; UDP-D-galactose:(glucosyl)LPS alpha-1,6-D-galactosyltransferase [EC:2.4.1.-]
D      K03275  waaO, rfaI; UDP-glucose:(glucosyl)LPS alpha-1,3-glucosyltransferase [EC:2.4.1.-]
D      K03276  waaR, waaT, rfaJ; UDP-glucose/galactose:(glucosyl)LPS alpha-1,2-glucosyl/galactosyltransferase [EC:2.4.1.-]
D      K03277  waaU, rfaK; heptosyltransferase IV [EC:2.4.-.-]
D      K12983  waaV; UDP-glucose:(glucosyl)LPS beta-1,3-glucosyltransferase [EC:2.4.1.-]
D      K12985  waaW; (galactosyl)LPS 1,2-glucosyltransferase [EC:2.4.1.-]
D      K03280  waaK, rfaK; UDP-N-acetylglucosamine:(glucosyl)LPS alpha-1,2-N-acetylglucosaminyltransferase [EC:2.4.1.56]
D      K03278  waaI, rfaI; UDP-D-galactose:(glucosyl)LPS alpha-1,3-D-galactosyltransferase [EC:2.4.1.44]
D      K03279  waaJ, rfaJ; UDP-glucose:(galactosyl)LPS alpha-1,2-glucosyltransferase [EC:2.4.1.58]
D      K00713  waaD; UDP-glucose:(glucosyl)LPS alpha-1,2-glucosyltransferase [EC:2.4.1.-]
D      K23067  waaX; beta-1,4-galactosyltransferase
D      K02847  waaL, rfaL; O-antigen ligase [EC:2.4.1.-]
C    00541 O-Antigen nucleotide sugar biosynthesis [PATH:ko00541]
D      K00963  UGP2, galU, galF; UTP--glucose-1-phosphate uridylyltransferase [EC:2.7.7.9]
D      K01784  galE, GALE; UDP-glucose 4-epimerase [EC:5.1.3.2]
D      K17716  capD; UDP-glucose 4-epimerase [EC:5.1.3.2]
D      K01854  glf; UDP-galactopyranose mutase [EC:5.4.99.9]
D      K00012  UGDH, ugd; UDPglucose 6-dehydrogenase [EC:1.1.1.22]
D      K08679  GAE, cap1J; UDP-glucuronate 4-epimerase [EC:5.1.3.6]
D      K00973  rfbA, rmlA, rffH; glucose-1-phosphate thymidylyltransferase [EC:2.7.7.24]
D      K01710  rfbB, rmlB, rffG; dTDP-glucose 4,6-dehydratase [EC:4.2.1.46]
D      K01790  rfbC, rmlC; dTDP-4-dehydrorhamnose 3,5-epimerase [EC:5.1.3.13]
D      K23987  rfbCD, rmlCD; dTDP-4-dehydrorhamnose 3,5-epimerase/reductase [EC:5.1.3.13 1.1.1.133]
D      K00067  rfbD, rmlD; dTDP-4-dehydrorhamnose reductase [EC:1.1.1.133]
D      K19180  tll; dTDP-6-deoxy-L-talose 4-dehydrogenase (NAD+) [EC:1.1.1.339]
D      K19652  tal; dTDP-6-deoxy-L-talose 4-dehydrogenase [NAD(P)+] [EC:1.1.1.344]
D      K20679  fdtA; TDP-4-oxo-6-deoxy-alpha-D-glucose-3,4-oxoisomerase [EC:5.3.2.3]
D      K20680  fdtB; dTDP-3-amino-3,6-dideoxy-alpha-D-galactopyranose transaminase [EC:2.6.1.90]
D      K20681  fdtC; dTDP-3-amino-3,6-dideoxy-alpha-D-galactopyranose 3-N-acetyltransferase [EC:2.3.1.197]
D      K24249  qdtA; TDP-4-oxo-6-deoxy-alpha-D-glucose-3,4-oxoisomerase [EC:5.3.2.4]
D      K24250  qdtB; dTDP-3-amino-3,6-dideoxy-alpha-D-glucopyranose transaminase [EC:2.6.1.89]
D      K24251  qdtC; dTDP-D-Quip3N acetylase [EC:2.3.1.-]
D      K02805  wecE, rffA; dTDP-4-amino-4,6-dideoxygalactose transaminase [EC:2.6.1.59]
D      K16704  rffC, wecD; dTDP-4-amino-4,6-dideoxy-D-galactose acyltransferase [EC:2.3.1.210]
D      K20429  vioA; dTDP-4-amino-4,6-dideoxy-D-glucose transaminase [EC:2.6.1.33]
D      K21379  vioB; dTDP-4-amino-4,6-dideoxy-D-glucose acyltransferase [EC:2.3.1.209]
D      K13306  fcd; dTDP-4-dehydro-6-deoxyglucose reductase [EC:1.1.1.266]
D      K20678  fcf2; dTDP-fucopyranose mutase [EC:5.4.99.59]
D      K00978  rfbF; glucose-1-phosphate cytidylyltransferase [EC:2.7.7.33]
D      K01709  rfbG; CDP-glucose 4,6-dehydratase [EC:4.2.1.45]
D      K12452  ascC, ddhC, rfbH; CDP-4-dehydro-6-deoxyglucose reductase, E1 [EC:1.17.1.1]
D      K00523  ascD, ddhD, rfbI; CDP-4-dehydro-6-deoxyglucose reductase, E3 [EC:1.17.1.1]
D      K12453  rfbS; CDP-paratose synthetase [EC:1.1.1.342]
D      K12454  rfbE; CDP-paratose 2-epimerase [EC:5.1.3.10]
D      K12455  rfbJ; CDP-abequose synthase [EC:1.1.1.341]
D      K19632  rfbJ; CDP-abequose synthase [EC:1.1.1.341]
D      K15857  ascE; CDP-3, 6-dideoxy-D-glycero-D-glycero-4-hexulose-5-epimerase [EC:5.1.-.-]
D      K15858  ascF; CDP-3, 6-dideoxy-D-glycero-L-glycero-4-hexulose-4-reductase [EC:1.1.1.-]
D      K01809  manA, MPI; mannose-6-phosphate isomerase [EC:5.3.1.8]
D      K16011  algA, xanB, rfbA, wbpW, pslB; mannose-1-phosphate guanylyltransferase / mannose-6-phosphate isomerase [EC:2.7.7.13 5.3.1.8]
D      K01840  manB; phosphomannomutase [EC:5.4.2.8]
D      K00971  manC, cpsB; mannose-1-phosphate guanylyltransferase [EC:2.7.7.13]
D      K01711  gmd, GMDS; GDPmannose 4,6-dehydratase [EC:4.2.1.47]
D      K15856  rmd; GDP-4-dehydro-6-deoxy-D-mannose reductase [EC:1.1.1.281]
D      K22252  tld; GDP-6-deoxy-D-talose 4-dehydrogenase [EC:1.1.1.135]
D      K02377  TSTA3, fcl; GDP-L-fucose synthase [EC:1.1.1.271]
D      K13010  per, rfbE; perosamine synthetase [EC:2.6.1.102]
D      K17939  perB, wbdR; GDP-perosamine N-acetyltransferase [EC:2.3.1.227]
D      K21131  colD; GDP-4-dehydro-6-deoxy-alpha-D-mannose 3-dehydratase [EC:4.2.1.168]
D      K21130  colC; GDP-L-colitose synthase [EC:1.1.1.356]
D      K04042  glmU; bifunctional UDP-N-acetylglucosamine pyrophosphorylase / glucosamine-1-phosphate N-acetyltransferase [EC:2.7.7.23 2.3.1.157]
D      K01791  wecB; UDP-N-acetylglucosamine 2-epimerase (non-hydrolysing) [EC:5.1.3.14]
D      K02472  wecC; UDP-N-acetyl-D-mannosaminuronic acid dehydrogenase [EC:1.1.1.336]
D      K08068  siaA, neuC1; UDP-N-acetylglucosamine 2-epimerase (hydrolysing) [EC:3.2.1.183]
D      K24257  neuC, nnaA; UDP-N-acetylglucosamine 2-epimerase (hydrolysing) [EC:3.2.1.183]
D      K01654  neuB, nnaB; N-acetylneuraminate synthase [EC:2.5.1.56]
D      K00983  neuA, nnaC; N-acylneuraminate cytidylyltransferase [EC:2.7.7.43]
D      K15894  pseB, wbjB; UDP-N-acetylglucosamine 4,6-dehydratase/5-epimerase [EC:4.2.1.115 5.1.3.-]
D      K24336  elg1, pglF; UDP-N-acetylglucosamine 4,6-dehydratase [EC:4.2.1.115]
D      K24252  wbvR, qnlA; UDP-6-deoxy-4-keto-L-IdoNAc 3-epimerase / UDP-4-keto-L-RhaNAc 4-reductase [EC:1.1.1.-]
D      K24256  wbvD, qnlB; UDP-L-QuiNAc synthase
D      K19068  wbjC; UDP-2-acetamido-2,6-beta-L-arabino-hexul-4-ose reductase [EC:1.1.1.367]
D      K24258  wbjD; UDP-N-acetyl-L-fucosamine synthase [EC:5.1.3.28]
D      K24259  wbuX; putative aminotransferase
D      K15895  pseC; UDP-4-amino-4,6-dideoxy-L-N-acetyl-beta-L-altrosamine transaminase [EC:2.6.1.92]
D      K15896  pseH; UDP-4-amino-4,6-dideoxy-N-acetyl-beta-L-altrosamine N-acetyltransferase [EC:2.3.1.202]
D      K15897  pseG; UDP-2,4-diacetamido-2,4,6-trideoxy-beta-L-altropyranose hydrolase [EC:3.6.1.57]
D      K15898  pseI, neuB3; pseudaminic acid synthase [EC:2.5.1.97]
D      K15899  pseF; pseudaminic acid cytidylyltransferase [EC:2.7.7.81]
D      K24280  elg2; UDP-4-amino-4,6-dideoxy-N-acetyl-beta-L-idosamine transaminase
D      K24281  elg5; UDP-4-amino-4,6-dideoxy-N-acetyl-beta-L-idosamine acetyltransferase [EC:2.3.1.-]
D      K24282  elg3; UDP-2,4-diacetamido-2,4,6-trideoxy-beta-L-idose 2-epimerase [EC:5.1.3.-]
D      K24283  elg6; UDP-2,4-diacetamido-2,4,6-trideoxy-beta-L-gulopyranose hydrolase [EC:3.6.1.-]
D      K24284  elg4; 2,4-diacetamido-2,4,6-trideoxy-beta-L-gulose transferase [EC:2.5.1.-]
D      K24285  elg7; N,N'-diacetyl-8-epilegionaminate cytidylyltransferase [EC:2.7.7.-]
D      K15912  pglF; UDP-N-acetylglucosamine 4,6-dehydratase [EC:4.2.1.135]
D      K24300  wbpM; UDP-N-acetylglucosamine 4,6-dehydratase [EC:4.2.1.135]
D      K24301  lea1; UDP-N-acetylglucosamine 4,6-dehydratase [EC:4.2.1.135]
D      K24302  lea2; UDP-N-acetylbacillosamine transaminase [EC:2.6.1.34]
D      K24303  lea3; UDP-N-acetylbacillosamine alanyltransferase
D      K24304  lea5; UDP-2-acetamido-4-(D-alanylamino)-2,4,6-trideoxy-alpha-D-glucose 2-epimerase
D      K24305  lea6; UDP-2-acetamido-4-(D-alanylamino)-2,4,6-trideoxy-alpha-D-mannopyranose hydrolase
D      K24306  lea4; 2-acetamido-4-(D-alanylamino)-2,4,6-trideoxy-D-mannopyranose transferase
D      K24307  lea7; 5-N-acetyl-7-N-(D-alanyl)-legionaminic acid cytidylyltransferase
D      K24310  wbpV; UDP-4-keto-D-QuiNAc 4-reductase [EC:1.1.1.-]
D      K24311  preQ; UDP-4-keto-6-deoxy-GlcNAc-4-reductase [EC:1.1.1.-]
D      K24312  wbpK; UDP-4-keto-D-FucNAc 4-reductase
D      K13015  wbpA; UDP-N-acetyl-D-glucosamine dehydrogenase [EC:1.1.1.136]
D      K02474  wbpO; UDP-N-acetyl-D-glucosamine/UDP-N-acetyl-D-galactosamine dehydrogenase [EC:1.1.1.136 1.1.1.-]
D      K22926  tviB, vipA; UDP-N-acetylglucosamine 6-dehydrogenase [EC:1.1.1.136]
D      K13016  wbpB; UDP-N-acetyl-2-amino-2-deoxyglucuronate dehydrogenase [EC:1.1.1.335]
D      K13020  wlbA, bplA; UDP-N-acetyl-2-amino-2-deoxyglucuronate dehydrogenase [EC:1.1.1.335]
D      K13017  wbpE, wlbC; UDP-2-acetamido-2-deoxy-ribo-hexuluronate aminotransferase [EC:2.6.1.98]
D      K13018  wbpD, wlbB; UDP-2-acetamido-3-amino-2,3-dideoxy-glucuronate N-acetyltransferase [EC:2.3.1.201]
D      K13019  wbpI, wlbD; UDP-GlcNAc3NAcA epimerase [EC:5.1.3.23]
D      K24326  wbpG; aminotransferase
D      K22925  tviC, vipB; UDP-N-acetylglucosaminuronic acid 4-epimerase [EC:5.1.3.-]
D      K02473  wbpP; UDP-N-acetylglucosamine/UDP-N-acetylgalactosamine 4-epimerase [EC:5.1.3.7 5.1.3.-]
D      K24327  wbpS; glutamine-dependent amidotransferase [EC:6.3.5.-]
C    00550 Peptidoglycan biosynthesis [PATH:ko00550]
D      K00790  murA; UDP-N-acetylglucosamine 1-carboxyvinyltransferase [EC:2.5.1.7]
D      K00075  murB; UDP-N-acetylmuramate dehydrogenase [EC:1.3.1.98]
D      K01924  murC; UDP-N-acetylmuramate--alanine ligase [EC:6.3.2.8]
D      K01925  murD; UDP-N-acetylmuramoylalanine--D-glutamate ligase [EC:6.3.2.9]
D      K01928  murE; UDP-N-acetylmuramoyl-L-alanyl-D-glutamate--2,6-diaminopimelate ligase [EC:6.3.2.13]
D      K01921  ddl; D-alanine-D-alanine ligase [EC:6.3.2.4]
D      K01929  murF; UDP-N-acetylmuramoyl-tripeptide--D-alanyl-D-alanine ligase [EC:6.3.2.10]
D      K15792  murEF; MurE/MurF fusion protein [EC:6.3.2.13 6.3.2.10]
D      K01798  alr-murF; Alr-MurF fusion protein [EC:5.1.1.1 6.3.2.10]
D      K00887  dgkA; undecaprenol kinase [EC:2.7.1.66]
D      K00806  uppS; undecaprenyl diphosphate synthase [EC:2.5.1.31]
D      K06153  bacA; undecaprenyl-diphosphatase [EC:3.6.1.27]
D      K19302  bcrC; undecaprenyl-diphosphatase [EC:3.6.1.27]
D      K01000  mraY; phospho-N-acetylmuramoyl-pentapeptide-transferase [EC:2.7.8.13]
D      K02563  murG; UDP-N-acetylglucosamine--N-acetylmuramyl-(pentapeptide) pyrophosphoryl-undecaprenol N-acetylglucosamine transferase [EC:2.4.1.227]
D      K03814  mtgA; monofunctional glycosyltransferase [EC:2.4.1.129]
D      K05366  mrcA; penicillin-binding protein 1A [EC:2.4.1.129 3.4.16.4]
D      K05365  mrcB; penicillin-binding protein 1B [EC:2.4.1.129 3.4.16.4]
D      K05367  pbpC; penicillin-binding protein 1C [EC:2.4.1.129]
D      K12555  pbp2A; penicillin-binding protein 2A [EC:2.4.1.129 3.4.16.4]
D      K18770  pbpD; penicillin-binding protein 4 [EC:2.4.1.129 3.4.16.4]
D      K21464  pbpG; penicillin-binding protein 2D [EC:2.4.1.129 3.4.16.4]
D      K05515  mrdA; penicillin-binding protein 2 [EC:3.4.16.4]
D      K03587  ftsI; cell division protein FtsI (penicillin-binding protein 3) [EC:3.4.16.4]
D      K18149  pbp5, pbp4, pbp3; penicillin-binding protein
D      K08724  pbpB; penicillin-binding protein 2B
D      K08384  spoVD; stage V sporulation protein D (sporulation-specific penicillin-binding protein)
D      K21465  pbpA; penicillin-binding protein A
D      K21466  pbpH; penicillin-binding protein H
D      K05364  pbpA; penicillin-binding protein A
D      K07258  dacC, dacA, dacD; serine-type D-Ala-D-Ala carboxypeptidase (penicillin-binding protein 5/6) [EC:3.4.16.4]
D      K07259  dacB; serine-type D-Ala-D-Ala carboxypeptidase/endopeptidase (penicillin-binding protein 4) [EC:3.4.16.4 3.4.21.-]
D      K21469  pbp4b; serine-type D-Ala-D-Ala carboxypeptidase [EC:3.4.16.4]
D      K07260  vanY; zinc D-Ala-D-Ala carboxypeptidase [EC:3.4.17.14]
D      K18866  vanXY; zinc D-Ala-D-Ala dipeptidase/carboxypeptidase [EC:3.4.13.22 3.4.17.14]
D      K05362  murE; UDP-N-acetylmuramoyl-L-alanyl-D-glutamate-L-lysine ligase [EC:6.3.2.7]
D      K23393  murT; lipid II isoglutaminyl synthase (glutamine-hydrolysing) [EC:6.3.5.13]
D      K07009  gatD; lipid II isoglutaminyl synthase (glutamine-hydrolysing) [EC:6.3.5.13]
D      K11693  femX, fmhB; peptidoglycan pentaglycine glycine transferase (the first glycine) [EC:2.3.2.16]
D      K11694  femA; peptidoglycan pentaglycine glycine transferase (the second and third glycine) [EC:2.3.2.17]
D      K11695  femB; peptidoglycan pentaglycine glycine transferase (the fourth and fifth glycine) [EC:2.3.2.18]
D      K12551  sgtA; monofunctional glycosyltransferase [EC:2.4.1.129]
D      K04478  sgtB; monofunctional glycosyltransferase [EC:2.4.1.129]
D      K12552  pbpA; penicillin-binding protein 1 [EC:3.4.-.-]
D      K12553  pbp3; penicillin-binding protein 3 [EC:3.4.-.-]
D      K02545  mecA; penicillin-binding protein 2 prime [EC:3.4.16.4]
D      K05363  murM; serine/alanine adding enzyme [EC:2.3.2.10]
D      K12554  murN; alanine adding enzyme [EC:2.3.2.-]
D      K03693  pbp1b; penicillin-binding protein 1B
D      K00687  pbp2B, penA; penicillin-binding protein 2B
D      K12556  pbp2X; penicillin-binding protein 2X
C    00511 Other glycan degradation [PATH:ko00511]
D      K01186  NEU1; sialidase-1 [EC:3.2.1.18]
D      K12357  NEU2_3_4; sialidase-2/3/4 [EC:3.2.1.18]
D      K23550  nanH; sialidase [EC:3.2.1.18]
D      K01190  lacZ; beta-galactosidase [EC:3.2.1.23]
D      K12111  ebgA; evolved beta-galactosidase subunit alpha [EC:3.2.1.23]
D      K12112  ebgC; evolved beta-galactosidase subunit beta
D      K12309  GLB1, ELNR1; beta-galactosidase [EC:3.2.1.23]
D      K12373  HEXA_B; hexosaminidase [EC:3.2.1.52]
D      K14459  HEX; hexosaminidase [EC:3.2.1.52]
D      K20730  FDL; beta-hexosaminidase Fdl [EC:3.2.1.52]
D      K01191  MAN2C1; alpha-mannosidase [EC:3.2.1.24]
D      K12311  MAN2B1, LAMAN; lysosomal alpha-mannosidase [EC:3.2.1.24]
D      K12312  MAN2B2; epididymis-specific alpha-mannosidase [EC:3.2.1.24]
D      K01192  E3.2.1.25, MANBA, manB; beta-mannosidase [EC:3.2.1.25]
D      K01227  ENGASE; mannosyl-glycoprotein endo-beta-N-acetylglucosaminidase [EC:3.2.1.96]
D      K23989  lytD, lytB; mannosyl-glycoprotein endo-beta-N-acetylglucosaminidase [EC:3.2.1.96]
D      K13714  atl; bifunctional autolysin [EC:3.5.1.28 3.2.1.96]
D      K01206  FUCA; alpha-L-fucosidase [EC:3.2.1.51]
D      K15923  AXY8, FUC95A, afcA; alpha-L-fucosidase 2 [EC:3.2.1.51]
D      K01444  AGA, aspG; N4-(beta-N-acetylglucosaminyl)-L-asparaginase [EC:3.5.1.26]
D      K01201  GBA, srfJ; glucosylceramidase [EC:3.2.1.45]
D      K17108  GBA2; non-lysosomal glucosylceramidase [EC:3.2.1.45]
C    00571 Lipoarabinomannan (LAM) biosynthesis [PATH:ko00571]
D      K08256  pimA; phosphatidyl-myo-inositol alpha-mannosyltransferase [EC:2.4.1.345]
D      K13668  pimB; phosphatidyl-myo-inositol dimannoside synthase [EC:2.4.1.346]
D      K22311  ptfP1; phosphatidylinositol dimannoside acyltransferase [EC:2.3.1.265]
D      K14335  pimC; alpha-1,6-mannosyltransferase [EC:2.4.1.-]
D      K13669  pimE; alpha-1,2-mannosyltransferase [EC:2.4.1.-]
D      K14340  K14340; mannosyltransferase [EC:2.4.1.-]
D      K14337  mptA; alpha-1,6-mannosyltransferase [EC:2.4.1.-]
D      K14339  mptB; alpha-1,6-mannosyltransferase [EC:2.4.1.-]
D      K13671  K13671; alpha-1,2-mannosyltransferase [EC:2.4.1.-]
D      K11387  embC; arabinosyltransferase C [EC:2.4.2.-]
D      K13687  aftB; arabinofuranosyltransferase [EC:2.4.2.-]
D      K16647  aftC; arabinofuranan 3-O-arabinosyltransferase [EC:2.4.2.47]
D      K16648  aftD; arabinofuranan 3-O-arabinosyltransferase [EC:2.4.2.-]
D      K23176  mtxT; methylthioxylose transferase
C    00572 Arabinogalactan biosynthesis - Mycobacterium [PATH:ko00572]
D      K02851  wecA, tagO, rfe; UDP-GlcNAc:undecaprenyl-phosphate/decaprenyl-phosphate GlcNAc-1-phosphate transferase [EC:2.7.8.33 2.7.8.35]
D      K16870  wbbL; N-acetylglucosaminyl-diphospho-decaprenol L-rhamnosyltransferase [EC:2.4.1.289]
D      K16649  glft1; rhamnopyranosyl-N-acetylglucosaminyl-diphospho-decaprenol beta-1,3/1,4-galactofuranosyltransferase [EC:2.4.1.287]
D      K16650  glft2; galactofuranosylgalactofuranosylrhamnosyl-N-acetylglucosaminyl-diphospho-decaprenol beta-1,5/1,6-galactofuranosyltransferase [EC:2.4.1.288]
D      K13686  aftA; galactan 5-O-arabinofuranosyltransferase [EC:2.4.2.46]
D      K13687  aftB; arabinofuranosyltransferase [EC:2.4.2.-]
D      K16647  aftC; arabinofuranan 3-O-arabinosyltransferase [EC:2.4.2.47]
D      K11385  embA; arabinosyltransferase A [EC:2.4.2.-]
D      K11386  embB; arabinosyltransferase B [EC:2.4.2.-]
D      K16648  aftD; arabinofuranan 3-O-arabinosyltransferase [EC:2.4.2.-]
D      K18851  fbp; diacylglycerol O-acyltransferase / trehalose O-mycolyltransferase [EC:2.3.1.20 2.3.1.122]
D      K22902  K22902; D-galactosaminyltransferase
B
B  09108 Metabolism of cofactors and vitamins
C    00730 Thiamine metabolism [PATH:ko00730]
D      K03147  thiC; phosphomethylpyrimidine synthase [EC:4.1.99.17]
D      K00877  THI20; hydroxymethylpyrimidine/phosphomethylpyrimidine kinase / thiaminase [EC:2.7.1.49 2.7.4.7 3.5.99.2]
D      K00941  thiD; hydroxymethylpyrimidine/phosphomethylpyrimidine kinase [EC:2.7.1.49 2.7.4.7]
D      K14153  thiDE; hydroxymethylpyrimidine kinase / phosphomethylpyrimidine kinase / thiamine-phosphate diphosphorylase [EC:2.7.1.49 2.7.4.7 2.5.1.3]
D      K21219  thiDN; hydroxymethylpyrimidine kinase / phosphomethylpyrimidine kinase / thiamine-phosphate diphosphorylase [EC:2.7.1.49 2.7.4.7 2.5.1.3]
D      K18278  THI5; pyrimidine precursor biosynthesis enzyme
D      K03148  thiF; sulfur carrier protein ThiS adenylyltransferase [EC:2.7.7.73]
D      K04487  iscS, NFS1; cysteine desulfurase [EC:2.8.1.7]
D      K03151  thiI; tRNA uracil 4-sulfurtransferase [EC:2.8.1.4]
D      K03150  thiH; 2-iminoacetate synthase [EC:4.1.99.19]
D      K03153  thiO; glycine oxidase [EC:1.4.3.19]
D      K01662  dxs; 1-deoxy-D-xylulose-5-phosphate synthase [EC:2.2.1.7]
D      K03149  thiG; thiazole synthase [EC:2.8.1.10]
D      K10810  tenI; thiazole tautomerase (transcriptional regulator TenI) [EC:5.3.99.10]
D      K03146  THI4, THI1; cysteine-dependent adenosine diphosphate thiazole synthase [EC:2.4.2.60]
D      K22699  thi4; sulfide-dependent adenosine diphosphate thiazole synthase [EC:2.4.2.59]
D      K00878  thiM; hydroxyethylthiazole kinase [EC:2.7.1.50]
D      K00788  thiE; thiamine-phosphate pyrophosphorylase [EC:2.5.1.3]
D      K21220  thiN; thiamine-phosphate diphosphorylase [EC:2.5.1.3]
D      K14154  THI6; thiamine-phosphate diphosphorylase / hydroxyethylthiazole kinase [EC:2.5.1.3 2.7.1.50]
D      K00946  thiL; thiamine-monophosphate kinase [EC:2.7.4.16]
D      K06928  NTPCR; nucleoside-triphosphatase [EC:3.6.1.15]
D      K06949  rsgA, engC; ribosome biogenesis GTPase / thiamine phosphate phosphatase [EC:3.6.1.- 3.1.3.100]
D      K22911  TH2; thiamine phosphate phosphatase / amino-HMP aminohydrolase [EC:3.1.3.100 3.5.99.-]
D      K01077  E3.1.3.1, phoA, phoB; alkaline phosphatase [EC:3.1.3.1]
D      K01078  PHO; acid phosphatase [EC:3.1.3.2]
D      K23458  PHO5_11_12; repressible acid phosphatase [EC:3.1.3.2]
D      K14394  ACP1; low molecular weight phosphotyrosine protein phosphatase [EC:3.1.3.2 3.1.3.48]
D      K07251  thiK; thiamine kinase [EC:2.7.1.89]
D      K00949  thiN, TPK1, THI80; thiamine pyrophosphokinase [EC:2.7.6.2]
D      K00939  adk, AK; adenylate kinase [EC:2.7.4.3]
D      K05307  THTPA; thiamine-triphosphatase [EC:3.6.1.28]
D      K10811  E2.5.1.2; thiamine pyridinylase [EC:2.5.1.2]
D      K03707  tenA; thiaminase (transcriptional activator TenA) [EC:3.5.99.2]
D      K20895  ylmB; formylaminopyrimidine deformylase [EC:3.5.1.-]
D      K20896  TENA_E; formylaminopyrimidine deformylase / aminopyrimidine aminohydrolase [EC:3.5.1.- 3.5.99.-]
C    00740 Riboflavin metabolism [PATH:ko00740]
D      K01497  ribA, RIB1; GTP cyclohydrolase II [EC:3.5.4.25]
D      K14652  ribBA; 3,4-dihydroxy 2-butanone 4-phosphate synthase / GTP cyclohydrolase II [EC:4.1.99.12 3.5.4.25]
D      K08096  gch3; GTP cyclohydrolase IIa [EC:3.5.4.29]
D      K14653  arfB; 2-amino-5-formylamino-6-ribosylaminopyrimidin-4(3H)-one 5'-monophosphate deformylase [EC:3.5.1.102]
D      K01498  ribD1; diaminohydroxyphosphoribosylaminopyrimidine deaminase [EC:3.5.4.26]
D      K00082  ribD2; 5-amino-6-(5-phosphoribosylamino)uracil reductase [EC:1.1.1.193]
D      K11752  ribD; diaminohydroxyphosphoribosylaminopyrimidine deaminase / 5-amino-6-(5-phosphoribosylamino)uracil reductase [EC:3.5.4.26 1.1.1.193]
D      K14654  RIB7, arfC; 2,5-diamino-6-(ribosylamino)-4(3H)-pyrimidinone 5'-phosphate reductase [EC:1.1.1.302]
D      K14655  RIB2, PUS8; tRNA pseudouridine32 synthase / 2,5-diamino-6-(5-phospho-D-ribitylamino)-pyrimidin-4(3H)-one deaminase [EC:5.4.99.28]
D      K22912  PYRP2; 5-amino-6-(5-phospho-D-ribitylamino)uracil phosphatase [EC:3.1.3.104]
D      K20860  FHY1; FMN hydrolase / 5-amino-6-(5-phospho-D-ribitylamino)uracil phosphatase [EC:3.1.3.102 3.1.3.104]
D      K20861  ybjI; FMN hydrolase / 5-amino-6-(5-phospho-D-ribitylamino)uracil phosphatase [EC:3.1.3.102 3.1.3.104]
D      K20862  yigB; FMN hydrolase / 5-amino-6-(5-phospho-D-ribitylamino)uracil phosphatase [EC:3.1.3.102 3.1.3.104]
D      K21063  K21063; 5-amino-6-(5-phospho-D-ribitylamino)uracil phosphatase [EC:3.1.3.104]
D      K21064  ycsE, yitU, ywtE; 5-amino-6-(5-phospho-D-ribitylamino)uracil phosphatase [EC:3.1.3.104]
D      K02858  ribB, RIB3; 3,4-dihydroxy 2-butanone 4-phosphate synthase [EC:4.1.99.12]
D      K00794  ribH, RIB4; 6,7-dimethyl-8-ribityllumazine synthase [EC:2.5.1.78]
D      K00793  ribE, RIB5; riboflavin synthase [EC:2.5.1.9]
D      K00861  RFK, FMN1; riboflavin kinase [EC:2.7.1.26]
D      K20884  FHY; riboflavin kinase / FMN hydrolase [EC:2.7.1.26 3.1.3.102]
D      K11753  ribF; riboflavin kinase / FMN adenylyltransferase [EC:2.7.1.26 2.7.7.2]
D      K07732  rfk; riboflavin kinase, archaea type [EC:2.7.1.161]
D      K01078  PHO; acid phosphatase [EC:3.1.3.2]
D      K23458  PHO5_11_12; repressible acid phosphatase [EC:3.1.3.2]
D      K01093  appA; 4-phytase / acid phosphatase [EC:3.1.3.26 3.1.3.2]
D      K03788  aphA; acid phosphatase (class B) [EC:3.1.3.2]
D      K09474  phoN; acid phosphatase (class A) [EC:3.1.3.2]
D      K14379  ACP5; tartrate-resistant acid phosphatase type 5 [EC:3.1.3.2]
D      K14394  ACP1; low molecular weight phosphotyrosine protein phosphatase [EC:3.1.3.2 3.1.3.48]
D      K14410  ACP2; lysosomal acid phosphatase [EC:3.1.3.2]
D      K00953  FLAD1; FAD synthetase [EC:2.7.7.2]
D      K22949  RIBF; FAD synthetase [EC:2.7.7.2]
D      K14656  ribL; FAD synthetase [EC:2.7.7.2]
D      K01513  ENPP1_3, CD203; ectonucleotide pyrophosphatase/phosphodiesterase family member 1/3 [EC:3.1.4.1 3.6.1.9]
D      K18453  NUDT23; ADP-ribose/FAD diphosphatase [EC:3.6.1.13 3.6.1.18]
D      K05901  BLVRB; biliverdin reductase / flavin reductase [EC:1.3.1.24 1.5.1.30]
D      K00484  hpaC; flavin reductase (NADH) [EC:1.5.1.36]
D      K22393  nfr1; flavin reductase (NADH) subunit 1 [EC:1.5.1.36]
D      K22394  nfr2; flavin reductase (NADH) subunit 2 [EC:1.5.1.36]
D      K23470  C1-hpah; 4-hydroxyphenylacetate 3-hydroxylase, reductase component [EC:1.5.1.36]
D      K05368  fre, ubiB; NAD(P)H-flavin reductase [EC:1.5.1.41]
D      K23462  tgnA; flavin-dependent trigonelline monooxygenase, reductase component [EC:1.5.1.36]
D      K00299  ssuE; FMN reductase [EC:1.5.1.38]
D      K19285  nfrA1; FMN reductase (NADPH) [EC:1.5.1.38]
D      K19286  nfrA2; FMN reductase [NAD(P)H] [EC:1.5.1.39]
D      K20146  ntaB, nmoB; nitrilotriacetate monooxygenase reductase component [EC:1.5.1.42]
D      K04719  bluB; 5,6-dimethylbenzimidazole synthase [EC:1.13.11.79]
D      K15245  tftC, tcpX; flavin reductase [EC:1.5.1.37]
D      K16902  E1.5.1.45; FAD reductase [NAD(P)H] [EC:1.5.1.45]
C    00750 Vitamin B6 metabolism [PATH:ko00750]
D      K00275  pdxH, PNPO; pyridoxamine 5'-phosphate oxidase [EC:1.4.3.5]
D      K23998  PPOX; pyridoxal 5'-phosphate synthase / NAD(P)H-hydrate epimerase [EC:1.4.3.5 5.1.99.6]
D      K00868  pdxK, pdxY; pyridoxine kinase [EC:2.7.1.35]
D      K07758  PDXP; pyridoxal phosphatase [EC:3.1.3.74]
D      K13248  PHOSPHO2; pyridoxal phosphate phosphatase PHOSPHO2 [EC:3.1.3.74]
D      K05275  E1.1.1.65; pyridoxine 4-dehydrogenase [EC:1.1.1.65]
D      K00157  AOX; aldehyde oxidase [EC:1.2.3.1]
D      K03472  epd; D-erythrose 4-phosphate dehydrogenase [EC:1.2.1.72]
D      K03473  pdxB; erythronate-4-phosphate dehydrogenase [EC:1.1.1.290]
D      K00831  serC, PSAT1; phosphoserine aminotransferase [EC:2.6.1.52]
D      K00097  pdxA; 4-hydroxythreonine-4-phosphate dehydrogenase [EC:1.1.1.262]
D      K03474  pdxJ; pyridoxine 5-phosphate synthase [EC:2.6.99.2]
D      K01733  thrC; threonine synthase [EC:4.2.3.1]
D      K06215  pdxS, pdx1; pyridoxal 5'-phosphate synthase pdxS subunit [EC:4.3.3.6]
D      K08681  pdxT, pdx2; pyridoxal 5'-phosphate synthase pdxT subunit [EC:4.3.3.6]
D      K18607  pno; pyridoxine 4-oxidase [EC:1.1.3.12]
[truncated: 3,202,048 more chars]
