# Supplementary material for: Medicago truncatula genotype drives the plant nutritional strategy and its associated rhizosphere bacterial communities
Source: New Phytol. 2024 Nov 28;245(2):767–84. doi: 10.1111/nph.20272 (PMC11655437; doi:10.1111/nph.20272)
Supplement: Supplementary file 2 — Notes S1 Zip file containing datasets and R scripts used to produce the analyses and figures. [file NPH-245-767-s003.zip › Notes_S1/Microbio_R_analyses/00_Data/dbreads_METARHIZO_BACTERIA_C95_T80_G_otuidcorrected_tab_OTU_nonorm_filtered.txt]

>OTU1
GTAGGAGGCAAGCGTTATCCGGATTCACTGGGCGTAAAGCGCGTGCAGGTGGCGCGGTAAGTTGGGCGTGAAATCTCCCGGCTCAACTGGGAGAGGTCGTCCAATACTACCGTGCTTGAGAGCAGAAGAGGAAGATGGAATTCCCGGTGTAGTGGTGAAATGCGTAGATATCGGGAGGAACACCAGTGGCGAAGGCGATCTTCTGGTCTGTTTCTGACACTCAGACGCGACAGCTAGGGTAGTAAACGGGATTAGAGACCCCGGTAATCCTAGCCGTAAACGATGTGAACTTGGCGTTGGTGGGTTAAACTCCATCAGTGCCGTAGCAAACGCGATAAGTTCACCGCCTGGGGACTACGGCCGCAAGGTTAAA
>OTU2
AGAGGGGGCAAGCGTTGCTCGGAATCACTGGGCGTAAAGGGCGCGTAGGCGGGATGGCAAGTCAGTCGTGAAATCTCTCGGCTCAACCGAGAAACGTCGGCTGATACTGCCGTTCTTGAGGGATGCAGAGGAGACTGGAATTCCCGGTGTAGCGGTGAAATGTGTAGAGATCGGGAGGAACACCGGTGGCGAAGGCGGGTCTCTGGGCATTTCCTGACGCTGAGGCGCGAAAGCGTGGGGAGCAAACGGGATTAGATACCCCGGTAGTCCACGCTGTAAACGATGACGACTAGGTGTGGGGTGGGTTAGTCCATTCCGTGCCGCAGCTAACGCATTAAGTCGTCCGCCTGGGGAGTACGGCCGCAAGGTTGAA
>OTU3
GAAGGGGGCTAGCGTTGTTCGGAATTACTGGGCGTAAAGCGAGTGTAGGTGGTTGTCCAAGTTGGATGTGAAAGCCTTGAGCTCAACTCAAGAAATGCATTCAGGACTGGATGGCTAGAGGACCGGAGAGGATAGTGGAATTCCCAGTGTAGTGGTGAAATACGTAGAGATTGGGAAGAACACCAGTGGCGAAGGCGGCTATCTGGACGGTTTCTGACACTAAGACTCGAAAGCGTGGGGAGCAAACAGGATTAGATACCCTGGTAGTCCACGCCGTAAACGATGGGTGCTAGACGTTGGCGAGCTTGCTCGTCAGTGTCGCAGCTAACGCGTTAAGCACCCCGCCTGGGGAGTACGGCCGCAAGGTTGAA
>OTU4
GTAGGGGACGAGCGTTGTCCGGATTCATTGGGCGTAAAGCGCGCGTAGGCGGCTCGGAAAGTCGGTCGTGAAATGCCGGGGCTCAACCCCGGGACTGCGTCCGATACTTCCGGGCTGGAGGTAGGTAGGGGAGATCGGAATTCCTGGTGTAGCGGTGAAATGCGCAGATATCAGGAGGAACACCGGTGGCGAAGGCGGATCTCTGGGCCTTACCTGACGCTGAGGCGCGAAAGCTAGGGGAGCGAACAGGATTAGATACCCTGGTAGTCCTAGCCGTAAACGTTGGGTGCTAGGTGTGGGCGGACATCGACCCCGTCCGTGCCGAAGCTAACGCATTAAGCACCCCGCCTGGGGAGTACGGCCGCAAGGCTAAA
>OTU5
AGAGGTGCCAAGCGTTAGGCGGAATCACTGGGCTTAAAGCGTGTGTAGGCGGATTTGTAAGTACCTTGTGAAATCCCACGGCTCAACCGTGGAACTGCTCGGTATACTGCTTATCTTGAGCCACTTAGGGGCTACCGGAACAAATGGTGGAGCGGTGAAATGCGTAGATATCATTTGGAACGCCAATGGTGAAAACAGGTAGCTGGGAGTGTGCTGACGCTGAGACACGAAAGCCAGGGGAGCGAACGGGATTAGATACCCCGGTAGTCCTGGCCGTAAACGATGTCGACTAGATCGTGGCAGCTCTGACGTTGTCATGGTCGAAGCAAAAGTGCTAAGTCGACCGCCTGGGAAGTACGGTCGCAAGGCTAAA
>OTU6
GTAGGGGGCAAGCGTTGTCCGGAATCATTGGGCGTAAAGCGCGTGTAGGCGGTCCGGTAAGTCGGCTGTGAAAGTCCAGGGCTCAACCCTGGGATGCCGGTCGATACTGCCGGACTAGAGTTCGGAAGAGGCGAGTGGAATTCCCGGTGTAGCGGTGAAATGCGCAGATATCGGGAGGAACACCAATGGCGAAGGCAGCTCGCTGGGACGTTACTGACGCTGAGACGCGAAAGCGTGGGGAGCAAACAGGATTAGATACCCTGGTAGTCCACGCCGTAAACGATGGGCACTAGGTGTGGGAGGTGTCGACTCCTCCCGTGCCGGAGCTAACGCATTAAGTGCCCCGCCTGGGGAGTACGGCCGCAAGGCTAAA
>OTU7
GTAGGGTGCAAGCGTTAATCGGAATTACTGGGCGTAAAGCGTGCGCAGGCGGTGATGTAAGACAGGTGTGAAATCCCCGGGCTTAACCTGGGAACTGCATTTGTGACTGCATCGCTGGAGTGCGGCAGAGGGGGATGGAATTCCGCGTGTAGCAGTGAAATGCGTAGATATGCGGAGGAACACCGATGGCGAAGGCAATCCCCTGGGCCTGCACTGACGCTCATGCACGAAAGCGTGGGGAGCAAACAGGATTAGATACCCTGGTAGTCCACGCCCTAAACGATGTCAACTGGTTGTTGGGTCTTCACTGACTCAGTAACGAAGCTAACGCGTGAAGTTGACCGCCTGGGGAGTACGGCCGCAAGGTTGAA
>OTU8
AGAGGGTGCAAGCGTTGTTCGGAATCATTGGGCGTAAAGGGCGTGTAGGCGGTCTGCTAAGTCATGTGTGAAAGCCCTCGGCTTAACCGAGGAACGACGCATGAAACTGGCAAGCTAGAGTACCAAAGAGGGGGGTGGAATTCCCGGTGTAGCGGTGAAATGCGTAGATATCGGGAGGAACACCGGTGGCGAAGGCGGCCCCCTGGTTGGATACTGACGCTGAGACGCGAAAGCGTGGGGAGCAAACAGGATTAGATACCCTGGTAGTCCACGCTGTAAACGATGGGCACTAGGTGTCCGGGGTATTGACCCCCTGGGTGCCGCAGCTAACGCATTAAGTGCCCCGCCTGGGGAGTACGGTCGCAAGATTAAA
>OTU9
AGAGGGGGCAAGCGTTGTTCGGAATTACTGGGCGTAAAGGGCGCGTAGGCGGCCTGCTAAGTCGAACGTGAAATCCCTGGGCTCAACCCAGGAACTGCGTCCGATACTGGTTGGCTTGAATCCGGGAGAGGGATGTGGAATTCCAGGTGTAGCGGTGAAATGCGTAGATATCTGGAGGAACACCGGTGGCGAAGGCGACATCCTGGACCGGTATTGACGCTGAGGCGCGAAAGCCAGGGGAGCAAACGGGATTAGATACCCCGGTAGTCCTGGCCCTAAACGATGAATGCTTGGTGTGGTGGGTATCGATCCCTACCGTGCCGAAGCTAACGCATTAAGCATTCCGCCTGGGGAGTACGGTCGCAAGGCTGAA
>OTU10
GGAGGGTGCAAGCGTTATCCGGATTCACTGGGTTTAAAGGGTGCGTAGGTGGGCAAGTAAGTCAGTGGTGAAATCTCCGGGCTTAACCCGGAAACTGCCATTGATACTATTTGTCTTGAATACTGTGGAGGTCAGCGGAATATGTCATGTAGCGGTGAAATGCTTAGATATGACATAGAACACCAATTGCGAAGGCAGCTGGCTACACAAATATTGACACTGAGGCACGAAAGCGTGGGGATCAAACAGGATTAGATACCCTGGTAGTCCACGCCCTAAACTATGGATACTCGACATTTGCGATAAACTGCAAGTGTCTGAGCGAAAGCATTAAGTATCCCACCTGGGAAGTACGATCGCAAGATTGAA
>OTU11
AGAGGTGCCAAGCGTTAGGCGGAATCACTGGGCTTAAAGCGTGTGTAGGCGGATCGTTAAGTACCTTGTGAAATCCCACGGCTCAACCGTGGAACTGCTCGGTATACTGGCGATCTTGAGCCACCTAGGGGCAACTGGAACAAGCGGTGGAGCGGTGAAATGCGTAGATATCGCTTGGAACGCCAACGGTGAAAACAGGTTGCTGGGGGTGTGCTGACGCTGAGACACGAAAGCCAGGGGAGCGAACGGGATTAGATACCCCGGTAGTCCTGGCCCTAAACGATGTCGACTAGATCGTAGTGCCTCTGACGGTATTACGGTCGAAGCAAAAGTGCTAAGTCGACCGCCTGGGAAGTACGGTCGCAAGGCTAAA
>OTU12
AGAGGGTGCAAACGTTGCTCGGAATCACTGGGCGTAAAGGGCGTGTAGGCGGGAATGTAAGTCGGGCGTGAAAGCCCCAGGCTCAACCTGGGAACTGCACTCGAAACTGCGTTTCTTGAGTATCGGAGAGGAAAGCGGAATACCTGGTGTAGAGGTGAAATTCGTAGATATCAGGTGGAACACCAGTGGCGAAGGCGGCTTTCTGGACGATAACTGACGCTGAGACGCGAAAGCGTGGGGAGCAAACAGGATTAGATACCCTGGTAGTCCACGCCGTAAACGATGAGTGCTAGGTGCTGTGGGTATTGACCCCCGCGGTGCCGAAGCTAACGCATTAAGCACTCCGCCTGGGAAGTACGGTCGCAAGACTAAA
>OTU13
AGAGGGTGCAAACGTTGCTCGGAATCACTGGGCGTAAAGGGCGTGTAGGCGGGAAGGAAAGTCAGATGTGAAATCCCTGGGCTCAACCCAGGAACTGCATTTGAAACTCCCTTTCTTGAGTGTCGGAGAGGAAAGTGGAATTCCTGGTGTAGAGGTGAAATTCGTAGATATCAGGAGGAACACCGGTGGCGAAGGCGGCTTTCTGGACGACAACTGACGCTGAGACGCGAAAGCGTGGGGAGCAAACAGGATTAGATACCCTGGTAGTCCACGCTGTAAACGATGAACACTAGGTGTCGTGGGTATTGACCCCCGCGGTGCCGCAGCTAACGCATTAAGTGTTCCGCCTGGGAAGTACGGTCGCAAGACTAAA
>OTU14
GGAGGGTGCAAGCGTTATCCGGATTCACTGGGTTTAAAGGGTGCGTAGGAGGGCAGGTAAGTCAGTGGTGAAATCTCCAAGCTTAACTTGGAAACTGCCGTTGATACTATCTGTCTTGAATACCGTGGAGGTGAGCGGAATATGTCATGTAGCGGTGAAATGCTTAGATATGACATAGAACACCAATTGCGAAGGCAGCTCGCTACACGAATATTGACTCTGAGGCACGAAAGCGTGGGGATCAAACAGGATTAGATACCCTGGTAGTCCACGCCCTAAACGATGGATACTCGACATACGCGATACACAGTGTGTGTCTGAGCGAAAGCATTAAGTATCCCACCTGGGAAGTACGACCGCAAGGTTGAA
>OTU15
AGAGGATGCAAGCGTTATCCGGAATGATTGGGCGTAAAGCGTCTGTAGGTGGCTTTTTAAGTTCGCCGTCAAATCCCAGGGCTCAACCCTGGACAGGTGGTGAAAACTACTAAGCTAGAGTACGGTAGGGGCAGAGGGAATTTCCGGTGGAGCGGTGAAATGCGTAGAGATCGGAAGGAACACCAATGGCGAAAGCACTCTGCTGGGCCGACACTGACACTGAGAGACGAAAGCTAGGGGAGCGAATGGGATTAGAGACCCCAGTAGTCCTAGCCGTAAACGATGGATACTAGGTGGCTGTGCGTATCGACCCGTGCAATGCTGTAGCTAACGCGTTAAGTATCCCGCCTGGGGAGTACGTTCGCAAGAATGAA
>OTU16
GTAGGGGGCGAGCGTTGTCCGGAATCATTGGGCGTAAAGAGCTCGTAGGCGGCTCAGTAAGTCGGGTGTGAAACCCCCAGGCTCAACCTGGGGACGCCACCCGATACTGCTGTGGCTAGAGTCCAGTAGGGGAGTGTGGAATTCCCGGTGTAGCGGTGAAATGCGCAGATATCGGGAGGAACACCAGCGGCGAAGGCGGCACTCTGGGCTGGAACTGACGCTGAGGAGCGAAAGCGTGGGTAGCAAACAGGATTAGATACCCTGGTAGTCCACGCCGTAAACGTTGGGCACTAGGTGTGGGGACCCTCCAACGGTCTCCGTGCCGTAGCTAACGCATTAAGTGCCCCGCCTGGGGAGTACGGCCGCAAGGCTAAA
>OTU17
GTAGGAGGCAAGCGTTATCCGGAGTTACTGGGCGTAAAGCGCGTGTAGGTGGGTTGGTAAGTTACTTATGAAAGCTCCTGGCTAAACTAGGAGAGGTTGAGTGATACTGCCAGTCTTGAATAGAGGAGAGGTTGACGGAATTCCGCGTGTAGTGGTGAAATGCGTAGAGATGCGGAAGAACACCAGTGGCGAAGGCGGTCAACTGGCCTCATATTGACACTCAGACGCGAAGGCATGGGTAGCGAACGGGATTAGAAACCCCGGTAGTCCATGCAATAAACGATGCACACTGAATGTTCGTTGTCCTACGGGGCAATGAGTGTTGAAGCTAACGCGTTAAGTGTGCCGCCTGGGGAGTACGGTCGCAAGGCTAAA
>OTU18
GTAGGAGGCAAGCGTTATCCGGAGTAACTGGGCGTAAAGGGCGAGTAGGTGGTTGCGTAAGTTGGTTATGAAAGCTCCTGGCTAAACTGGGAGAGGTTGACCAAGACTGCGCGACTTGAGTGGAGAAGAGGTAAACGGAATTCCGCGTGTAGTGGTGAAATGCGTAGAGATGCGGAAGAACACCAGTGGCGAAGGCGGTTTACTGGTCTCCAACTGACACTGAACCGCGAAAGCATGGGTAGCGAACGGGATTAGAAACCCCGGTAGTCCATGCCGTAAACGATGCACACTAAACGTTCGACATCCGCGAGGGTGTTGAGTGTTGAAGCTAACGCGATAAGTGTGCCGCCTGGGGAGTACGGTCGCAAGGCTAAA
>OTU19
GTAGGGGGCTAGCGTTGTCCGGAATCATTGGGCGTAAAGAGCGTGTAGGCGGCCCGGTAAGTCCGCTGTGAAAGTCGGGGGCTCAACCCTCGAATGCCGGTGGATACTGTCGGGCTAGAGTGCGGAAGAGGCGAGTGGAATTCCTGGTGTAGCGGTGAAATGCGCAGATATCAGGAGGAACACCGATTGCGAAGGCAGCTCGCTGGGACGTAACTGACGCTGAGACGCGAAAGCGTGGGGAGCAAACAGGATTAGATACCCTGGTAGTCCACGCTGTAAACGATGGGCACTAGGTGTGGGGGGTGTCGACTCCCTCCGTGCCGAAGCTAACGCATTAAGTGCCCCGCCTGGGGAGTACGGCCGCAAGGCTAAA
>OTU20
GAAGGGGGCTAGCGTTGCTCGGAATTACTGGGCGTAAAGGGCGCGTAGGCGGACAGTTTAGTCAGAGGTGAAAGCCCAGGGCTCAACCTTGGAATTGCCTTTGATACTGGCTGTCTTGAGTTCGGGAGAGGTGAGTGGAATGCCGAGTGTAGAGGTGAAATTCGTAGATATTCGGCGGAACACCAGTGGCGAAGGCGACTCACTGGCCCGATACTGACGCTGAGGCGCGAAAGCGTGGGGAGCAAACAGGATTAGATACCCTGGTAGTCCACGCTGTAAACGATGAGTGCTAGTTGTCGGCATGCATGCATGTCGGTGACGCAGCTAACGCATTAAGCACTCCGCCTGGGGAGTACGGTCGCAAGATTAAA
>OTU21
AGAGGGTGCAAACGTTGTTCGGAATTACTGGGCGTAAAGCGCGTGTAGGCGGCCCTGCAAGTCGGGTGTGAAATCCCATGGCTCAACCATGGAAGTGCATTCGAAACTGCAGGGCTAGAGTCCTGGAGAGGAAGGTGGAATGCTTGGTGTAGAGGTGAAATTCGTAGATATCAAGCGGAACACCGGTGGCGAAGGCGGCCTTCTGGACAGTGACTGACGCTGAGACGCGAAAGCGTGGGGAGCAAACAGGATTAGATACCCTGGTAGTCCACGCCGTAAACGATGAGTGCTAGGTGTCACGGGCTTTGACCCTCGTGGTGCCGAAGCTAACGCGTTAAGCACTCCGCCTGGGGAGTACGGTCGCAAGACTAAA
>OTU22
GGAGGGAGCTAGCGTTGTTCGGAATTACTGGGCGTAAAGCGCACGTAGGCGGCTACTCAAGTCGGGGGTGAAAGCCCGGGGCTCAACCCCGGAACTGCCCTCGAAACTAGGTAGCTAGAATCTTGGAGAGGTCAGTGGAATTCCGAGTGTAGAGGTGAAATTCGTAGATATTCGGAAGAACACCAGTGGCGAAGGCGACTGACTGGACAAGTATTGACGCTGAGGTGCGAAAGCGTGGGGAGCAAACAGGATTAGATACCCTGGTAGTCCACGCCGTAAACGATGATAACTAGCTGTCCGGGCACTTGGTGCTTGGGTGGCGCAGCTAACGCATTAAGTTATCCGCCTGGGGAGTACGGTCGCAAGATTAAA
>OTU23
GAAGGGGGCTAGCGTTGCTCGGAATCACTGGGCGTAAAGCGCACGTAGGCGGACTCTTAAGTCGGTGGTGAAATCCTGGAGCTCAACTCCAGAACTGCCTTCGATACTGGGAGTCTCGAGTTCGGGAGAGGTGAGTGGAACTGCGAGTGTAGAGGTGAAATTCGTAGATATTCGCAAGAACACCAGTGGCGAAGGCGGCTCACTGGCCCGATACTGACGCTGAGGTGCGAAAGCGTGGGGAGCAAACAGGATTAGATACCCTGGTAGTCCACGCCGTAAACGATGAATGCTAGCCGTTGGTGGGTTTACCCTTCAGTGGCGCAGCTAACGCTTTAAGCATTCCGCCTGGGGAGTACGGTCGCAAGATTAAA
>OTU24
GTAGGGGGCAAGCGTTGTCCGGATTTATTGGGCGTAAAGAGCGTGTAGGCGGCCAGACAGGTCCGTTGTGAAAACTAGAGGCTTAACCTCTAGACGTCGATGGAAACCGTCTGGCTAGAGTCCGGAAGAGGAGAATGGAATTCCTGGTGTAGCGGTGAAATGCGCAGATATCAGGAAGAACACCCGTGGCTAAGGCGGTTCTCTAGTACGGTACTGACGCTGAGACGCGAAAGCGTGGGGAGCGAACAGGATTAGATACCCTGGTAGTCCACGCCGTAAACGATGGGTGCTAGGTGTGGGGGGTGTCGACTCCCCCCGTGCCGAAGCTAACGCATTAAGCACCCCGCCTGGGGAGTACGGCCGCAAGGCTAAA
>OTU25
GTAGGGTGCGAGCGTTAATCGGAATTACTGGGCGTAAAGTGTGCGCAGGTGGCCGCGCAAGTCGAGTGTGAAATCCCCGAGCTTAACTTGGGAATTGCGCTCGAAACTACGTGGCTCGAGTGTGGCAGAGGAAGGTGGAATTCCACGTGTAGCGGTGAAATGCGTAGAGATGTGGAGGAACACCGATGGCGAAGGCAGCCTTCTGGGCCAACACTGACGCTCATGCACGAAAGCGTGGGGAGCAAACAGGATTAGATACCCTGGTAGTCCACGCCCTAAACGATGATGACTAGTTGTTGGGGGAGTTAAATCCCTTAGTAACGCAGCTAACGCGTGAAGTCATCCGCCTGGGGAGTACGGTCGCAAGATTAAA
>OTU26
GAAGGGGGCTAGCGTTGTTCGGAATTACTGGGCGTAAAGCGCACGTAGGCGGATTGTTAAGTGAGGGGTGAAATCCCAGGGCTCAACCCTGGAACTGCCTTTCATACTGGCAATCTAGAGTCCAGAAGAGGTGAGTGGAATTCCGAGTGTAGAGGTGAAATTCGTAGATATTCGGAGGAACACCAGTGGCGAAGGCGGCTCACTGGTCTGGTACTGACGCTGAGGTGCGAAAGCGTGGGGAGCAAACAGGATTAGATACCCTGGTAGTCCACGCCGTAAACGATGAATGTTAGCCGTCGGGCAGTTTACTGTTCGGTGGCGCAGCTAACGCATTAAACATTCCGCCTGGGGAGTACGGTCGCAAGATTAAA
>OTU27
GTAGGGGGCAAGCGTTGTCCGGAATCATTGGGCGTAAAGCGCGCGTAGGCGGTCCGGTAAGTCCGCTGTGAAAGTCAAAGGCTCAACCTTTGAATGCCGGTGGATACTGTCGGACTCGAGTCCGGAAGAGGCGAGTGGAATTCCTGGTGTAGCGGTGGAATGCGCAGATATCAGGAGGAACACCAATAGCGAAGGCAGCTCGCTGGGACGGTACTGACGCTAAGGCGCGAAAGCGTGGGGAGCGAACAGGATTAGATACCCTGGTAGTCCACGCCGTAAACGATGGGCACTAGGTGTGGGAGGTGTCGACTCCTCCCGTGCCGTCGCTAACGCACTAAGTGCCCCGCCTGGGGAGTACGGCCGCAAGGCTAAA
>OTU28
GGGGGGGGCAAGCGTTGTTCGGAATTACTGGGCGTAAAGGGCTCGTAGGCGGCCAACTAAGTCAGACGTGAAATCCCCAGGCTCAACCTGGGAACTGCGTCTGATACTGGATGGCTTGAATTCGGGAGAGGGATGCAGAATTCCAGGTGTAGCGGTGAAATGCGTAGATATCTGGAGGAATACCGGTGGCGAAGGCGGCATCCTGGACCGACATTGACGCTGAGGAGCGAAAGCTAGGGGAGCAAACGGGATTAGATACCCCGGTAGTCCTAGCCCTAAACGATGAATGCTTGGTGTAACGGGTATCGATCCCTGTTGTGCCGAAGCTAACGCATTAAGCATTCCGCCTGGGGAGTACGGTCGCAAGGCTGAA
>OTU29
GAAGGGTGCAAGCGTTACTCGGAATTACTGGGCGTAAAGCGTGCGTAGGTGGTTCGTTAAGTCTGATGTGAAAGCCCTGGGCTCAACCTGGGAATGGCATTGGATACTGGCGACCTAGAGTGCGGTAGAGGGTGGCGGAATTCCCGGTGTAGCAGTGAAATGCGTAGATATCGGGAGGAACATCCGTGGCGAAGGCGGCCACCTGGACCAGCACTGACACTGAGGCACGAAAGCGTGGGGAGCAAACAGGATTAGATACCCTGGTAGTCCACGCCCTAAACGATGCGAACTGGATGTTGGGTGCAACTTGGCACTCAGTATCGAAGCTAACGCGTTAAGTTCGCCGCCTGGGAAGTACGGTCGCAAGACTGAA
>OTU30
GGAGGGTGCTAGCGTTGTTCGGAATCACTGGGCGTAAAGGGCGCGTAGGCGGCCCTGGCAGTCGGCTTGTGAAAGCCCGGGGCTCAACCCCGGAGGTGCGGCCGAAACACCAGGGCTGGAGGCCGGAAGAGGAGGGTGGAATACCCAGTGTAGAGGTGAAATTCGTAGATATTGGGTGGAACACCGGTGGCGAAAGCGGCTCTCTGGTCCGGACCTGACGCTGAGGCGCGAAAGCGTGGGGAGCAAACAGGATTAGATACCCTGGTAGTCCACGCCCTAAACGATGTGGGCTAGACGTCGGGGGGCTTGCCCCTCGGTGTCGCAGCGAACGCGTTAAGCCCACCGCCTGGGGAGTACGGCCGCAAGGTTAAA
>OTU31
GTAGGGTGCAAGCGTTAATCGGAATTACTGGGCGTAAAGCGTGCGCAGGCGGTTTTGTAAGTCTGTCGTGAAATCCCCGGGCTCAACCTGGGAATGGCGATGGAGACTGCAAGGCTAGAATCTGGCAGAGGGGGGTAGAATTCCACGTGTAGCAGTGAAATGCGTAGAGATGTGGAGGAACACCGATGGCGAAGGCAGCCCCCTGGGTCAAGATTGACGCTCATGCACGAAAGCGTGGGGAGCAAACAGGATTAGATACCCTGGTAGTCCACGCCCTAAACGATGTCTACTAGTTGTCGGGTCTTAATTGACTTGGTAACGCAGCTAACGCGTGAAGTAGACCGCCTGGGGAGTACGGTCGCAAGATTAAA
>OTU32
GTAGGGTGCAAGCGTTAATCGGAATTACTGGGCGTAAAGCGTGCGCAGGCGGTTATGCAAGACAGATGTGAAATCCCCGGGCTCAACCTGGGAACTGCATTTGTGACTGCATAGCTAGAGTACGGTAGAGGGGGATGGAATTCCGCGTGTAGCAGTGAAATGCGTAGATATGCGGAGGAACACCGATGGCGAAGGCAATCCCCTGGACCTGTACTGACGCTCATGCACGAAAGCGTGGGGAGCAAACAGGATTAGATACCCTGGTAGTCCACGCCCTAAACGATGTCAACTGGTTGTTGGGAGGGTTTCTTCTCAGTAACGTAGCTAACGCGTGAAGTTGACCGCCTGGGGAGTACGGCCGCAAGGTTGAA
>OTU33
GGAGGGTGCAAGCGTTATCCGGATTCACTGGGTTTAAAGGGTGCGTAGGTGGGTTGGTAAGTCAGTGGTGAAATCCCCGAGCTTAACTTGGGAACTGCCATTGATACTATCAGTCTTGAATATTGTGGAGGTTAGCGGAATATGTCATGTAGCGGTGAAATGCTTAGATATGACATAGAACACCAATTGCGAAGGCAGCTGGCTACGCATATATTGACACTGAGGCACGAAAGCGTGGGGATCAAACAGGATTAGATACCCTGGTAGTCCACGCCCTAAACTATGGATACTCGACATCAGCGATACACTGTTGGTGTCTGAGCGAAAGCATTAAGTATCCCACCTGGGAAGTACGATCGCAAGATTGAA
>OTU34
GTAGGGACCAAGCGTTGTCCGGATTCATTGGGCGTAAAGAGCTCGTAGGCGGTTCGATAAGTCGGGTGTGAAACCTCCAGGCTCAACCTGGAGACGCCACCCGATACTGTCGTGACTAGAGTCCAGTAGGGGAGCGTGGAATTCCTGGTGTAGCGGTGAAATGCGCAGATATCAGGAGGAACACCAGCGGCGAAGGCGGCGCTCTGGGCTGGAACTGACGCTGAGGAGCGAAAGCGTGGGGAGCGAACAGGATTAGATACCCTGGTAGTCCACGCCGTAAACGTTGGGTACTAGGTGTGGGGTCTTATCAACGGATTCCGTGCCGAAGCTAACGCATTAAGTACCCCGCCTGGGGAGTACGGCCGCAAGGCTAAA
>OTU35
AGAGGGTGCGAGCGTTAATCGGAATTACTGGGCGTAAAGCGCGCGTAGGCGGCTTTGCAAGTCGGGTGTGAAATCCCCAGGCTTAACCTGGGAACTGCATTCGAGACTGCATTGCTAGAGTATGGGAGAGGGAAGTGGAATTTCCGGTGTAGCGGTGAAATGCGTAGATATCGGAAGGAACATCAGTGGCGAAAGCGACTTCCTGGACCAATACTGACGCTCATGTGCGAAAGCGTGGGGAGCAAACAGGATTAGATACCCTGGTAGTCCACGCCATAAACGATGAGAACTGGATGTCGGGAGGGTCTGCCTCTCGGTGTCGTAGCTAACGCGTTAAGTTCTCCGCCTGGGGAGTACGGCCGCAAGGTTGAA
>OTU36
GAAGGATGCAAGCGTTATCCGGATTCATTGGGTTTAAAGGGAGCGTAGGTGGCCTTATAAGTCAGTGGTGAAATCTCTGGGCTTAACCCAGAAATTGCCATTGATACTGTAGGGCTTGAGTATAGATGCCGTTGGCGGAATATGACATGTAGTGGTGAAATACATAGAGATGTCATAGAACACCGATTGCGAAGGCAGCTAACGAAACTATAACTGACACTGAGGCTCGAAAGTGTGGGGATCAAACAGGATTAGATACCCTGGTAGTCCACACTGTAAACGATGATTACTCGCTGCTAGAGGGCAACTTTTAGTGGCTTAGCGAAAGCGATAAGTAATCCACCTGGGGAGTACGCCGGCAACGGTGAA
>OTU37
GTAGGGGGCAAGCGTTGTCCGGATTTATTGGGCGTAAAGAGCGTGTAGGCGGCCAGATAGGTCAGCTGTGAAAACTCGAGGCTCAACCTCGAGATGTCGGCTGAAACCATCTGGCTAGAGTCCGGAAGAGGAGAATGGAATTCCCGGTGTAGCGGTGAAATGCGCAGATATCGGGAAGAACACCCGTGGCGAAGGCGGTTCTCTGGGACGGTACTGACGCTGAGACGCGAAAGCGTGGGGAGCGAACAGGATTAGATACCCTGGTAGTCCACGCCGTAAACGATGGGAACTAGGTGTGGGCGGTGTCGACTCCGTCCGTGCCGAAGCTAACGCATTAAGTTCCCCGCCTGGGGAGTACGGCCGCAAGGCTAAA
>OTU38
GAAGGGAGCTAGCGTTGTTCGGAATCACTGGGCGTAAAGCGCACGTAGGCGGATGTGTCAGTCAGGGGTGAAATCCCGGAGCTCAACTTCGGAACTGCCTTTGATACAGCACGTCTTGAGTCCGGAAGAGGTGGGTGGAATTCCTAGTGTAGAGGTGAAATTCGTAGATATTAGGAAGAACACCGGTGGCGAAGGCGGCCCACTGGTCCGGTACTGACGCTGAGGTGCGAAAGCGTGGGGAGCAAACAGGATTAGATACCCTGGTAGTCCACGCTGTAAACGATGGATGCTAGCCGTCAGCAAGCATGCTTGTTGGTGGCGCAGCTAACGCATTAAGCATCCCGCCTGGGGAGTACGGCCGCAAGGTTAAA
>OTU39
GTAGGGTGCGAGCGTTGTCCGGAATTATTGGGCGTAAAGGGCTCGTAGGCGGTTTGTCGCGTCGGGAGTGAAAACCTCGGGCTTAACTCGGGGCTTGCTTTCGATACGGGCAGACTGGAGGTATGCAGGGGAGAACGGAATTCCTGGTGTAGCGGTGAAATGCGCAGATATCAGGAGGAACACCGGTGGCGAAGGCGGTTCTCTGGGCATGACCTGACGCTGAGGAGCGAAAGTGTGGGGAGCGAACAGGATTAGATACCCTGGTAGTCCACACCGTAAACGTTGGGCGCTAGGTGTGGGATCCATTCCACGGGTTCCGTGCCGCAGCTAACGCATTAAGCGCCCCGCCTGGGGAGTACGGCCGCAAGGCTAAA
>OTU40
GTAGGGTGCGAGCGTTAATCGGAATTACTGGGCGTAAAGCGTGCGCAGGCGGTTTTGTAAGCCAGATGTGAAATCCCCGGGCTTAACCTGGGAATGGCATTTGGGACTGCAAGGCTTGAGTGCGGCAGAGGAGACTGGAATTCCTGGTGTAGCAGTGAAATGCGTAGATATCAGGAGGAATACCGATGGCGAAGGCAGGTCTCTGGGCTGACACTGACGCTCATGCACGAAAGCGTGGGGAGCAAACAGGATTAGATACCCTGGTAGTCCACGCCCTAAACGATGTCGACTGGTTGTTGGGGGTTTGACACTCTCAGTAACGAAGCTAACGCGTGAAGTCGACCGCCTGGGGAGTACGGCCGCAAGGTTAAA
>OTU41
AGAGGGGGCAAGCGTTATTCGGAATTATTGGGCGTAAAGGGCGCGTAGGCGGCTTTTCAAGTGACGGGTGAAATCCCTCGGCTTAACCGAGGAACTGCCTGTCAGACTGGAAGGCTTGAGACCGGGAGAGGTGAGTGGAATTCCCAGTGTAGCGGTGAAATGCGTAGATATTGGGAGGAACACCAGTGGCGAAGGCGGCTCACTGGACCGGAACTGACGCTGAGGCGCGAAAGCGTGGGGAGCAAACAGGATTAGATACCCTGGTAGTCCACGCCGTAAACGATGAGTGCTTGGTGTAGCGGGTATCGACCCCTGCTGTGCCGAAGTCAACACATTAAGCACTCCGCCTGGGGAGTACGGTCGCAAGACTGAA
>OTU42
GTAGGGGGCAAGCGTTGTCCGGATTTATTGGGCGTAAAGAGCGTGTAGGCGGCCAGACAGGTCCGTTGTGAAAACTCGAGGCTCAACCTCGAGACGTCGACGGAAACCGTCTGGCTAGAGTCCGGAAGAGGAGTGTGGAATTCCTGGTGTAGCGGTGAAATGCGCAGATATCAGGAAGAACACCTATGGCGAAGGCAGCACTCTGGGACGGTACTGACGCTGAGACGCGAAAGCGTGGGGAGCGAACAGGATTAGATACCCTGGTAGTCCACGCCGTAAACGATGGATGCTAGGTGTGGGCGGTGTCGACTCCGTCCGTGCCGAAGCTAACGCATTAAGCATCCCGCCTGGGGAGTACGGCCGCAAGGCTAAA
>OTU43
GTAGGAGGCGAGCGTTGTCCGGAATCATTGGGCGTAAAGAGCGCGCAGGCGGCTTGGCAAGTCGGGTGTGAAATCCCGGGGCTCAACCCCGGGACTGCATTCGATACTGTCAGGCTAGAGGTAGGTAGGGGAGATCGGAATTCCTGGTGTAGCGGTGAAATGCGCAGATATCAGGAGGAACACCGGTGGCGAAGGCGGATCTCTGGGCCTTACCTGACGCTCAGGCGCGAAAGCTAGGGGAGCGAACAGGATTAGATACCCTGGTAGTCCTAGCCGTAAACGTTGGGTGCTAGGTGTGGGCGGATATCAACCCCGTCCGTGCCGAAGCTAACGCATTAAGCACCCCGCCTGGGGAGTACGGCCGCAAGGCTAAA
>OTU44
GAAGGGGGCTAGCGTTGCTCGGAATCACTGGGCGTAAAGCGCACGTAGGCGGTCTTTTAAGTCAGGGGTGAAATCCTGGAGCTCAACTCCAGAACTGCCTTTGATACTGAGAGACTTGAGTCCGGGAGAGGTGAGTGGAACTGCGAGTGTAGAGGTGAAATTCGTAGATATTCGCAAGAACACCAGTGGCGAAGGCGGCTCACTGGCCCGGTACTGACGCTGAGGTGCGAAAGCGTGGGGAGCAAACAGGATTAGATACCCTGGTAGTCCACGCCGTAAACGATGGATGCTAGCCGTTGGCAGGCTTGCCTGTCAGTGGCGCAGCTAACGCATTAAGCATCCCGCCTGGGGAGTACGGTCGCAAGATTAAA
>OTU45
AGAGGGTGCAAACGTTGTTCGGAATTACTGGGCGTAAAGCGCGTGTAGGCGGCTCGGCAAGTCGGGTGTGAAAGCCCTGGGCTTAACCTAGGAAGTGCACTCGAAACTGCCAAGCTTGAGTTCTGGAGAGGAAGGCGGAATTCTCGGTGTAGAGGTGAAATTCGTAGATATCGAGAGGAACACCGGTGGCGAAGGCGGCCTTCTGGACAGCAACTGACGCTGAGACGCGAAAGCGTGGGGAGCAAACAGGATTAGATACCCTGGTAGTCCACGCCGTAAACGATGAGTGCTAGGTGTCGCGGGTTTTGACCCCTGCGGTGCCGTAGCTAACGCATTAAGCACTCCGCCTGGGGAGTACGGCCGCAAGGCTAAA
>OTU46
GGAGGGTGCAAGCGTTATCCGGATTCACTGGGTTTAAAGGGTGCGTAGGTGGAGTGGTAAGTCAGTGGTGAAATCTCCAAGCTTAACTTGGAAACTGCCGTTGATACTATCATTCTTGAATATCGTGGAGGTAAGCGGAATATGTCATGTAGCGGTGAAATGCTTAGATATGACATAGAACACCGATTGCGAAGGCAGCTTGCTACACGATCATTGACACTGAGGCACGAAAGCGTGGGGATCAAACAGGATTAGATACCCTGGTAGTCCACGCCCTAAACGATGATTACTCGACATCAGCGATACACTGTTGGTGTCTGAGCGAAAGCATTAAGTAATCCACCTGGGAAGTACGATCGCAAGATTGAA
>OTU47
GTAGGTGGCAAGCGTTGTCCGGAATTATTGGGCGTAAAGCGCGCGCAGGCGGTCCTTTAAGTCTGATGTGAAAGCCCACGGCTCAACCGTGGAGGGTCATTGGAAACTGGGGGACTTGAGTACAGAAGAGGAAAGCGGAATTCCACGTGTAGCGGTGAAATGCGTAGAGATGTGGAGGAACACCAGTGGCGAAGGCGGCTTTCTGGTCTGTAACTGACGCTGAGGCGCGAAAGCGTGGGGAGCAAACAGGATTAGATACCCTGGTAGTCCACGCCGTAAACGATGAGTGCTAAGTGTTAGAGGGTTTCCGCCCTTTAGTGCTGCAGCTAACGCATTAAGCACTCCGCCTGGGGAGTACGGCCGCAAGGCTGAA
>OTU48
GTAGGTGGCAAGCGTTGTCCGGATTTATTGGGTTTAAAGGGTGCGTAGGCGGCCCTGTAAGTCAGTGCTGAAATATCCCAGCTTAACTGGGAGGGTGGCATTGATACTGCGGGGCTAGAGTACAGATGAGGTAGGCGGAATTGACGGTGTAGCGGTGAAATGCTTAGATATCGTCAAGAACACCTATAGCGAAGGCAGCTTACTAGGCTGTAACTGACGCTGAGGCACGAAAGTGTGGGGATCAAACAGGATTAGATACCCTGGTAGTCCACACTGTAAACGTTGATTACTCGCTGTGTGCGATATACAGTACGCGGCCAAGCGAAAGCGCTAAGTAATCCACCTGGGGAGTACGCCGGCAACGGTGAA
>OTU49
GAACCGAGCGAACGTTGTTCGGAATCACTGGGCTTAAAGGGCGCGTAGGCGGGTGTTCAAGTCCGGGGTGAAATCCTCCAGCTCAACTGGAGAACTGCCTTGGATACTGGGCACCTCGAGGGTGGTAGGGGTATGCGGAACTATCGGTGGAGCGGTGAAATGCGTTGATATCGATAGGAACTCCGGTGGCGAAGGCGGCATACTGGACCACATCTGACGCTGAGGCGCGAAAGCCAGGGGAGCGAACGGGATTAGATACCCCGGTAGTCCTGGCCCTAAACGATGGGAACTAGCTAGTAGGGTTCACATGGCTTTACTGGCGAAGCAAAAGTGCTAAGTTCCCCGCCTGGGGAGTATGGTCGCAAGGCTGAA
>OTU50
AGAGGGTGCGAGCGTTAATCGGAATTACTGGGCGTAAAGCGTGCGTAGACGGTTATTTAAGTCGGGTGTGAAAGCCCCGGGCTCAACCTGGGAATTGCATTCGAGACTGAATAGCTAGGGTACGGTAGAGGGAAGCGGAATTTCCGGTGTAGCGGTGAAATGCGTAGATATCGGAAGGAACATCAGTGGCGAAAGCGGCTTCCTGGACCAGTACCGACGTTCAGGCACGAAAGCGTGGGGAGCAAACAGGATTAGATACCCTGGTAGTCCACGCCATAAACGATGAGGACTAGACGTTGGAGGGGTAAGCCTTTCAGTGTCGTAGCTAACGCGCTAAGTCCTCCGCCTGGGGAGTACGGCCGCAAGGTTGAA
>OTU51
GAAGGGGGCTAGCGTTGTTCGGATTTACTGGGCGTAAAGCGCACGTAGGCGGATCGTTAAGTCGGGGGTGAAATCCTGGAGCTCAACTCCAGAACTGCCTTCGATACTGGCGATCTTGAGTCCGGAAGAGGTGAGTGGAACTCCTAGTGTAGAGGTGGAATTCGTAGATATTAGGAAGAACACCAGTGGCGAAGGCGGCTCACTGGTCCGGTACTGACGCTGAGGTGCGAAAGCGTGGGGAGCAAACAGGATTAGATACCCTGGTAGTCCACGCCGTAAACTATGAGAGCTAGCCGTTGGGGAGTTTACTCCTCAGTGGCGCAGCTAACGCATTAAGCTCTCCGCCTGGGGAGTACGGTCGCAAGATTAAA
>OTU52
AGAGGGTGCAAGCGTTGTTCGGAATTATTGGGCGTAAAGCGCGTGTAGGCGGCTTTGCAAGTCGGGTGTGAAAGCCCTCAGCTCAACTGAGGAAGTGCGCCCGAAACTGCAGAGCTTGAGTGCCGGAGAGGGTGGCGGAATTCCCCAAGTAGAGGTGAAATTCGTAGATATGGGGAGGAACACCGGTGGCGAAGGCGGCCACCTGGACGGTAACTGACGCTGAGACGCGAAAGCGTGGGGAGCAAACAGGATTAGATACCCTGGTAGTCCACGCCGTAAACGATGAGAACTAGGTGTCGTGGGTGTTGACCCCCGCGGTGCCGTAGCTAACGCATTAAGTTCTCCGCCTGGGAAGTACGGTCGCAAGACTAAA
>OTU53
GAAGGGGGCTAGCGTTGCTCGGAATCACTGGGCGTAAAGGGTGCGTAGGCGGGTCTTTAAGTCAGGGGTGAAATCCTGGAGCTCAACTCCAGAACTGCCTTTGATACTGAAGATCTTGAGTTCGGGAGAGGTGAGTGGAACTGCGAGTGTAGAGGTGAAATTCGTAGATATTCGCAAGAACACCAGTGGCGAAGGCGGCTCACTGGCCCGATACTGACGCTGAGGCACGAAAGCGTGGGGAGCAAACAGGATTAGATACCCTGGTAGTCCACGCCGTAAACGATGAATGCCAGCCGTTAGTGGGTTTACTCACTAGTGGCGCAGCTAACGCTTTAAGCATTCCGCCTGGGGAGTACGGTCGCAAGATTAAA
>OTU54
GGAGGGTGCTAGCGTTGTTCGGAATGACTGGGCGTAAAGGGCGCGTAGGCGGCCGGTTGCGTCGGATGTGAAAGCCCGGGGCTCAACCCCGGAACGGCATCCGATACGGGCTGGCTCGAGACCGAGAGAGGTGAGTGGAATACCCAGTGTAGAGGTGAAATTCGTAGATATTGGGTGGAACACCGGTGGCGAAAGCGGCTCACTGGCTCGGTTCTGACGCTGAGGCGCGAAAGCGTGGGGAGCAAACAGGATTAGATACCCTGGTAGTCCACGCCCTAAACGATGTGGGCTGGGCGTCGGGGGGCTTGCCCCTCGGTGCCGGAGCTAACGCGGTAAGCCCACCGCCTGGGGAGTACGGCCGCAAGGTTAAA
>OTU55
GGGGGGGGTAAGCGTTGTTCGGAATTACTGGGCGTAAAGGGCTCGTAGGCGGCCAACTAAGTCATACGTGAAATCCCTCAGCTTAACTGGGGAACTGCGTGTGATACTGGATGGCTTGGATTTGGGAGAGGGATGCGGAATTCCAGGTGTAGCGGTGAAATGCGTAGATATCTGGAGGAACACCGGTGGCGAAGGCGGCATCCTGGACCAATATTGACGCTGAGGAGCGAAAGCCAGGGGAGCAAACGGGATTAGATACCCCGGTAGTCCTGGCCCTAAACGATGAATGCTTGGTGTAGCGGGTATCGATCCCTGCTGTGCCGAAGCTAACGCATTAAGCATTCCGCCTGGGGAGTACGGTCGCAAGGCTGAA
>OTU56
AGAGGTGGCAAGCGTTGTTCGGAATTACTGGGCGTAAAGGGCGCGTAGGTGGCCTTGTTAGTCAGACGTGAAATCCCCAAGCTTAACTTGGGAACTGCGTCTGATACTGCAAGGCTTGAGTTCGGGAGAGGGATGTGGAATTCCAGGTGTAGCGGTGAAATGCGTAGATATCTGGAGGAACACCGGTGGCGAAGGCGGCATCCTGGACCGAAACTGACACTGAGGCGCGAAAGCTAGGGGAGCAAACGGGATTAGATACCCCGGTAGTCCTAGCCCTAAACGATGAGTGCTTGGTGTGGCGGGTATCGATCCCTGCCGTGCCGAAGCTAACGCATTAAGCACTCCGCCTGGGGAGTACGGTCGCAAGGCTGAA
>OTU57
AGAGGGTGCAAACGTTGTTCGGAATTACTGGGCGTAAAGCGTGTGTAGGCGGTCCGCTAAGTCGGGTGTGAAAGCCCTGGGCTCAACCCAGGAAGTGCACTCGAAACTGGCGGGCTAGAGTATCGGAGAGGTTGGTGGAATTCTCGGTGTAGAGGTGAAATTCGTAGATATCGAGAGGAACACCGGTGGCGAAGGCGGCCAACTGGACGAATACTGACGCTGAGACACGAAAGCGTGGGGAGCAAACAGGATTAGATACCCTGGTAGTCCACGCCGTAAACGATGGGTGCTAGGTGTCGCGGGCTTTGACTCCTGCGGTGCCGTAGCTAACGCATTAAGCACCCCGCCTGGGAAGTACGGCCGCAAGGCTAAA
>OTU58
GAAGGGGGCTAGCGTTGTTCGGAATTACTGGGCGTAAAGCGCACGTAGGCGGATATTTAAGTCAGGGGTGAAATCCCGGGGCTCAACCCCGGAACTGCCTTTGATACTGGGTATCTCGAGTCCGAGAGAGGTGAGTGGAATTCCGAGTGTAGAGGTGAAATTCGTAGATATTCGGAGGAACACCAGTGGCGAAGGCGGCTCACTGGCTCGGTACTGACGCTGAGGTGCGAAAGCGTGGGGAGCAAACAGGATTAGATACCCTGGTAGTCCACGCTGTAAACGATGGAAGCTAGCCGTCGGCAAGTTTACTTGTCGGTGGCGCAGCTAACGCATTAAGCTTCCCGCCTGGGGAGTACGGTCGCAAGATTAAA
>OTU59
AGAGGGGGCAAGCGTTGCTCGGAATCACTGGGCGTAAAGGGCGCGTAGGCGGGACGCCAAGTCGGTCGTGAAATCTCCGGGCTCAACCCGGAGGAGTCGGCCGAAACTGGTGTTCTTGAGGGAGGCAGAGGAGTCTGGAATTCCCGGTGTAGCGGTGAAATGTGTAGAGATCGGGAGGAACACCGGTGGCGAAGGCGGGACTCTGGGCCTACCCTGACGCTGAGGCGCGAAGGCGTGGGGAGCAAACGGGATTAGATACCCCGGTAGTCCACGCGGTAAACGATGACGACTAGGTGTGGGGGGGTTCAGTCCCTTCCGTGCCGCAGCTAACGCATTAAGTCGTCCGCCTGGGGAGTACGGCCGCAAGGTTGAA
>OTU60
GGAAGGTGCAAGCGTTGCTCGGAATCACTGGGCGTAAAGGGTGCGTAGGCGGCTTCTTAAGTCTGGTGTGAAAGCCCAGGGCTCAGCTCTGGAAGTGCACTAGAAACTGGGGAGCTTGAGTACCGGAGGGGAGAGTGGAATTCCTGGTGTAGCGGTGAAATGCGTAGATATCAGGAGGAATACCGGTGGCGAAAGCGACTCTCTGGACGGTTACTGACGCTGAGGCACGAAAGCGTGGGGAGCAAACAGGATTAGATACCCTGGTAGTCCACGCCGTAAACGATGGGCACTAGGTGTCGGGGGTATCCACTCCCTCGGTGCCGCCGCTAACGCATTAAGTGTCCCGCCTGGGAAGTACGGTCGCAAGATTAAA
>OTU61
AGAGGTGGCAAGCGTTGTTCGGAATTACTGGGCGTAAAGGGCGCGTAGGCGGCCATCTAAGTCAGACGTGAAATCCCCCGGCTTAACCTGGGAACTGCGTCTGATACTGGACGGCTTGAGTATGGGAGAGGGATGTAGAATTCCAGGTGTAGCGGTGAAATGCGTAGATATCTGGAGGAATACCGGTGGCGAAGGCGGCATCCTGGACCATTACTGACGCTGAGGCGCGAAAGCTAGGGGAGCAAACGGGATTAGATACCCCGGTAGTCCTAGCCCTAAACGATGAATACTTGGTGTGGCGGGTATCGATCCCTGCCGTGCCGAAGCTAACGCATTAAGTATTCCGCCTGGGGAGTACGGTCGCAAGGCTGAA
>OTU62
GTAGGAGGCAAGCGTTATCCGGAGTTACTGGGCGTAAAGCGTATGTAGGCGGTTGGGCAAGTGGCGTGTGAAAGCTCCCGGCTAAACTGGGAGATGACAGGTCAGACTGCTCGGCTCGAGTCCGATAGAGGAGCGTAGAATTCCGGGTGTAGCGGTGAAATGTGTAGAGATCCGGAGGAATACCAGTGGCGCAAGCGGCGCTCTGGGTCGGGACTGACGCTGAGATACGAAAGCGTGGGGAGCGAACGGGATTAGAGACCCCGGTAGTCCACGCTGTAAACGATGCGAACTGGGTGTTCACCTACCGACAGGTAGGGGAGTGCCGAAGCTAACGCGCTAAGTTCGCCGCCTGGGGAGTACGGTCGCAAGACTAAA
>OTU63
GAAGGGGGCTAGCGTTGTTCGGAATTACTGGGCGTAAAGCGCACGTAGGCGGATATTTAAGTCAGGGGTGAAATCCCAGAGCTCAACTCTGGAACTGCCTTTGATACTGGGTATCTCGAGTATGGAAGAGGTGAGTGGAATTCCGAGTGTAGAGGTGAAATTCGTAGATATTCGGAGGAACACCAGTGGCGAAGGCGGCTCACTGGTCCATTACTGACGCTGAGGTGCGAAAGCGTGGGGAGCAAACAGGATTAGATACCCTGGTAGTCCACGCCGTAAACGATGAATGTTAGCCGTCGGCATGCATGCATGTCGGTGGCGCAGCTAACGCATTAAACATTCCGCCTGGGGAGTACGGTCGCAAGATTAAA
>OTU64
GGAGGGAGCTAGCGTTGTTCGGAAATACTGGGCGTAAAGCGCACGTAGGCGGCGCAGCAAGTCAGGGGTGAAATCCCGGGGCTCAACCCCGGAACTGCCTCTGAAACTGCAGTGCTAGAATCTTGGAGAGGCGAGTGGAATTCCGAGTGTAGAGGTGAAATTCGTAGATATTCGGAAGAACACCAGTGGCGAAGGCGACTCGCTGGACAAGTATTGACGCTGAGGTGCGAAAGCGTGGGGAGCAAACAGGATTAGATACCCTGGTAGTCCACGCCGTAAACGATGATAACTAGCTGTCCGGGCACATGGTGCTTGGGTGGCGCAGCTAACGCATTAAGTTATCCGCCTGGGGAGTACGGTCGCAAGATTAAA
>OTU65
GGAGGGAGCTAGCGTTATTCGGAATTACTGGGCGTAAAGCGCACGTAGGCGGCTTTGTAAGTCAGAGGTGAAAGCCTGGAGCTCAACTCCAGAACTGCCTTTGAGACTGCATCGCTTGAATCCAGGAGAGGTGAGTGGAATTCCGAGTGTAGAGGTGAAATTCGTAGATATTCGGAAGAACACCAGTGGCGAAGGCGGCTCACTGGACTGGTATTGACGCTGAGGTGCGAAAGCGTGGGGAGCAAACAGGATTAGATACCCTGGTAGTCCACGCCGTAAACGATGATAACTAGCTGTCAGGGCACTTGGTGCTTTGGTGGCGCAGCTAACGCATTAAGTTATCCGCCTGGGGAGTACGGCCGCAAGGTTAAA
>OTU66
AGAGGTGGCAAGCGTTGTTCGGAATTACTGGGCGTAAAGGGCGCGTAGGCGGTCTTGCAAGTCCCGTGTGAAATCCCTCGGCTCAACTGAGGAACTGCACGGGAAACTGCTTGGCTTGAGTTCGGGAGAGGGAAGCGGAATTCCGGGTGTAGCGGTGAAATGCGTAGATATCCGGAGGAACACCGGTGGCGAAGGCGGCTTCCTGGACCGACACTGACGCTGAGGCGCGAAAGCTAGGGGAGCAAACGGGATTAGATACCCCGGTAGTCCTAGCTGTAAACGATGAGTGCTGGGTGTAGAGGGTATTAACCCCTTCTGTGCCGAAGCTAACGCATTAAGCACTCCGCCTGGGGAGTACGGTCGCAAGGCTGAA
>OTU67
GAAGGGGGCTAGCGTTGTTCGGAATCACTGGGCGTAAAGGGCGCGTAGGCGGCTTTGTAAGTCGGGGGTGAAAGCCTGTGGCTCAACCACAGAATTGCCTTCGATACTGCATGGCTTGAGACCGGAAGAGGTTAGTGGAACTGCGAGTGTAGAGGTGAAATTCGTAGATATTCGCAAGAACACCAGTGGCGAAGGCGGCTGACTGGTCCGGTTCTGACGCTGAGGCGCGAAAGCGTGGGGAGCAAACAGGATTAGATACCCTGGTAGTCCACGCCGTAAACGATGAATGCCAGCCGTTGGCGAGCTTGCTCGTCAGTGGCGCAGCTAACGCTTTAAGCATTCCGCCTGGGGAGTACGGTCGCAAGATTAAA
>OTU68
GTAGGTGGCAAGCGTTGTCCGGATTTATTGGGTTTAAAGGGTGCGTAGGCGGTCCTATAAGTCAGTGCTGAAATATCCCGGCTTAACCGGGAGGGTGGCATTGATACTGCAGGACTTGAGTAAAGTTGAGGTTGGCGGAATTGACGGTGTAGCGGTGAAATGCTTAGATATCGTCAAGAACACCTATTGCGAAGGCAGCTAACTAAGCTTTAACTGACGCTGAGGCACGAAAGTGTGGGGATCAAACAGGATTAGATACCCTGGTAGTCCACACTGTAAACGTTGATTACTCGATGTTGGCGATACACAGCCAGCGTCTTAGCGCAAGCGATAAGTAATCCACCTGGGGAGTACGCCGGCAACGGTGAA
>OTU69
GTAGGGTCCGAGCGTTGTCCGGAGTTACTGGGCGTAAAGCGCGCGTAGGCGGCGGTGCTGGCCCGGCGTGAAAGCCCCCGGCTCAACCGGGGAGGGTCGTCGGGGACCGCACCGCTTGAGGGCGGTAGGGGCTGGTGGAATGCCTGGTGTAGTGGTGAAATGCGTAGAGATCAGGCGGAACACCCGTGGCGAAGGCGGCCAGCTGGGCCGTCCCTGACGCTGAGGCGCGAAGGCGTGGGGAGCGAACGGGATTAGATACCCCGGTAGTCCACGCAGTAAACGATGCCGACTAGGCGTGGGGGGAGTTGACCCCCTCCGTGCCGGAGCCAACGCGGGAAGTCGGCCGCCTGGGGAGTACGGCCGCAAGGCTAAA
>OTU70
GAAGGGTGCAAACGTTGCTCGGAATTATTGGGCGTAAAGCGCACGTAGGCGGCTTAGCAAGTCGGATGTGAAATCCCTCGGCTCAACCAAGGAAGTGCATCCGAAACTGCTGAGCTTGAGTACGAAAGAGGATCGCGGAATTCCCGGTGTAGAGGTGAAATTCGTAGATATCGGGAGGAACACCAGTGGCGAAGGCGGCGATCTGGGTCGATACTGACGCTGAGGTGCGAAAGCGTGGGGAGCAAACAGGATTAGATACCCTGGTAGTCCACGCCGTAAACGATGAGTGCTAGATGCTGTGGGTATTGACCCCCGCGGTGTCGCAGCCAACGCGTTAAGCACTCCGCCTGGGGAGTACGGCCGCAAGGCTAAA
>OTU71
GGAGGGGGCTAGCGTTGTTCGGAATTACTGGGCGTAAAGCGCACGTAGGCGGCTTTGTAAGTTAGAGGTGAAAGCCCAGGGCTCAACCCTGGAATTGCCTTTAAGACTGCATCGCTTGAACATCGGAGAGGTAAGTGGAATTCCGAGTGTAGAGGTGAAATTCGTAGATATTCGGAAGAACACCAGTGGCGAAGGCGACTTACTGGACGATTGTTGACGCTGAGGTGCGAAAGCGTGGGGAGCAAACAGGATTAGATACCCTGGTAGTCCACGCCGTAAACGATGATGACTAGCTGTCGGGGCGCTTGGCGTTTCGGTGGCGCAGCTAACGCGTTAAGTCATCCGCCTGGGGAGTACGGCCGCAAGGTTAAA
>OTU72
AGAGGTGCCAAGCGTTAGGCGGAATCACTGGGCTTAAAGCGTGTGTAGGCGGAATGGTAAGTACCTTGTGAAATCCCACGGCTCAACCGTGGAACTGCTGGGTATACTGCCTTTCTTGAGCCACTTAGGGGCTGTCGGAACAAACGGTGGAGCGGTGAAATGCGTAGATATCGTTTGGAACGCCAATGGTGAAAACAGACAGCTGGGAGTGTGCTGACGCTGAGACACGAAAGCCAGGGGAGCGAACGGGATTAGATACCCCGGTAGTCCTGGCCCTAAACGATGTCGACTAGATCGTAGTGCCTCTGACGGTATTACGGTCGAAGCAAAAGTGCTAAGTCGACCGCCTGGGAAGTACGGTCGCAAGGCTAAA
>OTU73
AGAGGGTGCAAACGTTGTTCGGAATTACTGGGCGTAAAGCGCATGTAGGCGGTTCGTAAAGTCAGATGTGAAAGCCCTGGGCTTAACCCAGGAAGTGCATTTGAAACTCACGAACTTGAGTCCCGGAGAGGAAGGCGGAATTCTCGGTGTAGAGGTGAAATTCGTAGATATCGAGAGGAACATCGGTGGCGAAGGCGGCCTTCTGGACGGTGACTGACGCTGAGATGCGAAAGCGTGGGGAGCAAACAGGATTAGATACCCTGGTAGTCCACGCCGTAAACGATGGGTGCTAGGTGTCGCGGGCTTTGACTCCTGCGGTGCCGTAGCTAACGCATTAAGCACCCCGCCTGGGGAGTACGGCCGCAAGGCTAAA
>OTU74
GTAGGTGGCAAGCGTTGTCCGGATTTATTGGGTTTAAAGGGTGCGTAGGCGGCCCTGTAAGTCAGTGCTGAAATATCCCGGCTTAACCGGGAGGGTGGCATTGATACTGCAGGGCTTGAGTGAAGTCGAGGTAGGCGGAATTGACGGTGTAGCGGTGAAATGCTTAGATATCGTCAAGAACACCGATAGTGAAGACAGCTTACTAGGCTTATACTGACGCTGAGGCACGAAAGTGTGGGGATCAAACAGGATTAGATACCCTGGTAGTCCACACTGTAAACGTTGATTACTCGCTGTTGGCGATATACAGCCAGCGGCCAAGCGCAAGCGATAAGTAATCCACCTGGGGAGTACGCCGGCAACGGTGAA
>OTU75
GTAGGGGGCAAGCGTTGTCCGGATTTATTGGGCGTAAAGAGCGTGTAGGCGGTCAGGTAGGTCGGTTGTGAAAACTGGAGGCTCAACCTTCAGAGGTCGACCGAAACCCCCTGGCTAGAGTCCGGGAGAGGAGAGTGGAATTCCTGGTGTAGCGGTGAAATGCGCAGATATCAGGAAGAACACCCGTGGCGAAAGCGGCTCTCTGGAACGGTACTGACGCTGAGACGCGAAAGCGTGGGGAGCGAACAGGATTAGATACCCTGGTAGTCCACGCCGTAAACGATGGGCGCTAGGTGTGGGAGGTGTCGACTCCTTCCGTGCCGAAGCTAACGCATTAAGCGCCCCGCCTGGGGAGTACGGCCGCAAGGCTAAA
>OTU76
GAAGGGGGCTAGCGTTGCTCGGAATCACTGGGCGTAAAGGGCGCGTAGGCGGATCTTTAAGTCGGGGGTGAAAGCCCAGGGCTCAACCCTGGAATTGCCTTCGATACTGGAGATCTTGAGACCGGAAGAGGTAAGTGGAACTGCGAGTGTAGAGGTGAAATTCGTAGATATTCGCAAGAACACCAGTGGCGAAGGCGGCTTACTGGTCCGGTTCTGACGCTGAGGCGCGAAAGCGTGGGGAGCAAACAGGATTAGATACCCTGGTAGTCCACGCCGTAAACGATGGATGCTAGCTGTTGGCCGGCTTGCCGGTCAGTAGCGCAGCTAACGCTTTAAGCATCCCGCCTGGGGAGTACGGTCGCAAGATTAAA
>OTU77
GTAGGGTGCAAGCGTTGTCCGGAATTATTGGGCGTAAAGAGCTCGTAGGCGGTTTGTTGCGTCGGCTGTGAAATCCCGAGGCTCAACCTCGGGTCTGCAGTCGATACGAGCAAACTAGAGTGTTGCAGGGGAGACTGGAATTCCTGGTGTAGCGGTGAAATGCGCAGATATCAGGAGGAACACCGGTGGCGAAGGCGGGTCTCTGGGCAACAACTGACGCTGAGGAGCGAAAGCGTGGGGAGCGAACAGGATTAGATACCCTGGTAGTCCACGCCGTAAACGTTGGGCGCTAGGTGTGGGGCTCATTCCACGAGTTCCGTGCCGCAGCTAACGCATTAAGCGCCCCGCCTGGGGAGTACGGCCGCAAGGCTAAA
>OTU78
AGAGGGTGCAAACGTTGTTCGGATTTACTGGGCGTAAAGCGCGTGTAGGCGGCTTGGCAAGTCGGATGTGAAAGCCCACGGCTCAACCGTGGAAGCGCATCCGAAACTGCTTCGCTCGAGTCTCGGAGAGGAAGGTGGAATGCTTGGTGTAGAGGTGAAATTCGTAGATATCAAGCAGAACACCTGCGGCGAAGGCGGCCTTCTGGACGATGACTGACGCTGAGACGCGAAAGCGTGGGGAGCAAACAGGATTAGATACCCTGGTAGTCCACGCCGTAAACGATGAGTGCTAGGTGTCACGGGCTTTGACCCTCGTGGTGCCGTAGCTAACGCAATAAGCACTCCGCCTGGGGAGTACGGTCGCAAGACTAAA
>OTU79
AGAGGTGCCGAGCGTTAGGCGGAATCACTGGGCTTAAAGCGTGTGTAGGCGGGCCGTTAAGTACCTTGTGAAATCCCCCGGCTCAACCGGGGAACGGCTGGGTATACTGGCGGCCTTGAGAGGCCTAGGGGCGAGCGGAACAAGCGGTGGAGCGGTGAAATGCGTAGATATCGCTTGGAACGCCGACGGTGAAAACAGCTCGCTGGGGGCCATCTGACGCTGAGACACGAAAGCCAGGGGAGCGAACGGGATTAGATACCCCGGTAGTCCTGGCCCTAAACGATGTCCACTAGATCGCCGGGCCTTTGACGGGCCTGGCGGTCGAAGCAAAAGTGCTAAGTGGACCGCCTGGGAAGTACGGTCGCAAGGCTAAA
>OTU80
AGAGGGTGCAAACGTTGCTCGGAATTACTGGGCGTAAAGCGCGTGTAGGCTGACCGGAAAGTCGGGCGTGAAAGCCCTGAGCTCAACTCAGGAACTGCACTCGAAACTCCCGGTCTAGAGTGGTGGAGAGGGAAGTGGAATTCCTGGTGTAGAGGTGAAATTCGTAGATATCAGGAGGAACACCAGTGGCGAAGGCGGCTTCCTGGACACCAACTGACGCTGAGACGCGAAAGCGTGGGGAGCAAACAGGATTAGATACCCTGGTAGTCCACGCTGTAAACGATGGGCACTAGGTGTCGCGGGTTTTGACCCCCGCGGTGCCGTAGCAAACGCGTTAAGTGCCCCGCCTGGGGAGTACGGCCGCAAGGCTAAA
>OTU81
GGAGGGTGCGAGCGTTGTCCGGAATCACTGGGCGTAAAGGGCGCGTAGGCGGCCTGGTAAGTAGGGGGTGAAATCCTGCGGCTTAACCGCAGGGCTGCCTTCTAAACTGTCAGGCTCGAGCACGGTAGAGGCAGATGGAATTCCCGGTGTAGCGGTGGAATGCGTAGAGATCGGGAAGAACATCAGTGGCGAAGGCGGTCTGCTGGGCCGTTGCTGACGCTGAGGCGCGACAGCGTGGGGAGCAAACAGGATTAGATACCCTGGTAGTCCACGCCGTAAACGATGGGCACTAGGCGTCGGGGGGAGCGACCCTCCCGGTGCCGTCGCTAACGCAGTAAGTGCCCCGCCTGGGGAGTACGGCCGCAAGGCTGAA
>OTU82
GGAGGGTGCAAGCGTTATCCGGATTCACTGGGTTTAAAGGGTGCGTAGGCGGGCAGATAAGTCAGTGGTGAAATCTCTGGGCTTAACCCAGAAACTGCCGTTGATACTATTTGTCTTGAATATCATGGAGGTAAGCGGAATATGTCATGTAGCGGTGAAATGCTTAGATATGACATAGAACACCGATAGCGAAGGCAGCTTACTACATGTTAATTGACGCTGAGGCACGAAAGCGTGGGGAGCAAACAGGATTAGATACCCTGGTAGTCCACGCCCTAAACGATGGATACTCGACATCAGCGATATACTGTTGGTGTCTGAGCGAAAGCATTAAGTATCCCACCTGGGAAGTACGACCGCAAGGTTGAA
>OTU83
GGAGGGTGCAAGCGTTAATCGGAATTACTGGGCGTAAAGCGCACGCAGGTGGCTGAGTCAGTCGATTGTGAAAGCCCTGGGCTTAACCTGGGAATTGCAGTCGATACTACTCAGCTAGAGTATGGGAGAGGGTAGTGGAATTCCCGGTGTAGCGGTGAAATGCGTAGATATCGGGAGGAACATCAGTGGCGAAGGCGGCTACCTGGCCCAATACTGACACTCAGGTGCGACAGCGTGGGGAGCAAACAGGATTAGATACCCTGGTAGTCCACGCCGTAAACGATGAGAACTAGATGTCGGGGGGGATTAGCCCCTCGGTGTCGTAGCTAACGCGCTAAGTTCTCCGCCTGGGGAGTACGGCCGCAAGGTTGAA
>OTU84
GTAGGGGGCAAGCGTTGTCCGGATTTATTGGGCGTAAAGCGCTCGCAGGTGGTTCGTCGCGTCGTGCGTGAAAGACCCCGGCTCAACTGGGGAGGGTCGTGCGATACGGGCGGACTGGAGGCCAGTAGGGGGATGCGGAATTCCGGGTGTAGTGGTGGAATGCGTAGAGATCCGGAGGAACACCAGCGGCGAAGGCGGCATCCTGGACTGGTCCTGACACTCAGGAGCGAAAGCGTGGGGAGCGATCCGGATTAGATACCCGGGTAGTCCACGCTGTAAACGATGCGCACTAGGTGTCGGGGGTATCGACCCCCTCGGTGCCGCAGCTAACGCGATAAGTGCGCCGCCTGGGGACTACGGCCGCAAGGCTAAA
>OTU85
GTAGGGGGCGAGCGTTGTCCGGATTTATTGGGCGTAAAGAGCTCGTAGGTGGTTCGGTAAGTCGGGTGTGAAAACTCTGGGCTCAACTCAGAGACGCCACCTGATACTGCCGTGACTTGAGTCTGGTAGGGGAGTGTGGAATTTCCGGTGTAGCGGTGAAATGCGCAGATATCGGAAGGAACACCAGTGGCGAAGGCGGCACTCTGGGCCAGTACTGACACTGAGGAGCGAAAGCGTGGGTAGCGAACAGGATTAGATACCCTGGTAGTCCACGCCGTAAACGTTGGGCACTAGGTGTGGGTCTCAACCAACGGGATCCGTGCCGCAGCTAACGCATTAAGTGCCCCGCCTGGGGAGTACGGCCGCAAGGCTAAA
>OTU86
GTAGGAGACAAACGTTATCCGGAGTTACTGGGCGTAAAGGGCGTGTAGGCGGACTGTTAAGTCTGGCGTGAAAGCTCCCGGCTAAACCGGGAGAGGTCGTTGGATACTGGCAGACTAGAGGGTGGTAGAGGCGTGTGGAATTCCGGGTGTAGTGGTGAAATGCGTAGAGATCCGGAGGAACACCAGTGGCGAAGGCGACACGCTGGGCCATACCTGACGCTAAAGCGCGACAGCATGGGGAGCAAACGGGATTAGAAACCCCGGTAGTCCATGCCGTAAACGATGTCAGCTAGATGTTCAAGACTCGCAAGAGGCTGGGGTATCGAAGCAAACGCGATAAGCTGACCGCCTGGGGAGTACGGTCGCAAGGCTAAA
>OTU87
GTAGGAGGCGAGCGTTATCCGGATTTACTGGGCGTAAAGGGCGTGCAGGTGGCTGTGTAAGTGGTGCGTGAAAGCGCTCGGCTCAACCGGGCGAGGGCGTGCCAAACTGCACAACTAGAAACAGGCAGAGGAAAGTGGAATTCGGGGTGTAGTGGTGAAATGCGTAGAGATCCCGAGGAACTCCTGTGGCGAAGGCGACTTTCTGGGCCTGCTTTGACACTCAGACGCGAAAGCATGGGGAGCGAACGGGATTAGAAACCCCGGTAGTCCATGCCGTAAACGATGTCCACTGGGCGTTTGCCTCGCAAGAGGTGAGTGCCGCAGCCAACGCGCTAAGTGGACCGCCTGGGGAGTACGACCGCAAGGTTAAA
>OTU88
GAAGGGGGCAAGCGTTGTTCGGAATTACTGGGCGTAAAGGGCGCGTAGGCGGTTCTTTAAGTCAGGCGTGAAAGCCCTGGGCTCAACCTGGGAGTGGCGCTTGATACTGGAGGACTAGAGAGTGGGAGAGGTTGGTGGAATTCCCAGTGTAGAGGTGAAATTCGTAGATATTGGGAAGAACACCGGTGGCGAAGGCGGCCAACTGGACCATTTCTGACGCTGAGGCGCGAAAGCGTGGGGAGCAAACAGGATTAGATACCCTGGTAGTCCACGCTGTAAACGATGAGTGCTGGACGTTGCGGAGCTTGCTCTGCGGTGTCGTAGCTAACGCGATAAGCACTCCGCCTGGGGAGTACGGCCGCAAGGTTGAA
>OTU89
AGAGGGGGCAAGCGTTGCTCGGAATCACTGGGCGTAAAGGGCGCGTAGGCGGGATGACAAGTCGGTCGTGAAATCCCTGGGCTCAACTCAGGGGGGTCGGCCGATACTGCCATTCTTGAGGGATGCAGAGGAGACTGGAATTCCCGGTGTAGCGGTGAAATGTGTAGAGATCGGGAGGAACACCGGTGGCGAAGGCGGGTCTCTGGGCATTCCCTGACGCTGAGGCGCGAAAGCGTGGGGAGCAAACGGGATTAGATACCCCGGTAGTCCACGCGGTAAACGATGACGACTAGGTGTGGGGGGGTTAAGTCCCTTCCGTGCCGCAGCTAACGCATTAAGTCGTCCGCCTGGGGAGTACGGCCGCAAGGCTAAA
>OTU90
GTAGGACACAAGCGTTATCCGGAGTTACTGGGCGTAAAGGGCGTGTAGGCGGACGTGTAAGTCTATTCTGAAAGCTCCTGGCTAAACTGGGAGAGGCGAATGGAGACTGCATATCTAGAGTGAGGAAGAGGAAAGTGGAATTCCGCGTGTAGTGGTGAAATGCGTAGAGATGCGGAGGAACACCAGTGGCGAAAGCGACTTTCTGGTCCTTAACTGACGCTGAGGCGCGAAAGCATGGGGAGCGAACGGGATTAGAAACCCCGGTAGTCCATGCCATAAACGATGTTCACTAAACGTTCGTTTCCCGCGAGGGAAGTGGGTGTTGAAGCTAACGCAGTAAGTGAACCGCCTGGGGAGTACGGTCGCAAGGCTAAA
>OTU91
AGAGGGTGCAAGCGTTAATCGGAATTACTGGGCGTAAAGCGCGCGTAGGTGGTTCGTTAAGTTGGATGTGAAAGCCCCGGGCTCAACCTGGGAACTGCATTCAAAACTGTCGAGCTAGAGTATGGTAGAGGGTGGTGGAATTTCCTGTGTAGCGGTGAAATGCGTAGATATAGGAAGGAACACCAGTGGCGAAGGCGACCACCTGGACTGATACTGACACTGAGGTGCGAAAGCGTGGGGAGCAAACAGGATTAGATACCCTGGTAGTCCACGCCGTAAACGATGTCAACTAGCCGTTGGGAGCCTTGAGCTCTTAGTGGCGCAGCTAACGCATTAAGTTGACCGCCTGGGGAGTACGGCCGCAAGGTTAAA
>OTU92
GGAGGGTGCTAGCGTTGTTCGGAATTACTGGGCGTAAAGGGCGCGTAGGCGGCCCTGTCAGTCGGGTGTGAAAGCCCGGGGCTCAACCCCGGAACGGCACCCGAGACGGCAGGGCTGGAGACCGGGAGAGGAGGGTGGAATAGCCAGTGTAGAGGTGAAATTCGTAGATATTGGCTGGAACACCGGTGGCGAAAGCGGCTCTCTGGCCCGGTTCTGACGCTGAGGCGCGAAAGCGTGGGGAGCAAACAGGATTAGATACCCTGGTAGTCCACGCCCTAAACGATGTGTGCTGGGCGTCGGGGGGCTTGCCCCTCGGTGCCGGAGCTAACGCGGTAAGCACACCGCCTGGGGAGTACGGCCGCAAGGTTAAA
>OTU93
GGAGGGGGCTAGCGTTATTCGGAATTATTGGGCGTAAAGGGCGCGTAGGCGGCCCGGTAAGTCAAAGGTGAAATCCCTCGGCTCAACTGAGGAACTGCCTTTGAAACTGTCGGGCTTGAGGCCGGGAGGGGGTAGCGGAATTCCCAGTGTAGCGGTGAAATGCGTAGATATTGGGAGGAACACCGGTGGCGAAGGCGGCTACCTGGACCGGTTCTGACGCTGATGCGCGAAAGCGTGGGTAGCAAACAGGATTAGATACCCTGGTAGTCCACGCTGTAAACGATGGGTGCTCGGTGTCGCGGGTATCGACCCCTGCGGTGCCTTAGCTAACGCGTTAAGCACCCCGCCTGGGGAGTACGGTCGCAAGGCTGAA
>OTU94
GAAGGTGGCAAGCGTTGTTCGGATTTACTGGGCGTACAGGGAGCGTAGGCGGTTGGATAAGCCCTCCGTGAAATCTCCAGGCTTAACCTGGAAAGTGCAGAGGGGACTGTTCAGCTAGAGGATGGGAGAGGAGCGCGGAATTCCCGGTGTAGCGGTGAAATGCGTAGAGATCGGGAGGAAGGCCGGTGGCGAAGGCGGCGCTCTGGAACATTTCTGACGCTGAGGCTCGAAAGCGTGGGGAGCAAACAGGATTAGATACCCTGGTAGTCCACGCCTTAAACGATGGATACTAAGTGTCGGCGGGTTACCGCCGGTGCCGCAGCTAACGCAGTAAGTATCCCGCCTGGGAAGTACGGCCGCAAGGTTGAA
>OTU95
GGAGGGTGCAAGCGTTATCCGGATTCACTGGGTTTAAAGGGTGCGTAGGCGGATTGGTAAGTCCGTGGTGAAATCCCCGAGCTTAACTTGGGAACTGCCGTGGATACTATCAGTCTTGAATATCGTGGAGGTAAGCGGAATATGTCATGTAGCGGTGAAATGCTTAGATATGACATAGAACACCAATTGCGTAGGCAGCTTACTACTCGATCATTGACGCTGAGGCACGAAAGCGTGGGGAGCAAACAGGATTAGATACCCTGGTAGTCCACGCCCTAAACGATGGATACTCGACATCAGCGATACACTGTTGGTGTCTGAGCGAAAGCATTAAGTATCCCACCTGGGAAGTACGACCGCAAGGTTGAA
>OTU96
GTAGGGGGCGAGCGTTGTCCGGATTTATTGGGCGTAAAGAGCTCGTAGGCGGTTTCGTAAGTCGGATGTGAAAACTCCAGGCTCAACTTGGAGACGCCATTCGATACTGCGATGACTTGAGTCCGGTAGGGGAGTGTGGAATTCCTGGTGTAGCGGTGAAATGCGCAGATATCAGGAGGAACACCGGCGGCGAAGGCGGCACTCTGGGCCGGTACTGACGCTGAGGAGCGAAAGCGTGGGTAGCAAACAGGATTAGATACCCTGGTAGTCCACGCCGTAAACGGTGGGCACTAGGTGTGGGATTCACTCAACGGATTCCGTGCCGCAGCTAACGCATTAAGTGCCCCGCCTGGGGAGTACGGCCGCAAGGCTAAA
>OTU97
AGAGGAGCCAAGCGTTGTCCGGATTGACTGGGCGTAAAGCGCACGCAGGCGGTCGCGCGCGTGGGGTGTGAAATCTGGCCGCTTAACGGCCAGGCGCCATCCCATACGGCGCGACTGGAGCCATGCAGAGGGCGGTGGAATTGCCGGTGTAGTGGTGAAATGCGTAGAGATCGGCAGGAACACCCAGGGGGAAACCAGCCGCCTGGGCATGCGCTGACGCTGAGGTGCGAGAGCGTGGGGAGCGAACCGGATTAGATACCCGGGTAGTCCACGCCGTAAACGATGGCCACTCGGCCTTTGGCAGCGGAACCTCCGTTGCTGGGGGCCTTAGCTAACGCGGGAAGTGGCCCGCCTGGGAACTACGAGCGCAAGCTTAAA
>OTU98
AGGGGGTGCAAACGTTGCTCGGAATCATTGGGCGTAAAGCGCACGTAGGCGGTCTGTTATGTCGGATGTGAAAGCCCTTGGCTTAACTGAGGAAGTGCATCCGAAACTGGCAGGCTAGAGTACTAAAGAGGGTCGCGGAATTCCCGGTGTAGAGGTGAAATTCGTAGATATCGGGAGGAACACCGGTGGCGAAGGCGGCGACCTGGGTAGATACTGACGCTGAGGTGCGAAAGCGTGGGGAGCAAACAGGATTAGATACCCTGGTAGTCCACGCCGTAAACGATGAGTGCTAGATGTTTCTGGTATTGACCCCGGAGGCGTCGTAGCTAACGCGTTAAGCACTCCGCCTGGGGAGTACGGCCGCAAGGCTAAA
>OTU99
GAAGGGGGCTAGCGTTGTTCGGAATTACTGGGCGTAAAGGGCGCGTAGGCGGTACTTCAAGTCAGGCGTGAAAGCCCCGGGCTCAACCTGGGAACCGCGCTTGAGACTGGAGAACTAGAGTTCGGGAGAGGATGGTGGAATTCCCAGTGTAGAGGTGAAATTCGTAGATATTGGGAAGAACACCGATGGCGAAGGCAGCCATCTGGACCGACACTGACGCTGAGGCGCGAAAGCGTGGGGAGCAAACAGGATTAGATACCCTGGTAGTCCACGCCGTAAACGATGAGTGCTAGACGTTGGGGCCCTTAGGGCTTCGGTGTCGCAGCTAACGCATTAAGCACTCCGCCTGGGGAGTACGGCCGCAAGGTTAAA
>OTU100
GTAGGGGGCTAGCGTTGTCCGGATTTATTGGGCGTAAAGAGCGCGTAGGCGGCTAGGTAAGTCCGACGTGAAATCTGGAGGCTCAACCTCCAGCGGTCGTTGGAAACTACTTGGCTAGAGTCCGGAAGAGGAGAGTGGAATTCCTGGTGTAGCGGTGAAATGCGCAGATATCAGGAAGAACACCGATGGCGAAAGCAGCTCTCTGGGACGGTACTGACGCTGAGGCGCGAAAGCGTGGGGAGCGAACAGGATTAGATACCCTGGTAGTCCACGCCGTAAACGATGGGTGCTAGGTGTGAGCGGTGTCGACTCCGCTCGTGCCGAAGCTAACGCATTAAGCACCCCGCCTGGGGAGTACGGCCGCAAGGCTAAA
>OTU101
GAAGGGTGCAAGCGTTACTCGGAATTACTGGGCGTAAAGCGTGCGTAGGTGGTTGTTTAAGTCTGTTGTGAAAGCCCTGGGCTCAACCTGGGAACTGCAGTGGAAACTGGACAACTAGAGTGTGGTAGAGGGTAGCGGAATTCCCGGTGTAGCAGTGAAATGCGTAGAGATCGGGAGGAACATCCATGGCGAAGGCAGCTACCTGGACCAACACTGACACTGAGGCACGAAAGCGTGGGGAGCAAACAGGATTAGATACCCTGGTAGTCCACGCCCTAAACGATGCGAACTGGATGTTGGGTGCAATTTGGCACGCAGTATCGAAGCTAACGCGTTAAGTTCGCCGCCTGGGGAGTACGGTCGCAAGACTGAA
>OTU102
GTAGGTGGCAAGCGTTGTCCGGATTTACTGGGCGTAAAGAGCGCGCAGGCGGTCGTTCAAGTCGCGTGTGAAAGCCCCCGGCTCAACTGGGGAGGGTCACGCGATACTGATCGACTCGAAGGCAGGAGAGGGTAGTGGAATTCCCGGTGTAGTGGTGAAATGCGTAGATATCGGGAGGAACACCAGTGGCGAAGGCGACTACCTGGCCTGTTCTTGACGCTGAGGCGCGAAAGCTAGGGGAGCAAACGGGATTAGATACCCCGGTAGTCCTAGCCGTAAACGATGGACACTAGGTGTTGGTGGTATCAACCCCGCCAGTGCCGAAGCTAACGCATTAAGTGTCCCGCCTGGGGAGTACGGCCGCAAGGCTAAA
>OTU103
GGGGGGGGCAAGCGTTGTTCGGAATTACTGGGCGTAAAGGGCGCGTAGGCGGCCTGCTAAGTCGGACGTGAAATCCCTCGGCTCAACCGGGGAACTGCGTCCGATACTGGCGAGGCTCGAATCCGGGAGAGGGATGTGGAATTCCAGGTGTAGCGGTGAAATGCGTAGATATCTGGAGGAACACCAGTGGCGAAGGCGGCATCCTGGACCGGTATTGACGCTGAGGCGCGAAAGCTAGGGTAGCAAACGGGATTAGATACCCCGGTAGTCCTAGCCCTAAACGATGAGTGCTTGGTGTGGCGGGTATCGATCCCTGCCGTGCCGAAGCTAACGCATTAAGCACTCCGCCTGGGGAGTACGGTCGCAAGGCTGAA
>OTU104
GTAGGGGGCGAGCGTTGTCCGGATTTATTGGGCGTAAAGAGCTCGTAGGCGGTTTCGTTAGTCGGGTGTGAAAACCCCAGGCTCAACCTGGGGACGCCACCCGATACTGCGATGACTAGAGTCCGGTAGGGGAGTGTGGAATTCCTGGTGTAGCGGTGAAATGCGCAGATATCAGGAGGAACACCAACGGCGAAGGCAGCACTCTGGGCCGGAACTGACGCTGAGGAGCGAAAGCGTGGGTAGCGAACAGGATTAGATACCCTGGTAGTCCACGCCGTAAACGTTGGGCACTAGGTGTGGGATCTTTCCAACGGATTCCGTGCCGTAGCTAACGCATTAAGTGCCCCGCCTGGGGAGTACGGCCGCAAGGCTAAA
>OTU105
AGAGGGTGCAAACGTTGCTCGGAATTACTGGGCGTAAAGCGCGTGTAGGCGGGCCGACAAGTCAGATGTGAAATCCCTGAGCTCAACTCAGGAACTGCATTTGAAACTGTCGGCCTTGAGTGGTGGAGAGGGAAGCGGAATTCCTGGTGTAGAGGTGAAATTCGTAGATATCAGGAGGAACACCGGTGGCGAAGGCGACTTCCTGGACACCAACTGACGCTGAGACGCGAAAGCGTGGGGAGCAAACAGGATTAGATACCCTGGTAGTCCACGCCGTAAACGATGGGCACTAGGTGTCGCGGGTTTTGACCCCCGCGGTGCCGTAGCTAACGCGTTAAGTGCCCCGCCTGGGGAGTACGGCCGCAAGGCTAAA
>OTU106
GAAGGGGGCTAGCGTTGTTCGGATTTACTGGGCGTAAAGCGCACGTAGGCGGATTGTTAAGTCGGGGGTGAAATCCTGGAGCTCAACTCCAGAATTGCCTTCGATACTGGCTTTCTAGAGGCTGGAAGAGGTTAGTGGAATTCCCAGTGTAGAGGTGAAATTCGTAGATATTGGGAAGAACACCAGTGGCGAAGGCGGCTAACTGGTCCAGATCTGACGCTGAGGTGCGAAAGCGTGGGGAGCAAACAGGATTAGATACCCTGGTAGTCCACGCCGTAAACTATGGGTGCTAGCCGTCGGTGAGCTTGCTCATCGGTGGCGCAGCTAACGCTTTAAGCACCCCGCCTGGGGAGTACGGTCGCAAGATTAAA
>OTU107
GAAGGGGGCAAGCGTTGTTCGGAATTACTGGGCGTAAAGGGCGCGTAGGCGGCTTATCAAGTCAGGCGTGAAATTCCCGGGCTCAACCTGGGGGCTGCGCTTGATACTGATGAGCTTGAATGCGGGAGAGGATAGTGGAATTCCCAGTGTAGAGGTGAAATTCGTAGATATTGGGAAGAACACCAGTGGCGAAGGCGGCTATCTGGCCCGTAATTGACGCTGAGGCGCGAAAGCGTGGGGAGCAAACAGGATTAGATACCCTGGTAGTCCACGCCGTAAACGATGAATGCTAGACGTTGGCGAGCATGCTCGTCAGTGTCGCAGCTAACGCATTAAGCATTCCGCCTGGGGAGTACGGTCGCAAGATTAAA
>OTU108
AGAGGGGGCAAGCGTTGCTCGGAATTACTGGGCGTAAAGGGCGCGTAGGCGGAATGGCAAGTCGGTCGTGAAATCCTTCGGCTCAACCGAAGAACGTCGATCGAAACTGCCGTTCTTGAGGATTGCAGAGGAGACTGGAATTCCCGGTGTAGCGGTGAAATGTGTAGAGATCGGGAGGAACACCGGTGGCGAAGGCGGGTCTCTGGGCAATTCCTGACGCTGAGGCGCGAAAGCGTGGGGAGCAAACGGGATTAGATACCCCGGTAGTCCACGCTGTAAACGATGACGACTAGGTGTGGGGGGGTTCAGTCCCCTCCGTGCCGCAGCTAACGCATTAAGTCGTCCGCCTGGGGAGTACGGCCGCAAGGTTGAA
>OTU109
AGAGGGTGCAAACGTTGTTCGGAATTACTGGGCGTAAAGCGCGTGTAGGCGGCTATGCAAGTCGGGCGTGAAAGCCCTCGGCTCAACCGAGGAAGTGCACTCGAAACTGCGTAGCTAGAGTCTCGGAGAGGAAGGTGGAATACTTGGTGTAGAGGTGAAATTCGTAGATATCAAGTGGAACACCGGTGGCGAAGGCGGCCTTCTGGACGATGACTGACGCTGAGACGCGAAAGCGTGGGGAGCAAACAGGATTAGATACCCTGGTAGTCCACGCCGTAAACGATGAGTGCTAGGTGTCACGGGCTTTGACCCTCGTGGTGCCGAAGCTAACGCGTTAAGCACTCCGCCTGGGGAGTACGGCCGCAAGGCTAAA
>OTU110
GTAGGAGGCAAGCGTTATCCGGAGTTACTGGGCGTAAAGCGTGCGTAGGCGGATGGGTAAGTGGGTCGTGAAAGCGCCGGGCTAAACCGGGCGAGGACGAACTAGACTGCCTGTCTAGAGGCGGATAGAGGGGTGCGGAATTCCGGGTGTAGCGGTGAAATGTGTAGAGATCCGGAGGAACACCAGTGGTGCAAACGGCGCCCTGGGTCCGAACTGACGCTGAGGCACGAAAGCGTGGGGAGCGAACGGGATTAGAGACCCCGGTAGTCCACGCCGTAAACGATGTCAACTAGGTGTCCACTGGGCTACGGTTCAGGGGGTGCCGAAGCTAACGCTATAAGTTGACCGCCTGGGGAGTACGGTCGCAAGGCTAAA
>OTU111
GAACCGAGCGAACGTTGTTCGGAATCACTGGGCTTAAAGGGCGCGTAGGCGGGCTGTCAAGTCTGGGGTGAAATCCCACGGCTCAACCGTGGAACTGCCTTAGATACTGACGGCCTCGAGGGAGATAGGGGCGAGCGGAACTGTGAGTGGAGCGGTGAAATGCGTTGATATTCACAGGAACTCCGGTGGCGAAGGCGGCTCGCTGGATCTTTTCTGACGCTGAGGCGCGAAAGCTAGGGGAGCAAACGGGATTAGATACCCCGGTAGTCCTAGCCCTAAACGTTGGGTACTGGGTAGTAGACTAGACATGGGTTTACTGCCGCAGCAAAAGTGCTAAGTACCCCGCCTGGGGAGTATGGTCGCAAGGCTGAA
>OTU112
GTAGGGTGCAAGCGTTGTCCGGAATTATTGGGCGTAAAGAGCTCGTAGGCGGTTTGTCGCGTCGACTGTGAAAACCCGAGGCTTAACCTCGGGCCTGCAGTCGATACGGGCAGACTAGAGTTCGGTAGGGGAGACTGGAATTCCTGGTGTAGCGGTGAAATGCGCAGATATCAGGAGGAACACCGGTGGCGAAGGCGGGTCTCTGGGCCGATACTGACGCTGAGGAGCGAAAGCGTGGGGAGCGAACAGGATTAGATACCCTGGTAGTCCACGCCGTAAACGTTGGGCGCTAGGTGTGGGGGTCTTTCCACGATCTCCGTGCCGCAGCTAACGCATTAAGCGCCCCGCCTGGGGAGTACGGCCGCAAGGCTAAA
>OTU113
GGAGGGGGCGAGTGTTGTTCGGAATTACTGGGCGTAAAGGGCGCGCAGGCGGCCTGGCAAGTCGAGTGTGAAATCCCTTGGCTTAACTGAGGAATGGCGCTCGAAACTACCTCGCTGGAGGGCGGGAGAGGGAAGTGGAACTCTCGGTGTAGGGGTGAAATCTGTAGATATCGAGAGGAACACCGGTGGCGAAGGCGGCTTCCTGGCCCGTACCTGACGCTGAGGCGCGAAAGCGTGGGGAGCAAACAGGATTAGATACCCTGGTAGTCCACGCCCTAAACGATGGGCACTAGGTGTGGGCGGTATTAATCCCGCCTGTGCCGTAGCTAACGCATTAAGTGCCCCGCCTGGGGAGTACGGTCGCAAGGCTGAA
>OTU114
GTAGGGTGCGAGCGTTGTCCGGAATTATTGGGCGTAAAGAGCTCGTAGGCGGTGTGTCGCGTCGGCCGTGAAAACTTGCAGCTTAACTGTGGGCGTGCGGTCGATACGGGCATCACTGGAGTTCGGCAGGGGAGACTGGAATTCCTGGTGTAGCGGTGAAATGCGCAGATATCAGGAGGAACACCGGTGGCGAAGGCGGGTCTCTGGGCCGATACTGACGCTGAGGAGCGAAAGCGTGGGGAGCGAACAGGATTAGATACCCTGGTAGTCCACGCCGTAAACGTTGGGCGCTAGGTGTGGGGACCATTCCACGGTTTCTGTGCCGTAGCTAACGCATTAAGCGCCCCGCCTGGGGAGTACGGCCGCAAGGCTAAA
>OTU115
AGAGGGTGCAAACGTTGTTCGGAATTACTGGGCGTAAAGCGCGTGTAGGCGGCTATGCAAGTCGGATGTGAAAGCCCTCGGCTCAACCGGGGAAGTGCACCCGAAACTGCAAAGCTAGAGTCTCGGAGAGGATCGTGGAATTCTCGGTGTAGAGGTGAAATTCGTAGATATCGAGAGGAACACCGGTGGCGAAGGCGGCGATCTGGACGATGACTGACGCTGAGACGCGAAAGCGTGGGGAGCAAACAGGATTAGATACCCTGGTAGTCCACGCCGTAAACGATGGGTGCTAGGTGTCGCGGGCTTTGACCCCTGCGGTGCCGCAGCTAACGCATTAAGCACCCCGCCTGGGAAGTACGGCCGCAAGGCTAAA
>OTU116
GGAGGGAGCTAGCGTTGTTCGGAATTACTGGGCGTAAAGCGCGCGTAGGCGGCTTTGTAAGTTAGAGGTGAAAGCCCGGGGCTCAACTCCGGAATTGCCTTTAAGACTGCATCGCTAGAATCCGGGAGAGGTGAGTGGAATTCCGAGTGTAGAGGTGAAATTCGTAGATATTCGGAAGAACACCAGTGGCGAAGGCGGCTCACTGGACCGGTATTGACGCTGAGGTGCGAAAGCGTGGGGAGCAAACAGGATTAGATACCCTGGTAGTCCACGCCGTAAACGATGATGACTAGCTGTCGGGGGCCTTAGGCTTTCGGTGGCGCAGCTAACGCATTAAGTCATCCGCCTGGGGAGTACGGCCGCAAGGTTAAA
>OTU117
GTAGGACGCAAGCGTTATCCGGAGTTACTGGGCGTAAAGCGCGGGCAGGCGGTCGCTTAAGTCTGATGTGAAATCTCTCAGCTCAACTGGGAGCAGCCATTGGAAACTAGGCGACTGGAGTCTGGCAGAGGTAGGCGGAATTCCGGGTGGAGTGGTGAAATGCGTAGAGATCCGGAGGAACACCAGAGGCGAAGGCGGCCTACTGGGCCAGTACTGACGCTGAGCCGCGAAAGCCAGGGGAGCGAACGGGATTAGAAACCCCGGTAGTCCTGGCCGTAAACGATGTGTGCTGGGTGGTGGGGGGTCTCCCTTCACTGCCGAAGCTAACGCGATAAGCACACCGCCTGGGGAGTACGGTCGCAAGGCTAAA
>OTU118
AGAGGGTGCGAGCGTTAATCGGAATTACTGGGCGTAAAGCGCACGTAGGTGGCGACGTAAGTCGGGTGTGAAAGCCCCGGGCTCAACCTGGGAATTGCATTCGAGACTGTGTTGCTGGAGTACGGAAGAGGAGGGCGGAATTCCCGGTGTAGCGGTGAAATGCGTAGATATCGGGAGGAACATCAGTGGCGAAGGCGGCCCTCTGGTCCAGTACTGACACTCAAGTGCGAAAGCGTGGGGAGCAAACAGGATTAGATACCCTGGTAGTCCACGCCCTAAACGATGACGACTAGATGTCGGAGGGGTCTGCCTTTCGGTGTCGCAGCTAACGCGTTAAGTCGTCCGCCTGGGGAGTACGGCCGCAAGGTTGAA
>OTU119
GAAGGGGGCTAGCGTTGTTCGGAATTACTGGGCGTAAAGCGAGTGTAGGTGGTTGTCCAAGTTGGATGTGAAAGCCTTGAGCTCAACTCAAGAAATGCATTCAGGACTGGATGGCTAGAGGACCGGAGAGGATAGTGGAATTCCCAGTGTAGTGGTGAAATACGTAGAGATTGGGAAGAACACCAGTGGCGAAGGCGGCTATCTGGACGGTTTCTGACACTAAGACTCGAAAGCGTGGGGAGCAAACAGGATTAGATACCCTGGTAGTCCACGCTGTAAACGATGGGCACTAGGTGTCCGGGGTATTGACCCCCTGGGTGCCGCAGCTAACGCATTAAGTGCCCCGCCTGGGGAGTACGGTCGCAAGATTAAA
>OTU120
AGAGGGTGCTAGCGTTGTTCGGAATTACTGGGCGTAAAGGGCGCGTAGGCGGCCCGTTTAGTCGGGTGTGAAATCCCAAGGCTCAACCTTGGAACTGCATTCGATACTGGCGGGCTAGAGACCGGAAGAGGTGGGTGGAATACCCAGTGTAGAGGTGAAATTCGTAGATATTGGGTGGAACACCGGTGGCGAAGGCGGCTCACTGGTCCGGTTCTGACGCTGAGGCGCGAAAGCGTGGGGAGCAAACAGGATTAGATACCCTGGTAGTCCACGCCCTAAACGATGTGTGCTAGATGTCGGGGGACTTGTCTCTCGGTGTCGGAGTTAACGTTTTAAGCACACCGCCTGGGGAGTACGGCCGCAAGGTTAAA
>OTU121
GAAGGGGACTAGCGTTGTTCGGAATTACTGGGCGTAAAGCGCACGTAGGCGGATTTGTAAGTCAGGGGTGAAATCCCGGGGCTCAACCTCGGAACTGCCTTTGATACTGCAAATCTCGAGTCCGATAGAGGTGGGTGGAATTCCTAGTGTAGAGGTGAAATTCGTAGATATTAGGAAGAACACCGGTGGCGAAGGCGGCCCACTGGATCGGTACTGACGCTGAGGTGCGAAAGCGTGGGGAGCAAACAGGATTAGATACCCTGGTAGTCCACGCCGTAAACGATGGATGCTAGCCGTCGGCAAGCTTGCTTGTCGGTGGCGCAGCTAACGCATTAAGCATCCCGCCTGGGGAGTACGGCCGCAAGGTTAAA
>OTU122
GGAGGAGGCTAGCGTTATTCGGAATTACTGGGCGTAAAGCGTGCGCAGGTTGTGAGTTCAGTTGGATGTGAAAGCCCGGGGCTTAACCTCGGATGTGCATCCAATACTGGCTCGCTGGAGGTTGGAAGAGGAGAGTGGAATTCCCAGTGTAGAGGTGAAATTCGTAGATATTGGGAAGAACACCAGTGGCGAAGGCGGCTCTCTGGTCCATACCTGACACTCATGCACGAAAGCGTGGGGAGCAAACAGGATTAGATACCCTGGTAGTCCACGCCGTAAACGATGTGTGCTAGACGTCGGGAGGCTTGCCTCTCGGTGTCGAAGCTAACGCGATAAGCACACCGCCTGGGGAGTACGGCCGCAAGGTTAAA
>OTU123
GTAGGGCGCAAGCGTTGTCCGGATTTATTGGGCGTAAAGAGCTCGTAGGCGGCTTGTCGCGTCGACTGTGAAAACCCGTGGCTCAACCATGTGGTCTGCAGTCGATACGGGCAGGCTAGAATTCGGTAGGGGAGACTGGAATTCCTGGTGTAGCGGTGAAATGCGCAGATATCAGGAGGAACACCGGTGGCGAAGGCGGGTCTCTGGGCCGATATTGACGCTGAGGAGCGAAAGCGTGGGGAGCGAACAGGATTAGATACCCTGGTAGTCCACGCTGTAAACGTTGGGCGCTAGGTGTGGGGGGCCTCTCCGGTCCTCTGTGCCGCAGCTAACGCATTAAGCGCCCCGCCTGGGGAGTACGGCCGCAAGGCTAAA
>OTU124
GAACTGTGCAAACGTTATTCGGAATCACTGGGCTTGAAGAGTGCGTAGGCGGTTTTGTAAGTAGGGTGTGAAAGCCCCCGGCTCAACCGGGGAATTGCGCCCTAAACTGCAAGGCTGGAGTGAGGTAGGGGTGTGTGGAACTTCCAGTGGAGCGGTGAAATGTGTTGATATTGGAAGGAACGCCGGTGGCGAAAGCGACACACTGGACCTTGTCTGACGCTGAGGCACGAAAGCCAGGGGAGCAAACGGGATTAGATACCCCGGTAGTCCTGGCCGTAAACTATGAGTACTAGTGGGGAGGATCGCAAGGTCTTCCTCACGGAGCGAAAGTTTTAAGTACTCCGCCTGGGGAGTATGGTCGCAAGGCTGAA
>OTU125
GTAGGGGGCAAGCGTTGTCCGGAATCATTGGGCGTAAAGCGCGTGTAGGCGGCCAGGTAAGTCCGTTCTGAAAGCCCGGGGCTCAACCCCGGGAGGCGGATGGATACTGCTTGGCTCGAGTCCGGAAGAGGCGAGTGGAATTCCCGGTGTAGCGGTGAAATGCGCAGATATCGGGAGGAACACCAATGGCGAAGGCAGCTCGCTGGGACGGTACTGACGCTGAGACGCGAAAGCGTGGGGAGCAAACAGGATTAGATACCCTGGTAGTCCACGCTGTAAACGATGGTCACTAGGTGTGGGGGGTGTCGACTCCCTCCGTGCCGAAGCTAACGCATTAAGTGACCCGCCTGGGGAGTACGGCCGCAAGGCTAAA
>OTU126
GAAGGGGGCTAGCGTTGTTCGGAATTACTGGGCGTAAAGGGCGCGTAGGCGGTTTGTTAAGTCAGGCGTGAAAGCCCTGGGCTCAACCTGGGATGTGCGCTTGATACTGGCAAGCTTGAGTGCAGGAGAGGATGGTGGAATTCCCAGTGTAGAGGTGAAATTCGTAGATATTGGGAAGAACACCGGTGGCGAAGGCGGCCATCTGGACTGCAACTGACGCTGAGGCGCGAAAGCGTGGGGAGCAAACAGGATTAGATACCCTGGTAGTCCACGCTGTAAACGATGAGTGCTGGACGTTGGTGGGTTTACCTGCCGGTGTCGCAGCTAACGCGTTAAGCACTCCGCCTGGGGAGTACGGCCGCAAGGTTAAA
>OTU127
GAAGGGGGCTAGCGTTGCTCGGAATCACTGGGCGTAAAGGGCGCGTAGGCGGCCGATCAAGTCAGAGGTGAAAGCCCAAGGCTCAACCTTGGAATTGCCTTTGATACTGTTCGGCTCGAGACCGGAAGAGGTAAGTGGAACTGCGAGTGTAGAGGTGAAATTCGTAGATATTCGCAAGAACACCAGTGGCGAAGGCGGCTTACTGGTCCGGTTCTGACGCTGAGGCGCGAAAGCGTGGGGAGCAAACAGGATTAGATACCCTGGTAGTCCACGCCGTAAACGATGGATGCTAGCCGTTGGCAGGCTTGCCTGTCAGTGGCGCAGCTAACGCTTTAAGCATCCCGCCTGGGGAGTACGGTCGCAAGATTAAA
>OTU128
GTAGGGGGCAAGCGTTGTCCGGAATCATTGGGCGTAAAGCGCGTGTAGGCGGCCAGAAAAGTCCGCTGTGAAAACTCGAGGCTCAACTTCGAGCTGTCGGTGGAAACTTTCTGGCTAGAGTCCGGAAGAGGAGAATGGAATTCCTGGTGTAGCGGTGAAATGCGCAGATATCAGGAAGAACACCCGTGGCGAAGGCGGTTCTCTGGGACGGTACTGACGCTGAGACGCGAAAGCGTGGGGAGCGAACAGGATTAGATACCCTGGTAGTCCACGCCGTAAACGATGGGTGCTAGGTGTGGGGGGTGTCGACTCCCTCCGTGCCGAAGCTAACGCATTAAGCACCCCGCCTGGGGAGTACGGCCGCAAGGCTAAA
>OTU129
GTAGGAGGCGAGCGTTATCCGGATTCACTGGGCGTAAAGCGCGTGCAGGCGGTTTGGTAAGTTGGGCGTGAAAGCTCCCGGCTCAACTGGGAGAGGTCGTTCAATACTACCAAACTAGAGAGTAGAAGAGGAAGATGGAATTCCCGGTGTAGTGGTGAAATGCGTAGATATCGGGAGGAACACCAGTGGCGAAGGCGATCTTCTGGTCTATTTCTGACGCTCAGACGCGACAGCTAGGGTAGTAAACGGGATTAGAGACCCCGGTAATCCTAGCCGTAAACGATGTGAACTTGGCGTCGGTGGCTTAAACACCATCGGTGCCGAAGCAAACGCGATAAGTTCACCGCCTGGGGACTACGGCCGCAAGGTTAAA
>OTU130
GTAGGGTGCGAGCGTTGTCCGGAATTATTGGGCGTAAAGAGCTCGTAGGCGGTTTGTCACGTCTGCTGTGAAATCCCGAGGCTCAACCTCGGGCCTGCAGTGGGTACGGGCAGACTGGAGTGCGGTAGGGGAGAATGGAATTCCTGGTGTAGCGGTGGAATGCGCAGATATCAGGAGGAACACCGATGGCGAAGGCAGTTCTCTGGGCCGTAACTGACGCTGAGGAGCGAAAGCGTGGGGAGCGAACAGGATTAGATACCCTGGTAGTCCACGCCGTAAACGTTGGGCGCTAGATGTGGGGACCTTTCCACGGTTTCCGTGTCGTAGCTAACGCATTAAGCGCCCCGCCTGGGGAGTACGGCCGCAAGGCTAAA
>OTU131
GTAGGTGGCAAGCGTTGTCCGGATTTATTGGGTTTAAAGGGTGCGTAGGCGGCCTATTAAGTCAGTTCTGAAATATCCCGGCTTAACCGGGAGGGTGGGATTGATACTGATGGGCTTGAGTGGAGTCGAGGTAGGCGGAATTGACGGTGTAGCGGTGAAATGCTTAGATATCGTCAAGAACACCGATAGTGTAGACAGCTTACTAGACTTCAACTGACGCTGAGGCACGAAAGTGTGGGGATCAAACAGGATTAGATACCCTGGTAGTCCACACTGTAAACGTTGATTACTCGCTGTGTGCGATATACAGTACGCGGCTTAGCGAAAGCGATAAGTAATCCACCTGGGGAGTACGCCGGCAACGGTGAA
>OTU132
AGAGGTGCCAAGCGTTAGGCGGAATCACTGGGCTTAAAGCGTGTGTAGGCGGACTGTTAAGTACCTTGTGAAATCCCACGGCTCAACCGTGGAACTGCTCGGTATACTGGCGGTCTTGAGCTGCTTAGGGGTCGTCGGAACAAACGGTGGAGCGGTGAAATGCGTAGATATCGTTTGGAACGCCAATGGTGAAAACAGACGACTGGGAGCATGCTGACGCTGAGACACGAAAGCCAGGGGAGCGAACGGGATTAGATACCCCGGTAGTCCTGGCCCTAAACGATGTCGACTAGGTCGTGGCGGCTCTGACGCCGTCGCGGCCGAAGCAAAAGTGCTAAGTCGACCGCCTGGGAAGTACGGTCGCAAGGCTAAA
>OTU133
AGAGGGGGCAAGCGTTGTCCGGACTGACTGGGCGTAAAGCGCGCGCAGGCGGTTCGAGGCGTCGGTGCTGAAAGTCCACCGCTTAACGGTGGGAAGCGCGCCGATACGCTCGAACTGGAGGGCGGGCGAGGGTGGTGGAATTGCCGGTGTAGTGGTGAAATGCGTAGAGATCGGCAGGAACACCAGTGGCGAAGGCGGCCACCTAGCCCGCACCTGACGCTGAGGCGCGACAGCGTGGGGAGTGAACTGGATTAGATACCCAGGTAATCCACGCCGTAAACGATGCCGACTCGGTCTTCGTGGGGCGAATAGCCCTGGGGGGGCCCGAGCTCACGCGCTAAGTCGGCCGCCTGGGGACTACGAGCGCAAGCTTAAA
>OTU134
GTAGGAGGCAAGCGTTATCCGGAGTTACTGGGCGTAAAGCGCATGTAGGCGGTTGGGCAAGTTGAGTGTGAAAGCTCCCGGCTAAACTGGGAGAGGACATTTAAGACTGCCCGGCTAGAGGTCGGTAGAGGGGCGCAGAATTCGGGGTGTAGCGGTGAAATGTGTAGAGATCCCGAGGAATACCAGTGGTGAAGACGGCGCCCTGGGCCGATACTGACGCTGAGATGCGAAAGCGTGGGGAGCGAACGGGATTAGAGACCCCGGTAGTCCACGCCGTAAACGATGCTTGCTAGGTGTCCACTGCCCGACAGGGCAGGGGGTGCCGCAGCTAACGCGCTAAGCAAGCCGCCTGGGGAGTACGGTCGCAAGGCTAAA
>OTU135
GTAGGGGGCGAGCGTTGTCCGGATTTATTGGGCGTAAAGAGCTCGTAGGCGGTTTGGCAAGTCGGGTGTGAAATTTCGAGGCTCAACCTCGAAACGCCACTCGATACTGCCATGACTGGAGTCCGGTAGAGGAGTGCGGAATTCCTGGTGTAGCGGTGAAATGCGCAGATATCAGGAGGAACACCAACGGCGAAGGCAGCACTCTGGGCCGGTACTGACGCTGAGGAGCGAAAGCGTGGGGAGCAAACAGGATTAGATACCCTGGTAGTCCACGCCGTAAACGTTGGGCACTAGGTGTGGGGGGCTGTCAACGCCCTCCGTGCCGTAGCTAACGCATTAAGTGCCCCGCCTGGGGAGTACGGCCGCAAGGCTAAA
>OTU136
AGAGGGTGCAAACGTTGCTCGGAATTACTGGGCGTAAAGCGCGTGTAGGCGGTGCCGCACGTCCGGTGTGAAAGCCCAGGGCTCAACCCTGGAAGCGCACTGGAAACGACGGCGCTGGAGTCCTGAAGAGGAGGGCGGAATTCCCGGTGTAGAGGTGAAATTCGTAGATATCGGGAGGAACACCAGTGGCGAAGGCGGCTCTCTGGACAGGAACTGACGCTGAGACGCGAAAGCGTGGGTAGCAAACAGGATTAGATACCCTGGTAGTCCACGCCGTAAACGATGAGCACTGGGTGTCGCGGGTATTGACCCCCGCGGTGCCGAAGCCAACGCGTTAAGTGCTCCGCCTGGGAAGTACGGCCGCAAGGCTAAA
>OTU137
GAAGGGGGCTAGCGTTGTTCGGAATTACTGGGCGTAAAGCGCACGTAGGCGGATTGTTAAGTCAGAGGTGAAATCCCGGAGCTCAACTTCGGAACTGCCTTTGATACTGGCAATCTAGAGTCCGGAAGAGGTTAGTGGAATTCCCAGTGTAGAGGTGAAATTCGTAGATATTGGGAAGAACACCAGTGGCGAAGGCGGCTAACTGGTCCGGTACTGACGCTGAGGTGCGAAAGCGTGGGGAGCAAACAGGATTAGATACCCTGGTAGTCCACGCCGTAAACTATGGGTGCTAGCCGTCAGGAAGCTTGCTTTTTGGTGGCGCAGCTAACGCATTAAGCACCCCGCCTGGGGAGTACGGTCGCAAGATTAAA
>OTU138
AGAGGGTGCAAACGTTGTTCGGAATTACTGGGCGTAAAGCGCGTGTAGGCGGTTATGCAAGTCGGGTGTGAAAGCCCCGGGCTCAACCCGGGAAGTGCATTCGATACTGCGTAGCTAGAGTACTGGAGAGGATGGTGGAACTCTGGGTGTAGAGGTGAAATTCGTAGATATCCAGAAGAACACCGGTGGCGAAGGCGGCCATCTGGACAGATACTGACGCTGAGACGCGAAAGCGTGGGGAGCAAACAGGATTAGATACCCTGGTAGTCCACGCCGTAAACGATGGGTGCTAGGTGTCACGGGTATTGACCCCTGTGGTGCCGAAGCTAACGCATTAAGCACCCCGCCTGGGAAGTACGGCCGCAAGGCTAAA
>OTU139
GAAGGGTGCAAGCGTTACTCGGAATTACTGGGCGTAAAGCGTGCGTAGGTGGTGAGTTAAGTCTGTCGTGAAAGCCCCGGGCTCAACCTGGGAATGGCGATGGATACTGGCTCGCTAGAGTGCGGTAGAGGAGAGTGGAATTCCCGGTGTAGCAGTGAAATGCGTAGAGATCGGGAGGAACATCAGTTGCGAAGGCGGCTCTCTGGACCAGCACTGACACTGAGGCACGAAAGCGTGGGGAGCAAACAGGATTAGATACCCTGGTAGTCCACGCCCTAAACGATGCGAACTGGACGTTGGGAGCAATCAGGCTCTCAGTGTCGAAGCTAACGCGTTAAGTTCGCCGCCTGGGGAGTACGGTCGCAAGACTGAA
>OTU140
AGAGGGTGCAAACGTTGTTCGGAATTACTGGGCGTAAAGCGCGTGTAGGCTGCCCCGAAAGTCAGGTGTGAAAGCCCTGGGCTCAACCCAGGAAGTGCACTTGAAACTGCGGGGCTAGAGTTCTGGAGAGGATGGCGGAATTCTCGGTGTAGAGGTGAAATTCGTAGATATCGAGAGGAACACCGGTGGCGAAGGCGGCTATCTGGACAGTGACTGACGCTGAGACGCGAAAGCGTGGGGAGCAAACAGGATTAGATACCCTGGTAGTCCACGCCGTAAACGATGGGTGCTAGGTGTCGCGGGCTTTGACCCCTGCGGTGCCGTAGCTAACGCATTAAGCACCCCGCCTGGGGAGTACGGCCGCAAGGCTAAA
>OTU141
AGAGGTGCCGAGCGTTAGGCGGAATCACTGGGCTTAAAGCGTGTGTAGGCGGGTCGTTAAGTGCCTTGTGAAATCCCACAGCTCACCTGTGGAACTGCTTGGCATACTGGCGATCTTGAGCCACTTAGGGGCAACCGGAACAAACGGTGGAGCGGTGAAATGCGTAGATATCGTTTGGAACGCCAATGGTGAAAACAGGTTGCTGGGAGTGCGCTGACGCTGAGACACGAAAGCCAGGGGAGCAAACGGGATTAGATACCCCGGTAGTCCTGGCCGTAAACGATGTCGACTAGATCGTGGCAGCTCTAACGTTGTCACGGTCGAAGCAAAAGTGCTAAGTCGACCGCCTGGGAAGTACGGTCGCAAGGCTAAA
>OTU142
GAAGGGGGCTAGCGTTGCTCGGAATTACTGGGCGTAAAGGGAGCGTAGGCGGACAGCTAAGTCAGAGGTGAAAGCCCAGGGCTCAACCCTGGAATTGCCTTTGATACTGGCTATCTTGAGTATGGGAGAGGTGTGTGGAACTCCGAGTGTAGAGGTGAAATTCGTAGATATTCGGAAGAACACCAGTGGCGAAGGCGACACACTGGCCCATTACTGACGCTGAGGCTCGAAAGCGTGGGGAGCAAACAGGATTAGATACCCTGGTAGTCCACGCCGTAAACGATGAGAGCTAGTTGTCGGCATGCATGCATGTCGGTGACGCAGCTAACGCATTAAGCTCTCCGCCTGGGGAGTACGGTCGCAAGATTAAA
>OTU143
GTAGGTGGCAAGCGTTGTCCGGATTTATTGGGTTTAAAGGGTGCGTAGGCGGTCTTTTAAGTCAGTGCTGAAATATCCCGGCTTAACCGGGAGGGTGGCATTGATACTGAAGGACTTGAGTAAAGTTGAGGTAGGCGGAATTGACGGTGTAGCGGTGAAATGCTTAGATATCGTCAAGAACACCGATAGTGTAGACAGCTTACTAAGCTTTAACTGACGCTGAGGCACGAAAGTGTGGGGATCAAACAGGATTAGATACCCTGGTAGTCCACACTGTAAACGTTGATGACTCGATGTTAGCGATACACAGTTAGCGTCTTAGAGAAATCGTTAAGTCATCCACCTGGGGAGTACGCCGGCAACGGTGAA
>OTU144
AGAGGGGGCAAGCGTTGCTCGGAATCACTGGGCGTAAAGGGCGCGTAGGCGGGATGGCAAGTCAGTCGTGAAATCTCTCGGCTCAACCGAGAAACGTCGGCTGATACTGCCGTTCTTGAGGGATGCAGAGGAGACTGGAATTCCCGGTGTAGCGGTGAAATGTGTAGAGATCGGGAGGAACACCGGTGGCGAAGGCGGGTCTCTGGGCATTTCCTGACGCTGAGGCGCGAAAGCGTGGGGAGCAAACAGGATTAGATACCCTGGTAGTCCACGCCGTAAACGATGGGCACTAGGTGTGGGAGGTGTCGACTCCTCCCGTGCCGGAGCTAACGCATTAAGTGCCCCGCCTGGGGAGTACGGCCGCAAGGCTAAA
>OTU145
AGAGGTGCCAAGCGTTAGGCGGAATCACTGGGCTTAAAGCGTGTGTAGGCGGATGGCTAAGTGTCTTGTGAAATCCCACGGCTCAACCGTGGAACTGCTCGACATACTGGTCATCTTGAGCAACCTAGGGGCGAGCGGAACAAACGGTGGAGCGGTGAAATGCGTAGATATCGTTTGGAACGCCAATGGTGAAAACAGCTCGCTGGGGGTTTGCTGACGCTGAGACACGAAAGCCAGGGGAGCAAACGGGATTAGATACCCCGGTAGTCCTGGCCGTAAACGATGTCGACTAGATCGTGGCGCCTCTGACGGCGTCATGGTCGAAGCAAAAGTGCTAAGTCGACCGCCTGGGAAGTACGGTCGCAAGGCTAAA
>OTU146
GGAAGGGGCAAGCGTTGTTCGGAATCATTGGGCGTAAAGGGCGCGTAGGTGGTTCTGTATGTCTACCGTGAAAGCGTACGGCTCAACTGTATTTTGTCGGTAGAAACTGCAGGACTTGAGGCTGGGAGGGGCTGGTGGAATTCCCTGTGTAGCGGTGAAATGCGTAGAGATGGGGGAGAACACTCGTGGCGAAGGCGGCCAGCTAGACCAGTTCTGACACTGAGGCGCGACAGCGTGGGGAGCAAACAGGATTAGATACCCTGGTAGTCCACGCTGTAAACGATGGGCACTAGGTGCCGGCGGTCTTGATCCCGTCGGTGCCGGCGCTAACGCAGTAAGTGCCCCGCCTGGGGAGTACGGTCGCAAGGCTGAA
>OTU147
GGAGGGTGCAAGCGTTATCCGGATTTACTGGGTTTAAAGGGTGCGTAGGTGGGTAAGTAAGTCAGTGGTGAAATCTTCGAGCTTAACTCGGAAACTGCCATTGATACTATTTATCTTGAATACTCTGGAGGTAAGCGGAATATGTCATGTAGCGGTGAAATGCTTAGATATGACATAGAACACCAATTGCGAAGGCAGCTTACTACATAGTTATTGACACTGAGGCACGAAAGCGTGGGGATCAAACAGGATTAGATACCCTGGTAGTCCACGCCCTAAACGATGGATACTCGACATCAGCGATACACTGTTGGTGTCTGAGCGAAAGCATTAAGTATCCCACCTGGGAAGTACGATCGCAAGATTGAA
>OTU148
GAAGGGGGCTAGCGTTGTTCGGAATTACTGGGCGTAAAGCGCGCGCAGGCGGTTCTTCAAGTCAGAGGTGAAAGCCCAGGGCTCAACCCTGGAATGGCCTTTGAGACTAGAGAACTAGGGTACGGGAGAGGTGAGTGGAATTCCGAGTGTAGAGGTGAAATTCGTAGATATTCGGAAGAACACCAGTGGCGAAGGCGGCTCACTGGCCCGTTACCGACGCTCAGGCGCGACAGCGTGGGGAGCAAACAGGATTAGATACCCTGGTAGTCCACGCCGTAAACGATGGATGCTAGCCGTTGGTAAGCATGCTTATCAGTGGCGCAGCTAACGCATTAAGCGTCCCGCCTGGGGAGTACGGCCGCAAGGTTGAA
>OTU149
GGAGGGTGCTAGCGTTGTTCGGAATTACTGGGCGTAAAGGGCGCGTAGGCGGCCTTGAAAGTCGGTTGTGAAAGCCCGGGGCTCAACCCCGGAACGGCAGCCGAGACTTCTGGGCTGGAGACCGGGAGAGGTGGGTGGAATACCCAGTGTAGAGGTGAAATTCGTAGATATTGGGTGGAACACCGGTGGCGAAAGCGGCTCACTGGCCCGGTTCTGACGCTGAGGCGCGAAAGCGTGGGGAGCAAACAGGATTAGATACCCTGGTAGTCCACGCCCTAAACGATGCGAGCTGGATGTCGGGGGGCTTGCCCCTCGGTGTCGGAGCTAACGTGTTAAGCTCGCCGCCTGGGGAGTACGGCCGCAAGGTTAAA
>OTU150
GTAGGATGCAAGCGTTGTCCGGAATTATTGGGCGTAAAGAGTTCGTAGGCGGTTGCCTAAGTCTGATGTTAAATACTGGAGCTCAACTCCGGCATGGCATTGGAAACTGGGTGGCTAGAGTGTGGTAGAGGTCTCGGGAATTCCAGGTGTAGCGGTGAAATGCGTAGATATCTGGAGGAACACCGGTGGCGAAAGCGCGAGACTGGGCCATAACTGACGCTGAGGAACGAAAGCCAGGGGAGCGAAAGGGATTAGATACCCCTGTAGTCCTGGCCGTAAACGATGGATACTAGGTGTAGGAGGATTCGACCCCTTCTGTGCCGTAGCTAACGCGATAAGTATCCCGCCTGGGGAGTACGACCGCAAGGTTGAA
>OTU151
GTAGGTGGCAAGCGTTGTCCGGATTTATTGGGTTTAAAGGGTGCGTAGGCGGTGTCCTAAGTCAGTTGTGAAATACGGCAGCTTAACTGTCGAGGTGCAATTGATACTGGGATACTTGAGTACTGATGAGGTATGCGGAATGGACGGTGTAGCGGTGAAATGCTTAGATATCGTCCAGAACACCGATAGCGAAGGCAGCATACTAAGGAGTAACTGACGCTGAGGCACGAAAGTGTGGGGATCAAACAGGATTAGATACCCTGGTAGTCCACACTGTAAACGATGATCACTCGATGTTGGCGATACACGGCCAGCGTCTTAGCAAAAGCGATAAGTGATCCACCTGGGGAGTACGCCGGCAACGGTGAA
>OTU152
AGAGGGTGCAAACGTTGTTCGGAATTACTGGGCGTAAAGCGCGTGTAGGCGGTCAGGCAAGTCGGATGTGAAATCCCGTGGCTCAACTACGGAAGTGCACCCGAAACTGCTTGACTTGAGTCCCGGAGAGGAAGGCGGAATGCTTGGTGTAGAGGTGAAATTCGTAGATATCAAGCGGAACACCGGTGGCGAAGGCGGCCTTCTGGACGAGGACTGACGCTGAGACGCGAAAGCGTGGGGAGCAAACAGGATTAGATACCCTGGTAGTCCACGCCGTAAACGATGAGTGCTAGGTGTCACGGGCTTTGACCCCTGTGGTGCCGTAGCTAACGCAGTAAGCACTCCGCCTGGGGAGTACGGCCGCAAGGCTAAA
>OTU153
GTAGGGGGCTAGCGTTGTCCGGATTTATTGGGCGTAAAGCGCGTGTAGGCGGCCGGCTAGGTCTGGTGTGAAAACTCGAGGCTCAACCTCGAGATGTCGCCGGAAACCAGTCGGCTAGAGTCCGGAAGAGGAGAGTGGAATTCCTGGTGTAGCGGTGAAATGCGCAGATATCAGGAAGAACACCTATGGCGAAAGCAGCTCTCTGGGACGGTACTGACGCTGAGACGCGAAAGCGTGGGGAGCGAACAGGATTAGATACCCTGGTAGTCCACGCCGTAAACGATGGGCGCTAGGTGTGGGCGGTGTCGACTCCGTCCGTGCCGAAGCTAACGCATTAAGCGCCCCGCCTGGGGAGTACGGCCGCAAGGCTAAA
>OTU154
GGGGGGAGCAAGCGTTGTTCGGATTTACTGGGCGTAAAGGGCGCGTAGGCGGCCACCGCAAGTCGACTGTGAAATCTCCGGGCTTAACCCGGAAAGGTCAGCCGATACTGCGGGGCTAGAGTGCAGAAGGGGCAACTGGAATTCTCGGTGTAGCGGTGAAATGCGTAGATATCGAGAGGAACACCTGCGGCGAAGGCGGGTTGCTGGGCTGACACTGACGCTGAGGCGCGAAAGCTAGGGGAGCGAACGGGATTAGATACCCCGGTAGTCCTAGCCTTAAACGATGAATGCTTGGTGTCTGGGGTTTTATAGTCCCCGGGTGCCGTCGCTAACGCTTTAAGCATTCCGCCTGGGGAGTACGGTCGCAAGACTGAA
>OTU155
GGGGGGGGCAAGCGTTGTTCGGAATTACTGGGCGTAAAGGGTTCGTAGGTGGCCCGCTAAGTCACACGTGAAATCCCTCAGCTTAACTGGGGAACTGCGTGTGAGACTGGCAGGCTTGAGTGCAGGAGAGGAACGCGGAATTCCAGGTGTAGCGGTGAAATGCGTAGATATCTGGAGGAACACCGGTGGCGAAGGCGGCGTTCTGGACTGTATCTGACACTGAGGAACGAAAGCCAGGGGAGCAAACGGGATTAGATACCCCGGTAGTCCTGGCCCTAAACGATGAATGCTTGGTGTGACGGGTATCGATCCCTGTCGTGCCGCAGTTAACGCGTTAAGCATTCCGCCTGGGGAGTACGGTCGCAAGGCTGAA
>OTU156
GAAGGGGGCTAGCGTTGCTCGGAATTACTGGGCGTAAAGGGAGCGTAGGCGGACATTTAAGTCAGAGGTGAAATCCCGGAGCTTAACTTCGGAACTGCCTTTGATACTGGGTGTCTTGAGTGTGAGAGAGGTATGTGGAACTCCGAGTGTAGAGGTGAAATTCGTAGATATTCGGAAGAACACCAGTGGCGAAGGCGACATACTGGCTCATTACTGACGCTGAGGCTCGAAAGCGTGGGGAGCAAACAGGATTAGATACCCTGGTAGTCCACGCCGTAAACGATGATTGCTAGTTGTCGGGAAGCTTGCTTCTCGGTGACGCAGCTAACGCATTAAGCAATCCGCCTGGGGAGTACGGTCGCAAGATTAAA
>OTU157
AGAGGTCCCGAGCGTTAGGCGGAATCACTGGGCTTAAAGCGTGTGTAGGCGGATGCCTAAGTACCTTGTGAAATCCCACGGCTCACCCGTGGAACTGCTCGGTATACTGGGTGTCTTGAGCCACTTAGGGGCTACCGGAACAAATGGTGGAGCGGTGAAATGCGTAGATATCATTTGGAACGCCAATGGTGAAAACAGGTAGCTGGGAGTGTGCTGACGCTGAGACACGAAAGCCAGGGGAGCAAACGGGATTAGATACCCCGGTAGTCCTGGCTGTAAACGATGTCGACTAGATCGCAGCGGCTCTGACGCCGTTGCGGTCGAAGCAAAAGTGCTAAGTCGACCGCCTGGGAAGTACGGTCGCAAGGCTAAA
>OTU158
AGGGGGTGCAAACGTTGCTCGGAATTATTGGGCGTAAAGCGCGCGTAGGCGGCTACTTAAGTCGGATGTGAAAGCCCCTGGCTCAACTGGGGAAGTGCACCCGAAACTGAGTGGCTTGAGTGCGAAAGAGGGTCGCGGAATTCCCGGTGTAGAGGTGAAATTCGTAGATATCGGGAGGAACACCGGTGGCGAAGGCGGCGACCTGGGTCGACACTGACGCTGAGGCGCGAAAGCGTGGGGAGCAAACAGGATTAGATACCCTGGTAGTCCACGCCGTAAACGATGGGTGCTAGATGTTTCTGGTATTGACCCCGGAGGCGTCGTAGCTAACGCGTTAAGCACCCCGCCTGGGAAGTACGGCCGCAAGGCTAAA
>OTU159
AGAGGTTGCAAACGTTGTTCGGAATCACTGGGCATAAAGCGCACGTAGGCGGTCTGTTAAGTCAGGTGTGAAAGCCCCCGGCTCAACCGGGGAACAGCATTTGATACTGGCAGACTCGAGGATGGTAGGGGTGAGTGGAACTCCAGGTGGAGCGGTGAAATGCGTAGATATCTGGAGGAACACCGGTGGCGAAAGCGGCTCACTGGACCATAACTGACGCTGAGGTGCGAAAGCTAGGGTAGCAAACGGGATTAGATACCCCGGTAGTCCTAGCCGTAAACGATGGGTACTTGGCAGCGGGAGAACCTATGTCTTTCTCTGCCGGAGCTAATGTGTTAAGTACCCCGCCTGGGGAGTACGCTCGCAAGGGTAAA
>OTU160
GTAGGGTGCGAGCGTTAATCGGAATTACTGGGCGTAAAGCGTGCGCAGGCGGTTCGACAAGTCTGATGTGAAATCCCCGGGCTCAACCTGGGAACTGCGTTGGAAACTGTCGGGCTAGAGTGTAGAAGAGGGGGGTAGAATTCCACGTGTAGCAGTGAAATGCGTAGAGATGTGGAGGAATACCGATGGCGAAGGCAGCCCCCTGGGCTAACACTGACGCTCATGCACGAAAGCGTGGGGAGCAAACAGGATTAGATACCCTGGTAGTCCACGCCCTAAACGATGTCTACTAGTTGTTGGAGGAGTAAAATCCTTTAGTAACGCAGCTAACGCGTGAAGTAGACCGCCTGGGGAGTACGGTCGCAAGATTAAA
>OTU161
AGAGGGTGCAAACGTTGTTCGGAATTACTGGGCGTAAAGCGCGTGTAGGCAGCTTGGCAAGTCGGGTGTGAAAGCCCTGGGCTCAACCTAGGAAGTGCACTCGAAACTGCTTCGCTTGAGTATCGGAGAGGAAAGCGGAATTCTCGGTGTAGAGGTGAAATTCGTAGATATCGAGAGGAACACCAGTGGCGAAGGCGGCTTTCTGGACGATCACTGACGCTGAGACGCGAAAGCGTGGGGAGCAAACAGGATTAGATACCCTGGTAGTCCACGCCGTAAACGATGGGTGCTAGGTGTCGCGGGCTTTGACTCCTGCGGTGCCGTAGCTAACGCATTAAGCACCCCGCCTGGGGAGTACGGCCGCAAGGCTAAA
>OTU162
AGAGGGTGCAAACGTTGCTCGGAATTACTGGGCGTAAAGCGCGTGTAGGTGGATTGGTGTGTCAGATGTGAAATCCCTGGGCTCAACCCAGGAACTGCACCTGAAACTACCAGTCTTGAGTGGTGGAGAGGGAAGTGGAATTCCTGGTGTAGAGGTGAAATTCGTAGATATCAGGAGGAACACCAGTGGCGAAGGCGGCTTCCTGGACACCAACTGACGCTGAGACGCGAAAGCGTGGGGAGCAAACAGGATTAGATACCCTGGTAGTCCACGCTGTAAACGATGGGCACTAGGTGTCGCAGGTTTTGACCCCTGCGGTGCCGTAGCAAACGCGTTAAGTGCCCCGCCTGGGGAGTACGGCCGCAAGGCTAAA
>OTU163
AGAGGGGGCAAGCGTTGCTCGGAATCACTGGGCGTAAAGGGCGCGTAGGCGGGATGGCAAGTCAGTCGTGAAATCTCTCGGCTCAACCGAGAAACGTCGGCTGATACTGCCGTTCTTGAGGGATGCAGAGGAGACTGGAATTCCCGGTGTAGCGGTGAAATGTGTAGAGATCGGGAGGAACACCGGTGGCGAAGGCGGGTCTCTGGGCATTTCCTGACGCTGAGGCGCGAAAGCGTGGGGAGCAAACGGGATTAGATACCCCGGTAGTCCTGGCCCTAAACGATGAATGCTTGGTGTGGCGGGTATCGATCCCTGCCGTGCCGAAGCTAACGCATTAAGCATTCCGCCTGGGGAGTACGGTCGCAAGGCTGAA
>OTU164
GTAGGAGGCGAGCGTTATCCGGAGTTACTGGGCGTAAAGCGCATGTAGGCGGTTGGATAAGTTGCGTGTGAAAGCTCCTGGCTAAACTAGGAGAGGACAGGCAAGACTGTTCGGCTAGAGGGTGGTAGAGGGGCACAGAATTCGGGGTGTAGCGGTGAAATGTGTAGAGATCCCGAGGAATACCAGTGGTGAAGACGGTGCCCTGGGCCATACCTGACGCTGAGATGCGAAAGCGTGGGGAGCGAACGGGATTAGAGACCCCGGTAGTCCACGCCGTAAACGATGCTGACTAGGTGTTCACTAGGCGACAGTCTAGGGAGTGCCGAAGCTAACGCGATAAGTCAGCCGCCTGGGGAGTACGGTCGCAAGGCTAAA
>OTU165
GAAGGATGCAAGCGTTATCCGGATTCATTGGGTTTAAAGGGAGCGTAGGTGGCCAAATAAGTCAGTGGTGAAATCCTGTTGCTTAACAACAGAATTGCCATTGATACTGTATGGCTTGAGTACAGTTGCTGTGGGCGGAATATGACATGTAGTGGTGAAATACATAGAGATGTCATAGAACACCGATTGCGAAGGCAGCTCACAAAACTGTAACTGACACTGAGGCTCGAAAGTGCGGGGATCAAACAGGATTAGATACCCTGGTAGTCCGCACCGTAAACGATGATTACTCGCTGCTGGAGGGCAACCTTCAGTGGCTTAGCAAAAGCGATAAGTAATCCACCTGGGGAGTACGCCGGCAACGGTGAA
>OTU166
AGAGGGTGCAAACGTTGCTCGGAATCACTGGGCATAAAGCGCACGTAGGCGGTTCACTAAGTCCGATGTGAAATCCCCCGGCTCAACCGGGGAACTGCATCAGATACTGGTGAACTCGAGAGTTGTAGGGGTGGACGGAACTCCAGGTGGAGCGGTGAAATGCGTAGATATCTGGAGGAACACCGGAGGCGAAAGCGGTCCACTGGGCAACTTCTGACGCTGAGGTGCGAAAGCTAGGGTAGCAAACGGGATTAGATACCCCGGTAGTCCTAGCCGTAAACGATGGGCACTAGGCAAGGGAGGTACCTATGTCCTTCCTTGCCGGAGCTAATGTGTTAAGTGCCCCGCCTGGGGAGTACGCTCGCAAGGGTAAA
>OTU167
GTAGGGTCCGAGCGTTGTCCGGAATTATTGGGCGTAAAGGGCTCGTAGGCGGTTCGTCACGTCGGGAGTGAAAACTCGGAGCTTAACTCCGAGCCTGCTTCCGATACGGGCAGACTAGAGGTAGGCAGGGGAGAGCGGAACTCCTGGTGTAGCGGTGGAATGCGCAGATATCAGGAAGAACACCGGTGGCGAAGGCGGCTCTCTGGGCCTTACCTGACGCTGAGGAGCGAAAGCGTGGGTAGCGAACAGGATTAGATACCCTGGTAGTCCACGCCGTAAACGTTGGGCGCTAGGTGTGGGGGACATTCCACGTCCTCCGTGCCGCAGCTAACGCATTAAGCGCCCCGCCTGGGGAGTACGGCCGCAAGGCTAAA
>OTU168
GTAGGGTGCGAGCGTTGTCCGGAATTACTGGGCGTAAAGAGCTCGTAGGTGGTTTGTCGCGTTGTTCGTGAAAACTCACAGCTTAACTGTGGGCGTGCGGGCGATACGGGCAGACTGGAGTACTGCAGGGGAGACTGGAATTCCTGGTGTAGCGGTGGAATGCGCAGATATCAGGAGGAACACCGGTGGCGAAGGCGGGTCTCTGGGCAGTAACTGACGCTGAGGAGCGAAAGCGTGGGGAGCGAACAGGATTAGATACCCTGGTAGTCCACGCCGTAAACGGTGGGTACTAGGTGTGGGTTTCCTTCCTTGGGATCCGTGCCGTAGCTAACGCATTAAGTACCCCGCCTGGGGAGTACGGCCGCAAGGCTAAA
>OTU169
GTAGGGGGCGAGCGTTGTCCGGATTTATTGGGCGTAAAGAGCTCGTAGGCGGCTCAGTAAGTCAGGTGTGAAAACTCCAGGCTCAACCTGGAGACGCCACTTGATACTGCTGTGGCTAGAGTCCGGTAGGGGAGCATGGAATTCCTGGTGTAGCGGTGAAATGCGCAGATATCAGGAGGAACACCAGTGGCGAAGGCGGTGCTCTGGGCCGGAACTGACGCTGAGGAGCGAAAGCGTGGGGAGCAAACAGGATTAGATACCCTGGTAGTCCACGCCGTAAACGTTGGGTACTAGGTGTGGGGCCTTATCAACGGGCTCTGTGCCGAAGCTAACGCATTAAGTACCCCGCCTGGGGAGTACGGCCGCAAGGCTAAA
>OTU170
GAAGGGTGCAAGCGTTAATCGGAATTACTGGGCGTAAAGCGTGCGTAGGCGGTTGGTTAAGTCTGTCGTGAAAGCCCTGGGCTCAACCTGGGAATGGCGATGGATACTGGCCAGCTAGAGTGTGATAGAGGATGGCGGAATTCCCGGTGTAGCGGTGAAATGCGTAGAGATCGGGAGGAACATCCGTGGCGAAGGCGGCCATCTGGATCAACACTGACGCTGAGGCACGAAAGCGTGGGGAGCAAACAGGATTAGATACCCTGGTAGTCCACGCCCTAAACGATGCGAACTGGATGTTGGTCTCAACTCGGAGATCAGTGTCGAAGCTAACGCGTTAAGTTCGCCGCCTGGGGAGTACGGTCGCAAGACTGAA
>OTU171
GTAGGATGCAAGCGTTGTCCGGATTTATTGGGCGTAAAGAGTTCGTAGGTGGTTTGTTAAGTCTGATGTTAAAGACTGGGGCTCAACCTCGGAAATGCATTGGATACTGGCAGACTCGAGTGCAGTAGAGGCAAGTGGAATTCCAGGTGTAGCGGTGAAATGCGTAGATATCTGGAAGAACACCGGTGGCGCAAGCGACTTGCTGGGCTGTAACTGACGCTGAGGAACGAAAGCTAGGGGAGCAAATGGGATTAGATACCCCAGTAGTCCTAGCCGTAAACGATGGATACTAGGCGTATCGGGTATCGACCCCTGATGTGCCGTAGCTAACGCGATAAGTATCCCGCCTGAGTAGTACGGCCGCAAGGTTGAA
>OTU172
GGGGGGGGCAAGCGTTGTTCGGAATTACTGGGCGTAAAGGGCGCGTAGGCGGCTTTTCAAGTCGGGCGTGAAAGCTCCGGGCTTAACCCGGAAACGTCGCTCGATACTGTTGAGCTAGAGTGTGGAAGAGGCTACTGGAATTCCGTGTGTAGCGGTGAAATGCGTAGATATACGGAGGAACACCAGCGGCGAAGGCGGGTAGCTGGGCCAACACTGACGCTGAGGCGCGAAAGCTAGGGGAGCAAACGGGATTAGATACCCCGGTAGTCCTAGCCTTAAACGATGCTGACTTGGTGTCCCAAGTATTAAGTCTTGGGGTGCCGGAGCTAACGCGTTAAGTCAGCCGCCTGGGGAGTACGGTCGCAAGGCTGAA
>OTU173
GTAGGTGGCGAGCGTTATCCGGAATTACTGGGCGTAAAGCGTGTGCAGGCGGGGTGGTAAGTGGTGTATGAAATCTCCTGGCTCAACCAGGAGGGGTTATGCCAGACTGCCATTCTTGAGTGCGAGAGAGGAGCGTGGAATTCCGGGTGTAGTGGTGAAATGCGTAGAGATCCGGAGGAACCCCAGAGGCGAAGGCGGCGCTCTGGCTCGCAACTGACGCTCAGACACGACAGCATGGGGAGCGAACGGGATTAGAAACCCCGGTAGTCCATGCCGTAAACGATGCCAACTAGGCGCTGCGGGACTCAACCCCCGCGGTGCCGCAGCAAACGCGATAAGTTGGCCGCCTGGGGAGTACGGCCGCAAGGCTAAA
>OTU174
GGAGGGTGCAAGCGTTATCCGGATTCACTGGGTTTAAAGGGAGCGTAGGTGGGTTGGTAAGTCAGTGGTGAAATCTCCGGGCTTAACTCGGAAACTGCCGTTGATACTATCAATCTTGAATATTGTGGAGGTAAGCGGAATATGTCATGTAGCGGTGAAATGCTTAGATATGACATAGAACACCGATAGCGAAGGCAGCTTGCTACACAATTATTGACACTGAGGCTCGAAAGCGTGGGGATCAAACAGGATTAGATACCCTGGTAGTCCACGCCCTAAACGATGGATACTCGACATACGCGATACACAGTGTGTGTCTGAGCGAAAGCATTAAGTATCCCACCTGGGAAGTACGACCGCAAGGTTGAA
>OTU175
GTAGGAGGCAAGCGTTATCCGGATTTACTGGGCGTAAAGCGTGTGCAGGCGGTTGATTAAGTCATGTGTGAAAGCGCTCCGCTTAACGGGGCGAGGCCATGTGAGACTGGTCGACTTGAATCAGACAGAGGCAAGCGGAATTCCGGGTGTAGTGGTGAAATGCGTAGAGATCCGGAGGAACACCAGAGGCGCAGGCGGCTTGCTGGGTCTGTATTGACGCTCAGACACGAAAGCATGGGGAGCGAACGGGATTAGAAACCCCGGTAGTCCATGCCGTAAACGATGTGAACTAGGCGTTAGGGGCTTACGCCCTTAGTGCCGCAGCCAACGCGCGAAGTTCACCGCCTGGGGAGTACGACCGCAAGGTTAAA
>OTU176
AGAGGGTGCAAGCGTTAATCGGAATTACTGGGCGTAAAGCGTGCGTAGACGGTTACATAAGTCGGATGTGAAAGCCCCGGGCTCAACCTGGGAATGGCATTCGAGACTGTGTAGCTAGGATGCGGAAGAGGGAAGCGGAATTTCCGGTGTAGCGGTGAAATGCGTAGATATCGGAAGGAACACCAGTGGCGAAAGCGGCTTCCTGGTCCAGCATCGACGTTCAGGCACGAAAGCGTGGGGAGCAAACAGGATTAGATACCCTGGTAGTCCACGCCATAAACGATGACAACTAGACGTTGAGAGGGTAAGCCTCCCAGTGTCGCAGCTAACGCGTTAAGTTGTCCGCCTGGGGAGTACGGCCGCAAGGTTGAA
>OTU177
AGAGGGTGCAAACGTTGTTCGGAATCACTGGGCGTAAAGCGCGTGTAGGCGGCAGGGTGTGTCGGATGTGAAATCCCATGGCTCAACCATGGAAGTGCACCCGAAACTACCCAGCTCGAGTCTCGGAGAGGAAGGTGGAATGCTTGGTGTAGAGGTGAAATTCGTAGATATCAAGCGGAACACCGGTGGCGAAGGCGGCCTTCTGGACGATGACTGACGCTGAGACGCGAAAGCGTGGGGAGCAAACAGGATTAGATACCCTGGTAGTCCACGCCGTAAACGATGAGTGCTAGGTGTCACGGGCTTTGACCCTCGTGGTGCCGAAGCTAACGCGATAAGCACTCCGCCTGGGGAGTACGGCCGCAAGGCTAAA
>OTU178
GTAGGGGGCTAGCGTTGTCCGGAATCATTGGGCGTAAAGAGCGCGTAGGCGGCCAGATAAGTCCGGTGTGAAAGTCACAGGCTCAACCTGTGAATGCCGCTGGAAACTGTTTGGCTAGAGTCCGGAAGGGGCGAGTGGAATTCCTGGTGTAGCGGTGAAATGCGCAGATATCAGGAGGAACACCAATGGCGAAGGCAGCTCGCTGGGACGGTACTGACGCTGAGGCGCGAAAGCGTGGGGAGCAAACAGGATTAGATACCCTGGTAGTCCACGCCGTAAACGATGGGCACTAGGTGTCGGAGGTGTCGACTCCTCCGGTGCCAAAGCTAACGCATTAAGTGCCCCGCCTGGGGAGTACGGCCGCAAGGCTAAA
>OTU179
AGAGGTGCCGAGCGTTAGGCGGAATCACTGGGCTTAAAGCGTGTGTAGGCGGATACCTAAGTACCTTGTGAAATCCCACGGCTCAACCGTGGAACTGCTTGGTATACTGGGCGTCTTGAGCCACTTAGGGGCAAGCGGAACAAATGGTGGAGCGGTGAAATGCGTAGATATCATTTGGAACGCCAATGGTGAAAACAGCTTGCTGGGAGTGTGCTGACGCTGAGACACGAAAGCCAGGGGAGCGAACGGGATTAGATACCCCGGTAGTCCTGGCCGTAAACGATGTCGACTAGATCGTGGAGCCTCTGACGGTTTCACGGTCGAAGCAAAAGTGCTAAGTCGACCGCCTGGGAAGTACGGTCGCAAGGCTAAA
>OTU180
AGAGGGTGCGAACGTTGCTCGGAATTACTGGGCGTAAAGCGCGTGTAGGCGGGTGATCAAGTCAGATGTGAAATCCCTGGGCTCAACCCAGGAACTGCATTTGAAACTGGTCGCCTGGAGTATTGGAGAGGGAAGCGGAATTCCTGGTGTAGAGGTGAAATTCGTAGATATCAGGAGGAACACCGGTGGCGAAGGCGGCTTCCTGGACAATTACTGACGCTGAGACGCGAAAGCGTGGGGAGCAAACAGGATTAGATACCCTGGTAGTCCACGCCGTAAACGATGAGTGCTAGGTGTCTCGGGTATTGACCCCTGAGGTGCCGTAGCTAACGCGTTAAGCACTCCGCCTGGGAACTACGGCCGCAAGGCTAAA
>OTU181
GTAGGGTGCGAGCGTTAATCGGAATTACTGGGCGTAAAGCGTGCGTAGGCGGTTTGCCGTGTCCTGTGTGAAAGCCCCGGGCTCAACCTGGGAATTGCATGGGAAACTGGCAGGCTTGAGTGTGGCAGAGGAGGGTGGAATTCCGCGTGTAGCAGTGAAATGCGTAGAGATGCGGAGGAACACCGATGGCGAAGGCAGCCCTCTGGGCCAACACTGACGCTCAGGCACGAAAGCGTGGGGAGCAAACAGGATTAGATACCCTGGTAGTCCACGCCCTAAACGATGTCGACTAGGTGTTGGGGAAGCGATTCCTTGGTACCGTAGCTAACGCGTGAAGTCGACCGCCTGGGGAGTACGGCCGCAAGGTTAAA
>OTU182
AGAGGGTGCAAGCGTTAATCGGAATTACTGGGCGTAAAGCGTGCGTAGTCGGCTTTTCAAGTCGGGTGTGAAAGCCCCGGGCTCAACCTGGGAATTGCATTCGATACTGGATCGCTAGAGTTCGGCAGAGGGAAGCGGAATTTCGGGTGTAGCGGTGAAATGCGTAGATATCCGAAGGAACATCAGTGGCGAAAGCGGCTTCCTGGACCAGAACTGACGATCAGGCACGAAAGCGTGGGGAGCAAACAGGATTAGATACCCTGGTAGTCCACGCCATAAACGATGACAACTAGACGTTGGGAGGGTATGCCTCACAGTGTCGCAGCTAACGCGTTAAGTTGTCCGCCTGGGGAGTACGGCCGCAAGGTTGAA
>OTU183
GGAGGGGACTAGCGTTGTTCGGAATTACTGGGCGTAAAGCGCACGTAGGCGGATTTGTAAGTCAGGGGTGAAATCCCGGGGCTCAACCTCGGAACTGCCTTTGATACTGCAAATCTCGAGTCCGGAAGAGGTGAGTGGAATTCCTAGTGTAGAGGTGAAATTCGTAGATATTAGGAAGAACACCAGTGGCGAAGGCGGCTCACTGGTCCGGTACTGACGCTGAGGTGCGAAAGCGTGGGGAGCAAACAGGATTAGATACCCTGGTAGTCCACGCCGTAAACTATGGGTGCTAGCCGTCGGGGAGCATGCTCTTCGGTGGCGCAGCAAACGCATTAAGCACCCCGCCTGGGGAGTACGGTCGCAAGATTAAA
>OTU184
GGGGGGAGCAAGCGTTGTTCGGATTTACTGGGCGTAAAGGGCGCGTAGGCGGCGCAACAAGTCACTTGTGAAATCTCCGGGCTTAACTCGGAGCGGCCAAGTGATACTGTCGTGCTAGAGTGCGGAAGGGGCAACTGGAATTCTCGGTGTAGCGGTGAAATGCGTAGATATCGAGAGGAACACCTGCGGCGAAGGCGGGTTGCTGGGCCGACACTGACGCTGAGGCGCGAAAGCCAGGGGAGCGAACGGGATTAGATACCCCGGTAGTCCTGGCCTTAAACGATGGATGCTTGGTGTCCGGGGTTACATAGTCCCCGGGTGCCGTCGCTAACGCCTTAAGCATCCCGCCTGGGGAGTACGCACGCAAGTGTGAA
>OTU185
GGAGGGTGCAAGCGTTATCCGGATTCACTGGGTTTAAAGGGTGCGTAGGCGGATTAGTAAGTCCGTGGTGAAATCTCCAAGCTTAACTTGGAAACTGCCGTGGATACTATTAGTCTTGAATGTTGTGGAGGTTAGCGGAATATGTCATGTAGCGGTGAAATGCATAGATATGACATAGAACACCAATTGCGAAGGCAGCTGGCTACACAAATATTGACGCTGATGCACGAAAGCGTGGGGATCAAACAGGATTAGATACCCTGGTAGTCCACGCCCTAAACGATGATTACTCGACATTTGCGATATACAGTAAGTGTCTGAGCGAAAGCATTAAGTAATCCACCTGGGAAGTACGACCGCAAGGTTGAA
>OTU186
GGAGGGTGCTAGCGTTGTTCGGAATCACTGGGCGTAAAGGGCGCGTAGGCGGCGTCGCAAGTCGGCTTGTGAAAGCCCGGGGCTCAACCCCGGAGGTGCAGCCGAGACTGCGGTGCTCGAGGCCGGAAGAGGAGGGTGGAATACCCAGTGTAGAGGTGAAATTCGTAGATATTGGGTGGAACACCGGTGGCGAAAGCGGCTCTCTGGTCCGGTTCTGACGCTGAGGCGCGAAAGCGTGGGGAGCAAACAGGATTAGATACCCTGGTAGTCCACGCCCTAAACGATGCGGGCTAGGCGTCGGGGGGCTTGCCCTTCGGTGCCGCAGCTAACGCGTTAAGCCCGCCGCCTGGGGAGTACGGCCGCAAGGTTAAA
>OTU187
GTAGGGTGCAAGCGTTGTCCGGATTTACTGGGCGTAAAGAGCGCGTAGGCGGTCTGTTAAGTGTGAAGTGAAATCTCCAGAGCTCAACTCGGAAACTGCTTCGCATACTGGCAGGCTGGAGGAACGGAGAGGTGAGTGGAATTCCTGGTGTACCGGTGAAATGGGTTGATATCAGGAGGAACACCGATGGCGAAGGCAGCTCACTGGCCGTTATCTGACGCTGAGGCGCGAAAGCGTGGGTAGCAAACAGGATTAGATACCCTGGTAGTCCACGCCCTAAACGATGGATACTAGGCGTAAGAGGTATCGACCCCTCTTGTGCCGCAGCTAACGCACTAAGTATCCCGCCTGGGGAGTACGGCCGCAAGGTTGAA
>OTU188
AGAGGGGGCAAGCGTTGCTCGGAATCACTGGGCGTAAAGGGCGCGTAGGCGGGATGGCAAGTCAGTCGTGAAATCTCTCGGCTCAACCGAGAAACGTCGGCTGATACTGCCGTTCTTGAGGGATGCAGAGGAGACTGGAATTCCCGGTGTAGCGGTGAAATGTGTAGAGATCGGGAGGAACACCGGTGGCGAAGGCGGGTCTCTGGGCATTTCCTGACGCTGAGGCGCGAAAGCGTGGGGAGCAAACGGGATTAGATACCCTGGTAGTCCACGCCGTAAACGATGGGTGCTAGACGTTGGCGAGCTTGCTCGTCAGTGTCGCAGCTAACGCGTTAAGCACCCCGCCTGGGGAGTACGGCCGCAAGGTTGAA
>OTU189
GTAGGATGCAAGCGTTGTCCGGAATTATTGGGCGTAAAGAGTTCGTAGGCGGTTGTCTAAGTCTGGTGTTAAATACTGGAGCTCAACTTCAGAATGGCATCGGAAACTGGACGGCTAGAGTGTAGTAGAGGTCACGGGAATTCCTGGTGTAGCGGTGAAATGCGTAGATATCAGGAGGAACACCGGTGGCGAAAGCGCGTGACTGGGCTACAACTGACGCTGAGGAACGAAAGCCAGGGGAGCAAAAGGGATTAGATACCCCTGTAGTCCTGGCTGTAAACGATGGATACTAGGTGTTGGAGGATTCGACCCCTTCAGTGCCCTAGCTAACGCGATAAGTATCCCGCCTGGGGAGTACGACCGCAAGGTTGAA
>OTU190
GTAGGGTGCAAGCGTTAATCGGAATTACTGGGCGTAAAGCGTGCGCAGGCGGTTTTGTAAGTCAGATGTGAAATCCCCGGGCTTAACCTGGGAACTGCGTTTGAAACTACAAGGCTAGAGTGTGGCAGAGGGGGGTGGAATTCCACGTGTAGCAGTGAAATGCGTAGAGATGTGGAGGAACACCGATGGCGAAGGCAGCCCCCTGGGTTAACACTGACGCTCAGGCACGAAAGCGTGGGGAGCAAACAGGATTAGATACCCTGGTAGTCCACGCCCTAAACGATGTCAACTAGTTGTCGGGTCTTAACGGACTTGGTAACGCAGCTAACGCGTGAAGTTGACCGCCTGGGGAGTACGGTCGCAAGATTAAA
>OTU191
GAACCGTCCAAACGTTATTCGGAATCACTGGGCTTACAGAGTTCGTAGGCGGTCTGGAAAGTTGGGTGTGAAATCCCTCGGCTCAACCGAGGAACTGCGCTTGAAACTACCAGACTCGAGGGAGATAGAGGAAAGCGGAACTGATGGTGGAGCGGTGAAATGCGTTGATATCATCAGGAACACCGGTGGCGAAGGCGGCTTTCTGGGTCTTACCTGACGCTGAGGAACGAAAGCCAGGGGAGCGAACGGGATTAGATACCCCGGTAGTCCTGGCCGTAAACGATGAGCACTAGGTCGTGGGCCTCCACAGGCCCTCGGCCGTAGCGAAAGTGTTAAGTGCTCCGCCTGGGGAGTATGGTCGCAAGGCTGAA
>OTU192
GTAGGGTGCAAGCGTTGCCCGGATTTATTGGGCGTAAAGGGCGCGCAGGCGGCTCGGCACGTCCGTTGTGAAATCGCCCGGCTCAACTGGGCGGGGTCAGCGGATACGGCCGAGCTGGAGCAAGCTAGGGGGCAATGGAATTCCCGGTGTAGTGGTGGAATGCGTAGATATCGGGAGGAACACCAGTGGCGAAGGCGGTTGCCTGGAGCTTTGCTGACGCTGAGGCGCGAAAGCGTGGGGAGCGATCCGGATTAGATACCCGGGTAGTCCACGCCGTAAACGATGCGGACTAGGTGTCGGGGGTATCGACCCCCTCGGCGCCGCAGCTAACGCATTAAGTCCGCCGCCTGGGGACTACGGCCGCAAGGCTAAA
>OTU193
AGAGGAGGCAAGCGTTGTCCGGATTGACTGGGCGTAAAGCGTCCGCAGGTGGTCGCGCAAGTGCGCTGTGAAAGCGGCCCGCTCAACGGGCCGAGGCCAGCGCAGACTGCCCGACTCGAGGTCGGGAGAGGTCGGTGGAATTGCCGGTGTAGTGGTGAAATGCGTAGAGATCGGCAGGAACACCCAAGGGGAAGCCAGCCGACTGGCCCGCACCTGACACTCAGGGACGACAGCGTGGGGAGCGAACCGGATTAGATACCCGGGTAGTCCACGCCGTAAACGATGGACACTGGTCCTCTGTGTGGTATCCATTCCACGTGGGGGGCTCAGCTAACGCACAAGTGTCCCGCCTGGGAACTACGAGCGCAAGCTTAAA
>OTU194
GGAGGGTGCTAGCGTTGTTCGGAATCACTGGGCGTAAAGGGCGCGTAGGCGGCCGTGGCCGTCGGGTGTGAAAGCCCGGAGCTCAACTCCGGAACGGCACTCGATACTCCATGGCTGGAGGCCGGAAGAGGAGGGTGGAATACCCAGTGTAGAGGTGAAATTCGTAGATATTGGGTGGAACACCGGTGGCGAAAGCGGCTCTCTGGTCCGGACCTGACGCTGAGGCGCGAAAGCGTGGGGAGCAAACAGGATTAGATACCCTGGTAGTCCACGCCCTAAACGATGTGGGCTAGATGTCGGGGGGCTTGCCCCTCGGTGTCGGAGCTAACGTGTTAAGCCCACCGCCTGGGGAGTACGGCCGCAAGGTTAAA
>OTU195
GTAGGGGGCGAGCGTTGTCCGGATTTATTGGGCGTAAAGAGCTCGTAGGCGGTTCGATAAGTCGGATGTGAAATCTCCACGCTCAACGTGGAGGGGCCATTCGATACTGTCGTGACTCGAGTCCGGTAGGGGAGTGTGGAATTCCCGGTGTAGCGGTGAAATGCGCAGAGATCGGGAGGAACACCCGTAGCGAAGGCGGCACTCTGGGCCGGTACTGACGCTGAGGAGCGAAAGCGTGGGGAGCAAACAGGATTAGATACCCTGGTAGTCCACGCCGTAAACGTTGGGCACTAGGTGTGGGACTCTATCGACGGGTTCCGTGCCGTAGCTAACGCATTAAGTGCCCCGCCTGGGGAGTACGGCCGCAAGGCTAAA
>OTU196
AGAGGGGGCAAGCGTTGCTCGGAATCACTGGGCGTAAAGGGCGCGTAGGCGGGATGGCAAGTCAGTCGTGAAATCTCTCGGCTCAACCGAGAAACGTCGGCTGATACTGCCGTTCTTGAGGGATGCAGAGGAGACTGGAATTCCCGGTGTAGCGGTGAAATGTGTAGAGATCGGGAGGAACACCGGTGGCGAAGGCGGATCTCTGGGCCTTACCTGACGCTGAGGCGCGAAAGCTAGGGGAGCGAACAGGATTAGATACCCTGGTAGTCCTAGCCGTAAACGTTGGGTGCTAGGTGTGGGCGGACATCGACCCCGTCCGTGCCGAAGCTAACGCATTAAGCACCCCGCCTGGGGAGTACGGCCGCAAGGCTAAA
>OTU197
GTAGGGTGCAAGCGTTAATCGGAATTACTGGGCGTAAAGCGTACGCAGGCGGCTTTGCAAGACAGGTGTGAAATCCCCGGGCCTAACCTGGGAACTGCATTTGTGACTGCATGGCTAGAGTTTGTCAGAGGGGGGTGGAATTCCACGTGTAGCAGTGAAATGCGTAGATATGTGGAGGAACACCGATGGCGAAGGCAGCCCCCTGGGATGTGACTGACGCTCATGTACGAAAGCGTGGGGAGCAAACAGGATTAGATACCCTGGTAGTCCACGCCCTAAACGATGTCGACTAGTTGTCGGAGGGTAACTCCTTCGGTAACGCAGCTAACGCGTGAAGTCGACCGCCTGGGGAGTACGGTCGCAAGATTAAA
>OTU198
GTAGGGGACGAGCGTTGTCCGGATTCATTGGGCGTAAAGCGCGCGTAGGCGGCTCGGAAAGTCGGTCGTGAAATGCCGGGGCTCAACCCCGGGACTGCGTCCGATACTTCCGGGCTGGAGGTAGGTAGGGGAGATCGGAATTCCTGGTGTAGCGGTGAAATGCGCAGATATCAGGAGGAACACCGGTGGCGAAGGCGGATCTCTGGGCCTTACCTGACGCTGAGGCGCGAAAGCTAGGGGAGCGAACAGGATTAGATACCCTGGTAGTCCACGCTGTAAACGATGGGCACTAGGTGTCCGGGGTATTGACCCCCTGGGTGCCGCAGCTAACGCATTAAGTGCCCCGCCTGGGGAGTACGGTCGCAAGATTAAA
>OTU199
GAAGGGGGCTAGCGTTGTTCGGATTTACTGGGCGTAAAGCGCACGTAGGCGGACTATTAAGTCAGGGGTGAAATCCCGGGGCTCAACCCCGGAACTGCCTTTGATACTGGTAGTCTTGAGTTCGAGAGAGGTGAGTGGAATTCCGAGTGTAGAGGTGAAATTCGTAGATATTCGGAGGAACACCAGTGGCGAAGGCGGCTCACTGGCTCGATACTGACGCTGAGGTGCGAAAGCGTGGGGAGCAAACAGGATTAGATACCCTGGTAGTCCACGCCGTAAACTATGAGAGCTAGCCGTCGGGCAGTATACTGTTCGGTGGCGCAGCTAACGCATTAAGCTCTCCGCCTGGGGAGTACGGTCGCAAGATTAAA
>OTU200
GAAGGGGGCTAGCGTTGTTCGGAATTACTGGGCGTAAAGCGCGTGTAGGCGGTTTGCCAAGTCAGGTGTGAAAGCCTTGGGCTTAACCCAAGAAATGCACTTGGTACTGGCAGACTAGAGGACCGGAGAGGATAGTGGAATTCCCAGTGTAGTGGTGAAATACGTAGAGATTGGGAAGAACACCAGTGGCGAAGGCGGCTATCTGGACGGTTTCTGACGCTAAGACGCGAAAGCGTGGGGAGCAAACAGGATTAGATACCCTGGTAGTCCACGCCGTAAACGATGGGTGCTAGACGTTGGCGAGCTTGCTCGTCAGTGTCGCAGCTAACGCGTTAAGCACCCCGCCTGGGGAGTACGGCCGCAAGGTTGAA
>OTU201
AGAGGGTGCAAGCGTTGTTCGGAATTACTGGGCGTAAAGCGCGCGCAGGCGGATCCTGTAAGTCGGAAGTGAAATTTCGGGGCTCAACTCCGAAGCTGCTTCTGATACTGCGGATCTGGAGATCGGTAGAGGTCGGTGGAATTACAGGTGTAGCGGTGGAATGCGTAGATATCTGTAAGAACACCCGTGGCGAAGGCGGCCGACTGGGCCGAATCTGACGCTGAGGCGCGAAAGCGTGGGGAGCAAACAGGATTAGATACCCTGGTAGTCCACGCCGTAAACGATGGGCACTAGGTGCCGGGGGGAGCGACCCCTTCGGTGCCGCAGCTAACGCGATAAGTGCCCCGCCTGGGGAGTACGGCCGCAAGGCTGAA
>OTU202
GAAGGGTGCAAACGTTGCTCGGAATCATTGGGCGTAAAGCGCACGTAGGCGGCTTCGCAAGTCGGATGTGAAATCCCGTGGCTCAACCATGGACGTGCATTCGAAACTGCGAAGCTTGAGTATGGAAGAGGGTCGCGGAATTCCCGGTGTAGAGGTGAAATTCGTAGATATCGGGAGGAACACCAGTGGCGAAGGCGGCGACCTGGGCCAATACTGACGCTGAGGTGCGAAAGCGTGGGGAGCAAACAGGATTAGATACCCTGGTAGTCCACGCCGTAAACGATGAGCGCTAGGTGCTTTGGGTATTGACCCCCGAGGTGCCGAAGCTAACGCGTTAAGCGCTCCGCCTGGGGAGTACGGCCGCAAGGCTAAA
>OTU203
GTAGGGGACGAGCGTTGTCCGGATTCATTGGGCGTAAAGCGCGCGTAGGCGGCTCGGAAAGTCGGTCGTGAAATGCCGGGGCTCAACCCCGGGACTGCGTCCGATACTTCCGGGCTGGAGGTAGGTAGGGGAGATCGGAATTCCTGGTGTAGCGGTGAAATGCGCAGATATCAGGAGGAACACCGGTGGCGAAGGCGGGTCTCTGGGCATTCCCTGACGCTGAGGCGCGAAAGCGTGGGGAGCAAACGGGATTAGATACCCCGGTAGTCCACGCGGTAAACGATGACGACTAGGTGTGGGGGGGTTAAGTCCCTTCCGTGCCGCAGCTAACGCATTAAGTCGTCCGCCTGGGGAGTACGGCCGCAAGGTTGAA
>OTU204
AGAGGCCACGAGCGTTAGGCGGAATCACTGGGCTTAAAGCGTGTGTAGGCGGACCGTTAAGTGCCCGCGTGAAATCCCCCGGCTCAACCGGGGAACGGCCGGGCATACTGGCGGTCTTGAGCGATCCAGGGGTCATCGGAACAAACGGTGGAGCGGTGAAATGCGTAGATATCGTTTGGAACGCCGACGGTGAAAACAGATGACTGGGGATCCGCTGACGCTGAGACACGAAAGCCAGGGGAGCAAACGGGATTAGATACCCCGGTAGTCCTGGCCCTAAACGATGTCGACTAGATCGCGGGACCTCTGACGGTTTCGCGGTCGAAGCAAAAGTGCTAAGTCGACCGCCTGGGAAGTACGGTCGCAAGGCTAAA
>OTU205
AGAGAGTGCGAACGTTGTTCGGAATTACTGGGCTTAAAGCGCACGTAGGCGGTGCTGTAAGTGTCAGGTGAAATCCCACGGCTCACCCGTGGAACTGCCTGGCAGACTGCAGTACTAGAGTGTGGTAGGGGAGAGCGGAACTCCTGGTGGAGCGGTGAAATGCGTAGATATCAGGAGGAACACCGGTGGCGAAGGCGGCTCTCTGGTCCACAACTGACGCTGAGGTGCGAAAGCTAGGGGAGCAAACGGGATTAGATACCCCGGTAGTCCTAGCTGTAAACGATGGGCACTAGCTTGGGGTCTCCCTGTGGGATCCCAGGTGTAGCAAAAGTGATAAGTGCCCCGCCTGGGGAGTATGGTCGCAAGGCTGAA
>OTU206
GGAGGGTGCAAGCGTTATCCGGATTCACTGGGTTTAAAGGGTGCGTAGGCGGGCAGGTAAGTCCGTGGTGAAATCTCCGAGCTTAACTCGGAAACTGCCATGGATACTATTTGTCTTGAATACTGTGGAGGTGAGCGGAATATGTCATGTAGCGGTGAAATGCTTAGAGATGACATAGAACACCAATTGCGAAGGCAGCTCACTGCGCAGTTATTGACGCTGAGGCACGAAAGCGTGGGGATCAAACAGGATTAGATACCCTGGTAGTCCACGCCCTAAACGATGGATACTCGACATACGTGATATGACAATGTGTGTCTGAGCGAAAGCATTAAGTATCCCACCTGGGAAGTACGACCGCAAGGTTGAA
>OTU207
GTAGGGTGCAAGCGTTAATCGGAATTACTGGGCGTAAAGCGTGCGCAGGCGGTTGTGCAAGACCGATGTGAAATCCCCGGGCTTAACCTGGGAATGGCATTGGTGACTGCACGGCTAGAGTGTGTCAGAGGGGGGTAGAATTCCACGTGTAGCAGTGAAATGCGTAGAGATGTGGAGGAATACCGATGGCGAAGGCAGCCCCCTGGGATAACACTGACGCTCATGCACGAAAGCGTGGGGAGCAAACAGGATTAGATACCCTGGTAGTCCACGCCCTAAACGATGTCAACTAGTTGTCGGGTCTTAATTGACTTGGTAACGCAGCTAACGCGTGAAGTTGACCGCCTGGGGAGTACGGTCGCAAGATTAAA
>OTU208
GTAGGGGGCGAGCGTTGTCCGGATTTATTGGGCGTAAAGAGCTCGTAGGCGGCTTTGTCAGTCGGGTGTGAAACCTCCAGGCTCAACCTGGAGCCGCCACCCGATACTGCAATAGCTAGAGTCCGGTAGGGGAGCATGGAACTCCTGGTGTAGCGGTGAAATGCGCAGATATCAGGAAGAACACCAGTGGCGAAGGCGGTGCTCTGGGCCGGAACTGACGCTGAGGAGCGAAAGCGTGGGGAGCAAACAGGATTAGATACCCTGGTAGTCCACGCCGTAAACGTTGGGCACTAGGTGTGGGTCTCAACCAACGAGATCCGTGCCGAAGCTAACGCATTAAGTGCCCCGCCTGGGGAGTACGGCCGCAAGGCTAAA
>OTU209
GGAGGGTGCGAGCGTTGTCCGGAATCACTGGGCGTAAAGGGCGCGTAGGCGGCGCGAGAAGTCGGGGGTGAAAGTCCGGGGCTCAACCCCGGATCGGCCTTCGAGACTCTCGCGCTGGAGCACAGTAGAGGCGGGTGGAATTCCGGGTGTAGCGGTGGAATGCGTAGAGATCCGGAAGAACACCGGTGGCGAAGGCGGCCCGCTGGGCTGTGGCTGACGCTGAGGCGCGACAGCGTGGGGAGCAAACAGGATTAGATACCCTGGTAGTCCACGCCGTAAACGATGGGCACTAGGTGCCTGGGGGAGCGACCCCCTGGGTGCCGGCGCTAACGCATTAAGTGCCCCGCCTGGGGAGTACGGCCGCAAGGCTGAA
>OTU210
GTAGGGCGCAAGCGTTGTCCGGAATTATTGGGCGTAAAGAGCTCGTAGGCGGCTTGTCACGTCGGGTGTGAAAGCCCGGGGCTTAACCCCGGGTCTGCATTCGATACGGGCTAGCTAGAGTGTGGTAGGGGAGATCGGAATTCCTGGTGTAGCGGTGAAATGCGCAGATATCAGGAGGAACACCGGTGGCGAAGGCGGATCTCTGGGCCATTACTGACGCTGAGGAGCGAAAGCGTGGGGAGCGAACAGGATTAGATACCCTGGTAGTCCACGCCGTAAACGGTGGGAACTAGGTGTTGGCGACATTCCACGTCGTCGGTGCCGCAGCTAACGCATTAAGTTCCCCGCCTGGGGAGTACGGCCGCAAGGCTAAA
>OTU211
GGAGGGTGCAAGCGTTGTCCGGATTTATTGGGTTTAAAGGGTGCGTAGGCGGCCCGTTAAGTCAGTGGTGAAAGCCTCCAGCTCAACTGGAGAACTGCCATTGATACTGACGGGCTTGAGTACAGACGAGGTTGGCGGAATTGATTGTGTAGCGGTGAAATGCATAGATACAATCAAGAACTCCGATTGCGTAGGCAGCTAACTAGGCTGTAACTGACGCTGAGGCACGAAAGCGTGGGGAGCGAACAGGATTAGATACCCTGGTAGTCCACGCCGTAAACGATGATTACTCGATGTTGGCGATAAACTGTCAGCGTCTTAGCGAAAGCGTTAAGTAATCCACCTGGGGAGTACGCCCGCAAGGGTGAA
>OTU212
AGAGGGTGCAAACGTTGCTCGGAATCACTGGGCGTAAAGGGCGCGTAGGCGGATAGATAAGTCGGGCGTGAAATCCCTAGGCTCAACCTAGGAACTGCACTCGAAACTGTTTGTCTTGAGTACCGGAGAGGAAAGCGGAATACCTGGTGTAGAGGTGAAATTCGTAGATATCAGGTGGAACACCAGTGGCGAAGGCGGCTTTCTGGACGGTAACTGACGCTGAGGCGCGAAAGCGTGGGGAGCAAACAGGATTAGATACCCTGGTAGTCCACGCTGTAAACGATGAGCGCTAGGTGTCGTGGGTATTGACCCCCGCGGTGCCGAAGCTAACGCATTAAGCGCTCCGCCTGGGAAGTACGGTCGCAAGACTAAA
>OTU213
GTAGGGGACGAGCGTTGTCCGGATTCATTGGGCGTAAAGCGCGCGTAGGCGGCTCGGAAAGTCGGTCGTGAAATGCCGGGGCTCAACCCCGGGACTGCGTCCGATACTTCCGGGCTGGAGGTAGGTAGGGGAGATCGGAATTCCTGGTGTAGCGGTGAAATGCGCAGATATCAGGAGGAACACCGGTGGCGAAGGCGGATCTCTGGGCCTTACCTGACGCTGAGGCGCGAAAGCTAGGGGAGCGAACAGGATTAGATACCCTGGTAGTCCACGCCGTAAACGATGGGTGCTAGACGTTGGCGAGCTTGCTCGTCAGTGTCGCAGCTAACGCGTTAAGCACCCCGCCTGGGGAGTACGGCCGCAAGGTTGAA
>OTU214
GAAGGATGCAAGCGTTATCCGGATTCATTGGGTTTAAAGGGAGCGTAGGTGGCCCGGTAAGTCAGTGGTGAAATCTTCTCGCTTAACGAGAAAACTGCCATTGATACTGCTGGGCTTGAGTACAGATGCTGTGGGCGGAATATGACATGTAGTGGTGAAATACATAGAGATGTCATAGAACACCGATTGCGAAGGCAGCTCACAAAACTGTAACTGACACTGAGGCTCGAAAGTGCGGGGATCAAACAGGATTAGATACCCTGGTAGTCCGCACTGTAAACGATGATTACTCGCTGCTAGATGGTAACATTTAGTGGCTTAGCGAAAGCGATAAGTAATCCACCTGGGGAGTACGCCGGCAACGGTGAA
>OTU215
GTAGGGTGCGAGCGTTGTCCGGAATTATTGGGCGTAAAGAGCTCGTAGGCGGTTTGTCGCGTCGACTGTGAAAACTGGGGGCTTAACTCTCAGCTTGCAGTCGATACGGGCAGACTTGAGTTCGGTAGGGGAGACTGGAATTCCTGGTGTAGCGGTGAAATGCGCAGATATCAGGAGGAACACCGGTGGCGAAGGCGGGTCTCTGGGCCGATACTGACGCTGAGGAGCGAAAGCGTGGGGAGCGAACAGGATTAGATACCCTGGTAGTCCACGCTGTAAACGTTGGGCGCTAGGTGTGGGGGACATTCACGTCTTCCGTGCCGTAGCTAACGCATTAAGCGCCCCGCCTGGGGAGTACGGCCGCAAGGCTAAA
>OTU216
AGAGGGTGCAAACGTTGCTCGGAATCACTGGGCGTAAAGGGCGTGTAGGCGGGAAGGAAAGTCAGATGTGAAATCCCCAGGCTCAACCTGGGAACTGCATTTGAAACTCCCTTTCTTGAGTACCGGAGAGGAAAGTGGAATTCCTGGTGTAGAGGTGAAATTCGTAGATATCAGGAGGAACACCAGTGGCGAAGGCGGCTTTCTGGACGGTAACTGACGCTGAGACGCGAAAGCGTGGGGAGCAAACAGGATTAGATACCCTGGTAGTCCACGCTGTAAACGATGGGCACTAGGTGTCCGGGGTATTGACCCCCTGGGTGCCGCAGCTAACGCATTAAGTGCCCCGCCTGGGGAGTACGGTCGCAAGATTAAA
>OTU217
AGAGGTGCCAAGCGTTAGGCGGAATCACTGGGCTTAAAGCGTGTGTAGGCGGACTTCTAAGTACCTTGTGAAATCCCACGGCTCACCCGTGGAACTGCTCGGTATACTGGTCGTCTTGAGCCACTTAGGGGCTGTCGGAACAGGCGGTGGAGCGGTGAAATGCGTAGATATCGCCTGGAACGCCAACGGTGAAAACAGACAGCTGGGAGTGTGCTGACGCTGAGACACGAAAGCCAGGGGAGCGAACGGGATTAGATACCCCGGTAGTCCTGGCCGTAAACGATGTCGACTAGATCGTGGAGCCTCTGACGGTCTCACGGTCGAAGCAAAAGTGCTAAGTCGACCGCCTGGGAAGTACGGTCGCAAGGCTAAA
>OTU218
GAAGGTGACAACCGTTACTCGGAATCACTGGGCATAAAGCGCGCGTAGGTGGCTGGGTAAGTCCATGGTGAAATCCCTCGGCTCAACCGAGGAACGGCCGTGGATACTGCCTGGCTTGAGGTCGGGAGGGGAAAGTGGAACTCTCGGTGTAGCGGTGAAATGCGTAGATATCGAGAGGAACGCCGGTGGCGAAAGCGACTTTCTGGACCGTACCTGACACTGAGGCGCGAAAGCTAGGGGAGCAAACAGGATTAGATACCCTGGTAGTCCTAGCTGTAAACGATGAGTACTGGGTAGGGGTGGTCCAATGCCATCCTTGCCGGAGCAAATGTGTTAAGTACTCCGCCTGGGGAGTATGGTCGCAAGGCTAAA
>OTU219
GTAGGGGGCAAGCGTTGTCCGGAATCATTGGGCGTAAAGAGCGCGTAGGCGGCCCAGTAAGTCCGCTCTGAAAGTCAGGGGCTCAACCCCTGGATGCGGGTGGATACTGCTGGGCTAGAGTCCGGAAGAGGCGAGTGGAATTCCTGGTGTAGCGGTGAAATGCGCAGATATCAGGAGGAACACCGATGGCGAAGGCAGCTCGCTGGGACGGTACTGACGCTGAGGCGCGAAAGCGTGGGGAGCAAACAGGATTAGATACCCTGGTAGTCCACGCCGTAAACGATGGACACTAGGTGTGGGAGGTGTCGACTCCTCCCGTGCCGAAGCTAACGCATTAAGTGTCCCGCCTGGGGAGTACGGCCGCAAGGCTAAA
>OTU220
GGAGGGTGCAAACGTTGCTCGGAATCATTGGGCGTAAAGCGCGCGTAGGCGGCGAGGCAAGTTGGATGTGAAAGCCCTGGGCTCAACCTAGGATGTGCATACAAAACTGCCTCGCTTGAATCTCGGAGGGGGTCAGGGAATTCCCGGTGTAGAGGTGAAATTCGTAGATATCGGGAGGAACACCAGTGGCGAAGGCGCTGACCTGGACGATGATTGACGCTGAGGCGCGAAAGCGTGGGGAGCAAACAGGATTAGATACCCTGGTAGTCCACGCCGTAAACGATGAGTGCTAGGCGCCGGAGGATTGACCCCGTCGGTGCCGCAGCTAACGCGTTAAGCACTCCGCCTGGGGAGTACGGTCGCAAGACTAAA
>OTU221
AGAGGGTGCAAACGTTGTTCGGAATCACTGGGCATAAAGCGCACGTAGGCGGTCCGTTAAGTCAGGTGTGAAAGCCCCCGGCTCAACCGGGGAATTGCATCTGATACTGGCGGGCTCGAGGATGGCAGGGGTGAGCGGAACTCCAGGTGGAGCGGTGAAATGCGTAGATATCTGGAGGAACACCGGTGGCGAAAGCGGCTCACTGGACCATATCTGACGCTGAGGTGCGAAAGCTAGGGTAGCAAACGGGATTAGATACCCCGGTAGTCCTAGCCGTAAACGATGGGCACTAGGCAGGGGAGATGCCTATGGTCTTCTCTGCCGTAGCTAATGTGTTAAGTGCCCCGCCTGGGGAGTACGCTCGCAAGGGTAAA
>OTU222
GAAGGGTGCAAGCGTTAGTCGGAATTACTGGGCGTAAAGCGTGCGTAGGTGGTTTCTTAAGTCGGATGTGAAAGCCCTGGGCTCAACCTGGGAATGGCACTCGATACTGGGAAGCTAGAGTGCGGTAGAGGAGGGTGGAATTCCCGGTGTAGCGGTGAAATGCGTAGAGATCGGGAGGAACATCAGTGGCGAAGGCGACCCTCTGGACCAGCACTGACGCTGAGGCACGAAAGCGTGGGGAGCAAACAGGATTAGATACCCTGGTAGTCCACGCCCTAAACGATGCGAACTGGATGTTGGGCTCAACTCGGAGCTCAGTGTCGAAGCTAACGCGTTAAGTTCGCCGCCTGGGGAGTACGCTCGCAAGAGTGAA
>OTU223
GGAGGGTGCAAGCGTTGTTCGGAATTACTGGGCGTAAAGCGCGGGCAGGTGGCCTTTTAAGTCCTTTGTGAAATTCCGGAGCTCAACTCCGGATGTGCATAGGATACTGGAAGGCTGGAGACTGGTAGAGGCGAGCGGAATTCCTGGTGTAGCGGTGGAATGCGTAGATATCAGGAAGAACACCGGTGGCGAAGGCGGCTCGCTGGGCCAGTTCTGACACTCATCCGCGAAAGCGTGGGGAGCAAACAGGATTAGATACCCTGGTAGTCCACGCTGTAAACGATGGGCACTAGATGCCGGGCCTATAGACGGGTTCGGTGTCGCAGCTAACGCATTAAGTGCCCCGCCTGGGGAGTACGGTCGCAAGACTGAA
>OTU224
AGAGGTCCCGAGCGTTAGGCGGAATCACTGGGCTTAAAGCGTGTGTAGGCGGAGTTGTAAGTACCTTGTGAAATCCCACGGCTTAACCGTGGAACTGCTTGGTATACTGCGACTCTTGGGCCAGCTAGGGGCTACCGGAACAAGTGGTGGAGCGGTGAAATGCGTAGATATCACTTGGAACGCCAATGGTGAAAACAGGTAGCTGGGGCTGTGCCGACGCTGAGACACGAAAGCCAGGGGAGCGAACGGGATTAGATACCCCGGTAGTCCTGGCTGTAAACGATGTCGACTAGATCGTAGTGGCTCTGACGCTATTACGGTCGAAGCAAAAGTGCTAAGTCGACCGCCTGGGAAGTACGGTCGCAAGGCTAAA
>OTU225
GTAGGTGGCAAGCGTTGTCCGGATTTATTGGGTTTAAAGGGTGCGTAGGCGGTCTTTTAAGTCAGTGCTGAAATACTCCAGCTTAACTGGAGGGGTGGCATTGATACTGGAAGACTTGAGTGTAGTCGAGGTAGGCGGAATTGACGGTGTAGCGGTGAAATGCTTAGATATCGTCAAGAACACCGATAGTGAAGACAGCTTACTAGGCTACAACTGACGCTGAGGCACGAAAGTGTGGGGATCAAACAGGATTAGATACCCTGGTAGTCCACACTGTAAACGTTGATTACTCGATGTTGGCGATATACTGTCAGCGTCTTAGCGCAAGCGATAAGTAATCCACCTGGGGAGTACGCCGGCAACGGTGAA
>OTU226
GTAGGGGACGAGCGTTGTCCGGATTCATTGGGCGTAAAGCGCGCGTAGGCGGCTCGGAAAGTCGGTCGTGAAATGCCGGGGCTCAACCCCGGGACTGCGTCCGATACTTCCGGGCTGGAGGTAGGTAGGGGAGATCGGAATTCCTGGTGTAGCGGTGAAATGCGCAGATATCAGGAGGAACACCGGTGGCGAAGGCGGATCTCTGGGCCTTACCTGACGCTGAGGCGCGAAAGCTAGGGGAGCGAACAGGATTAGATACCCCGGTAGTCCTGGCCCTAAACGATGAATGCTTGGTGTGGCGGGTATCGATCCCTGCCGTGCCGAAGCTAACGCATTAAGCATTCCGCCTGGGGAGTACGGTCGCAAGGCTGAA
>OTU227
GGAAGGTGCAAGCGTTGCTCGGAATCACTGGGCGTAAAGGGTGCGTAGGCGGCCGTGCAAGTCTGGCGTGAAAGCCCCGGGCTCAGCCCGGGAAGGGCGCTCGAAACTGCACGGCTCGAGTGCCGGAGGGGAGAGTGGAATTCCTGGTGTAGCGGTGAAATGCGTAGATATCAGGAGGAATACCGGTGGCGAAAGCGACTCTCTGGACGGTAACTGACGCTGAGGCACGAAAGCGTGGGGAGCAAACAGGATTAGATACCCTGGTAGTCCACGCCGTAAACGATGGGCACTAGGTGTCGGGGGTATCCACTCCCTCGGTGCCGCCGCTAACGCATTAAGTGTCCCGCCTGGGAAGTACGGTCGCAAGATTAAA
>OTU228
GGAGGGTGCTAGCGTTGTTCGGAATCACTGGGCGTAAAGGGCGTGTAGGCGGTCTGTTAAGTCTGATGTGAAATCCCCTCGCTTAACGAGGGAACTGCGTCGGATACTGGCAGACTTGAGTACCGGAGAGGAAGGTGGAATTCCCGGTGTAGCGGTGAAATGCGTAGATATCGGGAGGAACACCGGTGGCGAAGGCGGCCTTCTGGACGGATACTGACGCTGAGACGCGAAAGCGTGGGGAGCAAACAGGATTAGATACCCTGGTAGTCCACGCTGTAAACGATGGGCACTAGGTGTCGCGGGTATTGACCCCTGCGGTGCCGCAGCTAACGCACTAAGTGCCCCGCCTGGGGACTACGGCCGCAAGGTTAAA
>OTU229
AGAGGTGCCGAGCGTTAGGCGGAATCACTGGGCTTAAAGCGTGTGTAGGCGGAAGCGTAAGTGCCTTGTGAAATCCCACGGCTCAACCGTGGAACTGCTGGGCATACTGCGTTTCTTGAGCCAATCAGGGGTCGTCGGAACAAACGGTGGAGCGGTGAAATGCGTAGATATCGTTTGGAACGCCAAAGGCGAAAGCAGACGACTGGGATTGCGCTGACGCTGAGACACGAAAGCCAGGGGAGCAAACGGGATTAGATACCCCGGTAGTCCTGGCCCTAAACGATGTCCACTGGGTCGTGGCGCCTCTGACGGCGTCGCGGCCGGAGCAAAAGTGTTAAGTGGACCGCCTGGGAAGTACGGTCGCAAGGCTAAA
>OTU230
GGGGGGAGCAAGCGTTGTTCGGAATCACTGGGCGTAAAGGGCGTGTAGGCGGTCCGGTAAGTGAGATGTGAAATCCCTCGGCTCACCCGAGGACCTGCATCTCAAACTGCCTGACTCGAGTACGGGAGAGGATGTGGGAATTCCTGGTGTAGCGGTGAAATGCGTAGATATCAGGAGGAACACCGGTGGCGAAAGCGCACATCTGGCCCGATACTGACGCTGAGGCGCGAAAGCTAGGGGAGCAAACGGGATTAGATACCCCGGTAGTCCTAGCCGTAAACGGTGAGCACTAGGTGTTGGAGGCATCGACCCCTCCAGTGCCGCAGCTAACGCATTAAGTGCTCCGCCTGGGGAGTACGGCCGCAAGGTTGAA
>OTU231
GAAGGGGGCTAGCGTTGTTCGGAATTACTGGGCGTAAAGCGAGTGTAGGTGGTTGTCCAAGTTGGATGTGAAAGCCTTGAGCTCAACTCAAGAAATGCATTCAGGACTGGATGGCTAGAGGACCGGAGAGGATAGTGGAATTCCCAGTGTAGTGGTGAAATACGTAGAGATTGGGAAGAACACCAGTGGCGAAGGCGGCTATCTGGACGGTTTCTGACACTAAGACTCGAAAGCGTGGGGAGCAAACAGGATTAGATACCCTGGTAGTCCACGCCGTAAACGATGAGTGCTAGGTGTCACGGGCTTTGACCCTCGTGGTGCCGAAGCTAACGCGTTAAGCACTCCGCCTGGGGAGTACGGCCGCAAGGCTAAA
>OTU232
GTAGGGTGCAAGCGTTGTCCGGAATCATTGGGCGTAAAGAGCTCGTAGGCGGCTTAGTAAGTCGGGTGTGAAACCTCCAGGCTCAACCTGGAGACGCCACCCGATACTGCTATAGCTAGAGTCCAGTAGGGGAGTGCGGAATTTCCGGTGTAGCGGTGAAATGCGCAGATATCGGAAGGAACACCAGCGGCGAAGGCGGCACTCTGGGCTGGAACTGACGCTCAGGAGCGAAAGCGTGGGTAGCGAACAGGATTAGATACCCTGGTAGTCCACGCCGTAAACGTTGGGCACTAGGTGTGGGGTCTATTCAACGGACTCCGTGCCGTAGCTAACGCATTAAGTGCCCCGCCTGGGGAGTACGGCCGCAAGGCTAAA
>OTU233
AGAGGGGGCAAGCGTTATTCGGAATTATTGGGCGTAAAGGGCGCGTAGGCGGCTTGGCAAGTGGATGGTGAAATCCCTCGGCTTAACCGAGGAACTGCCATCCAGACTGCTTTGCTTGAGGCCGGGAGAGGTAAGTGGAATTCCCAGTGTAGCGGTGAAATGCGTAGATATTGGGAGGAACACCAGTGGCGAAGGCGGCTTACTGGACCGGTTCTGACGCTGAGGCGCGAAAGCGTGGGGAGCAAACGGGATTAGATACCCCGGTAGTCCACGCCGTAAACGATGAGTGCTTGGTGTAGCGGGTATCGACCCCTGCTGTGCCGAAGTCAACACATTAAGCACTCCGCCTGGGGAGTACGGTCGCAAGGCTGAA
>OTU234
GGAGGGTGCAAACGTTGTTCGGAATCACTGGGCGTAAAGGGCGCGTAGGCGGATCTGTAAGTCGGGAGTGAAATCTCGGGGCTCAACCCCGAGCCTGCTTCCGAAACTGCAAGTCTTGAGGACTGGAGAGGAAAGTGGAATTCCCGGTGTAGCGGTGGAATGCGTAGATATCGGGAGGAACATCGGTGGCGAAGGCGACTTTCTGGACAGTTCCTGACGCTGAGGCGCGAAAGCTAGGGGAGCAAACAGGATTAGATACCCTGGTAGTCCTAGCTGTAAACGATGAGTGCTAGGTGGTGGAAGTTTCAACGCTTTCACTGCCGACGCTAACGCATTAAGCACTCCGCCTGGGGAGTACGGCCGCAAGGTTGAA
>OTU235
GTAGGTGGCAAGCGTTGTCCGGATTTATTGGGTTTAAAGGGTGCGTAGGCGGTCTATTAAGTCAGCGGTGAAATACTCCAGCTTAACTGGAGGGGTGCCATTGATACTGATGGACTTGAGTCAAGTCGAGGTAGGCGGAATTGACGGTGTAGCGGTGAAATGCTTAGATATCGTCAAGAACACCAATAGTGAAGACAGCTTACTGGGCTTAAACTGACGCTGAGGCACGAAAGTGTGGGGATCAAACAGGATTAGATACCCTGGTAGTCCACACTGTAAACGTTGATTACTCGCTGTTGGCGATACACAGCCAGCGGCCAAGCGCAAGCGATAAGTAATCCACCTGGGGAGTACGCCGGCAACGGTGAA
>OTU236
GAAGGGGGCTAGCGTTGTTCGGAATTACTGGGCGTAAAGGGCGCGTAGGCGGTTTGAATCGTCGGATGTGAAAGGCCTGGGCTCAACCTGGGAACGGCATCCGATACGGTCAGACTTGAGTGTGGGAGAGGTTGGTGGAATTCCCAGTGTAGAGGTGAAATTCGTAGATATTGGGAAGAACACCGGTGGCGAAGGCGGCCAACTGGACCACAACTGACGCTGAGGCGCGAAAGCGTGGGGAGCAAACAGGATTAGATACCCTGGTAGTCCACGCTGTAAACGATGCGTGCTAGACGTTGGGAGCCCTAGGCTCTCGGTGTCGTCGCTAACGCTTTAAGCACGCCGCCTGGGGAGTACGGTCGCAAGATTAAA
>OTU237
GTAGGGAGCAAGCGTTGTCCGGAATCATTGGGCGTAAAGCGCGCGTAGGTGGCCTCATAAGTCCGTTGTGAAAGTCAAAGGCTCAACCTTTGAAAGCCGATGGATACTGTGAGGCTAGAGTACGGAAGAGGCGAGTGGAATTCCTGGTGTAGCGGTGGAATGCGCAGATATCAGGAGGAACACCAATAGCGAAGGCAGCTCGCTGGGACGTTACTGACACTGAGGCGCGAAAGCGTGGGGAGCGAACAGGATTAGATACCCTGGTAGTCCACGCCGTAAACGATGGGTACTAGGTGTGGGAGGTGTCGACTCCTCCCGTGCCGTCGCTAACGCACTAAGTACCCCGCCTGGGGAGTACGGCCGCAAGGCTAAA
>OTU238
AGAGGGTGCAAGCGTTGTTCGGAATTACTGGGCGTAAAGCGCGTGTAGGCGGTCTAGTAAGTCGGTCGTGAAATCCCTAGGCTTAACCTAGGAACTGCGATCGAAACTGTTAGGCTAGAGTATCGGAGGGGATGGCGGAATTCCCGGTGTAGAGGTGAAATTCGTAGATATCGGGAGGAACACCTGTGGCGAAGGCGGCCATCTGGAAGATTACTGACGCTGAGACGCGAAAGCGTGGGGAGCAAACAGGATTAGATACCCTGGTAGTCCACGCCGTAAACGATGAGTGCTAGGTGTTGCGGGTATTGACCCCTGCAGTGCCAAAGCTAACGCGTTAAGCACTCCGCCTGGGGAGTACGGTCGCAAGATTAAA
>OTU239
GGAGGGTGCGAGCGTTATCCGGAATTACTGGGTTTAAAGGGTGCGTAGGCGGCCAGGTAAGTCAGGAGTGAAAGTTTGCGGCTCAACCGTAAAATTGCTTTTGATACTGCCAGGCTAGAATTAGGATGAGGTCAGCGGAATGTGGCATGTAGCGGTGAAATGCATAGATATGCCATAGAACACCAATTGCGAAGGCAGCTGGCTAGACCTGGATTGACGCTGAGGCACGAAAGCGTGGGGAGCGAACAGGATTAGATACCCTGGTAGTCCACGCCCTAAACGATGCTTACTCGACGTATGTCGCTAGACGATGTGCGTCCAAGGGAAACCGTTAAGTAAGCCACCTGGGGAGTACGACCGCAAGGTTGAA
>OTU240
GTAGGGCGCGAGCGTTGTCCGGATTTATTGGGCGTAAAGAGCTCGTAGGCGGCTCATTGCGTCAACCGTGAAATCCTGCTGCTCAACGGCAGGTCTGCGGTTGATACGGGTGGGCTGGAGTTCGGTAGGGGAGACTGGAATTCCTGGTGTAGCGGTGAAATGCGCAGATATCAGGAGGAACACCGGTGGCGAAGGCGGGTCTCTGGGCCGATACTGACGCTGAGGAGCGAAAGCGTGGGGAGCGAACAGGATTAGATACCCTGGTAGTCCACGCTGTAAACGTTGGGCGCTAGGTGTGGGGGGCCTCTCCGGTTTCCTGCGCCGTAGCTAACGCATTAAGCGCCCCGCCTGGGGAGTACGGCCGCAAGGCTAAA
>OTU241
GTAGGGTGCAAGCGTTAATCGGAATTACTGGGCGTAAAGCGTGCGCAGGCGGTTCGGAAAGAAAGATGTGAAATCCCAGAGCTTAACTTTGGAACTGCATTTTTAACTACCGAGCTAGAGTGTGTCAGAGGGAGGTGGAATTCCGCGTGTAGCAGTGAAATGCGTAGATATGCGGAGGAACACCGATGGCGAAGGCAGCCTCCTGGGATAACACTGACGCTCATGCACGAAAGCGTGGGGAGCAAACAGGATTAGATACCCTGGTAGTCCACGCCCTAAACGATGTCAACTAGCTGTTGGGGCCTTCGGGCCTTGGTAGCGCAGCTAACGCGTGAAGTTGACCGCCTGGGGAGTACGGTCGCAAGATTAAA
>OTU242
GGAGGGGGCTAGCGTTGTTCGGAATGACTGGGCGTAAAGGGCGCGTAGGCGGTTTTTTAAGTGAGGCGTGAAAGCCCTGGGCTTAACCCAGGAGGTGCGTTTCATACTGGAAAGCTTGAGTACGAGAGAGGAAAGTGGAATTCCTAGTGTAGAGGTGAAATTCGTAGATATTAGGAAGAACACCAGTGGCGAAGGCGACTTTCTGGCTCGTAACTGACGCTGAGGCGCGAAAGCGTGGGGAGCAAACAGGATTAGATACCCTGGTAGTCCACGCTGTAAACGATGAGTGCTAGACGTTGGGGGGCAACCTTCAGTGTCGCAGCTAACGCATTAAGCACTCCGCCTGGGGAGTACGGTCGCAAGATTAAA
>OTU243
AGAGGGGGCAAGCGTTGCTCGGAATCACTGGGCGTAAAGGGCGCGTAGGCGGGATGGCAAGTCAGTCGTGAAATCTCTCGGCTCAACCGAGAAACGTCGGCTGATACTGCCGTTCTTGAGGGATGCAGAGGAGACTGGAATTCCCGGTGTAGCGGTGAAATGTGTAGAGATCGGGAGGAACACCGGTGGCGAAGGCGGGTCTCTGGGCAACAACTGACGCTGAGGAGCGAAAGCGTGGGGAGCGAACAGGATTAGATACCCTGGTAGTCCACGCCGTAAACGTTGGGCGCTAGGTGTGGGGCTCATTCCACGAGTTCCGTGCCGCAGCTAACGCATTAAGCGCCCCGCCTGGGGAGTACGGCCGCAAGGCTAAA
>OTU244
AGAGGGTGCAAGCGTTAATCGGAATTACTGGGCGTAAAGCGTGCGTAGGTGGTTCTTTAAGTCAGGTGTGAAATCCCTGGGCTCAACCTGGGAACTGCATTTGATACTGAAGAGCTAGAGTGTGGTAGAGGATAGTGGAATTCCCGGTGTAGCGGTGAAATGCGTAGATATCGGGAGGAACATCAGTGGCGAAGGCGGCTATCTGGACTAACACTGACACTGAGGCACAAAAGCGTGGGTAGCAAACAGGATTAGATACCCTGGTAGTCCACGCCGTAAACGATGGGCACTAGACGTCGGAAGGTTTAATCCTTTTGGTGTCGCAGCTAACGCAATAAGTGCCCCGCCTGGGGAGTACGGCCGCAAGGTTAAA
>OTU245
GGAGGGGGCTAGCGTTGTTCGGAATTACTGGGCGTAAAGCGCGCGTAGGCGGCTTTGTAAGTCAGAGGTGAAAGCCTGGAGCTCAACTCCAGAACTGCCTTTGAAACTACATCGCTTGAATCATGGAGAGGTTAGTGGAATTCCGAGTGTAGAGGTGAAATTCGTAGATATTCGGAAGAACACCAGTGGCGAAGGCGACTAACTGGACATGTATTGACGCTGAGGTGCGAAAGCGTGGGGAGCAAACAGGATTAGATACCCTGGTAGTCCACGCCGTAAACGATGATGACTAGCTGTCGGGGCTCATGGAGTTTCGGTGGCGCAGCTAACGCGTTAAGTCATCCGCCTGGGGAGTACGGCCGCAAGGTTAAA
>OTU246
AGAGGAGCCAAGCGTTGTCCGGATTGACTGGGCGTAAAGCGCACGCAGGCGGACGCGCGCGTGGGGTGTGAAATCTGGCCGCTTAACGGCCAGGCGCCATCCCATACGGCGTGTCTGGAGTGATGCAGAGGTCGATGGAATTGCCGGTGTAGTGGTGAAATGCGTAGAGATCGGCAGGAACACCCAGGGGGAAACCAGTCGACTGGGCATCTACTGACGCTGAGGTGCGAGAGCGTGGGGAGCGAACCGGATTAGATACCCGGGTAGTCCACGCCGTAAACGATGGCCACTCGGCCTTTGGAGGCAGATTCTCTGCCTGTGGGGGCCTTAGCTAACGCGGGAAGTGGCCCGCCTGGGAACTACGAGCGCAAGCTTAAA
>OTU247
AGAGGGTGCGAGCGTTGTCCGGAATCACTGGGCGTAAAGGGCGCGTAGGTGGCGACCCAAGTCGATGGTGAAAGCTCGTCGCTCAACGACGAGTCGGCCACCGATACTGGGTTGCTGGAGCACTGTAGAGGCTCATGGAATTCCGGGTGTAGCGGTGGAATGCGTAGAGATCCGGAAGAACACCGGTGGCGAAGGCGGTGAGCTGGGCAGTTGCTGACACTGAGGCGCGACAGCGTGGGGAGCAAACAGGATTAGATACCCTGGTAGTCCACGCCGTAAACGATGGGCACTAGATGCTTGGGGGAGCGACCCCCTGAGTGTCGCAGCTAACGCATTAAGTGCCCCGCCTGGGGAGTACGGCCGCAAGGCTGAA
>OTU248
GTAGGGGACAAGCGTTATCCGGATTTACTGGGCGTAAAGCGCCCGTAGGCGGCTTAACAAGTTGGATGTGAAAGCTCCCGGCTTAACTGGGAGAGGTCATTCAAAACTGTTGGGCTAGAGGATGGAAGAGGAGAGCGGAATTCCCGGTGTAGTGGTGGAATGCGTAGAGATCGGGAGGAACACCAGTGGCGAAAGCGGCTCTCTGGTTCACACCTGACGCTGAGGGGCGAAAGCGTGGGGAGCGAACGGGATTAGATACCCCGGTAGTCCACGCTGTAAACGATGGATACTAGGTGTAGAGGGTCATTAACCCCCTCTGTGCCGTAGCTAACGCGTTAAGTATCCCGCCTGGGGAGTACGGCCGCAAGGTTAAA
>OTU249
GTAGGGGGCGAGCGTTGTCCGGAATTATTGGGCGTAAAGAGCGTGTAGGCTGTTCGGTAAGTCTGCCGTGAAAACCTGAGGCTCAACCTCGGGCGTGCGGTGGATACTGCCGGGCTAGAGGACGGTAGAGGCGAGTGGAATTCCCGGTGTAGCGGTGAAATGCGCAGATATCGGGAGGAACACCAGTAGCGAAGGCGGCTCGCTGGGCCGTTCCTGACGCTGAGACGCGAAAGCTAGGGGAGCGAACAGGATTAGATACCCTGGTAGTCCTAGCCGTAAACGATGGACACTAGGTGTGGGGGGAGTCGAATCCCTCTGTGCCGCAGTTAACGCGTTAAGTGTCCCGCCTGGGGAGTACGGCCGCAAGGCTAAA
>OTU250
GTAGGGGGCAAGCGTTGTCCGGATTTATTGGGCGTAAAGAGCTCGTAGGCGGCTTGGTAAGTCGGGTGTGAAATTTCGAGGCTCAACCTCGAAACGCCACCCGATACTGCTATAGCTAGAGTCCGGTAGGGGAGCGTGGAATTCCTGGTGTAGCGGTGAAATGCGCAGATATCAGGAGGAACACCAGCGGCGAAGGCGGCGCTCTGGGCCGGTACTGACGCTGAGGAGCGAAAGCGTGGGGATCAAACAGGATTAGATACCCTGGTAGTCCACGCCGTAAACGTTGGGCACTAGGTGTGGGGCGTTATCAACGCGTTCCGTGCCGTAGCTAACGCATTAAGTGCCCCGCCTGGGGAGTACGGCCGCAAGGCTAAA
>OTU251
GAAGGGGGCAAGCGTTGTTCGGATTTACTGGGCGTAAAGGGCGCGCAGGCGGCGCGTCAAGTCGGGTGTGAAAGCCCCGGGCTCAACCTGGGAACTGCACTCGAGACTGACGCGCTAGAGTTCGGGAGAGGATGGCGGAATTCCCAGTGTAGAGGTGAAATTCGTAGATATTGGGAAGAACACCGGTGGCGAAGGCGGCCATCTGGACCGAGACTGACGCTGAGGCGCGAAAGCGTGGGGAGCAAACAGGATTAGATACCCTGGTAGTCCACGCCGTAAACGATGTGTGCTAGACGTCGGGAAGCCTAGCTTTCCGGTGTCGCAGCCAACGCTTTAAGCACACCGCCTGGGGAGTACGGCCGCAAGGTTAAA
>OTU252
GTAGGGGACGAGCGTTGTCCGGATTCATTGGGCGTAAAGCGCGCGTAGGCGGCTCGGAAAGTCGGTCGTGAAATGCCGGGGCTCAACCCCGGGACTGCGTCCGATACTTCCGGGCTGGAGGTAGGTAGGGGAGATCGGAATTCCTGGTGTAGCGGTGAAATGCGCAGATATCAGGAGGAACACCGGTGGCGAAGGCGGGTCTCTGGGCAACAACTGACGCTGAGGAGCGAAAGCGTGGGGAGCGAACAGGATTAGATACCCTGGTAGTCCACGCCGTAAACGTTGGGCGCTAGGTGTGGGGCTCATTCCACGAGTTCCGTGCCGCAGCTAACGCATTAAGCGCCCCGCCTGGGGAGTACGGCCGCAAGGCTAAA
>OTU253
GTAGGGGGCAAGCGTTGTCCGGATTTATTGGGCGTAAAGAGCTCGTAGGTGGCTGAGTAAGTCGGATGTTAAATCCCCAGGCTCAACCTGGGACACCACCCGATACTGCTCTGGCTAGAGTCCGGTAGGGGAGCGTGGAATTCCTGGTGTAGCGGTGAAATGCGCAGATATCAGGAGGAACACCAGCGGCGAAGGCGGCGCTCTGGGCCGGTACTGACACTGAGGAGCGAAAGCGTGGGTAGCAAACAGGATTAGATACCCTGGTAGTCCACGCCGTAAACGTTGGGCACTAGGTGTGGGGTCTATTCAACGGACTCCGTGCCGTAGCTAACGCATTAAGTGCCCCGCCTGGGGAGTACGGCCGCAAGGCTAAA
>OTU254
AGAGGTGCCGAGCGTTAGGCGGAATCACTGGGCTTAAAGCGTGTGTAGGCGGGTCGTTAAGTACCTTGTGAAATCCCCCGGCTCAACCGGGGAACTGCTCGGTATACTGGCGGCCTTGGGCCACCTAGGGGTCACCGGAACAAGCGGTGGAGCGGTGAAATGCGTAGATATCGCTTGGAACGCCTGCGGCGAAAGCGGGTGACTGGGGGTGTGCCGACGCTGAGACACGAAAGCCAGGGGAGCGAACGGGATTAGATACCCCGGTAGTCCTGGCCCTAAACGATGTCCACTAGGTCGTGGCGGCTCTGACGCCGTCGCGGCCGAAGCAAAAGTGCTAAGTGGACCGCCTGGGAAGTACGGTCGCAAGGCTAAA
>OTU255
GAAGGGGGCTAGCGTTGTTCGGAATTACTGGGCGTAAAGCGCGCGTAGGCGGTGATCTTTGTCAGAGGTGAAAGCCCGGGGCTCAACTCCGGAATTGCCTTTGAAACGGGATCGCTAGAGTCCGAGAGAGGATGGCGGAATTCCTAGTGTAGAGGTGAAATTCGTAGATATTAGGAAGAACACCGGTGGCGAAGGCGGCCATCTGGCTCGGTACTGACGCTCAGGCGCGAAAGCGTGGGGAGCAAACAGGATTAGATACCCTGGTAGTCCACGCCGTAAACGATGAGTGCTAGTTGTTAGGAAGTTTACTTCTTAGTGACGCAGCTAACGCGTTAAGCACTCCGCCTGGGGAGTACGGTCGCAAGATTAAA
>OTU256
AGAGGGTGCAAACGTTGCTCGGAATTACTGGGCGTAAAGGGCGTGTAGGCGGGCAGGTAAGTCGGGCGTGAAATCCCTGGGCTCAACCCAGGAACTGCACTCGAAACTACTTGTCTTGAGTGTCGGAGAGGAAAGCGGAATTCCTGGTGTAGAGGTGAAATTCGTAGATATCAGGAGGAACACCAGTGGCGAAGGCGGCTTTCTGGACGATTACTGACGCTGAGACGCGAAAGCGTGGGGAGCAAACAGGATTAGATACCCTGGTAGTCCACGCCGTAAACGATGAGTGCTAGGTGTCGCGGGTATTGACCCCTGCGGTGCCGCAGCTAACGCATTAAGCACTCCGCCTGGGAAGTACGGTCGCAAGACTAAA
>OTU257
GAACCGAGCGAACGTTGTTCGGAATCACTGGGCTTAAAGGGCGCGTAGGCGGGCGGTCAAGTCCGGGGTGAAAGCCCCCAGCTCAACTGGGGAAGTGCCTCGGATACTGACCGCCTCGAGGGGGATAGGGGCGTGCGGAACTTCCGGTGGAGCGGTGAAATGCGTAGATATCGGAAGGAACACCGATGGCGAAAGCAGCGCGCTGGATCCCTTCTGACGCTGAGGCGCGAAAGCCAGGGGAGCGAACGGGATTAGATACCCCGGTAGTCCTGGCCCTAAACGTTGGGCACTAGGTTGTGGGCTTACATGGGTTCACAGCCGAAGCAAAAGTGTTAAGTGCCCCGCCTGGGGAGTATGGTCGCAAGGCTGAA
>OTU258
GGGGGGGGCAAGCGTTGTTCGGAATTACTGGGCGTAAAGGGTGCGTAGGCGGCTCTCTAAGTCGGATGTGAAAACTCTGGGCTCAACCCAGAGCCTGCATCCGAAACTGGAGGGCTAGGGTTCTGGAGGGGAAAGCGGAATTCCTGGTGTAGCGGTGAAATGCGTAGATATCAGGAGGAACACCGGTGGCGAAGGCGGCTTTCTGGACAGATACCGACGCTGAGGCACGAAAGCTAGGGGAGCAAACAGGATTAGATACCCTGGTAGTCCTAGCCCTAAACTATGGATACTTGCTGTGGGGGGGATTGAAGCCCCTTGTGGCGAAGCTAACGCATTAAGTATCCCGCCTGGGGAGTACGGTCGCAAGGCTGAA
>OTU259
GGAGGGTGCAAGCGTTATCCGGATTCACTGGGTTTAAAGGGTGCGTAGGCGGGCAGGTAAGTCAGTGGTGAAATCCCCGAGCTTAACTTGGGAACTGCCGTTGATACTATCTGTCTTGAATACTATGGAGGTAAGCGGAATATGTCATGTAGCGGTGAAATGCTTAGATATGACATAGAACACCAATTGCGAAGGCAGCTTGCTACACAGTTATTGACGCTGAGGCACGAAAGCGTGGGGATCAAACAGGATTAGATACCCTGGTAGTCCACGCCCTAAACGATGATTACTCGACATCAGCGATACACTGTTGGTGTCTGAGCGAAAGCATTAAGTAATCCACCTGGGAAGTACGACCGCAAGGTTGAA
>OTU260
GTAGGGGACGAGCGTTGTCCGGATTCATTGGGCGTAAAGAGCGCGTAGGCGGCTCGGAAAGTCGGTCGTGAAATCCTGGGGCTCAACCCCGGAACTGCGTCCGATACTTCCGAGCTGGAGGCAGGTAGGGGAGATCGGAATTCCTGGTGTAGCGGTGAAATGCGCAGATATCAGGAGGAACACCGGTGGCGAAGGCGGATCTCTGGGCCTTGCCTGACGCTGAGGCGCGAAAGCTAGGGGAGCGAACAGGATTAGATACCCTGGTAGTCCACGCCGTAAACGATGGGCACTAGGTGTGGGAGGTGTCGACTCCTCCCGTGCCGGAGCTAACGCATTAAGTGCCCCGCCTGGGGAGTACGGCCGCAAGGCTAAA
>OTU261
AGAGGTCCCAAGCGTTGTTCGGATTCACTGGGCGTAAAGGGTGCGTAGGTGGTAAGGTAAGTCGGATGTGAAAGCTCCGAGCTCAACTCGGAAATGGCATTGGAAACTACCTTGCTAGAGGGTTTGAGGGGGGACTGGAATACTTGGTGTAGCAGTGAAATGCGTAGATATCAAGTGGAACACCAGTGGCGAAGGCGAGTCCCTGGAAAACTCCTGACACTGAGGCACGAAAGCTAGGGGAGCAAACAGGATTAGATACCCTGGTAGTCCTAGCCGTAAACGGTGCGTATTTGCTGTAAAAGGAATCGACCCCTTTTGTGGCGTAGCCAACGCGTTAAATACGCCGCCTGGGAAGTACGGTCGCAAGATTAAA
>OTU262
GTAGGTGGCAAGCGTTGTCCGGATTTACTGGGCGTAAAGGGCGTGCAGGCGGTTTGTTTAGTCTAGGGTGAAAGCTCCCGGCTTAACTGGGAGAGGTCCTTGGATACTGGCAAACTTGAGGGAGGCAGAGGAAAGTGGAATTCCCGGTGTAGTGGTGATATGCGTAGATATCGGGAGGAACACCAGTGGCGAAGGCGGCTTTCTGGGCCTTACCTGACGCTGAGACGCGAAAGCGTGGGGAGCGAACCGGATTAGATACCCGGGTAGTCCACGCCGTAAACTATGGACACTAGGTGTGGGGGGTATCGACCCCCTCCGTGCCGCAGCTAACGCAATAAGTGTCCCGCCTGGGGAGTACGGCCGCAAGGCTAAA
>OTU263
GTAGGACACGAGCGTTATCCGGAGTTACTGGGCGTAAAGGGCGAGTAGGTGGTGCGATAAGACTGGTGTGAAAGCCTTCGGCTTAACCGAGGGAGGACACTGGTGACTGTCGGACTTGAGGCAGATAGAGGGGTGTAGAATTCCGGGTGTAGTGGTGAAATGCGTAGAGATCCGGAGGAATACCAGAGGCGAAGGCGGCACCCTGGGTCTGACCTGACACTGATCCGCGACAGCATGGGGAGCGAACGGGATTAGAAACCCCGGTAGTCCATGCCGTAAACGATGTGTACTGGGTGTTCACTCTCGCAAGGGAGGGAGCGCCTCAGCTAACGCGCTAAGTACACCGCCTGGGGAGTACGGTCGCAAGGCTAAA
>OTU264
GTAGGATCCGAGCGTTGTCCGGAGTTACTGGGCGTAAAGCGCGCGCAGGCGGACACGCGCATCGGCGGTGAAAGCCCCCCGCTCAACGGGGGAGGGTCCGTCGAGATGGCGTGTCTGGAGGCAGGGAGAGGCCAGTGGAATTCCGGGTGTAGTGGTGAAATGCGTAGAGATCCGGAGGAACACCAGTGGCGAAGGCGGCTGGCTGGACCTGACCTGACGCTGAGGCGCGAAGGCGTGGGGAGCGAACGGGATTAGATACCCCGGTAGTCCACGCAGTAAACGATGGGTACTAGGTGTGGCGGGAGTTGACCCCTGCCGTGCCGGCGCTAACGCAGTAAGTACCCCGCCTGGGGAGTACGGCCGCAAGGCTAAA
>OTU265
GGAGGGTGCAAGCGTTGTCCGGATTTATTGGGTTTAAAGGGTGCGTAGGCGGTCTTTTAAGTCAGTGGTGAAAGCCAACAGCTCAACTGTTGAACTGCCATTGATACTGGAAGACTTGAGTACAGACGAGGTAGGCGGAATTTATGGTGTAGCGGTGAAATGCATAGATACCATAAAGAACACCGATTGCGAAGGCAGCTTACTAGGCTGTAACTGACGCTGAGGCACGAAAGCGTGGGGATCAAACAGGATTAGATACCCTGGTAGTCCACGCCGTAAACGATGATTACTCGATGTTCGCGATATACAGTGAGCGTCCAAGCGAAAGCGTTAAGTAATCCACCTGGGAAGTACGATCGCAAGATTGAA
>OTU266
GTAGGGGGCAAGCGTTGTCCGGATTTACTGGGCGTAAAGCGCGTGTAGGCGGCCACGCAGGTCCGTTGTGAAAACTGGAGGCTTAACCTCCAGACGTCGACGGAAACCGTGTGGCTAGAGTCCGGAAGAGGAGAGTGGAATTCCTGGTGTAGCGGTGAAATGCGCAGATATCAGGAAGAACACCAATGGCGAAGGCAGCTCTCTGGGACGGTACTGACGCTGAGACGCGAAAGCGTGGGGAGCGAACAGGATTAGATACCCTGGTAGTCCACGCCGTAAACGATGGGTGCTAGGTGTGGGAGGTGTCGACTCCTCCCGTGCCGTAGCTAACGCATTAAGCACCCCGCCTGGGGAGTACGGCCGCAAGGTTGAA
>OTU267
GTAGGGGGCAAGCGTTGTCCGGATTTATTGGGCGTAAAGAGCTCGTAGGCGGCTCGGTAAGTCGGGTGTGAAAACTCGGGGCTCAACCCCGAGACGCCACTCGATACTGCCATGGCTTGAGTCCGGTAGGGGAGCAGGGAATTCCTGGTGTAGCGGTGAAATGCGCAGATATCAGGAGGAACACCGGTGGCGAAGGCGCTGCTCTGGGCCGGTACTGACGCTGAGGAGCGAAAGCGTGGGTAGCAAACAGGATTAGATACCCTGGTAGTCCACGCCGTAAACGTTGGGCACTAGGTGTGGGACCTCATCAACGGGTTCCGTGCCGTAGCTAACGCATTAAGTGCCCCGCCTGGGGAGTACGGCCGCAAGGCTAAA
>OTU268
GGAGGGTGCAAGCGTTAATCGGAATTACTGGGCGTAAAGCGCACGCAGGCGGTCTGTTAAGTCAGATGTGAAATCCCCGGGCTTAACCTGGGAACTGCATTTGAAACTGGCAGGCTTGAGTCTTGTAGAGGGGGGTAGAATTCCAGGTGTAGCGGTGAAATGCGTAGAGATCTGGAGGAATACCGGTGGCGAAGGCGGCCCCCTGGACAAAGACTGACGCTCAGGTGCGAAAGCGTGGGGAGCAAACAGGATTAGATACCCTGGTAGTCCACGCCGTAAACGATGTCGACTTGGAGGTTGTTCCCTTGAGGAGTGGCTTCCGGAGCTAACGCGTTAAGTCGACCGCCTGGGGAGTACGGCCGCAAGGTTAAA
>OTU269
GTAGGTTGCGAGCGTTGTCCGGATTTACTGGGCGTAAAGCGCACGCAGGCGGTTCCGAAAGTCGAATGTGAAAGCTCCTGGCCCAACTGGGAGAGGCCGTTCGAAACTTCGGGACTTGAAGGCGGGAGAGGCAGATGGAATTTCCGGTGTAGCGGTAAAATGCGTAGATACCGGAAGGAACACCAGTGGCGAAAGCGATCTGCTGGCCCGCCCTTGACGCTCAGGTGCGAAAGCTAGGGGAGCGACCGGGATTAGATACCCCGTTAGTCCTAGCTGTAAACAATGGGCACTAGGTGTTGTCGGTATCGACCCCGGCAGTGCCGAAGCTAACGCATTAAGTGCCCCGCCTGGGGAGTACGACCGCAAGGTTAAA
>OTU270
GGAGGGTGCAAGCGTTATCCGGATTCACTGGGTTTAAAGGGTGCGTAGGTGGGTTGGTAAGTCCGTGGTGAAATCCCCAAGCTTAACTTGGGAACTGCCGTGGATACTATCAATCTTGAATATCGTTGAGGTAAGCGGAATATGTCATGTAGCGGTGAAATGCTTAGATATGACATAGAACACCGATAGCGGAGGCAGCTTACTAAGCGATCATTGACACTGAGGCACGAAAGCGTGGGGAGCAAACAGGATTAGATACCCTGGTAGTCCACGCCCTAAACGATGATTACTCGACATACGCGATACACAGTGTGTGTCTGAGCGAAAGCATTAAGTAATCCACCTGGGAAGTACGATCGCAAGATTGAA
>OTU271
GAAGGGGGCAAGCGTTGTTCGGAATGACTGGGCGTAAAGGGCGCGTAGGCGGTTCGTTGCGTCAGATGTGAAAGCCCCGGGCTCAACCTGGGAACTGCATTTGATACGGGCGGGCTTGAATCCAAGAGAGGGTGGTGGAATTCCCAGTGTAGAGGTGAAATTCGTAGATATTGGGAAGAACACCAGTGGCGAAGGCGGCCACCTGGCTTGGTATTGACGCTGAGGCGCGAAAGCGTGGGGAGCAAACAGGATTAGATACCCTGGTAGTCCACGCCGTAAACGATGTGTGCTAGCCGTCGGGCAGCTTGCTGTTCGGTGGCGCAGCTAACGCGATAAGCACACCGCCTGGGGAGTACGGTCGCAAGATTAAA
>OTU272
AGAGGAGCCAAGCGTTGTCCGGATTGACTGGGCGTAAAGCGCACGCAGGTGGTCGTGCAAGTGTCGTGTGAAAGCAGCTCGCTCAACGAGCTGAGGCATGGCAGACTGTACAACTCGAGCCCGTGAGAGGTCCGTGGAATTGCCGGTGTAGTGGTGAAATGCGTAGAGATCGGCAGGAACACCCAAGGGGAAGCCAGCGGACTGGCACGGTGCTGACACTGAGGTGCGAGAGCGTGGGGAGCAAACGGGATTAGATACCCCGGTAGTCCACGCCGTAAACGATGGATACTCGCCTTGTGGCGGCTCAATGCCGGTGCGAGGCCAAGTTAACACGATAAGTATCCCGCCTGGGAACTACGAGCGCAAGCTTAAA
>OTU273
GAAGGGGGCTAGCGTTGTTCGGATTTACTGGGCGTAAAGCGCGCGTAGGCGGACGTTTAAGTCAGGGGTGAAATCCCAGGGCTCAACCCTGGAACGGCCTTTGATACTGGACGTCTGGAGATCGGGAGAGGTTGGTGGAATTCCGAGTGTAGAGGTGAAATTCGTAGATATTCGGAGGAACACCAGAAGCGAAGGCGGCCAACTGGCCCGATACTGACGCTGAGGCGCGAAAGCGTGGGGAGCAAACAGGATTAGATACCCTGGTAGTCCACGCCGTAAACGATGAATGCCAGCCGTCGGGGAGCATGCTCTTCGGTGGCGCAGCTAACGCATTAAGCATTCCGCCTGGGGAGTACGGTCGCAAGATTAAA
>OTU274
GAAGGGGGCGAGCGTTGTTCGGAATCACTGGGCGTAAAGGGCGCGTAGGCGGCGCAGTCAGTCAGGCGTGAAAGCCCCGAGCTCAACTTGGGAATAGCGCTTGATACTATTGTGCTAGAGAGCGGGAGAGGATGGTGGAATTCCCAGTGTAGAGGTGAAATTCGTAGATATTGGGAAGAACACCGGTGGCGAAGGCGGCCATCTGGACCGTTTCTGACGCTGAGGCGCGAAAGCGTGGGGAGCAAACAGGATTAGATACCCTGGTAGTCCACGCCGTAAACGATGAGTGCTGGACGTTGGTGGGCTTGCCCGCCAGTGTCGTAGCTAACGCGATAAGCACTCCGCCTGGGAAGTACGGCCGCAAGGTTAAA
>OTU275
AGAGGGTGCGAGCGTTAATCGGAATTACTGGGCGTAAAGCGCACGTAGTCGGCTTTGCAAGTCGGTTGTGAAATCCCCGGGCTCAACCTGGGAACTGCATCCGAGACTGCATTGCTAGAGTATGGGAGAGGAAAGCGGAATTTCTGGTGTAGCAGTGAAATGCGTAGATATCAGAAGGAACATCAGTGGCGAAGGCGGCTTTCTGGACCAATACTGACGATCAGGTGCGAAAGCGTGGGGAGCAAACAGGATTAGATACCCTGGTAGTCCACGCCCTAAACGATGACAACTGGATGTCGGGAGGGTTTGCCTTCCGGTGTCGTAGCTAACGCGTTAAGTTGTCCGCCTGGGAAGTACGGCCGCAAGGTTGAA
>OTU276
GTAGGGGCCAAGCGTTGTCCGGATTTATTGGGCGTAAAGAGCTCGTAGGCGGTTCAGTCAGTCGGGTGTGAAAACTCTGGGCTCAACTCAGAGACGCCACCCGATACTGCTGTGACTTGAGTCCGGTAGGGGAGCAGGGAATTCCAGGTGTAGCGGTGAAATGCGCAGATATCTGGAGGAACACCGGTGGCGAAGGCGCTGCTCTGGGCCGGTACTGACGCTGAGGAGCGAAAGCGTGGGTAGCAAACAGGATTAGATACCCTGGTAGTCCACGCCGTAAACGTTGGGCACTAGGTGTGGGTCCTAACCAACGGGATCCGTGCCGAAGCTAACGCATTAAGTGCCCCGCCTGGGGAGTACGGCCGCAAGGTTAAA
>OTU277
GTAGGAGGCGAGCGTTATCCGGAGTTACTGGGCGTAAAGCGCGTGTAGGTGGTTGGATACGTCTGCTGTGAAATGTCCCGGCTTAACCGGGAGGGTGCGGCAGATACGGTCTGACTTGAGGGTGACAGAGGAGCGTAGAATTCCGGGTGTAGTGGTGAAATGCGTAGAGATCCGGAGGAATACCAGTGGCGCAAGCGGCGCTCTGGGTCACATCTGACACTGAGACGCGAAGGCATGGGGAGCGAACGGGATTAGAAACCCCGGTAGTCCATGCAGTAAACGATGCAGACTGGGTGTGGGGTACGCAAGTATTCTGTGCCGAAGCTAACGCGCTAAGTCTGCCGCCTGGGAAGTACGGTCGCAAGACTAAA
>OTU278
GTAGGGGACGAGCGTTATCCGGATTTACTGGGCGTAAAGCGCATGTAGGTGGCGCGGAAAGTTGGACGTGAAAGCTCCCGGCTTAACTGGGAGAGGTCGTACAAAACTACCGTGCTTGAGGTTGGAAGAGGAGAGCGGAATTCCCGGTGTAGTGGTGGAATGCGTAGATATCGGGAGGAACACCAGTGGCGAAAGCGGCTCTCTGGTTCAATACTGACACTGAGATGCGAAAGCGTGGGGAGCGAACGGGATTAGATACCCCGGTAGTCCACGCTGTAAACGATGGCTACTAGGTGTAGGCGGTCATTAACCCCGTCTGTGCCGAAGCTAACGCGTTAAGTAGCCCGCCTGGGGACTACGGCCGCAAGGTTAAA
>OTU279
GTAGGACGCAAGCGTTATCCGGAATTACTGGGCGTAAAGCGCGTGTAGGTGGTTAGATAAGTCACTGTTGAAAGCTCCCGGCTAAACTGGGAGAGGTGCGGTGAGACTGTCTGGCTAGAGTATGGGAGAGGGATGCAGAATTCCGGGTGTAGTGGTGAAATGCGTAGAGATCCGGAGGAATACCAGAGGCGAAGGCGGCATCCTGGCCTGAAACTGACACTGAGACGCGAAAGCATGGGGAGCGAACGGGATTAGAGACCCCGGTAGTCCATGCCGTAAACGATGCAAACTAGATGTATGTGACCCTACGGGGTTGTGTGCGTCGCAGCTAACGCGATAAGTTTGCCGCCTGGGGAGTACGGTCGCAAGGCTAAA
>OTU280
AGAGGTGCCGAGCGTTAGGCGGAATCACTGGGCTTAAAGCGTGTGTAGGCGGGCCGTTAAGTACCTTGTGAAATCCCCCGGCTCAACCGGGGAACGGCTGGGTATACTGGCGGTCTTGGGCCACCTAGGGGCGGACGGAACAAGCGGTGGAGCGGTGAAATGCGTAGATATCGCTTGGAACGCCGACGGCGAAAGCAGTCCGCTGGGGGTGTGCCGACGCTGAGACACGAAAGCCAGGGGAGCGAACGGGATTAGATACCCCGGTAGTCCTGGCCCTAAACGATGTCCACTAGGTCGCCGCCCCTTTGACGGGGGTGGCGGCCGAAGCAAAAGTGCTAAGTGGACCGCCTGGGAAGTACGGTCGCAAGGCTAAA
>OTU281
GTAGGGGGCAAGCGTTGTCCGGATTTATTGGGCGTAAAGCGCGCGTAGGCGGCAAGGTATGTCGTGCGTGAAATCTCCCGGCTTAACTGGGAGGGGCCGTGCGAAACTGCCTGGCTTGAGGTCGGAAGGGGAAAGTGGAATTCCGGGTGTAGTGGTGGAATACGTAGATATCCGGAGGAACACCAGCGGCGAAGGCGGCTTTCTGGTCCGATTCTGACGCTGAGGCGCGAAAGCGTGGGGAGCGATCCGGATTAGATACCCGGGTAGTCCACGCCGTAAACGATGAGTACTAGGTGTCGGGGGTATCGACCCCCTCGGTGCCGTCGCTAACGCATTAAGTACTCCGCCTGGGGACTACGGCCGCAAGGCTAAA
>OTU282
AGAGGGTGCGAGCGTTGTTCGGAATTACTGGGCGTAAAGCGCGCGCAGGCGGTCCTTTAAGTCTACCCGTGAAATGCCGGAGCTCAACTCCGTGCACGCCGGGGGATACTGGAGGACTGGAGACGAGTAGAGGCAAGCGGAATTCCGGGTGTAGCGGTGGAATGCGTAGAGATCCGGAAGAACACCGGAGGCGAAGGCGGCTTGCTGGGCTTGGTCTGACGCTGAGGCGCGAAAGCGTGGGGAGCGAACAGGATTAGATACCCTGGTAGTCCACGCCGTAAACGATGGGCACTAGACGCGGGTGGGATCGACCCCTTCCGTGTCGCAGCTAACGCGCTAAGTGCCCCGCCTGGGGAGTACGGCCGCAAGGCTGAA
>OTU283
AGAGGGTGCAAGCGTTGCTCGGAATCATTGGGCGTAAAGGGCAAGTAGGTGGTCTCATTTGTCTCGTGTGAAAGCCTTGGGCTTAACCCAAGAAGTGCGCGAGAAACGGTGAGACTCGAGTTCTGGAGAGGGTCGTGGAATTCCCGGTGTAGCGGTGAAATGCGTAGAGATCGGGAGGAACACCAGAGGCGAAGGCGGCGACCTGGACAGATACTGACACTCAACTGCGAAAGCGTGGGGAGCAAACAGGATTAGATACCCTGGTAGTCCACGCTGTAAACGATGGGTACTAGGTTTGGTGGGTCTTGACCCCCGCCGAACCGGAGCTAACGCACTAAGTACCCCGCCTGGGAAGTACGGTCGCAAGACTAAA
>OTU284
GGAGGGTCCAAGCGTTATCCGGAATCATTGGGTTTAAAGGGTCCGTAGGCGGTTTTGTAAGTCAGTGGTGAAAGCCCATCGCTCAACGGTGGAACGGCCATTGATACTGCAAGACTTGAATTATTGGGAAGTAACTAGAATATGTAGTGTAGCGGTGAAATGCTTAGAGATTACATGGAATACCAATTGCGAAGGCAGGTTACTACCAATATATTGACGCTGATGGACGAAAGCGTGGGGAGCGAACAGGATTAGATACCCTGGTAGTCCACGCCGTAAACGATGGATACTAGCTGTTCGGAGCAATCTGAGTGGCTAAGCGAAAGTGATAAGTATCCCACCTGGGGAGTACGTTCGCAAGAATGAA
>OTU285
AGAGGAGCCAAGCGTTGTCCGGATTGACTGGGCGTAAAGGGCACGCAGGTGGTGGGGCAAGTGCCGTGTGAAAGCCGGTGGCTTAACTGCCGGAGGCCACAGCAGACTGCCTGACTTGAGCCCGAGAGAGGTCCGTGGAATTGCCGGTGTAGTGGTGAAATGCGTAGAGATCGGCAGGAACACCCAAGGAGAAATCAGCGGACTGGCTCGGAGCTGACACTGAGGTGCGAAAGCGTGGGGAGCGAACGGGATTAGATACCCCGGTAGTCCACGCCGTAAACGATGGACACTCGTGCTGTGGCGGCTTAATGCCGGTGCGGCGCCAAGCTAACGCGATAAGTGTCCCGCCTGGGAACTACGAGCGCAAGCTTAAA
>OTU286
GTAGGGGGCAAGCGTTGTTCGGAATTACTGGGCGTAAAGGGCGCGTAGGCGGCACAGCAAGTCGGGAGTGAAAGCCCGGGGCTCAACCCCGGAACTGCTTTCGAAACTGCTGAGCTAGAGTACAGAAGGGGCAACCGGAATTCCCAGTGTAGCGGTGAAATGCGTAGATATTGGGAAGAACACCTGAGGCGAAGGCGGGTTGCTGGGCTGATACTGACGCTGAGGCGCGAAAGCCAGGGGAGCAAACGGGATTAGATACCCCGGTAGTCCTGGCCCTAAACGATGGATACTTGGTGTGTGGGGTTCTCTGAGTCCCCGCGTGCCGGAGCTAACGCGGTAAGTATCCCGCCTGGGGAGTACGGTCGCAAGGCTGAA
>OTU287
GTAGGGGGCAAGCGTTGTCCGGAATCATTGGGCGTAAAGCGCGTGTAGGCGGTCCGGTAAGTCGGCTGTGAAAGTCCAGGGCTCAACCCTGGGATGCCGGTCGATACTGCCGGACTAGAGTTCGGAAGAGGCGAGTGGAATTCCCGGTGTAGCGGTGAAATGCGCAGATATCGGGAGGAACACCAATGGCGAAGGCAGCTCGCTGGGACGTTACTGACGCTGAGACGCGAAAGCGTGGGGAGCAAACAGGATTAGATACCCTGGTAGTCCACGCCGTAAACGATGGGTGCTAGACGTTGGCGAGCTTGCTCGTCAGTGTCGCAGCTAACGCGTTAAGCACCCCGCCTGGGGAGTACGGCCGCAAGGTTGAA
>OTU288
GAACTGTGCAAACGTTATTCGGAATCACTGGGCTTAAAGGGTGCGCAGGCGGTCTGTTAAGCAGGGTGTGAAAGCCCCCGGCCCAACCGGGGAATTGCGCCCTGAACTGACAGGCTTGAGTGGGATAGAGGTGTGGGGAACTTCCGGTGGAGCGGTGAAATGTGTTGATATCGGAAGGAACGCCAGAGGCGAAAGCGCCACACTGGGTCTCAACTGACGCTGAGGCACGAAAGCCAGGGGAGCAAACGGGATTAGATACCCCGGTAGTCCTGGCCGTAAACGATGAGCACTAGCTGGGGGGCGGTTCGTCCGTTCCCCAACGTAGCAAAAGTGTCAAGTGCTCCGCCTGGGGAGTATGGTCGCAAGGCTGAA
>OTU289
GAAGGGTGCAAACGTTGCTCGGAATCATTGGGCGTAAAGCGCACGTAGGCGGCATTCTAAGTCGGATGTGAAATCCCTCGGCTCAACCGAGGACGTGCATCCGAAACTGGAACGCTCGAGTATGGAAGAGGGTCGCGGAATTCTCGGTGTAGAGGTGAAATTCGTAGATATCGGGAGGAACACCAGTGGCGAAGGCGGCGACCTGGGCCAATACTGACGCTGAGGTGCGAAAGCGTGGGGAGCAAACAGGATTAGATACCCTGGTAGTCCACGCCGTAAACGATGAGTGCTAGGTGCTATGGGTATTGACCCCCGTGGTGCCGTAGCTAACGCGTTAAGCACTCCGCCTGGGGAGTACGGCCGCAAGGCTAAA
>OTU290
GTAGGGGGCGAGCGTTGTCCGGATTTACTGGGCGTAAAGAGCGCGTAGGCGGCCTATTAAGTCAGGTGTGAAATCTCCAGGGCTCAACCCGGAAACTGCATTTGATACTGATAGGCTGGAGTGTCGGAGAGGTGATTGGAATTCCTGGTGTAGCGGTGACATGCATTGATATCAGGAGGAACACCCATGGCGAAGGCAGATCACTGGCCGACAACTGACGCTGAGGCGCGAAAGCGTGGGTAGCAAACAGAATTAGATACTCTGGTAGTCCACGCCCTAAACGATGGATACTAGACGTCAGGGGTATCGACCCCCCTGGTGTCGCAGCTAACGCATTAAGTATCCCGCCTGGGGACTACGGCCGCAAGGTTGAA
>OTU291
GTAGGGGACGAGCGTTGTCCGGATTCATTGGGCGTAAAGCGCGCGTAGGCGGCTCGGAAAGTCGGTCGTGAAATGCCGGGGCTCAACCCCGGGACTGCGTCCGATACTTCCGGGCTGGAGGTAGGTAGGGGAGATCGGAATTCCTGGTGTAGCGGTGAAATGCGCAGATATCAGGAGGAACACCAATTGCGAAGGCAGCTCGCTGGGACGTTACTGACGCTGAGACGCGAAAGCGTGGGGAGCAAACAGGATTAGATACCCTGGTAGTCCACGCTGTAAACGATGGGCACTAGGTGTGGGGGGTGTCGACTCCCTCCGTGCCGAAGCTAACGCATTAAGTGCCCCGCCTGGGGAGTACGGCCGCAAGGCTAAA
>OTU292
AGAGGTGCCGAGCGTTAGGCGGAATCACTGGGCTTAAAGCGTGTGTAGGCGGACTTCTAAGTGCCTTGTGAAATCCCACGGCTCAACCGTGGAACGGCTGGGCATACTGGGGGTCTTGAGCCACCTAGGGGCGAGCGGAACAAGCGGTGGAGCGGTGAAATGCGTAGATATCGCTTGGAACGCCGACGGTGAAAACAGCTCGCTGGGGGTGTGCTGACGCTGAGACACGAAAGCCAGGGGAGCGAACGGGATTAGATACCCCGGTAGTCCTGGCCCTAAACGATGTCGACTAGGTCGCGGTCCCTCTGACGGGTTCGCGGCCGAAGCAAAAGTGCTAAGTCGACCGCCTGGGAAGTACGGTCGCAAGGCTAAA
>OTU293
GTAGGGGGCAAGCGTTGTCCGGAATTATTGGGCGTAAAGAGCGTGTAGGCGGTCCGGTAAGTCAGCTGTGAAAGTCAAGGGCTCAACCCTTGAATGCCGGTTGATACTGTCGGGCTAGAGTCCGGAAGAGGCGAGTGGAATTCCCGGTGTAGCGGTGAAATGCGCAGATATCGGGAGGAACACCAATGGCGAAGGCAGCTCGCTGGGACGGTACTGACGCTGAGACGCGAAAGCGTGGGGAGCAAACAGGATTAGATACCCTGGTAGTCCACGCCGTAAACGATGGGCACTAGGTGTTGGGGGTGTCGACTCCCCCGGCGCCGTAGCTAACGCATTAAGTGCCCCGCCTGGGGAGTACGGCCGCAAGGTTGAA
>OTU294
GTAGGAGACGAGCGTTATCCGGATTTACTGGGCGTAAAGCGCGGGTCGGTGGGGTCTTAAGTCATGCGTGAAAGCTCTCGGCTTAACCGGGAGAGGTCGTGTGAAACTGGGGCTCTCAGAGGTAGGTAGAGGCAGATGGAATTCCGGGTGGAGTGGTGAAATGCGTAGAGATCCGGAGGAACACCAGTGGCGAAGGCGATCTGCTAGGCCTGACCTGACACTCAGCCGCGACAGCATGGGGAGCGAACGGGATTAGAAACCCCGGTAGTCCATGCCGTAAACGATGCATACTAGACGTTAGGGAGGCATAGCCTCTTTAGTGTCGAAGCTAACGCGATAAGTATGCCGCCTGGGGAGTACGAGCGCAAGCTTAAA
>OTU295
AGAGGGTGCAAGCGTTGTTCGGAATTACTGGGCGTAAAGCGCGCGCAGGCGGATCCTGCAAGTCAGAAGTGAAATCTCATTGCTCAACGATGAGGCTGCTTTTGATACTGCGGATCTGGAGACCGGTAGAGGCTGGTAGAATTGCAGGTGTAGCGGTGGAATGCGTAGAGATCTGCAAGAATACCCGTGGCGAAGGCGGCCAGCTGGGCCGGTTCTGACGCTGAGGCGCGAAAGCGTGGGGAGCAAACAGGATTAGATACCCTGGTAGTCCACGCCGTAAACGATGGGCACTAGGTGCTGGGGGGAGCGACCCCGTCAGTGCCGTAGCTAACGCGATAAGTGCCCCGCCTGGGGAGTACGGCCGCAAGGCTGAA
>OTU296
GTAGGGTGCGAGCGTTAATCGGAATTACTGGGCGTAAAGCGTGCGCAGGCGGTTCGTTAAGTCAGATGTGAAAGCCCCGGGCTCAACCTGGGAACTGCATTTGAAACTGGCGGGCTTGAGTGTGGCAGAGGGGGGTGGAATTCCGCGTGTAGCAGTGAAATGCGTAGAGATGCGGAGGAACACCGATGGCGAAGGCAGCCCCCTGGGCCAACACTGACGCTCAGGCACGAAAGCGTGGGGAGCAAACAGGATTAGATACCCTGGTAGTCCACGCCCTAAACGATGCTCACTAGGTGTTGGGGAAGCGATTCCTTGGTACCGTAGCTAACGCGTGAAGTGAGCCGCCTGGGGAGTACGGCCGCAAGGTTAAA
>OTU297
GTAGGAGGCAAGCGTTATCCGGAGTTACTGGGCGTAAAGGGCGTGCAGGTGGTTCAATAAGTTGGTTATGAAAGCTCCTGGCTAAACTGGGAGAGGTTGACCAAGACTGTTGAACTTGAGTGGATGAGAGGTAAACGGAATTCCGCGTGTAGTGGTGAAATGCGTAGAGATGCGGAGGAACACCAGTGGCGAAGGCGGTTTACTGGCATCCAACTGACACTGAGACGCGAAAGCATGGGTAGCGAACGGGATTAGAAACCCCGGTAGTCCATGCCATAAACGATGCACACTAAACGTTTGTTATCCGCGAGGGTAATGAGTGTTGAAGCTAACGCGATAAGTGTGCCGCCTGGGGAGTACGGTCGCAAGGCTAAA
>OTU298
GGAGGGTGCAAACGTTGCTCGGAATTATTGGGCGTAAAGCGCACGTAGGCGGCCTTTCAAGTCGGATGTGAAAGCCCTGGGCTCAACCCAGGAAGTGCACCCGAAACTGATTGGCTTGAATGCCGGAGGGGCCCAGAGAATTCCCGGTGTAGAGGTGAAATTCGTAGATATCGGGAGGAATACCAGTGGCGAAGGCGCTGGGCTGGACGGTCATTGACGCTGAGGTGCGAAAGCGTGGGGAGCAAACAGGATTAGATACCCTGGTAGTCCACGCTGTAAACGATGAGTGCTAGGCGGTGGAGGATTTTGACCCCTTCGCTGTCGAAGCTAACGCGTTAAGCACTCCGCCTGGGGAGTACGGTCGCAAGACTAAA
>OTU299
GTAGGGTGCTAACGTTGTTCGGAATCACTGGGCATAAAGAGCGCGTAGGCGGTCTGATAAGTCAGGTGTGAAATCCCCCGGCTCAACCGGGGAACTGCACCTGATACTGTTGGGCTTGAGTGCAGGAGGGGAGAGCGGAATTCCTGGTGGAGCGGTGAAATGCGTAGATATCAGGAGGAACGCCGGCGGCGAAAGCGGCTCTCTGGCCTGTCTACTGACGCTGAGGCGCGAAAGCTAGGGGAGCAAACGGGATTAGATACCCCGGTAGTCCTAGCCCTAAACGATGGGTACTAAGTAGAGGAAACTCCGATGTTTTCTCTGCCGGAGCTAATGTATTAAGTACCCCGCCTGGGGAGTATGGTCGCAAGGCTAAA
>OTU300
GTAGGGGGCGAGCGTTGTCCGGATTTACTGGGCGTAAAGCGCGCGTAGGCGGAAGTGTAAGTGTGGCCTGAAAGCCCCCGGCTCAACCGGGGAGGGTGGCTGCAAACTGCGCTTCTTGAGGGCGATAGAGGAGTGTGGAATTCCTGGTGTAGCGGTGAAATGCGTAGAGATCAGGAGGAACACCCGTGGCGAAGGCGGCACTCTGGGTCGGCCCTGACGCTGAGGCGCGAAAGCGTGGGGAGCGAACGGGATTAGATACCCCGGTAGTCCACGCCGTAAACGATGGTCACTAGGTGTGTGCGGTATCGACCCCGCACGTGCCGCAGCTAACGCAATAAGTGACCCGCCTGGGGAGTACGGCCGCAAGGTTGAA
>OTU301
AGAGGGTGCAAGCGTTGTTCGGAATCATTGGGCGTAAAGGGCGTGTAGGCGGTCTGCTAAGTCATGTGTGAAAGCCCTCGGCTTAACCGAGGAACGACGCATGAAACTGGCAAGCTAGAGTACCAAAGAGGGGGGTGGAATTCCCGGTGTAGCGGTGAAATGCGTAGATATCGGGAGGAACACCGGTGGCGAAGGCGGCCCCCTGGTTGGATACTGACGCTGAGACGCGAAAGCGTGGGGAGCAAACAGGATTAGATACCCTGGTAGTCCACGCCGTAAACGATGGGTGCTAGACGTTGGCGAGCTTGCTCGTCAGTGTCGCAGCTAACGCGTTAAGCACCCCGCCTGGGGAGTACGGCCGCAAGGTTGAA
>OTU302
GAAGGGGGCGAGCGTTGTTCGGATTTACTGGGCGTAAAGGGCGCGCAGGCGGCTTATTTTGTCAGGCGTGAAAGCCCCGGGCTTAACCTGGGAACTGCGTTTGATACGGATGGGCTAGAGTTCGGGAGAGGAGAGTGGAATTCCCAGTGTAGAGGTGAAATTCGTAGATATTGGGAAGAACACCGGTGGCGAAGGCGGCTCTCTGGACCGAGACTGACGCTGAGGCGCGAAAGCGTGGGGAGCAAACAGGATTAGATACCCTGGTAGTCCACGCTGTAAACGATGTGTGCTAGACGTTGGGGAGCCTAGCTCTTCGGTGTCGCAGCTAACGCGGTAAGCACACCGCCTGGGGAGTACGGCCGCAAGGTTAAA
>OTU303
AGAGGCCACGAGCGTTAGGCGGAATCACTGGGCTTAAAGCGTGTGTAGGCGGACCCGTAAGTGTCTTGTGAAATCCCACGGCTCAACCGTGGAACTGCTGGGCATACTGCGGGTCTTGAGCCGGCCAGGGGTCACCGGAACAAGCGGTGGAGCGGTGAAATGCGTAGATATCGCTTGGAACGCCAACGGTGAAAACAGGTGACTGGGGCCGCGCTGACGCTGAGACACGAAAGCCAGGGGAGCGAACGGGATTAGATACCCCGGTAGTCCTGGCCCTAAACGATGTCCACTAGATCGCAGGACCTCTGACGGTCTTGCGGTCGGAGCAAAAGTGTTAAGTGGACCGCCTGGGAAGTACGGTCGCAAGGCTAAA
>OTU304
AGAGGGTGCAAGCGTTGCTCGGATTTACTGGGCGTAAAGCGTACGCAGACGGTGAGAAAGGTCGGATGTGAAAGCCCCGGGCTCAACCCGGGAACTGCATCCGAAACCATCTCGCTAGAGTATGAGAGAGGGAAGCAGAATTCCTGGTGTAGAGGTGAAATTCGTAGATATCAGGAGGAATACCTGCGGCGAAGGCGGCTTCCTGGCTCATTACTGACGTTCAGGTACGAAAGCGTGGGTAGCAAACAGGATTAGATACCCTGGTAGTCCACGCTGTAAACGATGTGTGCTGGATGTCGGGGGTATTCACCCCCTCGGTATCGAAGCTAACGCGATAAGCACACCGCCTGGGGAGTACGGCCGCAAGGTTGAA
>OTU305
GTAGGGTCCAAGCGTTGTCCGGATTTACTGGGCGTAAAGAGCGCGTAGGCGGCTTGTTAAGTGTGAAGTGAAATCTCCAGGGCTCAACCCGGAAACTGCTTCGCATACTGGCAAGCTTGAGGAATGCAGAGGTTTGTGGAATTCCTGGTGTAACGGTGAAATGTGTTGATATCAGGAGGAACACCCATGGCGAAGGCAGCAAACTGGGCATTATCTGACGCTGAGGCGCGAAAGCGTGGGTAGCAAACAGGATTAGATACCCTGGTAGTCCACGCCCTAAACGATGGATACTAGGCGTAAGAGGTATCGACCCCTCTTGTGCCGCAGCTAACGCATTAAGTATCCCGCCTGGGGAGTACGGCCGCAAGGTTGAA
>OTU306
GAAGGATGCAAGCGTTATCCGGATTCATTGGGTTTAAAGGGAGCGTAGGCGGATTGGTAAGTCAGTGGTGAAATCTGTGGGCTTAACCCACAAACTGCCATTGATACTGCTGATCTAGAGTACAGTTGCCGTTGGCGGAATATGACATGTAGTGGTGAAATACTTAGATATGTCATAGAACACCGATTGCGAAGGCAGCTAACGAAGCTGTAACTGACGCTGAGGCTCGAAAGTGCGGGGATCAAACAGGATTAGATACCCTGGTAGTCCGCACTGTAAACGATGATCACTCGCTGTTTGAGGGTAACCTTGAGTGGCCAAGCGAAAGCGATAAGTGATCCACCTGGGGAGTACGCCGGCAACGGTGAA
>OTU307
AGAGGAGCCAAGCGTTGTCCGGATTGACTGGGCGTAAAGCGCACGCAGGCGGCTCTGCGCGTGGGGTGTGAAAGCGGACGGCTTAACTGTCCGAGGCCATCCCATACGGCAGAGCTCGAGCCATGCAGAGGTCCGCGGAATTGCCGGTGTAGTGGTGAAATGCGTAGAGATCGGCAGGAACACCCAGGGGGAAACCAGCGGACTGGGCATGTGCTGACGCTCAGGTGCGACAGCGTGGGGAGCGAACCGGATTAGATACCCGGGTAGTCCACGCTTTAAACGATGGACACTCGGCATTTGGTGCCGATTATTCGGCGCTGGGTGCCCAAGCTAACGCGGAAGTGTCCCGCCTGGGAACTACGAGCGCAAGCTTAAA
>OTU308
AGAGGGTGCAAACGTTGCTCGGAATCACTGGGCGTAAAGGGCGTGTAGGCGGGAATGTAAGTCGGGCGTGAAAGCCCCAGGCTCAACCTGGGAACTGCACTCGAAACTGCGTTTCTTGAGTATCGGAGAGGAAAGCGGAATACCTGGTGTAGAGGTGAAATTCGTAGATATCAGGTGGAACACCAGTGGCGAAGGCGGCTTTCTGGACGATAACTGACGCTGAGACGCGAAAGCGTGGGGAGCAAACAGGATTAGATACCCTGGTAGTCCACGCCGTAAACGATGGGTGCTAGACGTTGGCGAGCTTGCTCGTCAGTGTCGCAGCTAACGCGTTAAGCACCCCGCCTGGGGAGTACGGCCGCAAGGTTGAA
>OTU309
GTAGGACACAAGCGTTATCCGGAGTTACTGGGCGTAAAGGGCGTTTAGGCGGGTGATTAAGTTCGCTATGAAAGCGCCAGGCTAAACCTGGCGAGGCTGGCGGATACTGGTCATCTGGAGTGAGTCAGAGGAAGGTAGAATTCCGCGTGTAGTGGTGAAATGCGTAGAGATGCGGAGGAATACCAGTGGCGAAGGCGGCCTTCTGGGACTCAACTGACGCTGAAGCGCGAAAGCATGGGGAGCGAACGGGATTAGAAACCCCGGTAGTCCATGCCGTAAACGATGTGCACTAAACGTTCGATTTCCGCGAGGGAATCGGGTGTTGAAGCTAACGCGGTAAGTGCACCGCCTGGGGAGTACGGTCGCAAGGCTAAA
>OTU310
GAAGGATTCGAGCGTTATCCGGATTTATTGGGTTTAAAGGGTGCGTAGGTGGACTAATAAGTCAGTGGTGAAAGCCCGCAGCTTAACTGCGGAACTGCCATTGATACTGTTAGTCTTGAGTACAGTTGAGGTGGGCGGAATGTGTCATGTAGCGGTGAAATGCTTAGATATGACACAGAACACCGATTGCGAAGGCAGCTCACTAAGCTGTAACTGACACTGAGGCACGAAAGCGTGGGGAGCAAACAGGATTAGATACCCTGGTAGTCCACGCCCTAAACGATGATTACTCGATGTTGGCGATACACTGTCAGCGTCTAAGCGAAAGCATTAAGTAATCCACCTGGGGAGTACGACCGCAAGGTTGAA
>OTU311
AGAGGGTGCAAGCGTTGTTCGGAATTACTGGGCGTAAAGCGCGCGCAGGCGGAAGTGCAAGTCTCGAGTGAAATCCCGCCGCTCAACGGCGGGGCTGCTTGGGATACTGCACCTCTAGGGACCGGTAGAGGCTGGTAGAATTGCAGGTGTAGCGGTGGAATGCGTAGAGATCTGCAAGAATACCCGTGGCGAAGGCGGCCAGCTGGGCCGGATCCGACGCTGAGGCGCGAAAGCGTGGGGAGCAAACAGGATTAGATACCCTGGTAGTCCACGCCGTAAACGATGGGCACTAGGTGCCGGGGGGAGCGACCCCGTCGGTGCCGCAGCTAACGCGATAAGTGCCCCGCCTGGGGAGTACGGCCGCAAGGCTGAA
>OTU312
GGAAGGGGCAAGCGTTGTTCGGAATCATTGGGCGTAAAGGGCGCGTAGGTGGTCTTGTGTGTCTATCGTGAAAGCACACGGCTCAACCGTGTAACGTCGGTGGAAACTGCAGGACTTGAGGTTGGGAGGGGCTGGTGGAATTCCCTGTGTAGCGGTGAAATGCGTAGAGATGGGGGAGAACACTTGTGGCGAAGGCGGCCAGCTGGACCAATCCTGACACTGAGGCGCGACAGCGTGGGGAGCAAACAGGATTAGATACCCTGGTAGTCCACGCCGTAAACGATGGGCACTAGGTGCTGGCGGTATTGATCCCGTCAGTGCCGGCGCTAACGCAGTAAGTGCCCCGCCTGGGGAGTACGGTCGCAAGGCTGAA
>OTU313
AGAGGGGGCAAGCGTTGCTCGGAATCACTGGGCGTAAAGGGCGCGTAGGCGGGATGGCAAGTCAGTCGTGAAATCTCTCGGCTCAACCGAGAAACGTCGGCTGATACTGCCGTTCTTGAGGGATGCAGAGGAGACTGGAATTCCCGGTGTAGCGGTGAAATGTGTAGAGATCGGGAGGAACACCGGTGGCGAAGGCGGGTCTCTGGGCATTTCCTGACGCTGAGGCGCGAAAGCGTGGGGAGCAAACGGGATTAGATACCCTGGTAGTCCACGCTGTAAACGATGAACACTAGGTGTCGTGGGTATTGACCCCCGCGGTGCCGCAGCTAACGCATTAAGTGTTCCGCCTGGGAAGTACGGTCGCAAGACTAAA
>OTU314
GGAGGGTGCAAGCGTTGTTCGGAATCATTGGGCGTAAAGCGCGTGTAGGCGGCTTGGCAAGTCGGTTGTGAAAGCCCGGGGCCCAACCCCGGAATTGCATCTGAAACTGCCTCGCTAGAGTCCCGGAGAGGAAGGCAGAATTCCCGGTGTAGGGGTGAAATCCGTAGATATCGGGAGGAATACCAGCGGCGAAGGCGGCCTTCTGGACGGTGACTGACGCTGAGACGCGAAAGCGTGGGGAGCAAACAGGATTAGATACCCTGGTAGTCCACGCCGTAAACGTTGAGTGCTAGGTGTCGCGGGTATTGACCCCTGCGGTGCCGTCGTTAACGCATTTAGCACTCCGCCTGGGGAGTACGGTCGCAAGGCTAAA
>OTU315
GTAGGTGGCAAGCGTTGTCCGGATTTATTGGGTTTAAAGGGTGCGTAGGCGGCTTTGTAAGTCAGTGGTGAAATATGGCAGCTCAACTGTCAGGGTGCCATTGATACTGCGGAGCTTGAGTACAGATGAGGTAGGCGGAATTGACGGTGTAGCGGTGAAATGCTTAGATATCGTCAAGAACACCGATAGCGAAGGCAGCTTACTGGGCTGTAACTGACGCTGAGGCACGAAAGTGTGGGGATCAAACAGGATTAGATACCCTGGTAGTCCACACTGTAAACGTTGATGACTCGCTGTTGGCGATACACGGCCAGCGGCAGAGAGAAATCGTTAAGTCATCCACCTGGGGAGTACGCCGGCAACGGTGAA
>OTU316
GTAGGAGGCGAGCGTTATCCGGATTCACTGGGCGTAAAGCGCGTGCAGGCGGTTCGGTAAGTTGGATATGAAATCTCCCGGCTTAACTGGGAGAGGCTATTCAATACTACCGGACTAGAGAGTGGTAGAGGAAGATGGAATTCCAGGTGTAGTGGTGAAATGCGTAGATATCTGGAGGAACACCAGTGGCGAAAGCGATCTTCTGGACCATTTCTGACGCTCAGACGCGAAAGCTAGGGTAGTAAACGGGATTAGAGACCCCGGTAATCCTAGCCGTAAACGATGTAAACTTGGTGTCGGTGGCTTTAACTCCTTCGGTACCGAAGCTAACGCGATAAGTTTACCGCCTGGGGACTACGATCGCAAGATTAAA
>OTU317
AGAGGGTGCAAACGTTGCTCGGAATCACTGGGCGTAAAGGGCGTGTAGGCGGGAATGTAAGTCGGGCGTGAAAGCCCCAGGCTCAACCTGGGAACTGCACTCGAAACTGCGTTTCTTGAGTATCGGAGAGGAAAGCGGAATACCTGGTGTAGAGGTGAAATTCGTAGATATCAGGTGGAACACCAGTGGCGAAGGCGGCTTTCTGGACGATAACTGACGCTGAGACGCGAAAGCGTGGGGAGCAAACAGGATTAGATACCCTGGTAGTCCACGCCGTAAACGATGGGCACTAGGTGTGGGAGGTGTCGACTCCTCCCGTGCCGGAGCTAACGCATTAAGTGCCCCGCCTGGGGAGTACGGCCGCAAGGCTAAA
>OTU318
AGAGGAGCCAAGCGTTGTCCGGATTGACTGGGCGTAAAGCGCACGCAGGTGGTCGCGCAAGTGCTGTGTGAAAGCAGCTCGCTTAACGAGCTGAGGCCATGGCAGACTGCGCAACTGGAGGTCGTGAGAGGTCCGTGGAATTGCCGGTGTAGTAGTGATATACGTAGATATCGGCAGGAACACCCAAGGGGAAGCCAGCGGACTGGCACGATACTGACACTGAGGTGCGAAAGCGTGGGGAGCGAACCGGATTAGATACCCGGGTAGTCCACGCCGTAAACGATGGATACTCGCCCTATGGCGGTGTAAGAGCCGCTGTGGGGCCAAGCCAACGCGATAAGTATCCCGCCTGGGAACTACGAGCGCAAGCTTAAA
>OTU319
GGGGGGGGCAAGCGTTGTTCGGAATTACTGGGCGTAAAGGGCGCGTAGGCGGTTCGCTAAGTTGAACGTGAAAACTCTGGGCTTAACCCAGAGCCTGCATTCAATACTGGCGGGCTAGAGTTCTGGAGGGGATAGCGGAATTCCTGGTGTAGCGGTGAAATGCGTAGATATCAGGAGGAACACCGGTGGCGAAGGCGGCTATCTGGACAGAGTCTGACGCTGAGGCGCGAAAGCTAGGGGAGCAAACAGGATTAGATACCCTGGTAGTCCTAGCCCTAAACGATGGATACTTGCTGTGACTGGGATTGAATCCAGTCGTGGCGAAGCTAACGCATTAAGTATCCCGCCTGGGGAGTACGGTCGCAAGGCTGAA
>OTU320
GAAGGGGGCTAGCGTTGTTCGGAATCACTGGGCGTAAAGCGCACGTAGGCGGATTGTTAAGTCGGGGGTGAAATCCTGAGGCTCAACCTCAGAACTGCCTTCGATACTGGCGATCTTGAGTCCGGAAGAGGTTGGTGGAACAGCTAGTGTAGAGGTGAAATTCGTAGATATTAGCTAGAACACCAGTGGCGAAGGCGGCCAACTGGTCCGGTACTGACGCTGAGGTGCGAAAGCGTGGGGAGCAAACAGGATTAGATACCCTGGTAGTCCACGCCGTAAACGATGGATGCTAGCCGTTGGGGAGCTTGCTCTTCGGTGGCGCAGTCAACACTTTAAGCATCCCGCCTGGGGAGTACGGTCGCAAGATTAAA
>OTU321
GTAGGGGCCAAGCGTTGTCCGGATTCATTGGGCGTAAAGAGCTCGTAGGCGGTTCAGTTAGTCGGGTGTGAAATCTCCGGGCTCAACCCGGAGGGGCCACCCGATACTGCTGTGACTCGAGTCCGGTAGGGGAGTGGGGAATTCCTGGTGTAGCGGTGAAATGCGCAGATATCAGGAGGAACACCGGTGGCGAAGGCGCCACTCTGGGCCGGTACTGACGCTGAGGAGCGAAAGCGTGGGTAGCAAACAGGATTAGATACCCTGGTAGTCCACGCTGTAAACGGTGGGCACTAGGTGTGGGTCCTTACCAACGGGATCCGTGCCGTAGCTAACGCATTAAGTGCCCCGCCTGGGGAGTACGGCCGCAAGGCTAAA
>OTU322
GTAGGGTGCGAGCGTTAATCGGAATTACTGGGCGTAAAGCGTGCGCAGGCGGTGCACCAAGCTCGATGTGAAAGCCCCGGGCTTAACCTGGGAATTGCATTGAGGACTGGTGTGCTCGAGTGCGGCAGAGGGGGGTGGAATTCCACGTGTAGCAGTGAAATGCGTAGAGATGTGGAGGAACACCGATGGCGAAGGCAGCCCCCTGGGCCGACACTGACGCTCATGCACGAAAGCGTGGGGAGCAAACAGGATTAGATACCCTGGTAGTCCACGCCCTAAACGATGTCAACTGGTTGTTGGGGAAGGAAACTTCCTTAGTAACGAAGCTAACGCGTGAAGTTGACCGCCTGGGGAGTACGGCCGCAAGGTTAAA
>OTU323
GAGGGGTGCAAGCGTTGCTCGGAATTATTGGGCGTAAAGGGTAGGTAGGTGGTCTTATTTGTCTGGGGTGAAAGCCTTGAGCTCAACTCAAGAAGTGCCCCAGAAACGGTAAGACTCGAGTCCTGGAGAGGGTCGTGGAATTCCCGGTGTAGCGGTGAAATGCGTAGAGATCGGGAGGAACACCAGCGGCGAAGGCGGCGACCTGGACAGGCACTGACACTCAACTACGAAAGCGTGGGGAGCAAACAGGATTAGATACCCTGGTAGTCCACGCCGTAAACGATGGGTACTAGGTTTGGCGGGTCTTGACCCCTGCTGAACCGGCGCTAACGCACTAAGTACCCCGCCTGGGAAGTACGGTCGCAAGACTAAA
>OTU324
AGAGGGTGCGAGCGTTAATCGGAGTTACTGGGCGTAAAGGGTGCGTAGGCGGTGATATGTGTGTGATGTGAAAGCCCCGGGCTTAACCTGGGAAGTGCATCGCAAACTGTATGACTGGAGTATATGAGAGGGTGGCGGAATTTCCGGTGTAGCGGTGAAATGCGTAGAGATCGGAAGGAACGTCAATGGCGAAGGCAGCCACCTGGCATAATACTGACGCTGAGGCACGAAAGCGTGGGGAGCGAACAGGATTAGATACCCTGGTAGTCCACGCTGTAAACGATGAGGACTAAATGTTGCTTGGGGAACCAAGCAGTATTGAAGCAAACGCGATAAGTCTTCCGCCTGGGAAGTACGGCCGCAAGGTTGAA
>OTU325
GGAGGGTGCGAGCGTTGTTCGGAATCACTGGGCGTAAAGGGCGTGTAGGCGGTCCGCTAAGTCTGATGTGAAAGCCCGGGGCTCACCCCCGGAAGGGCATTGGAAACTGGCGGACTCGAGTCCCGGAGAGGAAGGTGGAATTCCTGGTGTAGCGGTGAAATGCGTAGATATCAGGAGGAATACCGGTGGCGAAGGCGGCCTTCTGGACGGTGACTGACGCTGAGACGCGAAAGCGTGGGGAGCAAACAGGATTAGATACCCTGGTAGTCCACGCTGTAAACGATGAGCACTAGGTGTCGTGGGTATTGACCCCCGCGGTGCCGACGCTAACGCATTAAGTGCTCCGCCTGGGGACTACGGCCGCAAGGTTAAA
>OTU326
GTAGGGGGCGAGCGTTGTCCGGAATCATTGGGCGTAAAGAGCTCGTAGGCGGCTCAGTAAGTCGGGTGTGAAACCCCCAGGCTCAACCTGGGGACGCCACCCGATACTGCTGTGGCTAGAGTCCAGTAGGGGAGTGTGGAATTCCCGGTGTAGCGGTGAAATGCGCAGATATCGGGAGGAACACCAGCGGCGAAGGCGGCACTCTGGGCTGGAACTGACGCTGAGGAGCGAAAGCGTGGGTAGCAAACAGGATTAGATACCCTGGTAGTCCACGCTGTAAACGATGGGCACTAGGTGTCCGGGGTATTGACCCCCTGGGTGCCGCAGCTAACGCATTAAGTGCCCCGCCTGGGGAGTACGGTCGCAAGATTAAA
>OTU327
GTAGGTTCCGAGCGTTATCCGGATTTACTGGGCGTAAAGCGTGTTCAGGCGGCGCAGCAAGTCGGGCATGAAATCTCTCGGCTCAACCGGGAGAGGCTGTCCGATACTGCTGGGCTTGAGGGCAGTAGAGGGTGGTGGAATTCCGGGTGTAGTGGTGAAATGCGTAGATATCCGGAGGAACACCAGTGGCGAAAGCGGCCACCTGGACTGTACCTGACGCTCAAACACGAAAGCTAGGGGAGCGAACGGGATTAGAAACCCCGGTAGTCCTAGCCATAAACGATGTTGACTAGGTGTCAGCGGTCTAAACCCCGTTGGTGCCGGAGCAAACGCACTAAGTCAACCGCCTGGGGACTACGGCCGCAAGGTTAAA
>OTU328
GGAAGGGGCAAGCGTTGTTCGGAATCATTGGGCGTAAAGGGCGCGTAGGCGGTCACGTATGTCTGCTGTGAAAGTACACGGCTCAACCGTGTGAAGTCGGTAGAAACTGCGAGACTTGAGGCTGGGAGAGGTTGGTGGAATTCCCTGTGTAGCGGTGAAATGCGTAGATATAGGGGAGAACACTCGTGGCGAAGGCGGCCAGCTGGACCAGCCCTGACGCTGAGGCGCGACAGCGTGGGGAGCAAACAGGATTAGATACCCTGGTAGTCCACGCCGTAAACGATGGGCACTAGGTGTTGGCGGTACTGATTCCGTCGGCGCCGGCGTTAACGCAGTAAGTGCCCCGCCTGGGGAGTACGGTCGCAAGGCTGAA
>OTU329
AGAGGGGGCAAGCGTTGCTCGGAATCACTGGGCGTAAAGGGCGCGTAGGCGGGATGGCAAGTCAGTCGTGAAATCTCTCGGCTCAACCGAGAAACGTCGGCTGATACTGCCGTTCTTGAGGGATGCAGAGGAGACTGGAATTCCCGGTGTAGCGGTGAAATGTGTAGAGATCGGGAGGAACACCGGTGGCGAAGGCGGCCCCCTGGTTGGATACTGACGCTGAGACGCGAAAGCGTGGGGAGCAAACAGGATTAGATACCCTGGTAGTCCACGCTGTAAACGATGGGCACTAGGTGTCCGGGGTATTGACCCCCTGGGTGCCGCAGCTAACGCATTAAGTGCCCCGCCTGGGGAGTACGGTCGCAAGATTAAA
>OTU330
AGAGGGTGCAAACGTTGTTCGGAATTACTGGGCATAAAGCGCACGTAGGTGGTCCGCTAAGTCGCGTGTGAAATCCCCCGGCTCAACCGGGGAAATGCGCGTGATACTGGCGGGCTTGAGATCGGGAGGGGTGAATGGAACTCCAGGTGGAGCGGTGAAATGCGTAGATATCTGGAGGAACACCGGTGGCGAAAGCGGTTCACTGGCCCGACACTGACACTGAGGTGCGAAAGCTAGGGTAGCAAACGGGATTAGATACCCCGGTAGTCCTAGCCGTAAACGATGGGTACTGGGCAGGGGGAATATCTATGTTCTCTCTGCCGGAGCTAATGTGTTAAGTACCCCGCCTGGGGAGTACGCTCGCAAGGGTAAA
>OTU331
GAAGGATCCAAGCGTTGTCCGGATTTACTGGGTTTAAAGGGTGCGTAGGCGGGGAATTAAGTCAGTGGTGAAAGCTGGTAGCTTAACTATCAAATTGCCATTGAAACTGATTTTCTCGAGTGCGGTTGAGGTAGCTGGAATGTATCATGTAGCGGTGAAATGCTTAGATATGATACAGAACACCGATTGCGAAGGCAGGCTACTAAACCGTAACTGACGCTGAGGCACGAAAGCGTGGGGATCAAACAGGATTAGATACCCTGGTAGTCCACGCTGTAAACGTTGCATACTCGGACTTAGCGATATACAGTTAGGTCCTGAGCGAAAGCATTAAGTATGCCACCTGGGGAGTACGGTCGCAAGATTGAA
>OTU332
GTAGGGTGCAAGCGTTAATCGGAATTACTGGGCGTAAAGCGTGCGCAGGCGGTCGTGCAAGACAGATGTGAAATCCCCGGGCTTAACCTGGGAACTGCATTTGTGACTGCACGGCTGGAGTGCGGCAGAGGGGGATGGAATTCCGCGTGTAGCAGTGAAATGCGTAGATATGCGGAGGAACACCGATGGCGAAGGCAATCCCCTGGGCCTGCACTGACGCTCATGCACGAAAGCGTGGGGAGCAAACAGGATTAGATACCCTGGTAGTCCACGCCCTAAACGATGTCAACTGGTTGTTGGACGGCTTGCTGTTCAGTAACGAAGCTAACGCGTGAAGTTGACCGCCTGGGGAGTACGGCCGCAAGGCTAAA
>OTU333
GAAGGTGGCAAGCGTTACTCGGAATTACTAGGCGTAAAGGGCAGGTAGGTGGTTTGGTAAGTCTGTTGTGAAAGCTCCTTGCTCAACGAGGAGAGGTCAACAGATACTGCCGGACTTGAGTATGGGAGAGGGTACTGGAATTCCCGGTGTAGCGGTGAAATGCGCAGAGATCGGGAGGAACACCAATGGCGAAAGCAGGTACCTGGACCATTACTGACACTCAGCTGCGAAAGCTAGGGGAGCAAACAGGATTAGATACCCTGGTAGTCCTAGCCGTAAACGATGCACATTAGGCGTGAGGGGTATCGACCCCCTTCGTGCCGAAGCAAACGCATTAAATGTGCCGCCTGGGGAGTACGGCCGCAAGGTTGAA
>OTU334
GGAGGGTGCAAGCGTTATCCGGATTCACTGGGTTTAAAGGGAGCGTAGGTGGGCTTGTAAGTCAGTGGTGAAATCTCTGGGCTTAACCCGGAAACTGCCATTGATACTATAGGTCTTGAATTCTCTGGAGGTAAGCGGAATATGTCATGTAGCGGTGAAATGCTTAGATATGACATAGAACACCCATTGCGAAGGCAGCTTACTACGGAGACATTGACACTGAGGCTCGAAAGCGTGGGGATCAAACAGGATTAGATACCCTGGTAGTCCACGCCCTAAACGATGATTACTCGACATTAGCGATATTACTGTTAGTGTCTAAGCGAAAGCATTAAGTAATCCACCTGGGAAGTACGACCGCAAGGTTGAA
>OTU335
GGAGGGTGCAAACGTTGTTCGGAATCACTGGGCGTAAAGGGCGCGTAGGCGGACTTGTAAGTCGGGAGTGAAAACTCGGGGCTCAACCCCGAGCCTGCTTCTGAAACTGCGAGTCTTGAGGACCGGAGAGGAAAGTGGAATTCCTAGTGTAGCGGTGGAATGCGTAGATATTAGGAAGAACACCAGTGGCGAAGGCGACTTTCTGGACGGTTCCTGACGCTGAGGCGCGAAAGCTAGGGGAGCAAACAGGATTAGATACCCTGGTAGTCCTAGCCGTAAACGATGAGTGCTAGGTGGTGGTAGTTTCAACACTTTCACCGCCGCAGCCAACGCATTAAGCACTCCGCCTGGGGAGTACGGCCGCAAGGTTGAA
>OTU336
GAAGGGGGCTAGCGTTGTTCGGAATTACTGGGCGTAAAGCGAGTGTAGGTGGTTGTCCAAGTTGGATGTGAAAGCCTTGAGCTCAACTCAAGAAATGCATTCAGGACTGGATGGCTAGAGGACCGGAGAGGATAGTGGAATTCCCAGTGTAGTGGTGAAATACGTAGAGATTGGGAAGAACACCAGTGGCGAAGGCGGCTATCTGGACGGTTTCTGACACTAAGACTCGAAAGCGTGGGGAGCAAACAGGATTAGATACCCTGGTAGTCCTAGCCGTAAACGTTGGGTGCTAGGTGTGGGCGGACATCGACCCCGTCCGTGCCGAAGCTAACGCATTAAGCACCCCGCCTGGGGAGTACGGCCGCAAGGCTAAA
>OTU337
GGAGGATGCAAGTGTTATCCGGAATCACTGGGCGTAAAGCGTCTGTAGGTGGTTTAATAAGTCAACTGTTAAATCTTGAGGCTCAACCTCAAAATCGCAGTCGAAACTATTAGGCTAGAGTATAGTAGGGGTAAAGGGAATTTCCAGTGGAGCGGTGAAATGCGTAGAGATTGGAAAGAACACCGATGGCGAAGGCACTTTACTGGGCTATTACTAACACTCAGAGACGAAAGCTAGGGTAGCAAATGGGATTAGATACCCCAGTAGTCCTAGCCGTAAACAATGGATACTAGATGTTGAACAGATCGACCTGTGCAGTATTAAAGCTAACGCGTTAAGTATCCCGCCTGGGAAGTATGCTCGCAAGAGTGAA
>OTU338
AGAGGGGGCAAGCGTTGTCCGGATTGACTGGGCGTACAGCGCGCGCAGGCGGCAGCGTATGTGCCCGGTGACAGCCCACGGCTCAACCGTGGGTCGCCCGAGTACACAGCGCTGCTGGAGGCAGGGAGAGGGTCGTGGAATGCCCGGTGGAGCGGTGAAATGCGTAGAGATCGGGCGGAACACCAGCGGCGAAGGCGGCGACCTGGCCCTGACCTGACGCTGAGGCGCGAGAGCGTGGGGAGCGAACGGGATTAGATACCCCGGTAGTCCACGCCGTAAACGATGTGGAGCCGGTGTTGGGGGGTGATTGCGCCCCGCAGTGCCCAAGCTTACGCGATGACTCCACCGCCTGGGAACTACGGCCGCAAGGCTAAA
>OTU339
GAACCGTGCGAACGTTGTTCGGAATCACTGGGCTTAAAGGGCGCGTAGGCGGCCGGGTTGGTCGTGGGTGAAATCCCCCAGCTTAACTGGGGAATTGCCTACGATACTGCCTGGCTCGAGGGAGGAAGGGGCGGCCGGAACTGTCGGTGGAGCGGTGAAATGCGTTGAGATCGACAGGAACGCCGGTGGCGAAAGCGGGCCGCTGGCCCTCTTCTGACGCTGAGGCGCGAAAGCCAGGGGAGCGAACGGGATTAGATACCCCGGTAGTCCTGGCCTTAAACGATGGGCACTAGGTAGTGGGCTCGACCTGGGCGCACTGCCGCAGCGAAAGTCATTAGTGCCCCGCCTGGGGAGTATGGTCGCAAGGCTGAA
>OTU340
GAAGGGGGCTAGCGTTGCTCGGAATCACTGGGCGTAAAGCGTACGTAGGTGGGTCGTTAAGTTGAGGGTGAAATCCCAGGGCTCAACCCTGGAACTGCCTTCAATACTGGCGACCTTCGAGTCCGGGAGAGGTGAGTGGAACTGCGAGTGTAGAGGTGAAATTCGTAGATATTCGCAAGAACACCAGTGGCGAAGGCGGCTCACTGGCCCGGTACTGACACTGAGGTACGAAAGCGTGGGGAGCAAACAGGATTAGATACCCTGGTAGTCCACGCCGTAAACGATGGAAGCTAGCCGTTGGTAAGCATGCTTATCAGTGGCGCAGCTAACGCATTAAGCTTCCCGCCTGGGGAGTACGGTCGCAAGATTAAA
>OTU341
AGAGGGTGCAAACGTTGCTCGGAATTACTGGGCGTAAAGCGCGTGTAGGCGGGCCGGCAAGTCAGGTGTGAAATCCCCGGGCTCAACTCGGGAACTGCACTTGAAACTGCCGGTCTGGAGTGCCGGAGAGGGTAGTGGAATTCCTGGTGTAGAGGTGAAATTCGTAGATATCAGGAGGAACACCGGTGGCGAAGGCGGCTACCTGGACGGTTACTGACGCTGAGACGCGAAAGCGTGGGGAGCAAACAGGATTAGATACCCTGGTAGTCCACGCTGTAAACGATGGGTGCTAGGTGTCGCGGGTTTTGACCCCTGCGGTGCCGTAGCTAACGCGTTAAGCACCCCGCCTGGGGAGTACGGCCGCAAGGCTAAA
>OTU342
AGAGGGTGCAAGCGTTGTTCGGAATTATTGGGCGTAAAGCGCGTGTAGGCGGCTTTGTAAGTTGGGTGTGAAAGCCCTCGGCTTAACCGAGGAAGTGCGCCCAAAACTGCATGGCTTGAGTGCCGGAGAGGGTGGCGGAATTCCCGGTGTAGAGGTGAAATTCGTAGATATCGGGAGGAACACCAGTGGCGAAGGCGGCCACCTGGACGGTTACTGACGCTGAGACGCGAAAGCGTGGGGAGCAAACAGGATTAGATACCCTGGTAGTCCACGCCGTAAACGATGAGCGCTAGGTGTTGTGGGTGTTGACCCCCGCAGTGCCGCAGCTAACGCATTAAGCGCTCCGCCTGGGAAGTACGGCCGCAAGGCTAAA
>OTU343
GAAGGGGGCTAGCGTTGTTCGGATTTACTGGGCGTAAAGCGCACGTAGGCGGATTGGTCAGTTAGGGGTGAAATCCCAGAGCTCAACTCTGGAACTGCCTTTAATACTGCCAGTCTAGAGTCCGGAAGAGGTAAGTGGAACTCCTAGTGTAGAGGTGGAATTCGTAGATATTAGGAAGAACACCAGTGGCGAAGGCGGCTTACTGGTCCGGTACTGACGCTGAGGTGCGAAAGCGTGGGGAGCAAACAGGATTAGATACCCTGGTAGTCCACGCCGTAAACTATGAGAGCTAGCCGTTGGAAGGTTTACCTTTCAGTGGCGCAGCTAACGCATTAAGCTCTCCGCCTGGGGAGTACGGTCGCAAGATTAAA
>OTU344
AGAGGGTGCAAGCGTTGTTCGGAATCATTGGGCGTAAAGGGCGTGTAGGCGGTCTGCTAAGTCATGTGTGAAAGCCCTCGGCTTAACCGAGGAACGACGCATGAAACTGGCAAGCTAGAGTACCAAAGAGGGGGGTGGAATTCCCGGTGTAGCGGTGAAATGCGTAGATATCGGGAGGAACACCGGTGGCGAAGGCGGCCCCCTGGTTGGATACTGACGCTGAGACGCGAAAGCGTGGGGAGCAAACGGGATTAGATACCCCGGTAGTCCACGCTGTAAACGATGACGACTAGGTGTGGGGGGGGTTAGTCCCTTCCGTGCCGCAGCTAACGCATTAAGTCGTCCGCCTGGGGAGTACGGCCGCAAGGTTGAA
>OTU345
GTAGGGGTCGAGCGTTGTCCGGAGTTACTGGGCGTAAAGCGTGCGCAGGCGGCGGTCTGCGCCCGGCGTGAAAGCCCCCGGCTCAACCGGGGAAGGTCGTCGGGGACGGGACCGCTTGAGGGTATCAGGGGCTGGTGGAATTCCCGGTGTAGTGGTGAAATGCGTAGAGATCGGGAGGAACACCCGTGGCGAAGGCGGCCAGCTGGGATACACCTGACGCTGAGGCACGAAGGCGTGGGGAGCGAACGGGATTAGATACCCCGGTAGTCCACGCAGTAAACGATGCAGACTAGGCGTGGGGGGACTTGACCCCCTCCGTGCCGGAGCGAACGCGGGAAGTCTGCCGCCTGGGGAGTACGGCCGCAAGGCTAAA
>OTU346
AGAGGGTGCGAACGTTGCTCGGAATCACTGGGCGTAAAGCGCGCGTAGGCGGACCGGAAAGTCGGTTGTGAAATCCCTGGGCTCAACCCAGGAACTGCATCCGAAACTCCCGGTCTCGAGTGACGGAGAGGATAGTGGAATTCCCGGTGTAGAGGTGAAATTCGTAGATATCGGGAGGAACACCAGTGGCGAAGGCGGCTATCTGGACGTCCACTGACGCTGAGGCGCGAAAGCGTGGGGAGCAAACAGGATTAGATACCCTGGTAGTCCACGCCGTAAACGATGAGAACTAGGTGTCGCGGGTATTGACCCCTGCGGTGCCGTAGCTAACGCGTTAAGTTCTCCGCCTGGGGAGTACGGCCGCAAGGCTAAA
>OTU347
GTAGGGGGCGAGCGTTGTCCGGATTTACTGGGCGTAAAGCGCGTGTAGGCGGCGATTTAAGTCGGGTGTGAAAGCCCGGGGCTCAACCCCGGGATGCCGCCCGAGACTGGGTCGCTTGAGGTCGGAAGAGGGGAGTGGAATTCCAGGTGTAGCGGTGAAATGCGTAGAGATCTGGAGGAACACCCGTGGCGAAGGCGGCTCCCTGGTCCGATTCTGACGCTGAGACGCGAAAGCGCGGGGAGCGAACGGGATTAGATACCCCGGTAGTCCGCGCCGTAAACGATGGTCACTAGGTGTGCGTGGTATCGACCCCACGCGTGCCGGCGCTAACGCATTAAGTGACCCGCCTGGGGAGTACGGCCGCAAGGTTGAA
>OTU348
GTAGGGTGCGAGCGTTGTCCGGAATTATTGGGCGTAAAGAGCTCGTAGGCGGTTTGTCGCGTCGGCCGTGAAAACTTGGGGCTTAACCCCAAGCCTGCGGTCGATACGGGCAGACTTGAGTTCGGCAGGGGAGACTGGAATTCCTGGTGTAGCGGTGAAATGCGCAGATATCAGGAGGAACACCGGTGGCGAAGGCGGGTCTCTGGGCCGACACTGACGCTGAGGAGCGAAAGCGTGGGGAGCGAACAGGATTAGATACCCTGGTAGTCCACGCCGTAAACGGTGGGTGCTAGGTGTGGGGGACTTCCACGTCCTCTGTGCCGCAGCTAACGCATTAAGCACCCCGCCTGGGGAGTACGGCCGCAAGGCTAAA
>OTU349
GGGGGGTGCGAGCGTTGTCCGGAATCACTGGGCGTAAAGGGCGCGTAGGTGGTTTGATAAGGGTGTGGTGAAAGCCCGGAGCTCAACTCCGGGTCTGCCGTGCCGACTGTCAAACTCGAGGACTGTAGAGGCAGACGGAATTCCGGGTGTAGCGGTGGAATGCGTAGAGATCCGGAGGAAGACCGGTGGCGAAGGCGGTCTGCTGGGCAGTTTCTGACACTGAGGCGCGACAGCGTGGGGAGCAAACAGGATTAGATACCCTGGTAGTCCACGCCGTAAACGATGGGTACTAGGTGCCTGGGGGAGCGACCCTCTGGGTGCCGGCGCTAACGCAGGAAGTACCCCGCCTGGGGAGTACGACCGCAAGGTTGAA
>OTU350
GTAGGGGACAAGCGTTATCCGGATTTACTGGGCGTAAAGCGCCCGTAGGCGGCTTTTTAAGTTGGACGTGAAAGCTCCCGGCTTAACTGGGAGAGGCCGTTCAAAACTGAGAGGCTAGAGTGAGGCAGAGGAGCGCGGAATTCCCGGTGTAGTGGTGGAATGCGTAGATATCGGGAGGAACACCAGTGGCGAAAGCGGCGCTCTGGGCCTAAACTGACGCTGAGGGGCGAAAGCGTGGGGAGCGAACGGGATTAGATACCCCGGTAGTCCACGCCGTAAACGATGGAGACTAGGTGTAGGCGGATAGAACCCCGTCTGTGCCGAAGCCAACGCGTTAAGTCTCCCGCCTGGGGAGTACGGCCGCAAGGTTAAA
>OTU351
AGAGGGTGCAAACGTTGCTCGGAATTATTGGGCGTAAAGCGCACGTAGGCGGTTCAGCAAGTCGGGAGTGAAAGCCCAGGGCTCAACCCTGGAAGTGCTTTCGAAACTGCTGGACTTGAATACCGGAGAGGGTGGCGGAATTCCCGGTGTAGAGGTGAAATTCGTAGATATCGGGAGGAACACCAGTGGCGAAGGCGGCCACCTGGACGGATATTGACGCTGAGGTGCGAAAGCGTGGGGAGCAAACAGGATTAGATACCCTGGTAGTCCACGCCGTAAACGATGAGTGCTGGTCGTCGCGGGTATTGACCCCTGCGGCAACGTAGTTAACGCGTTAAGCACTCCGCCTGGGGAGTACGGCCGCAAGGCTAAA
>OTU352
GAACCGAGCGAACGTTGTTCGGAATCACTGGGCTTAAAGGGCGCGTAGGCGGGCTGCCGCGTCCGGGGTGAAATCCCACGGCTCAACCGTGGAACGGCCCCGGGTACGGGCGGCCTCGAGGGGGGTAGGGGCGTGCGGAACTGTGGGTGGAGCGGTGAAATGCGTTGATATCCACAGGAACTCCGGTGGCGAAGGCGGCACGCTGGACCCTCTCTGACGCTGAGGCGCGAAAGCCAGGGGAGCGAACGGGATTAGATACCCCGGTAGTCCTGGCCCTAAACGATGAGAACTGGGTAGTAGCCCTGGCATGGGGTTACTGCCGCAGCCAAAGTGCTAAGTTCTCCGCCTGGGGAGTATGGTCGCAAGGCTGAA
>OTU353
GAAGGATTCAAGCGTTGTCCGGATTTACTGGGTTTAAAGGGTGCGTAGGCGGAAATATAAGTCAGTGGTGAAATCCCGCAGCTCAACTGCGGAACTGCCATTGAAACTGTACTTCTTGAATACGGTTGAGGTAGATGGAATGTAACATGTAGCGGTGAAATGCTTAGATATGTTACAGAACTCCGATTGCGAAGGCAGTCTACTAAGCCGTTATTGACGCTGAGGCACGAAAGCGTGGGGAGCAAACAGGATTAGATACCCTGGTAGTCCACGCCCTAAACTTTGATAACTCGCTGTTGGCGATATACTGTCAGCGGCTAAGCGAAAGCGTTAAGTTATCCACCTGGGAAGTACGTCCGCAAGGATGAA
>OTU354
GAAGGGGGCTAGCGTTGCTCGGATTTACTGGGCGTAAAGGGCGCGTAGGCGGACAGTTAAGTTGGGGGTGAAAGCCCGGGGCTCAACCTCGGAATTGCCTTCAATACTGGCTGTCTTGAGTGTGAGAGAGGTGTGTGGAACTCCGAGTGTAGAGGTGAAATTCGTAGATATTCGGAAGAACACCAGTGGCGAAGGCGACACACTGGCTCACTACTGACGCTGAGGCGCGAAAGCGTGGGGAGCAAACAGGATTAGATACCCTGGTAGTCCACGCTGTAAACGATGAGTGCTAGTTGTCGGGCGGCATGCCGTTCGGTGACGCAGCTAACGCATTAAGCACTCCGCCTGGGGAGTACGGTCGCAAGATTAAA
>OTU355
AGAGGGGGCAAGCGTTGCTCGGAATCACTGGGCGTAAAGGGCGCGTAGGCGGGATGGCAAGTCAGTCGTGAAATCTCTCGGCTCAACCGAGAAACGTCGGCTGATACTGCCGTTCTTGAGGGATGCAGAGGAGACTGGAATTCCCGGTGTAGTGGTGAAATGCGTAGATATCGGGAGGAACACCAGTGGCGAAGGCGATCTTCTGGTCTGTTTCTGACACTCAGACGCGACAGCTAGGGTAGTAAACGGGATTAGAGACCCCGGTAATCCTAGCCGTAAACGATGTGAACTTGGCGTTGGTGGGTTAAACTCCATCAGTGCCGTAGCAAACGCGATAAGTTCACCGCCTGGGGACTACGGCCGCAAGGTTAAA
>OTU356
GTAGGGGACGAGCGTTGTCCGGATTCATTGGGCGTAAAGCGCGCGTAGGCGGCTCGGAAAGTCGGTCGTGAAATGCCGGGGCTCAACCCCGGGACTGCGTCCGATACTTCCGGGCTGGAGGTAGGTAGGGGAGATCGGAATTCCTGGTGTAGCGGTGAAATGCGCAGATATCAGGAGGAACACCGGTGGCGAAGGCGGATCTCTGGGCCTTACCTGACGCTGAGGCGCGAAAGCTAGGGGAGCGAACAGGATTAGATACCCTGGTAGTCCACGCCGTAAACGATGAGTGCTAGGTGTCACGGGCTTTGACCCTCGTGGTGCCGAAGCTAACGCGTTAAGCACTCCGCCTGGGGAGTACGGCCGCAAGGCTAAA
>OTU357
AGAGGGTGCGAGCGTTGTCCGGAATCACTGGGCGTAAAGGGCGCGTAGGTGGCGCGGTAAGCGTGCGGTGAAAGCTCGGGGCTCAACCCCGAGTCGGCCGTGCGAACTGCCGGGCTTGAGCACTGTAGAGGCGGGTGGAATTCCGGGTGTAGCGGTGGAATGCGTAGAGATCCGGAAGAACACCGGTGGCGAAGGCGGCCCGCTGGGCAGTGGCTGACACTGAGGCGCGACAGCGTGGGGAGCAAACAGGATTAGATACCCTGGTAGTCCACGCCGTAAACGATGGGCACTAGGTGCCTGGGGGAGCGACCCCCTGGGTGCCGGCGCTAACGCATTAAGTGCCCCGCCTGGGGAGTACGACCGCAAGGTTGAA
>OTU358
GAAGGGGGCTAGCGTTGTTCGGAATCACTGGGCGTAAAGCGCACGCAGGCGGATTGATAAGTCAGGGGTGAAATCCCGGAGCTCAACTTCGGAATTGCCTTTGATACTGTCTGTCTTGAGTCCGGGAGAGGTGAGTGGAATTCCTAGTGTAGAGGTGAAATTCGTAGATATTAGGAAGAACACCAGTGGCGAAGGCGGCTCACTGGCCCGGTACTGACGCTCATGTGCGAAAGCGTGGGGAGCAAACAGGATTAGATACCCTGGTAGTCCACGCCGTAAACGATGGATGCTAGCCGTTGGGCAGCTTGCTGCTCGGTGGCGCAGCTAACGTATTAAGCATCCCGCCTGGGGAGTACGGTCGCAAGATTAAA
>OTU359
GTAGGAGGCAAGCGTTATCCGGAGTTACTGGGCGTAAAGCGCATGTAGGCGGTTGGACAAGTTGAGTGTGAAAGCTCCCGGCTAAACTGGGAGAGGACATTCAAGACTGTTCGACTAGAGGATGGTAGAGGGGCGTAGAATTCCGGGTGTAGCGGTGAAATGTGTAGAGATCCGGAGGAATACCAGTGGTGAAGACGACGCCCTGGGCCATTACTGACGCTGAGATGCGAAAGCGTGGGGAGCGAACGGGATTAGAGACCCCGGTAGTCCACGCCGTAAACGATGCGAACTAGGTGTCCACTTCCCGACAGGGCAGGGGGTGCCGAAGCTAACGCGATAAGTTCGCCGCCTGGGGAGTACGGTCGCAAGACTAAA
>OTU360
AGAGGGTGCGAGCGTTGTTCGGAATTACTGGGCGTAAAGGGCGCGTAGGCGGTCTGTTAAGTTCGGTGTGAAAGCCCTCGGCTCAACCGGGGAAGTGCGCCGGATACTGACAGACTTGAGTACCGGAGAGGAGGGTGGAATTCCTGGTGTAGCGGTGAAATGCGTAGATATCAGGAGGAACACCGGTGGCGAAGGCGGCCCTCTGGACGAGTACTGACGCTGAGGCGCGAAAGCGTGGGGATCAAACAGGATTAGATACCCTGGTAGTCCACGCTGTAAACGATGGAGACTAGGTGTGGGGGGTATTGACCCCTCCCGTGCCGACGCTAACGCATTAAGTCTCCCGCCTGGGGATTACGGCCGCAAGGTTAAA
>OTU361
GGAGGAGGCTAGCGTTGTTCGGAATTACTGGGCGTAAAGCGCGCGCAGGCGGCTTAGCAAGTCAGGGGTGAAAGCCCGGGGCTCAACCTCGGAACTGCCTTTGAGACTGCTAGGCTCGAGACCGAGAGAGGAGAGTGGAATTCCCAGTGTAGAGGTGAAATTCGTAGATATTGGGAAGAACACCAGTGGCGAAGGCGGCTCTCTGGCTCGGTACTGACGCTGAGGCGCGAAAGCGTGGGGAGCAAACAGGATTAGATACCCTGGTAGTCCACGCTGTAAACGATGAGTGCTAGACGTTGGGGGGCTTGCCCTTCGGTGTCGCAGCTAACGCTTTAAGCACTCCGCCTGGGGAGTACGGCCGCAAGGTTAAA
>OTU362
AGAGGTCCCGAGCGTTGTTCGGATTCACTGGGCGTAAAGGGTGCGTAGGTGGCATGGTAAGTTTGATGTGAAAGCTCAGGGCTCAACCCTGAAATGGCATTGAATACTACTGTGCTGGAGGTTTGGAGGGGGGACTGGAATTCTTGGTGTAGCAGTGAAATGCGTAGATATCAAGAGGAACACCAGTGGCGAAGGCGAGTCCCTGGACAACACCTGACACTGAGGCACGAAAGCTAGGGGAGCAAACAGGATTAGATACCCTGGTAGTCCTAGCCCTAAACGGTGCGCATTTGCTGTAGGAGGAATCGACCCCTTCTGTGGCGAAGCTAACGCGATAAATGCGCCGCCTGGGGAGTACGGTCGCAAGATTAAA
>OTU363
AGAGGATGCAAGCGTTATCCGGAATGATTGGGCGTAAAGCGTCTGTAGGTGGCTTCACAAGTCTCCTGTCAAAGATCAGGGCTCAACCCTGGACAGGCAGGAGAAACTATGAGGCTAGAGTTCGGTAGGGGCAGAGGGAATTCCCGGTGGAGCGGTGAAATGCGTAGAGATCGGGAGGAACACCAAAGGCGAAGGCACTCTGCTGGGCCGCAACTGACACTGAGAGACGAAAGCGAGGGGAGCAAAAGGGATTAGATACCCCTGTAGTCCTCGCCGTAAACGATGGATACTAGGTGTTGGAGAGATTAAAATCATTCAGTACCGTAGCTAACGCGTGAAGTATCCCGCCTGGGGAGTATGCTCGCAAGAGTGAA
>OTU364
GTAGGGTGCAAGCGTTAATCGGAATTACTGGGCGTAAAGCGTGCGCAGGCGGTTATGTAAGACAGGTGTGAAATCCCCGGGCTTAACCTGGGAACTGCATTTGTGACTGCATAGCTAGAGTACGGTAGAGGGGGATGGAATTCCGCGTGTAGCAGTGAAATGCGTAGATATGCGGAGGAACACCGATGGCGAAGGCAATCCCCTGGACCTGTACTGACGCTCATGCACGAAAGCGTGGGGAGCAAACAGGATTAGATACCCTGGTAGTCCACGCCGTAAACGATGGGCACTAGGTGTGGGAGGTGTCGACTCCTCCCGTGCCGGAGCTAACGCATTAAGTGCCCCGCCTGGGGAGTACGGCCGCAAGGCTAAA
>OTU365
GAACCGTGCGAACGTTGTTCGGAATCACTGGGCTTAAAGGGCGCGTAGGCGGGCTCGCAAGTCCGGGGTGAAAGCCCCCAGCTCAACTGGGGAAGCGCCTTGGATACTGCGGGCCTCGAGGGGGGTAGGGGCGCGCGGAACTTCCGGTGGAGCGGTGAAATGCGTAGATATCGGAAGGAACACCGGTGGCGAAAGCGGCGCGCTGGGCCCCTTCTGACGCTGAGGCGCGAAAGCCAGGGGAGCAAACGGGATTAGATACCCCGGTAGTCCTGGCCCTAAACGTTGGGCACTAGGTTGCGGACTTACATGGGTTCGCAGCCGAAGCAAAAGTGTTAAGTGCCCCGCCTGGGGAGTATGGTCGCAAGGCTGAA
>OTU366
GGAGGGTGCGAGCGTTGTTCGGAATTACTGGGCGTAAAGCGCGCGCAGGTGGGTGCGCAAGTCGGAGGTGAAAGCGCAGGGCTCAACCCTGCGACGCCCTCCGAGACTGCGTGTCTAGGGACCGGTAGAGGTGAGTGGAATTCCCGGTGTAGCGGTGGAATGCGTAGATATCGGGAAGAACACCGGAGGCGAAGGCGGCTCACTGGGCCGGATCCGACACTGAGGCGCGAAAGCGTGGGGAGCAAACAGGATTAGATACCCTGGTAGTCCACGCCGTAAACGATGGGTGCTAGGTGTCGGGGGGAGCGACCCCCTCGGTGCCGCAGCTAACGCATTAAGCACCCCGCCTGGGGAGTACGGCCGCAAGGCTGAA
>OTU367
GAACCGTGCGAACGTTGTTCGGAATCACTGGGCTTAAAGGGCGCGTAGGCGGGCCGCCAGGCCCGCGGTGAAATCCCCCGGCTCAACCGGGGAAGGGCCGCGGGGACCGGCGGTCTGGAGTGGGGTAGGGGCGCGCGGAACTGTGGGTGGAGCGGTGAAATGCGTTGATATCCACAGGAACTCCGGTGGCGAAGGCGGCGCGCTGGACCCTCACTGACGCTGAGGCGCGAAAGCCAGGGGAGCGAACGGGATTAGATACCCCGGTAGTCCTGGCCCTAAACGTTGGGGACTGGGTAGCAGGCCGGACATGGGCTTGCTGCCGGAGCGAAAGTGTTAAGTCCCCCGCCTGGGGAGTATGGTCGCAAGGCTGAA
>OTU368
AGAGGGTGCAAGCGTTAATCGGATTTACTGGGCGTAAAGCGTGAGTAGGTGGCTCGCTAAGTCGGTTGTGAAATCCCTGGGCTCAACCTGGGAATTGCAGTCGATACTGGCAAGCTCGAGTTCGGTAGAGGGTGACGGAATTCCCGGTGTAGCGGTGAAATGCGTAGATATCGGGAGGAACATCGATGGCGAAGGCAATCACCTGGGCCTGAACTGACACTGAGACACGAAAGCGTGGGTAGCAAACAGGATTAGATACCCTGGTAGTCCACGCCGTAAACGATGGGAACCTGACGTCGGTTTGCTCTGCGAATCGGTGTCGTAGCTAACGCGCTAAGTTCCCCGCCTGGGGAGTACGGCCGCAAGGTTGAA
>OTU369
GGAGGGTGCAAACGTTGTTCGGAATCACTGGGCATAAAGCGCACGTAGGCGGTCCGCTAAGTCAGTTGTGAAATCCCTCGGCTCAACCGAGGAGCTGCACCTGATACTGGCGGGCTCGAGAACGGTAGGGGTGAGTGGAACTCCAGGTGGAGCGGTGAAATGCGTAGATATCTGGAGGAACACCGGTGGCGAAGGCGGCTCACTGGACCGTATCTGACGCTGAGGTGCGAAAGCTAGGGTAGCAAACGGGATTAGATACCCCGGTAGTCCTAGCCGTAAACGATGGGTACTAGGCAATGGGAATACCTATGTTTCTCATTGCCGGAGCAAATGTATTAAGTACCCCGCCTGGGGAGTACGCTCGCAAGGGTGAA
>OTU370
GAACCGTGCGAACGTTGTTCGGATTCACTGGGCTTAAAGGGCGCGTAGGCGGGCACGCCAGTCGGGAGTGAAAGCCCCCGGCCCAACCGGGGAAGGGCTCCCGATACTGCGTGCCTCGAGGGGGGTAGGGGTCGACGGAACTTCCGGTGGAGCGGTGAAATGCGTAGATATCGGAAGGAACGCCGGTGGCGAAAGCGGTCGACTGGACCCCTTCTGACGCTGAGGCGCGAAAGCCAGGGGAGCAAACGGGATTAGATACCCCGGTAGTCCTGGCCCTAAACGATGGGTACTAGGTTGTGGACTTGACATGGGTTCACAGCCGAAGCCAAAGTGCTAAGTACCCCGCCTGGGGAGTATGGTCGCAAGGCTGAA
>OTU371
GGAGGATGCAAGTGTTATCCGGAATCACTGGGCGTAAAGCGTCTGTAGGTGGTTTAAAAAGTCTGCTGTTAAAAATTGAAGCTTAACTTCAAGGGTGCCGTAGAAACTTTTAAACTTGAGGATGGTAGGGGTAGAGGGAATTTCCAGTGGAGCGGTGAAATGCGTAGATCTTGGAAAGACCACCAATGGCGAAGGCACTCTACTGGGCCATTACTGACACTAAGAGACGAAAGCTAGGGGAGCAAATGGGATTAGATACCCCAGTAGTCCTAGCTGTAAACGATGGATACTAGATGTTGTGTGTATTGACCCATGCAGTATCGTAGCTAACGCGTTAAGTATCCCGCCTGGGAAGTATGCTCGCAAGAGTGAA
>OTU372
GTAGGGGGCGAGCGTTGTCCGGATTTATTGGGCGTAAAGAGCTCGTAGGCGGTTCGCTAAGTCGGGTGTGAAACCTCCAGGCTCAACCTGGAGACGCCACCTGATACTGGTGTGACTAGAGTCCGGTAGGGGAGTGTGGAACTCCTGGTGTAGCGGTGAAATGCGCAGATATCAGGAAGAACACCAGCGGCGAAGGCGGCACTCTGGGCCGGTACTGACGCTGAGGAGCGAAAGCGTGGGTAGCAAACAGGATTAGATACCCTGGTAGTCCACGCCGTAAACGTTGGGCACTAGGTGTGGGTCTCAACCAACGAGATCCGTGCCGCAGCTAACGCATTAAGTGCCCCGCCTGGGGAGTACGGCCGCAAGGCTAAA
>OTU373
AGAGGGTGCGAGCGTTGTTCGGAATCATTGGGCGTAAAGGGCGTGTAGGCGGTTTGTTAAGTCATGTGTGAAATCCCTCGGCTCAACCGGGGAACGACGCATGAAACTGGCAAGCTAGAGTACCAAAGAGGGGGGTGGAATTCCCGGTGTAGCGGTGAAATGCGTAGATATCGGGAGGAACACCTGTGGCGAAGGCGACCCCCTGGTTGGATACTGACGCTGATACGCGAAAGCGTGGGGAGCAAACAGGATTAGATACCCTGGTAGTCCACGCCGTAAACGATGGGCACTAGGTGTGGGAGGTGTCGACTCCTCCCGTGCCGGAGCTAACGCATTAAGTGCCCCGCCTGGGGAGTACGGCCGCAAGGCTAAA
>OTU374
GAACCGTGCGAACGTTGTTCGGAATCACTGGGCTTAAAGGGCGCGTAGGCGGGTTCTCCAGTCAGGGGTGAAATCTTTCGGCTCAACCGGAAAAGTGCCCCTGATACTGAGAGTCTCGAGGGAGGTAGGGGCATGTGGAACTTCCGGTGGAGCGGTGAAATGCGTAGATATCGGAAGGAACGCCGGTGGCGAAAGCGACGTGCTGGACCTCTTCTGACGCTGAGGCGCGAAAGCCAGGGGAGCAAACGGGATTAGATACCCCGGTAGTCCTGGCCCTAAACGATGGGTACTAGATTGTAGACCGGACATGGGTTTACAGTCGAAGCAAAAGTGATAAGTACCCCGCCTGGGGAGTATGGTCGCAAGGCTGAA
>OTU375
GTAGGGTGCGAGCGTTGTCCGGAATTACTGGGCGTAAAGAGTTCGTAGGCGGTTTGTCGCGTCGTTTGTGAAAACCCGGGGCTCAACTTCGGGCTTGCAGGCGATACGGGCAGACTTGAGTGTTTCAGGGGAGACTGGAATTCCTGGTGTAGCGGTGAAATGCGCAGATATCAGGAGGAACACCGGTGGCGAAGGCGGGTCTCTGGGAAACAACTGACGCTGAGGAACGAAAGCGTGGGTAGCAAACAGGATTAGATACCCTGGTAGTCCACGCCGTAAACGGTGGGCGCTAGGTGTGGGTTCCTTCCACGGGATCTGTGCCGTAGCTAACGCATTAAGCGCCCCGCCTGGGGAGTACGGCCGCAAGGCTAAA
>OTU376
GGAGGGGGCGAGCGTTATTCGGAATCATTGGGCGTAAAGGGCGCGTAGGCGGCCCCGTAAGTCTTGGGTGAAAGCCCTCGGCTCAACCGAGGAATTGCCTTGGATACTGCGGGGCTCGAGGCTGGAAGAGGGCAGTGGAATTCCCGGTGTAGCGGTGAAATGCGTAGATATCGGGAGGAACACCAGTGGCGAAGGCGGCTGCCTGGGCCAGTTCTGACGCTGAGGCGCGAAAGCGTGGGGAGCAAACAGGATTAGATACCCTGGTAGTCCACGCTGTAAACGATGGGCACTCGGTGCTGCGGGTATCGACCCCTGCGGTGCCTGAGCTAACGCGTTAAGTGCCCCGCCTGGGGAGTACGGTCGCAAGGCTGAA
>OTU377
GGAGGGTGCAAGCGTTGTTCGGAATTACTGGGCGTAAAGCGCGTGTAGGCGGCCGATTAAGTCTGGTGTGAAAGCCCGGGGCTCACCCCCGGAAGTGCGCTGGAAACTGGTCGGCTAGAGTATGGGAGAGGAAAGTGGAATTCCCGGTGTAGCGGTGAAATGCGTAGATATCGGGAGGAACACCAGCGGCGAAGGCGGCTTTCTGGACCAATACTGACGCTGAGACGCGAAAGCGTGGGGAGCAAACAGGATTAGATACCCTGGTAGTCCACGCCGTAAACGATGAGTACTGGGTGTCGCGGGTAGTTGACCCCTGCGGTGCCGTAGCTAACGCGTTAAGTACTCCGCCTGGGGATTACGGTCGCAAGATTAAA
>OTU378
AGAGGGTGCAAGCGTTGTTCGGAATTATTGGGCGTAAAGGGAGTGTAGGCGGTTTGAAAAGTCTTCTGTGAAATCTACGGGCTTACCCTGTAACGTGCAGAGGAAACTGTCAGGCTTGAGTATCGGAGAGGACAGGGGAATACCCAGTGTAGAGGTGAAATTCGTAGAGATTGGGTGGAACACCAGTGGCGAAGGCGCCTGTCTGGCTGATAACTGACGCTGAGACTCGAAAGCATGGGGAGCAAACAGGATTAGATACCCTGGTAGTCCATGCCGTAAACGATGATAGCTAGATGTGTGAGGTATTGACCCCTTACGTGTCGAAGTCAACACGATAAGCTATCCGCCTGGGGAGTACGGTCGCAAGATTAAA
>OTU379
GGGGGGAGCAAGCGTTGTTCGGAATCACTGGGCGTAAAGGGCGTGTAGGCGGTTCGGTAAGTGGGATGTGAAATGCCCCGGCTCACCCGGGGACCTGCATCCCAAACTGCTGAGCTTGAGTACAGGAGAGGGTGGGGGAATTCCAGGTGTAGCGGTGAAATGCGTAGATATCTGGAGGAACACCGGTGGCGAAGGCGCCCACCTGGCCTGCTACTGACGCTGAGGCGCGAAAGCTAGGGGAGCAAACGGGATTAGATACCCCGGTAGTCCTAGCCGTAAACGGTGATCACTAGGTGTTGGGAGCATCGACCCTTCCAGTGCCGCAGCTAACGCATTAAGTGATCCGCCTGGGGAGTACGGCCGCAAGGTTGAA
>OTU380
GAAGGATCCAAGCGTTATCCGGATTTATTGGGTTTAAAGGGTGCGTAGGCGGATTGATAAGTCAGTGGTGAAAGCCTGCAGCTTAACTGCAGAACTGCCATTGATACTGTCAATCTTGAATATGTTTGATGTGGGCGGAATATGACATGTAGCGGTGAAATGCTTAGATATGTCATAGAACACCGATTGCGAAGGCAGCTCACAAAGCCATTATTGACGCTGAGGCACGAAAGCGTGGGGATCAAACAGGATTAGATACCCTGGTAGTCCACGCTGTAAACTTTGATCACTCGCTGTTGGCGATACACTGTCAGCGGCTAAGCGAAAGCGTTAAGTGATCCACCTGGGGAGTACGATCGCAAGATTGAA
>OTU381
GGAGGGTGCAAGCGTTGCTCGGAATCATTGGGCGTAAAGGGTGCGTAGGCGGTTTCTTAAGTCTGACGTGAAAGCCCAGGGCTTAGCCTTGGAAGTGCGTTAGAAACTGAGAAGCTTGAGTGCCGGAGGGGAGAGTGGAATTCCTGGTGTAGCGGTGAAATGCGTAGATATCAGGAGGAATACCGGTGGCGAAAGCGACTCTCTGGACGGCAACTGACGCTGAGGCACGAAAGCGTGGGTAGCAAACAGGATTAGATACCCTGGTAGTCCACGCTGTAAACGATGGACACTAGGTGTCGGGGGTATCCACTCCCTCGGTGCCGCCGCTAACGCATTAAGTGTCCCGCCTGGGAAGTACGGCCGCAAGGTTAAA
>OTU382
GAAGGGGGCTAGCGTTGCTCGGAATCACTGGGCGTAAAGCGCACGTAGGCGGATCTTTAAGTCAGGGGTGAAATCCCAAGGCTCAACCTTGGAACTGCCTTTGATACTGGGGATCTCGAGTCCGGAAGAGGTGAGTGGAACTGCGAGTGTAGAGGTGAAATTCGTAGATATTCGCAAGAACACCAGTGGCGAAGGCGGCTCACTGGTCCGGTACTGACGCTGAGGTGCGAAAGCGTGGGGAGCAAACAGGATTAGATACCCTGGTAGTCCACGCCGTAAACGATGGATGCTAGCCGTTGGACAGCTTGCTGTTCAGTGGCGCAGGTAACCCTTTAAGCATCCCGCCTGGGGAGTACGGTCGCAAGATTAAA
>OTU383
AGAGGAGCCAAGCGTTGTCCGGATTGACTGGGCGTAAAGCGCACGCAGGTGGTCGTGCAAGTGTCGTGTGAAAGCGGCCCGCTTAACGGGTCGAGGCCATGGCAGACTGCGCGACTGGAGGTCGTGAGAGGTCCGTGGAATTGCCGGTGTAGTGGTGAAATGCGTAGAGATCGGCAGGAACACCCAAGGGGAAGCCAACGGACTGGCACGATGCTGACACTGAGGTGCGACAGCGTGGGGAGCGAACCGGATTAGATACCCGGGTAGTCCACGCCGTAAACGATGGACACTCGTCCTTTGCCGGCTTCAACGCCGGTGGGGGGCCAAGCTAACGCGGAAGTGTCCCGCCTGGGAACTACGAGCGCAAGCTTAAA
>OTU384
GGAGGGGGTTAGCGTTGTTCGGAATGACTGGGCGTAAAGCGCGCGTAGGCGGATCAGGAAGTTGGGGGTGAAATCCCGGGGCTCAACCCCGGAATGGCCTTCAAAACTCCTGGTCTTGAGTTCGAGAGAGGTGAGTGGAATTCCGAGTGTAGAGGTGAAATTCGTAGATATTCGGAGGAACACCAGTGGCGAAGGCGGCTCACTGGCTCGACACTGACGCTGAGGTGCGAAAGCGTGGGGAGCAAACAGGATTAGATACCCTGGTAGTCCACGCCGTAAACGATGAATGCCAGACGTCGGGGGGCTTGCCCTTCGGTGTCACACCTAACGGATTAAGCATTCCGCCTGGGGAGTACGGTCGCAAGATTAAA
>OTU385
AGAGACTGCAAGCGTTATTCGGATTCACTGGGCGTAAAGGGTGCGCAGGCGGCCAAGTGTGTGAGGCGTGAAAGCCCGATGCTCAACATCGGAATTGCACCTCAAACTACATGGCTAGAGCATTGGAGAGGGTAGCGGAATTCACGGTGTAGCAGTGAAATGCGTAGATATCGTGAGGAACACCAGAGGCGAAGGCGGCTACCTGGACAATTGCTGACGCTCAGGCACGAAAGCGTGGGGAGCAAAAGGGATTAGATACCCCTGTAGTCCACGCCCTAAACGGTGCACACTAGGTCTTGGCGGATTCGACCCCACCAGGGCCCAAGCTAACGCGTTAAGTGTGCCGCCTGAGGACTACGGCCGCAAGGCTAAA
>OTU386
GGAGGGTGCAAGCGTTATCCGGATTCACTGGGTTTAAAGGGTGTGTAGGCGGATATTTAAGTCAGTGGTGAAATCTCCGGGCTCAACCCGGAAACTGCCATTGATACTATTTATCTTGAATTCTGTTGAGGTGGGCGGAATACATCATGTAGCGGTGAAATGCTTAGATATGATGTAGAACACCGATTGCGAAGGCAGCTCACTAAACAGATATTGACGCTGAGGCACGAAAGCGTGGGGATCAAACAGGATTAGATACCCTGGTAGTCCACGCCCTAAACGATGATTACTCGACATACGCGATACACAGTGTGTGTCTGAGCGAAAGCATTAAGTAATCCACCTGGGAAGTACGATCGCAAGATTGAA
>OTU387
AGAGGGTGCAAGCGTTGTTCGGAATCATTGGGCGTAAAGGGCGTGTAGGCGGTCTGCTAAGTCATGTGTGAAAGCCCTCGGCTTAACCGAGGAACGACGCATGAAACTGGCAAGCTAGAGTACCAAAGAGGGGGGTGGAATTCCCGGTGTAGCGGTGAAATGCGTAGATATCGGGAGGAACACCGGTGGCGAAGGCGGCCCCCTGGTTGGATACTGACGCTGAGACGCGAAAGCGTGGGGAGCAAACAGGATTAGATACCCTGGTAGTCCTAGCCGTAAACGTTGGGTGCTAGGTGTGGGCGGACATCGACCCCGTCCGTGCCGAAGCTAACGCATTAAGCACCCCGCCTGGGGAGTACGGCCGCAAGGCTAAA
>OTU388
GTAGGGTGCAAGCGTTAATCGGAATTACTGGGCGTAAAGCGTGCGCAGGCGGTGATGTAAGACAGGTGTGAAATCCCCGGGCTTAACCTGGGAACTGCATTTGTGACTGCATCGCTGGAGTGCGGCAGAGGGGGATGGAATTCCGCGTGTAGCAGTGAAATGCGTAGATATGCGGAGGAACACCGATGGCGAAGGCAATCCCCTGGGCCTGCACTGACGCTCATGCACGAAAGCGTGGGGAGCAAACAGGATTAGATACCCTGGTAGTCCACGCTGTAAACGATGGGCACTAGGTGTCCGGGGTATTGACCCCCTGGGTGCCGCAGCTAACGCATTAAGTGCCCCGCCTGGGGAGTACGGTCGCAAGATTAAA
>OTU389
GTAGGGTGCAGGCGTTAATCGGAATTACTGGGCGTAAAGCGTGCGCAGGCGGCCTCTTAAGTCAGATGTGAAATCCCCGGGCTTAACCTGGGAACTGCGTTTGAAACTGGGAGGCTAGAGTGTGGAAGAGGGGGGTGGAATTCCAGGTGTAGCAGTGAAATGCGTAGAGATCTGGAGGAACACCGATGGCGAAGGCAGCCCCCTGGGCTGACACTGACGCTCATGCACGAAAGCGTGGGGAGCAAACAGGATTAGATACCCTGGTAGTCCACGCCCTAAACGATGTCAACTGGTTGTCGGGGAAGTTATTCCTTGGTAACGAAGCTAACGCGTGAAGTTGACCGCCTGGGGAGTACGGCCGCAAGGTTAAA
>OTU390
GTAGGGGGCGAGCGTTGTCCGGATTTATTGGGCGTAAAGAGCTCGTAGGTGGTTTGGTAAGTCGGATGTGAAATCTCCAGGCTCAACCTGGAGGGGTCATTCGAGACTGCCATGACTAGAGTTCGGTAGAGGAGTGTGGAATTCCTGGTGGAGCGGTGAAATGCGCAGATATCAGGAGGAACACCCGTAGCGAAGGCGGCACTCTGGGCCGATACTGACACTGAGGAGCGAAAGCGTGGGGAGCGAACAGGATTAGATACCCTGGTAGTCCACGCCGTAAACGTTGGGCACTAGGTGTGGGGCTCTATCGACGGGTTCCGTGCCGTAGCTAACGCATTAAGTGCCCCGCCTGGGGAGTACGGCCGCAAGGCTAAA
>OTU391
GGGGGGGGCAAGCGTTGTTCGGAATTACTGGGCGTAAAGGGCGCGTAGGCGGCTTGTTAAGTCGGGTGTGAAAACTCTGGGCTCAACCCAGAGCCTGCATTCGAAACTGATGAGCTAGAGTTCTGGAGGGGAAAGCGGAATTCCTGGTGTAGCAGTGAAATGCGTAGATATCAGGAGGAACACCGGTGGCGAAGGCGGCTTTCTGGACAGAAACTGACGCTGATGCGCGAAAGCTAGGGGAGCAAACAGGATTAGATACCCTGGTAGTCCTAGCCCTAAACGATGGATACTTGCTGTGAGGGGGATTGAATCCCTTCGTGGCGAAGCTAACGCATTAAGTATCCCGCCTGGGGAGTACGGTCGCAAGGCTGAA
>OTU392
AGAGGGGGCAAGCGTTGCTCGGAATCACTGGGCGTAAAGGGCGCGTAGGCGGGATGACAAGTCGGTCGTGAAATCCCTGGGCTCAACTCAGGGGGGTCGGCCGATACTGCCATTCTTGAGGGATGCAGAGGAGACTGGAATTCCCGGTGTAGCGGTGAAATGTGTAGAGATCGGGAGGAACACCGGTGGCGAAGGCGGGTCTCTGGGCATTCCCTGACGCTGAGGCGCGAAAGCGTGGGGAGCAAACAGGATTAGATACCCTGGTAGTCCACGCTGTAAACGATGGGCACTAGGTGTCCGGGGTATTGACCCCCTGGGTGCCGCAGCTAACGCATTAAGTGCCCCGCCTGGGGAGTACGGTCGCAAGATTAAA
>OTU393
GGAGGGTGCAAGCGTTATCCGGATTCACTGGGTTTAAAGGGTGCGTAGGCGGGCCGGTAAGTCAGTGGTGAAATCCTGGGGCTTAACCCCAGAACTGCCGTTGATACTATCGGTCTTGAATGTTGTGGAGGTGAGCGGAATATGTCATGTAGCGGTGAAATGCTTAGAGATGACATAGAACACCAATTGCGAAGGCAGCTCACTACGCAACGATTGACGCTGAGGCACGAAAGCGTGGGGATCAAACAGGATTAGATACCCTGGTAGTCCACGCCCTAAACGATGGATACTCGACATACGTGATACGACAATGTGTGTCTGAGCGAAAGCATTAAGTATCCCACCTGGGAAGTACGACCGCAAGGTTGAA
>OTU394
GTAGGGGGCAAGCGTTGTCCGGAATCATTGGGCGTAAAGCGCGTGTAGGCGGTCCGGTAAGTCGGCTGTGAAAGTCCAGGGCTCAACCCTGGGATGCCGGTCGATACTGCCGGACTAGAGTTCGGAAGAGGCGAGTGGAATTCCCGGTGTAGCGGTGAAATGCGCAGATATCGGGAGGAACACCAATGGCGAAGGCAGCTCGCTGGGACGTTACTGACGCTGAGACGCGAAAGCGTGGGGAGCAAACAGGATTAGATACCCTGGTAGTCCACGCCGTAAACGATGAGTGCTAGGTGCTGTGGGTATTGACCCCCGCGGTGCCGAAGCTAACGCATTAAGCACTCCGCCTGGGAAGTACGGTCGCAAGACTAAA
>OTU395
GTAGGGTGCAAGCGTTAATCGGAATTACTGGGCGTAAAGCGTGCGCAGGCGGTGATGTAAGACAGGTGTGAAATCCCCGGGCTTAACCTGGGAACTGCATTTGTGACTGCATCGCTGGAGTGCGGCAGAGGGGGATGGAATTCCGCGTGTAGCAGTGAAATGCGTAGATATGCGGAGGAACACCGATGGCGAAGGCAATCCCCTGGGCCTGCACTGACGCTCATGCACGAAAGCGTGGGGAGCAAACAGGATTAGATACCCTGGTAGTCCACGCCGTAAACGATGGGTGCTAGACGTTGGCGAGCTTGCTCGTCAGTGTCGCAGCTAACGCGTTAAGCACCCCGCCTGGGGAGTACGGCCGCAAGGTTGAA
>OTU396
GAAGGTCCCAAGCGTTATCCGGATTTATTGGGTTTAAAGGGTGCGTAGGCGGGCTATTAAGTCAGTGGTGAAAGCCCCAAGCTTAACTTGGGAACTGCCATTGATACTGATGGTCTTGAGTACATTTGAGGTGGGCGGAATGTGTCATGTAGCGGTGAAATGCTTAGATATGACACAGAACACCGATTGCGAAGGCAGCTCACTAAACTGTAACTGACGCTGAGGCACGAAAGCGTGGGGAGCAAACAGGATTAGATACCCTGGTAGTCCACGCCCTAAACGATGATCACTCGATGTGTGCGATATACTGTACGCGTCTGAGCGAAAGCATTAAGTGATCCACCTGGGGAGTACGACCGCAAGGTTGAA
>OTU397
GAAGGTGGCTAGCGTTGCTCGGATTTACTGGGCATAAAGCGCGCGTAGGTGGTCTTGTAAGCGGGGGATGAAAGCCCATGGCTCACCCATGGAACTGTCCTTCGGACTGCAAGGCTGGAGGGCGGGAGGGGAGAATGGAATTCCCGGTGTAGCGGTGAAATGCGTAGATATCGGGAGGAACGCCGGTGGCGAAAGCGATTCTCTGGCCCGTCCCTGACACTGAGGCGCGAGAGCTAGGGGAGCAAACAGGATTAGATACCCTGGTAGTCCTAGCTGTAAACGATGGGCACTGGGTAGAGGGGGTGTCGATACTCTCTCTGCCGAAGCAAATGTGTTAAGTGCCCCGCCTGGGGAGTACGGTCGCAAGGCTAAA
>OTU398
GTAGGAGGCAAGCGTTATCCGGAGTTACTGGGCGTAAAGAGCGTGTAGGCGGGCTGGCAAGTCTGGTGTGAAAGCTCCCGGCTAAACTGGGAGAGTGCATTGGAGACTGCCAATCTAGAGGCTGTCAGAGGGTCGTGGAATTCCGGGTGTAGTGGTGAAATGCGTAGAGATCCGGAGGAACACCAGTGGCGAAGGCGACGACCTGGGGCAGAACTGACGCTGAGACGCGAAAGCACGGGGAGCGAACGGGATTAGAAACCCCGGTAGTCCGTGCCGTAAACGATGCACACTAGGTGTTCGGGGGCCTACGGGCTTTTGAGTGCCGCAGCTAACGCGATAAGTGTGCCGCCTGGGGAGTACGGTCGCAAGGCTAAA
>OTU399
GTAGGGGGCGAGCGTTGTCCGGAATCATTGGGCGTAAAGAGCTCGTAGGCGGCTCAGTAAGTCGGGTGTGAAACCCCCAGGCTCAACCTGGGGACGCCACCCGATACTGCTGTGGCTAGAGTCCAGTAGGGGAGTGTGGAATTCCCGGTGTAGCGGTGAAATGCGCAGATATCGGGAGGAACACCAGCGGCGAAGGCGGCACTCTGGGCTGGAACTGACGCTGAGGAGCGAAAGCGTGGGTAGCAAACAGGATTAGATACCCTGGTAGTCCACGCCGTAAACGATGGGTGCTAGACGTTGGCGAGCTTGCTCGTCAGTGTCGCAGCTAACGCGTTAAGCACCCCGCCTGGGGAGTACGGCCGCAAGGTTGAA
>OTU400
GAAGGGGGCTAGCGTTGTTCGGAATTACTGGGCGTAAAGCGCACGTAGGCGGATCGATCAGTCAGGGGTGAAATCCCGCAGCTCAACTGCGGAACTGCCTTTGATACTGTCGATCTAGAGTATGGAAGAGGTGAGTGGAATTCCGAGTGTAGAGGTGAAATTCGTAGATATTCGGAGGAACACCAGTGGCGAAGGCGGCTCACTGGTCCATTACTGACGCTGAGGTGCGAAAGCGTGGGGAGCAAACAGGATTAGATACCCTGGTAGTCCACGCCGTAAACGATGAATGTTAGCCGTCGGGCAGTTTACTGTTCGGTGGCGCAGCTAACGCATTAAACATTCCGCCTGGGGAGTACGGTCGCAAGATTAAA
>OTU401
GTAGGGGGCGAGCGTTGTCCGGAATCATTGGGCGTAAAGAGCTCGTAGGCGGCTCAGTAAGTCGGGTGTGAAACCCCCAGGCTCAACCTGGGGACGCCACCCGATACTGCTGTGGCTAGAGTCCAGTAGGGGAGTGTGGAATTCCCGGTGTAGCGGTGAAATGCGCAGATATCGGGAGGAACACCAGCGGCGAAGGCGGCACTCTGGGCTGGAACTGACGCTGAGGAGCGAAAGCGTGGGTAGCAAACAGGATTAGATACCCTGGTAGTCCTAGCCGTAAACGTTGGGTGCTAGGTGTGGGCGGATATCGACCCCGTCCGTGCCGAAGCTAACGCATTAAGCACCCCGCCTGGGGAGTACGGCCGCAAGGCTAAA
>OTU402
GAACCGTGCGAACGTTATTCGGAATCACTGGGCTTAAAGCGCGTGTAGGCGGGTCGGTGCGTCGGCCGCTGAAATCCCCCGGCTCAACCGGGGAAGGGGCGCCGATACGACCGGCCTGGAGCGACGTAGGGGGAACTGGAACTTCCGGTGGAGCGGTGAAATGCGTTGAGATCGGAAGGAACGCCCGTGGCGAAAGCGAGTTCCTGGACGTCGGCTGACGCTGAGACGCGAAAGCCAGGGGAGCGAACGGGATTAGATACCCCGGTAGTCCTGGCCGTAAACGATGGGCACTGGGTAGGGGGCTCGCCGATGGGCTCCCTGCCGTAGGGAAACCGTGAAGTGCCCCGCCTGGGGAGTATGGTCGCAAGGCTGAA
>OTU403
GTAGGACGCAAGCGTTATCCGGAGTTACTGGGCGTAAAGCGCGGGCAGGCGGTTCCCCAAGTCTGATGTGAAATCTCCGGGCTTAACCGGGAGAGGCCATTGGAAACTGGGGAGCTGGAGGGCAGTAGAGGTAGGCGGAATTCCGGGTGGAGTGGTGAAATGCGTAGAGATCCGGAGGAACACCAGAGGCGAAGGCGGCCTACTGGGCTGCACCTGACGCTGAGCCGCGAAAGCCAGGGGAGCGAACGGGATTAGAAACCCCGGTAGTCCTGGCCGTAAACGATGTGTGCTGGATGGTGGGGGGTTAAACCCTCGCTGTCGAAGCTAACGCGATAAGCACACCGCCTGGGGAGTACGACCGCAAGGTTAAA
>OTU404
GTAGGGACCAAGCGTTGTTCGGATTTACTGGGCGTAAAGGGCGCGTAGGCGGCGCGGTAAGTCACTTGTGAAATCTCTGAGCTTAACTCAGAACGGCCAAGTGATACTGCAGTGCTAGAGTGTGGAAGGGGCAATCGGAATTCTTGGTGTAGCGGTGAAATGCGTAGATATCAAGAGGAACACCTGAGGTGAAGACGGGTTGCTGGGCCAACACTGACGCTGAGGCGCGAAAGCCAGGGGAGCAAACGGGATTAGATACCCCGGTAGTCCTGGCCCTAAACGATGAATACTTGGTGTCTGGAGTTTTAATGCTCCGGGTGCCGTCGCTAACGTTTTTAGTATTCCGCCTGGGGAGTACGCTCGCAAGAGTGAA
>OTU405
GTAGGGGCCAAGCGTTGTCCGGATTTATTGGGCGTAAAGAGCTCGTAGGCGGTTGGGTAAGTCGGGTGTGAAAACTCCAGGCTCAACTTGGAGACGCCACCCGATACTGCTCTGACTTGAGTTCGGTAGGGGAGTGGGGAATTCCTGGTGTAGCGGTGAAATGCGCAGATATCAGGAGGAACACCGGTGGCGAAGGCGCCACTCTGGGCCGAAACTGACGCTGAGGAGCGAAAGCGTGGGTAGCAAACAGGATTAGATACCCTGGTAGTCCACGCCGTAAACGTTGGGCACTAGGTGTGGGCCCTAACCAACGGGGTCCGTGCCGTAGCTAACGCATTAAGTGCCCCGCCTGGGGAGTACGGCCGCAAGGTTAAA
>OTU406
AGAGGGTGCAAGCGTTGTTCGGAATTACTGGGCGTAAAGCGCGTGTAGGTGGCGAGATAAGTCGGGTGTGAAATCCCTTGGCTTAACCAAGGAAGTGCATTCGATACTGTTTCGCTTGAGTATCGGAGGGGTCGGCGGAATTCCCGGTGTAGAGGTGAAATTCGTAGATATCGGGAGGAACACCTGTGGCGAAGGCGGCCGACTGGACGATCACTGACACTGAGACGCGAAAGCGTGGGTAGCAAACAGGATTAGATACCCTGGTAGTCCACGCTGTAAACGATGAGTGCTAGACGTCATGGGTATTGACCCCTGTGGTGTCGAAGTTAACACGTTAAGCACTCCGCCTGGGGAGTACGGTCGCAAGATTAAA
>OTU407
AGAGGTGCCGAGCGTTAGGCGGAATCACTGGGCTTAAAGCGTGTGTAGGCGGATTTGTAAGTACCTTGTGAAATCCCATGGCTCAACCATGGAACTGCTCGGTATACTGCTTATCTTGAGCCACTTAGGGGCAGTCGGAACAGATGGTGGAGCGGTGAAATGCGTAGATATCATCTGGAACGCCAACGGTGAAAACAGACTGCTGGGAGTGTGCTGACGCTGAGACACGAAAGCCAGGGGAGCAAACGGGATTAGATACCCCGGTAGTCCTGGCTGTAAACGATGTCGACTAGATCGTGGTACCTTTGACGGTTTCACGGTCGAAGCAAAAGTGCTAAGTCGACCGCCTGGGAAGTACGGTCGCAAGGCTAAA
>OTU408
GAACCGTGCGAACGTTGTTCGGAATCACTGGGCTTAAAGGGCGCGTAGGCGGTCGGGCAAGTCCGGGGTGAAATCCTGCAGCTTAACTGTAGAAGTGCCTTGGATACTGCTCGGCTCGAGGGAGGTAGGGGTCTGTGGAACTTCTGGTGGAGCGGTGAAATGCGTTGATATCAGAAGGAACGCCGGTGGCGAAAGCGGCAGACTGGACCTCTTCTAACGCTGAGGCGCGAAAGCTAGGGGAGCAAACGGGATTAGATACCCCGGTAGTCCTAGCCCTAAACGTTGAGCACTAGATTGCAGACTAGTCATGGGTTTGCAGTCGAAGCAAAAGTGTTAAGTGCTCCGCCTGGGGAGTATGGTCGCAAGGCTGAA
>OTU409
AGAGGTCTCAAGCGTTGTTCGGATTCATTGGGCGTAAAGGGTGCGTAGGTGGCGAGGCAAGTCGGATGTGAAATCCCGGGGCTTAACCCCGGAACTGCATTCGATACTGCCTTGCTCGAGTACTGGAGAGGAGACTGGAATTTACGGTGTAGCAGTGAAATGCGTAGATATCGTAAGGAAGACCAGTGGCGAAGGCGAGTCTCTGGACAGTTACTGACACTGAGGCACGAAGGCCAGGGGAGCAAACGGGATTAGATACCCCGGTAGTCCTGGCAGTAAACGGTGCGCGTTTGGTGTGGGAGGATTCGACCCCTTCCGTGCCGGAGCTAACGCGTTAAACGCGCCGCCTGGGGAGTACGGTCGCAAGATTAAA
>OTU410
GGAGGGTGCTAGCGTTGTTCGGAATTACTGGGCGTAAAGGGCGCGTAGGCGGCTCTTGGAGTCGGATGTGAAAGCCCGGGGCTCAACCCCGGAACGGCATCCGATACTCTTGGGCTCGAGACCGGGAGAGGAGGGTGGAATACCCAGTGTAGAGGTGAAATTCGTAGATATTGGGTGGAACACCGGTGGCGAAAGCGGCTCTCTGGCCCGGTTCTGACGCTGAGGCGCGAAAGCGTGGGGAGCAAACAGGATTAGATACCCTGGTAGTCCACGCCCTAAACGATGTGCGCTGGACGTTGGCGGGCTTGCCCGTCGGTGTCGGAGCTAACGCGGTAAGCGCACCGCCTGGGGAGTACGGCCGCAAGGTTAAA
>OTU411
GTAGGTGGCAAGCGTTGTCCGGATTTACTGGGCGTAAAGCGCGTGTAGGTGGTTTGGAAAGTCCGGGGTGAAATCTTGCGGCTCAACTGCAAGAGGTCCTTGGATACTTCCAGACTTGAGGGAGGCAGAGGAAGGTGGAATTCCCGGTGTAGTGGTGAAATGCGTAGATATCGGGAGGAACACCAGTGGCGAAGGCGGCCTTCTGGGCCTTTCCTGACGCTGAGGCGCGAAAGCGTGGGTAGCAAACCGGATTAGATACCCGGGTAGTCCACGCCCTAAACGATGAGCACTAGGTGTGGGGGGTATCGACCCCCTCCGTGCCGAAGCTAACGCGATAAGTGCTCCGCCTGGGGACTACGGCCGCAAGGCTAAA
>OTU412
GTAGGTGGCAAGCGTTGTCCGGAATTATTGGGCGTAAAGCGCGCGCAGGCGGCCTCTTAAGTCTGATGTGAAAGCCCCCGGCTCAACCGGGGAGGGCCATTGGAAACTGGGAGGCTTGAGTATAGGAGAGAAGAGTGGAATTCCACGTGTAGCGGTGAAATGCGTAGAGATGTGGAGGAACACCAGTGGCGAAGGCGACTCTTTGGCCTATAACTGACGCTGAGGCGCGAAAGCGTGGGGAGCAAACAGGATTAGATACCCTGGTAGTCCACGCCGTAAACGATGAGTGCTAGGTGTTGGAGGGTTTCCGCCCTTCAGTGCTGAAGCTAACGCATTAAGCACTCCGCCTGGGGAGTACGGTCGCAAGGCTGAA
>OTU413
GAAGGGGGCTAGCGTTGTTCGGAATTACTGGGCGTAAAGCGAGTGTAGGTGGTTGTCCAAGTTGGATGTGAAAGCCTTGAGCTCAACTCAAGAAATGCATTCAGGACTGGATGGCTAGAGGACCGGAGAGGATAGTGGAATTCCCAGTGTAGTGGTGAAATACGTAGAGATTGGGAAGAACACCAGTGGCGAAGGCGGCTATCTGGACGGTTTCTGACACTAAGACTCGAAAGCGTGGGGAGCAAACAGGATTAGATACCCTGGTAGTCCACGCCCTAAACGATGTCAACTGGTTGTTGGGTCTTCACTGACTCAGTAACGAAGCTAACGCGTGAAGTTGACCGCCTGGGGAGTACGGCCGCAAGGTTGAA
>OTU414
AGAGGGGGCAAGCGTTGCTCGGAATCACTGGGCGTAAAGGGCGCGTAGGCGGGATGGCAAGTCAGTCGTGAAATCTCTCGGCTCAACCGAGAAACGTCGGCTGATACTGCCGTTCTTGAGGGATGCAGAGGAGACTGGAATTCCCGGTGTAGCGGTGAAATGTGTAGAGATCGGGAGGAACACCGGTGGCGAAGGCGGGTCTCTGGGCATTTCCTGACGCTGAGGCGCGAAAGCGTGGGGAGCAAACAGGATTAGATACCCTGGTAGTCCACGCCGTAAACGATGAGTGCTAGGTGTCACGGGCTTTGACCCTCGTGGTGCCGAAGCTAACGCGTTAAGCACTCCGCCTGGGGAGTACGGCCGCAAGGCTAAA
>OTU415
GAAGGATGCAAGCGTTATCCGGATTCATTGGGTTTAAAGGGAGCGTAGGCGGTCCCGTAAGTCAGTGGTGAAATCTCCTCGCTTAACGAGGAAATTGCCATTGATACTGCAGGACTTGAGTACAGTTGCCGTTGGCGGAATATGACATGTAGTGGTGAAATACATAGAGATGTCATAGAACACCGATTGCGAAGGCAGCTAACGAAACTGTAACTGACGCTGAGGCTCGAAAGTGCGGGGATCAAACAGGATTAGATACCCTGGTAGTCCGCACTGTAAACGATGATTACTCGCTGCTGGGAGGTAACTTTCAGTGGCTTAGCGAAAGCGATAAGTAATCCACCTGGGGAGTACGCCGGCAACGGTGAA
>OTU416
GAAGGGGGCTAGCGTTGCTCGGAATCACTGGGCGTAAAGGGCGCGTAGGCGGACTCTTAAGTCGGGGGTGAAAGCCCAGGGCTCAACCCTGGAATTGCCTTCGATACTGAGAGTCTTGAGTTCGGAAGAGGTTGGTGGAACTGCGAGTGTAGAGGTGAAATTCGTAGATATTCGCAAGAACACCAGTGGCGAAGGCGGCCAACTGGTCCGATACTGACGCTGAGGCGCGAAAGCGTGGGGAGCAAACAGGATTAGATACCCTGGTAGTCCACGCCGTAAACGATGAATGCCAGCCGTTGGGGTGCATGCACTTCAGTGGCGCAGCTAACGCTTTAAGCATTCCGCCTGGGGAGTACGGTCGCAAGATTAAA
>OTU417
AGAGGGTGCAAACGTTGCTCGGAATTACTGGGCGTAAAGCGCGTGTAGGCGGGTTTCCAAGTCAGATGTGAAATCCCCGGGCTCAACCCGGGAACTGCATTTGAAACTGGGAGTCTTGAGTATCGGAGAGGAAAGCGGAATTCCTGGTGTAGAGGTGAAATTCGTAGATATCAGGAGGAACACCGGTGGCGAAGGCGGCTTTCTGGACGATAACTGACGCTGAGACGCGAAAGCGTGGGGAGCAAACAGGATTAGATACCCTGGTAGTCCACGCCGTAAACGATGAACACTAGGTGTCGTGGGTATTGACCCCCGCGGTGCCGTAGCTAACGCATTAAGTGTTCCGCCTGGGAAGTACGGTCGCAAGACTAAA
>OTU418
GTAGGGGGCGAGCGTTGTCCGGATTTATTGGGCGTAAAGAGCTCGTAGGCGGTTTGGCAAGTCGGGTGTGAAAACTCCGGGCTCAACTCGGAGACGCCACTCGATACTGCTATGACTCGAGTCCGGTAGGGGAGTGCGGAATTCCTGGTGTAGCGGTGAAATGCGCAGATATCAGGAGGAACACCGGTGGCGAAGGCGGCACTCTGGGCCGGAACTGACGCTGAGGAGCGAAAGCGTGGGGAGCGAACAGGATTAGATACCCTGGTAGTCCACGCCGTAAACGTTGGGCACTAGGTGTGGGGCTCGATCGACGGGCTCCGTGCCGTAGCTAACGCATTAAGTGCCCCGCCTGGGAAGTACGGCCGCAAGGCTAAA
>OTU419
AGAGGGGGCAAGCGTTGCTCGGAATCACTGGGCGTAAAGGGCGTGTAGGCGGGAGCGTGAGTCGGTCGTGAAAGCCTTCGGCTCAACCGAAGAAGGGCGGCCGATACTGCGTTCCTTGAGGGGTGGAGAGGAGACTGGAATTCCCGGTGTAGCGGTGAAATGTGTAGATATCGGGAGGAACACCGGTGGCGAAGGCGGGTCTCTGGCCACACCCTGACGCTGAGGCGCGAAAGCGTGGGGAGCAAACGGGATTAGATACCCCGGTAGTCCACGCGGTAAACGATGACGACTAGGTGTGGGGGGGTTCAGTCCCTTCCGTGCCGCAGCTAACGCATTAAGTCGTCCGCCTGGGGAGTACGGCCGCAAGGTTGAA
>OTU420
GAAGGGGGCTAGCGTTGTTCGGAATTACTGGGCGTAAAGAGCGCGTAGGCGGTCTGGTAAGTTGGGAGTGAAAGCCCGGGGCTTAACCTCGGAATTGCTTTCAAAACTGCCTGACTAGAGTGTAGTAGGGGATGATGGAATTCCTAGTGTAGAGGTGAAATTCTTAGATATTAGGAGGAACACCGGTGGCGAAGGCGGTCATCTGGGCTACAACTGACGCTGAGGCGCGAAAGCGTGGGGAGCAAACAGGATTAGATACCCTGGTAGTCCACGCTGTAAACGATGAGTGCTAGGTATCGGGAGAATTTCTTTCGGTTCCGTAGTTAACACGTTAAGCACTCCGCCTGGGGAGTACGATCGCAAGATTAAA
>OTU421
GAACTGTGCGAACGTTATTCGGAATCACTGGGCTTACAGGGTGCGTAGGCGGCTATTCAGGTCAGGTGTGAAAGCCCCCGGCTCAACCGGGGAACTGCGCTTGAAACCGAGTGGCTCGAGTCAGCTAGAGGTACACGGAACTTCCAGTGGAGCGGTGAAATGTGTTGATATTGGAAGGAACACCGGAGGCGAAAGCGGTGTACTGGGGCTGGTCTGACGCTGAGGCACGAAAGCCAGGGGAGCGAACGGGATTAGATACCCCGGTAGTCCTGGCCGTAAACGATGAGTGCTGGACGGGAGGAGGTTCGCCTTCTCCGGTCGGAGCGAAAGCGGGAAGCACTCCGCCTGGGGAGTATGGTCGCAAGGCTGAA
>OTU422
GGAGGGTGCAAGCGTTATCCGGATTTACTGGGTTTAAAGGGTGCGTAGGTGGGTCTGTAAGTCAGTGGTGAAATCTCCGGGCTTAACTCGGAAACTGCCATTGATACTATAGGTCTTGAATTATCTGGAGGTGAGCGGAATATGTCATGTAGCGGTGAAATGCTTAGATATGACATAGAACACCAATTGCGAAGGCAGCTCACTACGGATATATTGACACTGAGGCACGAAAGCGTGGGGATCAAACAGGATTAGATACCCTGGTAGTCCACGCCCTAAACGATGGATACTCGACATACGCGATACACAGTGTGTGTCTGAGCGAAAGCATTAAGTATCCCACCTGGGAAGTACGATCGCAAGATTGAA
>OTU423
GAAGGGGGCTAGCGTTGTTCGGAATTACTGGGCGTAAAGCGCACGTAGGCGGATTGTTAAGTGAGGGGTGAAATCCCAGGGCTCAACCCTGGAACTGCCTTTCATACTGGCAATCTAGAGTCCAGAAGAGGTGAGTGGAATTCCGAGTGTAGAGGTGAAATTCGTAGATATTCGGAGGAACACCAGTGGCGAAGGCGGCTCACTGGTCTGGTACTGACGCTGAGGTGCGAAAGCGTGGGGAGCAAACAGGATTAGATACCCTGGTAGTCCACGCTGTAAACGATGGGCACTAGGTGTCCGGGGTATTGACCCCCTGGGTGCCGCAGCTAACGCATTAAGTGCCCCGCCTGGGGAGTACGGTCGCAAGATTAAA
>OTU424
GTAGGGGGCAAGCGTTGTCCGGAATCATTGGGCGTAAAGCGCGTGTAGGCGGTCCGGTAAGTCGGCTGTGAAAGTCCAGGGCTCAACCCTGGGATGCCGGTCGATACTGCCGGACTAGAGTTCGGAAGAGGCGAGTGGAATTCCCGGTGTAGCGGTGAAATGCGCAGATATCGGGAGGAACACCAATGGCGAAGGCAGCTCGCTGGGACGTTACTGACGCTGAGACGCGAAAGCGTGGGGAGCAAACGGGATTAGATACCCCGGTAGTCCACGCGGTAAACGATGACGACTAGGTGTGGGGGGGTTAAGTCCCTTCCGTGCCGCAGCTAACGCATTAAGTCGTCCGCCTGGGGAGTACGGCCGCAAGGTTGAA
>OTU425
GAACCGTGCGAACGTTGTTCGGAATCACTGGGCTTAAAGGGCGCGTAGGCGGTTTACCAAGTCGGGGTTGAAATCTTTCGGCTCAACCGGAAAAGTGGCTTCGATACTGGTAAGCTGGAGGGAGGTAGGGGCGGATGGAACTTCCGGTGGAGCGGTGAAATGTGTTGATATCGGAAGGAACGCCGGTGGCGAAAGCGATCCGCTGGACCTCTTCTGACGCTGAGGCGCGAAAGCCAGGGGAGCAAACGGGATTAGATACCCCGGTAGTCCTGGCCCTAAACGATGGGTACTGAGTAGTGGACTTGCATGGGTTCACTGCTGAAGCAAAAGTGGTAAGTACCCCGCCTGGGGAGTATGGTCGCAAGGCTGAA
>OTU426
AGAGGGTGCAAACGTTGCTCGGAATCATTGGGCGTAAAGCGCACGTAGGCGGCCCAGCAAGTGGGGAGTGAAAGCCCTCGGCTTAACCGAGGAAGTGCTTTCCAAACTACTGGGCTTGAATACTGGAGAGGGTCGCGGAATTCCCGGTGTAGAGGTGAAATTCGTAGATATCGGGAGGAACACCAGTGGCGAAGGCGGCGACCTGGACAGATATTGACGCTGAGGTGCGAAAGCGTGGGGAGCAAACAGGATTAGATACCCTGGTAGTCCACGCCGTAAACGATGAGTGCTAGATGTCGCGGGTATTGACCCCTGCGGCGTCGAAGTTAACGCATTAAGCACTCCGCCTGGGGAGTACGGCCGCAAGGCTAAA
>OTU427
GAAGGGGGCTAGCGTTGCTCGGAATCACTGGGCGTAAAGGGTGCGTAGGCGGGTCTTTAAGTCAGGGGTGAAATCCTGGAGCTCAACTCCAGAACTGCCTTTGATACTGAAGATCTTGAGTTCGGGAGAGGTGAGTGGAACTGCGAGTGTAGAGGTGAAATTCGTAGATATTCGCAAGAACACCAGTGGCGAAGGCGGCTCACTGGCCCGATACTGACGCTGAGGCACGAAAGCGTGGGGAGCAAACAGGATTAGATACCCTGGTAGTCCACGCTGTAAACGATGGGCACTAGGTGTCCGGGGTATTGACCCCCTGGGTGCCGCAGCTAACGCATTAAGTGCCCCGCCTGGGGAGTACGGTCGCAAGATTAAA
>OTU428
GAAGGGGGCTAGCGTTGTTCGGAATCACTGGGCGTAAAGCGCACGTAGGCGGATTGTTAAGTCAGGGGTGAAAGCCTGGAGCTCAACTCCAGAACTGCCCTTGATACTGGCAATCTCGAGTCCGGAAGAGGTAAGTGGAACTCCGAGTGTAGAGGTGAAATTCGTAGATATTCGGAAGAACACCAGTGGCGAAGGCGGCTTACTGGTCCGGTACTGACGCTGAGGTGCGAAAGCGTGGGGAGCAAACAGGATTAGATACCCTGGTAGTCCACGCCGTAAACGATGGAGGCTAGCCGTTGGCAAGCATGCTTGTCAGTGGCGCAGCTAACGCATTAAGCCTCCCGCCTGGGGAGTACGGTCGCAAGATTAAA
>OTU429
GTAGGGGGCGAGCGTTGTCCGGAATCATTGGGCGTAAAGAGCTCGTAGGCGGCTCAGTAAGTCGGGTGTGAAACCCCCAGGCTCAACCTGGGGACGCCACCCGATACTGCTGTGGCTAGAGTCCAGTAGGGGAGTGTGGAATTCCCGGTGTAGCGGTGAAATGCGCAGATATCGGGAGGAACACCAATGGCGAAGGCAGCTCGCTGGGACGTTACTGACGCTGAGACGCGAAAGCGTGGGGAGCAAACAGGATTAGATACCCTGGTAGTCCACGCCGTAAACGATGGGCACTAGGTGTGGGAGGTGTCGACTCCTCCCGTGCCGGAGCTAACGCATTAAGTGCCCCGCCTGGGGAGTACGGCCGCAAGGCTAAA
>OTU430
AGAGGGTGCAAACGTTGCTCGGAATTACTGGGCGTAAAGCGCGTGTAGGCGGGCCTTCAAGTCGGACGTGAAAGCCCTGAGCTCAACTCAGGAACTGCATCCGAAACTGAAGGCCTGGAGTAGTGGAGAGGGAAGCAGAATTCCTGGTGTAGAGGTGAAATTCGTAGATATCAGGAGGAACACCGGTGGCGAAGGCGGCTTCCTGGACACTTACTGACGCTGAGACGCGAAAGCGTGGGGAGCAAACAGGATTAGATACCCTGGTAGTCCACGCCGTAAACGATGAGTGCTGGGTGTCGTGGGTTTTGACCCCTGCGGTGCCGTAGCTAACGCGTTAAGCACTCCGCCTGGGGAGTACGGCCGCAAGGCTAAA
>OTU431
GAACCGTGCGAACGTTGTTCGGAATCACTGGGCTTAAAGGGCGCGTAGGCGGGCTATCAAGTCCGGGGTGAAATCCTCCAGCTTAACTGGAGAACGGCCTCGGATACTGATGGTCTCGAGGAGGATAGGGGCACACGGAACTGTGGGTGGAGCGGTGAAATGCGTTGATATCCATAGGAACTCCGGTGGCGAAAGCGGTGTGCTGGATCCTTTCTGACGCTGAGGCGCGAAAGCCAGGGGAGCAAACGGGATTAGATACCCCGGTAGTCCTGGCCCTAAACGTTGGGTACTAGGTAGTAGACTAGACATGGGTTTACTTCCGAAGCAAAAGTGCTAAGTACCCCGCCTGGGGAGTATGGTCGCAAGGCTGAA
>OTU432
GGAGGGTGCGAGCGTTGTCCGGAATCACTGGGCGTAAAGGGCGCGTAGGTGGCTTCTCAAGCGCGCGGTGAAAGCCCGGGGCTCAACCCCGGGTCGGCCGTGCGGACTGGGAGGCTCGAGCACTGTAGGGGCGGGTGGAATTCCGGGTGTAGCGGTGGAATGCGTAGAGATCCGGAAGAACACCGGTGGCGAAGGCGGCCCGCTGGGCAGGAAGGCTCGCAAGAGCCGGCTGACACTGAGGCGCGACAGCGTGGGGAGCAAACAGGATTAGATACCCTGGTAGTCCACGCCGTAAACGATGGGCACTAGGTGCCTGGGGGAGCGACCCCCCGGGTGCCGGCGCTAACGCATTAAGTGCCCCGCCTGGGGAGTACGGCCGCAAGGCTGAA
>OTU433
GTAGGGTGCAAGCGTTGTCCGGAATTATTGGGCGTAAAGAGCTCGTAGGCGGCGTGTCACGTCGGATGTGAAAGCCCATGGCTTAACTGTGGGTCTGCATTCGATACGGGCAGGCTGGAGTTCGGTAGGGGAGATCGGAATTCCTGGTGTAGCGGTGAAATGCGCAGATATCAGGAGGAACACCGGTGGCGAAGGCGGATCTCTGGGCCGATACTGACGCTGAGGAGCGAAAGCATGGGGAGCGAACAGGATTAGATACCCTGGTAGTCCATGCCGTAAACGTTGGGCACTAGGTGTGGGCGACATTCCACGTTGTCCGTGCCGCAGCTAACGCATTAAGTGCCCCGCCTGGGGAGTACGGCCGCAAGGCTAAA
>OTU434
AGAGGGTGCGAGCGTTGTCCGGAATCACTGGGCGTAAAGGGCGCGTAGGCGGCTTCTCACGCGTGCGGTGAAAGCTCGGGGCTTAACTCCGAGTCTGCCGTGCGAACGGGGAGGCTTGAGTCTGGTAGAGGTCGATGGAATTCCGGGTGTAGCGGTGGAATGCGTAGAGATCCGGAAGAACACCGGTGGCGAAGGCGGTCGACTGGGCCAGTACTGACGCTGAGGCGCGACAGCGTGGGGAGCAAACAGGATTAGATACCCTGGTAGTCCACGCCGTAAACGATGGGCACTAGGTCCTTGGGGGAGCGACCCCTTGAGGGCCGGCGCTAACGCATTAAGTGCCCCGCCTGGGGAGTACGGCCGCAAGGCTGAA
>OTU435
GTAGGGTCCGAGCGTTGTCCGGAATTATTGGGCGTAAAGGGCTTGTAGGCGGTTTGTCACGTCGGAAGTGAAAACTCAGGGCTCAACCCTGAGCCTGCTTCCGATACGGGCAAACTAGAGGAATGCAGGGGAGAATGGAATTCCTGGTGGAGCGGTGGAATGCGCAGATATCAGGAGGAACACCGGTGGCGAAGGCGGTTCTCTGGGCATTTCCTGACGCTGAGAAGCGAAAGCGTGGGGAGCAAACAGGCTTAGATACCCTGGTAGTCCACGCCGTAAACGGTGGGCACTAGGTGTGGGGAACATTCCACGTTCTCCGTGCCGAAGCTAACGCATTAAGTGCCCCGCCTGGGGAGTACGGCCGCAAGGCTAAA
>OTU436
GTAGGGTGCGAGCGTTGTCCGGAATTATTGGGCGTAAAGAGCTCGTAGGCGGCTTGTCGCGTCGACCGTGAAAACTTGGGGCTCAACCCCAAGCCTGCGGTCGATACGGGCAGGCTAGAGTTCGGTAGGGGAGACTGGAATTCCTGGTGTAGCGGTGAAATGCGCAGATATCAGGAGGAACACCGATGGCGAAGGCAGGTCTCTGGGCCGATACTGACGCTGAGGAGCGAAAGCGTGGGGAGCGAACAGGATTAGATACCCTGGTAGTCCACGCTGTAAACGTTGGGCGCTAGGTGTGGGGGGCCTCTCCGGTTCCCTGTGCCGCAGCTAACGCATTAAGCGCCCCGCCTGGGGAGTACGGCCGCAAGGCTAAA
>OTU437
GAACCGTGCGAACGTTGTTCGGAATCACTGGGCTTAAAGGGCGCGTAGGCGGGTGACTGAGTCCGAGGTGAAAGCGTTCGGCCCAACCGGACAAGGGCCTCGGATACCAGTCGTCTCGAGGGAGGTAGGGGTCGGTGGAACTTCCGGTGGAGCGGTGAAATGCGTAGATATCGGAAGGAACGCCGGTGGCGAAAGCGGCCGACTGGACCTCTTCTGACGCTGAGGCGCGAAAGCCAGGGGAGCGAACGGGATTAGATACCCCGGTAGTCCTGGCCCTAAACGATGGGTACCAGGTTGTGGGCCTGACATGGGCTCACAGCCGAGGCAAAAGTGTTAAGTACCCCGCCTGGGGAGTATGGTCGCAAGGCTGAA
>OTU438
GAAGGATCCAAGCGTTATCCGGATTCATTGGGTTTAAAGGGTGCGTAGGCGGACTTATAAGTCAGTGGTGAAAGCCGATAGCTTAACTATCGAACTGCCATTGATACTGTAGGTCTAGAGTATAGATGATGTTGGCGGAATATGACATGTAGCGGTGAAATGCATAGATATGTCATAGAACACCGATTGCGAAGGCAGCTGACAAAACTATAACTGACGCTGATGCACGAAAGTGCGGGGATCAAACAGGATTAGATACCCTGGTAGTCCGCACAGTAAACGATGATAACTAGATGTGTGCGATATACAGTACGCGTCCAAGCGAAAGCGATAAGTTATCCACCTGGGGAGTACGCTCGCAAGAGTGAA
>OTU439
GAAGGGGGCTAGCGTTGCTCGGAATCACTGGGCGTAAAGGGCGCGTAGGCGGCCCTGTTGGTCGGGCGTGAAATCCCCGGGCTCAACCCGGGGGCTGCGCCCGAAACGGCGGGGCTGGAGGCAAGGAGAGGCTCGCGGAATTCCCAGTGTAGAGGTGAAATTCGTAGATATTGGGAAGAACACCGGTGGCGAAGGCGGCGAGCTGGCCTTGAACTGACGCTGAGGCGCGACAGCGTGGGGAGCAAACAGGATTAGATACCCTGGTAGTCCACGCCGTAAACGATGTGCGCTGGGTGTTGGGGGGCCTAGCCCCTCAGTGCCGCAGCCAACGCGGTAAGCGCACCGCCTGGGGAGTACGGCCGCAAGGTTGAA
>OTU440
AGAGGGTGCAAACGTTGCTCGGAATCACTGGGCGTAAAGGGCGTGTAGGCGGGAAGGAAAGTCAGATGTGAAATCCCTGGGCTCAACCCAGGAACTGCATTTGAAACTCCCTTTCTTGAGTGTCGGAGAGGAAAGTGGAATTCCTGGTGTAGAGGTGAAATTCGTAGATATCAGGAGGAACACCGGTGGCGAAGGCGGCTTTCTGGACGACAACTGACGCTGAGACGCGAAAGCGTGGGGAGCAAACAGGATTAGATACCCTGGTAGTCCTAGCCGTAAACGTTGGGTGCTAGGTGTGGGCGGACATCGACCCCGTCCGTGCCGAAGCTAACGCATTAAGCACCCCGCCTGGGGAGTACGGCCGCAAGGCTAAA
>OTU441
GAACCGAGCGAACGTTGTTCGGAATCACTGGGCTTAAAGGGCGCGTAGGCGGGCCGCCGCGTCCGGGGTGAAATCCTCCCGCTCAACGGGAGAACGGCCTCGGATACGGGCGGTCTGGAGGGGGGTAGGGGCGTGCGGAACTGTGGGTGGAGCGGTGAAATGCGTTGATATCCACAGGAACTCCGGTGGCGAAGGCGGCACGCTGGACCCCACCTGACGCTGAGGCGCGAAAGCCAGGGGAGCGAACGGGATTAGATACCCCGGTAGTCCTGGCCCTAAACGATGGGTACTAGGTAGTAGACTTGACATGGGTTTACTGCCGGAGCCAAAGTGCTAAGTACCCCGCCTGGGGAGTATGGTCGCAAGGCTGAA
>OTU442
GAATGGGGCAAGCGTTGTTCGGAATCACTGGGCTTAAAGCGTGCGTAGGCGGATTTGCAAGTCAGAAGTGAAATCCCAGGGCTTAACCCTGGAATTGCTTTTGAAACTGCAAGTCTAGAATCTTGAAGAGGTTAGCAGAATTCCGAGTGTAGAGGTGAAATTCGCAGATATTCGGAGGAATACCAATGGCGTAGGCAGCTAACTGGGCAAGTATTGACGCTGAGGCACGAAAGCGTGGGGAGCAAACAGGATTAGATACCCTGGTAGTCCACGCCGTAAACGATGTGTGCTCGTTGTCGCGATCTTAGATCGCGGTAACAAAGCGAAAGTGATTAGCACACCGCCTGGGGAGTACGGTCGCAAGATTAAA
>OTU443
GGAGGGTGCAAGCGTTGTCCGGATTTATTGGGTTTAAAGGGTGCGTAGGTGGCTTATTAAGTCAGTGTTTAAAGTCAATAGCTCAACTATTGGAATGGCATTGATACTGATGAGCTTGAGTAAAGTTGAGGTAGACAGAATTGATGGTGTAGCGGTGAAATGCATAGATATCATCAAGAATACCGATTGCGAAGGCAGTTTACTAAGCTTTAACTGACACTGAGGCACGAAAGTGTGGGGATCAAACAGGATTAGATACCCTGGTAGTCCACACTGTAAACGATGATTACTCGATGTTAGCGATATTACAGTTAGCGTCTTAGCGAAAGCGTTAAGTAATCCACCTGGGGAGTACGACCGCAAGGTTGAA
>OTU444
GGAGGGTGCAAACGTTGCTCGGAATCACTGGGCGTAAAGCGCACGTAGGCGGCTCGAAAAGTCGGATGTGAAAGCCCTGGGCTCAACCTAGGAAGTGCATTCGAAACTGCCGAGCTTGAGTACGGGAGAGGGTTGCGGAATTCCCGGTGTAGAGGTGAAATTCGTAGATATCGGGAGGAACACCAGTGGCGAAGGCGGCAGCCTGGACCGATACTGACGCTGAGGTGCGAAAGCGTGGGGAGCAAACAGGATTAGATACCCTGGTAGTCCACGCCGTAAACGATGAGTGCTAGATGCAGTGGGTATTGACCCCTGCTGCGTCGTAGCTAACGCGTTAAGCACTCCGCCTGGGGAGTACGGCCGCAAGGCTAAA
>OTU445
GGAGGGTGCAAACGTTGCTCGGAATCACTGGGCGTAAAGCGCACGTAGGCGGCCTCGTAAGTTGGGTGTGAAAGCCCTGGGCTCAACCCAGGAAGTGCATCCAAAACTGCATGGCTTGAGTACCGGAGGGGTTCAGAGAATTCCTGGTGTAGAGGTGAAATTCGTAGATATCAGGAGGAATACCAGTGGCGAAGGCGCTGAACTGGACGGTAACTGACGCTGAGGTGCGAAAGCGTGGGTAGCAAACAGGATTAGATACCCTGGTAGTCCACGCCGTAAACGATGAGTGCTAGGCGGTGGGAGATTTTGACCCTCTCGCTGTCGAAGCTAACGCGTTAAGCACTCCGCCTGGGGAGTACGGTCGCAAGACTAAA
>OTU446
GAAGGGGGCTAGCGTTGTTCGGAATTACTGGGCGTAAAGCGCACGTAGGCGGATCGATCAGTCAGGGGTGAAATCCCAGAGCTCAACTCTGGAACTGCCTTTGATACTGTCGATCTAGAGTATGGAAGAGGTGAGTGGAATTCCGAGTGTAGAGGTGAAATTCGTAGATATTCGGAGGAACACCAGTGGCGAAGGCGGCTCACTGGTCCATTACTGACGCTGAGGTGCGAAAGCGTGGGGAGCAAACAGGATTAGATACCCTGGTAGTCCACGCCGTAAACGATGGGCACTAGGTGTGGGAGGTGTCGACTCCTCCCGTGCCGGAGCTAACGCATTAAGTGCCCCGCCTGGGGAGTACGGCCGCAAGGCTAAA
>OTU447
AGAGGGGGCAAGCGTTGCTCGGAATCACTGGGCGTAAAGGGCGCGTAGGCGGGATGGCAAGTCAGTCGTGAAATCTCTCGGCTCAACCGAGAAACGTCGGCTGATACTGCCGTTCTTGAGGGATGCAGAGGAGACTGGAATTCCCGGTGTAGCGGTGAAATGTGTAGAGATCGGGAGGAACACCGGTGGCGAAGGCGGGTCTCTGGGCATTTCCTGACGCTGAGGCGCGAAAGCGTGGGGAGCAAACGGGATTAGATACCCTGGTAGTCCACGCCCTAAACGATGTCAACTGGTTGTTGGGTCTTCACTGACTCAGTAACGAAGCTAACGCGTGAAGTTGACCGCCTGGGGAGTACGGCCGCAAGGTTGAA
>OTU448
GTAGGGGGCGAGCGTTGTCCGGATTTATTGGGCGTAAAGCGCGTGCAGGCGGTTCGTTAAGTCCGTTGTGAAAGCTCCTGGCTCAACTGGGAGAGGTCTTCGGATACTGGCGAACTCGAGGGAGGCAGAGGAAGGTGGAATTCCGGGTGTAGTGGTGAAATGCGTAGAGATCCGGAGGAACACCAGTGGCGAAGGCGGCCTTCTGGGCCTTTCCTGACGCTGAGACGCGAAAGCGTGGGGAGCGAACCGGATTAGATACCCGGGTAGTCCACGCCGTAAACGATGCTCACTAGATGTGGGGGGTATCGACCCCCTCTGCGTCGAAGCTAACGCATTAAGTGAGCCGCCTGGGGAGTACGGCCGCAAGGCTAAA
>OTU449
GAACCGTGCGAACGTTGTTCGGAATCACTGGGCTTAAAGGGCGCGTAGGCGGGTTCGCAAGTCTGTGGTGAAAGCCTCCAGCTTAACTGGAGAAGTGCCATGGATACTGCGAGCCTCGAGGAGGGTAGGGGCATCTGGAACAGTAGGTGGAGCGGTGAAATGCGTTGATATCTACTGGAACTCCGGTGGCGAAGGCGAGGTGCTGGACCCTTTCTGACGCTGAGGCGCGAAAGCCAGGGGAGCGAACGGGATTAGATACCCCGGTAGTCCTGGCCCTAAACGTTGAGGACTAGGTTGTGGACTGAACATGGGTTCACAGCCGGAGCAAAAGTGCTAAGTCCTCCGCCTGGGGAGTATGGTCGCAAGGCTGAA
>OTU450
AGAGACTGCAAGCGTTATTCGGATTCACTGGGCGTAAAGGGTGCGCAGGCGGTTGGGTGTGTCAGATGTGAAATCCCGAGGCTCAACCTCGGAACTGCGTCTGAAACTACTCGACTAGAGTACTGGAGAGGGTAACGGAATTCACGGTGTAGCAGTGAAATGCGTAGATATCGTGAGGAACACCAGAGGCGAAGGCGGTTACCTGGACAGTTACTGACGCTCAGGCACGAAAGCATGGGGAGCAAAAGGGATTAGATACCCCTGTAGTCCATGCCCTAAACGGTGCACACTAGGTCTTAGCGGATTCGACCCCACTAGGGCCCAAGCTAACGCGTTAAGTGTGCCGCCTGAGGACTACGGTCGCAAGACTAAA
>OTU451
GGAGGGTGCAAGCGTTATCCGGATTCACTGGGTTTAAAGGGAGCGCAGGCGGATTGGTAAGTCAGTGGTGAAAGGCTTAAGCTTAACTTGGGAACTGCCATTGATACTATTAGTCTTGAATGTTGTTGAGGTTTGCGGAATGGGTCATGTAGCGGTGAAATGCATAGATATGACCCGGAACACCTATTGCGAAGGCAGCAGGCTAAACAAATATTGACGCTGAGGCTCGAAAGCGTGGGGATCAAACAGGATTAGATACCCTGGTAGTCCACGCCCTAAACTATGATTACTCGACATATGCGATACACTGTATGTGTCTGAGCGAAAGCATTAAGTAATCCACCTGGGAAGTACGACCGCAAGGTTGAA
>OTU452
AGAGGGTGCAAACGTTGCTCGGAATCACTGGGCGTAAAGGGCGTGTAGGCGGGCGTGCAAGTCAGGCGTGAAATCCCTGGGCTCAACCCAGGAATTGCACTTGAAACTGCACGTCTTGAGTATCGGAGAGGAAAGTGGAATTCCTGGTGTAGAGGTGAAATTCGTAGATATCAGGAGGAACACCGGTGGCGAAGGCGGCTTTCTGGACGATAACTGACGCTGAGACGCGAAAGCGTGGGGAGCAAACAGGATTAGATACCCTGGTAGTCCACGCTGTAAACGATGGGCACTAGGTGTCCGGGGTATTGACCCCCTGGGTGCCGCAGCTAACGCATTAAGTGCCCCGCCTGGGGAGTACGGTCGCAAGATTAAA
>OTU453
AGAGGTCTCAAGCGTTGTTCGGATTCATTGGGCGTAAAGGGTGCGTAGGTGGTGACGCAAGTCTGGTGTGAAATCTCGGAGCTCAACTCCGAAATTGCACCGGATACTGCGTGACTCGAGGACTGTAGAGGAGATCGGAATTCACGGTGTAGCAGTGAAATGCGTAGATATCGTGAGGAAGACCAGTTGCGAAGGCGGATCTCTGGGCAGTTCCTGACACTGAGGCACGAAGGCCAGGGGAGCAAACGGGATTAGATACCCCGGTAGTCCTGGCAGTAAACGGTGCACGTTTGGTGTGGGCGGGTTCAGACCCCGTCCGTGCCGGAGCTAACGCGTTAAACGTGCCGCCTGGGAAGTACGGTCGCAAGATTAAA
>OTU454
GTAGGGGGCAAGCGTTGTCCGGATTCATTGGGCGTAAAGAGCTCGTAGGCGGTTCGATAAGTCGGGTGTGAAACCTCCAGGCTCAACCTGGAGACGCCACCCGATACTGTCGTGACTAGAGTCCAGTAGGGGAGCGTGGAATTCCTGGTGTAGCGGTGAAATGCGCAGATATCAGGAGGAACACCAGCGGCGAAGGCGGCGCTCTGGGCTGGAACTGACGCTGAGGAGCGAAAGCGTGGGGAGCGAACAGGATTAGATACCCTGGTAGTCCACGCCGTAAACGATGGGCACTAGGTGTGGGAGGTGTCGACTCCTCCCGTGCCGGAGCTAACGCATTAAGTGCCCCGCCTGGGGAGTACGGCCGCAAGGCTAAA
>OTU455
GGAGGGAGCTAGCGTTGTTCGGAATTACTGGGCGTAAAGCGCGCGTAGGCGGTTTTTTAAGTCAGAGGTGAAAGCCCAGTGCTCAACACTGGAACTGCCTTTGAAACTGGAAAACTTGAATCTTGGAGAGGTCAGTGGAATTCCGAGTGTAGAGGTGAAATTCGTAGATATTCGGAAGAACACCAGTGGCGAAGGCGACTGACTGGACAAGTATTGACGCTGAGGTGCGAAAGCGTGGGGAGCAAACAGGATTAGATACCCTGGTAGTCCACGCCGTAAACGATGATAACTAGCTGTCCGGGTTCATAGAACTTGGGTGGCGCAGCTAACGCATTAAGTTATCCGCCTGGGGAGTACGGTCGCAAGATTAAA
>OTU456
GAACCGAGCGAACGTTGTTCGGAATCACTGGGCTTAAAGGGCGCGTAGGCGGGCATCATAGTCTGTGGTGAAATCCGGCAGCTTAACTGTCGAATTGCCATGGATACTGGGTGTCTCGAGGGAGGCAGGGGTGCGCGGAACTAATGGTGGAGCGGTGAAATGCGTTGATATCATTAGGAACTCCGGTGGCGAAGGCGGCGCACTGGTCCTCTTCTGACGCTGAGGCGCGAAAGCCAGGGGAGCAAACGGGATTAGATACCCCGGTAGTCCTGGCCCTAAACGTTGGGTACTAGATAGTAGGGTTCACATGGCTTTACTGTCGAAGCAAAAGTGCTAAGTACCCCGCCTGGGGAGTATGGTCGCAAGGCTGAA
>OTU457
AGAGGGTGCAAGCGTTGTTCGGAATTATTGGGCGTAAAGGGCGCGTAGGCGGTTCGGCAAGTCTCTAGTGAAATCTCTGGGCTCAACTCAGAGTCTGCTGGGGAAACTGCCGGGCTTGAGTGTGGGAGAGGAGAGTGGAATTCCCGGTGTAGCGGTGAAATGCGTAGATATCGGGAGGAACACCTGTGGCGAAAGCGGCTCTCTGGACCACAACTGACGCTGAGGCGCGAAAGCTAGGGGAGCAAACAGGATTAGATACCCTGGTAGTCCTAGCCCTAAACGATGATTGCTTGGTGTGGTGGGTACCCAATCCCACTGTGCCGAAGCTAACGCGATAAGCAATCCGCCTGGGGAGTACGGTCGCAAGGCTGAA
>OTU458
GAAGGGGGCTAGCGTTGCTCGGAATTACTGGGCGTAAAGGGCGCGTAGGCGGACAGTTTAGTCAGAGGTGAAAGCCCAGGGCTCAACCTTGGAATTGCCTTTGATACTGGCTGTCTTGAGTTCGGGAGAGGTGAGTGGAATGCCGAGTGTAGAGGTGAAATTCGTAGATATTCGGCGGAACACCAGTGGCGAAGGCGACTCACTGGCCCGATACTGACGCTGAGGCGCGAAAGCGTGGGGAGCAAACAGGATTAGATACCCTGGTAGTCCACGCTGTAAACGATGGGCACTAGGTGTCCGGGGTATTGACCCCCTGGGTGCCGCAGCTAACGCATTAAGTGCCCCGCCTGGGGAGTACGGTCGCAAGATTAAA
>OTU459
GAAGGGGGCTAGCGTTGCTCGGAATCACTGGGCGTAAAGCGCACGTAGGCGGACTCTTAAGTCGGTGGTGAAATCCTGGAGCTCAACTCCAGAACTGCCTTCGATACTGGGAGTCTCGAGTTCGGGAGAGGTGAGTGGAACTGCGAGTGTAGAGGTGAAATTCGTAGATATTCGCAAGAACACCAGTGGCGAAGGCGGCTCACTGGCCCGATACTGACGCTGAGGTGCGAAAGCGTGGGGAGCAAACAGGATTAGATACCCTGGTAGTCCACGCCGTAAACGATGGGCACTAGGTGTGGGAGGTGTCGACTCCTCCCGTGCCGGAGCTAACGCATTAAGTGCCCCGCCTGGGGAGTACGGCCGCAAGGCTAAA
>OTU460
GGAGGGGGCTAGCGTTGTTCGGAATTACTGGGCGTAAAGGGCGCGTAGGCGGATTAGTAAGTTGGGAGTGAAAGCCCGGGGCTTAACCTCGGAATTGCTTTCAAAACTGCTAGTCTTGAGTGTAGTAGGGGATGACGGAATTCCTAGTGTAGAGGTGGAATTCTTAGATATTAGGAGGAACACCGGTGGCGAAGGCGGTCATCTGGGCTACAACTGACGCTGAGGCGCGAAAGCGTGGGGAGCAAACAGGATTAGATACCCTGGTAGTCCACGCTGTAAACGATGAGTGCTAGATATCGGGAATTTAATTCTCGGTTTCGCAGCTAACGCATTAAGCACTCCGCCTGGGGAGTACGATCGCAAGATTAAA
>OTU461
GTAGGGGGCAAGCGTTGTCCGGAATTATTGGGCGTAAAGCGCGCGCAGGCGGTCATTTAAGTCTGGTGTTTAATCCCGGGGCTCAACCCCGGATCGCACTGGAAACTGGGTGACTTGAGTGCAGAAGAGGAGAGTGGAATTCCACGTGTAGCGGTGAAATGCGTAGATATGTGGAGGAACACCAGTGGCGAAGGCGACTCTCTGGGCTGTAACTGACGCTGAGGCGCGAAAGCGTGGGGAGCAAACAGGATTAGATACCCTGGTAGTCCACGCCGTAAACGATGAGTGCTAGGTGTTAGGGGTTTCGATACCCTTGGTGCCGAAGTTAACACATTAAGCACTCCGCCTGGGGAGTACGGTCGCAAGACTGAA
>OTU462
GGAGGGTGCAAACGTTGCTCGGAATCACTGGGCATAAAGCGCACGTAGGCGGCCAACTAAGTCAGGTGTGAAAGCCCCCGGCTCAACCGGGGAATGGCTCCTGATACTGGTTGGCTCGAGGACGGTAGGGGTGAGTGGAACTCCAGGTGGAGCGGTGAAATGCGTAGATATCTGGAGGAACACCGGTGGCGAAAGCGGCTCACTGGACCGTCTCTGACGCTGAGGTGCGAAAGCCAGGGTAGCGAACGGGATTAGATACCCCGGTAGTCCTGGCCGTAAACGATGGGCACTAGATAGGGGGTAAGCCTATGATATTCCCTGTCGTAGCTAATGTGTTAAGTGCCCCGCCTGGGGAGTACGCTCGCAAGGGTAAA
>OTU463
GTAGGGGGCAAGCGTTGTCCGGATTTACTGGGCGTAAAGAGCGCGTAGGCGGTCTGTTAAGTGTAGAGTGAAAGCTCCGGGCTCAACCCGGAAACCGCTCTGCATACTGGCAGACTGGAGGGACGCAGAGGTCTGTGGAATTCCTGGTGTAACGGTGAAATGTGTTGATATCAGGAGGAACACCCATGGCGAAGGCAGCAGACTGGGCGTTTCCTGACGCTGAGGCGCGAAAGCGTGGGTAGCAAACAGGATTAGATACCCTGGTAGTCCACGCCCTAAACGATGGATACTAGGCGTCGGGGGTATCGACCCCCCCGGTGCCGCAGCAAACGCATTAAGTATCCCGCCTGGGGAGTACGGCCGCAAGGTTGAA
>OTU464
AGAGGCCTCGAGCGTTAGGCGGAATCACTGGGCTTAAAGCGTGTGTAGGCGGATCGTTAAGTGTCTTGTGAAATCCCACGGCTCAACCGTGGAACGGCTGGGCATACTGGCGATCTTGAGCAGCCTAGGGGCGACCGGAACAAACGGTGGAGCGGTGAAATGCGTAGATATCGTTTGGAACGCCGATGGTGAAAACAGGTCGCTGGGGGCTCGCTGACGCTGAGACACGAAAGCCAGGGGAGCAAACGGGATTAGATACCCCGGTAGTCCTGGCCCTAAACGATGTCCACTAGGTCGTGGCGCCTCTGACGGCGTCGCGGCCGAAGCAAAAGTGCTAAGTGGACCGCCTGGGAAGTACGGTCGCAAGGCTAAA
>OTU465
GAGAGGCCCAAACGTTATTCGGATTTACTGGGCTTAAAGAGTTCGTAGGCGGCGCAGAAAGTAGGGTGTGAAAGCCCTCGGCTCAACCGAGGAATTGCGCTCTAAACTACTGTGCTTGAGGAACCTAGAGGTGAGCAGAACTGATGGTGGAGCGGTGAAATGCGTTGATATCATCAGGAATACCGGAGGCGAAGGCGGCTCACTGGGGGTTTTCTGACGCTGAGGAACGAAAGCCAGGGGAGCGAACGGGATTAGATACCCCGGTAGTCCTGGCCGTAAACGATGAGCACTGGGCCGGAGGACTGCACAGTTTTCCGGCCGTAGCGAAAGTGTTAAGTGCTCCGCCTGGGGAGTATGGTCGCAAGGCTGAA
>OTU466
GAAGGGTGCAAGCGTTACTCGGAATTACTGGGCGTAAAGCGTGCGTAGGTGGTTGTTTAAGTCTGCTGTGAAAGCCCTGGGCTCAACCTGGGAATTGCAGTGGATACTGGGCGACTAGAGTGTGGTAGAGGATAGTGGAATTTCCGGTGTAGCAGTGAAATGCGTAGAGATCGGAAGGAACATCTGTGGCGAAGGCGACTATCTGGGCCAACACTGACACTGAGGCACGAAAGCGTGGGGAGCAAACAGGATTAGATACCCTGGTAGTCCACGCCCTAAACGATGCGAACTGGATGTTGGGCACAACTTGGTGCCCAGTATCGAAGCTAACGCGTTAAGTTCGCCGCCTGGGGAGTACGGTCGCAAGACTGAA
>OTU467
AGAGGGTGCAAACGTTGCTCGGAATCACTGGGCGTAAAGGGCGTGTAGGCGGGAAGGAAAGTCAGATGTGAAATCCCTGGGCTCAACCCAGGAACTGCATTTGAAACTCCCTTTCTTGAGTGTCGGAGAGGAAAGTGGAATTCCTGGTGTAGAGGTGAAATTCGTAGATATCAGGAGGAACACCGGTGGCGAAGGCGGCTTTCTGGACGACAACTGACGCTGAGACGCGAAAGCGTGGGGAGCAAACAGGATTAGATACCCTGGTAGTCCACGCCGTAAACGATGGGTGCTAGACGTTGGCGAGCTTGCTCGTCAGTGTCGCAGCTAACGCGTTAAGCACCCCGCCTGGGGAGTACGGCCGCAAGGTTGAA
>OTU468
AGAGGGTGCAAGCGTTGTTCGGAATTATTGGGCGTAAAGCGCGCGTAGGCGGCCGGGTCAGTCGAATGTGAAATCCCGTGGCTCAACCATGGAAGTGCATTCGAAACTACCTAGCTCGAGTGTCGGAGAGGGTGGTGGAATTCCCAGTGTAGAGGTGAAATTCGTAGATATTGGGAGGAACACCAGTGGCGAAGGCGACCGCCTGGACGACAACTGACGCTGAGGCGCGAGAGCGTGGGGAGCAAACAGGATTAGATACCCTGGTAGTCCACGCCGTAAACGATGGGTACTAGGTGTTGCGGGTATTGACCCCTGCAGTGCCGACGCTAACGCAATAAGTACCCCGCCTGGGAAGTACGGCCGCAAGGCTAAA
>OTU469
AGAGGGTGCGAACGTTGTTCGGAATTACTGGGCGTAAAGCGCGTGTAGGCGGCCGCGCAGGTCGGGTGTGAAAGCCCTTGGCTCAACCAAGGAAGTGCACTCGAAACCGCGCGGCTCGAGTCCCGGAGAGGAAGGTGGAATTCTCGGTGTAGAGGTGAAATTCGTAGATATCGGGAGGAACACCGGCGGCGAAAGCGGCCTTCTGGACGAGGACTGACGCTGAGACGCGAAAGCGTGGGGAGCAAACAGGATTAGATACCCTGGTAGTCCACGCCGTAAACGATGGGTGCTAGGTGTCACGGGTTTTGACCCCTGTGGTGCCGTAGCTAACGCATTAAGCACCCCGCCTGGGGAGTACGGCCGCAAGGCTAAA
>OTU470
GGAGGGTGCAAGCGTTGTCCGGATTTATTGGGTTTAAAGGGTGCGTAGGCGGCTTTATAAGTCCGTGGTGAAAGCCAACAGCTCAACTGTTGAACTGCCATGGATACTGTAAGGCTTGAGTACAGACGAGGTAGGCGGAATGGATGGTGTAGCGGTGAAATGCATAGATACCATCCAGAACCCCGATTGCGTAGGCAGCTTACTAGGCTGTAACTGACGCTGAGGCACGAAAGCGTGGGGAGCGAACAGGATTAGATACCCTGGTAGTCCACGCTGTAAACGATGATTACTCGATGTTGGCGATACACAGTCAGCGTCTTAGCGAAAGCGTTAAGTAATCCACCTGGGGAGTACGCCCGCAAGGGTGAA
>OTU471
GTAGGGGGCAAGCGTTGTCCGGAATTACTGGGCGTAAAGCGCGTGTAGGCGGGACGGCAAGTCGGTCGTGAAAGGCTTCGGCTCAACCGGAGATGGCCGATCGAAACTGCCGTTCTTGAGGGTCGAAGAGGAGAGTGGAATTCCTGGTGTAGCGGTGAAATGCGTAGAGATCAGGAGGAACACCCGTGGCGAAGGCGGCTCTCTGGTCGACCTCTGACGCTGAGACGCGAAAGCGTGGGGAGCGAACGGGATTAGATACCCCGGTAGTCCACGCCGTAAACGATGGTCACTAGGTGTATGCGGTATCGACCCCGCATGTGCCGCAGCTAACGCAATAAGTGACCCGCCTGGGGAGTACGGCCGCAAGGTTGAA
>OTU472
GTAGGTGGCAAGCGTTGTTCGGAATTATTGGGCGTAAAGGGCGCGTAGGCGGTTTGTTAAGTCGGTCGTGAAAGCCCGGGGCTCAACCCCGGAGGGTCGACCGATACTGGCAGACTAGAGTACAGAAGAGGTAGCTGGAATTCCCGGTGTAGCGGTGAAATGCGTAGATATCGGGAGGAACACCTGAGGCGAAGGCGGGCTACTGGGCTGATACTGACGCTGAGGCGCGAAAGCTAGGGGAGCAAACGGGATTAGATACCCCGGTAGTCCTAGCCCTAAACGATGGATACTTGGTGTGTTGGGTATTTAAGTCCCAGCGTGCCGGAGCTAACGCGTTAAGTATCCCGCCTGGGGAGTACGGTCGCAAGGCTGAA
>OTU473
GAAGGGGGCTAGCGTTGTTCGGAATTACTGGGCGTAAAGCGAGTGTAGGTGGTTGTCCAAGTTGGATGTGAAAGCCTTGAGCTCAACTCAAGAAATGCATTCAGGACTGGATGGCTAGAGGACCGGAGAGGATAGTGGAATTCCCAGTGTAGTGGTGAAATACGTAGAGATTGGGAAGAACACCAGTGGCGAAGGCGGCTATCTGGACGGTTTCTGACACTAAGACTCGAAAGCGTGGGGAGCAAACGGGATTAGATACCCCGGTAGTCCACGCGGTAAACGATGACGACTAGGTGTGGGGGGGTTAAGTCCCTTCCGTGCCGCAGCTAACGCATTAAGTCGTCCGCCTGGGGAGTACGGCCGCAAGGTTGAA
>OTU474
GTAGGGGGCAAGCGTTGTCCGGATTTATTGGGCGTAAAGAGCGTGTAGGCGGCCAGACAGGTCCGTTGTGAAAACTAGAGGCTTAACCTCTAGACGTCGATGGAAACCGTCTGGCTAGAGTCCGGAAGAGGAGAATGGAATTCCTGGTGTAGCGGTGAAATGCGCAGATATCAGGAAGAACACCCGTGGCTAAGGCGGTTCTCTAGTACGGTACTGACGCTGAGACGCGAAAGCGTGGGGAGCGAACAGGATTAGATACCCTGGTAGTCCACGCCGTAAACGATGGGTGCTAGACGTTGGCGAGCTTGCTCGTCAGTGTCGCAGCTAACGCGTTAAGCACCCCGCCTGGGGAGTACGGCCGCAAGGTTGAA
>OTU475
GTAGGGGGCGAGCGTTGTCCGGAATTATTGGGCGTAAAGAGCGTGTAGGCGGTTCGGTAAGTCTGCTGTGAAATCCTGGGGCTCAACCCCGGGCGTGCAGCGGATACTGCCGGGCTAGAGGGTGGTAGAGGCGAGTGGAATTCCCGGTGTAGCGGTGAAATGCGCAGATATCGGGAGGAACACCAGTAGCGAAGGCGGCTCGCTGGGCCACACCTGACGCTGAGACGCGAAAGCGTGGGGAGCGAACAGGATTAGATACCCTGGTAGTCCACGCCGTAAACGATGGACACTAGGTGTGGGCGGAGTCGAATCTGTCCGTGCCGAAGCCAACGCGATAAGTGTCCCGCCTGGGGAGTACGGCCGCAAGGCTAAA
>OTU476
AGAGGGGGCAAGCGTTGTTCGGAATTACTGGGCGTAAAGGGCGCGTAGGCGGCCTGCTAAGTCGAACGTGAAATCCCTGGGCTCAACCCAGGAACTGCGTCCGATACTGGTTGGCTTGAATCCGGGAGAGGGATGTGGAATTCCAGGTGTAGCGGTGAAATGCGTAGATATCTGGAGGAACACCGGTGGCGAAGGCGACATCCTGGACCGGTATTGACGCTGAGGCGCGAAAGCCAGGGGAGCAAACGGGATTAGATACCCCGGTAGTCCACGCGGTAAACGATGACGACTAGGTGTGGGGGGGTTAAGTCCCTTCCGTGCCGCAGCTAACGCATTAAGTCGTCCGCCTGGGGAGTACGGCCGCAAGGTTGAA
>OTU477
GAACCGTGCGAACGTTGTTCGGAATCACTGGGCTTAAAGGGCGCGTAGGCGGACCGCCAAGTCCGAGGTGAAATCCTCCAGCTCAACTGGAGAACTGCCTCGGATACTGGAGGTCTCGAGGGAGGTAGGGGCAAGCGGAACTGTGGGTGGAGCGGTGAAATGCGTTGATATCCACAGGAACTCCGGTGGCGAAGGCGGCTTGCTGGACCTTTTCTGACGCTGAGGCGCGAAAGCCAGGGGAGCAAACGGGATTAGATACCCCGGTAGTCCTGGCCCTAAACGATGGGTACTAGATAGTAGACTAGACATGGGTTTACTGTCGAAGCAAAAGTGCTAAGTACCCCGCCTGGGGAGTATGGTCGCAAGGCTGAA
>OTU478
GAAGGTGGCAAGCGTTGTTCGGAATCACTGGGCATAAAGCGCACGTAGGCGGCCAAGTCAGTCGGTTGTGAAAGCCCTCGGCTCAACCGAGGAAGTGCTACCGATACTGCTTGGCTTGAGGTCCGGAGGGGAGAGTGGAATTCCCGGTGGAGCGGTGAAATGCGTAGAGATCGGGAAGAACGCCGGCGGCGAAAGCGACTCTCTGGTCGGATCCTGACGCTGAGGTGCGAAAGCTAGGGGAGCAAACGGGATTAGATACCCCGGTAGTCCTAGCCATAAACGATGGGCGCTAGGTAGTGGCGGTTCCTATGCCGTCACTGCTGGAGCAAATGTTTTAAGCGCCCCGCCTGGGAAGTACGGCCGCAAGGCTAAA
>OTU479
GGGGGGGGCAAGCGTTGTTCGGAATTACTGGGCGTAAAGGGCTCGTAGGCGGCCAACTCAGTCGGACGTGAAATCCCTCGGCTTAACCGGGGAACGGCGTCCGATACTGGATGGCTTGAATCCGAGAGAGGGATGCGGAATTCCAGGTGTAGCGGTGAAATGCGTAGATATCTGGAGGAACACCGGTGGCGAAGGCGGCATCCTGGATTGGTATTGACGCTGAGGAGCGAAAGCTAGGGGAGCAAACGGGATTAGATACCCCGGTAGTCCTAGCCCTAAACGATGAATGCTGGGTGTGACGGGTATCGATCCCTGTCGTGCCGAAGCTAACGCATTAAGCATTCCGCCTGGGGAGTACGGTCGCAAGGCTGAA
>OTU480
AGAGGGTGCAAGCGTTGTTCGGAATCATTGGGCGTAAAGGGCGTGTAGGCGGTCTGCTAAGTCATGTGTGAAAGCCCTCGGCTTAACCGAGGAACGACGCATGAAACTGGCAAGCTAGAGTACCAAAGAGGGGGGTGGAATTCCCGGTGTAGCGGTGAAATGCGTAGATATCGGGAGGAACACCGGTGGCGAAGGCGGCCCCCTGGTTGGATACTGACGCTGAGACGCGAAAGCGTGGGGAGCAAACAGGATTAGATACCCTGGTAGTCCACGCCGTAAACGATGAGTGCTAGGTGTCACGGGCTTTGACCCTCGTGGTGCCGAAGCTAACGCGTTAAGCACTCCGCCTGGGGAGTACGGCCGCAAGGCTAAA
>OTU481
AGAGGGTGCAAACGTTGCTCGGAATCACTGGGCGTAAAGGGCGTGTAGGCGGGAAGGAAAGTCAGATGTGAAATCCCTGGGCTCAACCCAGGAACTGCATTTGAAACTCCCTTTCTTGAGTGTCGGAGAGGAAAGTGGAATTCCTGGTGTAGAGGTGAAATTCGTAGATATCAGGAGGAACACCGGTGGCGAAGGCGGCTTTCTGGACGACAACTGACGCTGAGACGCGAAAGCGTGGGGAGCAAACGGGATTAGATACCCCGGTAGTCCACGCGGTAAACGATGACGACTAGGTGTGGGGGGGTTAAGTCCCTTCCGTGCCGCAGCTAACGCATTAAGTCGTCCGCCTGGGGAGTACGGCCGCAAGGTTGAA
>OTU482
GAAGGATGCAAGCGTTATCCGGATTCATTGGGTTTAAAGGGAGCGTAGGTGGCCTTGTAAGTCAGTGGTGAAATCCTGTCGCTTAACGATAGAATTGCCATTGATACTGCAGGGCTTGAGTACAGATGCCGTTGGCGGAATATGACATGTAGTGGTGAAATACTTAGATATGTCATAGAACACCGATTGCGAAGGCAGCTGACGAAACTGTAACTGACACTGAGGCTCGAAAGTGTGGGGATCAAACAGGATTAGATACCCTGGTAGTCCACACTGTAAACGATGATTACTCGCTGCTGGAGGGCAACCTTCAGTGGCTAAGCAAAAGCGATAAGTAATCCACCTGGGGAGTACGCCGGCAACGGTGAA
>OTU483
GGAGGGGGCTAGCGTTGTTCGGAATTACTGGGCGTAAAGCGCACGTAGGCGGACTGTTAAGTCGGGGGTGAAATCCTGGGGCTCAACCTCAGAATTGCCTCCGATACTGGCAGTCTCGAGTGCGGGAGAGGTGAGTGGAATTCCCAGTGTAGAGGTGAAATTCGTAGATATTGGGAAGAACACCAGTGGCGAAGGCGGCTCACTGGCCCGTAACTGACGCTGAGGTGCGAAAGCGTGGGGAGCAAACAGGATTAGATACCCTGGTAGTCCACGCCGTAAACGATGGGCGCTAGCCGTTGGGCAGCTTGCTGCTCGGTGGCGCAGCTAACGCTTTAAGCGCCCCGCCTGGGGAGTACGGTCGCAAGATTAAA
>OTU484
GAATGGAGCGAGCGTTGTTCGGAATCACTGGGCGTAAAGCGTGCGCAGGCGGTTATGAAAGTCAGAAGTGAAATCCCAGGGCTCAACCTTGGAATTGCTTTTGAAACTTCATGACTAGAGTACTGGAGAGGTTAGCGGAATTCCGAGTGTAGAGGTGAAATTCGCAGATATTCGGAGGAACACCAATGGCGTAGGCAGCTAACTGGACAGTAACTGACGCTCATGCACGAAAGCGTGGGGATCAAACAGGATTAGATACCCTGGTAGTCCACGCCCTAAACGATGTGTGCTAGTTGTCGGGCCCTTTAGGGTTCGGTGACGCAGCTAACGCTTTAAGCACACCGCCTGGGGAGTACGGTCGCAAGATTAAA
>OTU485
GAACTGTCCTAACGTTGTTCGGAATCACTGGGCTTAAAGGGCGCGTAGGCGGTCCGACAAGTCAGGGGTGAAATCCTGCAGCTTAACTGCAGAAGTGCCTTTGATACTGTCGGTCTCGAGGGAGATAGGGGTGTGCGGAACTTCCAGTGGAGCGGTGAAATGCGTTGATATTGGAAGGAACGCCGGAGGCGAAAGCGGCGCACTGGATCTCTTCTGACGCTGAGGCGCGAAAGCTAGGGGAGCAAACGGGATTAGATACCCCGGTAGTCCTAGCCCTAAACGTTGAGTACTAGATTGTAGACTAATCATGGGTTTACAGTCGAAGCAAAAGTGTTAAGTACTCCGCCTGGGGAGTATGGTCGCAAGGCTGAA
>OTU486
GTAGGGGGCAAGCGTTGTCCGGAATCATTGGGCGTAAAGAGCGTGTAGGCGGTCCGGTAAGTCGGCTGTGAAAGTCCAGGGCTCAACTCTGGGATGCCGGTCGATACTGCCGGACTAGAGTTCGGAAGAGGCGAGTGGAATTCCCGGTGTAGCGGTGAAATGCGCAGATATCGGGAGGAACACCTATGGCGAAGGCAGCTCGCTGGGACGTTACTGACGCTGAGACGCGAAAGCGTGGGGAGCAAACAGGATTAGATACCCTGGTAGTCCTAGCCGTAAACGTTGGGTGCTAGGTGTGGGCGGACATCGACCCCGTCCGTGCCGAAGCTAACGCATTAAGCACCCCGCCTGGGGAGTACGGCCGCAAGGCTAAA
>OTU487
AGAGGGTGCAAACGTTGTTCGGAATTACTGGGCGTAAAGCGTGTGTAGGCGGCCACGTAAGTCGGATGTGAAAGCCCCGGGCTCAACCCGGGAAGTGCACTCGATACTGCGTGGCTTGAGTACTGGAGAGGTTGGTGGAATTCTCGGTGTAGAGGTGAAATTCGTAGATATCGAGAGGAACACCGGTGGCGAAGGCGGCCAACTGGACAGATACTGACGCTGAGACACGAAAGCGTGGGTAGCAAACAGGATTAGATACCCTGGTAGTCCACGCTGTAAACGATGGGTGCTAGGTGTTGCGGGCTTTGACTCCCGCGGTGCCGTAGCTAACGCATTAAGCACCCCGCCTGGGAAGTACGGCCGCAAGGCTAAA
>OTU488
GAAGGGGGCTAGCGTTGTTCGGAATTACTGGGCGTAAAGCGAGTGTAGGTGGTTGTCCAAGTTGGATGTGAAAGCCTTGAGCTCAACTCAAGAAATGCATTCAGGACTGGATGGCTAGAGGACCGGAGAGGATAGTGGAATTCCCAGTGTAGTGGTGAAATACGTAGAGATTGGGAAGAACACCAGTGGCGAAGGCGGCTATCTGGACGGTTTCTGACACTAAGACTCGAAAGCGTGGGGAGCAAACAGGATTAGATACCCTGGTAGTCCACGCCGTAAACGATGATAACTAGCTGTCCGGGCACTTGGTGCTTGGGTGGCGCAGCTAACGCATTAAGTTATCCGCCTGGGGAGTACGGTCGCAAGATTAAA
>OTU489
AGAGGTGCCGAGCGTTAGGCGGAATCACTGGGCTTAAAGCGCGTGTAGGCGGGTCGTTAAGTGCCTCGTGAAATCCCACGGCTCAACCGTGGAACCGCGGGGCATACTGGCGATCTTGAGAGACCCAGGGGCGAGCGGAACAAGTGGTGGAGCGGTGAAATGCGTAGATATCACTTGGAACGCCGACGGTGAAAACAGCTCGCTGGGGGTCATCTGACGCTGAGACGCGAAAGCCAGGGGAGCGAACGGGATTAGATACCCCGGTAGTCCTGGCCCTAAACGATGTCCACTAGGTCATGGCGGCTCTGACGCCGTCATGGCCGAAGCAAAAGTGATAAGTGGACCGCCTGGGAAGTACGGTCGCAAGGCTAAA
>OTU490
GAAGGGGGCTAGCGTTGCTCGGAATCACTGGGCGTAAAGCGCACGTAGGCGGACTCTTAAGTCGGTGGTGAAATCCTGGAGCTCAACTCCAGAACTGCCTTCGATACTGAGAGTCTCGAGTCCGGGAGAGGTGAGTGGAACTGCGAGTGTAGAGGTGAAATTCGTAGATATTCGCAAGAACACCAGTGGCGAAGGCGGCTCACTGGCCCGGTACTGACGCTGAGGTGCGAAAGCGTGGGGAGCAAACAGGATTAGATACCCTGGTAGTCCACGCCGTAAACGATGAGTGCTAGGTGCTGTGGGTATTGACCCCCGCGGTGCCGAAGCTAACGCATTAAGCACTCCGCCTGGGAAGTACGGTCGCAAGACTAAA
>OTU491
ATGTGGGGCAAGCGTTGTTCGGAATTACTGGGCATAAAGGGTGCGTAGGCGGTTTGTTAAGTCACTGGTGAAAGTTTTCGGCCCAACCGGAAAATGGCCTGTGATACTGGCGAACTCGAGTGCGTGAGGGGTGGGGGGAACGAGCAGTGTAGCGGTGAAATGCGTAGATATTGCTCGGAAGGCCGGAGCCGAAGGGGCCCCACTGGTACGCAACTGACGCTGAGGCACGAAAGCGTGGGGAGCAAACAGGATTAGATACCCTGGTAGTCCACGCCGTAAACGATGAGCACTAGGTTGGTGCCGAGCTATCGGTGCCGGCCGGAGGCAATTTGGTAAGTGCTCCGCCTGGGGAGTATGGTCGCAAGGCTGAA
>OTU492
GGAGGGTGCGAGCGTTGTCCGGAATCACTGGGCGTAAAGGGCGCGTAGGCGGCCCATTAAGCGTGTGGTGAAAGCCCGGGGCTCAACTCCGGGTCGGCCATGCGAACTGGTGGGCTCGAGCACTGTAGAGGCAGGTGGAATTCCGGGTGTAGCGGTGGAATGCGTAGAGATCCGGAAGAACACCGGTGGCGAAGGCGGCCTGCTGGGCAGTAGCTGACGCTGAGGCGCGACAGCGTGGGGAGCAAACAGGATTAGATACCCTGGTAGTCCACGCCGTAAACGATGGGCACTAGGTGCTTCGGGGAGCGACCCTCGGAGTGCCGGCGCTAACGCATTAAGTGCCCCGCCTGGGGAGTACGGCCGCAAGGCTGAA
>OTU493
GTAGGGGGCGAGCGTTGTCCGGAATCATTGGGCGTAAAGAGCTCGTAGGCGGTTCAGCAAGTCGGCTGTGAAATTCCGAGGCTCAACCTCGGAACTGCAGTCGATACTGCTGTGACTCGAGTCCGGTAGAGGAGAATGGAATTCCCGGTGTAGCGGTGAAATGCGCAGATATCGGGAGGAACACCAGTAGCGAAGGCGGTTCTCTGGGCCGGTACTGACGCTGAGGAGCGAAAGCGTGGGGAGCAAACAGGATTAGATACCCTGGTAGTCCACGCTGTAAACGTTGGACACTAGGTGTGGCGGTCTGATCAACGACTGCCGTGCCGAAGCTAACGCATTAAGTGTCCCGCCTGGGGAGTACGGCCGCAAGGCTAAA
>OTU494
GAAGGGGGCTAGCGTTGTTCGGAATTACTGGGCGTAAAGCGAGTGTAGGTGGTTGTCCAAGTTGGATGTGAAAGCCTTGAGCTCAACTCAAGAAATGCATTCAGGACTGGATGGCTAGAGGACCGGAGAGGATAGTGGAATTCCCAGTGTAGTGGTGAAATACGTAGAGATTGGGAAGAACACCAGTGGCGAAGGCGGCTATCTGGACGGTTTCTGACACTAAGACTCGAAAGCGTGGGGAGCAAACAGGATTAGATACCCTGGTAGTCCACGCCCTAAACGATGGATACTCGACATACGCGATACACAGTGTGTGTCTGAGCGAAAGCATTAAGTATCCCACCTGGGAAGTACGACCGCAAGGTTGAA
>OTU495
GTAGGACACGAGCGTTATCCGGAGTTACTGGGCGTAAAGGGCGTGCAGGCGGTCACATAAGTCTGATGTGAAAGCGCCCGGCTTAACCGGGCGAGGACATTGGAGACTGTGCGACTAGAGGCAGATAGAGGGGTGTAGAATTCCGGGTGTAGTGGTGAAATGCGTAGAGATCCGGAGGAATACCAGAGGCGAAGGCGGCACCCTGGGTCTGACCTGACGCTGAGACGCGACAGCATGGGGAGCGAACGGGATTAGAAACCCCGGTAGTCCATGCCGTAAACGATGTGTACTAGGTGTTCACTCTCGCAAGAGAGGGAGCGCCTCAGCTAACGCGCTAAGTACACCGCCTGGGGAGTACGGTCGCAAGGCTAAA
>OTU496
GTAGGGGGCAAGCGTTGTCCGGAATCATTGGGCGTAAAGAGCGCGTAGGCGGTCCGGTAAGTCGGTTGTGAAAACTGGGGGCTCAACCCTCAGAGGCCGACCGATACTGCCGGGCTAGAGTCCGGAAGAGGCGAGTGGAATTCCTGGTGTAGCGGTGAAATGCGCAGATATCAGGAGGAACACCAATGGCGAAGGCAGCTCGCTGGGACGGTACTGACGCTGAGGCGCGAAAGCGTGGGGAGCAAACAGGATTAGATACCCTGGTAGTCCACGCCGTAAACGATGGGCACTAGGTGTGGGAGGTGTCGACTCCTCCCGTGCCGAAGCTAACGCATTAAGTGCCCCGCCTGGGGAGTACGGCCGCAAGGCTAAA
>OTU497
GAAGGGGGCTAGCGTTGTTCGGAATTACTGGGCGTAAAGCGCACGTAGGCGGATATTTAAGTCAGGGGTGAAATCCCGGGGCTCAACCCCGGAACTGCCTTTGATACTGGGTATCTCGAGTCCGAGAGAGGTGAGTGGAATTCCGAGTGTAGAGGTGAAATTCGTAGATATTCGGAGGAACACCAGTGGCGAAGGCGGCTCACTGGCTCGGTACTGACGCTGAGGTGCGAAAGCGTGGGGAGCAAACAGGATTAGATACCCTGGTAGTCCACGCCGTAAACGATGGGCACTAGGTGTGGGAGGTGTCGACTCCTCCCGTGCCGGAGCTAACGCATTAAGTGCCCCGCCTGGGGAGTACGGCCGCAAGGCTAAA
>OTU498
GGAGGGGGCTAGCGTTGTTCGGAATTACTGGGCGTAAAGCGCACGTAGGCGGATTGGAAAGTTGGGGGTGAAATCCCGGGGCTCAACCCCGGAACTGCCTTCAAAACTCCCAGTCTGGAGGTCGAGAGAGGTGAGTGGAATTCCGAGTGTAGAGGTGAAATTCGTAGATATTCGGAGGAACACCAGTGGCGAAGGCGGCTCACTGGCTCGATACTGACGCTGAGGTGCGAAAGCGTGGGGAGCAAACAGGATTAGATACCCTGGTAGTCCACGCCGTAAACTATGAGAGCTAGACGTCGGGCGGCTTGCCGTTCGGTGTCGCAGCTAACGCATTAAGCTCTCCGCCTGGGGAGTACGGCCGCAAGGTTAAA
>OTU499
AGAGGTTGCAAACGTTGTTCGGAATCACTGGGCATAAAGCGCACGTAGGTGGTCTGCTAAGTCGTGTGTGAAATGCCCCGGCTCAACCGGGGAATGGCGCACGATACTGGCAGGCTCGAGGTCGGGAGGGGTGAGTGGAACTCCTGGTGGAGCGGTGAAATGCGTAGATATCAGGAGGAACACCGGTGGCGAAAGCGACTCACTGGCCCGAATCTGACACTGAGGTGCGAAAGCTAGGGTAGCAAACGGGATTAGATACCCCGGTAGTCCTAGCCGTAAACGATGGGCACTGGGCAGTGGGGATACCTATGGTCCTCTCTGCCGGAGCTAATGTGTTAAGTGCCCCGCCTGGGGAGTACGCTCGCAAGGGTAAA
>OTU500
GAACCGTGCGAACGTTGTTCGGAATCACTGGGCTTAAAGGGCGCGTAGGCGGGTTCCCAAGTCGGGGGTGAAATCTTTCGGCCCAACCGGAAAAGGGCCTCCGATACTGGGAACCTCGAGGGGGGTAGGGGTCGGCGGAACTTCCGGTGGAGCGGTGAAATGCGTAGATATCGGAAGGAACGCCGGTGGCGAAAGCGGCCGACTGGACCTCACCTGACGCTGAGGCGCGAAAGCCAGGGGAGCGAACGGGATTAGATACCCCGGTAGTCCTGGCCCTAAACGATGGGCACCGGATTGTGGACTTGACATGGGTTCACAGTCGAGGCAAAAGTGTTAAGTGCCCCGCCTGGGGAGTATGGTCGCAAGGCTGAA
>OTU501
GGAATGTGCAAACGTTATTCGGAATCACTGGGCTTAAAGAGTCCGTAGGCGGCATGTTAGGTGAGGTGTGAAATCCCCCGGCTCAACCGAGGAATTGCGCTTCAAACCGGCGTGCTTGAGGAAGATAGAGGTGGGCGGAACTGATGGTGGAGCGGTGAAATGCGTTGATATCATCAGGAACACCGGAGGCGAAGGCGGCCCACTGGGTCTTTTCTGACGCTGAGGGACGAAAGCTAGGGGAGCGAACGGGATTAGATACCCCGGTAGTCCTAGCCTTAAACGATGAGCACTAGACCGAAGGATCTCCACGATCTTTTGGTCGTAGCGAAAGTGTTAAGTGCTCCGCCTGGGGAGTATGGTCGCAAGGCTGAA
>OTU502
GAACCGTGCAAACGTTGTTCGGAATCACTGGGCTTAAAGGGCGCGTAGGCGGGCCACCAAGTCTGTGGTGAAAGCCTCCAGCTCAACTGGAGAAGTGCCGTGGATACTGGTGGCCTCGAGGAGGGTAGGGGCATCTGGAACAGTAGGTGGAGCGGTGAAATGCGTTGATATCTACTGGAACTCCGGTGGCGAAGGCGAGGTGCTGGACCCTTTCTGACGCTGAGGCGCGAAAGCCAGGGGAGCAAACGGGATTAGATACCCCGGTAGTCCTGGCCCTAAACGTTGAGAACTAGGTAGTGGACTTACATGGGTTCACTGCCGAAGCAAAAGTGCTAAGTTCTCCGCCTGGGGAGTATGGTCGCAAGGCTGAA
>OTU503
GAACCGTGCGAACGTTATTCGGAATCATTGGGCTTAAAGGGCGCGTAGGCGGCGGTGTAAGTTGGAAGTGAAATCCCATCGGCTCAACCGTGGAATTGCTCCCAGTACTGCATCGCTCGAGGGGGATAGGGGTTTGCGGAACTACCGGTGGAGCGGTGAAATGTGTTGATATCGGTGGGAACGCCAGTGGCGAAAGCGGCAAACTTGACCCTTCCTGACGCTGAGGCGCGAAAGCTAGGGGAGCAAACGGGATTAGATACCCCGGTAGTCCTAGCCTTAAACGTTGGGTACTGAGTAGAAAGGGGACCGATACCCCCTTCTGCTGGAGCGAAAGTGTTAAGTACCCCGCCTGGGGAGTATGGTCGCAAGGCTGAA
>OTU504
AGAGGGTGCAAACGTTGCTCGGAATTACTGGGCGTAAAGCGCGTGTAGGTGGCCACGCAAGTCAGGTGTGAAAGCCCAGGGCTCAACCCTGGAAGTGCACATGATACTACGTGGCTGGAGTACTGAAGAGGAGAGCGGAATTCCCGGTGTAGAGGTGAAATTCGTAGATATCGGGAGGAACACCAGTGGCGAAGGCGGCTCTCTGGGCAGATACTGACACTGAGACGCGAAAGCGTGGGTAGCAAACAGGATTAGATACCCTGGTAGTCCACGCTGTAAACGATGAGAACTGGGTGTCGTGGGTATTGACCCCCGCGGTGCCGAAGCCAACGCGTTAAGTTCTCCGCCTGGGAAGTACGGCCGCAAGGCTAAA
>OTU505
GAAGGGGGCTAGCGTTGTTCGGAATTACTGGGCGTAAAGCGAGTGTAGGTGGTTGTCCAAGTTGGATGTGAAAGCCTTGAGCTCAACTCAAGAAATGCATTCAGGACTGGATGGCTAGAGGACCGGAGAGGATAGTGGAATTCCCAGTGTAGTGGTGAAATACGTAGAGATTGGGAAGAACACCAGTGGCGAAGGCGGCTATCTGGACGGTTTCTGACACTAAGACTCGAAAGCGTGGGGAGCAAACAGGATTAGATACCCTGGTAGTCCACGCCGTAAACGATGAATGTTAGCCGTCGGGCAGTTTACTGTTCGGTGGCGCAGCTAACGCATTAAACATTCCGCCTGGGGAGTACGGTCGCAAGATTAAA
>OTU506
GTAGGGGGCAAGCGTTGTCCGGATTTATTGGGCGTAAAGAGCTCGTAGGCGGCTCAGTAAGTCGGGTGTGAAAGCCCCGAGCTCAACTCGGGGAGGCCACCCGATACTGCTGTGGCTAGAGTCCGGTAGGGGAGCGTGGAATTCCCGGTGTAGCGGTGAAATGCGCAGATATCGGGAGGAACACCAGCGGCGAAGGCGGCGCTCTGGGCCGGAACTGACGCTGAGGAGCGAAAGCGTGGGGAGCGAACAGGATTAGATACCCTGGTAGTCCACGCCGTAAACGTTGGGCACTGGGTGTGGGGCCTTACCAACGGGCTCCGTGCCGTAGCTAACGCATTAAGTGCCCCGCCTGGGGAGTACGGCCGCAAGGCTAAA
>OTU507
AGAGGGTGCAAACGTTGTTCGGAATTACTGGGCGTAAAGCGCGTGTAGGCGGCAACGCAAGTCGGATGTGAAAGCCCATGGCTCAACCATGGAAGTGCACCCGAAACTGCGTTGCTAGAGTCTCGGAGAGGAAGGTGGAATGCTTGGTGTAGAGGTGAAATTCGTAGATATCAAGCGGAACACCGGTGGCGAAGGCGGCCTTCTGGACGAGTACTGACGCTGAGACGCGAAAGCGTGGGTAGCAAACAGGATTAGATACCCTGGTAGTCCACGCCGTAAACGATGAGTGCTAGGTGTCAGAGGCTTTGACCCTTCTGGTGCCGAAGCTAACGCGTTAAGCACTCCGCCTGGGGAGTACGGCCGCAAGGCTAAA
>OTU508
GAACCGTGCGAACGTTGTTCGGAATCACTGGGCTTAAAGGGCGCGTAGGCGGGCTGTCCAGTCTGGGGTGAAATCCCACGGCTCAACCGTGGAACTGCCTCAGATACTGACGGCCTCGAGGGAGATAGGGGCATGCGGAACTGTAGGTGGAGCGGTGAAATGCGTTGATATCTACAGGAACTCCGGTGGCGAAGGCGGCGTGCTGGATCTCTTCTGACGCTGAGGCGCGAAAGCTAGGGGAGCAAACGGGATTAGATACCCCGGTAGTCCTAGCCCTAAACGATGGGTACTAGATAGTAGATGAGATATGCGTTTACTGTCGAAGCTAAAGTGCTAAGTACCCCGCCTGGGGAGTATGGTCGCAAGGCTGAA
>OTU509
GTAGGGTGCAAGCGTTGTCCGGATTTACTGGGCGTAAAGAGCGCGTAGGCGGTCTGTTAAGTGAGAAGTGAAAGCTCTGGGCTCAACCCAAAAATTGCTTTTCATACTGGCAGACTGGAGTGATGCAGAGGTTTGTGGAATTCCTGGTGTAGCGGTGAAATGCGTTGATATCAGGAGGAACACCGATGGCGAAGGCAGCAAACTGGGCATTAACTGACGCTGAGGCGCGAAAGCGTGGGTAGCAAACAGGATTAGATACCCTGGTAGTCCACGCCCTAAACGATGGATACTAGGCGTTGGAGGTATCGACCCCTCCAGTGCCGCAGCTAACGCACTAAGTATCCCGCCTGGGGACTACGGCCGCAAGGTTGAA
>OTU510
AGAGGGTGCAAGCGTTAATCGGAATTACTGGGCGTAAAGCGCGCGTAGGCGGCTAATTAAGTCGGGTGTGAAAGCCCCGGGCTCAACCTGGGAATTGCATCCGATACTGATTGGCTAGAGTATGAGAGAGGGAGGTAGAATTCCACGTGTAGCGGTGAAATGCGTAGATATGTGGAGGAATACCGGTGGCGAAGGCGGCCTCCTGGCTTAATACTGACGCTGAGGTGCGAAAGCGTGGGGATCAAACAGGATTAGATACCCTGGTAGTCCACGCCGTAAACGATGTCAACTAGCCGTTGGGCACCTTAGTGTGCTTGGTGGCGCAGCTAACGCGATAAGTTGACCGCCTGGGGAGTACGGTCGCAAGATTAAA
>OTU511
AGAGGGTGCAAACGTTGTTCGGAATTACTGGGCGTAAAGCGCGTGTAGGCGGCCCTGCAAGTCGGGTGTGAAATCCCATGGCTCAACCATGGAAGTGCATTCGAAACTGCAGGGCTAGAGTCCTGGAGAGGAAGGTGGAATGCTTGGTGTAGAGGTGAAATTCGTAGATATCAAGCGGAACACCGGTGGCGAAGGCGGCCTTCTGGACAGTGACTGACGCTGAGACGCGAAAGCGTGGGGAGCAAACAGGATTAGATACCCTGGTAGTCCACGCCGTAAACGATGGGCACTAGGTGTGGGAGGTGTCGACTCCTCCCGTGCCGGAGCTAACGCATTAAGTGCCCCGCCTGGGGAGTACGGCCGCAAGGCTAAA
>OTU512
GGAGGATGCAAGCGTTATCCGGAATGATTGGGCGTAAAGCGTCCGCAGGTGGCAGTTCAAGTCTGCTGTCAAAGACCGGGGCTTAACTTCGGAAAGGCAGTGGAAACTGAACAGCTAGAGTATGGTAGGGGCAGAGGGAATTCCTGGTGTAGCGGTGAAATGCGTAGAGATCAGGAAGAACATCGGTGGCGAAGGCGCTCTGCTGGACCATAACTGACACTCAGGGACGAAAGCTAGGGGAGCGAATGGGATTAGATACCCCAGTAGTCCTAGCCGTAAACGATGGATACTAGGTGTTGTCTGTATCGACCCGGACAGTGCCGTAGCTAACGCGTTAAGTATCCCGCCTGGGGAGTACGCACGCAAGTGTGAA
>OTU513
AGAGGGTGCGAGCGTTGTTCGGAATTACTGGGCGTAAAGCGCGCGCAGGCGGCCTTTTAAGTCTGACGGTGAAATGCCGGGGCTCAACCCCGTGCCCGCCGGAGATACTGGGAGGCTGGAGACGAGTAGAGGCAAGCGGAATTCCGGGTGTAGCGGTGGAATGCGTAGAGATCCGGAAGAACACCGGAGGCGAAGGCGGCTTGCTGGGCTCGGTCTGACGCTGAGGCGCGAAAGCGTGGGGAGCGAACAGGATTAGATACCCTGGTAGTCCACGCCGTAAACGATGGGCACTAGACGCGGGTGGGATCGACCCCTTCCGTGTCGCAGCTAACGCGATAAGTGCCCCGCCTGGGGAGTACGGCCGCAAGGCTGAA
>OTU514
AGAGGTCTCAACCGTTGTTCGGATTCATTGGGCGTAAAGGGTGCGTAGGCGGTCGCGCAAGTCGGATGTGAAATCTCAGGGCTCAACCCTGAAACTGCATTCGATACTGCGTGGCTAGAGTGCTGGAGGGGAGACTGGAATTTACGGTGTAGCAGTGAAATGCGTAGATATCGTAAGGAAGACCAGTGGCGAAGGCGAGTCTCTGGACAGCAACTGACGCTGAGGCACGAAGGCCAGGGGAGCAAACGGGATTAGATACCCCGGTAGTCCTGGCAGTAAACGGTGCACGTTTGGTGTAAGCGGATTCGACCCCGCTTGTGCCGGAGCTAACGCGTTAAACGTGCCGCCTGGGAAGTACGGTCGCAAGATTAAA
>OTU515
AGAGGGGGCAAGCGTTGTCCGGACTGACTGGGCGTAAAGCGCACGCAGGCGGTTGTGGGCGTCGGTGCTGAAAGTCCACTGCTTAACAGTGGGATGCGTGCCGATACGCCATAACTGGAGCGATGCAGAGGCCAGTGGAATTGCCGGTGTAGTGGTGAAATGCGTAGAGATCGGCAGGAACACCCAAGGGGAAGCCAGCTGGCTGGGCATTTGCTGACGCTCATGTGCGACAGCGTGGGGAGCGAACTGGATTAGATACCCAGGTAGTCCACGCCGTAAACGATGGATGCTCGGTGTCTGGTGGGTAATCAGTCCCGCTGGGCGCCTCAGCTAACGCGCAAGCATCCCGCCTGGGAACTACGAGCGCAAGCTTAAA
>OTU516
GAACCGTGCGAACGTTGTTCGGAATCACTGGGCTTAAAGGGCGCGTAGGCGGGCGCACAAGTCAGGGGTGAAATCCCACGGCTCAACCGTGGAAGTGCCTTTGATACTGTGCATCTCGAGGGAGGTAGGGGCGTGCGGAACTTCCGGTGGAGCGGTGAAATGCGTAGATATCGGAAGGAACACCGGTGGCGAAAGCGGCGCGCTGGACCTCTTCTGACGCTGAGGCGCGAAAGCCAGGGGAGCAAACGGGATTAGATACCCCGGTAGTCCTGGCCCTAAACGATGGGTACTAGGTAGTGGACTTACATGGGTTCACTGCCGAAGCAAAAGTGATAAGTACCCCGCCTGGGGAGTATGGTCGCAAGGCTGAA
>OTU517
GTAGGGGGCTAGCGTTGTCCGGAATCATTGGGCGTAAAGCGCGTGTAGGCGGCCCGGTAAGTCCGCTGTGAAAGTCGGGGGCTCAACCCTCGAATGCCGGTGGATACTGTCGGGCTAGAGTACGGAAGAGGCGAGTGGAATTCCTGGTGTAGCGGTGAAATGCGCAGATATCAGGAGGAACACCGGTGGCGAAGGCGGATCTCTGGGCCTTACCTGACGCTGAGGCGCGAAAGCTAGGGGAGCGAACAGGATTAGATACCCTGGTAGTCCTAGCCGTAAACGTTGGGTGCTAGGTGTGGGCGGACATCGACCCCGTCCGTGCCGAAGCTAACGCATTAAGCACCCCGCCTGGGGAGTACGGCCGCAAGGCTAAA
>OTU518
GTAGGAGGCGAGCGTTATCCGGAGTTACTGGGCGTAAAGCGTATGTAGGCGGTTGGGCAAGTGGCGTGTGAAAGCTCCCGGCTAAACTGGGAGAGGACAGGTCAGACTGCTCGGCTAGAGGGTGGTAGAGGAGCGTGGAATTCGGGGTGTAGCGGTGAAATGTGTAGAGATCCCGAGGAACACCAGTGGCGCAAGCGGCGCTCTGGGCCACTACTGACGCTGAGATACGAAAGCGTGGGGAGCGAACGGGATTAGAGACCCCGGTAGTCCACGCCGTAAACGATGTGTACTGGGTGTCCACCCGCAAGGGGGGGTGCCGAAGCCAACGCGCTAAGTACACCGCCTGGGGAGTACGGTCGCAAGACTAAA
>OTU519
GAAGGGTGCAAACGTTGCTCGGAATCATTGGGCGTAAAGCGCACGTAGGCGGCCTCGCAAGTTGGATGTGAAATCCCTCGGCTCAACCGAGGACGTGCATCCAAAACTGCTTGGCTTGAGTACTGAAGAGGATCGCGGAATTCCCGGTGTAGAGGTGAAATTCGTAGATATCGGGAGGAACACCAGTGGCGAAGGCGGCGATCTGGGCAGATACTGACGCTGAGGTGCGAAAGCGTGGGGAGCAAACAGGATTAGATACCCTGGTAGTCCACGCCGTAAACGATGAGTGCTAGATGCTATGGGTATTGACCCCCGTGGTGTCGTAGCTAACGCGTTAAGCACTCCGCCTGGGGAGTACGGTCGCAAGACTAAA
>OTU520
GTAGGTGGCAAGCGTTGTCCGGATTTACTGGGCGTAAAGGGCTTGTAGGCGGTTCGTTAAGTCCGGTGTGAAATCTCCCGGCTCAACTGGGAGGAGCCATCGGAAACTGGCGAGCTAGAGGTGGGCAGAGGAAAGCGGAATTCCCGGTGTAGCGGTGAAATGCGTAGATATCGGGAGGAACACCAGTGGCGAAGGCGGCTTTCTGGGCCTATCCTGACGCTGAGGAGCGAAAGCGTGGGGAGCAAACCGGATTAGATACCCGGGTAGTCCACGCCCTAAACGGTGGATGCTAGGTGTGGGGGGTGTCGACCCCCTCTGTGCCGTAGCTAACGCTTTAAGCATCCCGCCTGGGGAGTACGGCCGCAAGGCTAAA
>OTU521
AGAGGGTGCAAACGTTGCTCGGAATCACTGGGCGTAAAGGGCGTGTAGGCGGGAAGGAAAGTCAGATGTGAAATCCCCAGGCTCAACCTGGGAACTGCATTTGAAACTCCCTTTCTTGAGTACCGGAGAGGAAAGTGGAATTCCTGGTGTAGAGGTGAAATTCGTAGATATCAGGAGGAACACCAGTGGCGAAGGCGGCTTTCTGGACGGTAACTGACGCTGAGACGCGAAAGCGTGGGGAGCAAACAGGATTAGATACCCTGGTAGTCCACGCCGTAAACGATGAGTGCTAGGTGTCACGGGCTTTGACCCTCGTGGTGCCGAAGCTAACGCGTTAAGCACTCCGCCTGGGGAGTACGGCCGCAAGGCTAAA
>OTU522
GTAGGGTCCGAGCGTTGTCCGGAATTATTGGGCGTAAAGGGCTCGTAGGCGGTCTGTCGCGTCGGGAGTGAAAACCAGGTGCTTAACACCTGGCCTGCTTTCGATACGGGCAGACTAGAGGTACTCAGGGGAGAATGGAATTCCTGGTGTAGCGGTGAAATGCGCAGATATCAGGAGGAACACCGGTGGCGAAGGCGGTTCTCTGGGAGTATCCTGACGCTGAGGAGCGAAAGTGTGGGGAGCGAACAGGATTAGATACCCTGGTAGTCCACACCGTAAACGTTGGGCGCTAGGTGTGGGACACATTCCACGTGTTCCGTGCCGCAGCTAACGCATTAAGCGCCCCGCCTGGGGAGTACGGCCGCAAGGCTAAA
>OTU523
AGAGGGTGCAAACGTTGCTCGGAATCATTGGGCGTAAAGCGCACGTAGGTGGTCCGATAAGCGGGGAGTGAAAGCCCTCGGCTTAACCGAGGAAGTGCTTTCCGAACTGTCGGACTTGAGTACGCAAGAGGATCGCGGAATTCCCGGTGTAGAGGTGAAATTCGTAGATATCGGGAGGAACACCAGCGGCGAAGGCGGCGATCTGGGGCGATACTGACACTGAGGTGCGAAAGCGTGGGGAGCAAACAGGATTAGATACCCTGGTAGTCCACGCCGTAAACGATGGATGCTAGATGTGGCGGGTATTGACCCCTGCCGTGTCGAAGCTAACGCGTTAAGCATCCCGCCTGGGGAGTACGGCCGCAAGGCTAAA
>OTU524
AGAGGGTGCGAACGTTGCTCGGAATTACTGGGCGTAAAGCGCATGTAGGCGGGTCGGCAAGTCAGATGTGAAATCCCCGGGCTCAACCCGGGAACTGCATCTGAAACTGCTGGTCTTGAGTACTGGAGAGGGTGGCGGAATTCCTGGTGTAGAGGTGAAATTCGTAGATATCAGGAGGAACACCGGTGGCGAAGGCGGCCACCTGGACAGTAACTGACGCTGAGATGCGAAAGCGTGGGGAGCAAACAGGATTAGATACCCTGGTAGTCCACGCCGTAAACGATGGGTGCTAGGTGTCTCGGGTATTGACCCCTGAGGTGCCGTAGCTAACGCGTTAAGCACCCCGCCTGGGAAGTACGGTCGCAAGACTAAA
>OTU525
GAAGGGGGCTAGCGTTGTTCGGAATTACTGGGCGTAAAGCGCGCGCAGGCGGTTTTCCAAGTCAGTGGTGAAAGCCCGGAGCTCAACTCCGGAAATGCCATTGAAACTGTAAAACTTGAGGACGAGAGAGGTGAGTGGAATTCCCAGTGTAGAGGTGAAATTCGTAGATATTGGGAAGAACACCGGTGGCGAAGGCGGCTCACTGGCTCGTTTCTGACGCTCAGGCGCGATAGCGTGGGGATCAAACAGGATTAGATACCCTGGTAGTCCACGCCGTAAACGATGGATGCTAGCCGTTGGATAGCTTGCTATTCAGTGGCGCAGCTAACGCATTAAGCATCCCGCCTGGGGAGTACGGCCGCAAGGTTGAA
>OTU526
GAAGGATGCAAGCGTTATCCGGATTCATTGGGTTTAAAGGGTGCGTAGGCGGTCTTATAAGTCAGTGGTGAAATCTCTCAGCTTAACTGAGAAACTGCCATTGATACTGTAGGACTTGAGTACAGATGATGTTGGCGGAATATGACATGTAGCGGTGAAATGCATAGATATGTCATAGAACACCGATTGCGAAGGCAGCTGACAAAACTGTAACTGACGCTGAGGCACGAAAGTGTGGGGATCAAACAGGATTAGATACCCTGGTAGTCCACACTGTAAACTATGATTACTCGCTGTGTGCGATATACAGTACGCGGCTAAGCGAAAGCGTTAAGTAATCCACCTGGGGAGTACGCCGGCAACGGTGAA
>OTU527
AGAGGCCTCAAGCGTTAGGCGGAATCACTGGGCTTAAAGCGTGTGTAGGCGGATCGTTAAGTGCCTTGTGAAATCCCACGGCTTAACTGTGGAACGGCTGGGCATACTGGCGGTCTTGAGCCATCTAGGGGCGACTGGAACAAACGGTGGAGCGGTGAAATGCGTAGATATCGTTTGGAACGCCAATGGTGAAAACAGGTCGCTGGGGATGTGCTGACGCTGAGACACGAAAGCCAGGGGAGCAAACGGGATTAGATACCCCGGTAGTCCTGGCCCTAAACGATGTCCACTAGATCATGGGTCCTCTGACGGATTCATGGTCGAAGCAAAAGTGCTAAGTGGACCGCCTGGGAAGTACGGTCGCAAGGCTAAA
>OTU528
AGAGGTGCCAAGCGTTAGGCGGAATCACTGGGCTTAAAGCGTGTGTAGGCGGATGGCTAAGTACTTTGTGAAATCCCACGGCTCACCCGTGGAACTGCTTGGTATACTGGTCGTCTTGAGCCACTTAGGGGTTGCTGGAACAAACGGTGGAGCGGTGAAATGCGTAGATATCGTTTGGAACGCCAATGGTGAAAACAGGCAACTGGGAGTGTGCTGACGCTGAGACACGAAAGCCAGGGGAGCAAACGGGATTAGATACCCCGGTAGTCCTGGCCCTAAACGATGTCCACTAGATCGTGGCCCCTCTGACAGGGGTCATGGTCGAAGCAAAAGTGCTAAGTGGACCGCCTGGGAAGTACGGTCGCAAGGCTAAA
>OTU529
GTAGGGGGCGAGCGTTGTCCGGATTTATTGGGCGTAAAGAGCTCGTAGGCGGCTCAGAAAGTCGGGTGTGAAACCTCCAGGCTCAACCTGGAGACGCCACCTGATACTGCTGTGGCTAGAGTCCGGTAGGGGAACACGGAATACCCGGTGTAGCGGTGAAATGCTTAGATATCGGGTGGAACACCAGTGGCGAAGGCGGTGTTCTGGGCCGGAACTGACGCTGAGGAGCGAAAGCGTGGGTAGCAAACAGGATTAGATACCCTGGTAGTCCACGCCGTAAACGTTGGGCACTAGGTGTGGGACCCTATCGACGGGATCCGTGCCGTAGCTAACGCATTAAGTGCCCCGCCTGGGGAGTACGGCCGCAAGGCTAAA
>OTU530
GGAGGGTGCAAGCGTTATCCGGATTCACTGGGTTTAAAGGGTGTGTAGGCGGGCTGTTAAGTCAGTGGTGAAATCTCAAGGCTCAACCTTGAAACTGCCATTGATACTATCAGTCTTGAATCTTGTTGAGGTAGGCGGAATATGTCATGTAGCGGTGAAATGCTTAGATATGACATAGAACACCGATTGCGAAGGCAGCTTACTAAACAAGCATTGACGCTGAGGCACGAAAGCGTGGGGATCAAACAGGATTAGATACCCTGGTAGTCCACGCCCTAAACGATGATTACTCGACATACGCGATATACAGTGTGTGTCTGAGCGAAAGCATTAAGTAATCCACCTGGGAAGTACGTCCGCAAGGATGAA
>OTU531
GAAGGTGGCAAGCGTTATTCGGATTTACTGGGCATAAAGCGCGCGTAGGCGGCTTGGCAAGTCGGGGGTGAAAGCCCGCAGCTCAACTGCGGAACTGCCTTCGATACTGCCGGGCTTGAGGGCGGGAGGGGTGATTGGAACTCCAGGTGTAGCGGTGAAATGCGTAGATATCTGGAGGAACACCGGAGGCGAAGGCGAATCACTGGACCGCTTCTGACGCTGAGGCGCGAAAGCTAGGGGAGCAAACAGGATTAGATACCCTGGTAGTCCTAGCTGTAAACGATGGGCACTAGGCAGTGGAGGTCCGATGCCGTCACTGTCGGAGTAAATATGTTAAGTGCCCCGCCTGGGGAGTACGGCCGCAAGGCTGAA
>OTU532
GGAGGGAGCTAGCGTTATTCGGAATTACTGGGCGTAAAGCGCACGTAGGCGGCTTTGTAAGTCAGAGGTGAAAGCCTGGAGCTCAACTCCAGAACTGCCTTTGAGACTGCATCGCTTGAATCCAGGAGAGGTGAGTGGAATTCCGAGTGTAGAGGTGAAATTCGTAGATATTCGGAAGAACACCAGTGGCGAAGGCGGCTCACTGGACTGGTATTGACGCTGAGGTGCGAAAGCGTGGGGAGCAAACAGGATTAGATACCCTGGTAGTCCACGCCGTAAACGATGGGTGCTAGACGTTGGCGAGCTTGCTCGTCAGTGTCGCAGCTAACGCGTTAAGCACCCCGCCTGGGGAGTACGGCCGCAAGGTTGAA
>OTU533
GTAGGGTCCGAGCGTTGTCCGGAATTACTGGGCGTAAAGCGCGCGCAGGCGGTCCATTCAGTCGCTGGTGAAAGCCCCACGCTCAACGTGGGAAGGTCCGGCGAGACGGGTGGACTGGAGGCAGGGAGAGGTCGGTGGAATTCCGGGTGTAGTGGTGAAATGCGTAGAGATCCGGAGGAACACCAGAGGCGAAGGCGGCCGACTGGACCTGACCTGACGCTGAGGCGCGAAGGCGTGGGGAGCGAACGGGATTAGATACCCCGGTAGTCCACGCGGTAAACGATGTGCACTGGGTATGGCGGGAGTTGACCCCTGCCGTGCCGGCGCTAACGCAGTAAGTGCACCGCCTGGGGAGTACGGCCGCAAGGCTAAA
>OTU534
AGAGGTCCCAAGCGTTGTTCGGATTCACTGGGCGTAAAGGGTGCGTAGGTGGTGAGGTAAGTCGGATGTGAAATCTCCGGGCTCAACCCGGAAATGGCATTGGAAACTACCTTGCTTGAGGTTTTGAGGGGGGATTGGAATACTTGGTGTAGCAGTGAAATGCGTAGATATCAAGTGGAACACCAGTGGCGAAGGCGAATCCCTGGAAAATACCTGACACTGAGGCACGAAAGCTAGGGGAGCAAACAGGATTAGATACCCTGGTAGTCCTAGCCCTAAACGGTGCTTGCTTGCTGTAAGAGGAATCGACCCCTCTTGTGGCGGAGCTAACGCGTTAAGCAAGCCGCCTGGGAAGTACGGTCGCAAGATTAAA
>OTU535
GTAGGATCCTAGCGTTGTCCGGATTTACTGGGTGTAAAGGGTGCGCAGGCGGGCTTATAAGTCAGTGGTGAAATCTCGGCGCTCAACGCCGAAACTGCCTTTGATACTATAAGTCTTGAGTTTGGTAGAGATCCGTGGAATTCCGAGTGTAGCAGTGAAATGTGTAGATATTCGGAAGAACACCAGCGGCGAAGGCAGCGGATTGGGCCAATACTGACGCTCAGGCACGAAAGCATGGGGATCAAACAGGATTAGATACCCTGGTAGTCCATGCCCTAAACGATGTACACTTGATGTCGGTCTTTAACGGGTCGATGTCGGAGCTAACGTGTTAAGTGTACCACCTGGGGAGTACGCTCGCAAGGGTGAA
>OTU536
GAACTGTGCGAACGTTATTCGGAATCACTGGGCTTACAGGGTGCGTAGGCGGCCTGTTAAGTAGGGTGTGAAATCCCCCGGCCCAACCGGGGAATTGCGCTCTAAACTGGCAGGCTGGAGTGAGCTAGGGGTACACGGAACTTCCAGTGGAGCGGTGAAATGTGTTGATATTGGAAGGAACACCGGAGGCGAAAGCGGTGTACTGGGGCTTAACTGACGCTGAGGCACGAAAGCCAGGGTAGCGAACGGGATTAGATACCCCGGTAGTCCTGGCCGTAAACGATGAGCACTAGGCGGGAGAGGGTTCGCCCTCTCCGGCCGTAGCGAAAGCGTTAAGTGCTCCGCCTGGGGAGTATGGTCGCAAGGCTGAA
>OTU537
GTAGGAGGCAAGCGTTATCCGGAGTTACTGGGCGTAAAGCGCGTGTAGGCGGGTGGATAAGTGGTTCGTGAAATATCCAGGCTAAACCTGGGGAGGACGAATCAGACTGTTCATCTGGAGGCGGGTAGAGGGGTGCGGAATTCCGGGTGTAGCGGTGAAATGTGTAGATATCCGGAGGAACACCAGAGGTGCAGACGGCGCCCTGGGCCCGACCTGACGCTGAGACGCGAAAGCTTGGGGAGCGAACGGGATTAGAGACCCCGGTAGTCCAAGCCGTAAACGATGTCAACTAGGTGTCCACTTGGCTACGGTCAAGGGGGCGCCGAAGCTAACGCGATAAGTTGACCGCCTGGGGAGTACGGTCGCAAGATTAAA
>OTU538
GTAGGGTCCGAGCGTTGTCCGGAATTATTGGGCGTAAAGGGCTCGTAGGCGGTCCGTCACGTCGGGAGTGAAAACTCAAGGCTCAACCTTGAGCGTGCTTCCGATACGGGCGGACTAGAGGTATGCAGGGGAGAACGGAATTCCTGGTGTAGCGGTGGAATGCGCAGATATCAGGAGGAACACCGGTGGCGAAGGCGGTTCTCTGGGCATTACCTGACGCTGAGGAGCGAAAGCATGGGGAGCGAACAGGATTAGATACCCTGGTAGTCCATGCCGTAAACGTTGGGCGCTAGGTGTGGGGACCTTCCACGGTTTCCGTGCCGCAGCTAACGCATTAAGCGCCCCGCCTGGGGAGTACGGCCGCAAGGCTAAA
>OTU539
GTAGGGAGCGAGCGTTGTCCGGATTCATTGGGCGTAAAGCGCGCGTAGGCGGTTTGGCAAGTCGGATGTGAAATCCCGAGGCTCAACCTCGTGACTGCATCCGATACTGCCCGACTAGAGGTAGGTAGGGGAGATCGGAATTCCTGGTGTAGCGGTGAAATGCGCAGATATCAGGAGGAACACCGGTGGCGAAGGCGGATCTCTGGGCCTTACCTGACGCTGAGGCGCGAAAGCTAGGGGAGCGAACAGGATTAGATACCCTGGTAGTCCTAGCCGTAAACGTTGGGTGCTAGGTGTGGGCGGATATCGACCCCGTCCGTGCCGAAGCTAACGCATTAAGCACCCCGCCTGGGGAGTACGGTCGCAAGATTAAA
>OTU540
GAAGGATGCAAGCGTTATCCGGATTCATTGGGTTTAAAGGGTGCGTAGGCGGATTGGTAAGTCAGTGGTGAAATCTCGCAGCTTAACTGCGAAACTGCCATTGATACTGCTAATCTAGAGTACAGTTGCCGTTGGCGGAATATGACATGTAGTGGTGAAATACATAGATATGTCATAGAACACCGATTGCGAAGGCAGCTAACGAAGCTGTAACTGACGCTGAGGCACGAAAGTGCGGGGATCAAACAGGATTAGATACCCTGGTAGTCCGCACTGTAAACGATGATCACTCGCTGCTGAGAGGTAACTTTCAGTGGCCAAGCGAAAGCGATAAGTGATCCACCTGGGGAGTACGCCGGCAACGGTGAA
>OTU541
GAAGGGGGCTAGCGTTGTTCGGAATTACTGGGCGTAAAGCGCACGTAGGCGGATTGTTAAGTGAGGGGTGAAATCCCAGGGCTCAACCCTGGAACTGCCTTTCATACTGGCAATCTAGAGTCCAGAAGAGGTGAGTGGAATTCCGAGTGTAGAGGTGAAATTCGTAGATATTCGGAGGAACACCAGTGGCGAAGGCGGCTCACTGGTCTGGTACTGACGCTGAGGTGCGAAAGCGTGGGGAGCAAACAGGATTAGATACCCTGGTAGTCCACGCCGTAAACGATGGGTGCTAGACGTTGGCGAGCTTGCTCGTCAGTGTCGCAGCTAACGCGTTAAGCACCCCGCCTGGGGAGTACGGCCGCAAGGTTGAA
>OTU542
GTAGGGGACGAGCGTTGTCCGGATTCATTGGGCGTAAAGCGCGCGTAGGCGGCTCGGAAAGTCGGTCGTGAAATGCCGGGGCTCAACCCCGGGACTGCGTCCGATACTTCCGGGCTGGAGGTAGGTAGGGGAGATCGGAATTCCTGGTGTAGCGGTGAAATGCGCAGATATCAGGAGGAACACCAGCGGCGAAGGCGGCGCTCTGGGCTGGAACTGACGCTGAGGAGCGAAAGCGTGGGGAGCGAACAGGATTAGATACCCTGGTAGTCCACGCCGTAAACGTTGGGTACTAGGTGTGGGGTCTTATCAACGGATTCCGTGCCGAAGCTAACGCATTAAGTACCCCGCCTGGGGAGTACGGCCGCAAGGCTAAA
>OTU543
ATAGGTGGCGAACGTTATCCGGATTTATTGGGCGTAAAGGGTGCGTAGATGGTAGAATAAGTTATTAGCCGAAGGCAGGCTCAACTTGGCGGAAGTTAATAATACTGTTTTGCTAGAGAATGGAAGAGGTTAATGGAATTCTATGTGTAGAGGTGAAATTCGTTGATCCATAGAGGACCACCAAAAAAGGCGAAGGCAATTAACTATTCCATTTCTGACATTGAGGCACGAAAGCGTGGGGAGCAAAACGGATTAGATACCCGTGTAGTCCACGCCCTAAACGATGAGTATTAGGCATTGGGTGTTAATTCAGTGTCGCAGCTAACGCTTTAAATACTCCGCCTGGGTAGTACGGTCGCAAGGCTGAA
>OTU544
GAACCGTGCGAACGTTGTTCGGAATCACTGGGCTTAAAGGGCGCGTAGGCGGGCTGCCAAGTCTGGGGTGAAATCCCACGGCTCAACCGTGGAACGGCCTCGGATACTGGCGGCCTCGAGGGAGGTAGGGGCATGCGGAACTATGGGTGGAGCGGTGAAATGCGTTGATATCCATAGGAACTCCGGTGGCGAAGGCGGCGTGCTGGACCTCTTCTGACGCTGAGGCGCGAAAGCCAGGGGAGCGAACGGGATTAGATACCCCGGTAGTCCTGGCCCTAAACGTTGAGAACTAGGTAGTAGGATAGACATGGTCTTACTGCCGAAGCAAAAGTGCTAAGTTCTCCGCCTGGGGAGTATGGTCGCAAGGCTGAA
>OTU545
GGGGGGGGCAAGCGTTGTTCGGAATTACTGGGCGTAAAGGGCTCGTAGGCGGCCAACGAAGTCAGACGTGAAATCCCTCGGCTCAACCGGGGAACTGCGTCTGATACTGGATGGCTTGAATCCGGAAGAGGGATGCGGAATTCCAGGTGTAGCGGTGAAATGCGTAGATATCTGGAGGAACACCGGTGGCGAAGGCGGCATCCTGGGTCGGCATTGACGCTGAGGAGCGAAAGCCAGGGGAGCAAACGGGATTAGATACCCCGGTAGTCCTGGCCCTAAACGATGAGTGCTTGGTGTGGTGGGTATCGATCCCTGCCGTGCCGAAGCTAACGCATTAAGCACTCCGCCTGGGGAGTACGGTCGCAAGGCTGAA
>OTU546
GTAGGGACCGAGCGTTGTCCGGATTCATTGGGCGTAAAGAGCTCGTAGGCGGCCACTCAAGTCGAATGTGAAACCTCGAGGCTTAACCTCGAGCCTGCATTCGATACTGGGCGGCTAGAGTCTGGTAGGGGGATCTGGAATTCCTGGTGTAGCGGTGGAATGCGCAGATATCAGGAGGAACACCGGTGGCGAAGGCGGGATCCTGGGCCAGTACTGACGCTGAGGAGCGAAAGCGTGGGGAGCAAACAGGATTAGATACCCTGGTAGTCCACGCCGTAAACGATGGGCGCTAGGTGTGGGAGGTCATCGACTCCTTCCGTGCCGCAGCTAACGCATTAAGCGCCCCGCCTGGGGAGTACGGCCGCAAGGCTAAA
>OTU547
GTAGGGTGCAAGCGTTGTCCGGATTTACTGGGCGTAAAGAGCGCGTAGGCGGTCTGTTAAGTGAGAAGTGAAATCTCCAGGGCTCAACCCGGAAACTGCTTTTCATACTGACAGACTGGAGGGATGCAGAGGTGAGTGGAATTCCTGGTGTACCGGTGAAATGGGTAGATATCAGGAGGAACACCCGTGGCGAAGGCGGCTCACTGGGCATCACCTGACGCTGAGGCGCGAAAGTGTGGGTAGCAAACAGGATTAGATACCCTGGTAGTCCACACCCTAAACGATGGATACTAGGCGTAAGAGGTATCGACCCCTCTTGTGCCGCAGCTAACGCATTAAGTATCCCGCCTGGGGAGTACGGCCGCAAGGTTGAA
>OTU548
GTAGGGTGCGAGCGTTGTCCGGAATTATTGGGCGTAAAGAGCTCGTAGGCGGCCTGTTGCGTCCGCTGTGAAAGCCCGGGGCTTAACCCCGGGTCTGCAGTGGATACGGGCAGGCTAGAGTTCGGCAGGGGAGACTGGAATTCCTGGTGTAGCGGTGAAATGCGCAGATATCAGGAGGAACACCGGTGGCGAAGGCGGGTCTCTGGGCCGATACTGACGCTGAGGAGCGAAAGCGTGGGGAGCGAACAGGATTAGATACCCTGGTAGTCCACGCCGTAAACGTTGGGCGCTAGGTGTGGGGTCCCTTCCACGGGTTCCGTGCCGTAGCTAACGCATTAAGCGCCCCGCCTGGGGAGTACGGCCGCAAGGCTAAA
>OTU549
AGAGGTGCCGAGCGTTAGGCGGAATCACTGGGCTTAAAGCGTGTGTAGGCGGGTCGTTAAGTGCCTTGTGAAATCCCACGGCTCAACCGTGGAACTGCTGGGCATACTGGCGATCTTGGGCCACCTAGGGGTCACCGGAACAAGCGGTGGAGCGGTGAAATGCGTAGATATCGCTTGGAACGCCGGCGGCGAAAGCGGGTGACTGGAGGTGTGCCGACGCTGAGACACGAAAGCCAGGGGAGCGAACGGGATTAGATACCCCGGTAGTCCTGGCCCTAAACGATGTCCACTAGGCCGCGGGACCTTTGACGGGTCTGGCGGCCGGAGCAAAAGTGTTAAGTGGACCGCCTGGGAAGTACGGTCGCAAGGCTAAA
>OTU550
GTAGGAGGCAAGCGTTATCCGGAGTTACTGGGCGTAAAGCGCATGTAGGCGGTTGGACAAGTGGCGTGTGAAAGCTCCCGGCTAAACTGGGAGAGGACACGTCAGACTGTTCGGCTAGAGGAGGCTAGAGGGGCGCAGAATTCGGGGTGTAGCGGTGAAATGTGTAGAGATCCCGAGGAATACCAGTGGTGAAGACGGCGCCCTGGGGCCTTACTGACGCTGAGATGCGAAAGCGTGGGGAGCGAACGGGATTAGAGACCCCGGTAGTCCACGCCGTAAACGATGTGAACCAGGTGCCCACTGCCTTCGGGGAGGGGGTGCCGAAGCTAACGCGCTAAGTTCACCGCCTGGGGAGTACGGTCGCAAGGCTAAA
>OTU551
AGAGGGGGCAAGCGTTGCTCGGAATCACTGGGCGTAAAGGGCGCGTAGGCGGGATGGCAAGTCAGTCGTGAAATCTCTCGGCTCAACCGAGAAACGTCGGCTGATACTGCCGTTCTTGAGGGATGCAGAGGAGACTGGAATTCCCGGTGTAGCGGTGAAATGTGTAGAGATCGGGAGGAACACCGGTGGCGAAGGCGGGTCTCTGGGCATTTCCTGACGCTGAGGCGCGAAAGCGTGGGGAGCAAACGGGATTAGATACCCTGGTAGTCCACGCCGTAAACGATGAATGTTAGCCGTCGGGCAGTTTACTGTTCGGTGGCGCAGCTAACGCATTAAACATTCCGCCTGGGGAGTACGGTCGCAAGATTAAA
>OTU552
GGAGGGTGCGAGCGTTGTCCGGATTTATTGGGTTTAAAGGGTGCGTAGGTGGCTGTTTAAGTCAGTGGTGAAATACGGTTGCTCAACAATCGAGGTGCCATTGATACTGAATAGCTTGAAATAATTGGAGGCTGCCGGAATGGATGGTGTAGCGGTGAAATGCATAGATATCATCCAGAACACCGATTGCGAAGGCAGGTGGCTACGATTTATTTGACACTGAGGCACGAAAGCATGGGGAGCAAACAGGATTAGATACCCTGGTAGTCCATGCCGTAAACGATGAGGACTCGCTGTTGGTGTTCATGCATCAGCGGCTTAGGGAAACCGTTAAGTCCTCCACCTGGGGAGTACGCCGGCAACGGTGAA
>OTU553
GTAGGGTCCAAGCGTTGTCCGGATTTATTGGGCGTAAAGAGCTCGTAGGCGGTTTCGTAAGTCGGATGTGAAAACTCAGGGCTCAACCCGGAGACGCCATCTGATACTGCGATGACTGGAGTCTGGTAGGGGATCACGGAATACCTGGTGTAGCGGTGAAATGCGCAGATATCAGGTGGAACACCGATGGCGAAGGCAGTGATCTGGGCCAGTACTGACGCTGAGGAGCGAAAGCGTGGGGAGCAAACAGGATTAGATACCCTGGTAGTCCACGCCGTAAACGTTGGGCACTAGGTGTGGGTCCTCATCAACGGGATCCGTGCCGTAGCTAACGCATTAAGTGCCCCGCCTGGGGAGTACGGCCGCAAGGCTAAA
>OTU554
GAAGGGGGCTAGCGTTGTTCGGAATTACTGGGCGTAAAGCGAGTGTAGGTGGTTGTCCAAGTTGGATGTGAAAGCCTTGAGCTCAACTCAAGAAATGCATTCAGGACTGGATGGCTAGAGGACCGGAGAGGATAGTGGAATTCCCAGTGTAGTGGTGAAATACGTAGAGATTGGGAAGAACACCAGTGGCGAAGGCGGCTATCTGGACGGTTTCTGACACTAAGACTCGAAAGCGTGGGGAGCAAACAGGATTAGATACCCTGGTAGTCCACGCCGTAAACGTTGGGCACTAGGTGTGGGGCCTTTCCAACGGGTTCCGTGCCGTAGCTAACGCATTAAGTGCCCCGCCTGGGGAGTACGGCCGCAAGGCTAAA
>OTU555
AGAGGGTGCAAACGTTGTTCGGAATTACTGGGCGTAAAGCGCGTGTAGGCGGCTCGGAAAGTCGGGTGTGAAAGCCCTGGGCTCAACCCAGGAAGTGCATTCGAAACTTCCGAGCTGGAGTCCTGGAGAGGAAGGCGGAATTCTCGGTGTAGAGGTGAAATTCGTAGATATCGAGAGGAACACCGGTGGCGAAGGCGGCCTTCTGGACAGTGACTGACGCTGAGACGCGAAAGCGTGGGGAGCAAACAGGATTAGATACCCTGGTAGTCCACGCCGTAAACGATGGGTGCTGGGTGTTGCGGAATTTGACCTCTGCAGCGCCGAAGCTAACGCATTAAGCACCCCGCCTGGGGAGTACGGCCGCAAGGCTAAA
>OTU556
GTAGGGTGCAAGCGTTATCCGGATTTATTGGGCGTAAAGGGCGCGCAGGCTGCCACCAGCAGTGGCCCGTGGAATCTCTCCGCTTAACGGAGAGGGGCCGGGCCAAACGGGGTGGCTTGGGGCAGGCAGAGGCATGCAGAACGGGCGGAGTAGGGGTGAAATCCGTAGAGACCGTCCGGAATACCAGTGGCGAAGGCGGCATGCTGGGCCTGAAGCCGTAAGGCTGAACCCGACGCTCGGGCGCGAAAGCGTGGGGAGCGAACGGAATTAGATACTCCGGTAGTCCACGCCCTAAACGATGGCAACTCGGTGTCGGGGGTATCGACCCCCCCGGCGCCCCAGCTAACGCGGTAAGTTGCCCGCCTGGGGACTACGGCCGCAAGGCTAAA
>OTU557
GTAGGGGGCGAGCGTTGTCCGGATTTATTGGGCGTAAAGAGCGTGTAGGCGGCCAGGTAAGTCCGCTGTGAAAACTCGAGGCTTAACCTCGAGACGTCGGTGGAAACTATCTGGCTAGAGTCCGGAAGAGGAGAGTGGAATTCCCGGTGTAGCGGTGAAATGCGCAGATATCGGGAAGAATATCCGTGGCGAAGGCGGCTCTCTGGTACGGCACTGACGCTGAGACGCGAAAGCGTGGGGAGCAAACAGGATTAGATACCCTGGTAGTCCACGCCGTAAACGATGGGTGCTAGGTGTGGGCGGTGTCGACTCCGTCCGTGCCGCAGCTAACGCATTAAGCACCCCGCCTGGGGAGTACGGCCGCAAGGCTAAA
>OTU558
GAAGGTGGCAAGCGTTGTTCGGAATCACTGGGCATAAAGCGCACGTAGGCGGTGGCGTAAGTCGGGTGTGAAATCCCTCGGCCTAACCGAGGAACTGCGCCCGATACTGCGTTGCTTGAGGACCAAAGGGGTGCATGGAATTTCCGGTGGAGCGGTGAAATGCGTTGATATCGGAAGGAACGTCGGCGGCGAAAGCGGTGCACTGGTTGGTCTCTGACGCTGAGGTGCGAAAGCCAGGGGAGCAAACGGGATTAGATACCCCGGTAGTCCTGGCCGTAAACGATGGGTACTAGGTAGGGGGGTTCCAAACGCCTCTCTGCTGGAGTGAATATCTTAAGTACCCCGCCTGGGAAGTACAGTCGCAAGGCTGAA
>OTU559
GAAGGGTGCAAGCGTTACTCGGAATTACTGGGCGTAAAGCGTGCGTAGGTGGTGGTTTAAGTCTGCTGTGAAAGCCCTGGGCTCAACCTGGGAATTGCAGTGGATACTGGATCACTAGAGTGTGGTAGAGGGATGCGGAATTTCTGGTGTAGCAGTGAAATGCGTAGAGATCAGAAGGAACATCCGTGGCGAAGGCGGCATCCTGGGCCAACACTGACACTGAGGCACGAAAGCGTGGGGAGCAAACAGGATTAGATACCCTGGTAGTCCACGCCCTAAACGATGCGAACTGGATGTTGGGTGCAACTTGGCACCCAGTATCGAAGCTAACGCGTTAAGTTCGCCGCCTGGGGAGTACGGTCGCAAGACTGAA
>OTU560
GGAGGTGGCAAGCGTTGTTCGGAATTACTGGGCGTAAAGGGCGCGTAGGCGGCAAGGCAAGTCAGGTGTGAAAGCCCCGGGCTTAACTCGGGAATTGCATCTGAAACTGCTGTGCTTGAGTTCTGGAGGGGGTAGTGGAATTCCCAGTGTAGCGGTGAAATGCGTAGATATTGGGAGGAACACCTGCGGCGAAGGCGGCTACCTGGACAGAAACTGACGCTGAGGCGCGAAAGCTAGGGGAGCGAACGGGATTAGATACCCCGGTAGTCCTAGCCGTAAACGATGGGCACTTGGTGTTGGGGGTATTGAGTCCCCCAGTGCCGGAGTTAACACGTTAAGTGCCCCGCCTGGGGAGTACGGTCGCAAGACTGAA
>OTU561
AGAGGGGGCAAGCGTTGTCCGGATTAACTGGGCGTAAAGCGTCCGCAGGTGGTCCGGTAAGTACGGTGTGAAATCAGGCGGCTCAACCGCCTGCGGTCATCGTCGACTGCCGAACTGGAGGACTGGAGAGGTCGGTGGAATTGCCGGTGTAGTGGTGAAATGCGTAGAGATCGGCAGGAACACCCAAGGGGAAGCCAGCCGACTGGCCAGTGCCTGACACTCATGGACGACAGCGTGGGGAGCGAACTGGATTAGATACCCAGGTAGTCCACGCCGTAAACGATGGATGCTCGATCTCTGGTGGGTAATCAGTCCCGCTGGGGGTCTCAGCTCACGCGCAAGCATCCCGCCTGGGAACTACGAGCGCAAGCTTAAA
>OTU562
GTAGGGAGCAAGCGTTGTCCGGATTCACTGGGTGTAAAGGGTGCGTAGGCGGGAGAATAAGTCAGCGGTGAAATCTTACGGCTCAACCGTGAAACTGCCGTTGATACTGTTTTTCTTGAGTTCGGGAGAGGTTGATGGAATTCCAGGTGTAGCGGTGAAATGCGTAGATATCTGGAAGAACACCAGTGGCGAAGGCGGTCAACTGGCCCGAAACTGACGCTGAGGCACGAAAGCGTGGGTAGCGAACAGGATTAGATACCCTGGTAGTCCACGCCCTAAACGATGAATGCTTGGTGTTGGCCGGAAACGGTCAGTGCCGGAGGTAACCTGGTAAGCATTCCACCTGGGGAGTACGCTCGCAAGGGTGAA
>OTU563
GAAGGGTGCGAGCGTTGTTCGGAATTATTGGGCGTAAAGCGCACGTAGGCGGCCTTGTAAGTCTCACTGTGAAAGCCCGGGGCTCAACCCCGGGAGGCCAGGGGATACTGCGAGGCTGGAGACAAGCAGAGGTTGGTAGAATTCCGGGTGTAGCGGTGGAATGCGTAGAGATCCGGAGGAATACCAGAGGCGAAGGCGGCCAACTGGGCTTGTTCTGACGCTGAGGTGCGAAAGCGTGGGGAGCGAACAGGATTAGATACCCTGGTAGTCCACGCCGTAAACGATGGGCACTAGATGCCGGTGGGAACGACCCCTTCGGTGTCGAAGCTAACGCATTAAGTGCCCCGCCTGGGGAGTACGGCCGCAAGGCTGAA
>OTU564
GAACCGTACGAACGTTATTCGGAATTACTGGGCTTAAAGGGTTTGTAGGCGGCCATGTAAGTCAGGTGTGAAATCCCTCGGCTCAACCGAGGAACGGCGCTTGATACTGCATGGCTTGAGGGAGACAGGGGTAAGCGGAACTGATGGTGGAGCGGTGAAATGCGTTGATATCATCAGGAACACCGGTGGCGAAAGCGGCTTACTGGGTCTCTTCTGACGCTGAGGAACGAAAGCTAGGGTAGCGAACGGGATTAGATACCCCGGTAGTCCTAGCTGTAAACGATGAGCACTTATCTGGGGATCCTCCCATAGGTTCCCGGATGTAGCGAAAGTGTTAAGTGCTCCGCCTGGGGAGTATGGTCGCAAGGCTGAA
>OTU565
GTAGGGGGCAAGCGTTGTCCGGATTTATTGGGCGTAAAGAGCTCGTAGGCGGTTCCGTAAGTCGGGTGTGAAAAATCTGGGCTCAACCCAGTGGAGCACCCGATACTGCGGTGACTCGAGTCCGGTAGGGGAGTGTGGAATTCCTGGTGTAGCGGTGAAATGCGCAGATATCAGGAGGAACACCGACGGCGAAGGCAGCACTCTGGGCCGGTACTGACGCTGAGGAGCGAAAGCATGGGGAGCGAACAGGATTAGATACCCTGGTAGTCCATGCCGTAAACGTTGGGCACTAGGTGTGGGGCGGAGTCAACCCGTTCCGTGCCGTAGCTAACGCATTAAGTGCCCCGCCTGGGGAGTACGGCCGCAAGGCTAAA
>OTU566
GTAGGAGACAAACGTTATCCGGAGTTACTGGGCGTAAAGGGCGTGTAGGTGGTTGTGTAAGTTCGGCGTGAAATCTCTCGGCTTAACCGGGAGTGGTCGTCGGATACTGCACGACTAGAGGACGGTAGAGGCGTGTGGAATTCCGGGTGTAGTGGTGAAATGCGTAGAGATCCGGAGGAACACCAGTGGCGAAGGCGACACGCTGGGCCGTACCTGACACTGAGGCGCGATAGCATGGGGAGCAAACAGGATTAGAAACCCTGGTAGTCCATGCCGTAAACGATGCTAGCTGGGTGTTCAGGGGGGGAAACCCCTCGGGGTACCGAAGTCAACACGGTAAGCTAGCCGCCTGGGGAGTACGGTCGCAAGATTAAA
>OTU567
GAAGGGGGCTAGCGTTGCTCGGAATCACTGGGCGTAAAGGGTGCGTAGGCGGGTCTTTAAGTCAGGGGTGAAATCCTGGAGCTCAACTCCAGAACTGCCTTTGATACTGAAGATCTTGAGTTCGGGAGAGGTGAGTGGAACTGCGAGTGTAGAGGTGAAATTCGTAGATATTCGCAAGAACACCAGTGGCGAAGGCGGCTCACTGGCCCGATACTGACGCTGAGGCACGAAAGCGTGGGGAGCAAACAGGATTAGATACCCTGGTAGTCCACGCCGTAAACGATGGGTGCTAGACGTTGGCGAGCTTGCTCGTCAGTGTCGCAGCTAACGCGTTAAGCACCCCGCCTGGGGAGTACGGCCGCAAGGTTGAA
>OTU568
AGAGGCCACGAACGTTGTTCGGAATCACTGGGCATAAAGCGCACGTAGGCGGCTAGGTCCGTCCAATGTGAAAGCCCCCGGCTCAACCGGGGAATTGCATCGGATACAGCCTGGCTTGAGGACGGTTGGGGTGAGTGGAACTCCTGGTGGAGCGGTGAAATGCGTAGATATCAGGAGGAACACCGGTGGCGAAAGCGGCTCACTGGACCGTTACTGACGCTGAGGTGCGAAAGCTAGGGGAGCAAACGGGATTAGATACCCCGGTAGTCCTAGCCGTAAACGATGGGCACTGGGTAGGGGGGAAGCCTATGCTCTTCCCTGCCGAAGCAAATGTGTTAAGTGCCCCGCCTGGGGAGTACGCTCGCAAGGGTAAA
>OTU569
GTAGGGCGCAAGCGTTGTCCGGAATTATTGGGCGTAAAGAGCTCGTAGGCGGTCTGTCGCGTCTGGTGTGAAATCCCATGGCTCAACTGTGGGCTTGCATCGGGTACGGGCAGACTAGAGTGCTGTAGGGGAGACTGGAATTCCTGGTGTAGCGGTGGAATGCGCAGATATCAGGAGGAACACCGATGGCGAAGGCAGGTCTCTGGGCAGTTACTGACGCTGAGGAGCGAAAGCATGGGGAGCGAACAGGATTAGATACCCTGGTAGTCCATGCCGTAAACGTTGGGCACTAGGTGTGGGGCCAGTTCCACTGGTTCTGTGCCGCAGCTAACGCATTAAGTGCCCCGCCTGGGGAGTACGGCCGCAAGGCTAAA
>OTU570
AGAGGGTGCGAGCGTTAATCGGAATTACTGGGCGTAAAGCGCGCGTAGGCGGCTTTGCAAGTCGGGTGTGAAATCCCCAGGCTTAACCTGGGAACTGCATTCGAGACTGCATTGCTAGAGTATGGGAGAGGGAAGTGGAATTTCCGGTGTAGCGGTGAAATGCGTAGATATCGGAAGGAACATCAGTGGCGAAAGCGACTTCCTGGACCAATACTGACGCTCATGTGCGAAAGCGTGGGGAGCAAACAGGATTAGATACCCTGGTAGTCCACGCTGTAAACGATGGGCACTAGGTGTCCGGGGTATTGACCCCCTGGGTGCCGCAGCTAACGCATTAAGTGCCCCGCCTGGGGAGTACGGTCGCAAGATTAAA
>OTU571
GTAGGGGGCAAGCGTTGTCCGGAATTATTGGGCGTAAAGCGCGCGCAGGCGGTCATTTAAGTCTGGTGTTTAATCCTGGGGCTCAACCCCAGTTCGCATCGGAAACTGGATGACTTGAGTGTAAGAGAGGAAAGTGGAATTCCACGTGTAGCGGTGAAATGCGTAGAGATGTGGAGGAACACCAGTGGCGAAGGCGACTTTCTGGCTTATAACTGACGCTGAGGCGCGAAAGCGTGGGGAGCAAACAGGATTAGATACCCTGGTAGTCCACGCCGTAAACGATGCATACTAGGTGTCGGGGATTCGATTTCTCGGTGCCGAAGTTAACACAGTAAGTATGCCGCCTGGGGAGTACGCTCGCAAGAGTGAA
>OTU572
GTAGGGTGCAAGCGTTAATCGGAATTACTGGGCGTAAAGCGTGCGCAGGCGGTTTTGTAAGTCTGTCGTGAAATCCCCGGGCTCAACCTGGGAATGGCGATGGAGACTGCAAGGCTAGAATCTGGCAGAGGGGGGTAGAATTCCACGTGTAGCAGTGAAATGCGTAGAGATGTGGAGGAACACCGATGGCGAAGGCAGCCCCCTGGGTCAAGATTGACGCTCATGCACGAAAGCGTGGGGAGCAAACAGGATTAGATACCCTGGTAGTCCACGCTGTAAACGATGGGCACTAGGTGTCCGGGGTATTGACCCCCTGGGTGCCGCAGCTAACGCATTAAGTGCCCCGCCTGGGGAGTACGGTCGCAAGATTAAA
>OTU573
AGAGGGTGCAAACGTTGTTCGGAATTACTGGGCGTAAAGCGCGTGTAGGCGGCCCTGCAAGTCGGGTGTGAAATCCCATGGCTCAACCATGGAAGTGCATTCGAAACTGCAGGGCTAGAGTCCTGGAGAGGAAGGTGGAATGCTTGGTGTAGAGGTGAAATTCGTAGATATCAAGCGGAACACCGGTGGCGAAGGCGGCCTTCTGGACAGTGACTGACGCTGAGACGCGAAAGCGTGGGGAGCAAACAGGATTAGATACCCTGGTAGTCCACGCCGTAAACGATGGGTGCTAGACGTTGGCGAGCTTGCTCGTCAGTGTCGCAGCTAACGCGTTAAGCACCCCGCCTGGGGAGTACGGCCGCAAGGTTGAA
>OTU574
GGAGGGTGCAAGCGTTATCCGGATTCACTGGGTTTAAAGGGTGCGTAGGTGGGCAAGTAAGTCAGTGGTGAAATCTCCGGGCTTAACCCGGAAACTGCCATTGATACTATTTGTCTTGAATACTGTGGAGGTCAGCGGAATATGTCATGTAGCGGTGAAATGCTTAGATATGACATAGAACACCAATTGCGAAGGCAGCTGGCTACACAAATATTGACACTGAGGCACGAAAGCGTGGGGATCAAACAGGATTAGATACCCTGGTAGTCCACGCCGTAAACGATGGGTGCTAGACGTTGGCGAGCTTGCTCGTCAGTGTCGCAGCTAACGCGTTAAGCACCCCGCCTGGGGAGTACGGCCGCAAGGTTGAA
>OTU575
GTAGGTGGCAAGCGTTATCCGGAATTACTGGGCGTAAAGCGCACGCAGGCGGTCTTTTAAGTTTGACGTGAAAGCTCCCGGCTTAACTGGGAGAGGTCGTTGAATACTGGAAGACTTGAGGCAATGAGAGGGGTGTAGAATTCCCGGTGTAGTGGTGGAATGCGTAGATATCGGGGGGAATACCAGTGGCGAAAGCGGCACCCTAGCGTTAGCCTGACGCTCATGTGCGAAAGCGTGGGGAGCGAACGGGATTAGATACCCCGGTAGTCCACGCCGTAAACGATGAACACTAGGTGTAGGTGATGTGAAAGTTATCTGTACCGAAGCCAACGCGTTAAGTGTTCCGCCTGGGGAGTACGGCCGCAAGGCTAAA
>OTU576
GTAGGGTGCAAGCGTTGTCCGGAATTATTGGGCGTAAAGAGTTCGTAGGCGGTTTGTCGCGTCCGTTGTGAAAGCTTGGGGCTCAACCCCAAGTCTGCAGTGGATACGGGCAGACTAGAGTCAGGTAGGGGAGAACGGAATTCCTGGTGTAGCGGTGAAATGCGCAGATATCAGGAGGAACACCGGTGGCGAAGGCGGTTCTCTGGGCCTGTACTGACGCTGAGGAACGAAAGCGTGGGGAGCGAACAGGATTAGATACCCTGGTAGTCCACGCCGTAAACGGTGGGCGCTAGATGTGGGGACCTTCCACGGTTTCTGCGTCGCAGCTAACGCATTAAGCGCCCCGCCTGGGGAGTACGGTCGCAAGACTAAA
>OTU577
GAAGGGGGCTAGCGTTGTTCGGAATTACTGGGCGTAAAGCGCGCGTAGGCGGATTGCTAAGTCAGGGGTGAAATCCCGAGGCTCAACCTCGGAACTGCCTTTGATACTGGTGATCTGGAGTCCGGAAGAGGTTGGTGGAATTCCGAGTGTAGAGGTGAAATTCGTAGATATTCGGAGGAACACCAGAGGCGAAGGCGGCCAACTGGTCCGGTACTGACGCTGAGGCGCGAAAGCGTGGGGAGCAAACAGGATTAGATACCCTGGTAGTCCACGCCGTAAACGATGGATGCCAGCCGTTGGCAGGCTTGCCTGTCAGTGGCGCAGCTAACGCATTAAGCATCCCGCCTGGGGAGTACGGTCGCAAGATTAAA
>OTU578
GTAGGGGGCAAGCGTTGTCCGGATTTATTGGGCGTAAAGAGCTCGTAGGCGGTTCGGTAAGTCGGGTGTGAAACCTCCAGGCTCAACCTGGAGACGCCACCTGATACTGCTGTGACTCGAGTCCGGTAGGGGAGCGTGGAATTCCTGGTGTAGCGGTGAAATGCGCAGATATCAGGAGGAACACCAGCGGCGAAGGCGGCGCTCTGGGCCGGAACTGACGCTGAGGAGCGAAAGCGTGGGTAGCAAACAGGATTAGATACCCTGGTAGTCCACGCCGTAAACGTTGGGCACTAGGTGTGGGGTCTTATCAACGGATTCCGTGCCGTAGCTAACGCATTAAGTGCCCCGCCTGGGGAGTACGGCCGCAAGGTTGAA
>OTU579
GTAGGGTGCGAGCGTTAATCGGAATTACTGGGCGTAAAGTGTGCGCAGGTGGCCGCGCAAGTCGAGTGTGAAATCCCCGAGCTTAACTTGGGAATTGCGCTCGAAACTACGTGGCTCGAGTGTGGCAGAGGAAGGTGGAATTCCACGTGTAGCGGTGAAATGCGTAGAGATGTGGAGGAACACCGATGGCGAAGGCAGCCTTCTGGGCCAACACTGACGCTCATGCACGAAAGCGTGGGGAGCAAACAGGATTAGATACCCTGGTAGTCCACGCTGTAAACGATGGGCACTAGGTGTCCGGGGTATTGACCCCCTGGGTGCCGCAGCTAACGCATTAAGTGCCCCGCCTGGGGAGTACGGTCGCAAGATTAAA
>OTU580
GTAGGGTGCGAGCGTTGTCCGGAATTATTGGGCGTAAAGGGCTCGTAGGCGGTTTGTCGCGTCGGGAGTGAAAACCTCGGGCTTAACTCGGGGCTTGCTTTCGATACGGGCAGACTGGAGGTATGCAGGGGAGAACGGAATTCCTGGTGTAGCGGTGAAATGCGCAGATATCAGGAGGAACACCGGTGGCGAAGGCGGATCTCTGGGCCTTACCTGACGCTGAGGCGCGAAAGCTAGGGGAGCGAACAGGATTAGATACCCTGGTAGTCCTAGCCGTAAACGTTGGGTGCTAGGTGTGGGCGGACATCGACCCCGTCCGTGCCGAAGCTAACGCATTAAGCACCCCGCCTGGGGAGTACGGCCGCAAGGCTAAA
>OTU581
GTAGGGGGCGAGCGTTGTCCGGATTTACTGGGCGTAAAGCGCGTGTAGGCGGTCCCTTAAGTCCGGGGTGAAAGGCGGAGGCTCAACCTCCGAGCTGCGCCGGAAACTGGGGGTCTTGAATGTCGGAGAGGGGCGTGGAATTCCTGGTGTAGCGGTGAAATGCGTAGAGATCAGGAGGAACACCGGTGGCGAAGGCGGCGCCCTGGCCGAACATTGACGCTGAGACGCGAAAGCGCGGGGAGCGAACGGGATTAGATACCCCGGTAGTCCGCGCCGTAAACGATGGTCACTAGGTGTACGCGGTATCGACCCCGCGTGTGCCGCAGCTAACGCATTAAGTGACCCGCCTGGGGAGTACGGCCGCAAGGTTGAA
>OTU582
GTAGGGTGCAAGCGTTAATCGGAATTACTGGGCGTAAAGCGTGCGCAGGCGGTTATGTAAGACAGGTGTGAAATCCCCGGGCTTAACCTGGGAACTGCATTTGTGACTGCATAGCTAGAGTACGGTAGAGGGGGATGGAATTCCGCGTGTAGCAGTGAAATGCGTAGATATGCGGAGGAACACCGATGGCGAAGGCAATCCCCTGGACCTGTACTGACGCTCATGCACGAAAGCGTGGGGAGCAAACAGGATTAGATACCCTGGTAGTCCACGCCGTAAACGATGAGTGCTAGGTGCTGTGGGTATTGACCCCCGCGGTGCCGAAGCTAACGCATTAAGCACTCCGCCTGGGAAGTACGGTCGCAAGACTAAA
>OTU583
GTAGGAGGCAAGCGTTATCCGGAGTTACTGGGCGTAAAGCGCATGTAGGCGGTTGGACAAGTGGCGTGTGAAAGCTCCCGGCTAAACTGGGAGAGGACACGTCAGACTGTTCGGCTAGAGGGGGCTAGAGGGGCGCAGAATTCGGGGTGTAGCGGTGAAATGTGTAGAGATCCCGAGGAATACCAGTGGTGAAGACGGCGCCCTGGGGCCTTAGTCGCAAGACTTTAACTGACGCTGAGATGCGAAAGCGTGGGGAGCGAACGGGATTAGAGACCCCGGTAGTCCACGCCGTAAACGATGTGAACTGGGTGCTCACCACCTTCGGGTGGGGTGTGCCGAAGCTAACGCGCTAAGTTCACCGCCTGGGGAGTACGGTCGCAAGGCTAAA
>OTU584
AGAGGCCTCGAGCGTTAGGCGGAATCACTGGGCTTAAAGCGCGTGTAGGCGGATCGTTAAGTGCCTTGTGAAATCCCGCGGCTCAACCGCGGAACCGCTGGGCATACTGGCGATCTTGGGCCACTCAGGGGTCACTGGAACAAGCGGTGGAGCGGTGAAATGCGTAGATATCGCTTGGAACGCCAAAGGTGAAGACAGGTGACTGGGGGTGTGCCGACGCTGAGACGCGAAAGCCAGGGGAGCAAACGGGATTAGATACCCCGGTAGTCCTGGCCCTAAACGATGTCCACTGGATCGCGGCGGTTTTGACGCCGTCGCGGTCGGAGCAAAAGTGTTAAGTGGACCGCCTGGGAAGTACGGTCGCAAGGCTAAA
>OTU585
GGGGGGGGCAAGCGTTGTTCGGAATTACTGGGCGTAAAGGGCGCGTAGGCGGTTGGATAAGTCAGCTGTGAAAACCACGGGCTTAACTCGTGGCCTGCAGTTGAGACTGTCTGGCTTGAGTGTGGGAGAGGAGAGTGGAATTCCTGGTGTAGCGGTGAAATGCGTAGATATCAGGAGGAACACCGGTGGCGAAGGCGGCTCTCTGGACCACAACTGACGCTGAGGCGCGAAAGCTAGGGGAGCAAACAGGATTAGATACCCTGGTAGTCCTAGCTGTAAACGATGGATACTTGCTGTGGGGGGTGTTAAATCCCCCTGTGGCGGAGCTAACGCATTAAGTATCCCGCCTGGGGAGTACGGTCGCAAGGCTGAA
>OTU586
GGAGGGGGCTAGCGTTGTTCGGAATTACTGGGCGTAAAGCGCACGTAGGCGGCTTTGTAAGTTAGAGGTGAAAGCCCGGAGCTCAACTCCGGAATTGCCTTTAAGACTGCATCGCTAGAATTGTGGAGAGGTGAGTGGAATTCCGAGTGTAGAGGTGAAATTCGTAGATATTCGGAAGAACACCAGTGGCGAAGGCGACTCACTGGACACATATTGACGCTGAGGTGCGAAAGCGTGGGGAGCAAACAGGATTAGATACCCTGGTAGTCCACGCCGTAAACGATGGGCACTAGGTGTGGGAGGTGTCGACTCCTCCCGTGCCGGAGCTAACGCATTAAGTGCCCCGCCTGGGGAGTACGGCCGCAAGGCTAAA
>OTU587
GGAGAGTGCGAACGTTGTTCGGATTCACTGGGCGTAAAGGGCACGTAGGCGGCTCAGCAAATCAGTCGTGGAATCCCGACGCTTACCGTCGGAACGGCGGCTGAAAATACTGGGCTTGAGGGCGTGAGGGGTCACTGGAACTCCCGGTGAAGCGGTGAAATGCGTAGATATCGGGAGGAACGCCGGAGGCGAAAGCGAGTGACTGGCGCGTTCCTGACGCTGAGGTGCGAAAGCTAGGGGAGCAAACAGGATTAGATACCCTGGTAGTCCTAGCCGTAAACGATGGACACTGAGTGAAGGGGGGCTTGCCCCTCTTTGCTGCAGCTAACGCGTTAAGTGTCCCGCCTGGGGAGTACGGCCGCAAGGTTAAA
>OTU588
GTAGGAGACGAGCGTTATCCGGATTTACTGGGCGTAAAGCGTGTGCAGGCGGTTCGGCAAGTTGGATGTGAAATCTCCCGGCTCAACTGGGAGGGGTCGTTCAATACTACCGAACTTGAGGGCATCAGAGGAAGGTGGAATTCCGGGTGTAGTGGTGAAATGCGTAGATATCCGGAGGAACACCAGTGGCGAAGGCGGCCTTCTGGGATGATCCTGACGCTCAGACACGAAAGCTAGGGGAGCGAACGGGATTAGAGACCCCGGTAGTCCTAGCTGTAAACGATGTAGACTTGGCGTCGGAGGGTTCAAAACCTTCGGTGTCGTAGCTAACGCGATAAGTCTACCGCCTGGGGACTACGGCCGCAAGGTTAAA
>OTU589
GAAGGGGGCTAGCGTTGTTCGGAATTACTGGGCGTAAAGGGCGCGTAGGCGGCCTTGATAGTTGGGCGTGAAAGGCCTGGGCTCAACCCGGGAACTGCGTTCAATACTGTAAGGCTAGAGTGTGGGAGAGGTTGGTGGAATTCCCAGTGTAGAGGTGAAATTCGTAGATATTGGGAAGAACACCGGTGGCGAAGGCGGCCAACTGGACCACAACTGACGCTGAGGCGCGAAAGCGTGGGGAGCAAACAGGATTAGATACCCTGGTAGTCCACGCTGTAAACTATGTGTGCTTGACGTCGGGGGGCCTAGCCCTTCGGTGTCGGAGCTAACGCGGTAAGCACACCGCCTGGGGAGTACGGTCGCAAGATTAAA
>OTU590
AGAGGGTGCAAACGTTGTTCGGAATTACTGGGCGTAAAGCGCGTGTAGGCTGCTCTGAAAGTCGGATGTGAAAGCCCTGGGCTCAACCCAGGAAGTGCACTCGATACTACAGAGCTCGAGTCCCGGAGAGGAAGGCGGAATTCTCGGTGTAGAGGTGAAATTCGTAGATATCGAGAGGAACACCTGTGGCGAAGGCGGCCTTCTGGACGGTGACTGACGCTGAGACGCGAAAGCGTGGGGAGCAAACAGGATTAGATACCCTGGTAGTCCACGCCGTAAACGATGGGTGCTAGGTGTCGCGGGATTTGACCCCCGCGGTGCCGTAGCTAACGCATTAAGCACCCCGCCTGGGGAGTACGGCCGCAAGGCTAAA
>OTU591
AGAGGGTGCAAACGTTGTTCGGAATCACTGGGCGTAAAGCGCGTGTAGGTGGCTTGGCAAGTCGGGCGTGAAATCCCGGGGCTCAACCCCGGAAGTGCACTCGATACTGCCTCGCTAGAGTCCTGGAGAGGAAGGTGGAATACTTGGTGTAGAGGTGAAATTCGTAGATATCAAGTAGAACACCGGTGGCGAAGGCGGCCTTCTGGACAGTGACTGACGCTGAGACGCGAAAGCGTGGGGAGCAAACAGGATTAGATACCCTGGTAGTCCACGCCGTAAACGATGAGTGCTAGATGTCAGGAGCTTTGACCCTCTTGGTGTCGCAGCTAACGCGATAAGCACTCCGCCTGGGGAGTACGGCCGCAAGGCTAAA
>OTU592
AGAGGTGGCGACCGTTGTTCGGAATCACTGGGCATAAAGCGCGTGTAGGCGGCATTGTAAGTCGGGTGTGAAATCCCTCGGCCTAACCGAGGAATTGCGCTCGAAACTACTTTGCTTGAGGATCAGAGGGGAGCCTGGAATTCCTGGTGGAGCGGTGAAATGCGTTGATATCAGGAGGAACACCGGCGGCGAAGGCGAGGCTCTGGCTGATTTCTGACGCTGAGACGCGAAAGCTAGGGGAGCAAACGGGATTAGATACCCCGGTAGTCCTAGCCGTAAACGATGGGTACTAGGTAGGGGGGGACCCAATCCCTCCCTGCTGGAGCAAATGTATTAAGTACCCCGCCTGGGGAGTATAGTCGCAAGGCTGAA
>OTU593
AGAGGGGGCAAGCGTTGTCCGGATTGACTGGGCGTAAAGGGTCCGCAGGTGGCTCGGCGCGTGTGGTGTGAAACCTCCTGGCTTAACCAGGAGCCGCCATCGCATACGGCCGGGCTTGAGCTTCGCAGAGGTGCGTGGAATTGCCGGTGTAGTGGTGAAATGCGTAGAGATCGGCAGGAACACCAAGGGGGAAGCCAGCGCACTGGGCGAATGCTGACACTCAGGGACGAGAGCGTGGGGAGCCAACTGGATTAGATACCCAGGTCGTCCACGCCGTAAACGATGGATGCTCGGCCCGTGGGACCTATCAACGGTCCTGGGGGCCTCAGCTTACGCGTAAGCATCCCGCCTGGGAACTACGAGCGCAAGCTTAAA
>OTU594
GGAGGGAGCTAGCGTTGTTCGGAATTACTGGGCGTAAAGCGCACGTAGGCGGCTACTCAAGTCGGGGGTGAAAGCCCGGGGCTCAACCCCGGAACTGCCCTCGAAACTAGGTAGCTAGAATCTTGGAGAGGTCAGTGGAATTCCGAGTGTAGAGGTGAAATTCGTAGATATTCGGAAGAACACCAGTGGCGAAGGCGACTGACTGGACAAGTATTGACGCTGAGGTGCGAAAGCGTGGGGAGCAAACAGGATTAGATACCCTGGTAGTCCACGCCGTAAACGATGGGTGCTAGACGTTGGCGAGCTTGCTCGTCAGTGTCGCAGCTAACGCGTTAAGCACCCCGCCTGGGGAGTACGGCCGCAAGGTTGAA
>OTU595
AGAGGGTGCAAACGTTGTTCGGAATCACTGGGCGTAAAGCGTGCGCAGGCGGCCTTGCAAGTCGGGCGTGAAATCCCACGGCTCAACCGTGGAAGTGCACTCGAAACTGCTCGGCTAGAGTCTTGGAGAGGAAGGCGGAATGCTTGGTGTAGAGGTGAAATTCGTAGATATCAAGCGGAACACCGGTGGCGAAGGCGGCCTTCTGGACAATGACTGACGCTAAAACACGAAAGCGTGGGGAGCAAACAGGATTAGATACCCTGGTAGTCCACGCCGTAAACGATGAGTGCTAGGTGTCACGGGCTTTGACCCTCGTGGTGCCGAAGCTAACGCGTTAAGCACTCCGCCTGGGGAGTACGGCCGCAAGGCTAAA
>OTU596
AGAGGAGGCAAGCGTTGTCCGGACTTACTGGGCGTAAAGCGTCCGCAGGTGGTCGTGCAAGTGCGCTGTGAAAGCGCTCGGCTTAACCGAGCGAGGCCAGTGCAGACTGCTCGACTGGAGGCCGGGAGAGGTCGGTGGAATTGCCGGTGTAGTGGTGAAATGCGTAGAGATCGGCAGGAACACCCAAGGGGAAGCCAGCTGACTGGCCCGGTCCTGACACTCAGGGACGACAGCGTGGGGAGCGAACCGGATTAGATACCCGGGTAGTCCACGCCGTAAACGATGGACACTCGTCCTTTGCGAGGTAACCATTCCTCGTGGGGGGCTCAGCTAACGCGGAAGTGTCCCGCCTGGGAACTACGAGCGCAAGCTTAAA
>OTU597
GTAGGGGGCGAGCGTTGTCCGGATTTATTGGGCGTAAAGCGCGCGTAGGCGGCCCGGTAAGTCGGATGTGAAAACCCGTGGCTCAACCACGGGCCGTCATTCGATACTGCCGGGCTCGAGGCAGGTAGGGGAGATCGGAATTCCCGGTGTAGCGGTGAAATGCGCAGATATCGGGAGGAACACCGGTGGCGAAGGCGGATCTCTGGGCCTGTCCTGACGCTCAGGCGCGAAAGCTGGGGGAGCGAACAGGATTAGATACCCTGGTAGTCCCAGCCGTAAACGTTGGGTGCTAGGTGTGGGGAGCATCAACCCTCTCCGTGCCGCAGCTAACGCATTAAGCACCCCGCCTGGGGAGTACGGCCGCAAGGCTAAA
>OTU598
GGAGGGTGCAAACGTTGCTCGGAATCATTGGGCGTAAAGCGCACGTAGGCGGACCGCTAAGTCGGATGTGAAAGCCCTCGGCTTAACCGAGGAAGTGCATTCGAAACTGACGGTCTTGAGTATGGAAGAGGGTCGCGGAATTCCCGGTGTAGAGGTGAAATTCGTAGATATCGGGAGGAACACCAGTGGCGAAGGCGGCGACCTGGGCCAATACTGACGCTGAGGTGCGAAAGCGTGGGGAGCAAACAGGATTAGATACCCTGGTAGTCCACGCCGTAAACGATGAGTGCTAGATGTCGCGGGTATTGACCCCTGCGGCGTCGTAGCTAACGCGTTAAGCACTCCGCCTGGGGAGTACGGCCGCAAGGCTAAA
>OTU599
AGAGGGGGCAAGCGTTGTTCGGAATTACTGGGCGTAAAGGGCGCGTAGGCGGCCTGCTAAGTCGAACGTGAAATCCCTGGGCTCAACCCAGGAACTGCGTCCGATACTGGTTGGCTTGAATCCGGGAGAGGGATGTGGAATTCCAGGTGTAGCGGTGAAATGCGTAGATATCTGGAGGAACACCGGTGGCGAAGGCGACATCCTGGACCGGTATTGACGCTGAGGCGCGAAAGCCAGGGGAGCAAACGGGATTAGATACCCTGGTAGTCCTAGCCGTAAACGTTGGGTGCTAGGTGTGGGCGGACATCGACCCCGTCCGTGCCGAAGCTAACGCATTAAGCACCCCGCCTGGGGAGTACGGCCGCAAGGCTAAA
>OTU600
GTAGGGTGCAAGCGTTGTCCGGATTTATTGGGCGTAAAGAGCTCGTAGGCGGCTTGTTGCGTCGACCGTGAAAACCTATCCGCTTAACGGTGGGCTTGCGGTCGATACGGGCAGGCTAGAGTTCGGTAGGGGAGACTGGAATTCCTGGTGTAGCGGTGAAATGCGCAGATATCAGGAGGAACACCGGTGGCGAAGGCGGGTCTCTGGGCCGATACTGACGCTGAGGAGCGAAAGCGTGGGGAGCGAACAGGATTAGATACCCTGGTAGTCCACGCTGTAAACGTTGGGCGCTAGGTGTGGGGGCCTCTCCAGGTCTCCGTGCCGCAGCTAACGCATTAAGCGCCCCGCCTGGGGAGTACGGCCGCAAGGCTAAA
>OTU601
AGAGGTGCCAAGCGTTAGGCGGAATCACTGGGCTTAAAGCGTGTGTAGGCGGAATTGTAAGTACCTTGTGAAATCCCACGGCTCAACCGTGGAACTGCTCGGTATACTGCTTTTCTTGAGCCACTTAGGGGCTGTCGGAACAAACGGTGGAGCGGTGAAATGCGTAGATATCGTTTGGAACGCCAAAGGTGAAAACAGACAGCTGGGAGTGTGCTGACGCTGAGACACGAAAGCCAGGGGAGCGAACGGGATTAGATACCCCGGTAGTCCTGGCCCTAAACGATGAATGCTTGGTGTGGCGGGTATCGATCCCTGCCGTGCCGAAGCTAACGCATTAAGCATTCCGCCTGGGGAGTACGGTCGCAAGGCTGAA
>OTU602
GAAGGGGGCTAGCGTTGCTCGGAATCACTGGGCGTAAAGCGCACGTAGGTGGGTCGCTAAGTCGGGGGTGAAATCCTGGAGCTCAACTCCAGAACTGCCTTCGATACTGGCGATCTTTGAGTCCGGGAGAGGTGGGTGGAACTGCGAGTGTAGAGGTGAAATTCGTAGATATTCGCAAGAACACCAGTGGCGAAGGCGGCTCACTGGCCCGGTACTGACACTGAGGTGCGAAAGCGTGGGGAGCAAACAGGATTAGATACCCTGGTAGTCCACGCCGTAAACGATGGATGCTAGCCGTTGGTGAGCTTGCTCATCAGTGGCGCAGCTAACGCATTAAGCATCCCGCCTGGGGAGTACGGTCGCAAGATTAAA
>OTU603
AGAGGGGGCAAGCGTTGCTCGGAATCACTGGGCGTAAAGGGCGCGTAGGCGGGATGACAAGTCGGTCGTGAAATCCCTGGGCTCAACTCAGGGGGGTCGGCCGATACTGCCATTCTTGAGGGATGCAGAGGAGACTGGAATTCCCGGTGTAGCGGTGAAATGTGTAGAGATCGGGAGGAACACCGGTGGCGAAGGCGGGTCTCTGGGCATTCCCTGACGCTGAGGCGCGAAAGCGTGGGGAGCAAACGGGATTAGATACCCTGGTAGTCCTAGCCGTAAACGTTGGGTGCTAGGTGTGGGCGGACATCGACCCCGTCCGTGCCGAAGCTAACGCATTAAGCACCCCGCCTGGGGAGTACGGCCGCAAGGCTAAA
>OTU604
GGAGGGAGCTAGCGTTGTTCGGAATTACTGGGCGTAAAGCGCACGTAGGCGGCGATTCAAGTCAGAGGTGAAAGCCCGGGGCTCAACCCCGGAACTGCCTTTGAAACTAGATCGCTAGAATCCTGGAGAGGCGGGTGGAATTCCGAGTGTAGAGGTGAAATTCGTAGATATTCGGAAGAACACCAGTGGCGAAGGCGGCCCGCTGGACAGGTATTGACGCTGAGGTGCGAAAGCGTGGGGAGCAAACAGGATTAGATACCCTGGTAGTCCACGCCGTAAACGATGAGAACTAGCTGTCCGGGCACTTGGTGCTTGGGTGGCGCAGCTAACGCATTAAGTTCTCCGCCTGGGGAGTACGGTCGCAAGATTAAA
>OTU605
AGAGGGGGCAAGCGTTGTTCGGAATTACTGGGCGTAAAGGGCGCGTAGGCGGCCTGTTAAGTCGAACGTGAAATCCCCGGGCTCAACCCGGGAACTGCGTCCGATACTGGCAGGCTTGAATCCGGGAGAGGGATGTGGAATTCCAGGTGTAGCGGTGAAATGCGTAGATATCTGGAGGAACACCGGTGGCGAAGGCGGCATCCTGGACCGGTATTGACGCTGAGGCGCGAAAGCCAGGGGAGCAAACGGGATTAGATACCCTGGTAGTCCACGCCGTAAACGATGGGCACTAGGTGTGGGAGGTGTCGACTCCTCCCGTGCCGGAGCTAACGCATTAAGTGCCCCGCCTGGGGAGTACGGCCGCAAGGCTAAA
>OTU606
GTAGGGTGCGAGCGTTAATCGGAATTACTGGGCGTAAAGCGTGCGCAGGCGGTTTTGTAAGACAGGCGTGAAATCCCCGGGCTCAACCTGGGAATTGCGCTTGTGACTGCAAGGCTAGAGTGCGTCAGAGGGGGGTAGAATTCCACGTGTAGCAGTGAAATGCGTAGAGATGTGGAGGAATACCGATGGCGAAGGCAGCCCCCTGGGACGTGACTGACGCTCATGCACGAAAGCGTGGGGAGCAAACAGGATTAGATACCCTGGTAGTCCACGCCCTAAACGATGTCAACTAGTTGTTGGGGATTCATTTCCTCAGTAACGTAGCTAACGCGTGAAGTTGACCGCCTGGGGAGTACGGTCGCAAGATTAAA
>OTU607
AGAGGGGGCTAGCGTTATTCGGAATTATTGGGCGTAAAGGGCGCGTAGGCGGCTTTGCGTGTCTTCCGTGAAATCCCTCGGCTCAACCGAGGACGTGCGGAAGAAACTGCAAGGCTCGAGTCCGGAAGAGGGGGGCGGAATTCCCAGTGTAGCGGTGAAATGCGTAGATATTGGGAGGAACACCAGTGGCGAAGGCGGTCCCCTGGGCCGGAACTGACGCTGAGGCGCGAAAGCGTGGGTAGCAAACGGGATTAGATACCCCGGTAGTCCACGCCGTAAACGATGGGCACTTGGTGTCGCGGGTATCGACCCCTGCGGTGCCGAAGCTAACGCATTAAGTGCCCCGCCTGGGGAGTACGGTCGCAAGGCTGAA
>OTU608
GTAGGGAGCAAGCGTTGTTCGGATTTACTGGGCGTAAAGGGCGCGTAGGCGGCCTGTCAAGTCAACTGTGAAATCTCCGGGCTTAACTCGGAACGGTCAGTTGATACTGTCAGGCTAGAGTGCAGAAGGGGCAATCGGAATTCTTGGTGTAGCGGTGAAATGCGTAGATATCAAGAGGAACACCTGAGGTGAAGACGGGTTGCTGGGCTGACACTGACGCTGAGGCGCGAAAGCCAGGGGAGCAAACGGGATTAGATACCCCGGTAGTCCTGGCCCTAAACGATGAATACTTGGTGTCTGGAGTTATTATCGCTCCGGGTGCCGTCGCTAACGTTTTAAGTATTCCGCCTGGGGAGTACGCACGCAAGTGTGAA
>OTU609
GGAGGGAGCTAGCGTTGTTCGGAAATACTGGGCGTAAAGCGCACGTAGGCGGCGCAGCAAGTCAGGGGTGAAATCCCGGGGCTCAACCCCGGAACTGCCTCTGAAACTGCAGTGCTAGAATCTTGGAGAGGCGAGTGGAATTCCGAGTGTAGAGGTGAAATTCGTAGATATTCGGAAGAACACCAGTGGCGAAGGCGACTCGCTGGACAAGTATTGACGCTGAGGTGCGAAAGCGTGGGGAGCAAACAGGATTAGATACCCTGGTAGTCCACGCCGTAAACGATGGGTGCTAGACGTTGGCGAGCTTGCTCGTCAGTGTCGCAGCTAACGCGTTAAGCACCCCGCCTGGGGAGTACGGCCGCAAGGTTGAA
>OTU610
GTAGGGGGCGAGCGTTGTCCGGATTTATTGGGCGTAAAGAGCTCGTAGGCGGTTTCGTAAGTCGGATGTGAAAACTCCAGGCTCAACTTGGAGACGCCATTCGATACTGCGATGACTTGAGTCCGGTAGGGGAGTGTGGAATTCCTGGTGTAGCGGTGAAATGCGCAGATATCAGGAGGAACACCGGTGGCGAAGGCGGATCTCTGGGCCTTACCTGACGCTGAGGCGCGAAAGCTAGGGGAGCGAACAGGATTAGATACCCTGGTAGTCCTAGCCGTAAACGTTGGGTGCTAGGTGTGGGCGGACATCGACCCCGTCCGTGCCGAAGCTAACGCATTAAGCACCCCGCCTGGGGAGTACGGCCGCAAGGCTAAA
>OTU611
AGAGGGGGCAAGCGTTGCTCGGAATCACTGGGCGTAAAGGGCGCGTAGGCGGGATGGCAAGTCAGTCGTGAAATCTCTCGGCTCAACCGAGAAACGTCGGCTGATACTGCCGTTCTTGAGGGATGCAGAGGAGACTGGAATTCCCGGTGTAGCGGTGAAATGTGTAGAGATCGGGAGGAACACCGGTGGCGAAGGCGGGTCTCTGGGCATTTCCTGACGCTGAGGCGCGAAAGCGTGGGGAGCAAACGGGATTAGATACCCTGGTAGTCCACGCCGTAAACGATGATAACTAGCTGTCCGGGCACTTGGTGCTTGGGTGGCGCAGCTAACGCATTAAGTTATCCGCCTGGGGAGTACGGTCGCAAGATTAAA
>OTU612
GAAGGGGGCTAGCGTTGTTCGGAATTACTGGGCGTAAAGCGAGTGTAGGTGGTTGTCGTAGTCAGGCGTGAAAGCCTTGAGCTCAACTCAAGAAATGCGCTTGATACTGGGCAGCTAGAGGACCGGAGAGGATAGTGGAATTCCCAGTGTAGTGGTGAAATACGTAGAGATTGGGAAGAACACCAGTGGCGAAGGCGGCTATCTGGACGGTTTCTGACACTAAGACTCGAAAGCGTGGGGAGCAAACAGGATTAGATACCCTGGTAGTCCACGCCGTAAACGATGGGTGCTAGACGTTGGCGGGCTTGCCCGTCAGTGTCGCAGCTAACGCGTTAAGCACCCCGCCTGGGGAGTACGGCCGCAAGGCTAAA
>OTU613
GAAGGGAGCTAGCGTTGTTCGGAATCACTGGGCGTAAAGCGCACGTAGGCGGATGTGTCAGTCAGGGGTGAAATCCCGGAGCTCAACTTCGGAACTGCCTTTGATACAGCACGTCTTGAGTCCGGAAGAGGTGGGTGGAATTCCTAGTGTAGAGGTGAAATTCGTAGATATTAGGAAGAACACCGGTGGCGAAGGCGGCCCACTGGTCCGGTACTGACGCTGAGGTGCGAAAGCGTGGGGAGCAAACAGGATTAGATACCCTGGTAGTCCACGCTGTAAACGATGGGCACTAGGTGTCCGGGGTATTGACCCCCTGGGTGCCGCAGCTAACGCATTAAGTGCCCCGCCTGGGGAGTACGGTCGCAAGATTAAA
>OTU614
GAACCATGCAAACGTTATTCGGATTCACTGGGCTTAAAGCGTGCGTAGGCGGCGATGTTAGTCAGGTGTGAAAGCCCTCAGCCCAACTGAGGAATTGCGCTTGATACTGCATTGCTAGAGAATGATAGAGGTGGGTGGAACTGATGGTGGAGCGGTGAAATGCGTTGATATCATCAGGAACACCAGTGGCGAAGGCGACCCACTGGGTCATTTCTGACGCTGAGGTACGAAAGCTAGGGTAGCGAACGGGATTAGATACCCCGGTAGTCCTAGCCGTAAACGATGAGCACTAGGTCGAGGGCCTCCACAGGCTCTTGGCCGTAGCGAAAGTGTTAAGTGCTCCGCCTGGGGAGTATGGTCGCAAGGCTGAA
>OTU615
GAAGGGGGCTAGCGTTGTTCGGAATTACTGGGCGTAAAGCGAGTGTAGGTGGTTGTCCAAGTTGGATGTGAAAGCCTTGAGCTCAACTCAAGAAATGCATTCAGGACTGGATGGCTAGAGGACCGGAGAGGATAGTGGAATTCCCAGTGTAGTGGTGAAATACGTAGAGATTGGGAAGAACACCAGTGGCGAAGGCGGCTATCTGGACGGTTTCTGACACTAAGACTCGAAAGCGTGGGGAGCAAACAGGATTAGATACCCTGGTAGTCCACGCCGTAAACGATGAGAACTAGATGTCGGGGGGGATTAGCCCCTCGGTGTCGTAGCTAACGCGCTAAGTTCTCCGCCTGGGGAGTACGGCCGCAAGGTTGAA
>OTU616
GAAGGGGGCTAGCGTTGTTCGGAATTACTGGGCGTAAAGCGCGCGTAGGCGGGTTGTTAAGTCAGGGGTGAAATGCCGAGGCTCAACCTCGGAACTGCCTTTGATACTGGCAATCTGGAGATCGGGAGAGGTGAGTGGAATTCCGAGTGTAGAGGTGAAATTCGTAGATATTCGGAGGAACACCAGAAGCGAAGGCGGCTCACTGGCCCGATACTGACGCTGAGGCGCGAAAGCGTGGGGAGCAAACAGGATTAGATACCCTGGTAGTCCACGCCGTAAACGATGAATGCCAGCCGTTGGGCAGCTTGCTGCTCGGTGGCGCAGCTAACGCATTAAGCATTCCGCCTGGGGAGTACGGTCGCAAGATTAAA
>OTU617
GGAGGGTGCAAGCGTTATCCGGATTCACTGGGTTTAAAGGGTGCGTAGGTGGCTTTGTAAGTCAGTGGTGAAATCTTAGAGCTTAACTCTAAAACTGCCATTGATACTGCTTAGCTTGAATCAAGTAGAGGTGGATGGAATAATACATGTAGCGGTGAAATGCTTAGATATGTATTAGAACACCGATTGCGAAGGCAGTTCACTATGCTTGTATTGACACTGAGGCACGAAAGCGTGGGGATCAAACAGGATTAGATACCCTGGTAGTCCACGCCCTAAACGATGTAAACTCGACATTAGCGATATACTGTTAGTGTCCAAGCGAAAGCGTTAAGTTTACCACCTGGGAAGTACGTCCGCAAGGATGAA
>OTU618
GTAGGGTGCAAGCGTTAATCGGAATTACTGGGCGTAAAGCGTGCGCAGGCGGTGATGTAAGACAGGTGTGAAATCCCCGGGCTTAACCTGGGAACTGCATTTGTGACTGCATCGCTGGAGTGCGGCAGAGGGGGATGGAATTCCGCGTGTAGCAGTGAAATGCGTAGATATGCGGAGGAACACCGATGGCGAAGGCAATCCCCTGGGCCTGCACTGACGCTCATGCACGAAAGCGTGGGGAGCAAACAGGATTAGATACCCTGGTAGTCCACGCCCTAAACGATGGATACTCGACATACGCGATACACAGTGTGTGTCTGAGCGAAAGCATTAAGTATCCCACCTGGGAAGTACGACCGCAAGGTTGAA
>OTU619
GGAGGGTGCTAGCGTTGTTCGGAATCACTGGGCGTAAAGGGCGCGTAGGCGGCCCTGGCAGTCGGCTTGTGAAAGCCCGGGGCTCAACCCCGGAGGTGCGGCCGAAACACCAGGGCTGGAGGCCGGAAGAGGAGGGTGGAATACCCAGTGTAGAGGTGAAATTCGTAGATATTGGGTGGAACACCGGTGGCGAAAGCGGCTCTCTGGTCCGGACCTGACGCTGAGGCGCGAAAGCGTGGGGAGCAAACAGGATTAGATACCCTGGTAGTCCACGCTGTAAACGATGGGCACTAGGTGTCCGGGGTATTGACCCCCTGGGTGCCGCAGCTAACGCATTAAGTGCCCCGCCTGGGGAGTACGGTCGCAAGATTAAA
>OTU620
GTAGGGTGCAAGCGTTAATCGGAATTACTGGGCGTAAAGCGTGCGCAGGCGGTGATGTAAGACAGGTGTGAAATCCCCGGGCTTAACCTGGGAACTGCATTTGTGACTGCATCGCTGGAGTGCGGCAGAGGGGGATGGAATTCCGCGTGTAGCAGTGAAATGCGTAGATATGCGGAGGAACACCGATGGCGAAGGCAATCCCCTGGGCCTGCACTGACGCTCATGCACGAAAGCGTGGGGAGCAAACAGGATTAGATACCCTGGTAGTCCACGCCCTAAACGATGATGACTAGTTGTTGGGGGAGTTAAATCCCTTAGTAACGCAGCTAACGCGTGAAGTCATCCGCCTGGGGAGTACGGTCGCAAGATTAAA
>OTU621
GAACCGTGCGAACGTTGTTCGGAATCACTGGGCTTAAAGGGCGCGTAGGCGGCCTGCCAAGTCAGGGGTGAAAGCCCCCAGCTCAACTGGGGAAGTGCCTTTGATACTGGCGGGCTCGAGCGAGGTAGGGGTCGTGGGAACTTCCGGTGGAGCGGTGAAATGCGTTGATATCGGAAGGAACGCCGGTGGCGAAAGCGCACGACTGGACCTCTCCTGACGCTGAGGCGCGAAAGCCAGGGGAGCAAACGGGATTAGATACCCCGGTAGTCCTGGCCCTAAACGATGGGTACTAGGTAGTGGGCTTACATGGGCTCACTGCCGAAGCAAAAGTGGTAAGTACCCCGCCTGGGGAGTATGGTCGCAAGGCTGAA
>OTU622
GTAGGGGACGAGCGTTGTCCGGATTCATTGGGCGTAAAGCGCGCGTAGGCGGCTCGGAAAGTCGGTCGTGAAATGCCGGGGCTCAACCCCGGGACTGCGTCCGATACTTCCGGGCTGGAGGTAGGTAGGGGAGATCGGAATTCCTGGTGTAGCGGTGAAATGCGCAGATATCAGGAGGAACACCGGTGGCGAAGGCGGATCTCTGGGCCTTACCTGACGCTGAGGCGCGAAAGCTAGGGGAGCGAACAGGATTAGATACCCTGGTAGTCCACGCCGTAAACGATGAATGTTAGCCGTCGGGCAGTTTACTGTTCGGTGGCGCAGCTAACGCATTAAACATTCCGCCTGGGGAGTACGGTCGCAAGATTAAA
>OTU623
GTAGGGGGCAAGCGTTGTCCGGATTTATTGGGCGTAAAGAGCGTGTAGGCGGCCAGACAGGTCCGTTGTGAAAACTAGAGGCTTAACCTCTAGACGTCGATGGAAACCGTCTGGCTAGAGTCCGGAAGAGGAGAATGGAATTCCTGGTGTAGCGGTGAAATGCGCAGATATCAGGAGGAACACCGGTGGCGAAGGCGGATCTCTGGGCCTTACCTGACGCTGAGGCGCGAAAGCTAGGGGAGCGAACAGGATTAGATACCCTGGTAGTCCTAGCCGTAAACGTTGGGTGCTAGGTGTGGGCGGACATCGACCCCGTCCGTGCCGAAGCTAACGCATTAAGCACCCCGCCTGGGGAGTACGGCCGCAAGGCTAAA
>OTU624
GGAGGGTGCAAGCGTTATCCGGATTCACTGGGTTTAAAGGGTGCGTAGGAGGGCAGGTAAGTCAGTGGTGAAATCTCCAAGCTTAACTTGGAAACTGCCGTTGATACTATCTGTCTTGAATACCGTGGAGGTGAGCGGAATATGTCATGTAGCGGTGAAATGCTTAGATATGACATAGAACACCAATTGCGAAGGCAGCTCGCTACACGAATATTGACTCTGAGGCACGAAAGCGTGGGGATCAAACAGGATTAGATACCCTGGTAGTCCACGCCGTAAACGATGGGCACTAGGTGTGGGAGGTGTCGACTCCTCCCGTGCCGGAGCTAACGCATTAAGTGCCCCGCCTGGGGAGTACGGCCGCAAGGCTAAA
>OTU625
GAAGGGGGCTAGCGTTGTTCGGAATTACTGGGCGTAAAGCGCACGTAGGCGGACTATTAAGTCAGGGGTGAAATCCTGGAGCTCAACTCCAGAACTGCCTTTGATACTGATGGTCTCGAGTCCGGAAGAGGTGAGTGGAATTCCGAGTGTAGAGGTGAAATTCGTAGATATTCGGAGGAACACCAGTGGCGAAGGCGGCTCACTGGTCCGGTACTGACGCTGAGGTGCGAAAGCGTGGGGAGCAAACAGGATTAGATACCCTGGTAGTCCACGCCTTAAACGATGGAAGCTAGCCGTCGGTAAGTTTACTTATCGGTGGCGCAGCTAACGCATTAAGCTTCCCGCCTGGGGAGTACGGTCGCAAGATTAAA
>OTU626
GAACCACACGAACGTTATTCGGAATTACTGGGCTTAAAGGGTGCGTAGGCTGTGCGGAAAGTTAGGTGTGAAATCCCCCGGCTCAACCGGGGAATTGCGCTTAAAACTACCGTGCTAGAGGAAGACAGAGGTGAGCGGAACTTCGGGTGGAGCGGTGAAATGCGTTGATATCCGAAGGAACACCGGTGGCGAAAGCGGCTCACTGGGTCTTTTCTGACGCTGATGCACGAAAGCTAGGGGAGCAAACGGGATTAGATACCCCGGTAGTCCTAGCCGTAAACGATGAGCACTGGGTTGAAGGGTCCTCCATAGCCTTTCAGCCGCAGCAAAAGTGTTAAGTGCTCCGCCTGGGGAGTATGGTCGCAAGGCTGAA
>OTU627
GTAGGGTGCAAGCGTTGCCCGGATTTATTGGGCGTAAAGGGCGCGCAGGCGGCCCGGCGCGTCCGCGGTGAAAGCTCCCGGCTCAACTGGGAGAGGTCCGCGGAAACGGTCGGGCTCGAGCAAGGTAGGGGGTCGTGGAATTCCCGGTGTAGTGGTGGAATGCGTAGAGATCGGGAGGAACACCAGTGGCGAAGGCGGCGACCTGGACCTGTGCTGACGCTGAGGCGCGAAAGCGTGGGGAGCGATCCGGATTAGATACCCGGGTAGTCCACGCCGTAAACGATGCACACTAGGTGTCGGGGGTATCGACCCCCTCGGCGCCGCAGCTAACGCATTAAGTGTGCCGCCTGGGGACTACGGCCGCAAGGCTAAA
>OTU628
GAACCGTGCGAACGTTATTCGGAATCACTGGGCTTAAAGGGCGCGTAGGCGGGCTCGTTAGTCAGGGGTGAAATCCCACGGCCCAACCGTGGAAGTGCCTCTGATACTGCGAGCCTCGAGGGGGATAGGGGCGTGCGGAACTCAGGGTGGAGCGGTGAAATGCGTAGATATCCTGAGGAACACCGGTGGCGAAAGCGGCGCGCTGGATCCCTTCTGACGCTGAGGCGCGAAAGCCAGGGGAGCAAACGGGATTAGATACCCCGGTAGTCCTGGCCCTAAACGTTGGGTACTAGGTAGCGGCCTGTCATGGGGTCGCTGCCGGAGCAAAAGTGTTAAGTACCCCGCCTGGGGAGTATGGTCGCAAGGCTGAA
>OTU629
AGAGGGTGCAAGCGTTGTTCGGAATTATTGGGCGTAAAGGGCGCGTAGGTGGCCTCGTAAGTCGACTGTGAAAGCCCAGGGCTTAACCCTGGAAGTGCAGCCGATACTGCTTGGCTTGAGTCCCGGAGAGGGTGGTGGAATTCCCAGTGTAGAGGTGAAATTCGTAGATATTGGGAGGAACACCGGTGGCGAAGGCGACCACCTGGACGGAGACTGACACTGAGGCGCGAAAGCGTGGGGAGCAAACAGGATTAGATACCCTGGTAGTCCACGCTGTAAACGATGGGTACTAGGTGTTGCGGGTATTGACCCCTGCAGTGCCGAAGCTAACGCATTAAGTACCCCGCCTGGGAAGTACGGCCGCAAGGCTAAA
>OTU630
GTAGGGGCCGAGCGTTGTCCGGAGTTATTGGGCGTAAAGCGCGCGCAGGCGGCGGTGTCAGCCCGACGTGAAAGCCCCCGGCTTAACCGGGGAGGGTCGTGGGGGACGGCACCGCTTGAGGGCGGGAGAGGTCGGTGGAATTCCCGGTGTAGTGGTGAAATGCGTAGAGATCGGGAGGAACACCTGTGGCGAAGGCGGCCGACTGGGCCGACCCTGACGCTGAGGCGCGAAGGCGTGGGGAGCGAACGGGATTAGATACCCCGGTAGTCCACGCAGTAAACGATGCAGACTAGGCGTGGGTGGACTTGACCCCATCCGTGCCGGAGCTAACGCGGGAAGTCTGCCGCCTGGGGAGTACGGCCGCAAGGCTAAA
>OTU631
GTAGGAAGCGAGCGTTATCCGGATTTACTGGGCGTAAAGCGCATGCAGGCGGTTCCATAAGTTAGACTTGAAAGCTCCTGGCTCAACTGGGAGAGGCGGTTTAAGACTGTGGGACTAGAGGATGGACGAGGAGAGCGGAATTCCCGGTGTAGTGGTGAAATGCGTAGATATCGGGAGGAACACCAGTGGCGAAAGCGGCTCTCTAGGCCGTACCTGACGCTCAGATGCGAAAGCCAGGGGAGAGAACGGGATTAGAAACCCCGGTATTCCTGGCCGTAAACGATGTTAACTAGGCGTCGCGGGTGTCAAAGCCTGCGGTGCTGCAGCCAACGCGATAAGTTAACCGCCTGGGGACTACGGCCGCAAGGCTAAA
>OTU632
GTAGGGGGCTAGCGTTGTCCGGAATCATTGGGCGTAAAGCGCGTGTAGGCGGCCCGGTAAGTCCGCTGTGAAAGTCGGGGGCTCAACCCTCGGAAGCCGGTGGATACTGTCGGGCTCGAGTACGGAAGAGGCGAGTGGAATTCCTGGTGTAGCGGTGAAATGCGCAGATATCAGGAGGAACACCAATTGCGAAGGCAGCTCGCTGGGACGTAACTGACGCTGAGACGCGAAAGCGTGGGGAGCAAACAGGATTAGATACCCTGGTAGTCCACGCTGTAAACGATGAGTGCTAGGTGTCGTGGGTATTGACCCCCGCGGTGCCGTAGCTAACGCATTAAGCACTCCGCCTGGGAAGTACGGTCGCAAGACTAAA
>OTU633
AGAGGTCTCGAGCGTTAGGCGGAATCACTGGGCTTAAAGCGTGTGTAGGCGGATCGTTAAGTACCTTGTGAAATCCCATGGCTCAACCATGGAACTGCTTGGTATACTGGCGATCTTGTGCAACCTAGGGGCGAGCGGAACAGATGGTGGAGCGGTGAAATGCGTAGATATCATCTGGAACGCCAATGGTGAAAACAGCTCGCTGGGGGTTTGCAGACGCTGAGACACGAAAGCCAGGGGAGCGAACGGGATTAGATACCCCGGTAGTCCTGGCCCTAAACGATGTCCACTAGATCGTAGCTGCTCTGACGTAGTTATGGTCGAAGCAAAAGTGCTAAGTGGACCGCCTGGGAAGTACGGTCGCAAGGCTAAA
>OTU634
GTAGGAGGCGAGCGTTATCCGGAGTTACTGGGCGTAAAGCGCATGTAGGCGGTTGGACAAGTTGAGTGTGAAAGCGCCTGGCTAAACTAGGCGAGGACATTCAAGACTGTTTAACTAGAGACAGATAGAGGGACACAGAATTCCGGGTGTAGCGGTGAAATGTGTAGAGATCCGGAGGAATACCAGAGGGGAAGCCGGTGTCCTGGGTCTGATCTGACGCTGAGATGCGAAAGCGTGGGGAGCGAACGGGATTAGAGACCCCGGTAGTCCACGCCGTAAACGATGCTTACTAGCTGTCCACTTCCCGACAGGGAAGGGGGCGACGAAGCTAACGCGATAAGTAAGCCGCCTGGGGAGTACGGTCGCAAGGCTAAA
>OTU635
GTAGGGAGCGAGCGTTGTCCGGATTCATTGGGCGTAAAGAGCGCGTAGGCGGCCGTGCAAGTCGGTTGTGAAATCCCGGGGCTCAACCCCGGGACTGCGTCCGATACTGCACGGCTCGAGGCAGGTAGGGGAGAGTGGAATTCCCGGTGTAGCGGTGAAATGCGCAGATATCGGGAGGAACACCGGTGGCGAAGGCGGCTCTCTGGACCTGTCCTGACGCTGAGGCGCGAAAGCTAGGGGAGCGAACAGGATTAGATACCCTGGTAGTCCTAGCCGTAAACGTTGGGTGCTAGGTGTGGGCGGATATCGACCCCGTCCGTGCCGAAGCTAACGCATTAAGCACCCCGCCTGGGGAGTACGGCCGCAAGGCTAAA
>OTU636
GTAGGGGGCAAGCGTTGTCCGGAATTATTGGGCGTAAAGAGCGTGTAGGCGGTCCGGTTAGTCGGCTGTGAAAGTCAAGGGCTCAACCCTTGAATGCCGGTCGATACTGCCGGACTAGAGTGCGGAAGAGGCGAGTGGAATTCCCGGTGTAGCGGTGAAATGCGCAGATATCGGGAGGAACACCTATGGCGAAGGCAGCTCGCTGGGACGATACTGACGCTGAGACGCGAAAGCGTGGGGAGCAAACAGGATTAGATACCCTGGTAGTCCACGCTGTAAACGATGGGCACTAGGTGTCCGGGGTATTGACCCCCTGGGTGCCGCAGCTAACGCATTAAGTGCCCCGCCTGGGGAGTACGGTCGCAAGATTAAA
>OTU637
GGAGGGTGCAAGCGTTAATCGGAATTACTGGGCGTAAAGCGTGCGTAGGTGGTTGATTAAGTTATCTGTGAAATCCCTGGGCTTAACCTGGGCAGGTCAGATGATACTGGTTGACTCGAGTATGGGAGAGGGTAGTGGAATTTCCGGTGTAGCGGTGAAATGCGTAGAGATCGGAAGGAACACCAGTGGCGAAGGCGGCTACCTGGCCTAATACTGACACTGAGGCACGAAAGCGTGGGGAGCAAACAGGATTAGATACCCTGGTAGTCCACGCCGTAAACGATGTCAACTAGCTGTTGGATATATGAATATATTTAGTGGCGCAGCAAACGCGATAAGTTGACCGCCTGGGGAGTACGGTCGCAAGATTAAA
>OTU638
GTAGGAGACAAACGTTATCCGGAGTTACTGGGCGTAAAGGGCGTGTAGGCGGTTTGTTAAGTCTGGCGTGAAAGCTCTCGGCTAAACCGGGAGAGGTCGTTGGATACTGGCGAACTCGAGGATGGTAGAGGCGTGTGGAATTCCGGGTGTAGTGGTGAAATGCGTAGAGATCCGGAGGAACACCAGTGGCGAAGGCGACACGCTGGGCCATACCTGACGCTAAAGCGCGACAGCATGGGGAGCAAACGGGATTAGAAACCCCGGTAGTCCATGCCGTAAACGATGCCAGCTAGATGTTCAGGGGGCGCAAGCTCTCGGGGTATCGAAGCTAACGCGATAAGCTGGCCGCCTGGGGAGTACGGTCGCAAGGCTAAA
>OTU639
AGAGGGTGCAAGCGTTAATCGGAATGACTGGGCGTAAAGGGCGCGTAGGTGGATATTTAAGTGAGATGTGAAAGCCCCGGGCTTAACCTGGGAATGGCATTTTAGACTGGATATCTGGAGTACAGTAGAGGGTGGAGGAATTTCCGGTGTAGCGGTGAAATGCGTAGATATCGGAAGGAACACCAGTGGCGAAGGCGACCACCTGGACTGATACTGACACTGAGGCGCGAGAGCGTGGGTAGCAAACAGGATTAGATACCCTGGTAGTCCACGCTGTAAACGATGAAAACTAGATGTCGGGTAGCTTAGTCTATTCGGTATCGAAGCTAACGCGATAAGTTTTCCGCCTGGGGAGTACGACCGCAAGGTTAAA
>OTU640
GTAGGGTGCGAGCGTTAATCGGAATTACTGGGCGTAAAGTGTGCGCAGGTGGCCGCGCAAGTCGAGTGTGAAATCCCCGAGCTTAACTTGGGAATTGCGCTCGAAACTACGTGGCTCGAGTGTGGCAGAGGAAGGTGGAATTCCACGTGTAGCGGTGAAATGCGTAGAGATGTGGAGGAACACCGATGGCGAAGGCAGCCTTCTGGGCCAACACTGACGCTCATGCACGAAAGCGTGGGGAGCAAACAGGATTAGATACCCTGGTAGTCCACGCCCTAAACGATGTCAACTGGTTGTTGGGTCTTCACTGACTCAGTAACGAAGCTAACGCGTGAAGTTGACCGCCTGGGGAGTACGGCCGCAAGGTTGAA
>OTU641
GGAGGGGGCTAGCGTTGTTCGGAATTACTGGGCGTAAAGCGTGCGTAGGCGGCTTTTCAAGTTGGGTGTGAAAGCCCGGGGCTCAACCCCGGAAATGCGCCCAAGACTGTTTGGCTAGAGACCGGGAGAGGTGAGTGGAACTCCGAGTGTAGAGGTGAAATTCGTAGATATTCGGAAGAACACCAGTGGCGAAGGCGGCTCACTGGACCGGTACTGACGCTGAGGCACGAAAGCGTGGGGAGCAAACAGGATTAGATACCCTGGTAGTCCACGCCGTAAACTATGAGAGCTAGACGTTGGGAGGCTTGCCTCCCTGTGTCGCAGCTAACGCGTGAAGCTCTCCGCCTGGGGAGTACGGCCGCAAGGTTAAA
>OTU642
GGAGGGTGCGAGCGTTGCTCGGAATCACTGGGCGTAAAGCGTACGCAGGCTGTTTCGTAAGTCGGGTGTGAAAGCCCGGGGCTCAACCCCGGAATTGCGCCCGAGACTGCGGAGCTTGAATGCGGGAGAGGGAAGCGGAATTCCTGGTGTAGAGGTGAAATTCGTAGATATCAGGAGGAACACCGGTGGCGAAAGCGGCTTCCTGGCCCGACATTGACGCTCATGTACGAGAGCGTGGGGAGCAAACAGGATTAGATACCCTGGTAGTCCACGCTGTAAACGATGAGTGCTAGCTGCTGGGAATGTCTACCGTCTCAGTGGCGAAGCTAACGCATTAAGCACTCCGCCTGGGAAGTACGGCCGCAAGGCTAAA
>OTU643
GAAGGGGGCGAGCGTTGTTCGGAGTTACTGGGCGTAAAGGGCGCGTAGGCGGCGATCCAAGTTAGGCGTGAAAGCCCCGGGCTTAACCTGGGAATTGCGCTTAAGACTGGACTGCTTGAGTGCGGGAGAGGTGAGTGGAATTCCCAGTGTAGAGGTGAAATTCGTAGATATTGGGAAGAACACCAGTGGCGAAGGCGGCTCACTGGCCCGCAACTGACGCTGAGGCGCGAAAGCGTGGGGAGCAAACAGGATTAGATACCCTGGTAGTCCACGCTGTAAACGATGAGTGCTAGACGTTGGGGGACTCAGTCCCTTGGTGTCGCAGCTAACGCATGAAGCACTCCGCCTGGGGAGTACGGCCGCAAGGTTAAA
>OTU644
GAACCGAGCGAACGTTGTTCGGAATCACTGGGCTTAAAGGGCGCGTAGGCGGCTTACCAAGTCAGGGGTGAAATTTTGCGGCTTAACCGTAACAGTGCCTTTGATACTGGTAGGCTCGAGGGAGATAGGGGTCTGCGGAACTTCTGGTGGAGCGGTGAAATGCGTTGATATCAGAAGGAACGCCGGTGGCGAAAGCGGCAGACTGGATCTCTTCTGACGCTGAGGCGCGAAAGCTAGGGGAGCAAACGGGATTAGATACCCCGGTAGTCCTAGCCCTAAACGATGGGTACTAGATTGTAAGCGTGACATGCGCCTACAGTCGAAGCAAAAGTGTTAAGTACCCCGCCTGGGGAGTATGGTCGCAAGGCTGAA
>OTU645
ATAGGTGGCAAGCGTTATTCGGAATTACTAGGCGTAAAGCGAGTGTAGGCGGACGCTTAAGTCCGACGTTAAATCTCCAGGCTCAACTTGGAGCTGTCGTCGGATACTGGGCGCCTCGAATGGGGTAGGGGGCAGCGGAATTCCCGGTGTAGCGGTGAAATGCGTAGATATCGGGAGGAACACCTATGGCGAAAGCAGCTGCCTGGGCCTCTATTGACGCTAAGACTCGAAAGCTAGGGGAGCAAACAGGATTAGATACCCTGGTAGTCCTAGCTGTAAACGATGGCAACTAGATGTGGGAGGTATCGACCCCTTCCGCGTCGTCGCTAACGCTTTAAGTTGCCCGCCTGGGGAGTACGGCCGCAAGGTTAAA
>OTU646
GGAGGATCCAAGCGTTATCCGGATTTATTGGGTTTAAAGGGTGCGTAGGCGGCTTTTTAAGTCAGGGGTGAAAGACGGTGGCTCAACCATCGCAGTGCCCTTGATACTGAAGAGCTTGAATAAACTAGAGGTAGGCGGAATGTGACAAGTAGCGGTGAAATGCATAGATATGTCACAGAACACCAATTGCGAAGGCAGCTTACTATGGTTTAATTGACGCTGAGGCACGAAAGCGTGGGGATCAAACAGGATTAGATACCCTGGTAGTCCACGCCCTAAACGATGAATACTCGATGTTAGCGATATACAGTTAGCGTCTAAGCGAAAGCGTTAAGTATTCCACCTGGGGAGTACGCCCGCAAGGGTGAA
>OTU647
GTAGGGGGCTAGCGTTGTCCGGATTTATTGGGCGTAAAGCGCGTGTAGGCGGCCAGATAGGTCTGCTGTGAAAACTCGAGGCTCAACCTCGAGCTGTCGGCGGAAACCATCCGGCTAGAGTCCGGAAGAGGAGAGTGGAATTCCCGGTGTAGCGGTGAAATGCGCAGATATCGGGAAGAACACCTGTGGCGAAGGCGGCTCTCTGGGACGGTACTGACGCTGAGACGCGAAAGCGTGGGGAGCAAACAGGATTAGATACCCTGGTAGTCCACGCCGTAAACGATGGGTGCTAGGTGTGGGGAGTGTCAACTCTCTCCGTGCCGAAGCTAACGCATTAAGCACCCCGCCTGGGGAGTACGGCCGCAAGGCTAAA
>OTU648
GTAGGGTGCAAGCGTTAATCGGAATTACTGGGCGTAAAGCGTGCGCAGGCGGTTATGCAAGACAGATGTGAAATCCCCGGGCTCAACCTGGGAACTGCATTTGTGACTGCATAGCTAGAGTACGGTAGAGGGGGATGGAATTCCGCGTGTAGCAGTGAAATGCGTAGATATGCGGAGGAACACCGATGGCGAAGGCAATCCCCTGGACCTGTACTGACGCTCATGCACGAAAGCGTGGGGAGCAAACAGGATTAGATACCCTGGTAGTCCACGCCCTAAACGATGTCTACTAGTTGTCGGGTCTTAATTGACTTGGTAACGCAGCTAACGCGTGAAGTAGACCGCCTGGGGAGTACGGTCGCAAGATTAAA
>OTU649
GAGGGGAGCTAGCGTTGTTCGGAATTACTGGGCGTAAAGGGCGTGTAGGCGGTACCATAAGTCAGATGTGAAAGCCCTAGGCTTAACCTAGGAGGTGCATTTGATACTGTGGAACTAGAGATCGAGAGAGGAAAGTGGAATTACGAGTGTAGAGGTGAAATTCGTAGATATTCGTAAGAACACCAGTGGCGAAGGCGACTTTCTGGCTCGATACTGACGCTAAGGCGCGAAAGCGTGGGGAGCAAACAGGATTAGATACCCTGGTAGTCCACGCTGTAAACGATGAGTGCTAGATGTTGGTGAAGAAATTCATCAGTGTCGCAGCTAACGCATTAAGCACTCCGCCTGGGGAGTACGGTCGCAAGATTAAA
>OTU650
GGAGGGGGCAAGCGTTGTTCGGAATTATTGGGCGTAAAGGGCTCGTAGGCGGACGGGTAAGTCTGGCGTGAAATCTCCACCGCTCACCGGGGAGAGGCCGCTGGATACTGCCTGTCTGGAGTTTGGCAGAGGACCATGGAATTCCAGGTGTAGCGGTGGAATGCGTAGATATCTGGAAGAACACCGGTGGCGAAGGCGGTGGTCTGGGCCAAAACTGACGCTGAGGAGCGAAAGCCAGGGGAGCAAACGGGATTAGATACCCCGGTAGTCCTGGCCGTAAACGTTGGATACTAGGTGTGGGGGGTATCGACCCCCTCCGTGCCGAAGTTAACACATTAAGTATCCCGCCTGGGGAGTACGGCCGCAAGGTTGAA
>OTU651
GTAGGGTGCGAGCGTTAATCGGAATTACTGGGCGTAAAGTGTGCGCAGGTGGCCGCGCAAGTCGAGTGTGAAATCCCCGAGCTTAACTTGGGAATTGCGCTCGAAACTACGTGGCTCGAGTGTGGCAGAGGAAGGTGGAATTCCACGTGTAGCGGTGAAATGCGTAGAGATGTGGAGGAACACCGATGGCGAAGGCAGCCTTCTGGGCCAACACTGACGCTCATGCACGAAAGCGTGGGGAGCAAACAGGATTAGATACCCTGGTAGTCCACGCCGTAAACGATGGGTGCTAGACGTTGGCGAGCTTGCTCGTCAGTGTCGCAGCTAACGCGTTAAGCACCCCGCCTGGGGAGTACGGCCGCAAGGTTGAA
>OTU652
GTAGGGCGCAAGCGTTATCCGGAATTATTGGGCGTAAAGAGCTCGTAGGCGGTTTGTCGCGTCTGCCGTGAAAGTCCGGGGCTCAACTCCGGATCTGCGGTGGGTACGGGCAGACTAGAGTGATGTAGGGGAGACTGGAATTCCTGGTGTAGCGGTGAAATGCGCAGATATCAGGAGGAACACCGATGGCGAAGGCAGGTCTCTGGGCATTAACTGACGCTGAGGAGCGAAAGCATGGGGAGCGAACAGGATTAGATACCCTGGTAGTCCATGCCGTAAACGTTGGGCACTAGGTGTGGGGGACATTCCACGTTTTCCGCGCCGTAGCTAACGCATTAAGTGCCCCGCCTGGGGAGTACGGCCGCAAGGCTAAA
>OTU653
AGAGGGGGCAAGCGTTGCTCGGAATCACTGGGCGTAAAGGGCGCGTAGGCGGGATGGCAAGTCGGTCGTGAAATCCCTTGGCTCAACTGAGGGGAGTCGGCCGATACTGCTGTTCTTGAGGGATGCAGAGGAGACTGGAATTCCCGGTGTAGCGGTGAAATGTGTAGAGATCGGGAGGAACACCGGTGGCGAAGGCGGGTCTCTGGGCATCTCCTGACGCTGAGGCGCGAAAGCGTGGGGAGCAAACGGGATTAGATACCCCGGTAGTCCACGCTGTAAACGATGACGACTAGGTGTGGGGGGTGTCGACTCCCTCCGTGCCGAAGCTAACGCATTAAGTGCCCCGCCTGGGGAGTACGGCCGCAAGGCTAAA
>OTU654
AGAGGTGGCAAGCGTTGTTCGGAATTACTGGGCGTAAAGGGCGCGTAGGCGGTTGCCTAAGTCGGACGTGAAATCCCCAAGCTTAACTTGGGAACTGCATCCGATACTGGGTAACTTGAGTTCGGGAGAGGAATGTGGAATTCCAGGTGTAGCGGTGAAATGCGTAGATATCTGGAGGAACACCGGTGGCGAAGGCGGCATTCTGGACCGAAACTGACGCTGAGGCGCGAAAGCCAGGGGAGCAAACGGGATTAGATACCCCGGTAGTCCTGGCCCTAAACGATGAGTGCTTGGTGTGGCGGGTATCGATCCCTGCCGTGCCGAAGCTAACGCATTAAGCACTCCGCCTGGGGAGTACGGTCGCAAGGCTGAA
>OTU655
GTAGGGGACGAGCGTTGTCCGGATTCATTGGGCGTAAAGAGCGCGTAGGCGGTTTGGTAAGTCGGACGTGAAAATCCGGGGCTCAACCCCGGACGTGCATCCGAAACTGCCCGACTAGAGGTAGGTAGGGGAGATCGGAATTCCTGGTGTAGCGGTGAAATGCGCAGATATCAGGAGGAACACCGGTGGCGAAGGCGGATCTCTGGGCCTTACCTGACGCTGAGGCGCGAAAGCTAGGGGAGCAAACAGGATTAGATACCCTGGTAGTCCTAGCCGTAAACGTTGGGTGCTAGGTGTGGGCGGAAATCGACCCCGTCCGTGCCGGAGCTAACGCATTAAGCACCCCGCCTGGGGAGTACGGCCGCAAGGCTAAA
>OTU656
GAAGGGGGCTAGCGTTGCTCGGAATCATTGGGCGTAAAGGGCGCGTAGGCGGCCGGATTTGTCAGGCGTGAAAATCCTGGGCTCAACCCAGGGACTGCGTTTGAAACGGTCCGGCTGGAGGACGGAAGAGGCTCGTGGAATTCCCAGTGTAGAGGTGAAATTCGTAGATATTGGGAAGAACACCGGTGGCGAAGGCGGCGAGCTGGTCCGTTACTGACGCTGAGGCGCGACAGCGTGGGGAGCAAACAGGATTAGATACCCTGGTAGTCCACGCCGTAAACGATGTGCGCTGGATGTTGGGTGCCATAGGCACTCGGTGTCGTAGTTAACGCGGTAAGCGCACCGCCTGGGGAGTACGGCCGCAAGGTTGAA
>OTU657
GGAGGGAGCTAGCGTTATTCGGAATTACTGGGCGTAAAGCGCACGTAGGCGGCTTTGTAAGTAAGAGGTGAAAGCCCAGAGCTCAACTCTGGAATTGCCTTTTAGACTGCATCGCTTGAATCATGGAGAGGTCAGTGGAATTCCGAGTGTAGAGGTGAAATTCGTAGATATTCGGAAGAACACCAGTGGCGAAGGCGGCTGACTGGACATGTATTGACGCTGAGGTGCGAAAGCGTGGGGAGCAAACAGGATTAGATACCCTGGTAGTCCACGCCGTAAACGATGATAACTAGCTGTCCGGGGACTTGGTCTTTGGGTGGCGCAGCTAACGCATTAAGTTATCCGCCTGGGGAGTACGGCCGCAAGGCTAAA
>OTU658
GGGGGGAGCAAGCGTTGTTCGGAATCACTGGGCGTAAAGGGCGTGTAGGCGGTCAGGTAAGTGGGATGTGAAATGCCCCGGCTCACCCGGGGACCGGCATCCCAAACTGCTTGGCTTGAGTATGGGAGAGGATGAGGGAATTCCTGGTGTAGCGGTGAAATGCGTAGATATCAGGAGGAACACCGGTGGCGAAGGCGCTCATCTGGCCCAATACTGACGCTGAGGCGCGAAAGCTAGGGGAGCAAACGGGATTAGATACCCCGGTAGTCCTAGCCGTAAACGGTGCTCACTAGGTGTTGGAGGCATCGACCCCTCCAGTGCCGCAGCTAACGCATTAAGTGAGCCGCCTGGGGAGTACGGCCGCAAGGTTGAA
>OTU659
GTAGGATGCAAGCGTTGTCCGGAATTATTGGGCGTAAAGCGAACGTAGGCGGTTACTTAAGTTTGGTCTTAAAGACCGGGGCTCAACTCCGGGAATGGACTGAATACTGGGTGACTAGAGGATGTCAGAGGAAAGTGGAATTCCAAGTGTAGCGGTGAAATGCGTAGATATTTGGAGGAACACCAGTGGCGAAAGCGGCTTTCTGGGACATTCCTGACGCTGAGGTTCGAAAGCTCGGGGAGCAAACAGGATTAGATACCCTGGTAGTCCGAGCCGTAAACGATGGACACTAGGTGTCGGGGGTATCGACCCCCCCGGTGCCGTAGCTAACGCGTTAAGTGTCCCGCCTGGGGAGTACGGTCGCAAGACTGAA
>OTU660
GAAGGGGGCGAGCGTTGTTCGGAATTACTGGGCGTAAAGGGCGCGTAGGCGGCCGATCAAGTCAGATGTGAAAGTCCTGGGCTTAACCTGGGGACTGCATTTGATACTGATTGGCTTGAATTCGGGAGAGGATAGCGGAATTCCCAGTGTAGAGGTGAAATTCGTAGATATTGGGAAGAACACCGGTGGCGAAGGCGGCTATCTGGACCGACATTGACGCTGAGGCGCGAAAGCGTGGGGAGCAAACAGGATTAGATACCCTGGTAGTCCACGCCGTAAACGATGAATGCTAGACGCTGGGGAGCATGCTCTTCGGTGTCGCAGCTAACGCATTAAGCATTCCGCCTGGGGAGTACGGTCGCAAGATTAAA
>OTU661
AGAGGGTGCGAGCGTTGTCCGGAATCACTGGGCGTAAAGGGCGCGTAGGCGGCCCCTTAAGCGTGTGGTGAAAGCTCGGGGCTCAACCTCGAGTCGGCCATGCGGACTGGGGGGCTGGAGCACGTCAGAGGCAGGCGGAATTCCGGGTGTAGCGGTGGAATGCGTAGAGATCCGGAAGAACACCGGTGGCGAAGGCGGCCTGCTGGGACGTGGCTGACGCTGAGGCGCGACAGCGTGGGGAGCAAACAGGATTAGATACCCTGGTAGTCCACGCCGTAAACGATGGGCACTAGGTGCTTGGGGGAGCGACCCCCCGGGTGCCGGCGCTAACGCATTAAGTGCCCCGCCTGGGGAGTACGGCCGCAAGGCTGAA
>OTU662
GTAGGAGGCGAGCGTTATCCGGATTCACTGGGCGTAAAGCGCATGTAGGCGGTTGGATAAGTCTGTTGTTAAAGCCCCCGGCTCAACTGGGGGAGGTCAATGGAGACTGTCCGACTTGAGGGCAACAGAGGCACATGGAACTCCCGGTGTAGCGGTGGAATGCGTAGAGATCGGGAAGAACACCCGTGGCGAAGGCGGTGTGCTGGGTTGCAACTGACGCTGAGATGCGAAAGTGTGGGTAGCAAACGGGATTAGATACCCCGGTAGTCCACACTGTAAACGATGAACCCTAGGTGTGGGGGGATAAAACCCTCCGTGCCGAAGCCAACGCGTTAAGGGTTCCGCCTGGGGACTATGAGCGCAAGCTTAAA
>OTU663
GTAGGAGGCGAGCGTTATCCGGAGTTACTGGGCGTAAAGAGCGTGTAGGCGGGTATGCAAGTTTGGCGTGAAAGCTCCCGGCTAAACTGGGAGAGTGCGCTGAAGACTGCGTATCTAGAGGCGAGTAGAGGGACGTGGAATTCCGGGTGTAGTGGTGAAATGCGTAGAGATCCGGAGGAACACCAGTGGCGAAGGCGACGTCCTGGGCTTGACCTGACGCTGAGACGCGACAGCACGGGGAGCGAACGGGATTAGAAACCCCGGTAGTCCGTGCCGTAAACGATGCACACTAGGTGTTCGGGCAACTACGGTTGCTTGAGTGCCGCAGCCAACGCGATAAGTGTGCCGCCTGGGGAGTACGGTCGCAAGGCTAAA
>OTU664
AGAGGGGGCAAGCGTTGCTCGGAATCACTGGGCGTAAAGGGCGCGTAGGCGGGATGGCAAGTCGGTCGTGAAATCTCTCGGCTCAACCGAGAAACGTCGGCCGATACTGCCGTTCTTGAGGGATGCAGAGGAGACTGGAATTCCCGGTGTAGCGGTGAAATGTGTAGAGATCGGGAGGAACACCGGTGGCGAAGGCGGGTCTCTGGGCATTTCCTGACGCTGAGGCGCGAAAGCGTGGGGAGCAAACAGGATTAGATACCCTGGTAGTCCACGCCCTAAACGATGTGGGCTGGGCGTCGGGGGGCTTGCCCCTCGGTGCCGGAGCTAACGCGGTAAGCCCACCGCCTGGGGAGTACGGCCGCAAGGTTAAA
>OTU665
GTAGGGGGCGAGCGTTGTCCGGAATTATTGGGCGTAAAGAGCTCGTAGGCGGTTGGGCAAGTCACGTGTGAAATCTCCACGCTCAACGTGGAGGCGTCACGTGAGACTGCCCTGACTCGAGTCCGGTAGGGGAGCGTGGAATTCCCGGTGTAGCGGTGAAATGCGCAGAGATCGGGAGGAACACCCGTAGCGAAGGCGGCGCTCTGGGCCGGTACTGACGCTGAGGAGCGAAAGCGTGGGGAGCAAACAGGATTAGATACCCTGGTAGTCCACGCCGTAAACGTTGGGCACTAGGTGTGGGGCTCTATCGACGGGCTCCGTGCCGTAGCTAACGCATTAAGTGCCCCGCCTGGGGAGTACGGCCGCAAGGCTAAA
>OTU666
GTAGGGTGCAAGCGTTAATCGGAATTACTGGGCGTAAAGCGTGCGCAGGCGGTTTTGTAAGTCTGTCGTGAAATCCCCGGGCTCAACCTGGGAATGGCGATGGAGACTGCAAGGCTAGAATCTGGCAGAGGGGGGTAGAATTCCACGTGTAGCAGTGAAATGCGTAGAGATGTGGAGGAACACCGATGGCGAAGGCAGCCCCCTGGGTCAAGATTGACGCTCATGCACGAAAGCGTGGGGAGCAAACAGGATTAGATACCCTGGTAGTCCACGCCGTAAACGATGGGTGCTAGACGTTGGCGAGCTTGCTCGTCAGTGTCGCAGCTAACGCGTTAAGCACCCCGCCTGGGGAGTACGGCCGCAAGGTTGAA
>OTU667
GAACCGTGCGAACGTTGTTCGGAATCACTGGGCTTAAAGGGCGCGTAGGCGGGTTCTCAAGTCTGGAGTGAAAGCCCACGGCTCAACCGTGGAAGCGCTTCGGATACTGGGGGCCTCGAGGGAGGTAGGGGCGTGCGGAACTTCCGGTGGAGCGGTGAAATGCGTAGATATCGGAAGGAACACCGGTGGCGAAAGCGGCGCGCTGGACCTCTTCTGACGCTGAGGCGCGAAAGCCAGGGGAGCAAACGGGATTAGATACCCCGGTAGTCCTGGCCCTAAACGTTGGGTACTAGGTTGTGGGCTTACATGGGCTCACAGCCGGAGCAAAAGTGTTAAGTACCCCGCCTGGGGAGTATGGTCGCAAGGCTGAA
>OTU668
GTAGGGACCTAGCGTTGTCCGGAATCATTGGGCGTAAAGCGCGCGTAGGCGGCCCGGTAAGTCCGTTGTAAAAGTCGAAGGCTCAACCTTCGAAAGCCGATGGATACTGCCGGGCTAGAGTCCGGAAGAGGCGAGTAGAATTCCTGGTGTAGCGGTGGAATGCGCAGATATCAGGAGGAATACCCATAGCGAAGGCAGCTCGCTGGGACGGTACTGACGCTGAGGCGCGAAAGCGTGGGGAGCGAACAGGATTAGATACCCTGGTAGTCCACGCCGTAAACGATGGGCACTAGGTGTGGGAGGTGTCGACTCCTCCCGTGCCGACGCTAACGCATTAAGTGCCCCGCCTGGGGAGTACGGCCGCAAGGCTAAA
>OTU669
GGAGGGAGCTAGCGTTGTTCGGAATTACTGGGCGTAAAGCGCACGTAGGCGGCTACTCAAGTCGGGGGTGAAAGCCCGGGGCTCAACCCCGGAACTGCCCTCGAAACTAGGTAGCTAGAATCTTGGAGAGGTCAGTGGAATTCCGAGTGTAGAGGTGAAATTCGTAGATATTCGGAAGAACACCAGTGGCGAAGGCGACTGACTGGACAAGTATTGACGCTGAGGTGCGAAAGCGTGGGGAGCAAACAGGATTAGATACCCTGGTAGTCCACGCTGTAAACGATGGGCACTAGGTGTCCGGGGTATTGACCCCCTGGGTGCCGCAGCTAACGCATTAAGTGCCCCGCCTGGGGAGTACGGTCGCAAGATTAAA
>OTU670
GAAGGGGGCTAGCGTTGTTCGGAATTACTGGGCGTAAAGCGCACGTAGGCGGATTGTTAAGTGAGGGGTGAAATCCCAGGGCTCAACCCTGGAACTGCCTTTCATACTGGCAATCTAGAGTCCAGAAGAGGTGAGTGGAATTCCGAGTGTAGAGGTGAAATTCGTAGATATTCGGAGGAACACCAGTGGCGAAGGCGGCTCACTGGTCTGGTACTGACGCTGAGGTGCGAAAGCGTGGGGAGCAAACAGGATTAGATACCCTGGTAGTCCACGCCGTAAACGATGATAACTAGCTGTCCGGGCACTTGGTGCTTGGGTGGCGCAGCTAACGCATTAAGTTATCCGCCTGGGGAGTACGGTCGCAAGATTAAA
>OTU671
AGAGGGTGCAAGCGTTGTTCGGAATCATTGGGCGTAAAGGGCGTGTAGGCGGTCTGCTAAGTCATGTGTGAAAGCCCTCGGCTTAACCGAGGAACGACGCATGAAACTGGCAAGCTAGAGTACCAAAGAGGGGGGTGGAATTCCCGGTGTAGCGGTGAAATGCGTAGATATCGGGAGGAACACCAGTGGCGAAGGCGATCTTCTGGTCTGTTTCTGACACTCAGACGCGACAGCTAGGGTAGTAAACGGGATTAGAGACCCCGGTAATCCTAGCCGTAAACGATGTGAACTTGGCGTTGGTGGGTTAAACTCCATCAGTGCCGTAGCAAACGCGATAAGTTCACCGCCTGGGGACTACGGCCGCAAGGTTAAA
>OTU672
GTAGGGGGCAAGCGTTGTCCGGAATCATTGGGCGTAAAGCGCGTGTAGGCGGTCCGGTAAGTCGGCTGTGAAAGTCCAGGGCTCAACCCTGGGATGCCGGTCGATACTGCCGGACTAGAGTTCGGAAGAGGCGAGTGGAATTCCCGGTGTAGCGGTGAAATGCGCAGATATCGGGAGGAACACCAATGGCGAAGGCAGCTCGCTGGGACGTTACTGACGCTGAGACGCGAAAGCGTGGGGAGCAAACAGGATTAGATACCCTGGTAGTCCACGCCCTAAACGATGTCAACTGGTTGTTGGGTCTTCACTGACTCAGTAACGAAGCTAACGCGTGAAGTTGACCGCCTGGGGAGTACGGCCGCAAGGTTGAA
>OTU673
AGAGGGTGCGAGCGTTAATCGGAATTACTGGGCGTAAAGGGCGCGTAGGCGGTTTAATAGGTGTGATGTGAAAGCCCTGGGCTTAACCTGGGAAGTGCATCGCAAACGATTAGACTGGAGTAGATGAGAGGGTGGCGGAATTTCCGGTGTAGCGGTGAAATGCGTAGAGATCGGAAGGAACGTCGATGGCGAAGGCAGCCACCTGGCATCATACTGACGCTGAGGCGCGAAAGCGTGGGGAGCGAACAGGATTAGATACCCTGGTAGTCCACGCTGTAAACGATGAGGACTAAATGTTGGTGGGGGAACCCATCAGTATTGAAGCTAACGCGATAAGTCTTCCGCCTGGGAAGTACGGCCGCAAGGTTGAA
>OTU674
GAAGGGGGCTAGCGTTGCTCGGAATCACTGGGCGTAAAGCGCACGTAGGCGGATTGTTAAGTCAGGGGTGAAATCCCAGAGCTCAACTCTGGAACTGCCTTTGATACTGGCGATCTTGAGTCCGGAAGAGGTGAGTGGAACTCCGAGTGTAGAGGTGAAATTCGTAGATATTCGGAAGAACACCAGTGGCGAAGGCGGCTCACTGGTCCGGTACTGACGCTGAGGTGCGAAAGCGTGGGGAGCAAACAGGATTAGATACCCTGGTAGTCCACGCCGTAAACGATGGATGCTAGCCGTTGGCCGGTTTACCGGTCAGTGGCGCAGCTAACGCATTAAGCATCCCGCCTGGGGAGTACGGTCGCAAGATTAAA
>OTU675
GTAGGTGGCAAGCGTTGTCCGGATTTATTGGGTTTAAAGGGTGCGTAGGTGGCCCTGTAAGTCAGTGGTGAAATATCTCAGCTTAACTGAGAGGGTGCCATTGATACTGCAGGGCTTGAGTACAGATGAGGTAGGCGGAATTGACGGTGTAGCGGTGAAATGCATAGATATCGTCAAGAACACCGATAGCGAAGGCAGCTTACCAAGCTGTAACTGACACTGAGGCACGAAAGTGTGGGGATCAAACAGGATTAGATACCCTGGTAGTCCACACTGTAAACGTTGATGACTCGATGTTGGCGATACACAGCCAGCGTCCAAGAGCAATCGTTAAGTCATCCACCTGGGGAGTACGCCGGCAACGGTGAA
>OTU676
GTAGGGGGCGAGCGTTGTCCGGAATCATTGGGCGTAAAGAGCTCGTAGGCGGCTCAGTAAGTCGGGTGTGAAACCCCCAGGCTCAACCTGGGGACGCCACCCGATACTGCTGTGGCTAGAGTCCAGTAGGGGAGTGTGGAATTCCCGGTGTAGCGGTGAAATGCGCAGATATCGGGAGGAACACCAGCGGCGAAGGCGGCACTCTGGGCTGGAACTGACGCTGAGGAGCGAAAGCGTGGGTAGCAAACAGGATTAGATACCCTGGTAGTCCACGCCGTAAACGATGAGTGCTAGGTGTCACGGGCTTTGACCCTCGTGGTGCCGAAGCTAACGCGTTAAGCACTCCGCCTGGGGAGTACGGCCGCAAGGCTAAA
>OTU677
AGAGGTTGCAAACGTTGTTCGGAATTACTGGGCATAAAGCGCACGTAGGCGGTCCGTTAAGTCATGTGTGAAATCCCCCGGCTCAACCGGGGAATTGCGCCTGATACTGGCGGGCTAGAGGTCGATAGGGGTGAGCGGAACTCCAGGTGGAGCGGTGAAATGCGTAGATATCTGGAGGAACACCGGTGGCGAAAGCGGCTCACTGGATCGAAACTGACGCTGAGGTGCGAAAGCTAGGGTAGCAAACGGGATTAGATACCCCGGTAGTCCTAGCCGTAAACGATGGGCACTGGGCAGGGGAGGTTCCTATGCCTTCTCTGCCGAAGCTAATGTGTTAAGTGCCCCGCCTGGGGAGTACGCTCGCAAGGGTAAA
>OTU678
GGAGGGGGCTAGCGTTGTTCGGAATTACTGGGCGTAAAGCGCACGTAGGCGGCCTTTCAAGTCAGGTGTGAAAGCCCCGAGCTTAACTCGGGAACTGCACTTGATACTGTTGGGCTTGAGACCGGGAGAGGATAGCGGAATTCCCAGTGTAGAGGTGAAATTCGTAGATATTGGGAAGAACACCAGTGGCGAAGGCGGCTATCTGGACCGGTACTGACGCTGAGGTGCGAAAGCGTGGGGAGCAAACAGGATTAGATACCCTGGTAGTCCACGCCGTAAACGATGAGTGCTAGACGTCGGGAAGCTTGCTTTTCGGTGTCGCAGCTAACGCATTAAGCACTCCGCCTGGGGAGTACGGCCGCAAGGTTAAA
>OTU679
GGAGGGTGCAAACGTTGCTCGGAATCATTGGGCGTAAAGCGCACGTAGGCGGTCCGGCAAGTCGGGTGTGAAAGCCCTCGGCTTAACCGAGGAAGTGCATTCGAAACTACCGGACTTGAATACTGGAGAGGGTCGCGGAATTCCCGGTGTAGAGGTGAAATTCGTAGATATCGGGAGGAACACCAGTGGCGAAGGCGGCGACCTGGACAGATATTGACGCTGAGGTGCGAAAGCGTGGGGAGCAAACAGGATTAGATACCCTGGTAGTCCACGCCGTAAACGATGAGTGCTAGTCGTCATGGGTATTGACCCCTGTGGCAACGTAGCTAACGCGTTAAGCACTCCGCCTGGGGAGTACGGCCGCAAGGCTAAA
>OTU680
GGAGGGTGCAAGCGTTATCCGGATTCACTGGGTTTAAAGGGTGCGTAGGTGGGCAAGTAAGTCAGTGGTGAAATCTCCGGGCTTAACCCGGAAACTGCCATTGATACTATTTGTCTTGAATACTGTGGAGGTCAGCGGAATATGTCATGTAGCGGTGAAATGCTTAGATATGACATAGAACACCAATTGCGAAGGCAGCTGGCTACACAAATATTGACACTGAGGCACGAAAGCGTGGGGATCAAACAGGATTAGATACCCTGGTAGTCCACGCCCTAAACGATGTCAACTGGTTGTTGGGTCTTCACTGACTCAGTAACGAAGCTAACGCGTGAAGTTGACCGCCTGGGGAGTACGGCCGCAAGGTTGAA
>OTU681
GTAGGGGCCGAGCGTTGTCCGGAGTTACTGGGCGTAAAGCGCGCGCAGGCGGCTCGTCAAGCCTGACGTGAAAGCCCCCGGCTCAACCGGGGAGGGTCGTCGGGGACTGGCGGGCTTGAGGTCGGCAGGGGCTGGTGGAATTCCCGGTGTAGTGGTGAAATGCGTAGAGATCGGGAGGAACACCCGTGGCGAAGGCGGCCAGCTGGGCCGGACCTGACGCTGAGGCGCGAAGGCGTGGGGAGCGAACGGGATTAGATACCCCGGTAGTCCACGCAGTAAACGATGCAGACTAGGCGTGGGGGGACTTGACCCCCTCCGTGCCGAAGCCAACGCGTGAAGTCTGCCGCCTGGGGAGTACGGCCGCAAGGCTAAA
>OTU682
GGAGGGTGCAAGCGTTAATCGGAATTACTGGGCGTAAAGCGCACGTAGGTGGTTTGTTAAGCCAGCTGTGAAATCCCCGGGCTCAACCTGGGCACTGCAGTTGGAACTGGCAAGCTAGAGTAGGGTAGAGGGGTGTGGAATTCCAGGTGTAGCGGTGAAATGCGTAGATATCTGGAGGAACATCAGTGGCGAAGGCGACACCCTGGACTCATACTGACACTGAGGTGCGAAAGCGTGGGGAGCAAACAGGATTAGATACCCTGGTAGTCCACGCCGTAAACGATGTCTACTAGCCGTTGGGAGCCTTGAGCTCTTAGTGGCGCAGCTAACGCACTAAGTAGACCGCCTGGGGAGTACGGTCGCAAGATTAAA
>OTU683
GTAGGGTGCAAGCGTTAATCGGAATTACTGGGCGTAAAGCGCACGTAGGCGGCTTGGTATGTCGGGTGTGAAATCCCCGGGCTCAACCTGGGAACTGCATCCGAAACTGCCTTGCTCGAGTATGGGAGAGGGAAGTGGAATTTCCGGTGTAGCGGTGAAATGCGTAGATATCGGAAGGAACATCAGTGGCGAAGGCGACTTCCTGGACCAATACTGACGCTCAGGTGCGAAAGCGTGGGGAGCAAACAGGATTAGATACCCTGGTAGTCCACGCCCTAAACGATGAGAACTGGATGTCGGGAGGGTCTGCCTTCCGGTGTCGTAGCTAACGCGTTAAGTTCTCCGCCTGGGAAGTACGGCCGCAAGGTTGAA
>OTU684
AGAGGGTGCAAACGTTGTTCGGAATCACTGGGCGTAAAGCGTGTGTAGGCGGCTACGCAAGTCGGATGTGAAAGCCCCGGGCTCAACCCGGGAAGTGCACCCGATACTGCGTGGCTTGAGTATCGGAGAGGTTGGTGGAATTCTCGGTGTAGAGGTGAAATTCGTAGATATCGAGAGGAACACCGGTGGCGAAGGCGGCCAACTGGACGAATACTGACGCTGAGACACGAAAGCGTGGGGAGCAAACAGGATTAGATACCCTGGTAGTCCACGCCGTAAACGATGGGTGCTAGGTGTCATGGGCATTGACTCTCATGGTGCCGAAGCCAACGCATTAAGCACCCCGCCTGGGAAGTACGGCCGCAAGGCTAAA
>OTU685
GAACCGTGCGAACGTTGTTCGGAATCACTGGGCATAAAGGGCGCGTAGGCGGGCTACCAAGTCTGTGGTGAAATCCCCCGGCTCAACCGGGGAACTGCCGTGGATACTGGGAGCCTCGAGGGAGATAGGGGCGTGCGGAACTGATGGTGGAGCGGTGAAATGCGTTGATATCATCAGGAACTCCGGTGGCGAAGGCGGCACGCTGGATCTCATCTGACGCTGAGGCGCGAAAGCCAGGGGAGCAAACGGGATTAGATACCCCGGTAGTCCTGGCCCTAAACGTTGGGTACTAGGTAGTAGGCCGGACATGGGCTTACTGCCGGAGCAAATGTGTTAAGTACCCCGCCTGGGGAGTATGGTCGCAAGGCTGAA
>OTU686
GGAGGTGGCAAGCGTTGCTCGGAATCACTGGGCGTAAAGGGCGCGTAGGCGGGGAGGTAAGTCGGGTGTGAAATCCCTCGGCCCAACCGAGGAACTGCGCCCGAGACTGCTTCTCTTGAGTCCCGGAGAGGAAGGTGGAATTCCCGGTGTAGCGGTGAAATGTGTAGAGATCGGGAGGAACACCGGTGGCGAAGGCGGCCTTCTGGACGGTGACTGACGCTGAGGCGCGAAAGCGTGGGGAGCAAACGGGATTAGATACCCCGGTAGTCCACGCTGTAAACGATGGGTGCTAGGTGTGGGGGGTATCGACCCCTCCCGTGCCGAAGCTAACGCATTAAGCACCCCGCCTGGGGAGTACGGCCGCAAGGTTGAA
>OTU687
AGAGGTGCCAAGCGTTAGGCGGAATCACTGGGCTTAAAGCGTGTGTAGGCGGATCGTTAAGTACCTTGTGAAATCCCACGGCTCAACCGTGGAACTGCTCGGTATACTGGCGATCTTGAGCCACCTAGGGGCAACTGGAACAAGCGGTGGAGCGGTGAAATGCGTAGATATCGCTTGGAACGCCAACGGTGAAAACAGGTTGCTGGGGGTGTGCTGACGCTGAGACACGAAAGCCAGGGGAGCGAACGGGATTAGATACCCCGGTAGTCCTGGCCCTAAACGATGAATGCTTGGTGTGGCGGGTATCGATCCCTGCCGTGCCGAAGCTAACGCATTAAGCATTCCGCCTGGGGAGTACGGTCGCAAGGCTGAA
>OTU688
GAAGGGGGCTAGCGTTGTTCGGATTTACTGGGCGTAAAGCGCACGTAGGCGGATCGTTAAGTCGGGGGTGAAATCCTGGAGCTCAACTCCAGAACTGCCTTCGATACTGGCGATCTTGAGTCCGGAAGAGGTGAGTGGAACTCCTAGTGTAGAGGTGGAATTCGTAGATATTAGGAAGAACACCAGTGGCGAAGGCGGCTCACTGGTCCGGTACTGACGCTGAGGTGCGAAAGCGTGGGGAGCAAACAGGATTAGATACCCTGGTAGTCCACGCTGTAAACGATGGGCACTAGGTGTCCGGGGTATTGACCCCCTGGGTGCCGCAGCTAACGCATTAAGTGCCCCGCCTGGGGAGTACGGTCGCAAGATTAAA
>OTU689
GGAGGGAGCTAGCGTTGTTCGGAAATACTGGGCGTAAAGCGCACGTAGGCGGCGCAGCAAGTCAGGGGTGAAATCCCGGGGCTCAACCCCGGAACTGCCTCTGAAACTGCAGTGCTAGAATCTTGGAGAGGCGAGTGGAATTCCGAGTGTAGAGGTGAAATTCGTAGATATTCGGAAGAACACCAGTGGCGAAGGCGACTCGCTGGACAAGTATTGACGCTGAGGTGCGAAAGCGTGGGGAGCAAACAGGATTAGATACCCTGGTAGTCCACGCTGTAAACGATGGGCACTAGGTGTCCGGGGTATTGACCCCCTGGGTGCCGCAGCTAACGCATTAAGTGCCCCGCCTGGGGAGTACGGTCGCAAGATTAAA
>OTU690
GGAAGGGGCAAGCGTTGTTCGGAATCATTGGGCGTAAAGGGCGCGTAGGCGGTTGTGTTTGTCCGCTGTGAAAGTCCACGGCTCACCCGTGGAGGGTCGGTGGAAACGGCACAACTTGAGGCTGGGAGGGGTTGGTGGAATTCCCTGTGTAGCGGTGAAATGCGTAGATACGGGGGAGAACACTCGTGGCGAAGGCGGCCAGCTGGCCCAGTCCTGACGCTGAGGCGCGACAGCGTGGGGAGCAAACAGGATTAGATACCCTGGTAGTCCACGCCGTAAACGATGGGCACTAGGTGTCGGCGGTTGTGAGTCCGTCGGTGCCGGCGCTAACGCAGTAAGTGCCCCGCCTGGGGAGTACGGTCGCAAGGCTGAA
>OTU691
AGAGGGGGCAAGCGTTGCTCGGAATCACTGGGCGTAAAGGGCGCGTAGGCGGGATGGCAAGTCGGTCGTGAAATCTCTCGGCTCAACCGAGAAACGTCGGCCGATACTGCCGTTCTTGAGGGATGCAGAGGAGACTGGAATTCCCGGTGTAGCGGTGAAATGTGTAGAGATCGGGAGGAACACCGGTGGCGAAGGCGGGTCTCTGGGCATTTCCTGACGCTGAGGCGCGAAAGCGTGGGGAGCAAACGGGATTAGATACCCTGGTAGTCCACGCCGTAAACGTTGGGTACTAGGTGTGGGGTCTTATCAACGGATTCCGTGCCGAAGCTAACGCATTAAGTACCCCGCCTGGGGAGTACGGCCGCAAGGCTAAA
>OTU692
GTAGGGTGCAAGCGTTAATCGGAATTACTGGGCGTAAAGCGTGCGCAGGCGGTGATGTAAGACAGGTGTGAAATCCCCGGGCTTAACCTGGGAACTGCATTTGTGACTGCATCGCTGGAGTGCGGCAGAGGGGGATGGAATTCCGCGTGTAGCAGTGAAATGCGTAGATATGCGGAGGAACACCGATGGCGAAGGCAATCCCCTGGGCCTGCACTGACGCTCATGCACGAAAGCGTGGGGAGCAAACGGGATTAGATACCCCGGTAGTCCACGCGGTAAACGATGACGACTAGGTGTGGGGGGGTTAAGTCCCTTCCGTGCCGCAGCTAACGCATTAAGTCGTCCGCCTGGGGAGTACGGCCGCAAGGTTGAA
>OTU693
AGAGGGTGCAAGCGTTGTTCGGAATTATTGGGCGTAAAGGGCGTGTAGGCGGTCTGCTAAGTCATGTGTGAAATCCCTCGGCTTAACCGAGGAACGACGCATGAAACTGGCAAGCTAGAGTACCAAAGAGGGGGGTGGAATTCCCGGTGTAGCGGTGAAATGCGTAGATATCGGGAGGAACACCGGTGGCGAAGGCGGCCCCCTGGTTGGATACTGACGCTGAGACGCGAAAGCGTGGGGAGCAAACAGGATTAGATACCCTGGTAGTCCACGCCGTAAACGGTGGGCACTAGGTGTGGGATTCACTCAACGGATTCCGTGCCGCAGCTAACGCATTAAGTGCCCCGCCTGGGGAGTACGGCCGCAAGGCTAAA
>OTU694
ATAGGTGGCAAACGTTATCCGGAATTACTGGGCGTAAAGAGTGCGTAGGTGGTTCAATAAGTTACTGGTGGCAAATCGGGGCCCAACCCCGTGGAAGTTGGTAATACTGTTGAACTAGAGGACCGGAGAGGTTAACGGAATTCTATGTGTAGCGGTAAAATGCTCAAATATATAGAGGAACACCAAACGGCGAAGGCAGTTAACTATTCGGTGCCTGACGTTGAGGCACGAAAGCGTGGGGAGCAAGACGGATTAGATACCCGAGTAGTCCACGCCCTAAACGATGAGTACTAGATATTGGGAACTTGATTTTCAGTGTCGCAAGATAACTCGGTAAGTACTCCGCCTGGGTAGTACGGTCGCAAGGCTAAA
>OTU695
AGAGGGTGCAAACGTTGTTCGGAATTACTGGGCGTAAAGCGCGCGTAGGCAGCAGCGTGTGTCGGGCGTGAAATCCCACGGCTCAACCGTGGAAGTGCACTCGAAACTGCGCAGCTAGAGTCTCGGAGAGGAAGGCGGAATGCTTGGTGTAGAGGTGAAATTCGTAGATATCAAGCGGAACACCGGTGGCGAAGGCGGCCTTCTGGACGATGACTGACGCTGAAGCGCGAAAGCGTGGGGAGCAAACAGGATTAGATACCCTGGTAGTCCACGCCGTAAACGATGAGTGCTAGGTGTCACGGGCTTTGACCCTCGTGGTGCCGCAGCTAACGCGTTAAGCACTCCGCCTGGGGAGTACGGCCGCAAGGTTGAA
>OTU696
GTAGGAAGCAAGCGTTATCCGGATTTACTGGGCGTAAAGGGCATGCAGGCGGTCTGTCAAGTTGGAGTTGAAAGCTCCCGGCTAAACTGGGAGAGGTGCTTCAAGACTGACAGACTAGAGTATGGTAGAGGAGAGTGGAATTCCCGGTGTAGTGGTGAAATGCGTAGATATCGGGAGGAACACCAGTGGCGAAAGCGGCTCTCTGGGCCATAACTGACGCTCAGATGCGAAAGCCAGGGGAGAGAACGGGATTAGAAACCCCGGTATTCCTGGCCGTAAACGATGTTAACTCGGCGTAGGGGGTGTCAAAGCCCTCTGTGCTCCAGCCAACGCGATAAGTTAACCGCCTGGGGACTACGGCCGCAAGGCTAAA
>OTU697
GGAGGGTGCAAGCGTTATCCGGATTTACTGGGTTTAAAGGGTGCGTAGGCGGGCCCTTAAGTCAGTGGTGAAAGCTCCGAGCTTAACTCGGAAACTGCCATTGATACTATAGGTCTTGAATTCGGTCGAGGTTGGCGGAATGTGTCGTGTAGCGGTGAAATGCTTAGATATGACACAGAACACCGATTGCGAAGGCAGCTAGCTAGACCGACATTGACGCTGAGGCACGAAAGCGTGGGGATCAAACAGGATTAGAAACCCTGGTAGTCCACGCCCTAAACTATGATTACTCGATGTTGGCGATACACTGCCAGCGTCTAAGCGAAAGCATTAAGTAATCCACCTGGGGAGTACGATCGCAAGATTGAA
>OTU698
AGAGGGGGCAAGCGTTGCTCGGAATCACTGGGCGTAAAGGGCGCGTAGGCGGGATGGCAAGTCGGTCGTGAAATCCCTGGGCTCAACTCAGGGGGGTCGGCCGATACTGCCGTTCTTGAGGGATGCAGAGGAGACTGGAATTCCCGGTGTAGCGGTGAAATGTGTAGAGATCGGGAGGAACACCGGTGGCGAAGGCGGGTCTCTGGGCATTCCCTGACGCTGAGGCGCGAAAGCGTGGGGAGCAAACGGGATTAGATACCCTGGTAGTCCACGCCGTAAACGTTGGGCACTAGGTGTGGGGACCCTCCAACGGTCTCCGTGCCGTAGCTAACGCATTAAGTGCCCCGCCTGGGGAGTACGGCCGCAAGGCTAAA
>OTU699
AGAGGGTGCAAGCGTTGTTCGGAATCATTGGGCGTAAAGGGCGTGTAGGCGGTCTGCTAAGTCATGTGTGAAAGCCCTCGGCTTAACCGAGGAACGACGCATGAAACTGGCAAGCTAGAGTACCAAAGAGGGGGGTGGAATTCCCGGTGTAGCGGTGAAATGCGTAGATATCGGGAGGAACACCGGTGGCGAAGGCGGCCCCCTGGTTGGATACTGACGCTGAGACGCGAAAGCGTGGGGAGCAAACAGGATTAGATACCCTGGTAGTCCACGCCCTAAACGATGTCAACTGGTTGTTGGGTCTTCACTGACTCAGTAACGAAGCTAACGCGTGAAGTTGACCGCCTGGGGAGTACGGCCGCAAGGTTGAA
>OTU700
GAAGGTGGCGAGCGTTACTCGGAATTACTAGGCGTAAAGCATGGGCAGGTGGTTTGGTAAGTCTGTTGTGGAAGCTCCTGGCTTAACCGGGAGAGGCCAATGGATACTGCCAGGCTTGAATGTGGGAGAGGTCACTGGAATTCCTGGTGTAGCGGTGAAATGCGTAGAGATCAGGAGGAACACCAATGGCGAAAGCAGGTGACTAGACCACTATTGACACTCATCCATGAAAGCCGGGGGAGCAAACAGGATTAGATACCCTGGTAGTCCCGGCTGTAAACGATGTTCACCAGATGTGGGAGGTATCGACCCCTTCCGTGTCGACGTTAACGCATTAAGTGAACCGCCTGGGGAGTACGGCCGCAAGGTTGAA
>OTU701
GTAGGACGCAAGCGTTATCCGGAATTACTGGGCGTAAAGCGCGTGTAGGCGGATGGTTAAGTCATTGGTGAAAGCTCCGGGCTAAACTCGGAGAGGTCCGATGATACTGATCATCTAGAGGGGGTCAGAGGGGTGTGGAATTCCGGGTGTAGTGGTGAAATGCGTAGAGATCCGGAGGAACACCAGAGGCGAAGGCGACACCCTGGGACCAACCTGACGCTGAGACGCGAAAGCATGGGGAGCGAACGGGATTAGAGACCCCGGTAGTCCATGCCGTAAACGATGTAGACTAGATGTGCGGTTCACTACGGTGAAGTGCGTGTCGTAGCTAACGCGATAAGTCTACCGCCTGGGGAGTACGGCCGCAAGGTTAAA
>OTU702
GTAGGAGGCAAGCGTTATCCGGATTCACTGGGCGTAAAGCGCGTGCAGGTGGCGCGGTAAGTTGGGCGTGAAATCTCCCGGCTCAACTGGGAGAGGTCGTCCAATACTACCGTGCTTGAGAGCAGAAGAGGAAGATGGAATTCCCGGTGTAGTGGTGAAATGCGTAGATATCTGGAGGAACACCGGTGGCGAAGGCGGCATCCTGGACCGGTATTGACGCTGAGGCGCGAAAGCCAGGGGAGCAAACGGGATTAGATACCCCGGTAGTCCTGGCCCTAAACGATGAATGCTTGGTGTGGCGGGTATCGATCCCTGCCGTGCCGAAGCTAACGCATTAAGCATTCCGCCTGGGGAGTACGGTCGCAAGGCTGAA
>OTU703
GGGGGGAGCAAGCGTTGTTCGGATTTACTGGGCGTAAAGGGCGCGTAGGCGGTCAGCACAAGTCAGTTGTGAAATCTCCGGGCTTAACTCGGAAAGGTCAACTGATACTGTGCGACTAGAGTGCAGAAGGGGCAACTGGAATTCTCGGTGTAGCGGTGAAATGCGTAGATATCGAGAGGAACACCTGCGGCGAAGGCGGGTTGCTGGGCTGACACTGACGCTGAGGCGCGAAAGCCAGGGGAGCGAACGGGATTAGATACCCCGGTAGTCCTGGCCTTAAACGATGGATGCTTGGTGTCTGGAGTTATATAGTCTCCGGGTGCCGCAGCTAACGCGTTAAGCATCCCGCCTGGGGAGTACGGTCGCAAGACTGAA
>OTU704
AGAGGGGGCAAGCGTTGTCCGGACTGACTGGGCGTAAAGCGCGCGCAGGCGGTGACGGGCGTCGGTGCTGAAAGTCCACCGCTTAACGGTGGGTCGCGTGCCGATACGCCGTCGCTGGAGGGTGGGCGAGGGTGGTGGAATTGCCGGTGTAGTGGTGAAATGCGTAGAGATCGGCAGGAACACCCGTGGCGAAGGCGGCCACCTAGCCCACACCTGACGCTGAGGCGCGACAGCGTGGGGAGCGAACGGGATTAGATACCCCGGTAGTCCACGCCGTAAACGATGCCGACTCGGTATCCGTGAGGCGAATAGCCTTGGGGGTGCCCCAGCTCACGCGGTAAGTCGGCCGCCTGGGGACTACGAGCGCAAGCTTAAA
>OTU705
AGAGGGTGCAAGCGTTGTTCGGAATCATTGGGCGTAAAGGGCGTGTAGGCGGTCTGCTAAGTCATGTGTGAAAGCCCTCGGCTTAACCGAGGAACGACGCATGAAACTGGCAAGCTAGAGTACCAAAGAGGGGGGTGGAATTCCCGGTGTAGCGGTGAAATGCGTAGATATCGGGAGGAACACCGGTGGCGAAGGCGGCATCCTGGACCGGTATTGACGCTGAGGCGCGAAAGCCAGGGGAGCAAACGGGATTAGATACCCCGGTAGTCCTGGCCCTAAACGATGAATGCTTGGTGTGGCGGGTATCGATCCCTGCCGTGCCGAAGCTAACGCATTAAGCATTCCGCCTGGGGAGTACGGTCGCAAGGCTGAA
>OTU706
GAAGGGTGCAAGCGTTGCTCGGAATTATTGGGCGTAAAGGGTTGGTAGGTGGTCTTGTTTGTCTAAGGTGAAATCCCATGGCTTAACTGTGGAAGTGCCTTAGAAACGGCAAGACTAGAGTCCTAGAGGGGTTTGTGGAATTCCCGGTGTAGCGGTGAAATGCGTAGAGATCGGGAGGAACACCAGCGGCGAAGGCGGCAAACTGGATAGGCACTGACACTCAACAACGAAAGCGTGGGGAGCAAACAGGATTAGATACCCTGGTAGTCCACGCTGTAAACGATGGGTACTAGGCTTTGTGGGAATAGACCCCTGCAGAGCCGGAGCTAACGCAATAAGTACCCCGCCTGGGAAGTACGGTCGCAAGACTAAA
>OTU707
AGAGGGTGCAAACGTTGCTCGGAATCACTGGGCGTAAAGGGCGTGTAGGCGGGAAGGAAAGTCAGATGTGAAATCCCTGGGCTCAACCCAGGAACTGCATTTGAAACTCCCTTTCTTGAGTACCGGAGAGGAAGGTGGAATACCTGGTGTAGAGGTGAAATTCGTAGATATCAGGTGGAACACCAGTGGCGAAGGCGGCCTTCTGGACGGTAACTGACGCTGAGACGCGAAAGCGTGGGGAGCAAACAGGATTAGATACCCTGGTAGTCCACGCTGTAAACGATGAGCGCTAGGTGTCGTGGGTATTGACCCCCGCGGTGCCGTAGCTAACGCATTAAGCACCCCGCCTGGGGAGTACGGCCGCAAGGCTAAA
>OTU708
GTAGGGTCCAAGCGTTGTCCGGATTTATTGGGCGTAAAGAGCTCGTAGGCGGCTCAGTAAGTCGGATGTGAAAACTCGGGGCTCAACCCCGAGACGCCATCCGATACTGCTGTGGCTTGAGTCTGGTAGGGGAACACGGAATTCCTGGTGTAGCGGTGAAATGCGCAGATATCAGGAGGAACACCGATGGCGAAGGCAGTGTTCTGGGCCAGTACTGACGCTGAGGAGCGAAAGCGTGGGTAGCAAACAGGATTAGATACCCTGGTAGTCCACGCCGTAAACGTTGGGCACTAGGTGTGGGGACCTATCGACGGTTTCCGTGCCGCAGCTAACGCATTAAGTGCCCCGCCTGGGGAGTACGGCCGCAAGGCTAAA
>OTU709
GTAGGGTGCAAGCGTTAATCGGAATTACTGGGCGTAAAGCGTGCGCAGGCGGTGATGTAAGACAGGTGTGAAATCCCCGGGCTTAACCTGGGAACTGCATTTGTGACTGCATCGCTGGAGTGCGGCAGAGGGGGATGGAATTCCGCGTGTAGCAGTGAAATGCGTAGATATGCGGAGGAACACCGATGGCGAAGGCAATCCCCTGGGCCTGCACTGACGCTCATGCACGAAAGCGTGGGGAGCAAACAGGATTAGATACCCTGGTAGTCCTAGCCGTAAACGTTGGGTGCTAGGTGTGGGCGGACATCGACCCCGTCCGTGCCGAAGCTAACGCATTAAGCACCCCGCCTGGGGAGTACGGCCGCAAGGCTAAA
>OTU710
GTAGGGGGCTAGCGTTGTCCGGAATCATTGGGCGTAAAGCGCGTGTAGGCGGCCCGGTAAGTCCGCTGTGAAAGTCGGGGGCTCAACCCTCGGAAGCCGGTGGATACTGTCGGGCTCGAGTACGGAAGAGGCGAGTGGAATTCCTGGTGTAGCGGTGAAATGCGCAGATATCAGGAGGAACACCAATTGCGAAGGCAGCTCGCTGGGACGTAACTGACGCTGAGACGCGAAAGCGTGGGGAGCAAACAGGATTAGATACCCTGGTAGTCCACGCCGTAAACGTTGGGCACTAGGTGTGGGGTCTTATCAACGGATTCCGTGCCGTAGCTAACGCATTAAGTGCCCCGCCTGGGGAGTACGGCCGCAAGGCTAAA
>OTU711
AGAGGGGGCAAGCGTTGCTCGGAATCACTGGGCGTAAAGGGCGCGTAGGCGGGATGGCAAGTCGGTCGTGAAATCCCTGGGCTCAACTCAGGGGGGTCGGCCGATACTGCCGTTCTTGAGGGATGCAGAGGAGACTGGAATTCCCGGTGTAGCGGTGAAATGTGTAGAGATCGGGAGGAACACCGGTGGCGAAGGCGGGTCTCTGGGCATTCCCTGACGCTGAGGCGCGAAAGCGTGGGGAGCAAACGGGATTAGATACCCTGGTAGTCCACGCCGTAAACGATGGATGCTAGCCGTTGGCAGGCTTGCCTGTCAGTGGCGCAGCTAACGCATTAAGCATCCCGCCTGGGGAGTACGGTCGCAAGATTAAA
>OTU712
AGAGGGGGCAAGCGTTATTCGGAATTATTGGGCGTAAAGGGCGCGTAGGCGGCTTTTCAAGTGACGGGTGAAATCCCTCGGCTTAACCGAGGAACTGCCTGTCAGACTGGAAGGCTTGAGACCGGGAGAGGTGAGTGGAATTCCCAGTGTAGCGGTGAAATGCGTAGATATTGGGAGGAACACCAGTGGCGAAGGCGGCTCACTGGACCGGAACTGACGCTGAGGCGCGAAAGCGTGGGGAGCAAACAGGATTAGATACCCTGGTAGTCCACGCCGTAAACGATGGGTGCTAGACGTTGGCGAGCTTGCTCGTCAGTGTCGCAGCTAACGCGTTAAGCACCCCGCCTGGGGAGTACGGCCGCAAGGTTGAA
>OTU713
GAACCGTGCGAACGTTGTTCGGAATCACTGGGCTTAAAGGGCGCGTAGGCGGGTGGTCGAGTCCGGGGTGAAAGCCCCCAGCCTAACTGGGGAAGTGCCTTGGATACCGGCCGTCTTGAGGGGGGTAGGGGCAGGCGGAACTTCCGGTGGAGCGGTGAAATGCGTTGATATCGGAAGGAACGCCGGTGGCGAAAGCGGCCTGCTGGACCCCTCCTGACGCTGAGGCGCGAAAGCCAGGGGAGCGAACGGGATTAGATACCCCGGTAGTCCTGGCCCTAAACGATGGGTACTAGGTAGTGGGCTTGACATGGGCTCACTGCCGCAGCCAACGTGTTAAGTACCCCGCCTGGGGAGTATGGCCGCAAGGCTGAA
>OTU714
AGAGGGTGCAAACGTTGTTCGGAATCACTGGGCGTAAAGCGCGTGTAGGCGGCTTAGCAGGTCGGATGTGAAATCCCAGGGCTCAACCCTGGAAGTGCATTCGAAACCGCTTCGCTAGAGTTCTGGAGAGGAAGGTGGAATGCTTGGTGTAGAGGTGAAATTCGTAGATATCAAGCGGAACACCGGTGGCGAAGGCGGCCTTCTGGACAGAAACTGACGCTGAGACGCGAAAGCGTGGGGAGCAAACAGGATTAGATACCCTGGTAGTCCACGCCGTAAACGATGAGTGCTAGATGTCAGGAGCTTTGACCCTCTTGGCGTCGTAGCTAACGCGATAAGCACTCCGCCTGGGGAGTACGGCCGCAAGGCTAAA
>OTU715
GTAGGGGGCAAGCGTTGTCCGGATTTATTGGGCGTAAAGAGCTCGTAGGCGGCTCAGTCAGTCGGGTGTGAAACCTCCAGGCTCAACCTGGAGACGCCACCCGATACTGCTGTGGCTAGAGTCCAGTAGAGGAGTGTGGAATTCCCGGTGTAGCGGTGGAATGCGCAGATATCGGGAGGAACACCAATGGCGAAGGCAGCACTCTGGGCTGGAACTGACGCTGAGGAGCGAAAGCGTGGGGAGCGAACAGGATTAGATACCCTGGTAGTCCACGCCGTAAACGTTGGGCACTAGGTGTGGGTCCTATCCAACGGGATCCGTGCCGTAGCTAACGCATTAAGTGCCCCGCCTGGGGAGTACGGCCGCAAGGCTAAA
>OTU716
GAAGGGGGCTAGCGTTGCTCGGAATTACTGGGCGTAAAGGGAGCGTAGGCGGGTTATCAAGTTGGAGGTGAAAGCCCAGGGCTCAACCTTGGAATTGCCTTCAAAACTGATAACCTAGAGGATGATAGAGGTAAGTGGAACTCCGAGTGTAGAGGTGAAATTCGTAGATATTCGGAAGAACACCAGTGGCGAAGGCGACTTACTGGATCATTACTGACGCTGAGGCTCGAAAGCGTGGGGAGCAAACAGGATTAGATACCCTGGTAGTCCACGCCGTAAACGATGATTGCTAGTTGTCAGCCGGCATGCCGGTTGGTGACGCAGCTAACGCATTAAGCAATCCGCCTGGGGAGTACGGTCGCAAGATTAAA
>OTU717
GAAGGGGGCTAGCGTTGCTCGGAATTACTGGGCGTAAAGGGCGCGTAGGCGGGTCGATAAGTTGGGGGTGAAAGCCCAGGGCTCAACCTTGGAATTGCCTTCAAAACTATCGACCTAGAGTATGGCAGAGGTGTGTGGAACTCCGAGTGTAGAGGTGAAATTCGTAGATATTCGGAAGAACACCAGTGGCGAAGGCGACACACTGGGCCATTACTGACGCTGAGGCGCGAAAGCGTGGGGAGCAAACAGGATTAGATACCCTGGTAGTCCACGCTGTAAACGATGAGAGCTAGTTGTCGGCATGCATGCATGTCGGTGACGCAGCTAACGCATTAAGCTCTCCGCCTGGGGAGTACGGTCGCAAGATTAAA
>OTU718
GTAGGGACCGAGCGTTGTCCGGATTTATTGGGCGTAAAGCGCGCGTAGGCGGCTGTCCACGTCGGATGTGAAAGCTCGGAGCTCAACTCTGAGAGGCCATTCGATACGGGACAGCTAGAGGCAGCTAGGGGAGAGTGGAATACCTGGTGTAGCGGTGAAATGCGCAGATATCAGGTGGAACACCGGTGGCGAAGGCGGCTCTCTGGGGCTGTTCTGACGCTGAGGCGCGAAAGCTGGGGTAGCAAACAGGATTAGATACCCTGGTAGTCCCAGCCGTAAACGTTGGGTGCTAGGTGTGGGGAGGCCTTCAACCCTTTCCGTGCCGAAGCTAACGCATTAAGCACCCCGCCTGGGGAGTACGGCCGCAAGGCTAAA
>OTU719
AGAGGGTGCGAGCGTTAATCGGAATTACTGGGCGTAAAGCGCGCGTAGGCGGCTTTGCAAGTCGGGTGTGAAATCCCCAGGCTTAACCTGGGAACTGCATTCGAGACTGCATTGCTAGAGTATGGGAGAGGGAAGTGGAATTTCCGGTGTAGCGGTGAAATGCGTAGATATCGGAAGGAACATCAGTGGCGAAAGCGACTTCCTGGACCAATACTGACGCTCATGTGCGAAAGCGTGGGGAGCAAACAGGATTAGATACCCTGGTAGTCCACGCCGTAAACGATGGGTGCTAGACGTTGGCGAGCTTGCTCGTCAGTGTCGCAGCTAACGCGTTAAGCACCCCGCCTGGGGAGTACGGCCGCAAGGTTGAA
>OTU720
GGAGGGTGCAAGCGTTATCCGGATTCACTGGGTTTAAAGGGTGCGTAGGTGGGCAAGTAAGTCAGTGGTGAAATCTCCGGGCTTAACCCGGAAACTGCCATTGATACTATTTGTCTTGAATACTGTGGAGGTCAGCGGAATATGTCATGTAGCGGTGAAATGCTTAGATATGACATAGAACACCAATTGCGAAGGCAGCTGGCTACACAAATATTGACACTGAGGCACGAAAGCGTGGGGATCAAACAGGATTAGATACCCTGGTAGTCCACGCTGTAAACGATGGGCACTAGGTGTCCGGGGTATTGACCCCCTGGGTGCCGCAGCTAACGCATTAAGTGCCCCGCCTGGGGAGTACGGTCGCAAGATTAAA
>OTU721
GTAGGGTGCAAGCGTTAATCGGAATTACTGGGCGTAAAGGGTGCGCAGGCGGCTCCGCATGTCAGGCGTGAAATCCCCGGGCTTAACCTGGGAATGGCGCTTGAAACTACGGGGCTCGAGTATGGCAGAGGGAGGTGGAATTCCACGTGTAGCGGTGAAATGCGTAGAGATGTGGAGGAACACCGATGGCGAAGGCAGCCTCCTGGGCCAATACTGACGCTCATGCACGAAAGCGTGGGGAGCAAACAGGATTAGATACCCTGGTAGTCCACGCCCTAAACGATGATGACTAGTTGTTGGAGGAGTTAAATCCTTTAGTAACGCAGCTAACGCGAGAAGTCATCCGCCTGGGGAGTACGGTCGCAAGATTAAA
>OTU722
GTAGGGGGCAAGCGTTGTCCGGAATCATTGGGCGTAAAGCGCGTGTAGGCGGTCCGGTAAGTCGGCTGTGAAAGTCCAGGGCTCAACCCTGGGATGCCGGTCGATACTGCCGGACTAGAGTTCGGAAGAGGCGAGTGGAATTCCCGGTGTAGCGGTGAAATGCGCAGATATCGGGAGGAACACCAATGGCGAAGGCAGCTCGCTGGGACGTTACTGACGCTGAGACGCGAAAGCGTGGGGAGCAAACAGGATTAGATACCCTGGTAGTCCACGCCGTAAACGATGAATGTTAGCCGTCGGGCAGTTTACTGTTCGGTGGCGCAGCTAACGCATTAAACATTCCGCCTGGGGAGTACGGTCGCAAGATTAAA
>OTU723
AGAGGGTGCAAACGTTGCTCGGAATTACTGGGCGTAAAGCGCGTGTAGGCGGGAAGATAAGTCGGGTGTGAAATCCCTGGGCTCAACCTAGGAACTGCATCCGAAACTGCCTTTCTGGAGTGATGGAGAGGAAAGCGGAATTCCCGGTGTAGAGGTGAAATTCGTAGATATCGGGAGGAACACCAGTGGCGAAGGCGGCTTTCTGGCCATCAACTGACGCTGAGACGCGAAAGCGTGGGGAGCAAACAGGATTAGATACCCTGGTAGTCCACGCTGTAAACGATGAGTGCTAGGTGTTGTGGGTATTGACCCCCGCGGTGCCGTAGCTAACGCGTTAAGCACTCCGCCTGGGGAGTACGGCCGCAAGGCTAAA
>OTU724
AGAGGTCTCAAGCGTTGTTCGGATTCATTGGGCGTAAAGGGTGTGTAGGTGGCGCGCTAAGTCGGGTGTGAAATTTCGGAGCTTAACTCCGAAACTGCATTCGATACTGGCGTGCTTGAGGACTGGAGAGGAGACTGGAATTCATGGTGTAGCAGTGAAATGCGTAGAGATCATGAGGAAGACCAGTGGCGAAGGCGGGTCTCTGGACAGTTCCTGACACTGAGACACGAAGGCCAGGGGAGCAAACGGGATTAGATACCCCGGTAGTCCTGGCAGTAAACGGTGCACGTTTGGTGTGGGAGGATTCGACCCCTTCTGCGCCGGAGCTAACGCGTTAAACGTGCCGCCTGGGGAGTACGGTCGCAAGATTAAA
>OTU725
GAAGGGTGCAAGCGTTATCCGGATTCATTGGGTTTAAAGGGTGCGTAGGCGGGGCGATAAGTCAGTGGTGAAATCTTGCGGCTTAACCGTAAAATTGCCATTGATACTGTCGTTCTTGAGTAGGCTCGACGTGGGCGGAATGTGCCGTGTAGCGGTGAAATGCTTAGATATGGCACAGAACACCGATAGTGAAGACAGCTCACGAGGGCCAAACTGACGCTGAGGCACGAAAGCGTGGGGATCGAACAGGATTAGATACCCTGGTAGTCCACGCCGTAAACGATGATCACTCGTTATTGGCGATATACGGTCAGTAACCTAGCGAAAGCGTTAAGTGATCCACCTGGGGAGTACGATCGCAAGATTGAA
>OTU726
GAACCGTGCGAACGTTGTTCGGAATCACTGGGCTTAAAGGGCGCGTAGGCGGGCCGCCGAGTCCGGGGTGAAAGCCCCCAGCTCAACTGGGGAAGTGCCCCGGAGACCGGCGGCCTCGAGGGGGGTAGGGGCGCGCGGAACTTCCGGTGGAGCGGTGAAATGCGTAGATATCGGAAGGAACGCCGGTGGCGAAAGCGGCGCGCTGGACCCCCCCTGACGCTGAGGCGCGAAAGCCAGGGGAGCGAACGGGATTAGATACCCCGGTAGTCCTGGCCCTAAACGATGGGCACTAGGTAGTGGGCTTGACATGGGCCCACTGCCGGAGCAAAAGTGTTAAGTGCCCCGCCTGGGGAGTATGGTCGCAAGGCTGAA
>OTU727
GAAGGTGGCAAGCGTTGTTCGGATTTACTGGGCGTACAGGGAGCGTAGGCGGTTGGATAAGCCCTCCGTGAAATCTCCAGGCTTAACCTGGAAAGTGCAGAGGGGACTGTTCAGCTAGAGGATGGGAGAGGAGCGCGGAATTCCCGGTGTAGCGGTGAAATGCGTAGAGATCGGGAGGAAGGCCGGTGGCGAAGGCGGCGCTCTGGAACATTTCTGACGCTGAGGCTCGAAAGCGTGGGGAGCAAACAGGATTAGATACCCTGGTAGTCCACGCTGTAAACGATGGGCACTAGGTGTCCGGGGTATTGACCCCCTGGGTGCCGCAGCTAACGCATTAAGTGCCCCGCCTGGGGAGTACGGTCGCAAGATTAAA
>OTU728
GTAGGGGGCTAGCGTTGTCCGGAATCATTGGGCGTAAAGCGCGCGTAGGCGGCCCGGTAAGTCCGCTGTAAAAGTCAAAGGCTTAACCTTTGAATGTCAGTGGATACTGCCGGGCTAGAGTCCGGAAGAGGCGAGTGGAATTCCTGGTGTAGCGGTGGAATGCGCAGATATCAGGAGGAACACCAACGGCGAAGGCAGCTCGCTGGGACGGTACTGACGCTGAGGCGCGAAAGCGTGGGGAGCGAACAGGATTAGATACCCTGGTAGTCCTAGCCGTAAACGTTGGGTGCTAGGTGTGGGCGGACATCGACCCCGTCCGTGCCGAAGCTAACGCATTAAGCACCCCGCCTGGGGAGTACGGCCGCAAGGCTAAA
>OTU729
GGAGGGAGCTAGCGTTATTCGGAATTACTGGGCGTAAAGCGCACGTAGGCGGCTTTGTAAGTCAGAGGTGAAAGCCTGGAGCTCAACTCCAGAACTGCCTTTGAGACTGCATCGCTTGAATCCAGGAGAGGTGAGTGGAATTCCGAGTGTAGAGGTGAAATTCGTAGATATTCGGAAGAACACCAGTGGCGAAGGCGGCTCACTGGACTGGTATTGACGCTGAGGTGCGAAAGCGTGGGGAGCAAACAGGATTAGATACCCTGGTAGTCCACGCTGTAAACGATGGGCACTAGGTGTCCGGGGTATTGACCCCCTGGGTGCCGCAGCTAACGCATTAAGTGCCCCGCCTGGGGAGTACGGTCGCAAGATTAAA
>OTU730
GAAGGGGGCTAGCGTTGTTCGGAATTACTGGGCGTAAAGCGCGTGTAGGCGGTTGCCAAAGTCGGGTGTGAAAGCCTTGAGCTCAACTCAAGAAATGCACTCGATACTTGGTGACTAGAGGACCGGAGAGGATAGTGGAATTCCCAGTGTAGTGGTGAAATACGTAGAGATTGGGAAGAACACCAGTGGCGAAGGCGGCTATCTGGACGGTTTCTGACGCTAAGACGCGAAAGCGTGGGGAGCAAACAGGATTAGATACCCTGGTAGTCCACGCCGTAAACGATGGGCACTAGGTGTGGGAGGTGTCGACTCCTCCCGTGCCGGAGCTAACGCATTAAGTGCCCCGCCTGGGGAGTACGGCCGCAAGGCTAAA
>OTU731
GTAGGAGGCGAGCGTTGTCCGGAATCATTGGGCGTAAAGAGCGCGCAGGCGGCTTGGCAAGTCGGGTGTGAAATCCCGGGGCTCAACCCCGTGACTGCATTCGATACTGTCAGGCTAGAGGTAGGTAGGGGAGATCGGAATTCCTGGTGTAGCGGTGAAATGCGCAGATATCAGGAGGAACACCGGTGGCGAAGGCGGATCTCTGGGCCTTACCTGACGCTCAGGCGCGAAAGCTAGGGGAGCGAACAGGATTAGATACCCTGGTAGTCCACGCCGTAAACGATGGGCACTAGGTGTGGGAGGTGTCGACTCCTCCCGTGCCGGAGCTAACGCATTAAGTGCCCCGCCTGGGGAGTACGGCCGCAAGGCTAAA
>OTU732
GTAGGGTGCGAGCGTTAATCGGAATTACTGGGCGTAAAGCGTGCGCAGGCTGTTTTGTAAGTCAGATGTGAAATCCCCGAGCTCAACTTGGGAACTGCGTTTGAAACTACAAGACTAGAATATGTCAGAGGGGGGTAGAATTCCACGTGTAGCAGTGAAATGCGTAGAGATGTGGAGGAATATCAATGGCGAAGGCAGCCCCCTGGGATAATATTGACGCTCATGCACGAAAGCGTGGGGAGCAAACAGGATTAGATACCCTGGTAGTCCACGCCCTAAACGATGTCAACTAGTTGTTGGTAGAGTAAAATCTATGAGTAACGCAGCTAACGCGTGAAGTTGACCGCCTGGGGAGTACGATCGCAAGATTAAA
>OTU733
GAAGGGGGCTAGCGTTGTTCGGAATCACTGGGCGTAAAGCGCGTGTAGGCGGATTGTTAAGTCGGGGGTGAAATCCTGAGGCTCAACCTCAGAACTGCCTTCGATACTGGCGATCTTGAGTCCGGGAGAGGTGAGTGGAACTCCTAGTGTAGAGGTGAAATTCGTAGATATTAGGAAGAACACCAGTGGCGAAGGCGGCTCACTGGCCCGGTACTGACGCTGAAACGCGAAAGCGTGGGGAGCAAACAGGATTAGATACCCTGGTAGTCCACGCCGTAAACGATGGATGCTAGCCGTCGGACAGCTTGCTGTTCGGTGGCGCAGCTAACGCATTAAGCATCCCGCCTGGGGAGTACGGTCGCAAGATTAAA
>OTU734
GTAGGGGGCGAGCGTTGTCCGGAATCATTGGGCGTAAAGAGCTCGTAGGCGGCTCAGTAAGTCGGGTGTGAAACCCCCAGGCTCAACCTGGGGACGCCACCCGATACTGCTGTGGCTAGAGTCCAGTAGGGGAGTGTGGAATTCCCGGTGTAGCGGTGAAATGCGCAGATATCGGGAGGAACACCAGCGGCGAAGGCGGCACTCTGGGCTGGAACTGACGCTGAGGAGCGAAAGCGTGGGTAGCAAACAGGATTAGATACCCCGGTAGTCCACGCTGTAAACGATGACGACTAGGTGTGGGGTGGGTTAGTCCACTCCGTGCCGCAGCTAACGCATTAAGTCGTCCGCCTGGGGAGTACGGCCGCAAGGTTGAA
>OTU735
GGAGGGAGCTAGCGTTGTTCGGAATTACTGGGCGTAAAGCGCACGTAGGCGGCCATTCAAGTCAGAGGTGAAAGCCCAGGGCTCAACCCTGGAACTGCCTTTGAAACTAGATGGCTAGAATCCTGGAGAGGCGAGTGGAATTCCGAGTGTAGAGGTGAAATTCGTAGATATTCGGAAGAACACCAGTGGCGAAGGCGACTCGCTGGACAGGTATTGACGCTGAGGTGCGAAAGCGTGGGGAGCAAACAGGATTAGATACCCTGGTAGTCCACGCCGTAAACGATGGGCACTAGGTGTGGGAGGTGTCGACTCCTCCCGTGCCGGAGCTAACGCATTAAGTGCCCCGCCTGGGGAGTACGGCCGCAAGGCTAAA
>OTU736
GGAGGGAGCTAGCGTTGTTCGGAATTACTGGGCGTAAAGCGCACGTAGGCGGTTATTCAAGTCAGAGGTGAAAGCCCGGGGCTCAACTCCGGAACTGCCTTTGAAACTAGATAACTTGAATCCAGGAGAGGTGAGTGGAATTCCGAGTGTAGAGGTGAAATTCGTAGATATTCGGAAGAACACCAGTGGCGAAGGCGGCTCACTGGACTGGTATTGACGCTGAGGTGCGAAAGCGTGGGGAGCAAACAGGATTAGATACCCTGGTAGTCCACGCCGTAAACGATGATAACTAGCTGTCTGGGCTCTTAGAGCTTAGGTGGCGCAGCTAACGCATTAAGTTATCCGCCTGGGGAGTACGGTCGCAAGATTAAA
>OTU737
GAACCGTGCGAACGTTGTTCGGAATCACTGGGCTTAAAGGGCGCGTAGGCGGGTCTTCAAGTTTGGGGTGAAATCCTCCGGCTCAACCGGAGAACTGCCTCGAATACTGAAGGTCTCGAGGGGGATAGGGGCATGCGGAACTACGGGTGGAGCGGTGAAATGCGTTGATATCCGTAGGAACTCCGGTGGCGAAGGCGGCGTGCTGGATCCCTTCTGACGCTGAGGCGCGAAAGCCAGGGGAGCAAACGGGATTAGATACCCCGGTAGTCCTGGCCCTAAACGTTGAGAACTAGGTAGTAGACTATACATGGGTTTACTGCCGAAGCAAAAGTGCTAAGTTCTCCGCCTGGGGAGTATGGTCGCAAGGCTGAA
>OTU738
GAAGGATCCAAGCGTTGTCCGGATTTACTGGGTTTAAAGGGAGCGTAGGCGGACTTTTAAGTCAGTGGTGAAAGCTTGCAGCTTAACTGTAAAATTGCCATTGAAACTGAAAGTCTCGAGTATGGTTGAGGTGACTGGAATATATCATGTAGCGGTGAAATGCTTAGATATGATATAGAACACCAATTGCGAAGGCAGGTCACTAAACCATAACTGACGCTGAGGCTCGAAAGCGTGGGGATCAAACAGGATTAGATACCCTGGTAGTCCACGCCCTAAACGTTGAATACTCGATCTTAGCGATATACAGTTAGGATCCAAGCGAAAGCGTTAAGTATTCCACCTGGGAAGTACGATCGCAAGATTGAA
>OTU739
GTAGGGGGCTAGCGTTGTCCGGAATCATTGGGCGTAAAGCGCGCGTAGGCGGCCCGGTAAGTCCGCTGTAAAAGTCAAAGGCTTAACCTTTGAATGTCAGTGGATACTGCCGGGCTAGAGTCCGGAAGAGGCGAGTGGAATTCCTGGTGTAGCGGTGGAATGCGCAGATATCAGGAGGAACACCAACGGCGAAGGCAGCTCGCTGGGACGGTACTGACGCTGAGGCGCGAAAGCGTGGGGAGCAAACAGGATTAGATACCCTGGTAGTCCACGCTGTAAACGATGGGCACTAGGTGTCCGGGGTATTGACCCCCTGGGTGCCGCAGCTAACGCATTAAGTGCCCCGCCTGGGGAGTACGGTCGCAAGATTAAA
>OTU740
GAAGGTGGCAAGCGTTGTTCGGATTTACTGGGCGTAAAGGGAGCGTAGGTGGTTAGGTAAGCCCTCCGGGAAATCTTCAGGCTTAACCTGAAAAGGTCGGGGGGGACTGCCTGGCTAGAGGACGGGAGAGGAGCGCGGAATTCCCGGTGTAGCGGTGAAATGCGTAGAGATCGGGAGGAAGGCCGGTGGCGAAGGCGGCGCTCTGGAACGTTTCTGACACTGAGGCTCGAAAGCGTGGGGAGCAAACAGGATTAGATACCCTGGTAGTCCACGCCCTAAACGATGGACACTAAGTGCCGGCGGGTTACCGTCGGTGCCGCAGCTAACGCATTAAGTGTCCCGCCTGGGGAGTACGGCCGCAAGGTTGAA
>OTU741
AGAGGTGCCAAGCGTTAGGCGGAATCACTGGGCTTAAAGCGTGTGTAGGCGGATGTCTAAGTACCTTGTGAAATCCCACGGCTCAACCGTGGAACTGCTGGGTATACTGGATGTCTTGAGCCAGCTAGGGGCTACCGGAACAAATGGTGGAGCGGTGAAATGCGTAGATATCATTTGGAACGCCAATGGTGAAAACAGGTAGCTGGGGCTGTGCTGACGCTGAGACACGAAAGCCAGGGGAGCGAACGGGATTAGATACCCCGGTAGTCCTGGCCGTAAACGATGTCCACTAGATCGTGGTCCCTCTGAAGGGTTCACGGTCGAAGCAAAAGTGCTAAGTGGACCGCCTGGGAAGTACGGTCGCAAGGCTAAA
>OTU742
GTAGGTGGCAAGCGTTATCCGGATTTACTGGGCGTAAAGCATGTGCAGACGGGTTGGTAAGTGGTGTATGAAAGCGTTCGGCTTAACCGAGCAAGCGTATGCCAGACTGCCAGTCTTGAGAGTGGGAGAGGGATGTGGAATTCCGGGTGTAGTGGTGAAATGCGTAGAGATCCGGAGGAACCCCAGAGGCGAAGGCGGCGTCCTGGCCCATTTCTGACGTTCAGACATGACAGCATGGGGAGCGAACGGGATTAGAAACCCCGGTAGTCCATGCCGTAAACGATGTCGACTAGGCGCTGGGCGGGTAATACCGCGCGGTGCCGCAGCTAACGCGATAAGTCGACCGCCTGGGGACTACGACCGCAAGGTTAAA
>OTU743
AGAGGTGCCGAGCGTTAGGCGGAATCACTGGGCTTAAAGCGTGTGTAGGCGGACCGTTAAGTACCTTGTGAAATCCCACGGCTCAACCGTGGAACCGCTGGGTATACTGGCGGTCTTGAGGCACCCAGGGGCTGTCGGAACAAGCGGTGGAGCGGTGAAATGCGTAGATATCGCTTGGAACGCCGGCGGTGAAAACGGACAGCTGGGGGTGTACTGACGCTGAGACACGAAAGCCAGGGGAGCGAACGGGATTAGATACCCCGGTAGTCCTGGCCGTAAACGATGCCGACTAGGTCGCGGGCCGCCCCTGACGGGCGTTCGCGGCCGCAGCAAAAGTGCTAAGTCGGCCGCCTGGGAAGTACGGTCGCAAGGCTAAA
>OTU744
AGAGGGTGCAAACGTTGCTCGGAATCACTGGGCGTAAAGGGCGTGTAGGCGGGAAGGAAAGTCAGATGTGAAATCCCCAGGCTCAACCTGGGAACTGCATTTGAAACTCCCTTTCTTGAGTACCGGAGAGGAAAGTGGAATTCCTGGTGTAGAGGTGAAATTCGTAGATATCAGGAGGAACACCAGTGGCGAAGGCGGCTTTCTGGACGGTAACTGACGCTGAGACGCGAAAGCGTGGGGAGCAAACAGGATTAGATACCCTGGTAGTCCACGCTGTAAACGATGAGTGCTAGTTGTCGGCATGCATGCATGTCGGTGACGCAGCTAACGCATTAAGCACTCCGCCTGGGGAGTACGGTCGCAAGATTAAA
>OTU745
GTAGGAGGCAAGCGTTATCCGGATTCACTGGGCGTAAAGCGCGTGCAGGTGGCGCGGTAAGTTGGGCGTGAAATCTCCCGGCTCAACTGGGAGAGGTCGTCCAATACTACCGTGCTTGAGAGCAGAAGAGGAAGATGGAATTCCCGGTGTAGCGGTGAAATGTGTAGAGATCGGGAGGAACACCGGTGGCGAAGGCGGGTCTCTGGGCATTCCCTGACGCTGAGGCGCGAAAGCGTGGGGAGCAAACGGGATTAGATACCCCGGTAGTCCACGCGGTAAACGATGACGACTAGGTGTGGGGGGGTTAAGTCCCTTCCGTGCCGCAGCTAACGCATTAAGTCGTCCGCCTGGGGAGTACGGCCGCAAGGTTGAA
>OTU746
GGGGGGGGCAAGCGTTGTTCGGAATTACTGGGCGTAAAGCGCGCGTAGGCGGCTCTTCAAGTCGAGTGTGAAAGCCCCAGGCTTAACTTGGGAATTGCGCTTGATACTGTTGAGCTAGAGTGTGGAAGGGGCTACTGGAATTCCGTGTGTAGCGGTGAAATGCGTAGATATACGGAGGAACACCAGCGGCGAAGGCGGGTAGCTGGGCCAACACTGACGCTGATGCGCGAAAGCTAGGGGAGCAAACGGGATTAGATACCCCGGTAGTCCTAGCCTTAAACGATGCTGACTTGGTGTTCCAGGTTTTTAGTCCTGGGGTGCCGGAGCTAACGCGTTAAGTCAGCCGCCTGGGGAGTACGGTCGCAAGGCTGAA
>OTU747
GTAGGGAGCGAGCGTTGTCCGGATTTATTGGGCGTAAAGAGCTCGTAGGCGGTTTGGTAAGTCGGGTGTGAAAGCTCCGGGCTCAACTCGGAGAGGTCACTCGATACTGCCATGACTGGAGTCCGGTAGGGGGGTGTGGAATTCCCAGTGTAGCGGTGAAATGCGCAGATATTGGGAGGAACACCAATGGCGAAGGCAGCACCCTGGGCCGGTACTGACGCTGAGGAGCGAAAGCGTGGGGAGCAAACAGGATTAGATACCCTGGTAGTCCACGCCGTAAACGTTGGGCACTAGGTGTGGGTCTCTATCAACGGGATCCGTGCCGTAGCTAACGCATTAAGTGCCCCGCCTGGGGAGTACGGCCGCAAGGCTAAA
>OTU748
AGAGGGTGCAAGCGTTAATCGGAATTACTGGGCGTAAAGCGTGTGTAGGTGGTTTCCTAAGTCAGGTGTGAAATCCCAGGGCTCAACCCTGGAACTGCATTTGATACTGGGAGACTAGAGTGTGGAAGAGGATGGTGGAATTCCCGGTGTAGCGGTGAAATGCGTAGATATCGGGAGGAACATCAGTGGCGAAGGCGGCCATCTGGTCTAACACTGACACTGAGACACGAAAGCGTGGGGAGCAAACAGGATTAGATACCCTGGTAGTCCACGCCTTAAACGATGGATACTAGTTGTCGGGAAGTTTAACTTCTTGGTGACGCAGCTAACGCAATAAGTATCCCGCCTGGGGAGTACGGCCGCAAGGTTAAA
>OTU749
ATGGGGTGCAAACGTTGCTCGGAATTATTGGGCGTAAAGCGCACGTAGGCGGTTCGTTAAGTCAGATGTGAAAGCCCCCGGCTCAACCGGGGAAGTGCATCTGAAACTGGCGAGCTAGAGTACGAAAGAGGGTCGCGGAATTCCCGGTGTAGAGGTGAAATTCGTAGATATCGGGAGGAACACCGGTGGCGAAGGCGGCGACCTGGGTCGATACTGACGCTGAGGTGCGAAAGCGTGGGGAGCAAACAGGATTAGATACCCTGGTAGTCCACGCCGTAAACGATGGATGCTAGATGTTTCCGGTATTGACCCCGGAGGTGTCGTAGCTAACGCGTTAAGCATCCCGCCTGGGGAGTACGGCCGCAAGGCTAAA
>OTU750
GGAGGGGGCTAGCGTTGTTCGGAATTACTGGGCGTAAAGCGTACGTAGGCGGCTTTGTAAGTTAGAGGTGAAAGCCCGGGGCTCAACCCCGGAATTGCCTTTAAGACTGCATCGCTTGAATCATGGAGAGGTGAGTGGAATTCCGAGTGTAGAGGTGAAATTCGTAGATATTCGGAAGAACACCAGTGGCGAAGGCGACTCACTGGACATGTATTGACGCTGAGGTACGAAAGCGTGGGGAGCAAACAGGATTAGATACCCTGGTAGTCCACGCCGTAAACGATGATAACTAGCTGTCGGGGCTCTTAGAGCTTCGGTGGCGCAGCTAACGCGTTAAGTTATCCGCCTGGGGAGTACGGCCGCAAGGTTAAA
>OTU751
AGAGGGTGCAAACGTTGTTCGGATTTACTGGGCGTAAAGCGCGTGTAGGCGGCTTGGCAAGTCGGATGTGAAAGCCCACGGCTCAACCGTGGAAGCGCATCCGAAACTGCTTCGCTCGAGTCTCGGAGAGGAAGGTGGAATGCTTGGTGTAGAGGTGAAATTCGTAGATATCAAGCAGAACACCTGCGGCGAAGGCGGCCTTCTGGACGATGACTGACGCTGAGACGCGAAAGCGTGGGGAGCAAACAGGATTAGATACCCTGGTAGTCCACGCCGTAAACGATGGGCACTAGGTGTGGGAGGTGTCGACTCCTCCCGTGCCGGAGCTAACGCATTAAGTGCCCCGCCTGGGGAGTACGGCCGCAAGGCTAAA
>OTU752
GTAGGTGGCGAACGTTATCCGGAATTATTGGGCGTAAAGGGTGCGTAGATGGCATGATAAGTTATTAGTGGGAAATCGAGGCTCAACCTCGTGGAAGTTAGTAATACTGTTTTGCTTGAGTACAGAAGAGGTTAACGGAACTCCATGTGGAGCGGTAAAATGCGTAGATATATGGAAGAACATCAATAACGGCGAAGGCAGTTAACTATTCTGTTACTGACATTGAGGCACGAAAGCGTGGGGAGCAAAACGGATTAGATACCCGTGTAGTCCACGCCCTAAACGATGAGTACTAGATATTGGGAACTTGATTCTCAGTGTCGCTAGGTAACCCGGTAAGTACTCCGCCTGGGTAGTACGGTCGCAAGGCTGAA
>OTU753
GTAGGGTGCGAGCGTTAATCGGAATTACTGGGCGTAAAGCGTGCGCAGGCGGTTTTGTAAGCCAGATGTGAAATCCCCGGGCTTAACCTGGGAATGGCATTTGGGACTGCAAGGCTTGAGTGCGGCAGAGGAGACTGGAATTCCTGGTGTAGCAGTGAAATGCGTAGATATCAGGAGGAATACCGATGGCGAAGGCAGGTCTCTGGGCTGACACTGACGCTCATGCACGAAAGCGTGGGGAGCAAACAGGATTAGATACCCTGGTAGTCCACGCTGTAAACGATGGGCACTAGGTGTCCGGGGTATTGACCCCCTGGGTGCCGCAGCTAACGCATTAAGTGCCCCGCCTGGGGAGTACGGTCGCAAGATTAAA
>OTU754
GGAGGGTGCAAGCGTTATCCGGATTTATTGGGTTTAAAGGGTCCGTAGGCGGATCTGTAAGTCAGTGGTGAAATCTCACAGCTTAACTGTGAAACTGCCATTGATACTGCAGGTCTTGAGTAAGGTAGAAGTGGCTGGAATAAGTAGTGTAGCGGTGAAATGCATAGATATTACTTAGAACACCAATTGCGAAGGCAGGTCACTATGTCTTAACTGACGCTGATGGACGAAAGCGTGGGGAGCGAACAGGATTAGATACCCTGGTAGTCCACGCCGTAAACGATGCTAACTCGTTTTTGGGTTTTTAAGATTCAGAGACTAAGCGAAAGTGATAAGTTAGCCACCTGGGGAGTACGAACGCAAGTTTGAA
>OTU755
AGAGGGTGCGAGCGTTGTCCGGAATCACTGGGCGTAAAGGGCGCGTAGGTGGCCTGATAAGTAGGGGGTGAAATCTCGTGGCTCAACTGCGAGGCTGCCTCCTAAACTGTCAGGCTTGAGCAGAGTAGAGGCAGGTGGAATTCCCGGTGTAGCGGTGGAATGCGTAGAGATCGGGAAGAACATCGGTGGCGAAGGCGGCCTGCTGGGCTCTTGCTGACACTGAGGCGCGACAGCGTGGGGAGCAAACAGGATTAGATACCCTGGTAGTCCACGCCGTAAACGATGGGTACTAGGCGCCGGGGGGAGCGACCCCTTCGGTGCCGTCGCTAACGCAATAAGTACCCCGCCTGGGGAGTACGGCCGCAAGGCTGAA
>OTU756
GTAAGGGGCAAGCGTTGTCCGGAATCACTGGGCGTAAAGCGCACGTAGGCGGTTTGCCAAGTTGGGGGTGTAAGCTCTAGGCTCAACCTAGAAATTGCCTCCAAAACTAGCATACTTGAGTATTAGAGGGGAAGCTGGAATTCACGGTGTAGCGGTGAAATGCGTAGATATCGTGGAGAACACCCGTGGCGAAGGCGGGCTTCTGGCTAATTACTGACGCTGAGGTGCGAAAGCTAGGGGAGCGAACGGGATTAGATACCCCGGTAGTCCTAGCCGTAAACGATGAGTACTAGGTGTGGGGATTAACATCTCCGTGCCGACGCCAACGCATTAAGTACTCCGCCTGGGGACTACGGCCGCAAGGTTAAA
>OTU757
GAAGGGTGCAAGCGTTACTCGGAATTACTGGGCGTAAAGCGTGCGTAGGTGGTTCGTTAAGTCTGATGTGAAAGCCCTGGGCTCAACCTGGGAATGGCATTGGATACTGGCGACCTAGAGTGCGGTAGAGGGGTGTGGAATTCCCGGTGTAGCAGTGAAATGCGTAGATATCGGGAGGAACATCTGTGGCGAAGGCGACACCCTGGACCAGCACTGACACTGAGGCACGAAAGCGTGGGGAGCAAACAGGATTAGATACCCTGGTAGTCCACGCTGTAAACGATGGGCACTAGGTGTCCGGGGTATTGACCCCCTGGGTGCCGCAGCTAACGCATTAAGTGCCCCGCCTGGGGAGTACGGTCGCAAGATTAAA
>OTU758
GAAGGACCCGAGCGTTATCCGGATTTATTGGGTTTAAAGGGTGCGTAGGCGGATTAGTAAGTCAGTGGTGAAAGCCCATCGCTTAACGGTGGAATTGCCATTGATACTGCTAGTCTTGAGTATGGTTGAGGTGGGCGGAATGTGTCATGTAGCGGTGAAATGCTTAGATATGACCCAGAACACCAATTGCGAAGGCAGCTCGCTAAACCATAACTGACGCTGATGCACGAAAGCGTGGGGAGCAAACAGGATTAGATACCCTGGTAGTCCACGCCCTAAACTATGATCACTCGTTGTTGGCGATACACAGTCAGCGACTAAGGGAAACCATTAAGTGATCCACCTGGGAAGTACGACCGCAAGGTTGAA
>OTU759
GTAGGGGGCGAGCGTTGTCCGGATTTATTGGGCGTAAAGCGCGCGTAGGCGGCCCGTTAAGTCGGATGTGAAAACCCGGGGCTCAACCCCGGGCCTGCATCCGATACTGGCGGGCTCGAGGCAGGCAGGGGAGATCGGAATTCCTGGTGTAGCGGTGAAATGCGCAGATATCAGGAGGAACACCGGTGGCGAAGGCGGATCTCTGGGCCTGTCCTGACGCTCAGGCGCGAAAGCTAGGGGAGCAAACAGGATTAGATACCCTGGTAGTCCTAGCTGTAAACGTTGGGTGCTAGGTGTGGGGCGGCGATTGACTCGCTCTGTGCCGAAGCTAACGCATTAAGCACCCCGCCTGGGGAGTACGGCCGCAAGGCTAAA
>OTU760
AGAGGGTGCAAACGTTGTTCGGAATTACTGGGCATAAAGAGCACGTAGGTGGTCTGCTAAGTCATGTGTGAAATCCCTCGGCTCAACCGGGGAATTGCGCCTGATACTGGCAGGCTTGAGGTCGGTAGGGGTGAGTGGAACTCCAGGTGGAGCGGTGAAATGCGTAGATATCTGGAGGAACACCGGTGGCGAAGGCGGCTCACTGGACCGAATCTGACACTGAGGTGCGAAAGCTAGGGTAGCAAACGGGATTAGATACCCCGGTAGTCCTAGCCGTAAACGATGGGCACTGGGCAGGGGGAGTACCTATGATTCTCTCTGCCGTAGCTAATGTGTTAAGTGCCCCGCCTGGGGAGTACGCTCGCAAGGGTAAA
>OTU761
AGAGGGTGCAAACGTTGTTCGGAATTACTGGGCGTAAAGCGCGTGCAGGCGGCCTTGCAAGTCGGACGTGAAATCCCACGGCTCAACCGTGGAAGTGCATTCGAAACTGCGAGGCTGGAGTCCTGGAGAGGAAAGTGGAATACTCGGTGTAGAGGTGAAATTCGTAGATATCGAGTGGAACACCGGTGGCGAAGGCGGCTTTCTGGACAGGTACTGACGCTGAGACGCGAAAGCGTGGGGAGCAAACAGGATTAGATACCCTGGTAGTCCACGCCGTAAACGATGAGTGCTAGGTGTCACGGGCTTTGACCCTCGTGGTGCCGAAGCTAACGCGTTAAGCACTCCGCCTGGGGAGTACGGCCGCAAGGCTAAA
>OTU762
AGAGGGTGCAAGCGTTGTTCGGAATCACTGGGCGTAAAGCGCGCGCAGGCGGATGGTTGCGTCCGGAGTGAAATTTCGCCGCTCAACGGCGAAGCTGCTTTGGATACGGACCGTCTAGGGACCGGTAGAGGCTGGTAGAATTGCAGGTGTAGCGGTGGAATGCGTAGAGATCTGCAAGAATACCCGTGGCGAAGGCGGCCAGCTGGGCCGGATCCGACGCTGAGGCGCGAAAGCGTGGGGAGCAAACAGGATTAGATACCCTGGTAGTCCACGCCGTAAACGATGGGCACTAGGTGCCGGGGGGAGCGACCCCCTCGGTGCCGCAGCTAACGCGATAAGTGCCCCGCCTGGGGAGTACGGCCGCAAGGCTGAA
>OTU763
GAACCGTGCGAACGTTGTTCGGAATCACTGGGCTTAAAGGGCGCGTAGGCGGGTCGAAAAGTCCGCGGTGAAATCCCCCCGCTCAACGGGGGAACGGCCGCGGATACTGTCGGCCTCGAGGGGGGTAGGGGCGAGCGGAACGCTGGGTGGAGCGGTGAAATGCGTTGATATCCAGCGGAACTCCGGTGGCGAAGGCGGCTCGCTGGACCCCCACTGACGCTGAGGCGCGAAAGCCAGGGGAGCGAACGGGATTAGATACCCCGGTAGTCCTGGCCCTAAACGATGGGGACTAGGTAGTCGGCCGGCATGGGCTGACTGCCGCAGCCAAAGTGCTAAGTCCCCCGCCTGGGGAGTATGGCCGCAAGGCTGAA
>OTU764
GAAGGGTGCAAGCGTTATCCGGATTCATTGGGTTTAAAGGGTGCGTAGGCGGAGCGTTAAGTCAGTGGTGAAATCCTGCAGCTCAACTGTAGACTTGCCATTGATACTGGCGCTCTTGAGTGCGCTTGAAGTAGGCGGAATGTGCCGTGTAGCGGTGAAATGCTTAGATATGGCACAGAACACCAATTGCGAAGGCAGCTTACTAAGGCGATACTGACGCTGAGGCACGAAAGCGTGGGGATCGAACAGGATTAGATACCCTGGTAGTCCACGCCGTAAACGATGATCACTCGTCATTGGCGATACACGGTCAGTGACCTAGCGAAAGCGTTAAGTGATCCACCTGGGGAGTACGATCGCAAGATTGAA
>OTU765
GTAGGGGGCAAGCGTTGTCCGGATTCATTGGGCGTAAAGAGCTCGTAGGCGGCTCAGCAAGTCAGGTGTGAAACCTCCGGGCTCAACCCGGAGACGCCACCTGATACTGCTGTGGCTAGAGTCCAGTAGGGGAGCGTGGAATTCCCGGTGTAGCGGTGAAATGCGCAGATATCGGGAGGAACACCAGTGGCGAAGGCGGCGCTCTGGGCTGGAACTGACGCTGAGGAGCGAAAGCGTGGGGAGCGAACAGGATTAGATACCCTGGTAGTCCACGCCGTAAACGTTGGGCACTAGGTGTGGGGCGGTACCAACCCGTTCCGTGCCGTAGCTAACGCATTAAGTGCCCCGCCTGGGGAGTACGGCCGCAAGGCTAAA
>OTU766
AGAGGGTGCAAACGTTGCTCGGAATCACTGGGCGTAAAGGGCGTGTAGGCGGGAAGGTAAGTCGGGCGTGAAATCCCTGGGCTCAACCCAGGAACTGCACTCGAAACTACTTTTCTTGAGTGCCGGAGAGGAAAGCGGAATTCCTGGTGTAGAGGTGAAATTCGTAGATATCAGGAGGAACACCAGTGGCGAAGGCGGCTTTCTGGACGGTAACTGACGCTGAGACGCGAAAGCGTGGGGAGCAAACAGGATTAGATACCCTGGTAGTCCACGCCGTAAACGATGGATGCTAGCCGTTGGCAGGCTTGCCTGTCAGTGGCGCAGCTAACGCATTAAGCATCCCGCCTGGGGAGTACGGTCGCAAGATTAAA
>OTU767
GTAGGTGGCAAGCGTTATCCGGATTTACTGGGCGTAAAGCGTGTGCAGGCGGTCTTATAAGTGGTGTATGAAATCTCCGCGCTTAACGTGGAGGGGTTATGCCAGACTGTAGGACTTGAACCCATCAGAGGGACGTGGAATTCCGGGTGTAGTGGTGAAATGCGTAGAGATCCGGAGGAACACCAGAGGCGAAAGCGGCGTCCTGGGGTGAGGTTGACGCTCAGACACGAAAGCATGGGGAGCGAACGGGATTAGAAACCCCGGTAGTCCATGCCGTAAACGATGTAGACTAGGCGCTGGACGGCTCAACCCGGTCAGTGCCGCAGCAAACGCGATAAGTCTACCGCCTGGGGACTACGGCCGCAAGGCTAAA
>OTU768
AGAGGGTGCAAGCGTTGTTCGGAATTACTGGGCGTAAAGCGCGTGTAGGCTGCAACGTAAGTCGGATGTGAAAGCCCTTGGCTTAACCAAGGAAGTGCATCCGATACTGCGTCGCTTGAGTGTCGGAGGGGATGGCGGAATTCCCGGTGTAGAGGTGAAATTCGTAGATATCGGGAGGAACACCTGTGGCGAAGGCGGCCATCTGGACGATAACTGACGCTGAGACGCGAAAGCGTGGGTAGCAAACAGGATTAGATACCCTGGTAGTCCACGCTGTAAACGATGAGTGCTAGGCGTCGTGGGTATTGACCCCTGCGGTGCCGAAGTTAACACGTTAAGCACTCCGCCTGGGGAGTACGGTCGCAAGATTAAA
>OTU769
GTAGGGGGCAAGCGTTGTCCGGAATTATTGGGCGTAAAGCGCGCGCAGGCGGTTCTTTAAGTCTGGTGTCTAAGTGCGGGGCTCAACCCCGTGATGCACTGGAAACTGGGGAACTTGAGTGCAGAAGAGGAGAGCGGAATTCCACGTGTAGCGGTGAAATGCGTAGAGATGTGGAGGAACACCAGTGGCGAAGGCGGCTCTCTGGACTGTAACTGACGCTGAGGCGCGAAAGCGTGGGGAGCAAACAGGATTAGATACCCTGGTAGTCCACGCTGTAAACGATGAGTGCTAGGTGTTGGGGGTATCATGCCCTCGGTGCCGAAGTTAACACATTAAGCACTCCGCCTGGGGAGTACGGTCGCAAGACTGAA
>OTU770
AGAGGGGGCAAGCGTTGTTCGGAATTACTGGGCGTAAAGGGCGCGTAGGCGGCCGCCTAAGTCAGACGTGAAATCCCTCGGCTCAACCGGGGAACTGCGTCTGATACTGGGTGGCTTGAATTCGGGAGAGGGATGCGGAATTCCAGGTGTAGCGGTGAAATGCGTAGATATCTGGAGGAACACCGGTGGCGAAGGCGGCATCCTGGACCGAGATTGACGCTGAGGCGCGAAAGCCAGGGGAGCAAACGGGATTAGATACCCCGGTAGTCCTGGCCCTAAACGATGAATGCTTGGTGTGGCGGGTATCGATCCCTGCCGTGCCGAAGCTAACGCATTAAGCATTCCGCCTGGGGAGTACGGTCGCAAGATTAAA
>OTU771
AGAGGGTGCGAACGTTGCTCGGAATTACTGGGCGTAAAGCGCGTGTAGGCGGCCTCGCGAGTCGGGTGTGAAAGCCCGGGGCTCAACCCCGGACGTGCATTCGATACTACGAGGCTGGAGTCCTGAAGAGGAGGGCGGAATTCCCGGTGTAGAGGTGAAATTCGTAGATATCGGGAGGAACACCAGTGGCGAAGGCGGCTCTCTGGACAGGCACTGACGCTGAGACGCGAAAGCGTGGGTAGCAAACAGGATTAGATACCCTGGTAGTCCACGCTGTAAACGATGGGTGCTGGGTGTCGCGGGTATTGACCCCCGCGGTGCCGAAGCCAACGCGTTAAGCACCCCGCCTGGGAAGTACGGCCGCAAGGCTAAA
>OTU772
GAACCGTCCAAACGTTATTCGGAATCACTGGGCTTAAAGGGTACGTAGGCGGCGCTGTTAGTCGGGTGTGAAAGCCCTCGGCTCAACCGAGGAATTGCGCCCGATACTGCAGTGCTTGAGGGAGACAGAGGTAAGCGGAACTGATGGTGGAGCGGTGAAATGCGTTGATATCATCAGGAACACCGGTGGCGAAAGCGGCTTACTGGGTCTCTTCTGACGCTGAGGTACGAAAGCTAGGGGAGCGAAGGGGATTAGATACCCCCGTAGTCCTAGCTGTAAACGTTGAGCACTTGATCGAGGACCCCCCCATAGGTTCCCGGTCGTAGCGAAAGTGTTAAGTGCTCCGCCTGGGGAGTATGGTCGCAAGGCTGAA
>OTU773
GTAGGGTGCAAGCGTTAATCGGAATTACTGGGCGTAAAGCGTGCGCAGGCGGTGATGTAAGACAGGTGTGAAATCCCCGGGCTTAACCTGGGAACTGCATTTGTGACTGCATCGCTGGAGTGCGGCAGAGGGGGATGGAATTCCGCGTGTAGCAGTGAAATGCGTAGATATGCGGAGGAACACCGATGGCGAAGGCAATCCCCTGGGCCTGCACTGACGCTCATGCACGAAAGCGTGGGGAGCAAACAGGATTAGATACCCTGGTAGTCCACGCCCTAAACGATGCGAACTGGATGTTGGGTGCAACTAGGCACTCAGTATCGAAGCTAACGCGTTAAGTTCGCCGCCTGGGGAGTACGGTCGCAAGACTGAA
>OTU774
GAACCGAGCGAACGTTGTTCGGAATCACTGGGCTTAAAGGGCGCGTAGGCGGGCCTGCCAGTCTGTGGTGAAATCCTCCGGCTCAACCGGAGAACTGCCTCGGATACTGCGGGTCTCGAGGGTGATAGGGGTATGCGGAACTATCGGTGGAGCGGTGAAATGCGTTGATATCGATAGGAACTCCGGTGGCGAAGGCGGCATACTGGATCACTTCTGACGCTGAGGCGCGAAAGCCAGGGGAGCAAACGGGATTAGATACCCCGGTAGTCCTGGCCCTAAACGATGGGTACTAGCTAGTAGGGTTCACATGGCTTTACTGGCGAAGCAAAAGTGCTAAGTACCCCGCCTGGGGAGTATGGTCGCAAGGCTGAA
>OTU775
GTAGGATGCAAGCGTTGTCCGGAATTATTGGGCGTAAAGAGTTCGTAGGTGGTTATCTAAGTCTGGTGTTAAAGACGGGAGCTCAACTCCCGCATGGCATCGGAAACTGGATGGCTAGAGTGTGAAAGAGGTAACTGGAATTCCTGGTGTAGCGGTGAAATGCGCAGATATCAGGAGGAACACCTGTGGCGAAAGCGAGTTACTGGTTCATTACTGACACTGAGGAACGAAAGCCAGGGTAGCAAAAGGGATTAGATACCCCTGTAGTCCTGGCCGTAAACGATGGATACTAGGTGTTGGAGGTTTCGACCCCTTCAGTGCCGTAGCTAACGCGATAAGTATCCCGCCTGGGGAGTACGGCCGCAAGGCTGAA
>OTU776
GTAGGTGGCAAGCGTTGTCCGGATTTACTGGGCGTAAAGAGCGCGCAGGCGGCTGGTCAAGTCCGATGTGAAATCTCCCGGCTCAACTGGGAAACTGCATCGGAAACTGATCGGCTTGAAGGTGGGAGAGGGTAGTGGAATTCCCGGTGTAGTGGTGAAATGCGTAGATATCGGGAGGAACACCAGTGGCGAAGGCGACTACCTGGCCCATTCTTGACGCTGAGGCGCGAAAGCTAGGGGAGCGAACGGGATTAGATACCCCGGTAGTCCTAGCCGTAAACGATGAACACTAGGCGTAGTCGGTATCGACCCCGGCTGTGCCGTAGCTAACGCATTAAGTGTTCCGCCTGGGGAGTACGGCCGCAAGGCTAAA
>OTU777
AGAGGTCCCAAGCGTTGTTCGGATTCACTGGGCGTAAAGGGTGCGCAGGTGGGTTGGCAAGTTCGATGTGAAAGCCCCGGGCTTAACCCGGGAATGGCATTGGATACTGTTGATCTGGAGGGTCGGAGGGGGGACTGGAATTCTTGGTGTAGCAGTGAAATGCGTAGATATCAAGAGGAACACCAGTGGCGAAGGCGAGTCCCTGGACGATACCTGACACTGAGGCACGAAAGCCAAGGGAGCAAACAGGATTAGATACCCTGGTAGTCTTGGCTGTAAACGGTGCGCATTTGCTGTAAACGGAATCGACCCCGTTTGTGGCGAAGCTAACGCGATAAATGCGCCGCCTGGGAAGTACGGTCGCAAGATTAAA
>OTU778
GTAGGAAGCAAGCGTTATCCGGATTTACTGGGCGTAAAGGGCAGGCAGGCGGTTGGTTAAGTCTTACTTGAAAGCTCCCGGCTCAACTGGGAGAGGTGGTAGGAAACTGGCGAACTAGAGGATGGTAGAGGAGAGTGGAATTCCCGGTGTAGTGGTGAAATGCGTAGATATCGGGAGGAACACCAGTGGCGAAAGCGGCTCTCTGGGCCATTACTGACGCTCAACTGCGAAAGCCAGGGGAGAGAACGGGATTAGAAACCCCGGTATTCCTGGCCGTAAACGATGTTAACTCGGCGTCGCGGGTGTCAAAGCCCGCGGTGCTCCAGCCAACGCGATAAGTTAACCGCCTGGGGAGTACGGCCGCAAGGCTAAA
>OTU779
GTAGGGGGCAAGCGTTGTCCGGAATTATTGGGCGTAAAGAGCGTGTAGGCGGCCAGGTAGGTCTGCTGTGAAAACTCGAGGCTCAACCTCGAGCTGTCGGTGGAAACCATCTGGCTAGAGTCCGGAAGAGGAGAATGGAATTCCTGGTGTAGCGGTGAAATGCGCAGATATCAGGAAGAACACCCGTGGCGAAGGCGGTTCTCTGGGACGGTACTGACGCTGAGACGCGAAAGCGTGGGGAGCAAACAGGATTAGATACCCTGGTAGTCCACGCTGTAAACGATGGGCACTAGGTGTCCGGGGTATTGACCCCCTGGGTGCCGCAGCTAACGCATTAAGTGCCCCGCCTGGGGAGTACGGTCGCAAGATTAAA
>OTU780
GGAGGGTGCAAGCGTTATCCGGATTCACTGGGTTTAAAGGGTGCGTAGGCGGACATTTAAGTCAGTGGTGAAATACCTGAGCTTAACTTGGGAACTGCCATTGATACTATTTGTCTTGAATGTCGTGGAGGTTAGCGGAATATGTCATGTAGCGGTGAAATGCTTAGATATGACATAGAACACCTATTGCGAAGGCAGCTAACTACGCGAATATTGACGCTGAGGCACGAAAGCGTGGGGATCAAACAGGATTAGATACCCTGGTAGTCCACGCCCTAAACGATGATTACTCGACATTGGCGATACACTGTCAGTGTCTGAGCGAAAGCATTAAGTAATCCACCTGGGAAGTACGACCGCAAGGTTGAA
>OTU781
AGAGGGTGCAAACGTTGCTCGGAATCACTGGGCGTAAAGGGCGTGTAGGCGGGAATGTAAGTCGGGCGTGAAAGCCCCAGGCTCAACCTGGGAACTGCACTCGAAACTGCGTTTCTTGAGTATCGGAGAGGAAAGCGGAATACCTGGTGTAGAGGTGAAATTCGTAGATATCAGGTGGAACACCAGTGGCGAAGGCGGCTTTCTGGACGATAACTGACGCTGAGACGCGAAAGCGTGGGGAGCAAACGGGATTAGATACCCCGGTAGTCCACGCGGTAAACGATGACGACTAGGTGTGGGGGGGTTAAGTCCCTTCCGTGCCGCAGCTAACGCATTAAGTCGTCCGCCTGGGGAGTACGGCCGCAAGGTTGAA
>OTU782
GTAGGAGGCGAGCGTTGTCCGGAATCATTGGGCGTAAAGAGCGCGCAGGCGGCTTGGCAAGTCGGGTGTGAAATCCCGGGGCTCAACCCCGGGACTGCATTCGATACTGTCAGGCTAGAGGTAGGTAGGGGAGATCGGAATTCCTGGTGTAGCGGTGAAATGCGCAGATATCAGGAGGAACACCGGTGGCGAAGGCGGATCTCTGGGCCTTACCTGACGCTCAGGCGCGAAAGCTAGGGGAGCGAACAGGATTAGATACCCCGGTAGTCCACGCGGTAAACGATGACGACTAGGTGTGGGGGGGTTAAGTCCCTTCCGTGCCGCAGCTAACGCATTAAGTCGTCCGCCTGGGGAGTACGGCCGCAAGGTTGAA
>OTU783
AGAGGGTGCAAACGTTGTTCGGAATTACTGGGCGTAAAGCGCGTGTAGGCTGCTCGGAAAGTCGGATGTGAAAGCCCTGGGCTCAACCCAGGAAGTGCATTCGAAACTTCTGAGCTTGAGTTTCGGAGAGGAAGGCGGAATTCTCGGTGTAGAGGTGAAATTCGTAGATATCGAGAGGAACACCGGTGGCGAAGGCGGCCTTCTGGACGGTGACTGACGCTGAGACGCGAAAGCGTGGGGAGCAAACAGGATTAGATACCCTGGTAGTCCACGCCGTAAACGATGGGCACTAGGTGTGGGAGGTGTCGACTCCTCCCGTGCCGGAGCTAACGCATTAAGTGCCCCGCCTGGGGAGTACGGCCGCAAGGCTAAA
>OTU784
GAAGGGGGCTAGCGTTGTTCGGAATTACTGGGCGTAAAGCGCACGTAGGCGGACATTTAAGTCAGGGGTGAAATCCCGGGGCTCAACCTCGGAACTGCCTTTGATACTGGGTGTCTTGAGTGTGGAAGAGGTCAGTGGAATTGCGAGTGTAGAGGTGAAATTCGTAGATATTCGCAGGAACACCAGTGGCGAAGGCGGCTGACTGGTCCACAACTGACGCTGAGGTGCGAAAGCGTGGGGAGCAAACAGGATTAGATACCCTGGTAGTCCACGCCGTAAACGATGAATGTTAGCCGTCGGCAAGTTTACTTGTCGGTGGCGCAGCTAACGCATTAAACATTCCGCCTGGGGAGTACGGTCGCAAGATTAAA
>OTU785
GGAGGGTGCTAGCGTTGTTCGGAATGACTGGGCGTAAAGGGCGCGTAGGCGGCCGCTTGCGTCGGATGTGAAAGCCCGGGGCTCAACCCCGGAACGGCATCCGATACGGGGCGGCTCGAGACCGAGAGAGGTGAGTGGAATACCCAGTGTAGAGGTGAAATTCGTAGATATTGGGTGGAACACCGGTGGCGAAAGCGGCTCACTGGCTCGGTTCTGACGCTGAGGCGCGAAAGCGTGGGGAGCAAACAGGATTAGATACCCTGGTAGTCCACGCTGTAAACGATGGGCACTAGGTGTCCGGGGTATTGACCCCCTGGGTGCCGCAGCTAACGCATTAAGTGCCCCGCCTGGGGAGTACGGTCGCAAGATTAAA
>OTU786
GTAGGGGCCGAGCGTTGTCCGGAGTTACTGGGCGTAAAGCGCGCGCAGGCGGATTGGCGCATCAGCGGTGAAAGCCCCCCGCTCACCGGGGGAGGGTCCGCTGTGATGGCCAGTCTGGAGGCAGGGAGAGGCCAGTGGAATTCCGGGTGTAGTGGTGAAATGCGTAGAGATCCGGAGGAACACCGGTGGCGAAGGCGGCTGGCTGGACCTGTCCTGACGCTGAGGCGCGAAGGCGTGGGGAGCGAACGGGATTAGATACCCCGGTAGTCCACGCGGTAAACGATGGGCACTAGGTGTGGCGGGAGTTGACCCCTGCCGTGCCGGCGTTAACACAGTAAGTGCCCCGCCTGGGGAGTACGGCCGCAAGGCTAAA
>OTU787
AGAGGTGGCAAGCGTTGTTCGGATTTATTGGGCGTAAAGGGTCCGTAGGCGGTTTGAAAAGTCAGATGTGAAATCCCACAGCTCAACTGTGGAACTGCATTTGAAACTTTCAGACTAGAGTATGAGAGGGGTTAAGGGAATTCCCGGTGTAAGGGTGAAATCTGCAGAGATCGGGAGGAACACCAGTCGCGAAGGCGCTTAACTGGCTCATTACTGACGCTCAGGGACGAAAGCTAGGGTAGCAAACGGGATTAGATACCCCGGTAGTCCTAGCCGTAAACTATGGTCACTAGGTGTTGGAGGGGTTAAACCCTTCGGTGCCGTCGCTCACGCATTAAGTGACCCGCCTGGGGAGTACGGTCGCAAGGCTGAA
>OTU788
AGAGGGGGCAAGCGTTGCTCGGAATCACTGGGCGTAAAGGGCGCGTAGGCGGGATGGCAAGTCAGTCGTGAAATCTCTCGGCTCAACCGAGAAACGTCGGCTGATACTGCCGTTCTTGAGGGATGCAGAGGAGACTGGAATTCCCGGTGTAGCGGTGAAATGTGTAGAGATCGGGAGGAACACCGGTGGCGAAGGCGGGTCTCTGGGCATTTCCTGACGCTGAGGCGCGAAAGCGTGGGGAGCAAACGGGATTAGATACCCCGGTAGTCCTGGCCCTAAACGATGTCGACTAGATCGTAGTGCCTCTGACGGTATTACGGTCGAAGCAAAAGTGCTAAGTCGACCGCCTGGGAAGTACGGTCGCAAGGCTAAA
>OTU789
AGAGGGGGCAAGCGTTGTCCGGATTGACTGGGCGTAAAGCGTCCGCAGGTGGCGTGGCAAGTACGGTGTGAAATCAGGCGGCTCAACCGCCTGCGGTCATCGTAGACTGTCATGCTGGAGGACTGGAGAGGTCGGCGGAATTGCCGGTGTAGTGGTGATATGCGTAGATATCGGCAGGAACACCCAAGGGGAAGCCAGCCGACTGGCCAGTGCCTGACACTGAGGGACGACAGCGTGGGGAGCGAACTGGATTAGATACCCAGGTAGTCCACGCCGTAAACGATGGATACTCGCTCTATGGTAGTGTAAAAGCTGCTGTGGGGCCAAGCCAACGCGATAAGTATCCCGCCTGGGAACTACGAGCGCAAGCTTAAA
>OTU790
GTAGGGGGCGAGCGTTGTCCGGAATCATTGGGCGTAAAGAGCTCGTAGGCGGCTCAGTAAGTCGGGTGTGAAACCCCCAGGCTCAACCTGGGGACGCCACCCGATACTGCTGTGGCTAGAGTCCAGTAGGGGAGTGTGGAATTCCCGGTGTAGCGGTGAAATGTGTAGAGATCGGGAGGAACACCGGTGGCGAAGGCGGGTCTCTGGGCATTCCCTGACGCTGAGGCGCGAAAGCGTGGGGAGCAAACGGGATTAGATACCCCGGTAGTCCACGCGGTAAACGATGACGACTAGGTGTGGGGGGGTTAAGTCCCTTCCGTGCCGCAGCTAACGCATTAAGTCGTCCGCCTGGGGAGTACGGCCGCAAGGTTGAA
>OTU791
ATAGGTGGCGAGCGTTATTCGGAATTACTAGGCGTAAAGCGAGTGTAGGCGGGCGCTTAAGTCTGCTGTGAAATCTCCCGGCTCAACTGGGAGCGGTCAGCGGATACTGGGTGTCTCGAGTGAGGTAGGGGGTACTGGAATTCCCGGTGTAGCGGTGAAATGCGTAGATATCGGGAGGAACACCTATGGCGAAAGCAGGTACCTGGGCCTTTACTGACGCTGAGACTCGAAAGCTAGGGGAGCAAACAGGATTAGATACCCTGGTAGTCCTAGCTGTAAACGATGATAACTAGATGTGGGAGGTATCGACCCCTTCCGTGTCGCAGCTAACGCATTAAGTTATCCGCCTGGGGAGTACGGCCGCAAGGTTAAA
>OTU792
GGAGGGTGCGAGCGTTGTCCGGAATCATTGGGCGTAAAGGGCGCGTAGGTGGCCCGGTCAGTCTTTGGTGAAAGCGCGGGGCTCAACCCTGCGTCGGCCAGGGATACTGCCGCGGCTCGAGCACTGTAGAGGCAGGCGGAATTCCGGGTGTAGCGGTGGAATGCGTAGAGATCCGGAAGAACACCGGTGGCGAAGGCGGCCTGCTGGGCAGTTTAGCTGACACTGAGGCGCGACAGCGTGGGGAGCAAACAGGATTAGATACCCTGGTAGTCCACGCCGTAAACGATGGGCACTAGGCGCTTGGGGGAGCGACCCCCCGAGGGCCGGCGCTAACGCATTAAGTGCCCCGCCTGGGGAGTACGGCCGCAAGGCTGAA
>OTU793
GTAGGATCCAAGCGTTGTCCGGATTTACTGGGTGTAAAGGGTGCGCAGGCGGACTTGTTAGTCAGAGGTGAAATCTCACTGCTCAACAGTGAAACTGCCTTTGATACTGCAGGTCTTGAATCCAGAAGAGAGTTGTGGAATTCCGAGTGTAGCAGTGAAATGTGTAGATATTCGGAAGAACACCAGCGGCGAAGGCAGCAACTTGGTCTGGTATTGACGCTCAGGCACGAAAGCATGGGGATCAAACAGGATTAGATACCCTGGTAGTCCATGCCCTAAACGATGATCACTTGATGTCGGCCCTCAGGGTCGGTGTCGAAGCTAACGCGTTAAGTGATCCACCTGGGGAGTACGCTCGCAAGGGTGAA
>OTU794
GTAGGGGGCGAGCGTTATCCGGATTCATTGGGCGTAAAGGGCGCGTAGGCGGCCCCCAGCAGTGGCGCGTGGAATCCCCCGGCTCACCCGGGGGGGGCCGCGCCAGACGGGGGGGCTGGAGGGGGGCAGAGGGCCGCGGAACGGGCGGAGTAGGGGTGAAATCCGTAGAGACCGCCCGGAACACCGGTGGCGCAGGCGGCGGCCTGGGCCCTCCCTGACGCTGAGGCGCGAAAGCGTGGGGCGCGAACGGAATTAGATACTCCGGTAGTCCACGCCCTAAACGATGGCCGCTCGGTGTCGGGGGTATCGACCCCCCCGGTGCCCCAGCCAACGCGGTAAGCGGCCCGCCTGGGGACTACGGCCGCAAGGCTAAA
>OTU795
GAACCGAGCGAACGTTGTTCGGAATCACTGGGCTTAAAGGGCGCGTAGGCGGGCTTCCAAGTCTGTGGTGAAATCCTCCAGCTCAACTGGAGAACGGCCGCGGATACTGGGAGTCTCGAGGGAGGTAGGGGCGTGCGGAACAGATGGTGGAGCGGTGAAATGCGTTGATATCATCTGGAACTCCGGTGGCGAAGGCGGCACGCTGGACCTCTTCTGACGCTGAGGCGCGAAAGCCAGGGGAGCAAACGGGATTAGATACCCCGGTAGTCCTGGCCCTAAACGATGGGTACTAGATAGTAGCCTTCACATGGGGTTACTGTCGGAGCAAAAGTGCTAAGTACCCCGCCTGGGGAGTATGGTCGCAAGGCTGAA
>OTU796
GGAGGATCCAAGCGTTATCCGGAATCATTGGGTTTAAAGGGTCCGTAGGCGGTTTTGTAAGTCAGTGGTGAAATCCGGCAGCTCAACTGTCGCACTGCCATTGATACTGCAGGACTTGAATTATTGTGAAGTAACTAGAATATGTAGTGTAGCGGTGAAATGCTTAGATATTACATGGAATACCCATTGCGAAGGCAGGTTACTAACAATACATTGACGCTGATGGACGAAAGCGTGGGGAGCGAACAGGATTAGATACCCTGGTAGTCCACGCCGTAAACGATGGATACTAGCTGTTCGGAAGCAATTCTGAGTGGCTAAGCGAAAGTGATAAGTATCCCACCTGGGGAGTACGAACGCAAGTTTGAA
>OTU797
AGAGGGTGCAAACGTTGCTCGGAATCACTGGGCGTAAAGGGCGTGTAGGCGGGAAGGTAAGTCGGGCGTGAAATCCCTGGGCTCAACCCAGGAACTGCACTCGAAACTACTTTTCTTGAGTGCCGGAGAGGAAAGCGGAATTCCTGGTGTAGAGGTGAAATTCGTAGATATCAGGAGGAACACCAGTGGCGAAGGCGGCTTTCTGGACGGTAACTGACGCTGAGACGCGAAAGCGTGGGGAGCAAACAGGATTAGATACCCCGGTAGTCCTGGCCCTAAACGATGAATGCTTGGTGTGGCGGGTATCGATCCCTGCCGTGCCGAAGCTAACGCATTAAGCATTCCGCCTGGGGAGTACGGTCGCAAGGCTGAA
>OTU798
AGAGGGTGCAAACGTTGCTCGGAATTATTGGGCGTAAAGCGCACGTAGGCGGCATGGTAAGTTGGATGTGAAAACCCTGGGCTCAACCCTGGAAGTGCATCCAAGACTGCCACGCTGGAGTGTCGGAGGGGGTCGGAGAATTCCCGGTGTAGAGGTGAAATTCGTAGATATCGGGAGGAACATCTGTGGCGAAGGCGCCGACCTGGACGACAACTGACGCTGAGGTGCGAAAGCATGGGGAGCAAACAGGATTAGATACCCTGGTAGTCCATGCCGTAAACGATGAGTGCTGGACGGTGGAGGATTATGACCCCTTCGTCGTCGAAGCTAACGCGTTAAGCACTCCGCCTGGGAAGTACGGTCGCAAGACTAAA
>OTU799
GAACCGTGCGAACGTTGTTCGGAATCACTGGGCTTAAAGGGCGCGTAGGCGGTTGGTCAAGTCAGGGGTGAAATCTTTCGGCTCAACCGGAAAACTGCCTTTGATACTGACTGGCTGGAGGGAGATAGGGGTTGCGGGAACTACCAGTGGAGCGGTGAAATGCGTTGATATTGGTAGGAACGCCGGTGGCGAAAGCGCGCAACTGGATCTCTTCTGACGCTGAGGCGCGAAAGCTAGGGGAGCAAACGGGATTAGATACCCCGGTAGTCCTAGCCTTAAACGATGAGAACTAGGTTGTGGACTTGACATGGGTTCACAGCCGAAGCAAAAGTGCTAAGTTCTCCGCCTGGGGAGTATGGTCGCAAGGCTGAA
>OTU800
GTAGGGGACGAGCGTTGTCCGGATTCATTGGGCGTAAAGCGCGCGTAGGCGGCTCGGAAAGTCGGTCGTGAAATGCCGGGGCTCAACCCCGGGACTGCGTCCGATACTTCCGGGCTGGAGGTAGGTAGGGGAGATCGGAATTCCTGGTGTAGCGGTGAAATGCGCAGATATCAGGAGGAACACCGGTGGCGAAGGCGGATCTCTGGGCCTTACCTGACGCTGAGGCGCGAAAGCTAGGGGAGCGAACAGGATTAGATACCCTGGTAGTCCACGCCCTAAACGATGTCAACTGGTTGTTGGGTCTTCACTGACTCAGTAACGAAGCTAACGCGTGAAGTTGACCGCCTGGGGAGTACGGCCGCAAGGTTGAA
>OTU801
AGAGGGTGCAAGCGTTGTTCGGAATTATTGGGCGTAAAGGGCGTGTAGGCGGTCTGCTAAGTCATGTGTGAAATCCCTCGGCTTAACCGAGGAACGACGCATGAAACTGGCAAGCTAGAGTACCAAAGAGGGGGGTGGAATTCCCGGTGTAGCGGTGAAATGCGTAGATATCGGGAGGAACACCGGTGGCGAAGGCGGCCCCCTGGTTGGATACTGACGCTGAGACGCGAAAGCGTGGGGAGCAAACAGGATTAGATACCCTGGTAGTCCACGCCGTAAACGATGAGTGCTTGGTGTAGCGGGTATCGACCCCTGCTGTGCCGAAGTCAACACATTAAGCACTCCGCCTGGGGAGTACGGTCGCAAGACTGAA
>OTU802
GTAGGGGGCGAGCGTTGTCCGGAATCATTGGGCGTAAAGAGCTCGTAGGCGGCTCAGTAAGTCGGGTGTGAAACCCCCAGGCTCAACCTGGGGACGCCACCCGATACTGCTGTGGCTAGAGTCCAGTAGGGGAGTGTGGAATTCCCGGTGTAGCGGTGAAATGCGCAGATATCGGGAGGAACACCAGCGGCGAAGGCGGCACTCTGGGCTGGAACTGACGCTGAGGAGCGAAAGCGTGGGTAGCAAACAGGATTAGATACCCCGGTAGTCCTGGCCCTAAACGATGAATGCTTGGTGTGGCGGGTATCGATCCCTGCCGTGCCGAAGCTAACGCATTAAGCATTCCGCCTGGGGAGTACGGTCGCAAGGCTGAA
>OTU803
GAAGGGGGCTAGCGTTGCTCGGAATTACTGGGCGTAAAGGGCGCGTAGGCGGCCCCGCCTGTCCGGCGTGAAATCCCGGGGCTCAACCCCGGGGCGGCGCTGGAGACGGCGGGGCTGGAGGCGAGGAGAGGGTCGCGGAATTCCCAGTGTAGAGGTGAAATTCGTAGATATTGGGAAGAACACCGGTGGCGAAGGCGGCGACCTGGCCTCGATCTGACGCTGAGGCGCGACAGCGTGGGGAGCAAACAGGATTAGATACCCTGGTAGTCCACGCCGTAAACGATGCGCGCTGGATGTTGGGCGGCCTAGCCGCTCAGTGTCGCAGCCAACGCGGTAAGCGCGCCGCCTGGGGAGTACGGCCGCAAGGTTGAA
>OTU804
AGAGGTGCCGAGCGTTAGGCGGAATCACTGGGCTTAAAGCGTGTGTAGGCGGGCCGTTAAGTGCCCCGTGAAATCCCACGGCTCAACCGTGGAACCGCGGGACATACTGGCGGTCTTGAGAGACCTAGGGGCGAGCGGAACAAGCGGTGGAGCGGTGAAATGCGTAGATATCGCTTGGAACGCCGACGGTGAAAACAGCTCGCTGGGGGTCTTCTGACGCTGAGACACGAAAGCCAGGGGAGCGAACGGGATTAGATACCCCGGTAGTCCTGGCCCTAAACGATGTCGACTAGATCGTAGTGCCTCTGACGGTATTACGGTCGAAGCAAAAGTGCTAAGTCGACCGCCTGGGAAGTACGGTCGCAAGGCTAAA
>OTU805
GAAGGTGGCTAGCGTTATTCGGATTCACTGGGCATAAAGCGCGCGTAGGCGGCTCTTCAAGTCGGGGGTGAAAGCCTGCAGCTCAACTGCGGAACTGCCTTCGATACTGTCGAGCTTGAGTGCAGGAGGGGTGATCGGAACTCCAGGTGTAGCGGTGAAATGCGTAGATATCTGGAGGAACACCGGAGGCGAAGGCGGATCACTGGACTGCCACTGACGCTGAGGCGCGAAAGCTAGGGGAGCAAACAGGATTAGATACCCTGGTAGTCCTAGCTGTAAACGATGGGTACTAGGCAGCGGGGGCCCGATGCTCTCGCTGTCGAAGCGAATGTGCTAAGTACCCCGCCTGGGGAGTACGGCCGCAAGGCTGAA
>OTU806
GGAGGGTGCTAGCGTTGTTCGGAATCACTGGGCGTAAAGGGCGCGTAGGCGGCCCTGGCAGTCGGCTTGTGAAAGCCCGGGGCTCAACCCCGGAGGTGCGGCCGAAACACCAGGGCTGGAGGCCGGAAGAGGAGGGTGGAATACCCAGTGTAGAGGTGAAATTCGTAGATATTGGGTGGAACACCGGTGGCGAAAGCGGCTCTCTGGTCCGGACCTGACGCTGAGGCGCGAAAGCGTGGGGAGCAAACAGGATTAGATACCCTGGTAGTCCTAGCCGTAAACGTTGGGTGCTAGGTGTGGGCGGACATCGACCCCGTCCGTGCCGAAGCTAACGCATTAAGCACCCCGCCTGGGGAGTACGGCCGCAAGGCTAAA
>OTU807
GTAGGGAGCAAGCGTTGTCCGGAATCATTGGGCGTAAAGCGCGCGTAGGCGGCCCGGTAAGTCCGCTCTGAAAGTCCAGGGCTCAACCCTGGAAAGCGGGTGGATACTGCCGGGCTAGAATCCGGAAGAGGCGAGTGGAATTCCTGGTGTAGCGGTGGAATGCGCAGATATCAGGAGGAACACCAATAGCGAAGGCAGCTCGCTGGGACGGTATTGACGCTAAGGCGCGAAAGCGTGGGGAGCAAACAGGATTAGATACCCTGGTAGTCCACGCCGTAAACGATGGGTACTAGGTGTGGGAGGTGTCGACTCCTCCCGTGCCGACGCTAACGCATTAAGTACCCCGCCTGGGGAGTACGGCCGCAAGGCTAAA
>OTU808
GAAGGGGGCTAGCGTTGTTCGGAATTACTGGGCGTAAAGCGTACGTAGGCGGATTTGTAAGTAGGGGGTGAAATCCCCAGGCTCAACCTGGGAACTGCCTTCTAGACTGCAAGTCTTGAGATCAGGAGAGGCGAGTGGAATTCCGAGTGTAGAGGTGAAATTCGTAGATATTCGGAGGAACACCAGTGGCGAAGGCGACTCGCTGGACTGATACTGACGCTGAGGTACGAAAGCGTGGGGAGCAAACAGGATTAGATACCCTGGTAGTCCACGCCTTAAACGATGAGAGCTAGTTGTCAGTAAGCATGCTTATTGGTGACGCAGCTAACGCATTAAGCTCTCCGCCTGGGGAGTACGGCCGCAAGGTTAAA
>OTU809
GAACCGTGCGAACGTTGTTCGGAATCACTGGGCTTAAAGGGCGCGTAGGCGGACTTGCAAGTCTGCGGTGAAAGCCTCCAGCTCAACTGGAGAAGTGCCGTGGATACTGCGGGTCTCGAGGAGGGTAGGGGCATCTGGAACGTTGGGTGGAGCGGTGAAATGCGTTGATATCCAACGGAACTCCGGTGGCGAAGGCGAGGTGCTGGACCCTTTCTGACGCTGAGGCGCGAAAGCCAGGGGAGCGAACGGGATTAGATACCCCGGTAGTCCTGGCCCTAAACGTTGAGAACTAGGTAGTGGACTTAACATGGGTTCACTGTCGAAGCAAAAGTGCTAAGTTCTCCGCCTGGGGAGTATGGTCGCAAGGCTGAA
>OTU810
GAAGGGGGCTAGCGTTGCTCGGAATCACTGGGCGTAAAGCGCACGTAGGCGGATTGTTAAGTCAGGGGTGAAATCCTGGAGCTCAACTCCAGAACTGCCTTTGATACTGGCGATCTCGAGTCCGGGAGAGGTGAGTGGAACTGCGAGTGTAGAGGTGAAATTCGTAGATATTCGCAAGAACACCAGTGGCGAAGGCGGCTCACTGGCCCGGTACTGACGCTGAGGTGCGAAAGCGTGGGGAGCAAACAGGATTAGATACCCTGGTAGTCCACGCCGTAAACGATGGGTGCTAGGTGTCGCGGGCTTTGACCCCTGCGGTGCCGTAGCTAACGCATTAAGCACCCCGCCTGGGGAGTACGGCCGCAAGGCTAAA
>OTU811
GTAGGGGGCAAGCGTTGTCCGGATTTATTGGGCGTAAAGAGCGTGTAGGCGGCCGAATAAGTCTGACGTGAAATCTGGAGGCTCAACCTCCAGCTGTCGTTGGAAACTATTCGGCTAGAGTCCGGAAGAGGAGAGTGGAATTCCCGGTGTAGCGGTGAAATGCGCAGATATCGGGAAGAACACCTATGGCGAAGGCAGCTCTCTGGGACGGTACTGACGCTGAGACGCGAAAGCGTGGGGAGCGAACAGGATTAGATACCCTGGTAGTCCACGCCGTAAACGATGGGTGCTAGGTGTGGGTGGTGTCGACTCCATCCGTGCCGAAGCTAACGCATTAAGCACCCCGCCTGGGGAGTACGGCCGCAAGGCTAAA
>OTU812
GAAGGGGGCTAGCGTTGCTCGGAATCACTGGGCGTAAAGCGCACGTAGGCGGACTCTTAAGTCGGTGGTGAAATCCTGGAGCTCAACTCCAGAACTGCCTTCGATACTGAGAGTCTCGAGTCCGGGAGAGGTGAGTGGAACTGCGAGTGTAGAGGTGAAATTCGTAGATATTCGCAAGAACACCAGTGGCGAAGGCGGCTCACTGGCCCGGTACTGACGCTGAGGTGCGAAAGCGTGGGGAGCAAACAGGATTAGATACCCTGGTAGTCCACGCTGTAAACGATGAGTGCTAGTTGTCGGCATGCATGCATGTCGGTGACGCAGCTAACGCATTAAGCACTCCGCCTGGGGAGTACGGTCGCAAGATTAAA
>OTU813
GAAGGGGGCTAGCGTTGCTCGGAATTACTGGGCGTAAAGGGCGCGTAGGCGGCACTGTTAGTCAGGCGTGAAAGTCCTGGGCTCAACCTGGGAACTGCGCTTGATACGGCAGAGCTAGAGGATGGAAGAGGCTCGCGGAATTCCCAGTGTAGAGGTGAAATTCGTAGATATTGGGAAGAACACCGGTGGCGAAGGCGGCGAGCTGGTCCATTACTGACGCTGAGGCGCGACAGCGTGGGGAGCAAACAGGATTAGATACCCTGGTAGTCCACGCCGTAAACGATGTGCGCTGGATGTTGGGTGGCCTAGCCACTCAGTGTCGTAGCTAACGCGGTAAGCGCACCGCCTGGGGAGTACGGCCGCAAGGTTGAA
>OTU814
GAAGGGGGCTAGCGTTGCTCGGAATTACTGGGCGTAAAGGGAGCGTAGGCGGATAGTTTAGTCAGAGGTGAAAGCCCAGGGCTCAACCTTGGAATTGCCTTTGATACTGGCTATCTTGAGTACGGAAGAGGTATGTGGAACTCCGAGTGTAGAGGTGAAATTCGTAGATATTCGGAAGAACACCAGTGGCGAAGGCGACATACTGGTCCGTTACTGACGCTGAGGCTCGAAAGCGTGGGGAGCAAACAGGATTAGATACCCTGGTAGTCCACGCCGTAAACGATGGGTGCTAGACGTTGGCGAGCTTGCTCGTCAGTGTCGCAGCTAACGCGTTAAGCACCCCGCCTGGGGAGTACGGCCGCAAGGTTGAA
>OTU815
AGAGGGTGCGAGCGTTAATCGGAATTACTGGGCGTAAAGCGTGCGTAGACGGTTATTTAAGTCGGGTGTGAAAGCCCCGGGCTCAACCTGGGAATTGCATTCGAGACTGAATAGCTAGGGTACGGTAGAGGGAAGCGGAATTTCCGGTGTAGCGGTGAAATGCGTAGATATCGGAAGGAACATCAGTGGCGAAAGCGGCTTCCTGGACCAGTACCGACGTTCAGGCACGAAAGCGTGGGGAGCAAACAGGATTAGATACCCTGGTAGTCCACGCTGTAAACGATGGGCACTAGGTGTCCGGGGTATTGACCCCCTGGGTGCCGCAGCTAACGCATTAAGTGCCCCGCCTGGGGAGTACGGTCGCAAGATTAAA
>OTU816
GAAGGGTGCAAGCGTTACTCGGAATTACTGGGCGTAAAGCGTGCGTAGGTGGTTCGTTAAGTCTGATGTGAAAGCCCTGGGCTCAACCTGGGAATGGCATTGGATACTGGCGACCTAGAGTGCGGTAGAGGGGTGTGGAATTCCCGGTGTAGCAGTGAAATGCGTAGATATCGGGAGGAACATCTGTGGCGAAGGCGACACCCTGGACCAGCACTGACACTGAGGCACGAAAGCGTGGGGAGCAAACAGGATTAGATACCCTGGTAGTCCACGCCGTAAACGATGGGTGCTAGACGTTGGCGAGCTTGCTCGTCAGTGTCGCAGCTAACGCGTTAAGCACCCCGCCTGGGGAGTACGGCCGCAAGGTTGAA
>OTU817
GGGGGGGGCAAGCGTTGTTCGGAATTACTGGGCGTAAAGGGCTCGTAGGCGGCCAACTAAGTCAGACGTGAAATCCCCAGGCTCAACCTGGGAACTGCGTCTGATACTGGATGGCTTGAATTCGGGAGAGGGATGCAGAATTCCAGGTGTAGCGGTGAAATGCGTAGATATCTGGAGGAATACCGGTGGCGAAGGCGGCATCCTGGACCGACATTGACGCTGAGGAGCGAAAGCTAGGGGAGCAAACGGGATTAGATACCCCGGTAGTCCACGCTGTAAACGATGACGACTAGGTGTGGGGGGGGTTAGTCCCTTCCGTGCCGCAGCTAACGCATTAAGTCGTCCGCCTGGGGAGTACGGCCGCAAGGTTGAA
>OTU818
GTAGGGGCCTAGCGTTGTCCGGATTTATTGGGCGTAAAGAGCTCGTAGGCGGTTCGGTAAGTCAGGTGTGAAATCTCCACGCTCAACGTGGAGGCGCCACCTGAAACTGCCGTGACTCGAGTCCGGTAGGGGAGTGTGGAATTCCCGGTGTAGCGGTGAAATGCGCAGATATCGGGAGGAACACCAATGGCGAAGGCAGCACTCTGGGCCGGTACTGACGCTGAGGAGCGAAAGCGTGGGGAGCGAACAGGATTAGATACCCTGGTAGTCCACGCCGTAAACGTTGGGCACTAGGTGTGGGACTCTATCGACGGGTTCCGTGCCGTAGCTAACGCATTAAGTGCCCCGCCTGGGGAGTACGGCCGCAAGGCTAAA
>OTU819
AGAGGGTGCAAACGTTGCTCGGAATTACTGGGCGTAAAGCGCGTGTAGGTGGTCACCCCAGTCGGATGTGAAAGCCCAGGGCTCAACCCTGGACGTGCATACGATACTAGGTGGCTGGAGTCTCGGAGAGGATAGCGGAATTCCCGGTGTAGAGGTGAAATTCGTAGATATCGGGAGGAACACCAGTGGCGAAGGCGGCTATCTGGACGAGTACTGACACTGAGACGCGAAAGCATGGGGAGCAAACAGGATTAGATACCCTGGTAGTCCATGCTGTAAACGATGAGAACTGGGTGTTGCGGGTATTGACCCCCGCGGTGCCGAAGCCAACGCGTTAAGTTCTCCGCCTGGGAAGTACGGCCGCAAGGCTAAA
>OTU820
GTAGGGGGCAAGCGTTGTCCGGAATCATTGGGCGTAAAGAGCGTGTAGGCGGCCAGGTAGGTCCGTTGTGAAATCTCGAGGCTCAACTTCGAGCGGTCGACGGAAACCATCTGGCTAGAGTCCGGAAGAGGAGAGTAGAATTCCTGGTGTAGCGGTGAAATGCGCAGATATCAGGAGGAATACCCGTGGCGAAAGCGGCTCTCTGGGACGGTACTGACGCTGAGACGCGAAAGCGTGGGGAGCAAACAGGATTAGATACCCTGGTAGTCCACGCCGTAAACGATGGGTGCTAGGTGTGGGCGGTGTCGACTCCGTCCGTGCCGAAGCTAACGCATTAAGCACCCCGCCTGGGGAGTACGGCCGCAAGGCTAAA
>OTU821
GAAGGGGGCTAGCGTTGCTCGGAATCACTGGGCGTAAAGGGTGCGTAGGCGGGTCTTTAAGTCAGGGGTGAAATCCTGGAGCTCAACTCCAGAACTGCCTTTGATACTGAAGATCTTGAGTTCGGGAGAGGTGAGTGGAACTGCGAGTGTAGAGGTGAAATTCGTAGATATTCGCAAGAACACCAGTGGCGAAGGCGGCTCACTGGCCCGATACTGACGCTGAGGCACGAAAGCGTGGGGAGCAAACGGGATTAGATACCCCGGTAGTCCACGCTGTAAACGATGACGACTAGGTGTGGGGGGGGTTAGTCCCTTCCGTGCCGCAGCTAACGCATTAAGTCGTCCGCCTGGGGAGTACGGCCGCAAGGTTGAA
>OTU822
AGAGGGGGCAAGCGTTGCTCGGAATCACTGGGCGTAAAGGGCGCGTAGGCGGGATGACAAGTCGGTCGTGAAATCCCTGGGCTCAACTCAGGGGGGTCGGCCGATACTGCCATTCTTGAGGGATGCAGAGGAGACTGGAATTCCCGGTGTAGCGGTGAAATGTGTAGAGATCGGGAGGAACACCGGTGGCGAAGGCGGGTCTCTGGGCATTCCCTGACGCTGAGGCGCGAAAGCGTGGGGAGCAAACGGGATTAGATACCCCGGTAGTCCACGCCGTAAACGATGAGTGCTTGGTGTAGCGGGTATCGACCCCTGCTGTGCCGAAGTCAACACATTAAGCACTCCGCCTGGGGAGTACGGTCGCAAGGCTGAA
>OTU823
AGAGGGGGCAAGCGTTATTCGGAATTATTGGGCGTAAAGGGCGCGTAGGCGGCTTTTCAAGTGACGGGTGAAATCCCTCGGCTTAACCGAGGAACTGCCTGTCAGACTGGAAGGCTTGAGACCGGGAGAGGTGAGTGGAATTCCCAGTGTAGCGGTGAAATGCGTAGATATTGGGAGGAACACCAGTGGCGAAGGCGGCTCACTGGACCGGAACTGACGCTGAGGCGCGAAAGCGTGGGGAGCAAACAGGATTAGATACCCTGGTAGTCCACGCTGTAAACGATGGGCACTAGGTGTCCGGGGTATTGACCCCCTGGGTGCCGCAGCTAACGCATTAAGTGCCCCGCCTGGGGAGTACGGTCGCAAGATTAAA
>OTU824
GTAGGGTGCAAGCGTTGTCCGGAATTATTGGGCGTAAAGAGCTCGTAGGCGGTTTGTTGCGTCGGCTGTGAAATCCCGAGGCTCAACCTCGGGTCTGCAGTCGATACGAGCAAACTAGAGTGTTGCAGGGGAGACTGGAATTCCTGGTGTAGCGGTGAAATGCGCAGATATCAGGAGGAACACCGGTGGCGAAGGCGGGTCTCTGGGCAACAACTGACGCTGAGGAGCGAAAGCGTGGGGAGCGAACAGGATTAGATACCCTGGTAGTCCACGCTGTAAACGATGGGCACTAGGTGTCCGGGGTATTGACCCCCTGGGTGCCGCAGCTAACGCATTAAGTGCCCCGCCTGGGGAGTACGGTCGCAAGATTAAA
>OTU825
GAAGGGGGCTAGCGTTGTTCGGAATTACTGGGCGTAAAGCGCACGTAGGCGGATTGTTAAGTGAGGGGTGAAATCCCAGGGCTCAACCCTGGAACTGCCTTTCATACTGGCAATCTAGAGTCCAGAAGAGGTGAGTGGAATTCCGAGTGTAGAGGTGAAATTCGTAGATATTCGGAGGAACACCAGTGGCGAAGGCGGCTCACTGGTCTGGTACTGACGCTGAGGTGCGAAAGCGTGGGGAGCAAACAGGATTAGATACCCTGGTAGTCCACGCCGTAAACGATGAGTGCTAGGTGTCACGGGCTTTGACCCTCGTGGTGCCGAAGCTAACGCGTTAAGCACTCCGCCTGGGGAGTACGGCCGCAAGGCTAAA
>OTU826
GGAGGAGGCTAGCGTTGTTCGGAATTACTGGGCGTAAAGCGCACGCAGGCGGCGTGTCTAGTCGGAGGTGAAATCCCGGGGCTCAACCCCGGAACGGCCTCCGATACTGGCATGCTGGAACGAGGGAGAGGAGAGCGGAATTCCCAGTGTAGAGGTGAAATTCGTAGATATTGGGAAGAACACCGGTGGCGAAGGCGGCTCTCTGGCCCTCTGTTGACGCTCATGTGCGAAAGCGTGGGGAGCAAACAGGATTAGATACCCTGGTAGTCCACGCCGTAAACGATGGATGCTAGATGTCGGGGGGCTTGCCCTTCGGTGTCGCAGCTAACGCGATAAGCATCCCGCCTGGGGAGTACGGCCGCAAGGTTAAA
>OTU827
ATAGGTTGCGAACGTTATCCGGAATTATTGGGCGTAAAGGATGCGTAGATGGTTTGATAAGTTATCAGTGGCAAATCGAGGCTCAACCTCGTGGAAGTTGATAATACTGTCATACTTGAGTGCAGGAGAGGTTAACGGAACTCTATATGGAGCGGTAAAATGTGACGATATATAGAAGAACATCAATAAGGCGAAGGCAGTTAACTATTCTGTTACTGACATTGAGGCATGAAAGCGTGGGGAGCAAAACGGATTAGATACCCGTGTAGTCCACGCCCTAAACGATGAGTGCTAGATATTGGGAACTGGATTCTCAGTGTCGCTAGTTAACACGGTAAGCACTCCGCCTGGGTAGTACGATCGCAAGGTTGAA
>OTU828
GTAGGGTGCGAGCGTTGTCCGGAATTATTGGGCGTAAAGGGCTCGTAGGCGGTTTGTCGCGTCGGGAGTGAAAACCTCGGGCTTAACTCGGGGCTTGCTTTCGATACGGGCAGACTGGAGGTATGCAGGGGAGAACGGAATTCCTGGTGTAGCGGTGAAATGCGCAGATATCAGGAGGAACACCGGTGGCGAAGGCGGGTCTCTGGGCATTCCCTGACGCTGAGGCGCGAAAGCGTGGGGAGCAAACGGGATTAGATACCCCGGTAGTCCACGCGGTAAACGATGACGACTAGGTGTGGGGGGGTTAAGTCCCTTCCGTGCCGCAGCTAACGCATTAAGTCGTCCGCCTGGGGAGTACGGCCGCAAGGTTGAA
>OTU829
AGAGGGTGCGAGCGTTAATCGGAATTACTGGGCGTAAAGGGCGCGTAGGCGGTAAATTAAGTTAGAGGTGAAATCCCTGGGCTTAACCTGGGAATTGCCTATAATACTGATTTGCTAGAGTAGAGTAGAGGGAAGTGGAATTTCCGGTGTAGCGGTGAAATGCGTAGATATCGGAAAGAACATCAGTGGCGAAGGCGGCTTCCTGGACTTATACTGACGCTGAGGCGCGAAAGCATGGGGAGCAAACAGGATTAGATACCCTGGTAGTCCATGCTGTAAACGATGATAACTAGATGTTGGTAGGTTAAACCTATTGGTATCGTAGCAAACGCATTAAGTTATCCGCCTGGGGAGTACGGCCGCAAGGCTAAA
>OTU830
GTAGGGGGCGAGCGTTGTCCGGAATTATTGGGCGTAAAGAGCTCGTAGGCGGCTTAGTAAGTCGGCGGTGAAATACCGAGGCTCAACCTCGGCACTGCCGTCGATACTGCTATGGCTAGAGTTTGGTAGAGGAGAACGGAATTCCCGGTGTAGCGGTGGAATGCGCAGATATCGGGAGGAACACCCGTAGCGAAGGCGGTTCTCTGGGCCAATACTGACGCTGAGGAGCGAAAGCGTGGGGAGCAAACAGGATTAGATACCCTGGTAGTCCACGCTGTAAACGTTGGGCACTAGGTGTGGCGACCCGATCAACGGTTGCCGTGCCGAAGCTAACGCATTAAGTGCCCCGCCTGGGGAGTACGGCCGCAAGGCTAAA
>OTU831
AGAGGGTGCAAACGTTGTTCGGAATTACTGGGCGTAAAGCGCGTGTAGGCTGTTCGGAAAGTCAGGTGTGAAAGCCCTGGGCTCAACCCAGGAAGTGCACTTGAAACTCCCGAACTGGAGTCCCGGAGAGGAAGGCGGAATTCTCGGTGTAGAGGTGAAATTCGTAGATATCGAGAGGAACATCGGTGGCGAAGGCGGCCTTCTGGACGGTGACTGACGCTGAGACGCGAAAGCGTGGGGAGCAAACAGGATTAGATACCCTGGTAGTCCACGCTGTAAACGATGGGCACTAGGTGTCCGGGGTATTGACCCCCTGGGTGCCGCAGCTAACGCATTAAGTGCCCCGCCTGGGGAGTACGGTCGCAAGATTAAA
>OTU832
ATAGGTGGCAAACGTTATCCGGATTTATTGGGCGTAAAGGATGCGTAGATGGTAGAATAAGTTATTGGTCGAAGTCGAGCTCAACTTGATGGAAGTTAGTAATACTGTTCTACTGGAGGACAGGAGAGGTTAACGGAATTCTATACGTAGGGGTGAAATCCATTGATCTATAGAGGACCACCAAAAAAGGCGAAGGCAGTTAACTATTCTGCTCCTGACATTGAGGCATGAAAGCGTGGGGAGCAAAACGGATTAGATACCCGTGTAGTCCACGCCCTAAACGATGAGCATTAGACATTGGGAATTGACTCAGTGTCGCAGTTAACACTTTAAATGCTCCGCCTGGGTAGTACGGTCGCAAGGCTGAA
>OTU833
GAAGGGGGCTAGCGTTGTTCGGAATTACTGGGCGTAAAGCGAGTGTAGGTGGTTGTCCAAGTTGGATGTGAAAGCCTTGAGCTCAACTCAAGAAATGCATTCAGGACTGGATGGCTAGAGGACCGGAGAGGATAGTGGAATTCCCAGTGTAGTGGTGAAATACGTAGAGATTGGGAAGAACACCAGTGGCGAAGGCGGCTATCTGGACGGTTTCTGACACTAAGACTCGAAAGCGTGGGGAGCAAACAGGATTAGATACCCCGGTAGTCCTGGCCCTAAACGATGAATGCTTGGTGTGGCGGGTATCGATCCCTGCCGTGCCGAAGCTAACGCATTAAGCATTCCGCCTGGGGAGTACGGTCGCAAGGCTGAA
>OTU834
GTAGGAGGCAAGCGTTATCCGGATTCACTGGGCGTAAAGCGCGTGCAGGTGGCGCGGTAAGTTGGGCGTGAAATCTCCCGGCTCAACTGGGAGAGGTCGTCCAATACTACCGTGCTTGAGAGCAGAAGAGGAAGATGGAATTCCCGGTGTAGTGGTGAAATGCGTAGATATCGGGAGGAACACCAGTGGCGAAGGCGATCTTCTGGTCTGTTTCTGACACTCAGACGCGACAGCTAGGGTAGTAAACGGGATTAGAGACCCCGGTAGTCCTGGCCCTAAACGATGAATGCTTGGTGTGGCGGGTATCGATCCCTGCCGTGCCGAAGCTAACGCATTAAGCATTCCGCCTGGGGAGTACGGTCGCAAGGCTGAA
>OTU835
GTAGGGGGCAAGCGTTGTCCGGAATCATTGGGCGTAAAGAGCGTGTAGGCGGTCCGGTAAGTCGGCTGTGAAAGTCCAGGGCTCAACCCTGGGATGCCGGTCGATACTGCCGGACTAGAGTTCGGAAGAGGCGAGTGGAATTCCCGGTGTAGCGGTGAAATGCGCAGATATCGGGAGGAACACCTATGGCGAAGGCAGCTCGCTGGGACGTTACTGACGCTGAGACGCGAAAGCGTGGGGAGCAAACAGGATTAGATACCCTGGTAGTCCACGCCGTAAACGATGATAACTAGCTGTCCGGGCACTTGGTGCTTGGGTGGCGCAGCTAACGCATTAAGTTATCCGCCTGGGGAGTACGGTCGCAAGATTAAA
>OTU836
GTAGGGGACGAGCGTTGTCCGGATTCATTGGGCGTAAAGCGCGCGTAGGCGGCTCGGAAAGTCGGTCGTGAAATGCCGGGGCTCAACCCCGGGACTGCGTCCGATACTTCCGGGCTGGAGGTAGGTAGGGGAGATCGGAATTCCTGGTGTAGCGGTGAAATGCGCAGATATCAGGAGGAACACCGGTGGCGAAGGCGGCTTTCTGGACGACAACTGACGCTGAGACGCGAAAGCGTGGGGAGCAAACAGGATTAGATACCCTGGTAGTCCACGCTGTAAACGATGAACACTAGGTGTCGTGGGTATTGACCCCCGCGGTGCCGCAGCTAACGCATTAAGTGTTCCGCCTGGGAAGTACGGTCGCAAGACTAAA
>OTU837
AGAGGAGCCAAGCGTTGTCCGGATTGACTGGGCGTAAAGCGCACGCAGGCGGAGGGGCGCGTGGGGTGTGAAAGCTGGTGGCTTAACTGCCAGTCGCCATCCCATACGGCCGCTCTGGAGCCTTGCAGAGGGCAGTGGAATTGCCGGTGTAGTGGTGAAATGCGTAGAGATCGGCAGGAACACCCAGGGGGAAACCAGCTGCCTGGGCAAGCGCTGACGCTGAGGTGCGAGAGCGTGGGGAGCGAACCGGATTAGATACCCGGGTAGTCCACGCCGTAAACGATGGCCACTCGGCCTTTGGTGGCGGAATCTCCGTCGCTGGGGGCCCTAGCTAACGCGAGAAGTGGCCCGCCTGGGAACTACGAGCGCAAGCTTAAA
>OTU838
GGAGGGGGCGAGCGTTGTTCGGAATCACTGGGTGTAAAGGGTGCGTAGGCGGTCCGTTAAGTCTGATGTGAAAGCCCTGGGCTCAACTCAGGAACGGCATTGGAGACTGGCGGGCTAGAGTACCGGAGAGGGAAGCGGAATTCCTAATGTAGCGGTGAAATGCGTAGATATTAGGAGGAACACCGGTGGCGAAGGCGGCTTCCTGGCCGAGTACTGACGCTGAGGCACGAAAGCGTGGGGAGCGAACGGGATTAGATACCCCGGTAGTCCACGCTGTAAACGATGGGTGCTAGGTGTTGGAGGTATCGACCCCTTCAGTGCCGTAGCTAACGCATTAAGCACCCCACCTGGGGAGTACGTTCGCAAGAATGAA
>OTU839
GAAGGGGGCAAGCGTTGTTCGGAATTACTGGGCGTAAAGGGCGCGTAGGCGGCCTGATAAGTCAGACGTGAAAGGCCTGGGCTCAACCTGGGAATTGCGTTTGGGACTGTTGGGCTGGAGAGCGGGAGAGGATGGTGGAATTCCCAGTGTAGAGGTGAAATTCGTAGATATTGGGAAGAACACCGGTGGCGAAGGCGGCCATCTGGACCGTATCTGACGCTGAGGCGCGAAAGCGTGGGGAGCAAACAGGATTAGATACCCTGGTAGTCCACGCTGTAAACGATGAGTGCTGGACGTTGGTGGGCTTGCCTGCCGGTGTCGCAGCTAACGCGTTAAGCACTCCGCCTGGGGAGTACGGCCGCAAGGTTGAA
>OTU840
AGGGGGTGCAAACGTTGCTCGGAATCACTGGGCGTAAAGCGCACGTAGGCGGTTCTGTAAGTCAGGTGTGAAAGCCCTCGGCTCAACCGAGGAACTGCGCCTGATACTGCAGGGCTCGAGGACGGGAGGAGAAGGTGGAATTCCTGGTGGAGCGGTGAAATGCGTAGATATCAGGAGGAACACCGGTGGCGAAAGCGACCTTCTGGTCCGTTCCTGACGCTGAGGTGCGAAAGCTAGGGGAGCAAACGGGATTAGATACCCCGGTAGTCCTAGCTGTAAACGATGGGCACTAGGTAGAGGGAGATTCCTATGTCTCTCTCTGCCGGAGCTAACGCGTTAAGTGCCCCGCCTGGGGAGTATGCTCGCAAGGGTAAA
>OTU841
AGAGGATGCAAGCGTTATCCGAAATGATTGGGCGTAAAGCGTCTGTAGGTGACTTTTTAAGTTCGCCGTCAAATCTCAGGGCTCAAACGTGGACAGGTTGTGAAAACTACTAAGCTAGAGTACGGTAGGGGCAGAGGGAATTTCCGATGGAGCGATGAAATGCGTAGAGATCGGAAGGAACACCAATGGTGAAAGCACTCTGCTGGGCCGACACTAACACAGAGAGACGAAAGCTAGGGGAGCGAATGGGATTAGAGACCCCAGTAGTCCTAGCCGTAAACGATGGATACTAGGTGGCTGTGCGTATCGACCCATGCAATGTTGTAGCTAACGCGTTAAGTATCCCTCCTGGGGAGTACGTTTGCAAGAATGAA
>OTU842
GAAGGGGGCTAGCGTTGTTCGGAATTACTGGGCGTAAAGGGCGCGTAGGCGGCCTTGTTAGTCGAGTGTGAAAGCCCTGGGCTTAACCCGGGAAGCGCGCTTGATACTGCAGGGCTTGAGTGTGGGAGAGGATGATGGAATTCCCAGTGTAGAGGTGAAATTCGTAGATATTGGGAAGAACACCGGTGGCGAAGGCGATCATCTGGACCACAACTGACGCTGAGGCGCGAAAGCGTGGGGAGCAAACAGGATTAGATACCCTGGTAGTCCACGCCGTAAACGATGTGTGCTAGACGCTGGAAGACCTAGTCTTTCGGTGTCGCAGCTAACGCTTTAAGCACACCGCCTGGGGAGTACGGCCGCAAGGTTAAA
>OTU843
GTAGGGACCAAGCGTTGTCCGGATTCATTGGGCGTAAAGAGCTCGTAGGCGGTTCGATAAGTCGGGTGTGAAACCTCCAGGCTCAACCTGGAGACGCCACCCGATACTGTCGTGACTAGAGTCCAGTAGGGGAGCGTGGAATTCCTGGTGTAGCGGTGAAATGCGCAGATATCAGGAGGAACACCAGCGGCGAAGGCGGCGCTCTGGGCTGGAACTGACGCTGAGGAGCGAAAGCGTGGGGAGCGAACAGGATTAGATACCCTGGTAGTCCACGCCGTAAACGATGAGTGCTAGGTGCTGTGGGTATTGACCCCCGCGGTGCCGAAGCTAACGCATTAAGCACTCCGCCTGGGAAGTACGGTCGCAAGACTAAA
>OTU844
AGAGGGGGCAAGCGTTGCTCGGAATCACTGGGCGTAAAGGGCGCGTAGGCGGGATGGCAAGTCGGTCGTGAAATCTCTCGGCTCAACCGAGAAACGTCGGCCGATACTGCCGTTCTTGAGGGATGCAGAGGAGACTGGAATTCCCGGTGTAGCGGTGAAATGTGTAGAGATCGGGAGGAACACCGGTGGCGAAGGCGGGTCTCTGGGCATTTCCTGACGCTGAGGCGCGAAAGCGTGGGGAGCAAACGGGATTAGATACCCCGGTAGTCCACGCTGTAAACGATGAGTGCTAGTTGTCGGCATGCATGCATGTCGGTGACGCAGCTAACGCATTAAGCACTCCGCCTGGGGAGTACGGTCGCAAGATTAAA
>OTU845
AGAGGGGGCAAGCGTTGCTCGGAATCACTGGGCGTAAAGGGCGCGTAGGCGGGATGGCAAGTCAGTCGTGAAATCTCTCGGCTCAACCGAGAAACGTCGGCTGATACTGCCGTTCTTGAGGGATGCAGAGGAGACTGGAATTCCCGGTGTAGCGGTGAAATGTGTAGAGATCGGGAGGAACACCGGTGGCGAAGGCGGGTCTCTGGGCATTTCCTGACGCTGAGGCGCGAAAGCGTGGGGAGCAAACAGGATTAGATACCCTGGTAGTCCACGCCCTAAACGATGCGAACTGGATGTTGGGTGCAACTAGGCACTCAGTATCGAAGCTAACGCGTTAAGTTCGCCGCCTGGGGAGTACGGTCGCAAGACTGAA
>OTU846
GTAGGGAGCGAGCGTTGTCCGGATTCATTGGGCGTAAAGCGCGCGTAGGCGGTTTGGCAAGTCGGATGTGAAATCCCGAGGCTCAACCTCGGGACTGCATCCGATACTGCCCGACTAGAGGTAGGTAGGGGAGATCGGAATTCCTGGTGTAGCGGTGAAATGCGCAGATATCAGGAGGAACACCGGTGGCGAAGGCGGATCTCTGGGCCTTACCTGACGCTGAGGCGCGAAAGCTAGGGGAGCGAACAGGATTAGATACCCTGGTAGTCCACGCTGTAAACGATGGGCACTAGGTGTGGGGGGTGTCGACTCCCTCCGTGCCGAAGCTAACGCATTAAGTGCCCCGCCTGGGGAGTACGGCCGCAAGGCTAAA
>OTU847
GGAGGGAGCTAGCGTTGTTCGGAATTACTGGGCGTAAAGCGCACGTAGGCGGCTACTCAAGTCGGGGGTGAAAGCCCGGGGCTCAACCCCGGAACTGCCCTCGAAACTAGGTAGCTAGAATCTTGGAGAGGTCAGTGGAATTCCGAGTGTAGAGGTGAAATTCGTAGATATTCGGAAGAACACCAGTGGCGAAGGCGACTGACTGGACAAGTATTGACGCTGAGGTGCGAAAGCGTGGGGAGCAAACAGGATTAGATACCCTGGTAGTCCACGCCGTAAACGATGAATGTTAGCCGTCGGGCAGTTTACTGTTCGGTGGCGCAGCTAACGCATTAAACATTCCGCCTGGGGAGTACGGTCGCAAGATTAAA
>OTU848
GGAGGGTGCTAGCGTTGTTCGGAATCACTGGGCGTAAAGGGCGCGTAGGCGGCCCTGGCAGTCGGCTTGTGAAAGCCCGGGGCTCAACCCCGGAGGTGCGGCCGAAACACCAGGGCTGGAGGCCGGAAGAGGAGGGTGGAATACCCAGTGTAGAGGTGAAATTCGTAGATATTGGGTGGAACACCGGTGGCGAAAGCGGCTCTCTGGTCCGGACCTGACGCTGAGGCGCGAAAGCGTGGGGAGCAAACGGGATTAGATACCCCGGTAGTCCACGCGGTAAACGATGACGACTAGGTGTGGGGGGGTTAAGTCCCTTCCGTGCCGCAGCTAACGCATTAAGTCGTCCGCCTGGGGAGTACGGCCGCAAGGTTGAA
>OTU849
GTAGGTGGCAAGCGTTGTCCGGATTTATTGGGCGTAAAGAGCCCGCAGGCGGCTCAGCAAGTTTCAGGTGAAATCTCCCGGCTCAACTGGGAGGGGTCTTGGAAAACTGCTGGGCTTGAGGCAGGGAGAGGGATGCGGAATTCCAGGTGTAGTGGTGAAATGCGTAGATATCTGGAGGAACACCAGTGGCGAAGGCGGCATCCTGGCCCTGTCCTGACGCTCAGGGGCGAAAGCGTGGGGAGCAAACCGGATTAGATACCCGGGTAGTCCACGCCGTAAACGATGAGTACTAGGTGTAGGGGGTATCGACCCCCTCTGTGCCGAAGCTAACGCGATAAGTACTCCGCCTGGGGACTACGGCCGCAAGGCTAAA
>OTU850
GTAGGGTGCAAGCGTTGTCCGGAATTATTGGGCGTAAAGAGCTCGTAGGCGGTTTGTTGCGTCGGCTGTGAAATCCCGAGGCTCAACCTCGGGTCTGCAGTCGATACGAGCAAACTAGAGTGTTGCAGGGGAGACTGGAATTCCTGGTGTAGCGGTGAAATGCGCAGATATCAGGAGGAACACCGGTGGCGAAGGCGGATCTCTGGGCCTTACCTGACGCTGAGGCGCGAAAGCTAGGGGAGCGAACAGGATTAGATACCCTGGTAGTCCTAGCCGTAAACGTTGGGTGCTAGGTGTGGGCGGACATCGACCCCGTCCGTGCCGAAGCTAACGCATTAAGCACCCCGCCTGGGGAGTACGGCCGCAAGGCTAAA
>OTU851
AGAGGTGCCAAGCGTTAGGCGGAATCACTGGGCTTAAAGCGTGTGTAGGCGGACTTGTAAGTACCTTGTGAAATCCCACGGCTCAACCGTGGAACTGCTTGGTATACTGCTTGTCTTGAGCCACTTAGGGGCTACCGGAACAAATGGTGGAGCGGTGAAATGCGTAGATATCATTTGGAACGCCAATGGTGAAAACAGGTAGCTGGGAGTGTGCTGACGCTGAGACACGAAAGCCAGGGGAGCGAACGGGATTAGATACCCCGGTAGTCCTGGCCCTAAACGATGTCCACTAGATCGCCGGGCCTTTGACGGGCCTGGCGGTCGAAGCAAAAGTGCTAAGTGGACCGCCTGGGAAGTACGGTCGCAAGGCTAAA
>OTU852
GAACCGTGCGAACGTTGTTCGGATTCACTGGGCTTAAAGGGCGCGTAGGCGGGCTCTCAAGTCGGGGGTGAAATCCCACCGCTTAACGGTGGAAGTGCCTCCGATACTGGGAGCCTGGAGGGAGGTAGGGGTGTGTGGAACTTCCGGTGGAGCGGTGAAATGCGTAGATATCGGAAGGAACGCCGGTGGCGAAAGCGACGCACTGGACCTCTTCTGACGCTGAGGCGCGAAAGCCAGGGGAGCAAACGGGATTAGATACCCCGGTAGTCCTGGCCCTAAACGATGGGTACGAGGTGGTGGGCCAGCATGGGCTCACTTCCGAAGCGAAAGTGCTAAGTACCCCGCCTGGGGAGTATGGTCGCAAGGCTGAA
>OTU853
GGAGGGTGCAAGCGTTAATCGGAATTACTGGGCGTAAAGCGCACGCAGGTGGCTGAGTCAGTCGATTGTGAAAGCCCTGGGCTTAACCTGGGAATTGCAGTCGATACTACTCAGCTAGAGTATGGGAGAGGGTAGTGGAATTCCCGGTGTAGCGGTGAAATGCGTAGATATCGGGAGGAACATCAGTGGCGAAGGCGGCTACCTGGCCCAATACTGACACTCAGGTGCGACAGCGTGGGGAGCAAACAGGATTAGATACCCTGGTAGTCCACGCTGTAAACGATGGGCACTAGGTGTCCGGGGTATTGACCCCCTGGGTGCCGCAGCTAACGCATTAAGTGCCCCGCCTGGGGAGTACGGTCGCAAGATTAAA
>OTU854
GTAGGGGGCGAGCGTTGTCCGGAATCATTGGGCGTAAAGAGCTCGTAGGCGGCTCAGTAAGTCGGGTGTGAAACCCCCAGGCTCAACCTGGGGACGCCACCCGATACTGCTGTGGCTAGAGTCCAGTAGGGGAGTGTGGAATTCCCGGTGTAGTGGTGAAATGCGTAGATATCGGGAGGAACACCAGTGGCGAAGGCGATCTTCTGGTCTGTTTCTGACACTCAGACGCGACAGCTAGGGTAGTAAACGGGATTAGAGACCCCGGTAATCCTAGCCGTAAACGATGTGAACTTGGCGTTGGTGGGTTAAACTCCATCAGTGCCGTAGCAAACGCGATAAGTTCACCGCCTGGGGACTACGGCCGCAAGGTTAAA
>OTU855
GTAGGAGGCAAGCGTTATCCGGATTCACTGGGCGTAAAGCGCGTGCAGGTGGCGCGGTAAGTTGGGCGTGAAATCTCCCGGCTCAACTGGGAGAGGTCGTCCAATACTACCGTGCTTGAGAGCAGAAGAGGAAGATGGAATTCCCGGTGTAGCGGTGAAATGCGCAGATATCGGGAGGAACACCAATGGCGAAGGCAGCTCGCTGGGACGTTACTGACGCTGAGACGCGAAAGCGTGGGGAGCAAACAGGATTAGATACCCTGGTAGTCCACGCCGTAAACGATGGGCACTAGGTGTGGGAGGTGTCGACTCCTCCCGTGCCGGAGCTAACGCATTAAGTGCCCCGCCTGGGGAGTACGGCCGCAAGGCTAAA
>OTU856
GAACCGTGCGAACGTTGTTCGGAATCACTGGGCTTAAAGGGCGCGTAGGCGGGCATTCAAGTCAGGGGTGAAATCCTCCAGCTTAACTGGAGAACTGCCTTTGATACTGGGTGCCTCGAGTGAGGTAGGGGCGTGCGGAACTGATGGTGGAGCGGTGAAATGTGTTGATATCATCAGGAACTCCGGTGGCGAAAGCGGCGCGCTGGACCTTAACTGACGCTGAGGCGCGAAAGCCAGGGGAGCAAACGGGATTAGATACCCCGGTAGTCCTGGCCCTAAACGATGAGAACTAGGTAGTAGCCTTGACATGGGGTTACTGCCGAAGCAAAAGTGCTAAGTTCTCCGCCTGGGGAGTATGGTCGCAAGGCTGAA
>OTU857
GTAGGGGACGAGCGTTGTCCGGATTCATTGGGCGTAAAGCGCGCGTAGGCGGCTCGGAAAGTCGGTCGTGAAATGCCGGGGCTCAACCCCGGGACTGCGTCCGATACTTCCGGGCTGGAGGTAGGTAGGGGAGATCGGAATTCCTGGTGTAGCGGTGAAATGCGCAGATATCAGGAGGAACACCGGTGGCGAAGGCGGATCTCTGGGCCTTACCTGACGCTGAGGCGCGAAAGCTAGGGGAGCGAACAGGATTAGATACCCTGGTAGTCCACGCCGTAAACGATGATAACTAGCTGTCCGGGCACTTGGTGCTTGGGTGGCGCAGCTAACGCATTAAGTTATCCGCCTGGGGAGTACGGTCGCAAGATTAAA
>OTU858
GAAGGGGGCTAGCGTTGCTCGGAATCACTGGGCGTAAAGGGTGCGTAGGCGGGTCTTTAAGTCAGGGGTGAAATCCTGGAGCTCAACTCCAGAACTGCCTTTGATACTGAAGATCTTGAGTTCGGGAGAGGTGAGTGGAACTGCGAGTGTAGAGGTGAAATTCGTAGATATTCGCAAGAACACCAGTGGCGAAGGCGGCTCACTGGCCCGATACTGACGCTGAGGCACGAAAGCGTGGGGAGCAAACAGGATTAGATACCCTGGTAGTCCTAGCCGTAAACGTTGGGTGCTAGGTGTGGGCGGACATCGACCCCGTCCGTGCCGAAGCTAACGCATTAAGCACCCCGCCTGGGGAGTACGGCCGCAAGGCTAAA
>OTU859
AGAGGGGGCAAGCGTTGCTCGGAATCACTGGGCGTAAAGGGCGCGTAGGCGGGATGGCAAGTCAGTCGTGAAATCTCTCGGCTCAACCGAGAAACGTCGGCTGATACTGCCGTTCTTGAGGGATGCAGAGGAGACTGGAATTCCCGGTGTAGCGGTGAAATGTGTAGAGATCGGGAGGAACACCGGTGGCGAAGGCGGGTCTCTGGGCATTTCCTGACGCTGAGGCGCGAAAGCGTGGGGAGCAAACGGGATTAGAGACCCCGGTAATCCTAGCCGTAAACGATGTGAACTTGGCGTTGGTGGGTTAAACTCCATCAGTGCCGTAGCAAACGCGATAAGTTCACCGCCTGGGGACTACGGCCGCAAGGTTAAA
>OTU860
AGAGGGGGCAAGCGTTGTTCGGAATTACTGGGCGTAAAGGGCGCGTAGGCGGCCTGCTAAGTCGAACGTGAAATCCCTGGGCTCAACCCAGGAACTGCGTCCGATACTGGTTGGCTTGAATCCGGGAGAGGGATGTGGAATTCCAGGTGTAGCGGTGAAATGCGTAGATATCGGGAGGAACACCGGTGGCGAAGGCGGCCCCCTGGTTGGATACTGACGCTGAGACGCGAAAGCGTGGGGAGCAAACAGGATTAGATACCCTGGTAGTCCACGCTGTAAACGATGGGCACTAGGTGTCCGGGGTATTGACCCCCTGGGTGCCGCAGCTAACGCATTAAGTGCCCCGCCTGGGGAGTACGGTCGCAAGATTAAA
>OTU861
GTAGGGGACGAGCGTTGTCCGGATTCATTGGGCGTAAAGCGCGCGTAGGCGGCTCGGAAAGTCGGGCGTGAAATGCCGGGGCTCAACCCCGGGACTGCGTCCGATACTTCCGAGCTGGAGGTAGGTAGGGGAGATCGGAATTCCTGGTGTAGCGGTGAAATGCGCAGATATCAGGAGGAACACCGGTGGCGAAGGCGGATCTCTGGGCCTTACCTGACGCTGAGGCGCGAAAGCTAGGGGAGCAAACAGGATTAGATACCCTGGTAGTCCACGCCCTAAACGATGTGGGCTGGGCGTCGGGGGGCTTGCCCCTCGGTGCCGGAGCTAACGCGGTAAGCCCACCGCCTGGGGAGTACGGCCGCAAGGTTAAA
>OTU862
GTAGGGAGCAAGCGTTGTCCGGATTTACTGGGCGTAAAGGGCGCGTAGGCGGTCTGTTAAGTGTGAAGTGAAATCTCCAGGGCTCAACCCGGAAACCGCTTCGCATACTGGCAGACTGGAGGAAGGCAGAGGTAACTGGAATTCCTGGTGTAGCGGTGAAATGCGTTGATATCAGGAGGAACTCCAATGGCGAAGGCAGGTTACTGGGCCTTATCTGACGCTGAGGCGCGAAAGCGTGGGTAGCAAACAGGATTAGATACCCTGGTAGTCCACGCCCTAAACGATGGATGCTAGACGTAAGAGGTATCGACCCCTCTTGTGTCGCAGCTAACGCATTAAGCATCCCGCCTGGGGAGTACGGCCGCAAGGTTGAA
>OTU863
GAAGGGTGCAAGCGTTACTCGGAATTACTGGGCGTAAAGCGTGCGTAGGTGGTTCGTTAAGTCTGATGTGAAAGCCCTGGGCTCAACCTGGGAATGGCATTGGAAACTGGCGATCTAGAGTGCGGTAGAGGGCAGTGGAATTCCCGGTGTAGCAGTGAAATGCGTAGAGATCGGGAGGAACATCTGTGGCGAAGGCGACTGCCTGGACCAGCACTGACACTGAGGCACGAAAGCGTGGGGAGCAAACAGGATTAGATACCCTGGTAGTCCACGCCGTAAACGATGGGCACTAGGTGTGGGAGGTGTCGACTCCTCCCGTGCCGGAGCTAACGCATTAAGTGCCCCGCCTGGGGAGTACGGCCGCAAGGCTAAA
>OTU864
GAAGGACCCGAGCGTTATCCGGATTTATTGGGTTTAAAGGGTGCGTAGGCGTCCTGGAAAGTTACGGTTGAAATCTCCTTGCTCAACAAGGAAACTGGCCGTAAAACTATCAGGATTGAGTACATTTGAAGCGGGCGGAATGTGTCATGTAGCGGTGAAATGCTTAGATATGACACAGAACACCAATTGCGAAGGCAGCTCGCTAAACTGTAACTGACGCTGAGGCACGAAAGCGTGGGGATCAAACAGGATTAGATACCCTGGTAGTCCACGCCCTAAACGATGATTACTCGATGTGTGCGATACACTGTACGCGTCTGAGCGAAAGCATTAAGTAATCCACCTGGGGAGTACGATCGCAAGATTGAA
>OTU865
AGAGGTGCCGAGCGTTAGGCGGAATCACTGGGCTTAAAGCGTGTGTAGGCGGACCTGTAAGTACCTTGTGAAATCCCACGGCTCAACCGTGGAACTGCTCGGTATACTGCGGGTCTTGAGCCACTTAGGGGCAGTCGGAACAGACGGTGGAGCGGTGAAATGCGTAGATATCGTCTGGAACGCCAACGGTGAAAACAGACTGCTGGGAGTGCGCTGACGCTGAGACACGAAAGCCAGGGGAGCGAACGGGATTAGATACCCCGGTAGTCCTGGCCGTAAACGATGTCGACTAGGTCGCGGTCCCTCTGACGGGTTCGCGGCCGAAGCAAAAGTGCTAAGTCGACCGCCTGGGAAGTACGGTCGCAAGGCTAAA
>OTU866
AGAGGGGGCAAGCGTTGTTCGGAATTACTGGGCGTAAAGGGCGCGTAGGCGGCCTGTTAAGTCGAACGTGAAATCCCCGGGCTCAACCCGGGAACTGCGTCCGATACTGGCAGGCTTGAATCCGGGAGAGGGATGTGGAATTCCAGGTGTAGCGGTGAAATGCGTAGATATCTGGAGGAACACCGGTGGCGAAGGCGGCATCCTGGACCGGTATTGACGCTGAGGCGCGAAAGCCAGGGGAGCAAACGGGATTAGATACCCTGGTAGTCCACGCCGTAAACGATGGGTGCTAGACGTTGGCGAGCTTGCTCGTCAGTGTCGCAGCTAACGCGTTAAGCACCCCGCCTGGGGAGTACGGCCGCAAGGTTGAA
>OTU867
AGAGGGGGCAAGCGTTGCTCGGAATCACTGGGCGTAAAGGGCGCGTAGGCGGGATGGCAAGTCAGTCGTGAAATCTCTCGGCTCAACCGAGAAACGTCGGCTGATACTGCCGTTCTTGAGGGATGCAGAGGAGACTGGAATTCCCGGTGTAGCGGTGAAATGTGTAGAGATCGGGAGGAACACCGGTGGCGAAGGCGGGTCTCTGGGCATTTCCTGACGCTGAGGCGCGAAAGCGTGGGGAGCAAACGGGATTAGATACCCCGGTAGTCCACGCCCTAAACTATGGATACTCGACATCAGCGATACACTGTTGGTGTCTGAGCGAAAGCATTAAGTATCCCACCTGGGAAGTACGATCGCAAGATTGAA
>OTU868
AGAGGGTGCAAACGTTGTTCGGAATTACTGGGCATAAAGAGCACGTAGGTGGTTCGCTAAGTCACGTGTGAAATCCCCCGGCTTAACCGGGGAATTGCGCGTGATACTGACGAACTCGAGGCGGGTAGGGGTGAGCGGAACTCCAGGTGGAGCGGTGAAATGCGTAGATATCTGGAGGAACACCGGTGGCGAAAGCGGCTCACTGGACCCGATCTGACACTGAGGTGCGAAAGCTAGGGTAGCAAACGGGATTAGATACCCCGGTAGTCCTAGCCGTAAACGATGGGCACTGGGCAGGGGGGATACCTATGTCTTCTCTGCCGGAGCTAATGTGTTAAGTGCCCCGCCTGGGGAGTACGCTCGCAAGGGTAAA
>OTU869
GAAGGGGGCTAGCGTTGTTCGGAATTACTGGGCGTAAAGCGCACGTAGGCGGATTGTTAAGTGAGGGGTGAAATCCCAGGGCTCAACCCTGGAACTGCCTTTCATACTGGCAATCTAGAGTCCAGAAGAGGTGAGTGGAATTCCGAGTGTAGAGGTGAAATTCGTAGATATTCGGAGGAACACCAGTGGCGAAGGCGGCTCACTGGTCTGGTACTGACGCTGAGGTGCGAAAGCGTGGGGAGCAAACAGGATTAGATACCCTGGTAGTCCTAGCCGTAAACGTTGGGTGCTAGGTGTGGGCGGACATCGACCCCGTCCGTGCCGAAGCTAACGCATTAAGCACCCCGCCTGGGGAGTACGGCCGCAAGGCTAAA
>OTU870
ATAGGTGGCGAACGTTATCCGGAATTATTGGGCGTAAAGGATGCGTAGATGGTAGAATAAGTTATTGGTCGATGCCAAACTCAATTTGACGGAAGCTGGTAATACTGTTCTACTCGAGGGCAGGAGAGGTTGATGGAATTCTGTGTGGAGCGGTGAAATGCGTTGATCTACAGAGGAACACCAAAAGAGGCGAAGGCAGTCAACTATTCTGTTCCTGACATTGAGGCATGAAAGCGTGGGGAGCAAACCGGATTAGATACCCGGGTAGTCCACGCCCTAAACGATGAGCATTAGATATTGGGCATTTTGCTTAGTGTCGCAGCTAACGCTTTAAATGCTCCGCCTGGGTACTACGGTCGCAAGGCTAAA
>OTU871
AGAGGGTGCAAACGTTGTTCGGAATTACTGGGCGTAAAGCGCGTGTAGGCGGCATGACAAGTCGGATGTGAAAGCCCTGGGCTCAACCCAGGAAGTGCATTCGATACTGCCGTGCTAGAGTCCCGGAGAGGGTGGTGGAACTCTCGGTGTAGAGGTGAAATTCGTAGATATCGAGAAGAACACCGGTGGCGAAGGCGGCCACCTGGACGGTGACTGACGCTGAGACGCGAAAGCGTGGGGAGCAAACAGGATTAGATACCCTGGTAGTCCACGCCGTAAACGATGGGTGCTAGGTGTCACGGGTATTGACCCCTGTGGCGCCGTAGCTAACGCATTAAGCACCCCGCCTGGGAAGTACGGCCGCAAGGCTAAA
>OTU872
GAACCGTGCGAACGTTGTTCGGAATCACTGGGCTTAAAGGGCGCGTAGGCGGGCGACCAAGTCAGGGGTGAAATCGTTCGGCCCAACCGGACAAGGGCCCCTGATACTGGTTGTCTCGAGGGAGGTAGGGGTCGATGGAACTTCCGGTGGAGCGGTGAAATGCGTAGATATCGGAAGGAACGCCGGTGGCGAAAGCGATCGACTGGACCTCTTCTGACGCTGAGGCGCGAAAGCCAGGGGAGCAAACGGGATTAGATACCCCGGTAGTCCTGGCCCTAAACGATGGGTACCAGATTGTGGACTTGACATGGGTTCACAGTCGAGGCAAAAGTGTTAAGTACCCCGCCTGGGGAGTATGGTCGCAAGGCTGAA
>OTU873
GAACCGTACGAACGTTATTCGGAATCACTGGGCTTAAAGGGTGCGTAGGCGGCGCAGAAAGTTGGGTGTGAAATCCCTCGGCTTAACCGAGGAATTGCGCCCAAAACTACTGTGCTCGAGGGAGGTAGAGGTGAGCGGAACTTAGGGTGGAGCGGTGAAATGCGTTGATATCCTAAGGAACACCGGTGGCGAAAGCGGCTCACTGGACCTCTTCTGACGCTGAGGCACGAAAGCTAGGGTAGCAAACGGGATTAGATACCCCGGTAGTCCTAGCCGTAAACGATGAGCACTGGATCGAAGGGTCCTCCATAGCCTTTCGGTCGCAGCGAAAGTATTAAGTGCTCCGCCTGGGGAGTATGGTCGCAAGGCTGAA
>OTU874
GTAGGATGCAAGCGTTGTCCGGATTTATTGGGCGTAAAGAGTTCGTAGGCTGTTTGTTAAGTCTGGTGTTAAAGACTGAGGCCCAACCTCGGAAATGCATCGGATACTGGCAGACTTGAGTACGGTAGAGGCGAGTGGAATTCCCAGTGTAGCGGTGAAATGCGTAGATATTGGGAAGAACACCGGTGGCGTAGGCGACTCGCTGGGCCGCAACTGACGCTGAGGAACGAAAGCCAGGGGAGCGAATGGGATTAGATACCCCAGTAGTCCTGGCTGTAAACGATGGATACTAGGCGTTATGGGTATCGACCCCCGTAGTGCCGCAGCTAACGCGATAAGTATCCCGCCTGAGTAGTACGGCCGCAAGGTTGAA
>OTU875
GTAGGGGGCGAGCGTTGTCCGGATTCATTGGGCGTAAAGCGCGCGCAGGCGGTTGGCAGAGCCCGGCGTGAAAGCCCCCAGCTCAACTGGGGGAGGCCGTCGGAGACCTGTCGACTTGAGGCCGGTAGGGGAGAGCGGAATTCCCGGTGTAGTGGTGGAATGCGTAGATATCGGGAGGAACACCAGTGGCGAAGGCGGCTCTCTGGACCGGTACTGACGCTCAGGCGCGAAAGCGTGGGGAGCGATCCGGATTAGATACCCGGGTAGTCCACGCTGTAAACGATGGGTGCTAGGTGTCGGGGGTATCGACCCCTCCGGTGCCGTCGCTAACGCAATAAGCACCCCGCCTGGGGACTACGGCCGCAAGGCTAAA
>OTU876
GTAGGTGGCAAGCGTTGTCCGGAATTATTGGGCGTAAAGCGCGCGCAGGCGGTCCTTTAAGTCTGATGTGAAAGCCCACGGCTCAACCGTGGAGGGTCATTGGAAACTGGGGGACTTGAGTACAGAAGAGGAAAGCGGAATTCCACGTGTAGCGGTGAAATGCGTAGAGATGTGGAGGAACACCAGTGGCGAAGGCGGCTTTCTGGTCTGTAACTGACGCTGAGGCGCGAAAGCGTGGGGAGCAAACAGGATTAGATACCCTGGTAGTCCACGCTGTAAACGATGGGCACTAGGTGTCCGGGGTATTGACCCCCTGGGTGCCGCAGCTAACGCATTAAGTGCCCCGCCTGGGGAGTACGGTCGCAAGATTAAA
>OTU877
GAAGGGGGCTAGCGTTGCTCGGAATTACTGGGCGTAAAGGGCGCGTAGGCGGACAGTTTAGTCAGAGGTGAAAGCCCAGGGCTCAACCTTGGAATTGCCTTTGATACTGGCTGTCTTGAGTTCGGGAGAGGTGAGTGGAATGCCGAGTGTAGAGGTGAAATTCGTAGATATTCGGCGGAACACCAGTGGCGAAGGCGACTCACTGGCCCGATACTGACGCTGAGGCGCGAAAGCGTGGGGAGCAAACAGGATTAGATACCCTGGTAGTCCTAGCCGTAAACGTTGGGTGCTAGGTGTGGGCGGACATCGACCCCGTCCGTGCCGAAGCTAACGCATTAAGCACCCCGCCTGGGGAGTACGGCCGCAAGGCTAAA
>OTU878
AGAGGGGGCAAGCGTTGCTCGGAATCACTGGGCGTAAAGGGCGCGTAGGCGGGATGGCAAGTCAGTCGTGAAATCTCTCGGCTCAACCGAGAAACGTCGGCTGATACTGCCGTTCTTGAGGGATGCAGAGGAGACTGGAATTCCCGGTGTAGCGGTGAAATGCGCAGATATCGGGAGGAACACCAGCGGCGAAGGCGGCACTCTGGGCTGGAACTGACGCTGAGGAGCGAAAGCGTGGGTAGCAAACAGGATTAGATACCCTGGTAGTCCACGCCGTAAACGTTGGGCACTAGGTGTGGGGACCCTCCAACGGTTTCCGTGCCGTAGCTAACGCATTAAGTGCCCCGCCTGGGGAGTACGGCCGCAAGGCTAAA
>OTU879
AGAGGGTGCAAACGTTGCTCGGAATCACTGGGCGTAAAGGGCGTGTAGGCGGGAAGGTAAGTCGGGCGTGAAATCCCTGGGCTCAACCCAGGAACTGCACTCGAAACTACTTTTCTTGAGTGCCGGAGAGGAAAGCGGAATTCCTGGTGTAGAGGTGAAATTCGTAGATATCAGGAGGAACACCAGTGGCGAAGGCGGCTTTCTGGACGGTAACTGACGCTGAGACGCGAAAGCGTGGGGAGCAAACAGGATTAGATACCCTGGTAGTCCACGCCGTAAACGATGGGCACTAGGTGTCGGGGGTATCCACTCCCTCGGTGCCGCCGCTAACGCATTAAGTGTCCCGCCTGGGAAGTACGGTCGCAAGATTAAA
>OTU880
GAACCGTGCGAACGTTGTTCGGAATCACTGGGCTTAAAGGGCGCGTAGGCGGACCACCAAGTCCGGGGTGAAATCCTCCGGCTTAACCGGAGAACGGCCTGGGAGACTGGGGGTCTGGAGGCGGGTAGGGGCGTGCGGAACTCTGGGTGGAGCGGTGAAATGCGTTGATATCCAGAGGAACTCCGGTGGCGAAGGCGGCACGCTGGACCTGATCTGACGCTGAGGCGCGAAAGCCAGGGGAGCGAACGGGATTAGATACCCCGGTAGTCCTGGCCCTAAACGTTGAGAACTAGGTAGTCGGCCGGACATGGGCTGACTGCCGGAGCGAAAGTGCTAAGTTCTCCGCCTGGGGAGTATGGTCGCAAGGCTGAA
>OTU881
GTAGGGGACGAGCGTTGTCCGGATTCATTGGGCGTAAAGAGCGCGTAGGCGGCTCGGAAAGTCGGTCGTGAAATCCTGGGGCTCAACCCCGGAACTGCGTCCGATACTTCCGAGCTGGAGGCAGGTAGGGGAGATCGGAATTCCTGGTGTAGCGGTGAAATGCGCAGATATCAGGAGGAACACCGGTGGCGAAGGCGGCATCCTGGACCGGTATTGACGCTGAGGCGCGAAAGCCAGGGGAGCAAACGGGATTAGATACCCCGGTAGTCCTGGCCCTAAACGATGAATGCTTGGTGTGGCGGGTATCGATCCCTGCCGTGCCGAAGCTAACGCATTAAGCATTCCGCCTGGGGAGTACGGTCGCAAGGCTGAA
>OTU882
GTAGGGGGCGAGCGTTGTCCGGATTTATTGGGCGTAAAGAGCTCGTAGGCGGTTTCGTAAGTCGGATGTGAAAACTCCAGGCTCAACTTGGAGACGCCATTCGATACTGCGATGACTTGAGTCCGGTAGGGGAGTGTGGAATTCCTGGTGTAGCGGTGAAATGCGCAGATATCAGGAGGAACACCGGCGGCGAAGGCGGCACTCTGGGCCGGTACTGACGCTGAGGAGCGAAAGCGTGGGTAGCAAACAGGATTAGATACCCTGGTAGTCCACGCTGTAAACGATGGGCACTAGGTGTCCGGGGTATTGACCCCCTGGGTGCCGCAGCTAACGCATTAAGTGCCCCGCCTGGGGAGTACGGTCGCAAGATTAAA
>OTU883
GAAGGGGGCTAGCGTTGCTCGGAATCACTGGGCGTAAAGGGCGCGTAGGCGGATCTTTAAGTCGGGGGTGAAAGCCCAGGGCTCAACCCTGGAATTGCCTTCGATACTGAAGATCTCGAGACCGGAAGAGGTAAGTGGAACTGCGAGTGTAGAGGTGAAATTCGTAGATATTCGCAAGAACACCAGTGGCGAAGGCGGCTTACTGGTCCGGTTCTGACGCTGAGGCGCGAAAGCGTGGGGAGCAAACAGGATTAGATACCCTGGTAGTCCACGCTGTAAACGATGGGCACTAGGTGTCCGGGGTATTGACCCCCTGGGTGCCGCAGCTAACGCATTAAGTGCCCCGCCTGGGGAGTACGGTCGCAAGATTAAA
>OTU884
GTAGGGTCCAAGCGTTGTCCGGAATTATTGGGCGTAAAGAGCTCGTAGGCGGTCCATTAAGTCGGAAGTGAAATCTCAAGGCTCAACCTTGAAATCGCTCTCGATACTGGTGGACTTGAGGCAGGTAGGGGAAGGTGGAATTCCTGGTGTAGCGGTGAAATGCGCAGATATCAGGAGGAACACCGGTGGCGAAGGCGGCCTTCTGGGCCTGTTCTGACGCTGAGGAGCGAAAGCGTGGGGAGCAAACAGGATTAGATACCCTGGTAGTCCACGCCGTAAACGATGGGTGCTAGGTGTGGGGGGTTATCCACTCCCTCCGTGCCGTAGCTAACGCATTAAGCACCCCGCCTGGGGATTACGACCGCAAGGTTAAA
>OTU885
GGAGGGTGCGAGCGTTAATCGGAATTACTGGGCGTAAAGGGTGCGTAGGTGGTTTGATAAGATATCTGTGAAATTCCTGGGCTCAACCTGGGCATGTCAGATAAGACTGTTAGACTAGAGTATAGGAGAGGGTAGTGGAATTTCCGGTGTAGCGGTGAAATGCGTAGAGATCGGAAGGAACACCAGTGGCGAAGGCGGCTACCTGGCCTAATACTGACACTGAGGCACGAAAGCGTGGGGAGCAAACAGGATTAGATACCCTGGTAGTCCACGCTGTAAACGATGTCAACTAGCTGTTGGTCATATAAAAGTGATTAGTAGCGCAGCAAACGCGATAAGTTGACCGCCTGGGGAGTACGGTCGCAAGATTAAA
>OTU886
GTAGGGTGCGAGCGTTGTCCGGAATTATTGGGCGTAAAGAGCTCGTAGGCGGTTTGTTGCGTCGGCCGTGAAAACTTCACGCTTAACGTGGAGCTTGCGGTCGATACGGGCAGACTTGAGTTCGGTAGGGGAGACTGGAATTCCTGGTGTAGCGGTGAAATGCGCAGATATCAGGAGGAACACCGGTGGCGAAGGCGGGTCTCTGGGCCGATACTGACGCTGAGGAGCGAAAGCGTGGGGAGCGAACAGGATTAGATACCCTGGTAGTCCACGCCGTAAACGTTGGGCGCTAGGTGTGGGGCTCTTTCCACGGGTTCCGTGCCGTAGCTAACGCATTAAGCGCCCCGCCTGGGGAGTACGGCCGCAAGGCTAAA
>OTU887
GTAGGGGACGAGCGTTGTCCGGATTCATTGGGCGTAAAGCGCGCGTAGGCGGCTCGGAAAGTCGGTCGTGAAATGCCGGGGCTCAACCCCGGGACTGCGTCCGATACTTCCGGGCTGGAGGTAGGTAGGGGAGATCGGAATTCCTGGTGTAGCGGTGAAATGCGCAGATATCAGGAGGAACACCGGTGGCGAAGGCGGATCTCTGGGCCTTACCTGACGCTGAGGCGCGAAAGCTAGGGGAGCGAACAGGATTAGATACCCTGGTAGTCCACGCTGTAAACGTTGGGCGCTAGGTGTGGGGGGCCTCTCCGGTTCTCTGTGCCGCAGCTAACGCATTAAGCGCCCCGCCTGGGGAGTACGGCCGCAAGGCTAAA
>OTU888
GTAGGGGGCAAGCGTTGTCCGGAATTATTGGGCGTAAAGCGCGTGTAGGCGGTCCGGTAAGTCGGCTGTGAAAGTCCAGGGCTCAACCCTGGGATGCCGGTCGATACTGCCGGACTAGAGTTCGGAAGAGGCGAGTGGAATTCCCGGTGTAGTGGTGAAATGCGTAGATATCGGGAGGAACACCAGTGGCGAAGGCGATCTTCTGGTCTGTTTCTGACACTCAGACGCGACAGCTAGGGTAGTAAACGGGATTAGAGACCCCGGTAATCCTAGCCGTAAACGATGTGAACTTGGCGTTGGTGGGTTAAACTCCATCAGTGCCGTAGCAAACGCGATAAGTTCACCGCCTGGGGACTACGGCCGCAAGGTTAAA
>OTU889
GGAGGGGGCGAGCGTTGTTCGGAATTATTGGGCGTAAAGGGCTCGTAGGCGGATCCGCCAGTCTGACGTGAAATCTCCACCGCTCACCGGGGAGGGGCCGTTGGATACTACGGATCTGGAGTTCGGCAGAGGACCATGGAATTTCGGGTGTAGCGGTGGAATGCGTAGATATCCGAAAGAACACCGGTGGCGAAGGCGGTGGTCTGGGCCTGAACTGACGCTGAGGAGCGAAAGCCAGGGGAGCAAACGGGATTAGATACCCCGGTAGTCCTGGCCGTAAACGTTGAATACTAGGTGTGGGGGGTATCGACCCCTCCCGTGCCGCAGCTAACGCAATAAGTATTCCGCCTGGGAAGTACGGCCGCAAGGTTGAA
>OTU890
GAAGGGGGCTAGCGTTGTTCGGAATTACTGGGCGTAAAGCGCACGTAGGCGGATATTTAAGTCAGGGGTGAAATCCCGGGGCTCAACCCCGGAACTGCCTTTGATACTGGGTATCTCGAGTCCGAGAGAGGTGAGTGGAATTCCGAGTGTAGAGGTGAAATTCGTAGATATTCGGAGGAACACCAGTGGCGAAGGCGGCTCACTGGCTCGGTACTGACGCTGAGGTGCGAAAGCGTGGGGAGCAAACAGGATTAGATACCCTGGTAGTCCACGCCGTAAACGATGAGTGCTAGGTGCTGTGGGTATTGACCCCCGCGGTGCCGAAGCTAACGCATTAAGCACTCCGCCTGGGAAGTACGGTCGCAAGACTAAA
>OTU891
GGAGGGGGCTAGCGTTGTTCGGAATTACTGGGCGTAAAGCGCACGTAGGCGGCTTTGTAAGTTAGAGGTGAAAGCCCGGAGCTCAACTCCGGAATTGCCTTTAAGACTGCATCGCTAGAATTGTGGAGAGGTGAGTGGAATTCCGAGTGTAGAGGTGAAATTCGTAGATATTCGGAAGAACACCAGTGGCGAAGGCGACTCACTGGACACATATTGACGCTGAGGTGCGAAAGCGTGGGGAGCAAACAGGATTAGATACCCTGGTAGTCCACGCCGTAAACGATGAGTGCTAGTTGTCGGCATGCATGCATGTCGGTGACGCAGCTAACGCATTAAGCACTCCGCCTGGGGAGTACGGTCGCAAGATTAAA
>OTU892
AGAGGGGGCAAGCGTTATTCGGAATTATTGGGCGTAAAGGGCGCGTAGGCGGCTTTGCAAGTGACGGGTGAAAGCCCTCGGCTTAACCGAGGAACTGCCTGTCAGACTGTGAGGCTTGAGACCGGGAGAGGTGAGTGGAATTCCCAGTGTAGCGGTGAAATGCGTAGATATTGGGAGGAACACCAGTGGCGAAGGCGGCTCACTGGACCGGAACTGACGCTGAGGCGCGAAAGCGTGGGGAGCAAACAGGATTAGATACCCTGGTAGTCCACGCCGTAAACGATGGGCACTAGGTGTGGGAGGTGTCGACTCCTCCCGTGCCGGAGCTAACGCATTAAGTGCCCCGCCTGGGGAGTACGGCCGCAAGGCTAAA
>OTU893
GTAGGTGGCAAGCGTTGTCCGGATTTACTGGGCGTAAAGCGCGCGCAGGCGGACTGGTTAGTCCGGGGTGAAAGCTCATGGCTCAACTGTGAGTGGTCCCCGGATACTGCCCGTCTTGAGGGGTCTAGAGGAGAGCGGAATTCCCGGTGTAGTGGTGGAATGCGTAGATATCGGGAAGAACACCAGTGGCGAAAGCGGCTCTCTGGGGATCACCTGACGCTGAGGCGCGAAAGCGTGGGGAGCGAACCGGATTAGATACCCGGGTAGTCCACGCCGTAAACGATGAGCACTAGCTGTCGGGGGTATCGACCCCTCCGGTAGCGCAGCTAACGCAATAAGTGCTCCGCCTGGGGACTACGGCCGCAAGGCTAAA
>OTU894
GTAGGACGCAAGCGTTATCCGGAGTTACTGGGCGTAAAGCGCGGGCAGGCGGTCGCTCAAGTCTGATGTGAAATCACTAGGCTCAACCTAGCGAGGCCATTGGAAACTAGGCGACTGGAGGGCAGCAGAGGTAGGCGGAATTCCGGGTGGAGTGGTGAAATGCGTAGAGATCCGGAGGAACACCAGAGGCGAAGGCGGCCTACTGGGCTGCACCTGACGCTGAGCCGCGAAAGCCAGGGGAGCGAACGGGATTAGAAACCCCGGTAGTCCTGGCCGTAAACGATGTGTGCTGGGTGGTGGGGGGTCTCCCTTCACTGCCGAAGCTAACGCGATAAGCACACCGCCTGGGGAGTACGGTCGCAAGGCTAAA
>OTU895
GAACCGAGCGAACGTTGTTCGGAATAACTGGGCTTAAAGGGCGCGTAGGCGGGCTCCCAAGTTCGAGGTGAAATCCTCCGGCTCAACCGGAGAACTGCCTCGAATACTGGAGGCCTCGAGGCGGGTAGGGGCGTGCGGAACTGTGGGTGGAGCGGTGAAATGCGTTGATATCCACAGGAACTCCGGTGGCGAAGGCGGCACGCTGGACCCGATCTGACGCTGAGGCGCGAAAGCCAGGGGAGCAAACGGGATTAGATACCCCGGTAGTCCTGGCCCTAAACGATGGGTACTAGGTAGTAGACTTGACATGGGTTTACTGCCGGAGCTAAAGTGCTAAGTACCCCGCCTGGGGAGTATGGTCGCAAGGCTGAA
>OTU896
GAAGGGGGCAAGCGTTGCTCGGAATCACTGGGCGTAAAGGGCGCGTAGGCGGACGTCTAAGTCAGGGGTGAAATCCCGAGGCTCAACCTCGGAATTGCCTTTGATACTGGATGTCTCGAGACCGGAAGAGGTGAGTGGAACTGCGAGTGTAGAGGTGAAATTCGTAGATATTCGCAAGAACACCAGTGGCGAAGGCGGCTCACTGGTCCGGTTCTGACGCTGAGGCGCGAAAGCGTGGGGAGCAAACAGGATTAGATACCCTGGTAGTCCACGCCGTAAACGATGGATGCTAGCCGTTGGCGAGCTTGCTCGTCAGTGGCGCAGCTAACGCTTTAAGCATCCCGCCTGGGGAGTACGGTCGCAAGATTAAA
>OTU897
GTAGGGTGCGAGCGTTAATCGGAATTACTGGGCGTAAAGCGTGCGTAGGCGGTTGGCAAAGTCAGCTGTGAAAGCCCCGGGCTTAACCTGGGAATGGCGGTTGAAACTAGTCGACTAGAATCTGGCAGAGGGGGGTGGAATTCCACGTGTAGCAGTGAAATGCGTAGAGATGTGGAGGAACACCGATGGCGAAGGCAGCCCCCTGGGCTGAGATTGACGCTCAGGCACGAAAGCGTGGGGAGCAAACAGGATTAGATACCCTGGTAGTCCACGCCCTAAACGATGTCAACTAGGTGTTGGGAGCGCAAGTTCTCAGTACCGCAGCTAACGCGTGAAGTTGACCGCCTGGGGAGTACGGTCGCAAGATTAAA
>OTU898
GAAGGGGGCTAGCGTTGCTCGGAATTACTGGGCGTAAAGGGCGCGTAGGCGGACAGTTTAGTCAGAGGTGAAAGCCCAGGGCTCAACCTTGGAATTGCCTTTGATACTGGCTGTCTTGAGTTCGGGAGAGGTGAGTGGAATGCCGAGTGTAGAGGTGAAATTCGTAGATATTCGGCGGAACACCAGTGGCGAAGGCGACTCACTGGCCCGATACTGACGCTGAGGCGCGAAAGCGTGGGGAGCAAACGGGATTAGATACCCCGGTAGTCCACGCTGTAAACGATGACGACTAGGTGTGGGGGGGGTTAGTCCCTTCCGTGCCGCAGCTAACGCATTAAGTCGTCCGCCTGGGGAGTACGGCCGCAAGGTTGAA
>OTU899
GTAGGGTGCAAGCGTTAATCGGAATTACTGGGCGTAAAGCGTGCGCAGGCGGTTTCGTAAGTCTGTCGTGAAATCCCCGGGCTTAACCTGGGAATGGCGATGGAGACTGCGAGGCTAGAGTTTGGCAGAGGGGGGTAGAATTCCACGTGTAGCAGTGAAATGCGTAGAGATGTGGAGGAACACCGATGGCGAAGGCAGCCCCCTGGGTCAAAACTGACGCTCATGCACGAAAGCGTGGGGAGCAAACAGGATTAGATACCCTGGTAGTCCACGCCCTAAACGATGTCAACTGGTTGTTGGGTCTTCACTGACTCAGTAACGAAGCTAACGCGTGAAGTTGACCGCCTGGGGAGTACGGCCGCAAGGTTGAA
>OTU900
GAAGGGGGCTAGCGTTGTTCGGAATTACTGGGCGTAAAGCGCACGTAGGCGGATTGTTAAGTGAGGGGTGAAATCCCAGGGCTCAACCCTGGAACTGCCTTTCATACTGGCAATCTAGAGTCCAGAAGAGGTGAGTGGAATTCCGAGTGTAGAGGTGAAATTCGTAGATATTCGGAGGAACACCAGTGGCGAAGGCGGCTCACTGGTCTGGTACTGACGCTGAGGTGCGAAAGCGTGGGGAGCAAACGGGATTAGATACCCCGGTAGTCCACGCGGTAAACGATGACGACTAGGTGTGGGGGGGTTAAGTCCCTTCCGTGCCGCAGCTAACGCATTAAGTCGTCCGCCTGGGGAGTACGGCCGCAAGGTTGAA
>OTU901
GAAGGGTGCAAGCGTTACTCGGAATTACTGGGCGTAAAGCGTGCGTAGGTGGTTCGTTAAGTCTGATGTGAAAGCCCTGGGCTCAACCTGGGAATGGCATTGGATACTGGCGACCTAGAGTGCGGTAGAGGGGTGTGGAATTCCCGGTGTAGCAGTGAAATGCGTAGATATCGGGAGGAACATCTGTGGCGAAGGCGACACCCTGGACCAGCACTGACACTGAGGCACGAAAGCGTGGGGAGCAAACAGGATTAGATACCCTGGTAGTCCACGCCCTAAACGATGTCAACTGGTTGTTGGGTCTTCACTGACTCAGTAACGAAGCTAACGCGTGAAGTTGACCGCCTGGGGAGTACGGCCGCAAGGTTGAA
>OTU902
AGAGGGTGCAAACGTTGCTCGGAATTATTGGGCGTAAAGCGCGTGTAGGCGGCTTGTTAAGTCGGTTGTGAAAACCCATGGCTCAACCATGGAAGGGCGTCCGAAACTGGCAAGCTAGAGTCCCGACGAGGATGGCGGAATTCCCAGTGTAGAGGTGAAATTCGTAGATATTGGGAGGAACACCGGTGGCGAAGGCGGCCATCTGGGAGGGCACTGACGCTGAGACGCGAAAGCGTGGGGAGCAAACAGGATTAGATACCCTGGTAGTCCACGCCGTAAACGATGAGCACTAGATGTTGCGGGTATTGACCCCTGCAGTGTCGACGCTAACGCATTAAGTGCTCCGCCTGGGGAGTACGGCCGCAAGGCTAAA
>OTU903
GAACCGTGCGAACGTTGTTCGGAATCACTGGGCTTAAAGGGCGCGTAGGCGGGCCGGCCAGTCGGAGGTGAAAGCCCCCAGCTCAACTGGGGAAGTGCCCTCGATACTGCCGGCCTGGAGGGAGGTAGGGGCGTGCGGAACTTCCGGTGGAGCGGTGAAATGCGTAGATATCGGAAGGAACACCGGTGGCGAAGGCGGCACGCTGGGCCTCACCTGACGCTGAGGCGCGAAAGCCAGGGGAGCGAACGGGATTAGATACCCCGGTAGTCCTGGCCCTAAACGATGGGCACTAGGTAGCGGGCTTCCATGGGCCCGCTGCCGGAGCAAAAGTGTTAAGTGCCCCGCCTGGGGAGTATGGTCGCAAGGCTGAA
>OTU904
AGAGGGTGCAAGCGTTGTTCGGAATCATTGGGCGTAAAGGGCGTGTAGGCGGTCTGCTAAGTCATGTGTGAAAGCCCTCGGCTTAACCGAGGAACGACGCATGAAACTGGCAAGCTAGAGTACCAAAGAGGGGGGTGGAATTCCCGGTGTAGCGGTGAAATGCGTAGATATCGGGAGGAACACCGGTGGCGAAGGCGGCCCCCTGGTTGGATACTGACGCTGAGACGCGAAAGCGTGGGGAGCAAACAGGATTAGATACCCTGGTAGTCCACGCCGTAAACGATGAATGTTAGCCGTCGGGCAGTTTACTGTTCGGTGGCGCAGCTAACGCATTAAACATTCCGCCTGGGGAGTACGGTCGCAAGATTAAA
>OTU905
GGAGGGAGCTAGCGTTATTCGGAATTACTGGGCGTAAAGCGCACGTAGGCGGCTTTGTAAGTCAGAGGTGAAAGCCTGGAGCTCAACTCCAGAACTGCCTTTGAGACTGCATCGCTTGAATCCAGGAGAGGTGAGTGGAATTCCGAGTGTAGAGGTGAAATTCGTAGATATTCGGAAGAACACCAGTGGCGAAGGCGGCTCACTGGACTGGTATTGACGCTGAGGTGCGAAAGCGTGGGGAGCAAACAGGATTAGATACCCTGGTAGTCCACGCCGTAAACGATGAATGTTAGCCGTCGGGCAGTTTACTGTTCGGTGGCGCAGCTAACGCATTAAACATTCCGCCTGGGGAGTACGGTCGCAAGATTAAA
>OTU906
GGAGGGTGCAAGCGTTGTCCGGATTTATTGGGTTTAAAGGGTGCGTAGGCGGCCCGTTAAGTCAGCGGTGAAATCCCAGGGCTCAACCCTGGAACTGCCGTTGATACTGACGGGCTTGAGTTCGGTTAAGGCGGGCGGAACTGGTGGTGTAGCGGTGAAATGCATAGATACCACCAAGAACCCCGATTGCGTAGGCAGCTCGCTGAGCCGAAACTGACGCTGAGGCACGAAAGCGTGGGGAGCGAACAGGATTAGATACCCTGGTAGTCCACGCCGTAAACGATGAATACTCGATGTTAGCGATATACTGTTAGCGTCCAAGCGAAAGCGTTAAGTATTCCACCTGGGGAGTACGCCCGCAAGGGTGAA
>OTU907
GAAGGGGGCAAGCGTTGTTCGGAATTACTGGGCGTAAAGGGCGCGTAGGCGGTTCTTTAAGTCAGGCGTGAAAGCCCTGGGCTCAACCTGGGAGTGGCGCTTGATACTGGAGGACTAGAGAGTGGGAGAGGTTGGTGGAATTCCCAGTGTAGAGGTGAAATTCGTAGATATTGGGAAGAACACCGGTGGCGAAGGCGGCCAACTGGACCATTTCTGACGCTGAGGCGCGAAAGCGTGGGGAGCAAACAGGATTAGATACCCTGGTAGTCCACGCTGTAAACGATGGGCACTAGGTGTCCGGGGTATTGACCCCCTGGGTGCCGCAGCTAACGCATTAAGTGCCCCGCCTGGGGAGTACGGTCGCAAGATTAAA
>OTU908
GGAGGGGGCGAGTGTTACTCATAATGACTGGGCGTAAAGGGTACGTAGATGGTTAAATAAGTATTTTGTGAAAGGAGTGGGTAATTCTATTCAAGGGCAATTTAAACTATTTAACTAGAGTTATGGTAAGGATAATGGTACTTTTAACGAAGAGGTAATATTCGATGATGTTAAACGGACCACCAAAGGCGAAGGCAATTATCTGGACTTAACTGACATTGAGGTACTGAAGCGTGGGGATCAAATCGGATTAGAGACCCGAGTAGTCCACGCCGTCAACGATGGATATTGCATGTTTTTCTTTCGTTAAGAAAGAGTTATGTGTCAGCTAACGCGTCAAATATCCCGCCTGGGGACTACGGTCGCAAGATTAAA
>OTU909
AGAGGGTGCAAACGTTGTTCGGAATTACTGGGCGTAAAGCGCGTGTAGGCGGCTACGTGTGTCGGGCGTGAAATCCCATGGCTCAACCATGGAAGTGCACCCGAAACTGCGTAGCTAGAGTCCTGGAGAGGAAGGTGGAATGCTTGGTGTAGAGGTGAAATTCGTAGATATCAAGCGGAACACCGGTGGCGAAGGCGGCCTTCTGGACAGTGACTGACGCTGAGACGCGAAAGCGTGGGGAGCAAACAGGATTAGATACCCTGGTAGTCCACGCCGTAAACGATGAGTGCTAGGTGCTGTGGGTATTGACCCCCGCGGTGCCGAAGCTAACGCATTAAGCACTCCGCCTGGGAAGTACGGTCGCAAGACTAAA
>OTU910
GGAGGGGGCTAGCGTTGTTCGGAATCACTGGGCGTAAAGGGCGCGTAGGCGGCCTAGCAAGTCAGGCGTGAAATCCCGGGGCTTAACCCCGGAACTGCGCTTGAAACTGCAAGGCTTGAGTCTCGGAGAGGATGGTGGAATTTCTAGTGTAGAGGTGAAATTCGTAGATATTAGAAGGAACACCGATGGCGAAGGCAGCCATCTGGACGAGTACTGACGCTGAGGCGCGAAAGCGTGGGGAGCAAACAGGATTAGATACCCTGGTAGTCCACGCCGTAAACGATGCATGCTAGATGTTGGGACTTTCAGTCTCAGTGTCGTAGTTAACGCGTGAAGCATGCCGCCTGGGAAGTACGGCCGCAAGGTTGAA
>OTU911
GGAGGGTGCAAGCGTTATCCGGATTCACTGGGTTTAAAGGGTGCGTAGGTGGGTTGGTAAGTCAGTGGTGAAATCTCCGTGCTTAACATGGAAACTGCCATTGATACTACTGATCTTGAATTTTCTGGAGGTAAGCGGAATATGTCATGTAGCGGTGAAATGCTTAGATATGACATAGAACACCAATTGCGAAGGCAGCTTACTACAGCGATATTGACACTGAGGCACGAAAGCGTGGGGATCAAACAGGATTAGATACCCTGGTAGTCCACGCCCTAAACGATGGATACTCGACATTTGCGATACACAGTAAGTGTCTGAGCGAAAGCATTAAGTATCCCACCTGGGAAGTACGACCGCAAGGTTGAA
>OTU912
GTAGGTGGCAAGCGTTGTCCGGATTTATTGGGTTTAAAGGGTGCGTAGGCGGTTCTATAAGTCAGTGGTGAAATCCGGCAGCTCAACTGTCGATGTGCCATTGATACTGCAGAACTTGAGTACAGACGAGGTAGGCGGAATTGACGGTGTAGCGGTGAAATGCTTAGATATCGTCAAGAACACCGATAGCGAAGGCAGCTTACTAGACTGTAACTGACGCTGATGCACGAAAGTGTGGGGATCAAACAGGATTAGATACCCTGGTAGTCCACACTGTAAACGATGATTACTCGATGTTGGCGATACACAGCCAGCGTCTTAGCGAAAGCGATAAGTAATCCACCTGGGGAGTACGCCGGCAACGGTGAA
>OTU913
AGAGGGGGCAAGCGTTGCTCGGAATCACTGGGCGTAAAGGGCGCGTAGGCGGGATGGCAAGTCGGTCGTGAAATCTCTCGGCTCAACCGAGAAACGTCGGCCGATACTGCCGTTCTTGAGGGATGCAGAGGAGACTGGAATTCCCGGTGTAGCGGTGAAATGTGTAGAGATCGGGAGGAACACCGGTGGCGAAGGCGGGTCTCTGGGCATTTCCTGACGCTGAGGCGCGAAAGCGTGGGGAGCAAACGGGATTAGATACCCCGGTAGTCCACGCAGTAAACGATGCCGACTAGGCGTGGGGGGAGTTGACCCCCTCCGTGCCGGAGCCAACGCGGGAAGTCGGCCGCCTGGGGAGTACGGCCGCAAGGCTAAA
>OTU914
GGAGGATCCAAGCGTTATCCGGATTTATTGGGTTTAAAGGGTGCGTAGGCGGTTTATTAAGTCAGTGGTGAAAGCCCGGAGCTCAACTTCGGAACTGCCATTGATACTGATAGACTTGAGTACAGATGAAGTGGGCGGAATGTGACAAGTAGCGGTGAAATGCTTAGATATGTCACAGAACACCGATTGCGAAGGCAGCTCACTAAAGTGTAACTGACGCTGAGGCACGAAAGCGTGGGGATCAAACAGGATTAGATACCCTGGTAGTCCACGCCCTAAACGATGATTACTCGCTGTTAGCGATATACAGTTAGCGGCTAAGCGAAAGCGTTAAGTAATCCACCTGGGGAGTACGGTCGCAAGATTGAA
>OTU915
GTAGGGTGCAAGCGTTGTCCGGAATTATTGGGCGTAAAGAGCTCGTAGGCGGTTTGTTGCGTCGGCTGTGAAATCCCGAGGCTCAACCTCGGGTCTGCAGTCGATACGAGCAAACTAGAGTGTTGCAGGGGAGACTGGAATTCCTGGTGTAGCGGTGAAATGCGCAGATATCAGGAGGAACACCGGTGGCGAAGGCGGGTCTCTGGGCATTCCCTGACGCTGAGGCGCGAAAGCGTGGGGAGCAAACGGGATTAGATACCCCGGTAGTCCACGCGGTAAACGATGACGACTAGGTGTGGGGGGGTTAAGTCCCTTCCGTGCCGCAGCTAACGCATTAAGTCGTCCGCCTGGGGAGTACGGCCGCAAGGTTGAA
>OTU916
GGAGGGGGCAAGCGTTGTCCGGAATCACTGGGCGTAAAGCGCACGTAGGTTGTCGTGTGCGTCGATGCTGAAAGCGCCGGGCTTAACCCGGCGAGGTGCAGCGATACGACACGACTGGAGGCAGGGAGAGGGTGGCGGAATTCCGGGTGTAGTGGTGAAATGCGTAGAGATCCGGAGGAACGCCAGTGACGAAGGTGGCCACCTGGCCCTGACCTGACACTGAGGTGCGACAGCGTGGGGAGCGAACCGGATTAGATACCCGGGTAGTCCACGCCGTAAACGATGCCAGCTCGCTCTTTGCCTGCCGTTAAGGTGGGTGAGGGGCTTAGCTCACGCGGTAAGCTGGCCGCCTGGGGAGTACGAGCGCAAGCTTAAA
>OTU917
AGAGGGGGCAAGCGTTGCTCGGAATCACTGGGCGTAAAGGGCGCGTAGGCGGGATGGCAAGTCGGTCGTGAAATCCTGGGGCTCAACCCCGGAACTGCGTCCGATACTTCCGAGCTGGAGGCAGGTAGGGGAGATCGGAATTCCTGGTGTAGCGGTGAAATGCGCAGATATCAGGAGGAACACCGGTGGCGAAGGCGGATCTCTGGGCCTTGCCTGACGCTGAGGCGCGAAAGCTAGGGGAGCGAACAGGATTAGATACCCTGGTAGTCCTAGCCGTAAACGTTGGGTGCTAGGTGTGGGCGGATATCGACCCCGTCCGTGCCGAAGCTAACGCATTAAGCACCCCGCCTGGGGAGTACGGCCGCAAGGCTAAA
>OTU918
GTAGGGGGCAAGCGTTGTCCGGATTTATTGGGCGTAAAGAGCTCGTAGGCGGCTCGGTAAGTCGGATGTGAAACCTCCAGGCTCAACCTGGAGACGCCATCTGATACTGCCGTGGCTGGAGTCCGGTAGAGGAGCAGGGAATTCCTGGTGTAGCGGTGAAATGCGCAGATATCAGGAGGAACACCAGCGGCGAAGGCGCTGCTCTGGGCCGGTACTGACGCTGAGGAGCGAAAGCGTGGGGAGCGAACAGGATTAGATACCCTGGTAGTCCACGCCGTAAACGTTGGGCACTAGGTGTGGGACCCCATCGACGGGTTCTGTGCCGTAGCTAACGCATTAAGTGCCCCGCCTGGGGAGTACGGCCGCAAGGCTAAA
>OTU919
GAAGGGGGCTAGCGTTGCTCGGAATCACTGGGCGTAAAGGGTGCGTAGGCGGGTCTTTAAGTCAGGGGTGAAATCCTGGAGCTCAACTCCAGAACTGCCTTTGATACTGAAGATCTTGAGTTCGGGAGAGGTGAGTGGAACTGCGAGTGTAGAGGTGAAATTCGTAGATATTCGCAAGAACACCAGTGGCGAAGGCGGCTCACTGGCCCGATACTGACGCTGAGGCACGAAAGCGTGGGGAGCAAACAGGATTAGATACCCTGGTAGTCCACGCCGTAAACGATGATAACTAGCTGTCCGGGCACTTGGTGCTTGGGTGGCGCAGCTAACGCATTAAGTTATCCGCCTGGGGAGTACGGTCGCAAGATTAAA
>OTU920
GTAGGGAGCAAGCGTTGTCCGGAATCATTGGGCGTAAAGCGCGCGTAGGCGGCCCGATAAGTCCGCTGTAAAAGTCAACGGCTCAACTGTTGAAAGCCGGTGGATACTGTCGGGCTAGAGTACGGAAGAGGCAAGTGGAATTCCTGGTGTAGCGGTGGAATGCGCAGATATCAGGAGGAACACCTATAGCGAAGGCAGCTTGCTGGGACGTAACTGACGCTAAGGCGCGAAAGCGTGGGGAGCGAACAGGATTAGATACCCTGGTAGTCCACGCCGTAAACGATGGGAACTAGGTGTGGGAGGTGTCGACTCCTCCCGTGCCGTCGCTAACGCATTAAGTTCCCCGCCTGGGGAGTACGGCCGCAAGGCTAAA
>OTU921
GTAGGGTGCAAGCGTTGTCCGGAATTATTGGGCGTAAAGAGCTCGTAGGCGGTTTGTTGCGTCGGCTGTGAAATCCCGAGGCTCAACCTCGGGTCTGCAGTCGATACGAGCAAACTAGAGTGTTGCAGGGGAGACTGGAATTCCTGGTGTAGCGGTGAAATGCGCAGATATCAGGAGGAACACCGGTGGCGAAGGCGGGTCTCTGGGCAACAACTGACGCTGAGGAGCGAAAGCGTGGGGAGCGAACAGGATTAGATACCCTGGTAGTCCACGCCGTAAACGATGGGTGCTAGACGTTGGCGAGCTTGCTCGTCAGTGTCGCAGCTAACGCGTTAAGCACCCCGCCTGGGGAGTACGGCCGCAAGGTTGAA
>OTU922
AGAGGGTGCAAACGTTGTTCGGAATTACTGGGCGTAAAGCGCGTGTAGGCGGCTATGCAAGTCGGGCGTGAAAGCCCTCGGCTCAACCGAGGAAGTGCACTCGAAACTGCGTAGCTAGAGTCTCGGAGAGGAAGGTGGAATACTTGGTGTAGAGGTGAAATTCGTAGATATCAAGTGGAACACCGGTGGCGAAGGCGGCCTTCTGGACGATGACTGACGCTGAGACGCGAAAGCGTGGGGAGCAAACAGGATTAGATACCCTGGTAGTCCACGCTGTAAACGATGGGCACTAGGTGTCCGGGGTATTGACCCCCTGGGTGCCGCAGCTAACGCATTAAGTGCCCCGCCTGGGGAGTACGGTCGCAAGATTAAA
>OTU923
GGAGGGAGCAAGCGTTACTCGGAATTATTGGGCGTAAAGGGCGCGTAGGCGATCTGAAAAGTTCTGTGTGAAAGCCCACATGTTAACTGTGGAAGTGCACAGAAAACTGTTGGATTTGAGTTCAGGAGAGGAAGGCAGAATTCCCGGTGTAGCGGTGAAATGCGTAGAGATCGGGAGGAATACCAGTGGCGAAGGCGGCCTTCTGGACTGACACTGACGCTGAGGCGCGAAAGCCAGGGGAGCAAACGGGATTAGATACCCCGGTAGTCCTGGCTGTAAACGATGTGCACTTGGTGTGAGCCGGTTTTCGGTTCGTGCCGAAGTTAACGCAATAAGTGCACCGCCTGGGGAGTACGGTCGCAAGGCTGAA
>OTU924
AGAGGGGGCAAGCGTTGCTCGGAATCACTGGGCGTAAAGGGCGCGTAGGCGGGATGGCAAGTCAGTCGTGAAATCTCTCGGCTCAACCGAGAAACGTCGGCTGATACTGCCGTTCTTGAGGGATGCAGAGGAGACTGGAATTCCCGGTGTAGCGGTGAAATGTGTAGAGATCGGGAGGAACACCGGTGGCGAAGGCGGGTCTCTGGGCATTTCCTGACGCTGAGGCGCGAAAGCGTGGGGAGCAAACGGGATTAGATACCCTGGTAGTCCACGCCCTAAACGATGATGACTAGTTGTTGGGGGAGTTAAATCCCTTAGTAACGCAGCTAACGCGTGAAGTCATCCGCCTGGGGAGTACGGTCGCAAGATTAAA
>OTU925
GTAGGGGACGAGCGTTGTCCGGATTCATTGGGCGTAAAGAGCGCGTAGGCGGCTCGGAAAGTCGGTCGTGAAATCCTGGGGCTCAACCCCGGAACTGCGTCCGATACTTCCGAGCTGGAGGCAGGTAGGGGAGATCGGAATTCCTGGTGTAGCGGTGAAATGCGCAGATATCAGGAGGAACACCGGTGGCGAAGGCGGATCTCTGGGCCTTGCCTGACGCTGAGGCGCGAAAGCTAGGGGAGCGAACAGGATTAGATACCCTGGTAGTCCACGCCGTAAACGATGAGTGCTAGGTGCTGTGGGTATTGACCCCCGCGGTGCCGAAGCTAACGCATTAAGCACTCCGCCTGGGAAGTACGGTCGCAAGACTAAA
>OTU926
GTAGGAGGCGAGCGTTGTCCGGAATCATTGGGCGTAAAGAGCGCGCAGGCGGCTTGGCAAGTCGGGTGTGAAATCCCGGGGCTCAACCCCGGGACTGCATTCGATACTGTCAGGCTAGAGGTAGGTAGGGGAGATCGGAATTCCTGGTGTAGCGGTGAAATGCGCAGATATCAGGAGGAACACCGGTGGCGAAGGCGGATCTCTGGGCCTTACCTGACGCTCAGGCGCGAAAGCTAGGGGAGCGAACAGGATTAGATACCCTGGTAGTCCACGCTGTAAACGATGAACACTAGGTGTCGTGGGTATTGACCCCCGCGGTGCCGCAGCTAACGCATTAAGTGTTCCGCCTGGGAAGTACGGTCGCAAGACTAAA
>OTU927
GAACCGTGCGAACGTTGTTCGGAATCACTGGGCTTAAAGGGCGCGTAGGCGGGCGGCCGCGTCCGGGGTGAAATCCCACGGCTCAACCGTGGAACGGCCTCGGATACGGGCGGCCTCGAGGGGGGTAGGGGCATCTGGAACTGTGAGTGGAGCGGTGAAATGCGTTGATATTCACAGGAACTCCGGTGGCGAAGGCGAGGTGCTGGACCCCATCTGACGCTGAGGCGCGAAAGCCAGGGGAGCGAACGGGATTAGATACCCCGGTAGTCCTGGCCCTAAACGATGGGTACTAGGTAGTAGGCCGGACATGGGCTTACTGCCGGAGCGAAAGTGCTAAGTACCCCGCCTGGGGAGTATGGTCGCAAGGCTGAA
>OTU928
GTAGGGGGCAAGCGTTGTCCGGAATCATTGGGCGTAAAGAGCGTGTAGGCGGTTTGACAAGTCCGTCGTGAAAGTCCAGGGCTCAACCCTGGGATGCCGGTGGAAACTGTCGGGCTAGAGTCCGGAAGAGGCGAGTGGAATTCCTGGTGTAGCGGTGAAATGCGCAGATATCAGGAGGAACACCAACGGCGAAGGCAGCTCGCTGGGACGGTACTGACGCTGAGACGCGAAAGCGTGGGGAGCAAACAGGATTAGATACCCTGGTAGTCCACGCCGTAAACGATGGGCACTAGGTGTGGGGGGTGTCGACTCCCCCCGTGCCGGCGCTAACGCATTAAGTGCCCCGCCTGGGGAGTACGGCCGCAAGGCTAAA
>OTU929
GAAGGGGGCTAGCGTTGCTCGGAATTACTGGGCGTAAAGGGCGCGTAGGCGGACAGTTTAGTCAGAGGTGAAAGCCCAGGGCTCAACCTTGGAATTGCCTTTGATACTGGCTGTCTTGAGTTCGGGAGAGGTGAGTGGAATGCCGAGTGTAGAGGTGAAATTCGTAGATATTCGGCGGAACACCAGTGGCGAAGGCGACTCACTGGCCCGATACTGACGCTGAGGCGCGAAAGCGTGGGGAGCAAACAGGATTAGATACCCTGGTAGTCCACGCCGTAAACGATGAGTGCTAGGTGTCACGGGCTTTGACCCTCGTGGTGCCGAAGCTAACGCGTTAAGCACTCCGCCTGGGGAGTACGGCCGCAAGGCTAAA
>OTU930
GTAGGGTGCAAGCGTTGTCCGGAATTATTGGGCGTAAAGGGCTCGTAGGCGGTCCGTCACGTCGGGAGTGAAAACTCGGGGCTCAACCCCGAGCCTGCTTTCGATACGGGCGGACTAGAGGTAGGTAGGGGAGAACGGAATTCCTGGTGTAGCGGTGGAATGCGCAGATATCAGGAGGAACACCGGTGGCGAAGGCGGTTCTCTGGGCCTTACCTGACGCTGAGGAGCGAAAGCGTGGGGAGCGAACAGGATTAGATACCCTGGTAGTCCACGCCGTAAACGTTGGGCGCTAGGTGTGGGATCCATTCCACGGGTTCCGTGCCGCAGCTAACGCATTAAGCGCCCCGCCTGGGGAGTACGGCCGCAAGGCTAAA
>OTU931
GGAGGGAGCTAGCGTTGTTCGGAATTACTGGGCGTAAAGCGTACGTAGGCGGTTACTCAAGTCAGAGGTGAAAGCCCGGGGCTCAACCCCGGAACTGCCTTTGAAACTAGGTAGCTAGAATCTTGGAGAGGTCAGTGGAATTCCGAGTGTAGAGGTGAAATTCGTAGATATTCGGAAGAACACCAGTGGCGAAGGCGACTGACTGGACAAGTATTGACGCTGAGGTACGAAAGCGTGGGGAGCAAACAGGATTAGATACCCTGGTAGTCCACGCCGTAAACGATGGGCACTAGGTGTGGGGGGTGTCGACTCCCTCCGTGCCGAAGCTAACGCATTAAGTGCCCCGCCTGGGGAGTACGGCCGCAAGGCTAAA
>OTU932
GGAGGATCCAAGCGTTATCCGGATTTATTGGGTTTAAAGGGTGCGTAGGTGGGATAATAAGTCAGAGGTGAAAGCTAGCAGCTTAACTGTTAAATTGCCTTTGATACTGTTATTCTTGAGTATAGTTGGCGTTGGCGGAATGTGACATGTAGCGGTGAAATGCGTAGATATGTCACAGAACACCGATCGCGAAGGCAGCTAACGAAACTATCACTGACACTGATGCACGAAAGCGTGGGGAGCAAACAGGATTAGATACCCTGGTAGTCCACGCCGTAAACGATGATAACTCGACGTTGGCAATATACCGTTCAGCGTCCAAGCGAAAGCGTTAAGTTATCCACCTGGGGAGTACGATCGCAAGGTTGAA
>OTU933
GTAGGGGGCTAGCGTTGTCCGGACTTACTGGGCGTAAAGCGCGCGCAGGTGGACGAGTATGTGCCGTGTGAAAGCGCCGTCCTTACGATGGTGAGGTCATGGTAGACAGCTTGTCTAGAGGCTCGAAGAGGTTGATGGAATTCCGGGTGGAGCGGTGAAATGCGTAGATATCCGGAGGAACACCAGGGGCGAAAGCGGTCAACTGGTCGAGTTCTGACACTGAGGCGCGACGGCGTGGGGAGCAAACCGGATTAGATACCCGGGTAGTCCACGCAGTAAACGATGCACACCCGGTGTGGGGGCAGGATTTCCTCCTGTCTCCGTGCCCAAGGTTACCTGATGAGTGTGCCGCCTGGGGACTACGAGCGCAAGCTTAAA
>OTU934
GAAGGGGGCTAGCGTTGCTCGGAATTACTGGGCGTAAAGGGAGCGTAGGCGGATAGTTTAGTCAGAGGTGAAAGCCCAGGGCTCAACCTTGGAATTGCCTTTGATACTGGCTATCTTGAGTACGGAAGAGGTATGTGGAACTCCGAGTGTAGAGGTGAAATTCGTAGATATTCGGAAGAACACCAGTGGCGAAGGCGACATACTGGTCCGTTACTGACGCTGAGGCTCGAAAGCGTGGGGAGCAAACAGGATTAGATACCCTGGTAGTCCACGCTGTAAACGATGGGCACTAGGTGTGGGGGGTGTCGACTCCCTCCGTGCCGAAGCTAACGCATTAAGTGCCCCGCCTGGGGAGTACGGCCGCAAGGCTAAA
>OTU935
GAAGGGTGCAAGCGTTACTCGGAATCACTGGGCGTAAAGCGTGCGTAGGCGGTTCGTTAAGTCTGCTGTGAAAGCCCTGGGCTCAACCTGGGAACTGCAGTGGATACTGGCGGACTAGAGTGTGATAGAGGATGGTGGAATTCCCGGTGTAGCGGTGAAATGCGTAGAGATCGGGAGGAACACCAGTGGCGAAGGCGGCCATCTGGATCAACACTGACGCTGAGGCACGAAAGCGTGGGGAGCAAACAGGATTAGATACCCTGGTAGTCCACGCCCTAAACGATGCGAACTGGACGTTGGTTGCAACTTGGCAATCAGTGTCGAAGCTAACGCGTTAAGTTCGCCGCCTGGGGAGTACGGTCGCAAGACTGAA
>OTU936
GAACCGTGCGAACGTTATTCGGAATCACTGGGCTTAAAGCGCGCGTAGGCGGCCCGGCACGTCCGTCGCTGAAATCCCCCGGCTCAACCGGGGAAGCGGCGCGGATACGACCGGGCTGGAGCGAGGTAGGGGGAGCCGGAACGTCCGGTGGAGCGGTGAAATGCGTTGAGATCGGACGGAACGCCCGTGGCGAAAGCGGGCTCCTGGACCTCCGCTGACGCTGAGGCGCGAAAGCCAGGGGAGCGAACGGGATTAGATACCCCGGTAGTCCTGGCCGTAAACCATGAGCACTGGGTAGCGGGCTCGCCGATGGGCTCGCTGCCGCAGCGAAAGCGTGAAGTGCTCCGCCTGGGGAGTATGGTCGCAAGGCTGAA
>OTU937
GGAGGGTGCAAACGTTGCTCGGAATCATTGGGCGTAAAGCGCACGTAGGCGGTCCGCTATGTCGGGTGTGAAAGCCCTCGGCTTAACCGAGGAAGTGCATTCGAAACTGGCGGACTTGAGTACCGGAGAGGGTCGCGGAATTCCCGGTGTAGAGGTGAAATTCGTAGATATCGGGAGGAACACCAGTGGCGAAGGCGGCGACCTGGACGGATACTGACGCTGAGGTGCGAAAGCGTGGGGAGCAAACAGGATTAGATACCCTGGTAGTCCACGCCGTAAACGATGGATGCTAGTCGTCGCGGGTATTGACCCCTGCGGCAACGAAGTTAACGCATTAAGCATCCCGCCTGGGGAGTACGGCCGCAAGGCTAAA
>OTU938
GTAGGGTGCAAGCGTTAATCGGAATTACTGGGCGTAAAGCGTGCGCAGGCGGTGATGTAAGACAGGTGTGAAATCCCCGGGCTTAACCTGGGAACTGCATTTGTGACTGCATCGCTGGAGTGCGGCAGAGGGGGATGGAATTCCGCGTGTAGCAGTGAAATGCGTAGATATGCGGAGGAACACCGATGGCGAAGGCAATCCCCTGGGCCTGCACTGACGCTCATGCACGAAAGCGTGGGGAGCAAACAGGATTAGATACCCTGGTAGTCCACGCCGTAAACGATGAATGTTAGCCGTCGGGCAGTTTACTGTTCGGTGGCGCAGCTAACGCATTAAACATTCCGCCTGGGGAGTACGGTCGCAAGATTAAA
>OTU939
GAGGGGGGCAAGTGTTGTTCGGAATCACTGGGCGTAAAGGGAGCGTAGGCGGATGTTTAAGTTGGATGTTTAAAACCGAGGCCTAACCTCGGAGCGGCATCCAAAACTGGGCATCTTGAATAGGTCAGAGGCTGGTGGAATTGGAGGTGTAGCGGTGGAATGCGTAGAGATCTCCAAGAACACCTATTGCGAAGGCAGCCAGCTGGGACCATATTGACGCTGAGGCTCGAAAGCATGGGGAGCAAACAGGATTAGATACCCTGGTAGTCCATGCCGTAAACGATGAACACTAGGTTTTGGGCTCGTCAACGGTCCAGAGCCGCAGCTAACGCGTTAAGTGTTCCGCCTGGGGAATACGGTCGCAAGACTGAA
>OTU940
GTAGGGGACGAGCGTTGTCCGGATTCATTGGGCGTAAAGGGCGCGTAGGCGGCCTTCTAAGTCGAACGTGAAATCCCCGGGCTCAACCCGGGAACTGCGTCCGAGACTGGAAGGCTCGAATCCGGGAGAGGGATGTGGAATTCCAGGTGTAGCGGTGAAATGCGTAGATATCTGGAGGAACATCGGTGGCGAAGGCGGCATCCTGGACCGGTATTGACGCTGAGGCGCGAAAGCCAGGGGAGCAAACGGGATTAGATACCCCGGTAGTCCTGGCCCTAAACGATGAATGCTTGGTGTGGCGGGTATCGATCCCTGCCGTGCCGAAGCTAACGCATTAAGCATTCCGCCTGGGGAGTACGGTCGCAAGGCTGAA
>OTU941
AGGGGGTGCAAACGTTGCTCGGAATTATTGGGCGTAAAGCGCGCGTAGGCGGTTACCTAAGTTGGATGTGAAAGCCCTTGGCTTAACCGAGGAAGTGCATCCAAAACTGGGCAGCTAGAGTGTGGAAGAGGGTCGCGGAATTCCCGGTGTAGAGGTGAAATTCGTAGATATCGGGAGGAACACCAGTGGCGAAGGCGGCGACCTGGTCCGAAACTGACGCTGAGGCGCGAAAGCGTGGGGAGCAAACAGGATTAGATACCCTGGTAGTCCACGCCGTAAACGATGGGTGCTTGCTGTTGCTGGTATTGACCCCGGCAGTGGCGAAGCTAACGCGATAAGCACCCCGCCTGGGGAGTACGGCCGCAAGGCTAAA
>OTU942
GTAGGAGGCAAGCGTTATCCGGATTCACTGGGCGTAAAGCGCGTGCAGGTGGCGCGGTAAGTTGGGCGTGAAATCTCCCGGCTCAACTGGGAGAGGTCGTCCAATACTACCGTGCTTGAGAGCAGAAGAGGAAGATGGAATTCCCGGTGTAGTGGTGAAATGCGTAGATATCGGGAGGAACACCAGTGGCGAAGGCGATCTTCTGGTCTGTTTCTGACACTCAGACGCGACAGCTAGGGTAGTAAACGGGATTAGAGACCCCGGTAATCCTAGCCGTAAACGTTGGGTGCTAGGTGTGGGCGGACATCGACCCCGTCCGTGCCGAAGCTAACGCATTAAGCACCCCGCCTGGGGAGTACGGCCGCAAGGCTAAA
>OTU943
GAAGGGGGCTAGCGTTGCTCGGAATCACTGGGCGTAAAGCGCACGTAGGCGGACTCTTAAGTCGGGGGTGAAAGCCCAGGGCTCAACCCTGGAATTGCCTTCGATACTGGGAGTCTTGAGTATGGCAGAGGTTGGTGGAACTGCGAGTGTAGAGGTGAAATTCGTAGATATTCGCAAGAACACCAGTGGCGAAGGCGGCCAACTGGGCCATTACTGACGCTGAGGTGCGAAAGCGTGGGGAGCAAACAGGATTAGATACCCTGGTAGTCCACGCCGTAAACGATGGATGCTAGCCGTTGGGAAGTTTACTTCTCCGTGGCGCAGCTAACGCTTTAAGCATCCCGCCTGGGGAGTACGGTCGCAAGATTAAA
>OTU944
AGAGGGTGCGAGCGTTGTTCGGAATCACTGGGCGTAAAGCGCGCGCAGGCGGGCGTGTAAGTCAGAAGTGAAATTCCGGGGCTCAACCCCGGAGCTGCTCCTGATACTGCACGTCTGGAGACCGGTAGAGGCTGGTGGAATTCCCGGTGTAGCGGTGGAATGCGTAGAGATCGGGAAGAACACCCGTGGCGAAGGCGGCCAGCTGGGCCGGTTCTGACGCTGAGGCGCGAAAGCGTGGGGAGCAAACAGGATTAGATACCCTGGTAGTCCACGCTGTAAACGATGGGCACTAGGTGCCGGGGGGAGCGACCCCTTCGGTGCCGCAGCTAACGCGTTAAGTGCCCCGCCTGGGGAGTACGGCCGCAAGGCTGAA
>OTU945
GGAAGGTGCAAGCGTTGCTCGGAATCACTGGGCGTAAAGGGTGCGTAGGCGGCTTGGTGGGTCTGGTGTGAAAGCCCCGGGCTCAGCCCGGGAAGGGCACTAGAAACTGCCAAGCTGGAGTGCCGGAGGGGAGAGTGGAATTCCTGGTGTAGCGGTGAAATGCGTAGATATCAGGAGGAATACCGGTGGCGAAAGCGACTCTCTGGACGGCAACTGACGCTGAGGCACGAAAGCGTGGGGAGCAAACAGGATTAGATACCCTGGTAGTCCACGCTGTAAACGATGGGCACTAGGTGTCCGGGGTATTGACCCCCTGGGTGCCGCAGCTAACGCATTAAGTGCCCCGCCTGGGGAGTACGGTCGCAAGATTAAA
>OTU946
AGAGGGTGCAAGCGTTGTTCGGAATCATTGGGCGTAAAGGGCGCGTAGGCGGCCCCGTAAGTCGGATGTGAAAGCCCAGGGCTCAACCTTGGAAGTGCATCCGAAACTATGGGGCTTGAATCCCGGAGAGGGTGGTGGAATTCCCAGTGTAGAGGTGAAATTCGTAGATATTGGGAGGAACACCGGTGGCGAAGGCGACCGCCTGGACGGAGATTGACGCTGAGGCGCGAGAGCGTGGGGAGCAAACAGGATTAGATACCCTGGTAGTCCACGCCGTAAACGATGGATACTAGGTGTTGCGGGTATTGACCCCTGCAGTGCCGACGCTAACGCATTAAGTATCCCGCCTGGGAAGTACGGCCGCAAGGCTAAA
>OTU947
GTAGGGTGCAAGCGTTGTCCGGAATTATTGGGCGTAAAGAGCTCGTAGGCGGTTCGTCGCGTCGGCTGTGAAAACCCGGAGCTCAACTCCGGGCCTGCAGTCGATACGGGCGGACTTGAGTGTTGCAGGGGAGACTGGAATTCCTGGTGTAGCGGTGAAATGCGCAGATATCAGGAGGAACACCGGTGGCGAAGGCGGGTCTCTGGGCAACTACTGACGCTGAGGAGCGAAAGCGTGGGGAGCGAACAGGATTAGATACCCTGGTAGTCCACGCCGTAAACGTTGGGCGCTAGGTGTGGGGGCCATTCCACGGTCTCCGTGCCGCAGCTAACGCATTAAGCGCCCCGCCTGGGGAGTACGGCCGCAAGGTTGAA
>OTU948
GTAGGGTGCGAGCGTTAATCGGAATTACTGGGCGTAAAGCGTGCGCAGGCGGTTTTGTAAGCCAGATGTGAAATCCCCGGGCTTAACCTGGGAATGGCATTTGGGACTGCAAGGCTTGAGTGCGGCAGAGGAGACTGGAATTCCTGGTGTAGCAGTGAAATGCGTAGATATCAGGAGGAATACCGATGGCGAAGGCAGGTCTCTGGGCTGACACTGACGCTCATGCACGAAAGCGTGGGGAGCAAACAGGATTAGATACCCTGGTAGTCCACGCCGTAAACGATGGGTGCTAGACGTTGGCGAGCTTGCTCGTCAGTGTCGCAGCTAACGCGTTAAGCACCCCGCCTGGGGAGTACGGCCGCAAGGTTGAA
>OTU949
GAAGGTGGCAAGCGTTGTTCGGATTTACTGGGCGTACAGGGAGCGTAGGCGGTTGGATAAGCCCTCCGTGAAATCTCCAGGCTTAACCTGGAAAGTGCAGAGGGGACTGTTCAGCTAGAGGATGGGAGAGGAGCGCGGAATTCCCGGTGTAGCGGTGAAATGCGTAGAGATCGGGAGGAAGGCCGGTGGCGAAGGCGGCGCTCTGGAACATTTCTGACGCTGAGGCTCGAAAGCGTGGGGAGCAAACAGGATTAGATACCCTGGTAGTCCACGCCGTAAACGATGGGTGCTAGACGTTGGCGAGCTTGCTCGTCAGTGTCGCAGCTAACGCGTTAAGCACCCCGCCTGGGGAGTACGGCCGCAAGGTTGAA
>OTU950
GAACCGTGCGAACGTTGTTCGGAATCACTGGGCATAAAGGGCGCGTAGGCGGCTTATCAAGTCAGGGGTGAAATCCGGCAGCTCAACTGTCGAAGTGCCTTTGATACTGATGAGCTCGAGGGAGGTAGGGGTCTGTGGAACTTCCGGTGGAGCGGTGAAATGCGTTGATATCGGAAGGAACGCCGGTGGCGAAAGCGACAGACTGGATCTCTTCTGACGCTGAGGCGCGAAAGCCAGGGGAGCAAACGGGATTAGATACCCCGGTAGTCCTGGCCCTAAACGATGGGTACTAGATAGTGGACTTAACATGGGTTCACTGTCGAAGCAAATGTGTTAAGTACCCCGCCTGGGGAGTATGGTCGCAAGGCTGAA
>OTU951
GTAGGGGGCAAGCGTTGTCCGGAATCATTGGGCGTAAAGAGCGTGTAGGCGGTCCGGTAAGTCGGCTGTGAAAGTCCAGGGCTCAACCCTGGGATGCCGGTCGATACTGCCGGACTAGAGTTCGGAAGAGGCGAGTGGAATTCCCGGTGTAGCGGTGAAATGCGCAGATATCGGGAGGAACACCTATGGCGAAGGCAGCTCGCTGGGACGTTACTGACGCTGAGACGCGAAAGCGTGGGGAGCAAACAGGATTAGATACCCCGGTAGTCCTGGCCCTAAACGATGAATGCTTGGTGTGGCGGGTATCGATCCCTGCCGTGCCGAAGCTAACGCATTAAGCATTCCGCCTGGGGAGTACGGTCGCAAGGCTGAA
>OTU952
ATAGGTGGCAAACGTTATCCGGATTTATTGGGCGTAAAGGATGCGTAGATGGTGGAACAAGTTATTGGTCGAAGTCAGGCTCAACTTGGCAGAAGCTGGTAATACTATTCTACTTGAGGGCAGGAGAGGTTGGCGGAATTCTGTGTGGAGCGGTGAAATGCGTTGATCTGCAGAGGAACACCAAAAAAGGCGAAGGCAGCCAACTATTCTGATCCTGACATTGAGGCATGAAAGCGTGGGGAGCAAACCGGATTAGATACCCGGGTAGTCCATGCCCTAAACGATGAGTATTAGACATTGGGTATTAGCTTAGTGTCGCAGCTAACGCTTTAAATACTCCGCCTGGGTAGTACGGTCGCAAGGCTGAA
>OTU953
AGAGGGTGCAAACGTTGCTCGGAATCACTGGGCGTAAAGGGCGTGTAGGCGGGAATGTAAGTCGGGCGTGAAAGCCCCAGGCTCAACCTGGGAACTGCACTCGAAACTGCGTTTCTTGAGTATCGGAGAGGAAAGCGGAATACCTGGTGTAGAGGTGAAATTCGTAGATATCAGGTGGAACACCAGTGGCGAAGGCGGCTTTCTGGACGATAACTGACGCTGAGACGCGAAAGCGTGGGGAGCAAACAGGATTAGATACCCTGGTAGTCCACGCCGTAAACGATGATAACTAGCTGTCCGGGCACTTGGTGCTTGGGTGGCGCAGCTAACGCATTAAGTTATCCGCCTGGGGAGTACGGTCGCAAGATTAAA
>OTU954
GTAGGGGGCTAGCGTTGTCCGGAATCATTGGGCGTAAAGCGCGTGTAGGCGGCCCGGTAAGTCCGCTGTGAAAGTCGGGGGCTCAACCCTCGGAAGCCGGTGGATACTGTCGGGCTCGAGTACGGAAGAGGCGAGTGGAATTCCTGGTGTAGCGGTGAAATGCGCAGATATCAGGAGGAACACCAATTGCGAAGGCAGCTCGCTGGGACGTAACTGACGCTGAGACGCGAAAGCGTGGGGAGCAAACAGGATTAGATACCCCGGTAGTCCACGCTGTAAACGATGACGACTAGGTGTGGGGTGGGTTAGTCCATTCCGTGCCGCAGCTAACGCATTAAGTCGTCCGCCTGGGGAGTACGGCCGCAAGGTTGAA
>OTU955
GAAGGGGGCTAGCGTTGTTCGGAATTACTGGGCGTAAAGCGCACGTAGGCGGATATTTAAGTCAGGGGTGAAATCCCAGAGCTCAACTCTGGAACTGCCTTTGATACTGGGTATCTTGAGTATGGAAGAGGTAAGTGGAATTGCGAGTGTAGAGGTGAAATTCGTAGATATTCGCAGGAACACCAGTGGCGAAGGCGGCTTACTGGTCCATTACTGACGCTGAGGTGCGAAAGCGTGGGGAGCAAACAGGATTAGATACCCTGGTAGTCCACGCTGTAAACGATGGGCACTAGGTGTCCGGGGTATTGACCCCCTGGGTGCCGCAGCTAACGCATTAAGTGCCCCGCCTGGGGAGTACGGTCGCAAGATTAAA
>OTU956
AGAGGGTGCGAACGTTGTTCGGAATTACTGGGCGTAAAGCGCGTGTAGGCGGCAGCGTGTGTCGGGCGTGAAATCCCATGGCTTAACCATGGAAGTGCACCCGAAACTGCGCAGCTAGAGTCCTGGAGAGGAAGATGGAATACTTGGTGTAGAGGTGAAATTCGTAGATATCAAGTGGAACACCGGTGGCGAAGGCGGTCTTCTGGACAGTGACTGACGCTGAGACGCGAAAGCGTGGGGAGCAAACAGGATTAGATACCCTGGTAGTCCACGCCGTAAACGATGAGTGCTAGGTGTCACGGGCTTTGACCCTCGTGGTGCCGAAGCTAACGCGTTAAGCACTCCGCCTGGGGAGTACGGCCGCAAGGTTGAA
>OTU957
AGAGGGTGCAAACGTTGCTCGGAATCACTGGGCGTAAAGGGCGTGTAGGCGGGAATGTAAGTCGGGCGTGAAAGCCCCAGGCTCAACCTGGGAACTGCACTCGAAACTGCGTTTCTTGAGTATCGGAGAGGAAAGCGGAATACCTGGTGTAGAGGTGAAATTCGTAGATATCAGGTGGAACACCAGTGGCGAAGGCGGCTTTCTGGACGATAACTGACGCTGAGACGCGAAAGCGTGGGGAGCAAACAGGATTAGATACCCTGGTAGTCCACGCCGTAAACGATGAATGTTAGCCGTCGGGCAGTTTACTGTTCGGTGGCGCAGCTAACGCATTAAACATTCCGCCTGGGGAGTACGGTCGCAAGATTAAA
>OTU958
AGAGGGGGCAAGCGTTGCTCGGAATCACTGGGCGTAAAGGGCGCGTAGGCGGGATGGCAAGTCAGTCGTGAAATCTCTCGGCTCAACCGAGAAACGTCGGCTGATACTGCCGTTCTTGAGGGATGCAGAGGAGACTGGAATTCCCGGTGTAGCGGTGAAATGTGTAGAGATCGGGAGGAACACCGGTGGCGAAGGCGGGTCTCTGGGCATTTCCTGACGCTGAGGCGCGAAAGCGTGGGGAGCAAACAGGATTAGATACCCTGGTAGTCCACGCCATAAACGATGAGAACTGGATGTCGGGAGGGTCTGCCTCTCGGTGTCGTAGCTAACGCGTTAAGTTCTCCGCCTGGGGAGTACGGCCGCAAGGTTGAA
>OTU959
AGAGGGTGCGAGCGTTGTCCGGAATCACTGGGCGTAAAGGGCGCGTAGGTGGCGCCCCAAGTCAGTGGTGAAAGCTCGATGCTCAACATCGAGTCGGCCACTGAGACTGGGGGGCTCGAGCACTGTAGAGGCAGATGGAATTCCGGGTGTAGCGGTGGAATGCGTAGAGATCCGGAAGAACACCGGTGGCGAAGGCGGTCTGCTGGGCAGTTGCTGACACTGAGGCGCGACAGCGTGGGGAGCAAACAGGATTAGATACCCTGGTAGTCCACGCCGTAAACGATGGGCACTAGATGCTTGGGGGAGCGACCCCCTGAGTGTCGTCGCTAACGCAGTAAGTGCCCCGCCTGGGGAGTACGGCCGCAAGGCTGAA
>OTU960
GTAGGGTGCAAGCGTTAATCGGAATTACTGGGCGTAAAGCGTGCGCAGGCGGTTATGTAAGACAGGTGTGAAATCCCCGGGCTTAACCTGGGAACTGCATTTGTGACTGCATAGCTAGAGTACGGTAGAGGGGGATGGAATTCCGCGTGTAGCAGTGAAATGCGTAGATATGCGGAGGAACACCGATGGCGAAGGCAATCCCCTGGACCTGTACTGACGCTCATGCACGAAAGCGTGGGGAGCAAACAGGATTAGATACCCTGGTAGTCCACGCTGTAAACGATGAGTGCTAGTTGTCGGCATGCATGCATGTCGGTGACGCAGCTAACGCATTAAGCACTCCGCCTGGGGAGTACGGTCGCAAGATTAAA
>OTU961
GAAGGGGGCTAGCGTTGTTCGGATTTACTGGGCGTAAAGCGCACGTAGGCGGGTCGTTAAGTCAGGGGTGAAATCCCGGAGCTCAACTCCGGAACTGCCTTTGATACTGGCGACCTTGAGGCTGGAAGAGGTTAGTGGAATTCCCAGTGTAGAGGTGAAATTCGTAGATATTGGGAAGAACACCAGTGGCGAAGGCGGCTAACTGGTCCAGATCTGACGCTGAGGTGCGAAAGCGTGGGGAGCAAACAGGATTAGATACCCTGGTAGTCCACGCCGTAAACTATGGGTGCTAGCTGTCAGCGGGCTTGCTCGTTGGTGGCGCAGCTAACGCATTAAGCACCCCGCCTGGGGAGTACGGTCGCAAGGCTAAA
>OTU962
GTAGGGGGCAAGCGTTGTCCGGATTTATTGGGCGTAAAGCGCTCGCAGGCGGCCTGACCAAGTCGTGCGTGAAATCTCTCGGCTCAACTGGGAGCGGTCGTGCGATACTGGTCGGCTAGAGGTCGGTAGGGGGAAGTGGAATTCCGGGTGTAGTGGTGGAATGCGTAGATATCCGGAGGAACACCAGTGGCGAAGGCGGCTTCCTGGACCGATTCTGACGCTCAGGAGCGAAAGCGTGGGTAGCGATCCGGATTAGATACCCGGGTAGTCCACGCCGTAAACGATGAGCACTAGGTGTCGGGGGTATCGACCCCTCCGGTGCCGCAGCTAACGCGATAAGTGCTCCGCCTGGGGACTACGGCCGCAAGGCTAAA
>OTU963
AGAGGGTGCGAGCGTTAATCGGAATTACTGGGCGTAAAGCGCGCGTAGGCGGCTTTGCAAGTCGGGTGTGAAATCCCCAGGCTTAACCTGGGAACTGCATTCGAGACTGCATTGCTAGAGTATGGGAGAGGGAAGTGGAATTTCCGGTGTAGCGGTGAAATGCGTAGATATCGGAAGGAACATCAGTGGCGAAAGCGACTTCCTGGACCAATACTGACGCTCATGTGCGAAAGCGTGGGGAGCAAACAGGATTAGATACCCTGGTAGTCCACGCCCTAAACGATGTCAACTGGTTGTTGGGTCTTCACTGACTCAGTAACGAAGCTAACGCGTGAAGTTGACCGCCTGGGGAGTACGGCCGCAAGGTTGAA
>OTU964
GAAGGATCCAAGCGTTATCCGGATTCATTGGGTTTAAAGGGTGCGTAGGCGGGTTTGTAAGTCAGTGGTGAAAGCCGGCAGCTCAACTGTCGAATTGCCATTGATACTGCAGACCTAGAATATAGATGATGTTGGCGGAATATGACATGTAGCGGTGAAATGCATAGATATGTCATAGAACACCGATTGCGAAGGCAGCTGACAAAACTATAATTGACGCTGATGCACGAAAGTGCGGGGATCAAACAGGATTAGATACCCTGGTAGTCCGCACAGTAAACGATGATAACTAGATGTTTGCGATATACAGTAAGCGTCCAAGCGAAAGCGATAAGTTATCCACCTGGGGAGTACGCCGGCAACGGTGAA
>OTU965
GTAGGGGGCGAGCGTTGTCCGGAATCATTGGGCGTAAAGAGCTCGTAGGCGGCTCAGTAAGTCGGGTGTGAAACCCCCAGGCTCAACCTGGGGACGCCACCCGATACTGCTGTGGCTAGAGTCCAGTAGGGGAGTGTGGAATTCCCGGTGTAGCGGTGAAATGCGCAGATATCGGGAGGAACACCAGCGGCGAAGGCGGCACTCTGGGCTGGAACTGACGCTGAGGAGCGAAAGCGTGGGTAGCAAACAGGATTAGATACCCTGGTAGTCCACGCCGTAAACGATGAATGTTAGCCGTCGGGCAGTTTACTGTTCGGTGGCGCAGCTAACGCATTAAACATTCCGCCTGGGGAGTACGGTCGCAAGATTAAA
>OTU966
GGAGGGAGCTAGCGTTGTTCGGAATTACTGGGCGTAAAGCGCACGTAGGCGGCTACTCAAGTCGGGGGTGAAAGCCCGGGGCTCAACCCCGGAACTGCCCTCGAAACTAGGTAGCTAGAATCTTGGAGAGGTCAGTGGAATTCCGAGTGTAGAGGTGAAATTCGTAGATATTCGGAAGAACACCAGTGGCGAAGGCGACTGACTGGACAAGTATTGACGCTGAGGTGCGAAAGCGTGGGGAGCAAACAGGATTAGATACCCTGGTAGTCCACGCCGTAAACGATGAGTGCTAGGTGTCACGGGCTTTGACCCTCGTGGTGCCGAAGCTAACGCGTTAAGCACTCCGCCTGGGGAGTACGGCCGCAAGGCTAAA
>OTU967
AGAGGAGCCAAGCGTTGTCCGGACTGACTGGGCGTAAAGCGCACGCAGGTGGTCGTGCAAGTGCCGTGTGAAAGCGGCCCGCTTAACGGGTCGAGGCCATGGCAGACTGCGCGACTGGAGGTCGTGAGAGGTCGGTGGAATTGCCGGTGTAGTGGTGACATGCATAGATATCGGCAGGAACACCCAAGGGGAAGCCAGCCAACTGGCACGATGCTGACACTGAGGTGCGACAGCGTGGGGAGCGAACCGGATTAGATACCCGGGTAGTCCACGCCGTAAACGATGGATACTCGCCCTATGGCGGTGTAAGAGCCGTTGTGGGGCCAAGCCAACGCGATAAGTATCCCGCCTGGGAACTACGAGCGCAAGCTTAAA
>OTU968
GTAGGGGGCGAGCGTTATCCGGAGTTACTGGGCGTAAAGGGTGTGTAGGCGGTGCTATAAGTGGGGTGTGAAACGCTCAGGCTAAACCTGGGAGGTGCGCCTCAGACTGTAGGACTAGAGTGGGATAGAGGGGCGTGGAATTCCGGGTGGAGCGGTGAAATGTGTAGAGATCCGGAGGAACACCAGAGGCGCAAGCGGCGCCCTGGGTCCCAACTGACGCTGAAACACGAAAGCTTGGGGAGCGAACGGGATTAGAGACCCCGGTAGTCCAAGCCGTAAACGATGCAGACTCGATGTCCACTCCCGCAAGGGAGGGGGCGTCACAGCTAACGCGCTAAGTCTGCCGCCTGGGGAGTACGGTCGCAAGACTAAA
>OTU969
GTAGGGAGCAAGCGTTGTCCGGATTCACTGGGTGTAAAGGGTGCGCAGGCGGATTGGTAAGTCAGGGGTGAAATCTCACGGCTTAACCGTGAAATTGCCTTTGATACTGCCAATCTTGAGTTCGGGAGAGGTCGATGGAATTCCAGGTGTAGCGGTGAAATGCGTAGATATCTGGAAGAACACCAGTAGCGAAGGCGGTCGACTGGCCCGTAACTGACGCTCAGGCACGAAAGCGTGGGTAGCGAACAGGATTAGATACCCTGGTAGTCCACGCCCTAAACGATGTATGCTTGGTGTCGGCTCTTTCGAGTCGGTGCCGTAGGTAACCTGATAAGCATACCACCTGGGGAGTACGCTCGCAAGGGTGAA
>OTU970
GTAGGGTGCAAGCGTTAATCGGAATTACTGGGCGTAAAGCGTGCGCAGGCGGTGATGTAAGACAGGTGTGAAATCCCCGGGCTTAACCTGGGAACTGCATTTGTGACTGCATCGCTGGAGTGCGGCAGAGGGGGATGGAATTCCGCGTGTAGCAGTGAAATGCGTAGATATGCGGAGGAACACCGATGGCGAAGGCAATCCCCTGGGCCTGCACTGACGCTCATGCACGAAAGCGTGGGGAGCAAACAGGATTAGATACCCTGGTAGTCCACGCCGTAAACGATGATAACTAGCTGTCCGGGCACTTGGTGCTTGGGTGGCGCAGCTAACGCATTAAGTTATCCGCCTGGGGAGTACGGTCGCAAGATTAAA
>OTU971
GTAGGGGGCAAGCGTTGTCCGGATTTATTGGGCGTAAAGAGCTCGTAGGCGGTTCGCTAAGTCGGGTGTGAAACCTCCAGGCTCAACCTGGAGACGCCACCCGATACTGGTGTGACTCGAGTCCGGTAGGGGAGCGTGGAATTCCTGGTGTAGCGGTGAAATGCGCAGATATCAGGAGGAACACCAGCGGCGAAGGCGGCGCTCTGGGCCGGAACTGACGCTGAGGAGCGAAAGCGTGGGTAGCAAACAGGATTAGATACCCTGGTAGTCCTAGCCGTAAACGTTGGGTGCTAGGTGTGGGCGGACATCGACCCCGTCCGTGCCGAAGCTAACGCATTAAGCACCCCGCCTGGGGAGTACGGCCGCAAGGCTAAA
>OTU972
GTAGGTGGCAAGCGTTATCCGGATTCACTGGGCGTAAAGCGCATGCAGGTGGCACTGTAAGTAGGGCATGAAATCTCCTGGCTTAACTGGGAGACGCTGTTCTAAACTGCAGAGCTTGAGGCTGAGAGAGGGAAGTGGAATTGCCGGTGTAGTGGTGAAATGCGTAGAGATCGGCAGGAACACCCGTGGCGAAAGCGGCTTCCTGGCTCAGTCCTGACACTCAGATGCGAAAGCTAGGGGAGCGAACGGGATTAGAAACCCCGGTAGTCCTAGCCGTAAACGATGTTCACTAGGTGTCGGGGGTATTGACCCCCTCGGTGCCGAAGCCAACGCGTTAAGTGAACCGCCTGGGGACTACGGCCGCAAGGTTAAA
>OTU973
GGAGGTGGCGAGCGTTGTTCGGAATCACTGGGCGTAAAGGGCGCGTAGGCGGGGTCGGAAGTCGGGTGTGAAAGCCCCGGGCTCAACCCGGGAACGGCGCCCGAGACTCTGGCTCTTGAGTCCCGGAGAGGCGGGTGGAATTCCTGGTGTAGCGGTGAAATGTGTAGAGATCAGGAGGAACACCGGTGGCGCAGGCGGCCCGCTGGACGGAGACTGACGCTGAGGCGCGAAAGCGTGGGGAGCAAACGGGATTAGATACCCCGGTAGTCCACGCGGTAAACGATGGGGGCTAGGTGTGGGGGGTATCGACCCCCTCCGTGCCGAAGCTAACGCATTAAGCCCCCCGCCTGGGGAGTACGGCCGCAAGGTTGAA
>OTU974
GGAGGGTGCAAACGTTGTTCGGAATCACTGGGCATAAAGAGCACGTAGGCTGCGCGCTAAGTCAGGTGTGAAATCCCCCGGCTCAACCGGGGAACTGCACCTGATACTGGCGTGCTCGAGGACGGTAGGGGTGAGTGGAACTCCAGGTGGAGCGGTGAAATGCGTAGATATCTGGAGGAACACCGGTGGCGAAAGCGGCTCACTGGACCGTCTCTGACGCTGAGGTGCGAAAGCTAGGGTAGCAAACGGGATTAGATACCCCGGTAGTCCTAGCCGTAAACGATGGGCACTAGGCAATGGGGTTACCTATGGACCTCCTTGCCGGAGCTAATGTATTAAGTGCCCCGCCTGGGGAGTACGCTCGCAAGGGTGAA
>OTU975
GTAGGGTCCAAGCGTTGTCCGGATTTATTGGGCGTAAAGAGCTCGTAGGTGGTTCGCTAAGTCGGATGTGAAAACTCGGGGCTCAACCCCGAGACGCCATCCGATACTGGCGTGACTTGAGTCTGGTAGGGGAGATCGGAATTCCTGGTGTAGCGGTGAAATGCGCAGATATCAGGAGGAACACCGGTGGCGAAGGCGGATCTCTGGGCCAGTACTGACACTGAGGAGCGAAAGCGTGGGTAGCAAACAGGATTAGATACCCTGGTAGTCCACGCCGTAAACGTTGGGCACTAGGTGTGGGGTCCTATCGACGGACTCCGTGCCGTAGCTAACGCATTAAGTGCCCCGCCTGGGGAGTACGGCCGCAAGGCTAAA
>OTU976
GTAGGGTGCGAGCGTTAATCGGAATTACTGGGCGTAAAGCGTGCGCAGGTGGTCTTGTAAGCCAGATGTGAAAGCCCCGGGCTTAACCTGGGAACTGCATTTGGGACTGCAAGGCTGGAGTACGGCAGAGGGAGGTGGAATTCCACGTGTAGCAGTGAAATGCGTAGAGATGTGGAGGAACACCGATGGCGAAGGCAGCCTCCTGGGCTAGTACTGACGCTCATGCACGAAAGCGTGGGGAGCAAACAGGATTAGATACCCTGGTAGTCCACGCCCTAAACGATGACAACTAGTTGTTGGGGATTTAACATCCTTAGTAACGCAGCTAACGCGTGAAGTTGTCCGCCTGGGGAGTACGGTCGCAAGATTAAA
>OTU977
GTAGGGGGCAAGCGTTGTCCGGATTTATTGGGCGTAAAACGCTCGTAGGTGGCTACGTCAAGTCGGACGTGAAATCTCCCGGCTTAACTGGGAGGGGTCGCTCGATACTGGCGAGCTCGAGGCAGGTAGGGGGAAGCGGAATTCCCGGTGTAGTGGTGGAATGCGTAGATATCGGGAGGAACACCAGTGGCGAAGGCGGCTTCCTGGACCTGATCTGACACTGAGGAGCGAAAGCGTGGGGAGCGATCCGGATTAGATACCCGGGTAGTCCACGCCGTAAACGGTGAGCACTAGGTGTCGGGGGTATCGACCCCTCCGGTGCCGCAGCTAACGCATTAAGTGCTCTGCCTGGGGAGTACGGCCGCAAGGCTAAA
>OTU978
GGAGGGTGCGAGCGTTAATCGGAATTACTGGGCGTAAAGCGCGCGTAGGCGGTTGAGCAAGTCGGATGTGAAAGCCCTGGGCTTAACCTGGGAATTGCATTCGAGACTGCTCGGCTAGAGTTTGGTAGAGGAAAGCGGAATTCCGGGTGTAGCGGTGAAATGCGTAGATATCCGGAGGAACATCAGTGGCGAAGGCGGCTTTCTGGACTGAAACTGACGCTGAGGTGCGAAAGCGTGGGGAGCAAACAGGATTAGATACCCTGGTAGTCCACGCCGTAAACTATGAGAACTAGCCGTTGGGAAGGTTTAACTTTTTAGTGGCGCAGCTAACGCGATAAGTTCTCCGCCTGGGGAGTACGGCCGCAAGGTTGAA
>OTU979
GGAGGGGGCAAGCGTTGTTCGGAATCATTGGGCGTAAAGGGCGCGTAGGCGGCCTGTCAAGTCGGACGTGAAATCCCTCGGCTCAACCGAGGAACCGCGCTCGATACTGGCGGGCTAGAGTCCGGGAGGGGATGGTGGAATTCCCAGTGTAGCGGTGAAATGCGTAGATATTGGGAAGAACACCGGTGGCGAAGGCGGCCATCTGGACCGGAACTGACGCTGAGGCGCGAAAGCTAGGGGAGCGAATGGGATTAGATACCCCGGTAGTCCTAGCTGTAAACGATGGGCACTTGATGTGGCAGGTTCTGACCCCTGCCGTGTCGAAGCTAACGCGTTAAGTGCCCCGCCTGGGGAGTACGGTCGCAAGGCTGAA
>OTU980
GGAGGGGGCCAGCGTTGTTCGGAATCATTGGGCGTAAAGGGCGCGTAGGCGGCTTTGTAAGTCCGTTGTGAAATCCCTCGGCTCAACCGAGGAACTGCGACGGATACTGCTTGGCTTGAGTCCCGGAGAGGGTAGCGGAATTCCCAGTGTAGCGGTGAAATGCGTAGATATTGGGAGGAACATCGGTGGCGAAGGCGGCTACCTGGACGGGTACTGACGCTGAGGCGCGAAAGCTAGGGGAGCAAACAGGATTAGATACCCTGGTAGTCCTAGCTGTAAACGATGGGCACTTGGTGTTGCGGGTATCGACCCCTGCAGTGCCGAAGCTAACGCATTAAGTGCCCCGCCTGGGGAGTACGGTCGCAAGGCTGAA
>OTU981
GAACCGGACAAACGTTATTCGGAATTATTGGGCTTAAAGGGTGCGTAGGCGGTGTGGTAAGTGAGGTGTGAAATCCCTCGGCTCAACCGAGGAATTGCGCTTCATACTGCCATGCTAGAGGGAGACAGGGGTAAGCGGAACTGATGGTGGAGCGGTGAAATGCGTTGATATCATCAGGAACACCGGTGGCGAAAGCGGCTTACTGGGTCTTCTCTGACGCTGAGGCACGAAAGCTAGGGTAGCGAACGGGATTAGATACCCCGGTAGTCCTAGCCGTAAACGATGAGCACTTGATTGAGGGCCCCCCCATAGGCTCTCGATCGCAGCGAAAGTGTTAAGTGCTCCGCCTGGGGAGTATGGTCGCAAGGCTGAA
>OTU982
AGAGGGTGCGAGCGTTAATCGGAGTGACTGGGCGTAAAGGGCGCGTAGGCGGTTAGATTAGTCTGATGTGAAAGACCTGGGCTTAACCTGGGATGTGCATTGGAAACGGTCTAGCTAGAGTTTGAGAGAGGGAAGTGGAATTTCCGGTGTAGCGGTGAAATGCGTAGAGATCGGAAAGAACACTCGTGGCGAAGGCGACTTTCTGGCTCAAAACTGACGCTGAGGCGCGAAAGCGTGGGGAGCAAACAGGATTAGATACCCTGGTAGTCCACGCGGTAAACGATGAGAACTGGAGGTATGTAGGCGTAAGCCTGTGTGTCTCTAAGCTAACGCACTAAGTTCTCCGCCTGGGGAGTACGGCCGCAAGGTTAAA
>OTU983
AGAGGGTGCAAACGTTGCTCGGAATCACTGGGCGTAAAGGGCGTGTAGGCGGGAAGGTAAGTCGGGCGTGAAATCCCTGGGCTCAACCCAGGAACTGCACTCGAAACTACTTTTCTTGAGTGCCGGAGAGGAAAGCGGAATTCCTGGTGTAGAGGTGAAATTCGTAGATATCAGGAGGAACACCAGTGGCGAAGGCGGCTTTCTGGACGGTAACTGACGCTGAGACGCGAAAGCGTGGGGAGCAAACAGGATTAGATACCCTGGTAGTCCACGCCGTAAACGTTGGGCGCTAGGTGTGGGGCTCATTCCACGAGTTCCGTGCCGCAGCTAACGCATTAAGCGCCCCGCCTGGGGAGTACGGCCGCAAGGCTAAA
>OTU984
GGAGGGTGCAAGCGTTGTTCGGAATTACTGGGCGTAAAGCGTACGTAGGCGGCGGATTAAGTCGAATGTTAAAGCCTGGGGCTCAACCCCAGAGATGCACTCGATACTGGTCTGCTAGAGGGTGATAGAGGAAAGCGGAATTCCCAGTGTAGCGGTGAAATGCGTAGATATTGGGAGGAACATCAGTAGCGAAGGCGGCTTTCTGGGTCACACCTGACGCTGAGGTACGAAAGCGTGGGGAGCAAACGGGATTAGATACCCCGGTAGTCCACGCCGTAAACGATGGATGCTAGGTGTAGCGGGTATCGACCCCTGCTGTGCCGTAGCCAACGCGTTAAGCATCCCGCCTGGGGAGTACGGTCGCAAGACTGAA
>OTU985
CAGCACCCCGAGTGGTCGGGACGATTATTGGGCCTAAAGCATCCGTAGCCGGTTTTACAAGTCCTCCGTTAAATCCAACTGCTTAACAGATGGGCCGCGGAGGATACTATAAGACTAGGAGGCAGGAGAGGCAAGCGGTACTCAGTGGGTAGGGGTAAAATCCGTTGATCCATTGAAGACCACCAGTGGCGAAGGCGGCTTGCCAGAATGCGCTCGACGGTGAGGGATGAAAGCTGGGGGAGCAAACCGGATTAGATACCCGGGTAGTCCCAGCTGTAAACGATGCAGACTCGGTGATGGACTAGCTTCATGCTAGTCCAGTGCCGCAGGGAAGCCGTTAAGTCTGCCGCCTGGGTAGTACGGTCGCAAGACTGAA
>OTU986
GGGGGGTGCGAGCGTTGTCCGGAATCACTGGGCGTAAAGGGCGCGTAGGTGGTCTTATAAGGGTGTGGTGAAAGCCCGGGGCTCAACCCCGGGTCGGCCGTGCCGACTGTGAGACTAGAGTGCTGTAGGGGCAGGCGGAATTCCGGGTGTAGCGGTGGAATGCGTAGAGATCCGGAGGAAGACCGGTGGCGAAGGCGGCCTGCTGGGCAGATACTGACACTGAGGCGCGACAGCGTGGGGAGCAAACAGGATTAGATACCCTGGTAGTCCACGCCGTAAACGATGGGTACTAGGTGCCTGGGGGAGCGACCCCTTGGGTGCCGGCGCTAACGCAGGAAGTACCCCGCCTGGGGAGTACGGCCGCAAGGCTGAA
>OTU987
GTAGGGGGCAAGCGTTGTCCGGAATTATTGGGCGTAAAGAGCGTGTAGGCGGCCAGGTAGGTCTGCTGTGAAAACTCGAGGCTCAACCTCGAGCTGTCGGTGGAAACCATCTGGCTAGAGTCCGGAAGAGGAGAATGGAATTCCTGGTGTAGCGGTGAAATGCGCAGATATCAGGAAGAACACCCGTGGCGAAGGCGGTTCTCTGGGACGGTACTGACGCTGAGACGCGAAAGCGTGGGGAGCAAACAGGATTAGATACCCTGGTAGTCCACGCCGTAAACGATGGATGCTAGCCGTTGGCAGGCTTGCCTGTCAGTGGCGCAGCTAACGCATTAAGCATCCCGCCTGGGGAGTACGGTCGCAAGATTAAA
>OTU988
GGGGGGGGCAAGCGTTGTTCGGAATTACTGGGCGTAAAGGGTTTGTAGGTGGCTTGTTAAGTCAGACGTGAAATCCCTCAGCTTAACTGGGGAACTGCGTCTGATACTGGTGAGCTTGAGTGCAGGAGAGGAACGCGGAATTCCAGGTGTAGCGGTGAAATGCGTAGATATCTGGAGGAACACCGGTGGCGAAGGCGGCGTTCTGGACTGCAACTGACACTGATAAACGAAAGCCAGGGTAGCAAACGGGATTAGATACCCCGGTAGTCCTGGCCCTAAACGATGAATGCTTGGTGTGGCGGGTATCGATCCCTGCCGTGCCGAAGTTAACGCGATAAGCATTCCGCCTGGGGAGTACGGTCGCAAGGCTGAA
>OTU989
GTAGGTGGCAAGCGTTGTCCGGATTTATTGGGTTTAAAGGGTGCGTAGGTGGTCTATTAAGTCAGTGCTGAAATATCCCGGCTTAACCGGGAGGGTGGCATTGATACTGATGGACTTGAGTAAAGTTGAGGTAGGCGGAATTGACGGTGTAGCGGTGAAATGCTTAGATATCGTCAAGAACACCTATTGCGAAGGCAGCTTACTAAGCTTTAACTGACACTGATGCACGAAAGTGTGGGGATCAAACAGGATTAGATACCCTGGTAGTCCACACTGTAAACGTTGAAGACTCGCTGTTGGCGATACAATGTCAGCGGCTGAGAGAAATCGTTAAGTCTTCCACCTGGGGAGTACGCCGGCAACGGTGAA
>OTU990
GTAGGGGCCGAGCGTTGTCCGGAGTTACTGGGCGTAAAGCGCGCGCAGGCGGCCCGCTGCGCCCGGCGTGAAAGCCCCCGGCTCAACCGGGGAACGGCGTCGGGGACGGGCGGGCTTGAGGGCGGCAGGGGTTGGTGGAATGTCCGGTGTAGTGGTGAAATGCGTAGAGATCGGACGGAACACCCGTGGCGAAGGCGGCCAACTGGGCCGACCCTGACGCTGAGGCGCGAAGGCGTGGGGAGCGAACGGGATTAGATACCCCGGTAGTCCACGCAGTAAACGATGCCGACTAGGCGTGGGGGGACTTGACCCCCTCCGTGCCGGAGCTAACGCGGGAAGTCGGCCGCCTGGGGAGTACGGCCGCAAGGCTAAA
>OTU991
AGAGGGGGCAAGCGTTGCTCGGAATCACTGGGCGTAAAGGGCGCGTAGGCGGGATGACAAGTCGGTCGTGAAATCCCTGGGCTCAACTCAGGGGGGTCGGCCGATACTGCCATTCTTGAGGGATGCAGAGGAGACTGGAATTCCCGGTGTAGCGGTGAAATGTGTAGAGATCGGGAGGAACACCGGTGGCGAAGGCGGCATCCTGGACCGGTATTGACGCTGAGGCGCGAAAGCCAGGGGAGCAAACGGGATTAGATACCCCGGTAGTCCTGGCCCTAAACGATGAATGCTTGGTGTGGCGGGTATCGATCCCTGCCGTGCCGAAGCTAACGCATTAAGCATTCCGCCTGGGGAGTACGGTCGCAAGGCTGAA
>OTU992
AGGGGGTGCAAACGTTGCTCGGAATCATTGGGCGTAAAGCGCACGTAGGCGGTCTGTTATGTCGGATGTGAAAGCCCTTGGCTTAACTGAGGAAGTGCATCCGAAACTGGCAGGCTAGAGTACTAAAGAGGGTCGCGGAATTCCCGGTGTAGAGGTGAAATTCGTAGATATCGGGAGGAACACCGGTGGCGAAGGCGGCGACCTGGGTAGATACTGACGCTGAGGTGCGAAAGCGTGGGGAGCAAACAGGATTAGATACCCTGGTAGTCCACGCTGTAAACGATGGGCACTAGGTGTCCGGGGTATTGACCCCCTGGGTGCCGCAGCTAACGCATTAAGTGCCCCGCCTGGGGAGTACGGTCGCAAGATTAAA
>OTU993
GTAGGGTGCGAGCGTTAATCGGAATTACTGGGCGTAAAGCGTGCGCAGGCGGTTGTGTAAGACAGGTGTGAAATCCCCGGGCTTAACCTGGGAACTGCGCTTGTGACTGCACAGCTAGAGTACGGCAGAGGGGGGTGGAATTCCACGTGTAGCAGTGAAATGCGTAGATATGTGGAGGAACACCGATGGCGAAGGCAGCCCCCTGGGCCTGTACTGACGCTCATGCACGAAAGCGTGGGGAGCAAACAGGATTAGATACCCTGGTAGTCCACGCCCTAAACGATGTCGACTAGTTGTTCGGGAAGGTGACTTCTTGAGTAACGAAGCTAACGCGTGAAGTCGACCGCCTGGGGAGTACGGTCGCAAGATTAAA
>OTU994
GTAGGGTGCAAGCGTTGTCCGGAATTATTGGGCGTAAAGAGCTCGTAGGCGGCTTGTCGCGTCGATTGTGAAAACCCAGGGCTCAACCCTGGGCCTGCGTTCGATACGGGCAAGCTAGAGTATGGCAGGGGAGACTGGAATTCCTGGTGTAGCGGTGAAATGCGCAGATATCAGGAGGAACACCGGTGGCGAAGGCGGGTCTCTGGGCCATTACTGACGCTGAGGAGCGAAAGCGTGGGGAGCGAACAGGATTAGATACCCTGGTAGTCCACGCCGTAAACGTTGGGCGCTAGGTGTGGGGAACCTTCCACGTTCTCTGTGCCGCAGCTAACGCATTAAGCGCCCCGCCTGGGGAGTACGGCCGCAAGGCTAAA
>OTU995
AGAGGGGGCAAGCGTTGTCCGGACTTACTGGGTGTAAAGCGCATGCAGGTGGCTGTGCAAGTATGCTGTGAAAGCCCCGTGCTTAACACGGGGAGGCCAGTATAGACTGCACGGCTCGAGGACTGCAGAGGGTAGGGGAATTGCTGGTGTAGTGGTGAAATGCGTAGAGATCAGCAGGAACACCAAGGCCGAAGGGACCTACCTGGGCAGTATCTGACACTCAAGTGCGACAGCGTGGGGAGCGAACCGGATTAGATACCCGGGTAGTCCACGCCGTAAACGATGGATGCTCGGCGTTTGGGGGAGAAATCTCCTGGGCGCCTCAGCTGACGCGGAAGCATCCCACCTGGGAACTACGAGCGCAAGCTTAAA
>OTU996
GGAGGGTGCTAGCGTTGTTCGGAATGACTGGGCGTAAAGGGCGCGTAGGCGGCCGCTTGCGTCGGATGTGAAAGCCCGGGGCTCAACCCCGGAACGGCATCCGATACGGGGCGGCTCGAGACCGAGAGAGGTGAGTGGAATACCCAGTGTAGAGGTGAAATTCGTAGATATTGGGTGGAACACCGGTGGCGAAAGCGGCTCACTGGCTCGGTTCTGACGCTGAGGCGCGAAAGCGTGGGGAGCAAACAGGATTAGATACCCTGGTAGTCCACGCCGTAAACGATGGGTGCTAGACGTTGGCGAGCTTGCTCGTCAGTGTCGCAGCTAACGCGTTAAGCACCCCGCCTGGGGAGTACGGCCGCAAGGTTGAA
>OTU997
GTAGGGGGCAAGCGTTGTCCGGAATTATTGGGCGTAAAGAGCGTGTAGGCGGCCAGGTAGGTCTGCTGTGAAAACTCGAGGCTCAACCTCGAGCTGTCGGTGGAAACCATCTGGCTAGAGTCCGGAAGAGGAGAATGGAATTCCTGGTGTAGCGGTGAAATGCGCAGATATCAGGAAGAACACCCGTGGCGAAGGCGGTTCTCTGGGACGGTACTGACGCTGAGACGCGAAAGCGTGGGGAGCAAACAGGATTAGATACCCCGGTAGTCCACGCTGTAAACGATGACGACTAGGTGTGGGGGGGGTTAGTCCCTTCCGTGCCGCAGCTAACGCATTAAGTCGTCCGCCTGGGGAGTACGGCCGCAAGGTTGAA
>OTU998
GTAGGAGGCGAGCGTTATCCGGAGTTACTGGGCGTAAAGCGTATGTAGGTGGCATGACACGTCAAATGTGAAAGCTCCTGGCTAAACCAGGAGAGTGCGTGTGATACGGTCAGGCTAGAGGGTGATAGAGGAGCGTAGAATTCCGGGTGTAGTGGTGAAATGCGTAGAGATCCGGAGGAATACCAGTGGCGCAGGCGGCGCTCTGGGTCACACCTGACACTGAGATACGAAGGCATGGGGAGCGAACGGGATTAGAAACCCCGGTAGTCCATGCAGTAAACGATGCACACTGGACGTCTGGAAGTCGAAAGATTTCTGGGTATCGAAGCAAACGCGATAAGTGTGCCGCCTGGGAAGTACGGTCGCAAGACTAAA
>OTU999
GTAGGGGGCAAGCGTTGCCCGGATTCACTGGGCGTAAAGCGGGTGTAGGCGGTTCTCTAAGTCAGATGTGAAATCCAGCGGCTCAACCGCTGAATTGCATCTGATACTGGGGAACTTGAGGACGGTAGAGGTCGGTGGAATTCCCGGTGTACCGGTGAAATGGGCAGATATCGGGAGGAACACCAGTGGCGAAGGCGGCCGACTGGGCCGATCCTGACGCTGAGACCCGAAAGCCAGGGTAGCGAACCGGATTAGATACCCGGGTAGTCCTGGCCGTAAACGGTGCGAACTAGGTGTGGGGGCCTTCACGGCCTCCGTGCCGAAGCTAACGCATTAAGTTCGCCGCCTGGGGAGTACGGCCGCAAGGCTAAA
>OTU1000
GTAGGTGGCAAGCGTTGTCCGGATTTACTGGGCGTAAAGCGCGCGCAGGCGGGCTGGTCAGTCTGGGGTGAAATCTCACGGCTCAACCGTGAGAGGTCCCTGGATACTACTAGCCTTGAGGGGCTCAGAGGAGAGTGGAATTCCGGGTGTAGTGGTGGAATGCGTAGATATCCGGAGGAACACCAGTGGCGAAAGCGGCTCTCTGGGGGCAACCTGACGCTGAGGCGCGAAAGCGTGGGGAGCGAACCGGATTAGATACCCGGGTAGTCCACGCCGTAAACGATGAGTACTAGTTGTCGGGGGTATCGACCCCCTCGGTAACGAAGCTAACGCGATAAGTACTCCGCCTGGGGACTACGACCGCAAGGTTAAA
>OTU1001
GTAGGGGGCTAGCGTTGTCCGGATTTACTGGGCGTAAAGCGCGTGCAGGCGGTTCGTTAAGTCCCGTGTTAAAGCCTCCGGCTCAACCGGAGAACGCCGCGGGAAACTGGCGAGCTTGAGGGCGGTAGAGGGTGATGGAATTCCCGGTGTAGCGGTGAAATGCGTAGATATCGGGAGGAACGCCAGTGGCGAAGGCGGTCACCTGGGCCGTCCCTGACGCTGAGACGCGAAAGCTGGGGGAGCAAACGGGATTAGATACCCCGGTAGTCCCAGCTGTAAACGATGCTCACTAGGTGTTGGGGGGTTACTCCCTCAGTGCCGCAGCTAACGCATTAAGTGAGCCGCCTGGGGAGTACGGCCGCAAGGTTGAA
>OTU1002
GTAGGGTGCAGGCGTTAATCGGAATTACTGGGCGTAAAGCGTGCGCAGGCGGTTTCTTAAGTCAGATGTGAAAGCCCCGGGCTTAACCTGGGAACTGCGTTTGAAACTGGGAGACTTGAGTGTGGCAGAGGGGGGTGGAATTCCACGTGTAGCAGTGAAATGCGTAGATATGTGGAGGAACACCAATGGCGAAGGCAGCCCCCTGGGTCAACACTGACGCTCATGCACGAAAGCGTGGGGAGCAAACAGGATTAGATACCCTGGTAGTCCACGCCCTAAACGATGTCAACTGGTTGTTGGGGGATTAACTCCCTTAGTAACGAAGCTAACGCGTGAAGTTGACCGCCTGGGGAGTACGGCCGCAAGGTTAAA
>OTU1003
GTAGGGTGCGAGCGTTGTCCGGAATTATTGGGCGTAAAGAGCTCGTAGGCGGTCCGTCACGTCGGGTGTGAAATTCCAGGGCTCAACCCTGGACCTGCATTCGATACGGGCGGACTAGAGTTCGGTAGGGGAGACTGGAATTCCTGGTGTAGCGGTGAAATGCGCAGATATCAGGAGGAACACCGGTGGCGAAGGCGGGTCTCTGGGCCGATACTGACGCTGAGGAGCGAAAGCGTGGGGAGCGAACAGGATTAGATACCCTGGTAGTCCACGCCGTAAACGTTGGGCGCTAGGTGTGGGGGACCTTCCACGTCCTCTGTGCCGCAGCTAACGCATTAAGCGCCCCGCCTGGGGAGTACGGCCGCAAGGCTAAA
>OTU1004
AGAGGGTGCGAGCGTTAATCGGAATTACTGGGCGTAAAGCGCACGTAGACGGTCTTGTAAGTCGGGTGTGAAAGCCCCGGGCTTAACCTGGGAACTGCATTCGAGACTGCATTACTGGAGTATGGGAGAGGGCAGTGGAATTTCCGGTGTAGCGGTGAAATGCGTAGATATCGGAAGGAACATCAGTGGCGAAAGCGACTGCCTGGCCCAATACTGACGTTCATGTGCGAAAGCGTGGGGAGCAAACAGGATTAGATACCCTGGTAGTCCACGCCATAAACGATGACAACTAGATGTCGGGAGGGTTAGCCTCACGGTGTCGCAGCTAACGCGTTAAGTTGTCCGCCTGGGGAGTACGGCCGCAAGGTTGAA
>OTU1005
AGAGGGTGCGAGCGTTGTTCGGAATCATTGGGCGTAAAGGGCGTGTAGGCGGTTTGTTAAGTCATGTGTGAAATCCCTCGGCTCAACCGGGGAACGACGCATGAAACTGGCAAGCTAGAGTACCAAAGAGGGGGGTGGAATTCCCGGTGTAGCGGTGAAATGCGTAGATATCGGGAGGAACACCTGTGGCGAAGGCGACCCCCTGGTTGGATACTGACGCTGATACGCGAAAGCGTGGGGAGCAAACAGGATTAGATACCCTGGTAGTCCACGCCGTAAACGATGAGTGCTAGGTGCTGTGGGTATTGACCCCCGCGGTGCCGAAGCTAACGCATTAAGCACTCCGCCTGGGAAGTACGGTCGCAAGACTAAA
>OTU1006
GAAGGGGGCTAGCGTTGCTCGGAATTACTGGGCGTAAAGGGCGCGTAGGCGGACAGTTTAGTCAGAGGTGAAAGCCCAGGGCTCAACCTTGGAATTGCCTTTGATACTGGCTGTCTTGAGTTCGGGAGAGGTGAGTGGAATGCCGAGTGTAGAGGTGAAATTCGTAGATATTCGGCGGAACACCAGTGGCGAAGGCGACTCACTGGCCCGATACTGACGCTGAGGCGCGAAAGCGTGGGGAGCAAACAGGATTAGATACCCTGGTAGTCCACGCCGTAAACGATGATAACTAGCTGTCCGGGCACTTGGTGCTTGGGTGGCGCAGCTAACGCATTAAGTTATCCGCCTGGGGAGTACGGTCGCAAGATTAAA
>OTU1007
GTAGGAGGCAAGCGTTATCCGGATTCACTGGGCGTAAAGCGCGTGCAGGTGGCGCGGTAAGTTGGGCGTGAAATCTCCCGGCTCAACTGGGAGAGGTCGTCCAATACTACCGTGCTTGAGAGCAGAAGAGGAAGATGGAATTCCCGGTGTAGTGGTGAAATGCGCAGATATCAGGAGGAACACCGGTGGCGAAGGCGGATCTCTGGGCCTTACCTGACGCTGAGGCGCGAAAGCTAGGGGAGCGAACAGGATTAGATACCCTGGTAGTCCTAGCCGTAAACGTTGGGTGCTAGGTGTGGGCGGACATCGACCCCGTCCGTGCCGAAGCTAACGCATTAAGCACCCCGCCTGGGGAGTACGGCCGCAAGGCTAAA
>OTU1008
GTAGGTGGCAAGCGTTGTCCGGATTTACTGGGCGTAAAGAGCGCGCAGGCGGTCAAATAAGTCGAATGTGAAAGCCCCCGGCTCAACTGGGGAGGGTCATTCGATACTGTTCGACTTGAAGGCAGGAGAGGGAAGCGGAATTCCCGGTGTAGTGGTGAAATGCGTAGATATCGGGAGGAACACCAGTGGCGAAGGCGGCTTTCTGGCCTGTTCTTGACGCTGAGGCGCGAAAGCCAGGGGAGCAAACGGGATTAGATACCCCGGTAGTCCTGGCTGTAAACGATGGACACTAGGTGTTGGTGGTATCAACCCCACCAGTGCCGTAGCTAACGCATTAAGTGTCCCGCCTGGGGAGTACGGCCGCAAGGCTAAA
>OTU1009
GTAGGGACCAAGCGTTGTCCGGATTCATTGGGCGTAAAGAGCTCGTAGGCGGTTCGATAAGTCGGGTGTGAAACCTCCAGGCTCAACCTGGAGACGCCACCCGATACTGTCGTGACTAGAGTCCAGTAGGGGAGCGTGGAATTCCTGGTGTAGCGGTGAAATGCGCAGATATCAGGAGGAACACCGGTGGCGAAGGCGGATCTCTGGGCCTTACCTGACGCTGAGGCGCGAAAGCTAGGGGAGCGAACAGGATTAGATACCCTGGTAGTCCTAGCCGTAAACGTTGGGTGCTAGGTGTGGGCGGACATCGACCCCGTCCGTGCCGAAGCTAACGCATTAAGCACCCCGCCTGGGGAGTACGGCCGCAAGGCTAAA
>OTU1010
GTAGGGGGCGAGCGTTGTCCGGAATCATTGGGCGTAAAGAGCTCGTAGGCGGCTCAGTAAGTCGGGTGTGAAACCCCCAGGCTCAACCTGGGGACGCCACCCGATACTGCTGTGGCTAGAGTCCAGTAGGGGAGTGTGGAATTCCCGGTGTAGCGGTGAAATGCGCAGATATCGGGAGGAACACCAGCGGCGAAGGCGGCACTCTGGGCTGGAACTGACGCTGAGGAGCGAAAGCGTGGGTAGCAAACAGGATTAGATACCCTGGTAGTCCACGCCCTAAACGATGTCAACTGGTTGTTGGGTCTTCACTGACTCAGTAACGAAGCTAACGCGTGAAGTTGACCGCCTGGGGAGTACGGCCGCAAGGTTGAA
>OTU1011
AGAGGGTGCAAGCGTTGTTCGGAATTATTGGGCGTAAAGCGCGTGTAGGCGGCTTTGCAAGTCGGGTGTGAAAGCCCTCAGCTCAACTGAGGAAGTGCGCCCGAAACTGCAGAGCTTGAGTGCCGGAGAGGGTGGCGGAATTCCCCAAGTAGAGGTGAAATTCGTAGATATGGGGAGGAACACCGGTGGCGAAGGCGGCCACCTGGACGGTAACTGACGCTGAGACGCGAAAGCGTGGGGAGCAAACAGGATTAGATACCCTGGTAGTCCACGCCGTAAACGATGGGTGCTAGACGTTGGCGAGCTTGCTCGTCAGTGTCGCAGCTAACGCGTTAAGCACCCCGCCTGGGGAGTACGGCCGCAAGGTTGAA
>OTU1012
GTAGGAGGCAAGCGTTATCCGGATTCACTGGGCGTAAAGCGCGTGCAGGTGGCGCGGTAAGTTGGGCGTGAAATCTCCCGGCTCAACTGGGAGAGGTCGTCCAATACTACCGTGCTTGAGAGCAGAAGAGGAAGATGGAATTCCCGGTGTAGCGGTGAAATGCGCAGATATCGGGAGGAACACCAGCGGCGAAGGCGGCACTCTGGGCTGGAACTGACGCTGAGGAGCGAAAGCGTGGGTAGCAAACAGGATTAGATACCCTGGTAGTCCACGCCGTAAACGTTGGGCACTAGGTGTGGGGACCCTCCAACGGTCTCCGTGCCGTAGCTAACGCATTAAGTGCCCCGCCTGGGGAGTACGGCCGCAAGGCTAAA
>OTU1013
GTAGGGTGCAAGCGTTGTCCGGATTCATTGGGCGTAAAGGGCTAGTAGGCGGCTTAGCAAGTCGGGTGTGAAAACTTCAGGCTCAACCTGGAGCGGCCATCCGATACTGCTATGGCTAGAGTCCGGTAGGGGACCACGGAATTCCTGGTGTAGCGGTGAAATGCGCAGATATCAGGAGGAACACCGATGGCGAAGGCAGTGGTCTGGGCCGGAACTGACGCTGAATAGCGAAAGCGTGGGTAGCGAACAGGATTAGATACCCTGGTAGTCCACGCCGTAAACGTTGGGCACTAGGTGTGGGGAGTTATCAACGCTCTCCGTGCCGTAGCTAACGCATTAAGTGCCCCGCCTGGGGAGTACGGCCGCAAGGCTAAA
>OTU1014
AGAGGGGGCAAGCGTTATTCGGAATTATTGGGCGTAAAGGGCGCGTAGGCGGCTTTTCAAGTGACGGGTGAAATCCCTCGGCTTAACCGAGGAACTGCCTGTCAGACTGGAAGGCTTGAGACCGGGAGAGGTGAGTGGAATTCCCAGTGTAGCGGTGAAATGCGTAGATATTGGGAGGAACACCAGTGGCGAAGGCGGCTCACTGGACCGGAACTGACGCTGAGGCGCGAAAGCGTGGGGAGCAAACAGGATTAGATACCCTGGTAGTCCTAGCCGTAAACGTTGGGTGCTAGGTGTGGGCGGACATCGACCCCGTCCGTGCCGAAGCTAACGCATTAAGCACCCCGCCTGGGGAGTACGGCCGCAAGGCTAAA
>OTU1015
AGAGGTGCCAAGCGTTAGGCGGAATCACTGGGCTTAAAGCGTGTGTAGGCGGAATTGTAAGTACCTTGTGAAATCCCACGGCTCAACCGTGGAACTGCTCGGTATACTGCTTTTCTTGAGCCACTTAGGGGCTGTCGGAACAAACGGTGGAGCGGTGAAATGCGTAGATATCGTTTGGAACGCCAAAGGTGAAAACAGACAGCTGGGAGTGTGCTGACGCTGAGACACGAAAGCCAGGGGAGCGAACGGGATTAGATACCCCGGTAGTCCTGGCCCTAAACGATGGGAACTAGCTAGTAGGGTTCACATGGCTTTACTGGCGAAGCAAAAGTGCTAAGTTCCCCGCCTGGGGAGTATGGTCGCAAGGCTGAA
>OTU1016
GTAGGGGCCGAGCGTTGTCCGGAATTACTGGGCGTAAAGCGCGCGCAGGCGGCGTTCTAAGCCCGACGTGAAAGCCCCCGGCTCAACCGGGGAGGGTCGTCGGGGACTGGGACGCTTGAGGGCGGTAGGGGCCGGTGGAATTCCCGGTGTAGTGGTGAAATGCGTAGAGATCGGGAGGAACACCAGTAGCGAAGGCGGCCGGCTGGGCCGACCCTGACGCTGAGGCGCGAAGGCGTGGGGAGCGAACGGGATTAGATACCCCGGTAGTCCACGCAGTAAACGATGCAGACTAGGCGTGGGGGGACTTGACCCCCTCCGTGCCGCAGCCAACGCGACAAGTCTGCCGCCTGGGGAGTACGGCCGCAAGGCTAAA
>OTU1017
GTAGGGTGCAAGCGTTAATCGGAATTACTGGGCGTAAAGCGTGCGCAGGCGGTGATGTAAGACAGGTGTGAAATCCCCGGGCTTAACCTGGGAACTGCATTTGTGACTGCATCGCTGGAGTGCGGCAGAGGGGGATGGAATTCCGCGTGTAGCAGTGAAATGCGTAGATATGCGGAGGAACACCGATGGCGAAGGCAATCCCCTGGGCCTGCACTGACGCTCATGCACGAAAGCGTGGGGAGCAAACAGGATTAGATACCCTGGTAGTCCACGCCGTAAACGATGAGTGCTAGGTGTCACGGGCTTTGACCCTCGTGGTGCCGAAGCTAACGCGTTAAGCACTCCGCCTGGGGAGTACGGCCGCAAGGCTAAA
>OTU1018
GTAGGGACCAAGCGTTGTCCGGATTCATTGGGCGTAAAGAGCTCGTAGGCGGTTCGATAAGTCGGGTGTGAAACCTCCAGGCTCAACCTGGAGACGCCACCCGATACTGTCGTGACTAGAGTCCAGTAGGGGAGCGTGGAATTCCTGGTGTAGCGGTGAAATGCGCAGATATCAGGAGGAACACCAGCGGCGAAGGCGGCGCTCTGGGCTGGAACTGACGCTGAGGAGCGAAAGCGTGGGGAGCGAACAGGATTAGATACCCTGGTAGTCCACGCCGTAAACGATGGGTGCTAGACGTTGGCGAGCTTGCTCGTCAGTGTCGCAGCTAACGCGTTAAGCACCCCGCCTGGGGAGTACGGCCGCAAGGTTGAA
>OTU1019
GAAGGTGGCAAGCGTTGTTCGGATTCACTGGGCATAAAGGGCGCGTAGGCGGTTCCGAAAGTGGCCCGTGAAATCCCCCGGCTCAACCGGGGAAGTGCGGACCAAACTTCGGTGCTAGAGGGTGGGAGGGGAGACTGGAACTCTCGGTGGAGCGGTGAAATGCGTAGATATCGAGAGGAACACCGGTGGCGAAGGCGAGTCTCTGGTCCACCACTGACGCTGAGGCGCGAAAGCGTGGGTAGCAAACAGGATTAGATACCCTGGTAGTCCACGCCGTAAACGATGAGCACTAGGTAGCGGCCGGATCCGACCGGTCGCTGCTGACGGAAATCCATTAAGTGCTCCGCCTGGGGAGTATGGTCGCAAGGCTGAA
>OTU1020
GTAGGGTGCGAGCGTTGTCCGGAATTATTGGGCGTAAAGAGCTTGTAGGCGGTTTGTCGCGTCTGCCGTGAAAATCCGGGGCTCAACCCCGGACTTGCGGTGGGTACGGGCAGACTAGAGTGTGGTAGGGGAGACTGGAATTCCTGGTGTAGCGGTGAAATGCGCAGATATCAGGAGGAACACCGATGGCGAAGGCAGGTCTCTGGGCCACTACTGACGCTGAGAAGCGAAAGCGTGGGGAGCGAACAGGATTAGATACCCTGGTAGTCCACGCCGTAAACGTTGGGAACTAGGTGTGGGTCTCATTCCACGAGATCTGTGCCGCAGCTAACGCATTAAGTTCCCCGCCTGGGGAGTACGGCCGCAAGGCTAAA
>OTU1021
AGAGGATGCAAGCGTTATCCGGAATGATTGGGCGTAAAGCGTCTGTAGGTGGTTTATTAAGTCTACTGTTAAAGATCAGGGCTTAACCCTGAGCAGGCAATAGAAACTAATAGGCTAGAGTACGGTAGGGGCAGAGGGAATTCCCGGTGTAGCGGTGAAATGCGTAGAGATCGGGAAGAACACCAACGGCGAAAGCACTCTGCTGGGCCGAAACTGACACTGAGAGACGAAAGCTAGGGGAGCAAATGGGATTAGATACCCCAGTAGTCCTAGCCGTAAACGATGGATACTAAGTGCTGTGCGATTCAAAACGTCCAGTACTGTAGCTAACGCGTGAAGTATCCCGCCTGGGGAGTATGCTCGCAAGAGTGAA
>OTU1022
GGAGGGTGCAAACGTTGCTCGGAATCATTGGGCGTAAAGCGCACGTAGGCGGTCGGCTATGTCGGATGTGAAAGCCTCGGGCTTAACCCGAGAAGGGCATCCGAAACTGGCCGGCTTGAGTACGGAAGAGGGTCTCGGAATTCCCGGTGTAGAGGTGAAATTCGTAGATATCGGGAGGAACACCAGTGGCGAAGGCGGAGACCTGGGCCGATACTGACGCTGAGGTGCGAAAGCGTGGGGAGCAAACAGGATTAGATACCCTGGTAGTCCACGCCGTAAACGATGAGCGCTAGGTGTTGGGGGTATTGACCCCCCCAGTACCGCAGCTAACGCGTTAAGCGCTCCGCCTGGGGAGTACGGCCGCAAGGCTAAA
>OTU1023
AGAGGGTGCAAACGTTGTTCGGATTTACTGGGCGTAAAGCGCGTGTAGGCGGCTTGGCAAGTCGGATGTGAAAGCCCACGGCTCAACCGTGGAAGCGCATCCGAAACTGCTTCGCTCGAGTCTCGGAGAGGAAGGTGGAATGCTTGGTGTAGAGGTGAAATTCGTAGATATCAAGCAGAACACCTGCGGCGAAGGCGGCCTTCTGGACGATGACTGACGCTGAGACGCGAAAGCGTGGGGAGCAAACAGGATTAGATACCCTGGTAGTCCACGCCGTAAACGATGGGTGCTAGACGTTGGCGAGCTTGCTCGTCAGTGTCGCAGCTAACGCGTTAAGCACCCCGCCTGGGGAGTACGGCCGCAAGGTTGAA
>OTU1024
GGAGGGTGCAAGCGTTATCCGGATTCACTGGGTTTAAAGGGTGCGTAGGTGGGCAAGTAAGTCAGTGGTGAAATCTCCGGGCTTAACCCGGAAACTGCCATTGATACTATTTGTCTTGAATACTGTGGAGGTCAGCGGAATATGTCATGTAGCGGTGAAATGCTTAGATATGACATAGAACACCAATTGCGAAGGCAGCTGGCTACACAAATATTGACACTGAGGCACGAAAGCGTGGGGATCAAACAGGATTAGATACCCTGGTAGTCCACGCCCTAAACGATGCGAACTGGATGTTGGGTGCAACTAGGCACTCAGTATCGAAGCTAACGCGTTAAGTTCGCCGCCTGGGGAGTACGGTCGCAAGACTGAA
>OTU1025
GTAGGTGGCAAGCGTTGTCCGGAATTATTGGGCGTAAAGGGCGCGTAGGCGGTCCCTTAAGTCAGATGTGAAATCCCGAGGCTCAACTTCGGGCGTGCATTTGAAACTGGGGGACTAGAGTGCAGGAGAGGTAAGTGGAATTCCTAGTGTAGCGGTGAAATGCGTAGATATTAGGAGGAACACCAGTGGCGAAGGCGACTTACTGGACTGTAACTGACGCTGAGGCGCGAAAGCGTGGGGAGCAAACAGGATTAGATACCCTGGTAGTCCACGCTGTAAACGATGGATACTAGGTGTGGGAGGTATCGACCCCTTCCGTGCCGCAGTTAACGCAATAAGTATCCCGCCTGGGGAGTACGGCCGCAAGGTTGAA
>OTU1026
GTAGGGAGCAAGCGTTGTCCGGAATCATTGGGCGTAAAGCGCGCGTAGGCGGCCCTGTAAGTCCGCTCTGAAAGTCAAAGGCTCAACCTTTGAAAGCGGGTGGATACTGCGGGGCTAGAGTCCGGAAGAGGCGAGTGGAACTCCTGGTGTAGCGGTGGAATGCGCAGATATCAGGAAGAACACCGACGGCGAAGGCAGCTCGCTGGGACGGTACTGACGCTGAGGCGCGAAAGCGTGGGGAGCGAACAGGATTAGATACCCTGGTAGTCCACGCCGTAAACGATGGGCATTAGGTGTGGGAGGTGTCGACTCCTCCCGTGCCGACGCTAACGCATTAAATGCCCCGCCTGGGGAGTACGGCCGCAAGGCTAAA
>OTU1027
GTAGGGGGCAAGCGTTGTCCGGAATTATTGGGCGTAAAGAGCGTGTAGGCGGTCCGGTAAGTCAGCTGTGAAAGTCAAGGGCTCAACCCTTGAATGCCGGTTGATACTGTCGGGCTAGAGTCCGGAAGAGGCGAGTGGAATTCCCGGTGTAGCGGTGAAATGCGCAGATATCGGGAGGAACACCAATGGCGAAGGCAGCTCGCTGGGACGGTACTGACGCTGAGACGCGAAAGCGTGGGGAGCAAACAGGATTAGATACCCTGGTAGTCCACGCCGTAAACGTTGGGTACTAGGTGTGGGGTCTTATCAACGGATTCCGTGCCGAAGCTAACGCATTAAGTACCCCGCCTGGGGAGTACGGCCGCAAGGCTAAA
>OTU1028
GTAGGGTCCGAGCGTTGTCCGGAGTTACTGGGCGTAAAGCGCGCGCAGGCGGTCCCGCGCGCCCGGCGTGAAAGCCCCCGGCTCAACCGGGGAGGGTCGTCGGGGACGGCGGGACTTGAGGGCGGTAGGGGCCGGTGGAATCCCTGGTGTAGTGGTGAAATGCGTAGAGATCAGGGGGAACACCCGTGGCGAAGGCGGCCGGCTGGGCCGACCCTGACGCTGAGGCGCGAAGGCGTGGGGAGCGAACGGGATTAGATACCCCGGTAGTCCACGCAGTAAACGATGCAGACTGGGCGTGGCGGGCCTTGACCCCCGCCGTGCCGGAGCCAACGCGGGAAGTCTGCCGCCTGGGGAGTACGGCCGCAAGGCTAAA
>OTU1029
GGAGGGGGCTAGCGTTGTTCGGAATTACTGGGCGTAAAGCGCACGTAGGCGGCTTTACAAGTCAGGGGTGAAAGCCCGCGGCTCAACCGCGGAATTGCCCTTGAGACTGTATCGCTTGAACACGGGAGAGGTGAGTGGAATTCCGAGTGTAGAGGTGAAATTCGTAGATATTCGGAAGAACACCAGTGGCGAAGGCGGCTCACTGGACCGTTGTTGACGCTGAGGTGCGAAAGCGTGGGGAGCAAACAGGATTAGATACCCTGGTAGTCCACGCCGTAAACGATGAAGACTAGCTGTCAGGGCGCTTAGCGCTTTGGTGGCGCAGCTAACGCATTAAGTCTTCCGCCTGGGGAGTACGGCCGCAAGGTTAAA
>OTU1030
GAAGGGGGCTAGCGTTGTTCGGAATTACTGGGCGTAAAGGGCGTGTAGGCGGCCCGTTAAGACAGGTGTGAAATTCCTGGGCTCAACCCAGGACGTGCGCCTGTGACTGGCGGGCTTGAGTCCGGGAGAGGATGGTGGAACTCCCAGTGTAGAGGTGAAATTCGTAGATATTGGGAAGAACACCCGTGGCGAAGGCGGCCATCTGGACCGGTACTGACGCTAAGGCGCGACAGCGTGGGGAGCAAACAGGATTAGATACCCTGGTAGTCCACGCCGTAAACGATGAGTGCTAGACGTTGGGAAGCCTAGCTTTTCAGTGTCGCAGCTAACGCATTAAGCACTCCGCCTGGGGAGTACGGCCGCAAGGTTGAA
>OTU1031
GGAGGGTGCTAGCGTTGTTCGGAATCACTGGGCGTAAAGGGCGCGTAGGCGGCCCTGGCAGTCGGCTTGTGAAAGCCCGGGGCTCAACCCCGGAGGTGCGGCCGAAACACCAGGGCTGGAGGCCGGAAGAGGAGGGTGGAATACCCAGTGTAGAGGTGAAATTCGTAGATATTGGGTGGAACACCGGTGGCGAAAGCGGCTCTCTGGTCCGGACCTGACGCTGAGGCGCGAAAGCGTGGGGAGCAAACAGGATTAGATACCCTGGTAGTCCACGCCGTAAACGATGAGTGCTAGGTGTCACGGGCTTTGACCCTCGTGGTGCCGAAGCTAACGCGTTAAGCACTCCGCCTGGGGAGTACGGCCGCAAGGCTAAA
>OTU1032
AGAGGGTGCGAACGTTGCTCGGAATTACTGGGCGTAAAGCGCGTGTAGGCGGTCCGTTAAGTTGGTAGTGAAATCCCATGGCTCAACCATGGAAGTGCTGCCAAAACTGGCGGGCTGGAGTGCCGGAGAGGGTGGCGGAATTCCCAGTGTAGAGGTGAAATTCGTAGATATTGGGAGGAACACCGGTGGCGAAGGCGGCCACCTGGACGGTAACTGACGCTAAGACGCGAAAGCGTGGGGAGCAAACAGGATTAGATACCCTGGTAGTCCACGCTGTAAACGATGAGCACTAGGTGTTGCGGGTATTGACCCCTGCAGTGCCGACGCTAACGCATTAAGTGCTCCGCCTGGGGACTACGGCCGCAAGGCTAAA
>OTU1033
GTAGGGGGCAAGCGTTGTCCGGATTTATTGGGCGTAAAGCGCGTGTAGGCGGCCATGCAGGTCCGCTGTGAAAACTGGAGGCTCAACCTCCAGAGGTCGGTGGAAACCGCATGGCTAGAGTCCGGAAGAGGAGACTGGAATTCCCGGTGTAGCGGTGGAATGCGCAGATATCGGGAGGAACACCCGTGGCGAAGGCGGGTCTCTGGGACGGTACTGACGCTGAGACGCGAAAGCGTGGGGAGCGAACAGGATTAGATACCCTGGTAGTCCACGCCGTAAACGATGGGCACTAGGTGTGGGAGGTGTCGACTCCTCCCGTGCCGAAGCTAACGCATTAAGTGCCCCGCCTGGGGAGTACGGCCGCAAGGCTAAA
>OTU1034
AGAGGGGGCAAGCGTTGTTCGGAATTACTGGGCGTAAAGGGCGCGTAGGCGGCCTGCTAAGTCGAACGTGAAATCCCTGGGCTCAACCCAGGAACTGCGTCCGATACTGGTTGGCTTGAATCCGGGAGAGGGATGTGGAATTCCAGGTGTAGCGGTGAAATGCGTAGATATCTGGAGGAACACCGGTGGCGAAGGCGACATCCTGGACCGGTATTGACGCTGAGGCGCGAAAGCCAGGGGAGCAAACGGGATTAGATACCCCGGTAGTCCTGGCCCTAAACGATGTCGACTAGATCGTAGTGCCTCTGACGGTATTACGGTCGAAGCAAAAGTGCTAAGTCGACCGCCTGGGAAGTACGGTCGCAAGGCTAAA
>OTU1035
GGAAGGTGCAAGCGTTGCTCGGAATCACTGGGCGTAAAGGGTGCGTAGGCGGCTTCTTAAGTCTGGTGTGAAAGCCCAGGGCTCAGCTCTGGAAGTGCACTAGAAACTGGGGAGCTTGAGTACCGGAGGGGAGAGTGGAATTCCTGGTGTAGCGGTGAAATGCGTAGATATCAGGAGGAATACCGGTGGCGAAAGCGACTCTCTGGACGGTTACTGACGCTGAGGCACGAAAGCGTGGGGAGCAAACAGGATTAGATACCCTGGTAGTCCACGCCGTAAACGATGGGTGCTAGACGTTGGCGAGCTTGCTCGTCAGTGTCGCAGCTAACGCGTTAAGCACCCCGCCTGGGGAGTACGGCCGCAAGGTTGAA
>OTU1036
AGAGGATGCAAGCGTTATCCGGAATGATTGGGCGTAAAGCGTCTGTAGGTGGCTTTTTAAGTCTGCCGTCAAATCCCAGGGCTTAACCCTGGACAGGCGGTGGAAACTACCAAGCTGGAGTACGGTAGGGGCAGAGGGAATTTCCGGTGGAGCGGTGAAATGCGTAGAGATCGGAAAGAACACCAACGGCGAAAGCACTCTGCTGGGCCGACACTGACACTGAGAGACGAAAGCTAGGGGAGCGAATGGGATTAGATACCCCAGTAGTCCTAGCCGTAAACGATGGATACTAAGCGCTGTGCGTATCGACCCGTGCAGTGCTGTAGCTAACGCGTTAAGTATCCCGCCTGGGGAGTACGGCCGCAAGGCTAAA
>OTU1037
AGAGGGTGCAAGCGTTGCTCGGAATCATTGGGCGTAAAGGGCAGGTAGGTGGTCTCGTTTGTCTGGGGTGAAAGCCCAGGGCTTAACCCTGGAAGTGCCCCGGAAACGGCGAGACTGGAGTCTTGGAGAGGGTCGTGGAATTCCCGGTGTAGCGGTGAAATGCGTAGAGATCGGGAGGAACACCAGAGGCGAAGGCGGCGACCTGGACAAGTACTGACACTCAACTGCGAAAGCGTGGGGAGCAAACAGGATTAGATACCCTGGTAGTCCACGCTGTAAACGATGGGTACTAGATTTGGTGGGTCTTGACCCCCGCCGAATCGGCGCTAACGCAATAAGTACCCCGCCTGGGAAGTACGGTCGCAAGACTAAA
>OTU1038
GAACCGAGCGAACGTTATTCGGAATCACTGGGCTTAAAGGGCGCGTAGGCGGGCGGCCAAGTCAGGGGTGAAAGCCTCCAGCTCAACTGGAGAAGTGCCTCTGATACTGGCCATCTTGAGGGAGGTAGGGGCGTGCGGAACTTCCGGTGGAGCGGTGAAATGCGTAGATATCGGAAGGAACACCGGTGGCGAAAGCGGCGCGCTGGACCTCTTCTGACGCTGAGGCGCGAAAGCCAGGGGAGCAAACGGGATTAGATACCCCGGTAGTCCTGGCCCTAAACGTTGGGCACTAGGTTGTGGACTTTCATGGGTTCACAGCCGAAGCAAAAGTGTTAAGTGCCCCGCCTGGGGAGTATGGTCGCAAGGCTGAA
>OTU1039
AGAGGGTGCAAACGTTGCTCGGAATCACTGGGCGTAAAGGGCGTGTAGGCGGGAAGGAAAGTCAGATGTGAAATCCCCAGGCTCAACCTGGGAACTGCATTTGAAACTCCCTTTCTTGAGTACCGGAGAGGAAAGTGGAATTCCTGGTGTAGAGGTGAAATTCGTAGATATCAGGAGGAACACCAGTGGCGAAGGCGGCTTTCTGGACGGTAACTGACGCTGAGACGCGAAAGCGTGGGGAGCAAACAGGATTAGATACCCTGGTAGTCCACGCCGTAAACGTTGGGTACTAGGTGTGGGGTCTTATCAACGGATTCCGTGCCGAAGCTAACGCATTAAGTACCCCGCCTGGGGAGTACGGCCGCAAGGCTAAA
>OTU1040
AGAGGGTGCTAGCGTTGTTCGGAATTACTGGGCGTAAAGGGCGCGTAGGCGGCCCGTTTAGTCGGGTGTGAAATCCCAAGGCTCAACCTTGGAACTGCATTCGATACTGGCGGGCTAGAGACCGGAAGAGGTGGGTGGAATACCCAGTGTAGAGGTGAAATTCGTAGATATTGGGTGGAACACCGGTGGCGAAGGCGGCTCACTGGTCCGGTTCTGACGCTGAGGCGCGAAAGCGTGGGGAGCAAACAGGATTAGATACCCTGGTAGTCCACGCTGTAAACGATGGGCACTAGGTGTCCGGGGTATTGACCCCCTGGGTGCCGCAGCTAACGCATTAAGTGCCCCGCCTGGGGAGTACGGTCGCAAGATTAAA
>OTU1041
AGGGGGTGCAAACGTTGCTCGGAATCATTGGGCGTAAAGCGCACGTAGGCGGTCTGTTATGTCGGATGTGAAAGCCCTTGGCTTAACTGAGGAAGTGCATCCGAAACTGGCAGGCTAGAGTACTAAAGAGGGTCGCGGAATTCCCGGTGTAGAGGTGAAATTCGTAGATATCGGGAGGAACACCGGTGGCGAAGGCGGCGACCTGGGTAGATACTGACGCTGAGGTGCGAAAGCGTGGGGAGCAAACAGGATTAGATACCCTGGTAGTCCACGCCGTAAACGATGGGTGCTAGACGTTGGCGAGCTTGCTCGTCAGTGTCGCAGCTAACGCGTTAAGCACCCCGCCTGGGGAGTACGGCCGCAAGGTTGAA
>OTU1042
GTAGGGGGCAAGCGTTGTCCGGAATTATTGGGCGTAAAGAGCGTGTAGGCGGCCAGGTAGGTCTGCTGTGAAAACTCGAGGCTCAACCTCGAGCTGTCGGTGGAAACCATCTGGCTAGAGTCCGGAAGAGGAGAATGGAATTCCTGGTGTAGCGGTGAAATGCGCAGATATCAGGAAGAACACCCGTGGCGAAGGCGGTTCTCTGGGACGGTACTGACGCTGAGACGCGAAAGCGTGGGGAGCAAACAGGATTAGATACCCTGGTAGTCCTAGCCGTAAACGTTGGGTGCTAGGTGTGGGCGGACATCGACCCCGTCCGTGCCGAAGCTAACGCATTAAGCACCCCGCCTGGGGAGTACGGCCGCAAGGCTAAA
>OTU1043
GTAGGGTCCGAGCGTTGTCCGGAGTTACTGGGCGTAAAGCGCGCGCAGGCGGCGGTGCTGGCCCGGCGTGAAAGCCCCCGGCTCAACCGGGGAGGGTCGTCGGGGACCGCACCGCTTGAGGGCGGTAGGGGCTGGTGGAATGCCTGGTGTAGTGGTGAAATGCGTAGAGATCAGGCGGAACACCCGTGGCGAAGGCGGCCAGCTGGGCCGTCCCTGACGCTGAGGCGCGAAGGCGTGGGGAGCGAACGGGATTAGATACCCTGGTAGTCCTAGCCGTAAACGTTGGGTGCTAGGTGTGGGCGGACATCGACCCCGTCCGTGCCGAAGCTAACGCATTAAGCACCCCGCCTGGGGAGTACGGCCGCAAGGCTAAA
>OTU1044
GAAGGGTGCAAACGTTGCTCGGAATTATTGGGCGTAAAGCGCACGTAGGCGGCTTAGCAAGTCGGATGTGAAATCCCTCGGCTCAACCAAGGAAGTGCATCCGAAACTGCTGAGCTTGAGTACGAAAGAGGATCGCGGAATTCCCGGTGTAGAGGTGAAATTCGTAGATATCGGGAGGAACACCAGTGGCGAAGGCGGCGATCTGGGTCGATACTGACGCTGAGGTGCGAAAGCGTGGGGAGCAAACAGGATTAGATACCCTGGTAGTCCACGCCGTAAACGATGGGTGCTAGACGTTGGCGAGCTTGCTCGTCAGTGTCGCAGCTAACGCGTTAAGCACCCCGCCTGGGGAGTACGGCCGCAAGGTTGAA
>OTU1045
GTAGGGGGCAAGCGTTGTCCGGAATTATTGGGCGTAAAGAGCGTGTAGGCGGTCCGGTAAGTCAGCTGTGAAAGTCAAGGGCTCAACCCTTGAATGCCGGTTGATACTGTCGGGCTAGAGTCCGGAAGAGGCGAGTGGAATTCCCGGTGTAGCGGTGAAATGCGCAGATATCGGGAGGAACACCAATGGCGAAGGCAGCTCGCTGGGACGGTACTGACGCTGAGACGCGAAAGCGTGGGGAGCAAACAGGATTAGATACCCTGGTAGTCCACGCCGTAAACGATGAGTGCTAGGTGTCACGGGCTTTGACCCTCGTGGTGCCGAAGCTAACGCGTTAAGCACTCCGCCTGGGGAGTACGGCCGCAAGGCTAAA
>OTU1046
GTAGGGTGCGAGCGTTAATCGGAATTACTGGGCGTAAAGCGTGCGCAGGCGGTTTTGTAAGCCAGATGTGAAATCCCCGGGCTTAACCTGGGAATGGCATTTGGGACTGCAAGGCTGGAGTTTGGCAGAGGAGACTGGAATTCCCGGTGTAGCAGTGAAATGCGTAGATATCGGGAGGAATACCGATGGCGAAGGCAGGTCTCTGGGCTATAACTGACGCTCATGCACGAAAGCGTGGGGAGCAAACAGGATTAGATACCCTGGTAGTCCACGCCGTAAACGATGGGCACTAGGTGTGGGAGGTGTCGACTCCTCCCGTGCCGGAGCTAACGCATTAAGTGCCCCGCCTGGGGAGTACGGCCGCAAGGCTAAA
>OTU1047
GGGGGGTGCGAGCGTTGTCCGGAATCACTGGGCGTAAAGGGCGCGTAGGTGGCTTGGCAAGCGCGTGGTGAAAGCCCGGGGCTCAACCCCGGGTCTGCCGTGCGAACTGCTATGGCTTGAGCACTGTAGAGGCAGGTAGAATTCCGGGTGTAGCGGTGGAATGCGTAGAGATCCGGAAGAATACCGGTGGCGAAGGCGGCCTGCTGGGCAGTGGCTGACACTGAGGCGCGACAGCGTGGGGAGCAAACAGGATTAGATACCCTGGTAGTCCACGCCGTAAACGATGGGCACTAGGTGCTTGGGGGAGCGACCCTCTGAGTGCCGTCGCTAACGCAGTAAGTGCCCCGCCTGGGGAGTACGGCCGCAAGGCTGAA
>OTU1048
GTAGGGGGCGAGCGTTGTCCGAATTTACTGGGCGTAAAGCGCGCGTAGGCGGTTTCTTAAGTCTGGGGTGAAAGGTTCAACGCTCAACGTGAACAGTGCCTTGGATACTGGGAGACTTGAGTCTGGGAGGGGGTAGTGGAATTCCTGGTGTAGCGGTGAAATGCGTAGATATCAGGAGGAACACCGGTGGCGAAGGCGGCTACCTGGCCTAAGACTGACGCTGAGGTGCGAAAGCGTGGGGAGCGAACGGGATTAGATACCCCGGTAGTCCACGCCGTAAACGATGAGTGCTAGGTGTAGGGGGTATCGACCCCCCCTGTGCCGTCGCTAACGCATTAAGCACTCCGCCTGGGGAGTACGGCCGCAAGGTTGAA
>OTU1049
[truncated: 5,578,857 more chars]
