# Supplementary material for: Medicago truncatula genotype drives the plant nutritional strategy and its associated rhizosphere bacterial communities
Source: New Phytol. 2024 Nov 28;245(2):767–84. doi: 10.1111/nph.20272 (PMC11655437; doi:10.1111/nph.20272)
Supplement: Supplementary file 2 — Notes S1 Zip file containing datasets and R scripts used to produce the analyses and figures. [file NPH-245-767-s003.zip › Notes_S1/Microbio_R_analyses/00_Data/201126_Formula_linear_regression_between_OTU_phenotype.txt]

OTU_id	SNU_regression	SNU_coef	SNU_cor	SNU_r2	RTR_regression	RTR_coef	RTR_cor	RTR_r2	BMsst_regression	BMsst_coef	BMsst_cor	BMsst_r2	BMtot_regression	BMtot_coef	BMtot_cor	BMtot_r2
OTU1	lm(OTU1 ~ SNU) y = 5197 + -1552 x, r2 = 1.4e-05	-1552	negative	1.40E-05	lm(OTU1 ~ RTR) y = 5456 + -851 x, r2 = 0.001	-851	negative	0.001	lm(OTU1 ~ BMsst_VS3) y = 4992 + 948 x, r2 = 0.0021	948	positive	0.0021	lm(OTU1 ~ BMtot_VS3) y = 4929 + 407 x, r2 = 0.0037	407	positive	0.0037
OTU2	lm(OTU2 ~ SNU) y = 3985 + 24339 x, r2 = 0.013	24339	positive	0.013	lm(OTU2 ~ RTR) y = 4959 + -2360 x, r2 = 0.03	-2360	negative	0.03	lm(OTU2 ~ BMsst_VS3) y = 4157 + 220 x, r2 = 0.00043	220	positive	0.00043	lm(OTU2 ~ BMtot_VS3) y = 3977 + 360 x, r2 = 0.011	360	positive	0.011
OTU3	lm(OTU3 ~ SNU) y = 3756 + 5958 x, r2 = 0.0019	5958	positive	0.0019	lm(OTU3 ~ RTR) y = 3799 + 31 x, r2 = 1.3e-05	31	positive	1.30E-05	lm(OTU3 ~ BMsst_VS3) y = 3673 + 674 x, r2 = 0.0098	674	positive	0.0098	lm(OTU3 ~ BMtot_VS3) y = 3651 + 253 x, r2 = 0.013	253	positive	0.013
OTU4	lm(OTU4 ~ SNU) y = 3044 + 42553 x, r2 = 0.035	42553	positive	0.035	lm(OTU4 ~ RTR) y = 4574 + -3586 x, r2 = 0.059	-3586	negative	0.059	lm(OTU4 ~ BMsst_VS3) y = 3633 + -1039 x, r2 = 0.0083	-1039	negative	0.0083	lm(OTU4 ~ BMtot_VS3) y = 3390 + 53 x, r2 = 2e-04	53	positive	2.00E-04
OTU5	lm(OTU5 ~ SNU) y = 2372 + 1501 x, r2 = 0.00011	1501	positive	0.00011	lm(OTU5 ~ RTR) y = 2221 + 511 x, r2 = 0.0029	511	positive	0.0029	lm(OTU5 ~ BMsst_VS3) y = 2332 + 264 x, r2 = 0.0013	264	positive	0.0013	lm(OTU5 ~ BMtot_VS3) y = 2336 + 79 x, r2 = 0.0011	79	positive	0.0011
OTU6	lm(OTU6 ~ SNU) y = 1905 + 14630 x, r2 = 0.016	14630	positive	0.016	lm(OTU6 ~ RTR) y = 2339 + -944 x, r2 = 0.016	-944	negative	0.016	lm(OTU6 ~ BMsst_VS3) y = 2043 + -38 x, r2 = 4.4e-05	-38	negative	4.40E-05	lm(OTU6 ~ BMtot_VS3) y = 1974 + 98 x, r2 = 0.0027	98	positive	0.0027
OTU7	lm(OTU7 ~ SNU) y = 1965 + -5638 x, r2 = 0.0022	-5638	negative	0.0022	lm(OTU7 ~ RTR) y = 1553 + 1127 x, r2 = 0.021	1127	positive	0.021	lm(OTU7 ~ BMsst_VS3) y = 1717 + 980 x, r2 = 0.026	980	positive	0.026	lm(OTU7 ~ BMtot_VS3) y = 1781 + 214 x, r2 = 0.012	214	positive	0.012
OTU8	lm(OTU8 ~ SNU) y = 1643 + 18193 x, r2 = 0.022	18193	positive	0.022	lm(OTU8 ~ RTR) y = 2048 + -756 x, r2 = 0.009	-756	negative	0.009	lm(OTU8 ~ BMsst_VS3) y = 1834 + -143 x, r2 = 0.00053	-143	negative	0.00053	lm(OTU8 ~ BMtot_VS3) y = 1786 + 31 x, r2 = 0.00023	31	positive	0.00023
OTU9	lm(OTU9 ~ SNU) y = 1641 + 3767 x, r2 = 0.0029	3767	positive	0.0029	lm(OTU9 ~ RTR) y = 1700 + -78 x, r2 = 3e-04	-78	negative	3.00E-04	lm(OTU9 ~ BMsst_VS3) y = 1578 + 479 x, r2 = 0.019	479	positive	0.019	lm(OTU9 ~ BMtot_VS3) y = 1557 + 190 x, r2 = 0.027	190	positive	0.027
OTU10	lm(OTU10 ~ SNU) y = 1567 + 11221 x, r2 = 0.0089	11221	positive	0.0089	lm(OTU10 ~ RTR) y = 1852 + -577 x, r2 = 0.0056	-577	negative	0.0056	lm(OTU10 ~ BMsst_VS3) y = 1663 + 22 x, r2 = 1.3e-05	22	positive	1.30E-05	lm(OTU10 ~ BMtot_VS3) y = 1617 + 81 x, r2 = 0.0017	81	positive	0.0017
OTU11	lm(OTU11 ~ SNU) y = 1505 + 37 x, r2 = 1e-07	37	positive	1.00E-07	lm(OTU11 ~ RTR) y = 1262 + 756 x, r2 = 0.01	756	positive	0.01	lm(OTU11 ~ BMsst_VS3) y = 1513 + -42 x, r2 = 5.3e-05	-42	negative	5.30E-05	lm(OTU11 ~ BMtot_VS3) y = 1540 + -57 x, r2 = 9e-04	-57	negative	9.00E-04
OTU12	lm(OTU12 ~ SNU) y = 1508 + -3845 x, r2 = 0.00048	-3845	negative	0.00048	lm(OTU12 ~ RTR) y = 1127 + 1082 x, r2 = 0.009	1082	positive	0.009	lm(OTU12 ~ BMsst_VS3) y = 1366 + 538 x, r2 = 0.0037	538	positive	0.0037	lm(OTU12 ~ BMtot_VS3) y = 1460 + 23 x, r2 = 6.3e-05	23	positive	6.30E-05
OTU13	lm(OTU13 ~ SNU) y = 1480 + -4895 x, r2 = 0.0064	-4895	negative	0.0064	lm(OTU13 ~ RTR) y = 1362 + 232 x, r2 = 0.0034	232	positive	0.0034	lm(OTU13 ~ BMsst_VS3) y = 1558 + -602 x, r2 = 0.039	-602	negative	0.039	lm(OTU13 ~ BMtot_VS3) y = 1587 + -242 x, r2 = 0.058	-242	negative	0.058
OTU14	lm(OTU14 ~ SNU) y = 1469 + -2336 x, r2 = 0.00038	-2336	negative	0.00038	lm(OTU14 ~ RTR) y = 1151 + 924 x, r2 = 0.014	924	positive	0.014	lm(OTU14 ~ BMsst_VS3) y = 1428 + 101 x, r2 = 0.00028	101	positive	0.00028	lm(OTU14 ~ BMtot_VS3) y = 1491 + -69 x, r2 = 0.0012	-69	negative	0.0012
OTU15	lm(OTU15 ~ SNU) y = 1801 + -41194 x, r2 = 0.0063	-41194	negative	0.0063	lm(OTU15 ~ RTR) y = 1481 + -146 x, r2 = 1.9e-05	-146	negative	1.90E-05	lm(OTU15 ~ BMsst_VS3) y = 2131 + -3456 x, r2 = 0.018	-3456	negative	0.018	lm(OTU15 ~ BMtot_VS3) y = 2103 + -1072 x, r2 = 0.016	-1072	negative	0.016
OTU16	lm(OTU16 ~ SNU) y = 1252 + 8653 x, r2 = 0.005	8653	positive	0.005	lm(OTU16 ~ RTR) y = 1348 + -60 x, r2 = 5.7e-05	-60	negative	5.70E-05	lm(OTU16 ~ BMsst_VS3) y = 1287 + 208 x, r2 = 0.0012	208	positive	0.0012	lm(OTU16 ~ BMtot_VS3) y = 1271 + 93 x, r2 = 0.0021	93	positive	0.0021
OTU17	lm(OTU17 ~ SNU) y = 1480 + -22301 x, r2 = 0.033	-22301	negative	0.033	lm(OTU17 ~ RTR) y = 1045 + 737 x, r2 = 0.0086	737	positive	0.0086	lm(OTU17 ~ BMsst_VS3) y = 1299 + -89 x, r2 = 0.00021	-89	negative	0.00021	lm(OTU17 ~ BMtot_VS3) y = 1347 + -104 x, r2 = 0.0027	-104	negative	0.0027
OTU18	lm(OTU18 ~ SNU) y = 1370 + -11694 x, r2 = 0.011	-11694	negative	0.011	lm(OTU18 ~ RTR) y = 1130 + 423 x, r2 = 0.0034	423	positive	0.0034	lm(OTU18 ~ BMsst_VS3) y = 1301 + -172 x, r2 = 0.00092	-172	negative	0.00092	lm(OTU18 ~ BMtot_VS3) y = 1330 + -102 x, r2 = 0.0031	-102	negative	0.0031
OTU19	lm(OTU19 ~ SNU) y = 955 + 8963 x, r2 = 0.012	8963	positive	0.012	lm(OTU19 ~ RTR) y = 1154 + -371 x, r2 = 0.0049	-371	negative	0.0049	lm(OTU19 ~ BMsst_VS3) y = 1016 + 93 x, r2 = 0.00052	93	positive	0.00052	lm(OTU19 ~ BMtot_VS3) y = 984 + 81 x, r2 = 0.0036	81	positive	0.0036
OTU20	lm(OTU20 ~ SNU) y = 1061 + -10441 x, r2 = 0.021	-10441	negative	0.021	lm(OTU20 ~ RTR) y = 730 + 741 x, r2 = 0.025	741	positive	0.025	lm(OTU20 ~ BMsst_VS3) y = 827 + 703 x, r2 = 0.038	703	positive	0.038	lm(OTU20 ~ BMtot_VS3) y = 879 + 144 x, r2 = 0.015	144	positive	0.015
OTU21	lm(OTU21 ~ SNU) y = 1043 + -11016 x, r2 = 0.048	-11016	negative	0.048	lm(OTU21 ~ RTR) y = 833 + 350 x, r2 = 0.012	350	positive	0.012	lm(OTU21 ~ BMsst_VS3) y = 953 + -38 x, r2 = 0.00023	-38	negative	0.00023	lm(OTU21 ~ BMtot_VS3) y = 980 + -55 x, r2 = 0.0045	-55	negative	0.0045
OTU22	lm(OTU22 ~ SNU) y = 1057 + -12458 x, r2 = 0.012	-12458	negative	0.012	lm(OTU22 ~ RTR) y = 668 + 867 x, r2 = 0.013	867	positive	0.013	lm(OTU22 ~ BMsst_VS3) y = 759 + 928 x, r2 = 0.026	928	positive	0.026	lm(OTU22 ~ BMtot_VS3) y = 826 + 193 x, r2 = 0.01	193	positive	0.01
OTU23	lm(OTU23 ~ SNU) y = 760 + 5576 x, r2 = 0.022	5576	positive	0.022	lm(OTU23 ~ RTR) y = 913 + -321 x, r2 = 0.018	-321	negative	0.018	lm(OTU23 ~ BMsst_VS3) y = 849 + -193 x, r2 = 0.011	-193	negative	0.011	lm(OTU23 ~ BMtot_VS3) y = 826 + -27 x, r2 = 0.0019	-27	negative	0.0019
OTU24	lm(OTU24 ~ SNU) y = 845 + 4913 x, r2 = 0.0065	4913	positive	0.0065	lm(OTU24 ~ RTR) y = 930 + -130 x, r2 = 0.0011	-130	negative	0.0011	lm(OTU24 ~ BMsst_VS3) y = 890 + -6.2 x, r2 = 4.1e-06	-6.2	negative	4.10E-06	lm(OTU24 ~ BMtot_VS3) y = 877 + 19 x, r2 = 0.00036	19	positive	0.00036
OTU25	lm(OTU25 ~ SNU) y = 850 + 5344 x, r2 = 0.012	5344	positive	0.012	lm(OTU25 ~ RTR) y = 1056 + -495 x, r2 = 0.025	-495	negative	0.025	lm(OTU25 ~ BMsst_VS3) y = 966 + -341 x, r2 = 0.02	-341	negative	0.02	lm(OTU25 ~ BMtot_VS3) y = 921 + -39 x, r2 = 0.0024	-39	negative	0.0024
OTU26	lm(OTU26 ~ SNU) y = 553 + 37646 x, r2 = 0.022	37646	positive	0.022	lm(OTU26 ~ RTR) y = 884 + 14 x, r2 = 6.9e-07	14	positive	6.90E-07	lm(OTU26 ~ BMsst_VS3) y = 745 + 709 x, r2 = 0.0031	709	positive	0.0031	lm(OTU26 ~ BMtot_VS3) y = 714 + 278 x, r2 = 0.0045	278	positive	0.0045
OTU27	lm(OTU27 ~ SNU) y = 781 + 4585 x, r2 = 0.0062	4585	positive	0.0062	lm(OTU27 ~ RTR) y = 948 + -394 x, r2 = 0.011	-394	negative	0.011	lm(OTU27 ~ BMsst_VS3) y = 846 + -119 x, r2 = 0.0017	-119	negative	0.0017	lm(OTU27 ~ BMtot_VS3) y = 816 + 9 x, r2 = 8.7e-05	9	positive	8.70E-05
OTU28	lm(OTU28 ~ SNU) y = 823 + 404 x, r2 = 3.9e-05	404	positive	3.90E-05	lm(OTU28 ~ RTR) y = 945 + -369 x, r2 = 0.0079	-369	negative	0.0079	lm(OTU28 ~ BMsst_VS3) y = 821 + 29 x, r2 = 7.9e-05	29	positive	7.90E-05	lm(OTU28 ~ BMtot_VS3) y = 788 + 63 x, r2 = 0.0036	63	positive	0.0036
OTU29	lm(OTU29 ~ SNU) y = 928 + -11579 x, r2 = 0.047	-11579	negative	0.047	lm(OTU29 ~ RTR) y = 588 + 737 x, r2 = 0.046	737	positive	0.046	lm(OTU29 ~ BMsst_VS3) y = 722 + 513 x, r2 = 0.037	513	positive	0.037	lm(OTU29 ~ BMtot_VS3) y = 776 + 79 x, r2 = 0.0082	79	positive	0.0082
OTU30	lm(OTU30 ~ SNU) y = 805 + -1022 x, r2 = 0.00018	-1022	negative	0.00018	lm(OTU30 ~ RTR) y = 903 + -333 x, r2 = 0.0046	-333	negative	0.0046	lm(OTU30 ~ BMsst_VS3) y = 841 + -222 x, r2 = 0.0034	-222	negative	0.0034	lm(OTU30 ~ BMtot_VS3) y = 822 + -42 x, r2 = 0.0011	-42	negative	0.0011
OTU31	lm(OTU31 ~ SNU) y = 596 + 20182 x, r2 = 0.016	20182	positive	0.016	lm(OTU31 ~ RTR) y = 881 + -329 x, r2 = 0.001	-329	negative	0.001	lm(OTU31 ~ BMsst_VS3) y = 690 + 423 x, r2 = 0.0029	423	positive	0.0029	lm(OTU31 ~ BMtot_VS3) y = 623 + 244 x, r2 = 0.0089	244	positive	0.0089
OTU32	lm(OTU32 ~ SNU) y = 803 + -2840 x, r2 = 0.0012	-2840	negative	0.0012	lm(OTU32 ~ RTR) y = 763 + 47 x, r2 = 7.6e-05	47	positive	7.60E-05	lm(OTU32 ~ BMsst_VS3) y = 731 + 234 x, r2 = 0.0032	234	positive	0.0032	lm(OTU32 ~ BMtot_VS3) y = 722 + 90 x, r2 = 0.0045	90	positive	0.0045
OTU33	lm(OTU33 ~ SNU) y = 720 + 2498 x, r2 = 0.0023	2498	positive	0.0023	lm(OTU33 ~ RTR) y = 784 + -129 x, r2 = 0.0015	-129	negative	0.0015	lm(OTU33 ~ BMsst_VS3) y = 688 + 269 x, r2 = 0.011	269	positive	0.011	lm(OTU33 ~ BMtot_VS3) y = 680 + 100 x, r2 = 0.014	100	positive	0.014
OTU34	lm(OTU34 ~ SNU) y = 692 + 4427 x, r2 = 0.0063	4427	positive	0.0063	lm(OTU34 ~ RTR) y = 626 + 328 x, r2 = 0.0083	328	positive	0.0083	lm(OTU34 ~ BMsst_VS3) y = 665 + 330 x, r2 = 0.014	330	positive	0.014	lm(OTU34 ~ BMtot_VS3) y = 675 + 92 x, r2 = 0.01	92	positive	0.01
OTU35	lm(OTU35 ~ SNU) y = 723 + 116 x, r2 = 7.4e-06	116	positive	7.40E-06	lm(OTU35 ~ RTR) y = 755 + -96 x, r2 = 0.0012	-96	negative	0.0012	lm(OTU35 ~ BMsst_VS3) y = 752 + -138 x, r2 = 0.0042	-138	negative	0.0042	lm(OTU35 ~ BMtot_VS3) y = 745 + -34 x, r2 = 0.0023	-34	negative	0.0023
OTU36	lm(OTU36 ~ SNU) y = 738 + -2276 x, r2 = 0.00071	-2276	negative	0.00071	lm(OTU36 ~ RTR) y = 472 + 767 x, r2 = 0.019	767	positive	0.019	lm(OTU36 ~ BMsst_VS3) y = 782 + -319 x, r2 = 0.0056	-319	negative	0.0056	lm(OTU36 ~ BMtot_VS3) y = 828 + -177 x, r2 = 0.016	-177	negative	0.016
OTU37	lm(OTU37 ~ SNU) y = 565 + 6116 x, r2 = 0.024	6116	positive	0.024	lm(OTU37 ~ RTR) y = 763 + -446 x, r2 = 0.03	-446	negative	0.03	lm(OTU37 ~ BMsst_VS3) y = 664 + -217 x, r2 = 0.012	-217	negative	0.012	lm(OTU37 ~ BMtot_VS3) y = 636 + -26 x, r2 = 0.0016	-26	negative	0.0016
OTU38	lm(OTU38 ~ SNU) y = 535 + 6571 x, r2 = 0.043	6571	positive	0.043	lm(OTU38 ~ RTR) y = 762 + -523 x, r2 = 0.064	-523	negative	0.064	lm(OTU38 ~ BMsst_VS3) y = 640 + -230 x, r2 = 0.021	-230	negative	0.021	lm(OTU38 ~ BMtot_VS3) y = 602 + -13 x, r2 = 6e-04	-13	negative	6.00E-04
OTU39	lm(OTU39 ~ SNU) y = 574 + 796 x, r2 = 0.00034	796	positive	0.00034	lm(OTU39 ~ RTR) y = 535 + 144 x, r2 = 0.0027	144	positive	0.0027	lm(OTU39 ~ BMsst_VS3) y = 514 + 336 x, r2 = 0.024	336	positive	0.024	lm(OTU39 ~ BMtot_VS3) y = 524 + 93 x, r2 = 0.017	93	positive	0.017
OTU40	lm(OTU40 ~ SNU) y = 568 + -451 x, r2 = 0.00024	-451	negative	0.00024	lm(OTU40 ~ RTR) y = 537 + 86 x, r2 = 0.0021	86	positive	0.0021	lm(OTU40 ~ BMsst_VS3) y = 560 + 22 x, r2 = 0.00023	22	positive	0.00023	lm(OTU40 ~ BMtot_VS3) y = 563 + 0.89 x, r2 = 3.4e-06	0.89	positive	3.40E-06
OTU41	lm(OTU41 ~ SNU) y = 606 + -4067 x, r2 = 0.013	-4067	negative	0.013	lm(OTU41 ~ RTR) y = 469 + 312 x, r2 = 0.018	312	positive	0.018	lm(OTU41 ~ BMsst_VS3) y = 541 + 142 x, r2 = 0.0062	142	positive	0.0062	lm(OTU41 ~ BMtot_VS3) y = 568 + 2.7 x, r2 = 2.1e-05	2.7	positive	2.10E-05
OTU42	lm(OTU42 ~ SNU) y = 504 + 3947 x, r2 = 0.016	3947	positive	0.016	lm(OTU42 ~ RTR) y = 670 + -408 x, r2 = 0.042	-408	negative	0.042	lm(OTU42 ~ BMsst_VS3) y = 557 + -89 x, r2 = 0.0033	-89	negative	0.0033	lm(OTU42 ~ BMtot_VS3) y = 526 + 21 x, r2 = 0.0016	21	positive	0.0016
OTU43	lm(OTU43 ~ SNU) y = 487 + 3706 x, r2 = 0.012	3706	positive	0.012	lm(OTU43 ~ RTR) y = 646 + -393 x, r2 = 0.033	-393	negative	0.033	lm(OTU43 ~ BMsst_VS3) y = 523 + -14 x, r2 = 6.8e-05	-14	negative	6.80E-05	lm(OTU43 ~ BMtot_VS3) y = 497 + 37 x, r2 = 0.0046	37	positive	0.0046
OTU44	lm(OTU44 ~ SNU) y = 449 + 3781 x, r2 = 0.026	3781	positive	0.026	lm(OTU44 ~ RTR) y = 506 + -73 x, r2 = 0.0023	-73	negative	0.0023	lm(OTU44 ~ BMsst_VS3) y = 486 + -20 x, r2 = 0.00028	-20	negative	0.00028	lm(OTU44 ~ BMtot_VS3) y = 479 + 5.4 x, r2 = 2e-04	5.4	positive	2.00E-04
OTU45	lm(OTU45 ~ SNU) y = 534 + -5935 x, r2 = 0.036	-5935	negative	0.036	lm(OTU45 ~ RTR) y = 419 + 193 x, r2 = 0.009	193	positive	0.009	lm(OTU45 ~ BMsst_VS3) y = 554 + -360 x, r2 = 0.052	-360	negative	0.052	lm(OTU45 ~ BMtot_VS3) y = 573 + -147 x, r2 = 0.082	-147	negative	0.082
OTU46	lm(OTU46 ~ SNU) y = 486 + -2148 x, r2 = 0.0025	-2148	negative	0.0025	lm(OTU46 ~ RTR) y = 334 + 415 x, r2 = 0.022	415	positive	0.022	lm(OTU46 ~ BMsst_VS3) y = 439 + 140 x, r2 = 0.0043	140	positive	0.0043	lm(OTU46 ~ BMtot_VS3) y = 469 + -3.7 x, r2 = 2.8e-05	-3.7	negative	2.80E-05
OTU47	lm(OTU47 ~ SNU) y = 466 + -453 x, r2 = 1.8e-05	-453	negative	1.80E-05	lm(OTU47 ~ RTR) y = 600 + -428 x, r2 = 0.0038	-428	negative	0.0038	lm(OTU47 ~ BMsst_VS3) y = 391 + 354 x, r2 = 0.0043	354	positive	0.0043	lm(OTU47 ~ BMtot_VS3) y = 368 + 151 x, r2 = 0.0073	151	positive	0.0073
OTU48	lm(OTU48 ~ SNU) y = 419 + 4029 x, r2 = 0.011	4029	positive	0.011	lm(OTU48 ~ RTR) y = 395 + 187 x, r2 = 0.0054	187	positive	0.0054	lm(OTU48 ~ BMsst_VS3) y = 445 + 50 x, r2 = 0.00064	50	positive	0.00064	lm(OTU48 ~ BMtot_VS3) y = 453 + 2.8 x, r2 = 1.8e-05	2.8	positive	1.80E-05
OTU49	lm(OTU49 ~ SNU) y = 420 + 1938 x, r2 = 0.0036	1938	positive	0.0036	lm(OTU49 ~ RTR) y = 446 + -27 x, r2 = 0.00017	-27	negative	0.00017	lm(OTU49 ~ BMsst_VS3) y = 439 + -9 x, r2 = 3.1e-05	-9	negative	3.10E-05	lm(OTU49 ~ BMtot_VS3) y = 429 + 14 x, r2 = 0.00069	14	positive	0.00069
OTU50	lm(OTU50 ~ SNU) y = 421 + -884 x, r2 = 0.0014	-884	negative	0.0014	lm(OTU50 ~ RTR) y = 413 + 2.1 x, r2 = 1.8e-06	2.1	positive	1.80E-06	lm(OTU50 ~ BMsst_VS3) y = 401 + 64 x, r2 = 0.0028	64	positive	0.0028	lm(OTU50 ~ BMtot_VS3) y = 404 + 16 x, r2 = 0.0016	16	positive	0.0016
OTU51	lm(OTU51 ~ SNU) y = 398 + 1090 x, r2 = 0.0012	1090	positive	0.0012	lm(OTU51 ~ RTR) y = 355 + 163 x, r2 = 0.0062	163	positive	0.0062	lm(OTU51 ~ BMsst_VS3) y = 353 + 268 x, r2 = 0.028	268	positive	0.028	lm(OTU51 ~ BMtot_VS3) y = 366 + 66 x, r2 = 0.016	66	positive	0.016
OTU52	lm(OTU52 ~ SNU) y = 445 + -4025 x, r2 = 0.037	-4025	negative	0.037	lm(OTU52 ~ RTR) y = 398 + 33 x, r2 = 6e-04	33	positive	6.00E-04	lm(OTU52 ~ BMsst_VS3) y = 467 + -287 x, r2 = 0.074	-287	negative	0.074	lm(OTU52 ~ BMtot_VS3) y = 474 + -104 x, r2 = 0.09	-104	negative	0.09
OTU53	lm(OTU53 ~ SNU) y = 370 + -1235 x, r2 = 0.0047	-1235	negative	0.0047	lm(OTU53 ~ RTR) y = 369 + -31 x, r2 = 7e-04	-31	negative	7.00E-04	lm(OTU53 ~ BMsst_VS3) y = 351 + 41 x, r2 = 0.002	41	positive	0.002	lm(OTU53 ~ BMtot_VS3) y = 350 + 15 x, r2 = 0.0024	15	positive	0.0024
OTU54	lm(OTU54 ~ SNU) y = 420 + -1438 x, r2 = 0.0028	-1438	negative	0.0028	lm(OTU54 ~ RTR) y = 401 + 19 x, r2 = 0.00012	19	positive	0.00012	lm(OTU54 ~ BMsst_VS3) y = 436 + -139 x, r2 = 0.011	-139	negative	0.011	lm(OTU54 ~ BMtot_VS3) y = 437 + -47 x, r2 = 0.011	-47	negative	0.011
OTU55	lm(OTU55 ~ SNU) y = 405 + 459 x, r2 = 0.00023	459	positive	0.00023	lm(OTU55 ~ RTR) y = 421 + -38 x, r2 = 0.00038	-38	negative	0.00038	lm(OTU55 ~ BMsst_VS3) y = 410 + -4.2 x, r2 = 7.7e-06	-4.2	negative	7.70E-06	lm(OTU55 ~ BMtot_VS3) y = 403 + 9.5 x, r2 = 0.00037	9.5	positive	0.00037
OTU56	lm(OTU56 ~ SNU) y = 394 + 1829 x, r2 = 0.0038	1829	positive	0.0038	lm(OTU56 ~ RTR) y = 432 + -67 x, r2 = 0.0012	-67	negative	0.0012	lm(OTU56 ~ BMsst_VS3) y = 379 + 152 x, r2 = 0.01	152	positive	0.01	lm(OTU56 ~ BMtot_VS3) y = 373 + 60 x, r2 = 0.015	60	positive	0.015
OTU57	lm(OTU57 ~ SNU) y = 389 + 1525 x, r2 = 0.0034	1525	positive	0.0034	lm(OTU57 ~ RTR) y = 434 + -99 x, r2 = 0.0034	-99	negative	0.0034	lm(OTU57 ~ BMsst_VS3) y = 445 + -210 x, r2 = 0.025	-210	negative	0.025	lm(OTU57 ~ BMtot_VS3) y = 441 + -62 x, r2 = 0.02	-62	negative	0.02
OTU58	lm(OTU58 ~ SNU) y = 401 + -584 x, r2 = 0.00044	-584	negative	0.00044	lm(OTU58 ~ RTR) y = 360 + 112 x, r2 = 0.0039	112	positive	0.0039	lm(OTU58 ~ BMsst_VS3) y = 372 + 121 x, r2 = 0.0074	121	positive	0.0074	lm(OTU58 ~ BMtot_VS3) y = 384 + 20 x, r2 = 0.0019	20	positive	0.0019
OTU59	lm(OTU59 ~ SNU) y = 429 + -2168 x, r2 = 0.0061	-2168	negative	0.0061	lm(OTU59 ~ RTR) y = 391 + 56 x, r2 = 0.00098	56	positive	0.00098	lm(OTU59 ~ BMsst_VS3) y = 376 + 165 x, r2 = 0.014	165	positive	0.014	lm(OTU59 ~ BMtot_VS3) y = 382 + 44 x, r2 = 0.0093	44	positive	0.0093
OTU60	lm(OTU60 ~ SNU) y = 379 + 1724 x, r2 = 0.0036	1724	positive	0.0036	lm(OTU60 ~ RTR) y = 505 + -346 x, r2 = 0.035	-346	negative	0.035	lm(OTU60 ~ BMsst_VS3) y = 420 + -129 x, r2 = 0.0081	-129	negative	0.0081	lm(OTU60 ~ BMtot_VS3) y = 398 + -6.6 x, r2 = 2e-04	-6.6	negative	2.00E-04
OTU61	lm(OTU61 ~ SNU) y = 383 + 879 x, r2 = 0.0012	879	positive	0.0012	lm(OTU61 ~ RTR) y = 395 + -12 x, r2 = 5e-05	-12	negative	5.00E-05	lm(OTU61 ~ BMsst_VS3) y = 379 + 61 x, r2 = 0.0023	61	positive	0.0023	lm(OTU61 ~ BMtot_VS3) y = 377 + 24 x, r2 = 0.0031	24	positive	0.0031
OTU62	lm(OTU62 ~ SNU) y = 393 + -316 x, r2 = 1e-04	-316	negative	1.00E-04	lm(OTU62 ~ RTR) y = 435 + -141 x, r2 = 0.0049	-141	negative	0.0049	lm(OTU62 ~ BMsst_VS3) y = 397 + -36 x, r2 = 0.00054	-36	negative	0.00054	lm(OTU62 ~ BMtot_VS3) y = 390 + -0.13 x, r2 = 6.3e-08	-0.13	negative	6.30E-08
OTU63	lm(OTU63 ~ SNU) y = 462 + -7726 x, r2 = 0.013	-7726	negative	0.013	lm(OTU63 ~ RTR) y = 211 + 566 x, r2 = 0.017	566	positive	0.017	lm(OTU63 ~ BMsst_VS3) y = 234 + 788 x, r2 = 0.054	788	positive	0.054	lm(OTU63 ~ BMtot_VS3) y = 276 + 187 x, r2 = 0.028	187	positive	0.028
OTU64	lm(OTU64 ~ SNU) y = 382 + -335 x, r2 = 1e-04	-335	negative	1.00E-04	lm(OTU64 ~ RTR) y = 232 + 460 x, r2 = 0.045	460	positive	0.045	lm(OTU64 ~ BMsst_VS3) y = 341 + 193 x, r2 = 0.013	193	positive	0.013	lm(OTU64 ~ BMtot_VS3) y = 369 + 17 x, r2 = 0.001	17	positive	0.001
OTU65	lm(OTU65 ~ SNU) y = 476 + -10834 x, r2 = 0.046	-10834	negative	0.046	lm(OTU65 ~ RTR) y = 46 + 1037 x, r2 = 0.1	1037	positive	0.1	lm(OTU65 ~ BMsst_VS3) y = 247 + 658 x, r2 = 0.068	658	positive	0.068	lm(OTU65 ~ BMtot_VS3) y = 331 + 77 x, r2 = 0.0087	77	positive	0.0087
OTU66	lm(OTU66 ~ SNU) y = 349 + 2647 x, r2 = 0.016	2647	positive	0.016	lm(OTU66 ~ RTR) y = 412 + -123 x, r2 = 0.0084	-123	negative	0.0084	lm(OTU66 ~ BMsst_VS3) y = 372 + 1.3 x, r2 = 1.5e-06	1.3	positive	1.50E-06	lm(OTU66 ~ BMtot_VS3) y = 359 + 22 x, r2 = 0.0042	22	positive	0.0042
OTU67	lm(OTU67 ~ SNU) y = 368 + -637 x, r2 = 0.00091	-637	negative	0.00091	lm(OTU67 ~ RTR) y = 385 + -69 x, r2 = 0.0026	-69	negative	0.0026	lm(OTU67 ~ BMsst_VS3) y = 396 + -165 x, r2 = 0.024	-165	negative	0.024	lm(OTU67 ~ BMtot_VS3) y = 393 + -48 x, r2 = 0.019	-48	negative	0.019
OTU68	lm(OTU68 ~ SNU) y = 409 + -4551 x, r2 = 0.01	-4551	negative	0.01	lm(OTU68 ~ RTR) y = 172 + 612 x, r2 = 0.044	612	positive	0.044	lm(OTU68 ~ BMsst_VS3) y = 360 + 39 x, r2 = 3e-04	39	positive	3.00E-04	lm(OTU68 ~ BMtot_VS3) y = 401 + -53 x, r2 = 0.0052	-53	negative	0.0052
OTU69	lm(OTU69 ~ SNU) y = 329 + 3015 x, r2 = 0.018	3015	positive	0.018	lm(OTU69 ~ RTR) y = 427 + -222 x, r2 = 0.023	-222	negative	0.023	lm(OTU69 ~ BMsst_VS3) y = 375 + -91 x, r2 = 0.0064	-91	negative	0.0064	lm(OTU69 ~ BMtot_VS3) y = 360 + -6.1 x, r2 = 0.00026	-6.1	negative	0.00026
OTU70	lm(OTU70 ~ SNU) y = 344 + 1584 x, r2 = 0.0049	1584	positive	0.0049	lm(OTU70 ~ RTR) y = 342 + 52 x, r2 = 0.0012	52	positive	0.0012	lm(OTU70 ~ BMsst_VS3) y = 382 + -117 x, r2 = 0.011	-117	negative	0.011	lm(OTU70 ~ BMtot_VS3) y = 382 + -38 x, r2 = 0.01	-38	negative	0.01
OTU71	lm(OTU71 ~ SNU) y = 343 + 875 x, r2 = 0.0012	875	positive	0.0012	lm(OTU71 ~ RTR) y = 259 + 289 x, r2 = 0.03	289	positive	0.03	lm(OTU71 ~ BMsst_VS3) y = 311 + 199 x, r2 = 0.024	199	positive	0.024	lm(OTU71 ~ BMtot_VS3) y = 332 + 31 x, r2 = 0.0052	31	positive	0.0052
OTU72	lm(OTU72 ~ SNU) y = 359 + -863 x, r2 = 0.0013	-863	negative	0.0013	lm(OTU72 ~ RTR) y = 340 + 36 x, r2 = 0.00053	36	positive	0.00053	lm(OTU72 ~ BMsst_VS3) y = 340 + 54 x, r2 = 0.0019	54	positive	0.0019	lm(OTU72 ~ BMtot_VS3) y = 338 + 21 x, r2 = 0.0027	21	positive	0.0027
OTU73	lm(OTU73 ~ SNU) y = 357 + -2120 x, r2 = 0.0018	-2120	negative	0.0018	lm(OTU73 ~ RTR) y = 286 + 162 x, r2 = 0.0025	162	positive	0.0025	lm(OTU73 ~ BMsst_VS3) y = 469 + -651 x, r2 = 0.068	-651	negative	0.068	lm(OTU73 ~ BMtot_VS3) y = 484 + -234 x, r2 = 0.081	-234	negative	0.081
OTU74	lm(OTU74 ~ SNU) y = 399 + -6097 x, r2 = 0.033	-6097	negative	0.033	lm(OTU74 ~ RTR) y = 131 + 666 x, r2 = 0.095	666	positive	0.095	lm(OTU74 ~ BMsst_VS3) y = 344 + 4.2 x, r2 = 6.2e-06	4.2	positive	6.20E-06	lm(OTU74 ~ BMtot_VS3) y = 393 + -77 x, r2 = 0.02	-77	negative	0.02
OTU75	lm(OTU75 ~ SNU) y = 298 + 3451 x, r2 = 0.027	3451	positive	0.027	lm(OTU75 ~ RTR) y = 412 + -258 x, r2 = 0.035	-258	negative	0.035	lm(OTU75 ~ BMsst_VS3) y = 339 + -48 x, r2 = 0.0021	-48	negative	0.0021	lm(OTU75 ~ BMtot_VS3) y = 319 + 16 x, r2 = 0.0022	16	positive	0.0022
OTU76	lm(OTU76 ~ SNU) y = 300 + 2768 x, r2 = 0.02	2768	positive	0.02	lm(OTU76 ~ RTR) y = 358 + -103 x, r2 = 0.0066	-103	negative	0.0066	lm(OTU76 ~ BMsst_VS3) y = 345 + -100 x, r2 = 0.01	-100	negative	0.01	lm(OTU76 ~ BMtot_VS3) y = 337 + -20 x, r2 = 0.004	-20	negative	0.004
OTU77	lm(OTU77 ~ SNU) y = 340 + -1497 x, r2 = 0.0036	-1497	negative	0.0036	lm(OTU77 ~ RTR) y = 302 + 77 x, r2 = 0.0023	77	positive	0.0023	lm(OTU77 ~ BMsst_VS3) y = 328 + -4.4 x, r2 = 1.2e-05	-4.4	negative	1.20E-05	lm(OTU77 ~ BMtot_VS3) y = 333 + -9.3 x, r2 = 0.00052	-9.3	negative	0.00052
OTU78	lm(OTU78 ~ SNU) y = 363 + -4668 x, r2 = 0.026	-4668	negative	0.026	lm(OTU78 ~ RTR) y = 276 + 142 x, r2 = 0.0057	142	positive	0.0057	lm(OTU78 ~ BMsst_VS3) y = 333 + -55 x, r2 = 0.0014	-55	negative	0.0014	lm(OTU78 ~ BMtot_VS3) y = 342 + -32 x, r2 = 0.0044	-32	negative	0.0044
OTU79	lm(OTU79 ~ SNU) y = 279 + 4357 x, r2 = 0.022	4357	positive	0.022	lm(OTU79 ~ RTR) y = 336 + -56 x, r2 = 0.00087	-56	negative	0.00087	lm(OTU79 ~ BMsst_VS3) y = 320 + -11 x, r2 = 5.3e-05	-11	negative	5.30E-05	lm(OTU79 ~ BMtot_VS3) y = 302 + 25 x, r2 = 0.0026	25	positive	0.0026
OTU80	lm(OTU80 ~ SNU) y = 309 + 458 x, r2 = 0.00046	458	positive	0.00046	lm(OTU80 ~ RTR) y = 362 + -154 x, r2 = 0.012	-154	negative	0.012	lm(OTU80 ~ BMsst_VS3) y = 337 + -120 x, r2 = 0.013	-120	negative	0.013	lm(OTU80 ~ BMtot_VS3) y = 326 + -21 x, r2 = 0.0034	-21	negative	0.0034
OTU81	lm(OTU81 ~ SNU) y = 302 + 839 x, r2 = 0.0023	839	positive	0.0023	lm(OTU81 ~ RTR) y = 371 + -193 x, r2 = 0.029	-193	negative	0.029	lm(OTU81 ~ BMsst_VS3) y = 325 + -77 x, r2 = 0.0077	-77	negative	0.0077	lm(OTU81 ~ BMtot_VS3) y = 310 + -0.86 x, r2 = 8.9e-06	-0.86	negative	8.90E-06
OTU82	lm(OTU82 ~ SNU) y = 302 + 1292 x, r2 = 0.003	1292	positive	0.003	lm(OTU82 ~ RTR) y = 313 + -0.46 x, r2 = 9e-08	-0.46	negative	9.00E-08	lm(OTU82 ~ BMsst_VS3) y = 313 + 2.1 x, r2 = 3.2e-06	2.1	positive	3.20E-06	lm(OTU82 ~ BMtot_VS3) y = 311 + 3 x, r2 = 5.9e-05	3	positive	5.90E-05
OTU83	lm(OTU83 ~ SNU) y = 282 + 2762 x, r2 = 0.019	2762	positive	0.019	lm(OTU83 ~ RTR) y = 298 + 25 x, r2 = 0.00039	25	positive	0.00039	lm(OTU83 ~ BMsst_VS3) y = 296 + 52 x, r2 = 0.0027	52	positive	0.0027	lm(OTU83 ~ BMtot_VS3) y = 290 + 26 x, r2 = 0.0061	26	positive	0.0061
OTU84	lm(OTU84 ~ SNU) y = 299 + 522 x, r2 = 0.00079	522	positive	0.00079	lm(OTU84 ~ RTR) y = 292 + 39 x, r2 = 0.001	39	positive	0.001	lm(OTU84 ~ BMsst_VS3) y = 311 + -35 x, r2 = 0.0014	-35	negative	0.0014	lm(OTU84 ~ BMtot_VS3) y = 311 + -12 x, r2 = 0.0015	-12	negative	0.0015
OTU85	lm(OTU85 ~ SNU) y = 298 + 736 x, r2 = 6e-04	736	positive	6.00E-04	lm(OTU85 ~ RTR) y = 198 + 334 x, r2 = 0.03	334	positive	0.03	lm(OTU85 ~ BMsst_VS3) y = 264 + 203 x, r2 = 0.018	203	positive	0.018	lm(OTU85 ~ BMtot_VS3) y = 286 + 30 x, r2 = 0.0036	30	positive	0.0036
OTU86	lm(OTU86 ~ SNU) y = 307 + -856 x, r2 = 0.0012	-856	negative	0.0012	lm(OTU86 ~ RTR) y = 329 + -94 x, r2 = 0.0034	-94	negative	0.0034	lm(OTU86 ~ BMsst_VS3) y = 305 + -28 x, r2 = 5e-04	-28	negative	5.00E-04	lm(OTU86 ~ BMtot_VS3) y = 302 + -4.7 x, r2 = 0.00013	-4.7	negative	0.00013
OTU87	lm(OTU87 ~ SNU) y = 358 + -7321 x, r2 = 0.062	-7321	negative	0.062	lm(OTU87 ~ RTR) y = 209 + 262 x, r2 = 0.019	262	positive	0.019	lm(OTU87 ~ BMsst_VS3) y = 342 + -244 x, r2 = 0.027	-244	negative	0.027	lm(OTU87 ~ BMtot_VS3) y = 364 + -113 x, r2 = 0.055	-113	negative	0.055
OTU88	lm(OTU88 ~ SNU) y = 295 + -87 x, r2 = 6.3e-06	-87	negative	6.30E-06	lm(OTU88 ~ RTR) y = 392 + -307 x, r2 = 0.019	-307	negative	0.019	lm(OTU88 ~ BMsst_VS3) y = 261 + 166 x, r2 = 0.0091	166	positive	0.0091	lm(OTU88 ~ BMtot_VS3) y = 239 + 88 x, r2 = 0.024	88	positive	0.024
OTU89	lm(OTU89 ~ SNU) y = 295 + -1147 x, r2 = 0.0033	-1147	negative	0.0033	lm(OTU89 ~ RTR) y = 283 + 5.9 x, r2 = 2.1e-05	5.9	positive	2.10E-05	lm(OTU89 ~ BMsst_VS3) y = 278 + 33 x, r2 = 0.0011	33	positive	0.0011	lm(OTU89 ~ BMtot_VS3) y = 278 + 11 x, r2 = 0.001	11	positive	0.001
OTU90	lm(OTU90 ~ SNU) y = 303 + -3265 x, r2 = 0.011	-3265	negative	0.011	lm(OTU90 ~ RTR) y = 338 + -200 x, r2 = 0.0096	-200	negative	0.0096	lm(OTU90 ~ BMsst_VS3) y = 310 + -178 x, r2 = 0.013	-178	negative	0.013	lm(OTU90 ~ BMtot_VS3) y = 300 + -42 x, r2 = 0.0066	-42	negative	0.0066
OTU91	lm(OTU91 ~ SNU) y = 314 + -4550 x, r2 = 0.0029	-4550	negative	0.0029	lm(OTU91 ~ RTR) y = 64 + 651 x, r2 = 0.014	651	positive	0.014	lm(OTU91 ~ BMsst_VS3) y = 139 + 667 x, r2 = 0.025	667	positive	0.025	lm(OTU91 ~ BMtot_VS3) y = 180 + 149 x, r2 = 0.011	149	positive	0.011
OTU92	lm(OTU92 ~ SNU) y = 259 + -22 x, r2 = 7.8e-07	-22	negative	7.80E-07	lm(OTU92 ~ RTR) y = 287 + -86 x, r2 = 0.0028	-86	negative	0.0028	lm(OTU92 ~ BMsst_VS3) y = 281 + -110 x, r2 = 0.0076	-110	negative	0.0076	lm(OTU92 ~ BMtot_VS3) y = 275 + -26 x, r2 = 0.004	-26	negative	0.004
OTU93	lm(OTU93 ~ SNU) y = 276 + -2422 x, r2 = 0.027	-2422	negative	0.027	lm(OTU93 ~ RTR) y = 255 + -0.23 x, r2 = 5.9e-08	-0.23	negative	5.90E-08	lm(OTU93 ~ BMsst_VS3) y = 272 + -89 x, r2 = 0.014	-89	negative	0.014	lm(OTU93 ~ BMtot_VS3) y = 274 + -32 x, r2 = 0.017	-32	negative	0.017
OTU94	lm(OTU94 ~ SNU) y = 198 + 4513 x, r2 = 0.05	4513	positive	0.05	lm(OTU94 ~ RTR) y = 297 + -183 x, r2 = 0.02	-183	negative	0.02	lm(OTU94 ~ BMsst_VS3) y = 243 + -24 x, r2 = 0.00054	-24	negative	0.00054	lm(OTU94 ~ BMtot_VS3) y = 227 + 17 x, r2 = 0.0026	17	positive	0.0026
OTU95	lm(OTU95 ~ SNU) y = 240 + 1.8 x, r2 = 9.9e-09	1.8	positive	9.90E-09	lm(OTU95 ~ RTR) y = 189 + 160 x, r2 = 0.018	160	positive	0.018	lm(OTU95 ~ BMsst_VS3) y = 237 + 17 x, r2 = 0.00035	17	positive	0.00035	lm(OTU95 ~ BMtot_VS3) y = 247 + -11 x, r2 = 0.0013	-11	negative	0.0013
OTU96	lm(OTU96 ~ SNU) y = 205 + 3729 x, r2 = 0.042	3729	positive	0.042	lm(OTU96 ~ RTR) y = 285 + -146 x, r2 = 0.015	-146	negative	0.015	lm(OTU96 ~ BMsst_VS3) y = 214 + 118 x, r2 = 0.017	118	positive	0.017	lm(OTU96 ~ BMtot_VS3) y = 203 + 57 x, r2 = 0.036	57	positive	0.036
OTU97	lm(OTU97 ~ SNU) y = 206 + 2771 x, r2 = 0.02	2771	positive	0.02	lm(OTU97 ~ RTR) y = 244 + -44 x, r2 = 0.0012	-44	negative	0.0012	lm(OTU97 ~ BMsst_VS3) y = 222 + 43 x, r2 = 0.0018	43	positive	0.0018	lm(OTU97 ~ BMtot_VS3) y = 219 + 18 x, r2 = 0.0031	18	positive	0.0031
OTU98	lm(OTU98 ~ SNU) y = 195 + 3665 x, r2 = 0.042	3665	positive	0.042	lm(OTU98 ~ RTR) y = 255 + -86 x, r2 = 0.0055	-86	negative	0.0055	lm(OTU98 ~ BMsst_VS3) y = 213 + 68 x, r2 = 0.0058	68	positive	0.0058	lm(OTU98 ~ BMtot_VS3) y = 203 + 39 x, r2 = 0.018	39	positive	0.018
OTU99	lm(OTU99 ~ SNU) y = 227 + 229 x, r2 = 0.00023	229	positive	0.00023	lm(OTU99 ~ RTR) y = 233 + -14 x, r2 = 0.00022	-14	negative	0.00022	lm(OTU99 ~ BMsst_VS3) y = 255 + -130 x, r2 = 0.03	-130	negative	0.03	lm(OTU99 ~ BMtot_VS3) y = 256 + -44 x, r2 = 0.032	-44	negative	0.032
OTU100	lm(OTU100 ~ SNU) y = 213 + 1443 x, r2 = 0.0091	1443	positive	0.0091	lm(OTU100 ~ RTR) y = 272 + -142 x, r2 = 0.021	-142	negative	0.021	lm(OTU100 ~ BMsst_VS3) y = 232 + -27 x, r2 = 0.0012	-27	negative	0.0012	lm(OTU100 ~ BMtot_VS3) y = 221 + 8.3 x, r2 = 0.0011	8.3	positive	0.0011
OTU101	lm(OTU101 ~ SNU) y = 267 + -3779 x, r2 = 0.0018	-3779	negative	0.0018	lm(OTU101 ~ RTR) y = -61 + 916 x, r2 = 0.025	916	positive	0.025	lm(OTU101 ~ BMsst_VS3) y = 99 + 666 x, r2 = 0.022	666	positive	0.022	lm(OTU101 ~ BMtot_VS3) y = 183 + 81 x, r2 = 0.003	81	positive	0.003
OTU102	lm(OTU102 ~ SNU) y = 204 + 621 x, r2 = 0.0031	621	positive	0.0031	lm(OTU102 ~ RTR) y = 240 + -93 x, r2 = 0.017	-93	negative	0.017	lm(OTU102 ~ BMsst_VS3) y = 213 + -17 x, r2 = 0.00093	-17	negative	0.00093	lm(OTU102 ~ BMtot_VS3) y = 206 + 5.6 x, r2 = 0.00094	5.6	positive	0.00094
OTU103	lm(OTU103 ~ SNU) y = 201 + 1076 x, r2 = 0.0068	1076	positive	0.0068	lm(OTU103 ~ RTR) y = 239 + -89 x, r2 = 0.011	-89	negative	0.011	lm(OTU103 ~ BMsst_VS3) y = 208 + 11 x, r2 = 0.00029	11	positive	0.00029	lm(OTU103 ~ BMtot_VS3) y = 202 + 13 x, r2 = 0.0038	13	positive	0.0038
OTU104	lm(OTU104 ~ SNU) y = 194 + 1672 x, r2 = 0.018	1672	positive	0.018	lm(OTU104 ~ RTR) y = 221 + -39 x, r2 = 0.0024	-39	negative	0.0024	lm(OTU104 ~ BMsst_VS3) y = 205 + 22 x, r2 = 0.0012	22	positive	0.0012	lm(OTU104 ~ BMtot_VS3) y = 200 + 14 x, r2 = 0.0048	14	positive	0.0048
OTU105	lm(OTU105 ~ SNU) y = 236 + -2373 x, r2 = 0.0095	-2373	negative	0.0095	lm(OTU105 ~ RTR) y = 174 + 127 x, r2 = 0.0065	127	positive	0.0065	lm(OTU105 ~ BMsst_VS3) y = 223 + -38 x, r2 = 0.00096	-38	negative	0.00096	lm(OTU105 ~ BMtot_VS3) y = 232 + -27 x, r2 = 0.0045	-27	negative	0.0045
OTU106	lm(OTU106 ~ SNU) y = 207 + -310 x, r2 = 0.00051	-310	negative	0.00051	lm(OTU106 ~ RTR) y = 237 + -102 x, r2 = 0.013	-102	negative	0.013	lm(OTU106 ~ BMsst_VS3) y = 209 + -24 x, r2 = 0.0012	-24	negative	0.0012	lm(OTU106 ~ BMtot_VS3) y = 204 + 1.1 x, r2 = 2.5e-05	1.1	positive	2.50E-05
OTU107	lm(OTU107 ~ SNU) y = 221 + -1332 x, r2 = 0.0071	-1332	negative	0.0071	lm(OTU107 ~ RTR) y = 217 + -25 x, r2 = 0.00062	-25	negative	0.00062	lm(OTU107 ~ BMsst_VS3) y = 203 + 29 x, r2 = 0.0013	29	positive	0.0013	lm(OTU107 ~ BMtot_VS3) y = 204 + 8.7 x, r2 = 0.0011	8.7	positive	0.0011
OTU108	lm(OTU108 ~ SNU) y = 202 + 281 x, r2 = 0.00022	281	positive	0.00022	lm(OTU108 ~ RTR) y = 236 + -99 x, r2 = 0.0064	-99	negative	0.0064	lm(OTU108 ~ BMsst_VS3) y = 205 + -0.015 x, r2 = 2.5e-10	-0.015	negative	2.50E-10	lm(OTU108 ~ BMtot_VS3) y = 200 + 6.8 x, r2 = 0.00047	6.8	positive	0.00047
OTU109	lm(OTU109 ~ SNU) y = 191 + 1322 x, r2 = 0.0024	1322	positive	0.0024	lm(OTU109 ~ RTR) y = 145 + 182 x, r2 = 0.011	182	positive	0.011	lm(OTU109 ~ BMsst_VS3) y = 212 + -43 x, r2 = 0.001	-43	negative	0.001	lm(OTU109 ~ BMtot_VS3) y = 223 + -32 x, r2 = 0.0054	-32	negative	0.0054
OTU110	lm(OTU110 ~ SNU) y = 208 + -570 x, r2 = 0.0012	-570	negative	0.0012	lm(OTU110 ~ RTR) y = 214 + -36 x, r2 = 0.0012	-36	negative	0.0012	lm(OTU110 ~ BMsst_VS3) y = 205 + -12 x, r2 = 0.00023	-12	negative	0.00023	lm(OTU110 ~ BMtot_VS3) y = 205 + -4.6 x, r2 = 0.00029	-4.6	negative	0.00029
OTU111	lm(OTU111 ~ SNU) y = 198 + 554 x, r2 = 0.00069	554	positive	0.00069	lm(OTU111 ~ RTR) y = 211 + -25 x, r2 = 0.00035	-25	negative	0.00035	lm(OTU111 ~ BMsst_VS3) y = 193 + 49 x, r2 = 0.0021	49	positive	0.0021	lm(OTU111 ~ BMtot_VS3) y = 186 + 27 x, r2 = 0.006	27	positive	0.006
OTU112	lm(OTU112 ~ SNU) y = 180 + 1411 x, r2 = 0.012	1411	positive	0.012	lm(OTU112 ~ RTR) y = 214 + -65 x, r2 = 0.006	-65	negative	0.006	lm(OTU112 ~ BMsst_VS3) y = 200 + -33 x, r2 = 0.0025	-33	negative	0.0025	lm(OTU112 ~ BMtot_VS3) y = 193 + -0.29 x, r2 = 1.9e-06	-0.29	negative	1.90E-06
OTU113	lm(OTU113 ~ SNU) y = 183 + 994 x, r2 = 0.0062	994	positive	0.0062	lm(OTU113 ~ RTR) y = 240 + -150 x, r2 = 0.034	-150	negative	0.034	lm(OTU113 ~ BMsst_VS3) y = 207 + -74 x, r2 = 0.014	-74	negative	0.014	lm(OTU113 ~ BMtot_VS3) y = 197 + -8.5 x, r2 = 0.0017	-8.5	negative	0.0017
OTU114	lm(OTU114 ~ SNU) y = 180 + 363 x, r2 = 0.00086	363	positive	0.00086	lm(OTU114 ~ RTR) y = 186 + -9 x, r2 = 0.00013	-9	negative	0.00013	lm(OTU114 ~ BMsst_VS3) y = 186 + -11 x, r2 = 0.00031	-11	negative	0.00031	lm(OTU114 ~ BMtot_VS3) y = 186 + -3.6 x, r2 = 0.00032	-3.6	negative	0.00032
OTU115	lm(OTU115 ~ SNU) y = 187 + -399 x, r2 = 0.0011	-399	negative	0.0011	lm(OTU115 ~ RTR) y = 186 + -7.8 x, r2 = 0.00011	-7.8	negative	0.00011	lm(OTU115 ~ BMsst_VS3) y = 202 + -88 x, r2 = 0.022	-88	negative	0.022	lm(OTU115 ~ BMtot_VS3) y = 203 + -31 x, r2 = 0.026	-31	negative	0.026
OTU116	lm(OTU116 ~ SNU) y = 172 + 820 x, r2 = 0.0026	820	positive	0.0026	lm(OTU116 ~ RTR) y = 135 + 139 x, r2 = 0.018	139	positive	0.018	lm(OTU116 ~ BMsst_VS3) y = 159 + 102 x, r2 = 0.016	102	positive	0.016	lm(OTU116 ~ BMtot_VS3) y = 167 + 20 x, r2 = 0.0056	20	positive	0.0056
OTU117	lm(OTU117 ~ SNU) y = 194 + -1815 x, r2 = 0.012	-1815	negative	0.012	lm(OTU117 ~ RTR) y = 181 + -11 x, r2 = 0.00011	-11	negative	0.00011	lm(OTU117 ~ BMsst_VS3) y = 199 + -104 x, r2 = 0.016	-104	negative	0.016	lm(OTU117 ~ BMtot_VS3) y = 198 + -32 x, r2 = 0.014	-32	negative	0.014
OTU118	lm(OTU118 ~ SNU) y = 170 + 729 x, r2 = 0.005	729	positive	0.005	lm(OTU118 ~ RTR) y = 234 + -179 x, r2 = 0.073	-179	negative	0.073	lm(OTU118 ~ BMsst_VS3) y = 175 + 3.5 x, r2 = 4.6e-05	3.5	positive	4.60E-05	lm(OTU118 ~ BMtot_VS3) y = 162 + 22 x, r2 = 0.017	22	positive	0.017
OTU119	lm(OTU119 ~ SNU) y = 180 + -855 x, r2 = 0.0045	-855	negative	0.0045	lm(OTU119 ~ RTR) y = 177 + -13 x, r2 = 0.00026	-13	negative	0.00026	lm(OTU119 ~ BMsst_VS3) y = 179 + -32 x, r2 = 0.0026	-32	negative	0.0026	lm(OTU119 ~ BMtot_VS3) y = 180 + -12 x, r2 = 0.0034	-12	negative	0.0034
OTU120	lm(OTU120 ~ SNU) y = 150 + 744 x, r2 = 0.0021	744	positive	0.0021	lm(OTU120 ~ RTR) y = 135 + 68 x, r2 = 0.0042	68	positive	0.0042	lm(OTU120 ~ BMsst_VS3) y = 179 + -112 x, r2 = 0.019	-112	negative	0.019	lm(OTU120 ~ BMtot_VS3) y = 187 + -48 x, r2 = 0.033	-48	negative	0.033
OTU121	lm(OTU121 ~ SNU) y = 156 + 31 x, r2 = 1e-05	31	positive	1.00E-05	lm(OTU121 ~ RTR) y = 164 + -24 x, r2 = 0.0015	-24	negative	0.0015	lm(OTU121 ~ BMsst_VS3) y = 154 + 13 x, r2 = 0.00069	13	positive	0.00069	lm(OTU121 ~ BMtot_VS3) y = 153 + 5.5 x, r2 = 0.0012	5.5	positive	0.0012
OTU122	lm(OTU122 ~ SNU) y = 202 + -4682 x, r2 = 0.055	-4682	negative	0.055	lm(OTU122 ~ RTR) y = 98 + 193 x, r2 = 0.022	193	positive	0.022	lm(OTU122 ~ BMsst_VS3) y = 174 + -67 x, r2 = 0.0045	-67	negative	0.0045	lm(OTU122 ~ BMtot_VS3) y = 193 + -52 x, r2 = 0.025	-52	negative	0.025
OTU123	lm(OTU123 ~ SNU) y = 154 + 234 x, r2 = 0.00034	234	positive	0.00034	lm(OTU123 ~ RTR) y = 158 + -4 x, r2 = 2.4e-05	-4	negative	2.40E-05	lm(OTU123 ~ BMsst_VS3) y = 159 + -12 x, r2 = 0.00035	-12	negative	0.00035	lm(OTU123 ~ BMtot_VS3) y = 158 + -1.8 x, r2 = 7.5e-05	-1.8	negative	7.50E-05
OTU124	lm(OTU124 ~ SNU) y = 145 + 1442 x, r2 = 0.0072	1442	positive	0.0072	lm(OTU124 ~ RTR) y = 153 + 14 x, r2 = 0.00016	14	positive	0.00016	lm(OTU124 ~ BMsst_VS3) y = 128 + 149 x, r2 = 0.031	149	positive	0.031	lm(OTU124 ~ BMtot_VS3) y = 128 + 49 x, r2 = 0.031	49	positive	0.031
OTU125	lm(OTU125 ~ SNU) y = 150 + 474 x, r2 = 0.002	474	positive	0.002	lm(OTU125 ~ RTR) y = 152 + 7.9 x, r2 = 0.00013	7.9	positive	0.00013	lm(OTU125 ~ BMsst_VS3) y = 155 + -6.3 x, r2 = 0.00014	-6.3	negative	0.00014	lm(OTU125 ~ BMtot_VS3) y = 155 + -1.1 x, r2 = 4.3e-05	-1.1	negative	4.30E-05
OTU126	lm(OTU126 ~ SNU) y = 187 + -3434 x, r2 = 0.022	-3434	negative	0.022	lm(OTU126 ~ RTR) y = 102 + 170 x, r2 = 0.013	170	positive	0.013	lm(OTU126 ~ BMsst_VS3) y = 174 + -89 x, r2 = 0.0057	-89	negative	0.0057	lm(OTU126 ~ BMtot_VS3) y = 190 + -54 x, r2 = 0.02	-54	negative	0.02
OTU127	lm(OTU127 ~ SNU) y = 139 + 986 x, r2 = 0.0091	986	positive	0.0091	lm(OTU127 ~ RTR) y = 160 + -38 x, r2 = 0.0033	-38	negative	0.0033	lm(OTU127 ~ BMsst_VS3) y = 155 + -36 x, r2 = 0.0048	-36	negative	0.0048	lm(OTU127 ~ BMtot_VS3) y = 153 + -8.4 x, r2 = 0.0025	-8.4	negative	0.0025
OTU128	lm(OTU128 ~ SNU) y = 129 + 1780 x, r2 = 0.025	1780	positive	0.025	lm(OTU128 ~ RTR) y = 172 + -83 x, r2 = 0.013	-83	negative	0.013	lm(OTU128 ~ BMsst_VS3) y = 131 + 69 x, r2 = 0.015	69	positive	0.015	lm(OTU128 ~ BMtot_VS3) y = 126 + 31 x, r2 = 0.028	31	positive	0.028
OTU129	lm(OTU129 ~ SNU) y = 152 + -368 x, r2 = 0.00057	-368	negative	0.00057	lm(OTU129 ~ RTR) y = 159 + -32 x, r2 = 0.001	-32	negative	0.001	lm(OTU129 ~ BMsst_VS3) y = 144 + 26 x, r2 = 0.0011	26	positive	0.0011	lm(OTU129 ~ BMtot_VS3) y = 143 + 9.4 x, r2 = 0.0014	9.4	positive	0.0014
OTU130	lm(OTU130 ~ SNU) y = 143 + 293 x, r2 = 0.00067	293	positive	0.00067	lm(OTU130 ~ RTR) y = 162 + -51 x, r2 = 0.0049	-51	negative	0.0049	lm(OTU130 ~ BMsst_VS3) y = 142 + 19 x, r2 = 0.0012	19	positive	0.0012	lm(OTU130 ~ BMtot_VS3) y = 138 + 13 x, r2 = 0.0047	13	positive	0.0047
OTU131	lm(OTU131 ~ SNU) y = 154 + -733 x, r2 = 0.0028	-733	negative	0.0028	lm(OTU131 ~ RTR) y = 102 + 141 x, r2 = 0.025	141	positive	0.025	lm(OTU131 ~ BMsst_VS3) y = 141 + 30 x, r2 = 0.0018	30	positive	0.0018	lm(OTU131 ~ BMtot_VS3) y = 152 + -8.2 x, r2 = 0.0013	-8.2	negative	0.0013
OTU132	lm(OTU132 ~ SNU) y = 148 + -332 x, r2 = 0.00055	-332	negative	0.00055	lm(OTU132 ~ RTR) y = 131 + 42 x, r2 = 0.0021	42	positive	0.0021	lm(OTU132 ~ BMsst_VS3) y = 137 + 40 x, r2 = 0.0032	40	positive	0.0032	lm(OTU132 ~ BMtot_VS3) y = 139 + 9.1 x, r2 = 0.0016	9.1	positive	0.0016
OTU133	lm(OTU133 ~ SNU) y = 125 + 1477 x, r2 = 0.017	1477	positive	0.017	lm(OTU133 ~ RTR) y = 180 + -131 x, r2 = 0.033	-131	negative	0.033	lm(OTU133 ~ BMsst_VS3) y = 143 + -27 x, r2 = 0.0024	-27	negative	0.0024	lm(OTU133 ~ BMtot_VS3) y = 134 + 5.8 x, r2 = 0.00098	5.8	positive	0.00098
OTU134	lm(OTU134 ~ SNU) y = 145 + -591 x, r2 = 0.0026	-591	negative	0.0026	lm(OTU134 ~ RTR) y = 125 + 45 x, r2 = 0.0036	45	positive	0.0036	lm(OTU134 ~ BMsst_VS3) y = 135 + 23 x, r2 = 0.0015	23	positive	0.0015	lm(OTU134 ~ BMtot_VS3) y = 140 + -0.72 x, r2 = 1.4e-05	-0.72	negative	1.40E-05
OTU135	lm(OTU135 ~ SNU) y = 124 + 1443 x, r2 = 0.013	1443	positive	0.013	lm(OTU135 ~ RTR) y = 156 + -60 x, r2 = 0.0052	-60	negative	0.0052	lm(OTU135 ~ BMsst_VS3) y = 140 + -13 x, r2 = 0.00043	-13	negative	0.00043	lm(OTU135 ~ BMtot_VS3) y = 134 + 4.9 x, r2 = 0.00053	4.9	positive	0.00053
OTU136	lm(OTU136 ~ SNU) y = 119 + 1783 x, r2 = 0.026	1783	positive	0.026	lm(OTU136 ~ RTR) y = 129 + 16 x, r2 = 0.00051	16	positive	0.00051	lm(OTU136 ~ BMsst_VS3) y = 161 + -128 x, r2 = 0.053	-128	negative	0.053	lm(OTU136 ~ BMtot_VS3) y = 161 + -42 x, r2 = 0.053	-42	negative	0.053
OTU137	lm(OTU137 ~ SNU) y = 128 + 811 x, r2 = 0.006	811	positive	0.006	lm(OTU137 ~ RTR) y = 165 + -93 x, r2 = 0.019	-93	negative	0.019	lm(OTU137 ~ BMsst_VS3) y = 133 + 10 x, r2 = 4e-04	10	positive	4.00E-04	lm(OTU137 ~ BMtot_VS3) y = 128 + 11 x, r2 = 0.0039	11	positive	0.0039
OTU138	lm(OTU138 ~ SNU) y = 126 + 959 x, r2 = 0.0092	959	positive	0.0092	lm(OTU138 ~ RTR) y = 143 + -29 x, r2 = 0.002	-29	negative	0.002	lm(OTU138 ~ BMsst_VS3) y = 147 + -65 x, r2 = 0.017	-65	negative	0.017	lm(OTU138 ~ BMtot_VS3) y = 144 + -15 x, r2 = 0.0089	-15	negative	0.0089
OTU139	lm(OTU139 ~ SNU) y = 137 + -323 x, r2 = 0.00053	-323	negative	0.00053	lm(OTU139 ~ RTR) y = 136 + -8 x, r2 = 7.9e-05	-8	negative	7.90E-05	lm(OTU139 ~ BMsst_VS3) y = 103 + 154 x, r2 = 0.048	154	positive	0.048	lm(OTU139 ~ BMtot_VS3) y = 101 + 53 x, r2 = 0.052	53	positive	0.052
OTU140	lm(OTU140 ~ SNU) y = 132 + 261 x, r2 = 0.00073	261	positive	0.00073	lm(OTU140 ~ RTR) y = 142 + -25 x, r2 = 0.0016	-25	negative	0.0016	lm(OTU140 ~ BMsst_VS3) y = 145 + -56 x, r2 = 0.014	-56	negative	0.014	lm(OTU140 ~ BMtot_VS3) y = 144 + -17 x, r2 = 0.011	-17	negative	0.011
OTU141	lm(OTU141 ~ SNU) y = 136 + -105 x, r2 = 9.3e-05	-105	negative	9.30E-05	lm(OTU141 ~ RTR) y = 122 + 41 x, r2 = 0.0034	41	positive	0.0034	lm(OTU141 ~ BMsst_VS3) y = 140 + -26 x, r2 = 0.0024	-26	negative	0.0024	lm(OTU141 ~ BMtot_VS3) y = 143 + -13 x, r2 = 0.0055	-13	negative	0.0055
OTU142	lm(OTU142 ~ SNU) y = 144 + -1191 x, r2 = 0.0087	-1191	negative	0.0087	lm(OTU142 ~ RTR) y = 114 + 62 x, r2 = 0.0057	62	positive	0.0057	lm(OTU142 ~ BMsst_VS3) y = 106 + 137 x, r2 = 0.046	137	positive	0.046	lm(OTU142 ~ BMtot_VS3) y = 111 + 36 x, r2 = 0.029	36	positive	0.029
OTU143	lm(OTU143 ~ SNU) y = 161 + -2627 x, r2 = 0.035	-2627	negative	0.035	lm(OTU143 ~ RTR) y = 103 + 107 x, r2 = 0.014	107	positive	0.014	lm(OTU143 ~ BMsst_VS3) y = 143 + -30 x, r2 = 0.0019	-30	negative	0.0019	lm(OTU143 ~ BMtot_VS3) y = 154 + -27 x, r2 = 0.014	-27	negative	0.014
OTU144	lm(OTU144 ~ SNU) y = 134 + -239 x, r2 = 0.00037	-239	negative	0.00037	lm(OTU144 ~ RTR) y = 145 + -39 x, r2 = 0.0024	-39	negative	0.0024	lm(OTU144 ~ BMsst_VS3) y = 135 + -15 x, r2 = 0.00061	-15	negative	0.00061	lm(OTU144 ~ BMtot_VS3) y = 134 + -2.7 x, r2 = 0.00017	-2.7	negative	0.00017
OTU145	lm(OTU145 ~ SNU) y = 140 + -798 x, r2 = 0.0035	-798	negative	0.0035	lm(OTU145 ~ RTR) y = 110 + 73 x, r2 = 0.007	73	positive	0.007	lm(OTU145 ~ BMsst_VS3) y = 137 + -17 x, r2 = 0.00063	-17	negative	0.00063	lm(OTU145 ~ BMtot_VS3) y = 140 + -10 x, r2 = 0.0022	-10	negative	0.0022
OTU146	lm(OTU146 ~ SNU) y = 125 + 273 x, r2 = 8e-04	273	positive	8.00E-04	lm(OTU146 ~ RTR) y = 157 + -90 x, r2 = 0.021	-90	negative	0.021	lm(OTU146 ~ BMsst_VS3) y = 136 + -44 x, r2 = 0.0082	-44	negative	0.0082	lm(OTU146 ~ BMtot_VS3) y = 131 + -5.7 x, r2 = 0.0013	-5.7	negative	0.0013
OTU147	lm(OTU147 ~ SNU) y = 125 + 289 x, r2 = 0.00015	289	positive	0.00015	lm(OTU147 ~ RTR) y = 91 + 113 x, r2 = 0.0053	113	positive	0.0053	lm(OTU147 ~ BMsst_VS3) y = 134 + -34 x, r2 = 0.00079	-34	negative	0.00079	lm(OTU147 ~ BMtot_VS3) y = 140 + -21 x, r2 = 0.0027	-21	negative	0.0027
OTU148	lm(OTU148 ~ SNU) y = 113 + 1749 x, r2 = 0.032	1749	positive	0.032	lm(OTU148 ~ RTR) y = 139 + -34 x, r2 = 0.0028	-34	negative	0.0028	lm(OTU148 ~ BMsst_VS3) y = 125 + 19 x, r2 = 0.0015	19	positive	0.0015	lm(OTU148 ~ BMtot_VS3) y = 121 + 12 x, r2 = 0.0052	12	positive	0.0052
OTU149	lm(OTU149 ~ SNU) y = 129 + -327 x, r2 = 0.0012	-327	negative	0.0012	lm(OTU149 ~ RTR) y = 142 + -52 x, r2 = 0.0074	-52	negative	0.0074	lm(OTU149 ~ BMsst_VS3) y = 142 + -79 x, r2 = 0.029	-79	negative	0.029	lm(OTU149 ~ BMtot_VS3) y = 139 + -21 x, r2 = 0.02	-21	negative	0.02
OTU150	lm(OTU150 ~ SNU) y = 153 + -2541 x, r2 = 0.028	-2541	negative	0.028	lm(OTU150 ~ RTR) y = 71 + 185 x, r2 = 0.035	185	positive	0.035	lm(OTU150 ~ BMsst_VS3) y = 128 + 13 x, r2 = 0.00027	13	positive	0.00027	lm(OTU150 ~ BMtot_VS3) y = 143 + -20 x, r2 = 0.0065	-20	negative	0.0065
OTU151	lm(OTU151 ~ SNU) y = 127 + -191 x, r2 = 0.00014	-191	negative	0.00014	lm(OTU151 ~ RTR) y = 114 + 37 x, r2 = 0.0013	37	positive	0.0013	lm(OTU151 ~ BMsst_VS3) y = 124 + 11 x, r2 = 0.00019	11	positive	0.00019	lm(OTU151 ~ BMtot_VS3) y = 125 + 0.44 x, r2 = 2.7e-06	0.44	positive	2.70E-06
OTU152	lm(OTU152 ~ SNU) y = 122 + -221 x, r2 = 0.00011	-221	negative	0.00011	lm(OTU152 ~ RTR) y = 84 + 112 x, r2 = 0.0065	112	positive	0.0065	lm(OTU152 ~ BMsst_VS3) y = 124 + -17 x, r2 = 0.00025	-17	negative	0.00025	lm(OTU152 ~ BMtot_VS3) y = 131 + -18 x, r2 = 0.0026	-18	negative	0.0026
OTU153	lm(OTU153 ~ SNU) y = 116 + 995 x, r2 = 0.012	995	positive	0.012	lm(OTU153 ~ RTR) y = 144 + -62 x, r2 = 0.011	-62	negative	0.011	lm(OTU153 ~ BMsst_VS3) y = 130 + -25 x, r2 = 0.003	-25	negative	0.003	lm(OTU153 ~ BMtot_VS3) y = 126 + -1.9 x, r2 = 0.00017	-1.9	negative	0.00017
OTU154	lm(OTU154 ~ SNU) y = 123 + 371 x, r2 = 0.0014	371	positive	0.0014	lm(OTU154 ~ RTR) y = 132 + -20 x, r2 = 0.00095	-20	negative	0.00095	lm(OTU154 ~ BMsst_VS3) y = 123 + 14 x, r2 = 0.00085	14	positive	0.00085	lm(OTU154 ~ BMtot_VS3) y = 121 + 7.8 x, r2 = 0.0024	7.8	positive	0.0024
OTU155	lm(OTU155 ~ SNU) y = 123 + 281 x, r2 = 0.0012	281	positive	0.0012	lm(OTU155 ~ RTR) y = 162 + -114 x, r2 = 0.046	-114	negative	0.046	lm(OTU155 ~ BMsst_VS3) y = 126 + -3.5 x, r2 = 7.4e-05	-3.5	negative	7.40E-05	lm(OTU155 ~ BMtot_VS3) y = 119 + 10 x, r2 = 0.0059	10	positive	0.0059
OTU156	lm(OTU156 ~ SNU) y = 139 + -1598 x, r2 = 0.0054	-1598	negative	0.0054	lm(OTU156 ~ RTR) y = -6.3 + 409 x, r2 = 0.085	409	positive	0.085	lm(OTU156 ~ BMsst_VS3) y = 69 + 280 x, r2 = 0.066	280	positive	0.066	lm(OTU156 ~ BMtot_VS3) y = 99 + 42 x, r2 = 0.014	42	positive	0.014
OTU157	lm(OTU157 ~ SNU) y = 128 + -412 x, r2 = 0.0014	-412	negative	0.0014	lm(OTU157 ~ RTR) y = 109 + 47 x, r2 = 0.0045	47	positive	0.0045	lm(OTU157 ~ BMsst_VS3) y = 125 + -6.7 x, r2 = 0.00015	-6.7	negative	0.00015	lm(OTU157 ~ BMtot_VS3) y = 127 + -4.1 x, r2 = 0.00053	-4.1	negative	0.00053
OTU158	lm(OTU158 ~ SNU) y = 101 + 2123 x, r2 = 0.075	2123	positive	0.075	lm(OTU158 ~ RTR) y = 140 + -60 x, r2 = 0.015	-60	negative	0.015	lm(OTU158 ~ BMsst_VS3) y = 118 + 8.8 x, r2 = 0.00052	8.8	positive	0.00052	lm(OTU158 ~ BMtot_VS3) y = 113 + 12 x, r2 = 0.0084	12	positive	0.0084
OTU159	lm(OTU159 ~ SNU) y = 113 + 920 x, r2 = 0.0056	920	positive	0.0056	lm(OTU159 ~ RTR) y = 121 + -1.4 x, r2 = 3.3e-06	-1.4	negative	3.30E-06	lm(OTU159 ~ BMsst_VS3) y = 123 + -9.6 x, r2 = 0.00024	-9.6	negative	0.00024	lm(OTU159 ~ BMtot_VS3) y = 122 + -1.9 x, r2 = 9.3e-05	-1.9	negative	9.30E-05
OTU160	lm(OTU160 ~ SNU) y = 147 + -2689 x, r2 = 0.019	-2689	negative	0.019	lm(OTU160 ~ RTR) y = 59 + 199 x, r2 = 0.025	199	positive	0.025	lm(OTU160 ~ BMsst_VS3) y = 120 + 11 x, r2 = 0.00013	11	positive	0.00013	lm(OTU160 ~ BMtot_VS3) y = 136 + -21 x, r2 = 0.0044	-21	negative	0.0044
OTU161	lm(OTU161 ~ SNU) y = 119 + -210 x, r2 = 0.00044	-210	negative	0.00044	lm(OTU161 ~ RTR) y = 85 + 99 x, r2 = 0.024	99	positive	0.024	lm(OTU161 ~ BMsst_VS3) y = 118 + -5.4 x, r2 = 0.00012	-5.4	negative	0.00012	lm(OTU161 ~ BMtot_VS3) y = 125 + -13 x, r2 = 0.0064	-13	negative	0.0064
OTU162	lm(OTU162 ~ SNU) y = 132 + -1941 x, r2 = 0.027	-1941	negative	0.027	lm(OTU162 ~ RTR) y = 87 + 86 x, r2 = 0.013	86	positive	0.013	lm(OTU162 ~ BMsst_VS3) y = 118 + -17 x, r2 = 0.00084	-17	negative	0.00084	lm(OTU162 ~ BMtot_VS3) y = 128 + -21 x, r2 = 0.012	-21	negative	0.012
OTU163	lm(OTU163 ~ SNU) y = 106 + 752 x, r2 = 0.0052	752	positive	0.0052	lm(OTU163 ~ RTR) y = 145 + -99 x, r2 = 0.022	-99	negative	0.022	lm(OTU163 ~ BMsst_VS3) y = 118 + -24 x, r2 = 0.0021	-24	negative	0.0021	lm(OTU163 ~ BMtot_VS3) y = 111 + 3.7 x, r2 = 0.00046	3.7	positive	0.00046
OTU164	lm(OTU164 ~ SNU) y = 130 + -1993 x, r2 = 0.018	-1993	negative	0.018	lm(OTU164 ~ RTR) y = 55 + 178 x, r2 = 0.034	178	positive	0.034	lm(OTU164 ~ BMsst_VS3) y = 102 + 51 x, r2 = 0.0047	51	positive	0.0047	lm(OTU164 ~ BMtot_VS3) y = 116 + -7 x, r2 = 0.00081	-7	negative	0.00081
OTU165	lm(OTU165 ~ SNU) y = 116 + -574 x, r2 = 0.0011	-574	negative	0.0011	lm(OTU165 ~ RTR) y = 117 + -17 x, r2 = 0.00022	-17	negative	0.00022	lm(OTU165 ~ BMsst_VS3) y = 137 + -126 x, r2 = 0.021	-126	negative	0.021	lm(OTU165 ~ BMtot_VS3) y = 134 + -36 x, r2 = 0.016	-36	negative	0.016
OTU166	lm(OTU166 ~ SNU) y = 105 + 356 x, r2 = 0.00092	356	positive	0.00092	lm(OTU166 ~ RTR) y = 130 + -70 x, r2 = 0.0085	-70	negative	0.0085	lm(OTU166 ~ BMsst_VS3) y = 126 + -92 x, r2 = 0.024	-92	negative	0.024	lm(OTU166 ~ BMtot_VS3) y = 122 + -22 x, r2 = 0.013	-22	negative	0.013
OTU167	lm(OTU167 ~ SNU) y = 102 + 293 x, r2 = 0.0013	293	positive	0.0013	lm(OTU167 ~ RTR) y = 113 + -28 x, r2 = 0.0029	-28	negative	0.0029	lm(OTU167 ~ BMsst_VS3) y = 95 + 47 x, r2 = 0.013	47	positive	0.013	lm(OTU167 ~ BMtot_VS3) y = 94 + 17 x, r2 = 0.017	17	positive	0.017
OTU168	lm(OTU168 ~ SNU) y = 100 + 893 x, r2 = 0.012	893	positive	0.012	lm(OTU168 ~ RTR) y = 115 + -21 x, r2 = 0.0015	-21	negative	0.0015	lm(OTU168 ~ BMsst_VS3) y = 99 + 46 x, r2 = 0.012	46	positive	0.012	lm(OTU168 ~ BMtot_VS3) y = 97 + 18 x, r2 = 0.017	18	positive	0.017
OTU169	lm(OTU169 ~ SNU) y = 109 + -181 x, r2 = 0.00012	-181	negative	0.00012	lm(OTU169 ~ RTR) y = 60 + 150 x, r2 = 0.02	150	positive	0.02	lm(OTU169 ~ BMsst_VS3) y = 94 + 70 x, r2 = 0.0072	70	positive	0.0072	lm(OTU169 ~ BMtot_VS3) y = 103 + 7.3 x, r2 = 0.00074	7.3	positive	0.00074
OTU170	lm(OTU170 ~ SNU) y = 111 + -312 x, r2 = 0.00047	-312	negative	0.00047	lm(OTU170 ~ RTR) y = 80 + 87 x, r2 = 0.0087	87	positive	0.0087	lm(OTU170 ~ BMsst_VS3) y = 83 + 128 x, r2 = 0.031	128	positive	0.031	lm(OTU170 ~ BMtot_VS3) y = 90 + 30 x, r2 = 0.016	30	positive	0.016
OTU171	lm(OTU171 ~ SNU) y = 128 + -2362 x, r2 = 0.023	-2362	negative	0.023	lm(OTU171 ~ RTR) y = 62 + 141 x, r2 = 0.02	141	positive	0.02	lm(OTU171 ~ BMsst_VS3) y = 131 + -122 x, r2 = 0.025	-122	negative	0.025	lm(OTU171 ~ BMtot_VS3) y = 143 + -58 x, r2 = 0.051	-58	negative	0.051
OTU172	lm(OTU172 ~ SNU) y = 104 + 9.1 x, r2 = 1.8e-06	9.1	positive	1.80E-06	lm(OTU172 ~ RTR) y = 100 + 12 x, r2 = 0.00071	12	positive	0.00071	lm(OTU172 ~ BMsst_VS3) y = 95 + 43 x, r2 = 0.016	43	positive	0.016	lm(OTU172 ~ BMtot_VS3) y = 95 + 14 x, r2 = 0.016	14	positive	0.016
OTU173	lm(OTU173 ~ SNU) y = 102 + 13 x, r2 = 1.5e-06	13	positive	1.50E-06	lm(OTU173 ~ RTR) y = 124 + -70 x, r2 = 0.011	-70	negative	0.011	lm(OTU173 ~ BMsst_VS3) y = 128 + -129 x, r2 = 0.063	-129	negative	0.063	lm(OTU173 ~ BMtot_VS3) y = 123 + -34 x, r2 = 0.04	-34	negative	0.04
OTU174	lm(OTU174 ~ SNU) y = 130 + -3496 x, r2 = 0.038	-3496	negative	0.038	lm(OTU174 ~ RTR) y = 34 + 204 x, r2 = 0.031	204	positive	0.031	lm(OTU174 ~ BMsst_VS3) y = 122 + -114 x, r2 = 0.016	-114	negative	0.016	lm(OTU174 ~ BMtot_VS3) y = 140 + -66 x, r2 = 0.05	-66	negative	0.05
OTU175	lm(OTU175 ~ SNU) y = 114 + -1154 x, r2 = 0.0067	-1154	negative	0.0067	lm(OTU175 ~ RTR) y = 93 + 34 x, r2 = 0.0014	34	positive	0.0014	lm(OTU175 ~ BMsst_VS3) y = 119 + -76 x, r2 = 0.011	-76	negative	0.011	lm(OTU175 ~ BMtot_VS3) y = 122 + -29 x, r2 = 0.016	-29	negative	0.016
OTU176	lm(OTU176 ~ SNU) y = 104 + -432 x, r2 = 0.0043	-432	negative	0.0043	lm(OTU176 ~ RTR) y = 110 + -32 x, r2 = 0.0056	-32	negative	0.0056	lm(OTU176 ~ BMsst_VS3) y = 98 + 9 x, r2 = 0.00074	9	positive	0.00074	lm(OTU176 ~ BMtot_VS3) y = 96 + 5.8 x, r2 = 0.0029	5.8	positive	0.0029
OTU177	lm(OTU177 ~ SNU) y = 108 + -729 x, r2 = 0.0054	-729	negative	0.0054	lm(OTU177 ~ RTR) y = 68 + 105 x, r2 = 0.027	105	positive	0.027	lm(OTU177 ~ BMsst_VS3) y = 82 + 98 x, r2 = 0.039	98	positive	0.039	lm(OTU177 ~ BMtot_VS3) y = 88 + 21 x, r2 = 0.017	21	positive	0.017
OTU178	lm(OTU178 ~ SNU) y = 96 + 323 x, r2 = 0.002	323	positive	0.002	lm(OTU178 ~ RTR) y = 124 + -80 x, r2 = 0.029	-80	negative	0.029	lm(OTU178 ~ BMsst_VS3) y = 97 + 6.5 x, r2 = 0.00032	6.5	positive	0.00032	lm(OTU178 ~ BMtot_VS3) y = 93 + 9.7 x, r2 = 0.0066	9.7	positive	0.0066
OTU179	lm(OTU179 ~ SNU) y = 106 + -573 x, r2 = 0.0042	-573	negative	0.0042	lm(OTU179 ~ RTR) y = 89 + 35 x, r2 = 0.0038	35	positive	0.0038	lm(OTU179 ~ BMsst_VS3) y = 96 + 23 x, r2 = 0.0027	23	positive	0.0027	lm(OTU179 ~ BMtot_VS3) y = 98 + 4.9 x, r2 = 0.0011	4.9	positive	0.0011
OTU180	lm(OTU180 ~ SNU) y = 94 + 523 x, r2 = 0.0029	523	positive	0.0029	lm(OTU180 ~ RTR) y = 78 + 62 x, r2 = 0.0096	62	positive	0.0096	lm(OTU180 ~ BMsst_VS3) y = 104 + -28 x, r2 = 0.0032	-28	negative	0.0032	lm(OTU180 ~ BMtot_VS3) y = 106 + -12 x, r2 = 0.0054	-12	negative	0.0054
OTU181	lm(OTU181 ~ SNU) y = 95 + 284 x, r2 = 0.0016	284	positive	0.0016	lm(OTU181 ~ RTR) y = 115 + -53 x, r2 = 0.013	-53	negative	0.013	lm(OTU181 ~ BMsst_VS3) y = 103 + -24 x, r2 = 0.0045	-24	negative	0.0045	lm(OTU181 ~ BMtot_VS3) y = 98 + -0.57 x, r2 = 2.3e-05	-0.57	negative	2.30E-05
OTU182	lm(OTU182 ~ SNU) y = 101 + -301 x, r2 = 0.0016	-301	negative	0.0016	lm(OTU182 ~ RTR) y = 92 + 19 x, r2 = 0.0017	19	positive	0.0017	lm(OTU182 ~ BMsst_VS3) y = 98 + -2.5 x, r2 = 4.7e-05	-2.5	negative	4.70E-05	lm(OTU182 ~ BMtot_VS3) y = 101 + -5.1 x, r2 = 0.0017	-5.1	negative	0.0017
OTU183	lm(OTU183 ~ SNU) y = 84 + 1170 x, r2 = 0.023	1170	positive	0.023	lm(OTU183 ~ RTR) y = 135 + -126 x, r2 = 0.065	-126	negative	0.065	lm(OTU183 ~ BMsst_VS3) y = 106 + -59 x, r2 = 0.023	-59	negative	0.023	lm(OTU183 ~ BMtot_VS3) y = 98 + -5.5 x, r2 = 0.0019	-5.5	negative	0.0019
OTU184	lm(OTU184 ~ SNU) y = 109 + -1112 x, r2 = 0.019	-1112	negative	0.019	lm(OTU184 ~ RTR) y = 74 + 76 x, r2 = 0.021	76	positive	0.021	lm(OTU184 ~ BMsst_VS3) y = 93 + 29 x, r2 = 0.0053	29	positive	0.0053	lm(OTU184 ~ BMtot_VS3) y = 100 + -1.5 x, r2 = 0.00013	-1.5	negative	0.00013
OTU185	lm(OTU185 ~ SNU) y = 113 + -1900 x, r2 = 0.0063	-1900	negative	0.0063	lm(OTU185 ~ RTR) y = -5.9 + 317 x, r2 = 0.042	317	positive	0.042	lm(OTU185 ~ BMsst_VS3) y = 68 + 137 x, r2 = 0.013	137	positive	0.013	lm(OTU185 ~ BMtot_VS3) y = 93 + 4.9 x, r2 = 0.00016	4.9	positive	0.00016
OTU186	lm(OTU186 ~ SNU) y = 97 + -377 x, r2 = 0.001	-377	negative	0.001	lm(OTU186 ~ RTR) y = 98 + -16 x, r2 = 0.00044	-16	negative	0.00044	lm(OTU186 ~ BMsst_VS3) y = 103 + -46 x, r2 = 0.0061	-46	negative	0.0061	lm(OTU186 ~ BMtot_VS3) y = 102 + -14 x, r2 = 0.0052	-14	negative	0.0052
OTU187	lm(OTU187 ~ SNU) y = 109 + -1638 x, r2 = 0.029	-1638	negative	0.029	lm(OTU187 ~ RTR) y = 85 + 30 x, r2 = 0.0024	30	positive	0.0024	lm(OTU187 ~ BMsst_VS3) y = 84 + 50 x, r2 = 0.011	50	positive	0.011	lm(OTU187 ~ BMtot_VS3) y = 87 + 11 x, r2 = 0.005	11	positive	0.005
OTU188	lm(OTU188 ~ SNU) y = 93 + -102 x, r2 = 0.00015	-102	negative	0.00015	lm(OTU188 ~ RTR) y = 104 + -39 x, r2 = 0.0051	-39	negative	0.0051	lm(OTU188 ~ BMsst_VS3) y = 96 + -20 x, r2 = 0.0022	-20	negative	0.0022	lm(OTU188 ~ BMtot_VS3) y = 94 + -3.7 x, r2 = 0.00072	-3.7	negative	0.00072
OTU189	lm(OTU189 ~ SNU) y = 29 + 7889 x, r2 = 0.0092	7889	positive	0.0092	lm(OTU189 ~ RTR) y = 12 + 272 x, r2 = 0.0026	272	positive	0.0026	lm(OTU189 ~ BMsst_VS3) y = 74 + 129 x, r2 = 0.00098	129	positive	0.00098	lm(OTU189 ~ BMtot_VS3) y = 72 + 44 x, r2 = 0.001	44	positive	0.001
OTU190	lm(OTU190 ~ SNU) y = 92 + -436 x, r2 = 0.0037	-436	negative	0.0037	lm(OTU190 ~ RTR) y = 73 + 47 x, r2 = 0.01	47	positive	0.01	lm(OTU190 ~ BMsst_VS3) y = 81 + 39 x, r2 = 0.011	39	positive	0.011	lm(OTU190 ~ BMtot_VS3) y = 84 + 7.9 x, r2 = 0.0045	7.9	positive	0.0045
OTU191	lm(OTU191 ~ SNU) y = 88 + 244 x, r2 = 0.00072	244	positive	0.00072	lm(OTU191 ~ RTR) y = 82 + 24 x, r2 = 0.0017	24	positive	0.0017	lm(OTU191 ~ BMsst_VS3) y = 83 + 37 x, r2 = 0.0066	37	positive	0.0066	lm(OTU191 ~ BMtot_VS3) y = 83 + 10 x, r2 = 0.0048	10	positive	0.0048
OTU192	lm(OTU192 ~ SNU) y = 80 + 974 x, r2 = 0.02	974	positive	0.02	lm(OTU192 ~ RTR) y = 85 + 11 x, r2 = 0.00057	11	positive	0.00057	lm(OTU192 ~ BMsst_VS3) y = 88 + 1.2 x, r2 = 1.2e-05	1.2	positive	1.20E-05	lm(OTU192 ~ BMtot_VS3) y = 87 + 1.9 x, r2 = 0.00028	1.9	positive	0.00028
OTU193	lm(OTU193 ~ SNU) y = 98 + -1162 x, r2 = 0.0085	-1162	negative	0.0085	lm(OTU193 ~ RTR) y = 74 + 42 x, r2 = 0.0027	42	positive	0.0027	lm(OTU193 ~ BMsst_VS3) y = 108 + -98 x, r2 = 0.024	-98	negative	0.024	lm(OTU193 ~ BMtot_VS3) y = 114 + -42 x, r2 = 0.042	-42	negative	0.042
OTU194	lm(OTU194 ~ SNU) y = 93 + -830 x, r2 = 0.0065	-830	negative	0.0065	lm(OTU194 ~ RTR) y = 97 + -33 x, r2 = 0.0024	-33	negative	0.0024	lm(OTU194 ~ BMsst_VS3) y = 95 + -45 x, r2 = 0.0076	-45	negative	0.0076	lm(OTU194 ~ BMtot_VS3) y = 94 + -13 x, r2 = 0.0059	-13	negative	0.0059
OTU195	lm(OTU195 ~ SNU) y = 71 + 1356 x, r2 = 0.056	1356	positive	0.056	lm(OTU195 ~ RTR) y = 99 + -50 x, r2 = 0.018	-50	negative	0.018	lm(OTU195 ~ BMsst_VS3) y = 88 + -23 x, r2 = 0.0064	-23	negative	0.0064	lm(OTU195 ~ BMtot_VS3) y = 83 + 0.23 x, r2 = 6e-06	0.23	positive	6.00E-06
OTU196	lm(OTU196 ~ SNU) y = 83 + 392 x, r2 = 0.0016	392	positive	0.0016	lm(OTU196 ~ RTR) y = 112 + -79 x, r2 = 0.016	-79	negative	0.016	lm(OTU196 ~ BMsst_VS3) y = 92 + -26 x, r2 = 0.0029	-26	negative	0.0029	lm(OTU196 ~ BMtot_VS3) y = 88 + -1.6 x, r2 = 1e-04	-1.6	negative	1.00E-04
OTU197	lm(OTU197 ~ SNU) y = 88 + 2.7 x, r2 = 1.8e-07	2.7	positive	1.80E-07	lm(OTU197 ~ RTR) y = 97 + -29 x, r2 = 0.0048	-29	negative	0.0048	lm(OTU197 ~ BMsst_VS3) y = 94 + -32 x, r2 = 0.0097	-32	negative	0.0097	lm(OTU197 ~ BMtot_VS3) y = 92 + -7.5 x, r2 = 0.005	-7.5	negative	0.005
OTU198	lm(OTU198 ~ SNU) y = 78 + 684 x, r2 = 0.006	684	positive	0.006	lm(OTU198 ~ RTR) y = 102 + -56 x, r2 = 0.0097	-56	negative	0.0097	lm(OTU198 ~ BMsst_VS3) y = 90 + -29 x, r2 = 0.0044	-29	negative	0.0044	lm(OTU198 ~ BMtot_VS3) y = 87 + -5.1 x, r2 = 0.0012	-5.1	negative	0.0012
OTU199	lm(OTU199 ~ SNU) y = 107 + -2429 x, r2 = 0.029	-2429	negative	0.029	lm(OTU199 ~ RTR) y = 12 + 227 x, r2 = 0.061	227	positive	0.061	lm(OTU199 ~ BMsst_VS3) y = 44 + 205 x, r2 = 0.083	205	positive	0.083	lm(OTU199 ~ BMtot_VS3) y = 64 + 34 x, r2 = 0.021	34	positive	0.021
OTU200	lm(OTU200 ~ SNU) y = 78 + 620 x, r2 = 0.006	620	positive	0.006	lm(OTU200 ~ RTR) y = 122 + -119 x, r2 = 0.053	-119	negative	0.053	lm(OTU200 ~ BMsst_VS3) y = 85 + -7 x, r2 = 0.00031	-7	negative	0.00031	lm(OTU200 ~ BMtot_VS3) y = 76 + 12 x, r2 = 0.0079	12	positive	0.0079
OTU201	lm(OTU201 ~ SNU) y = 85 + -203 x, r2 = 6e-04	-203	negative	6.00E-04	lm(OTU201 ~ RTR) y = 56 + 85 x, r2 = 0.025	85	positive	0.025	lm(OTU201 ~ BMsst_VS3) y = 63 + 99 x, r2 = 0.057	99	positive	0.057	lm(OTU201 ~ BMtot_VS3) y = 67 + 25 x, r2 = 0.033	25	positive	0.033
OTU202	lm(OTU202 ~ SNU) y = 81 + 22 x, r2 = 1.3e-05	22	positive	1.30E-05	lm(OTU202 ~ RTR) y = 90 + -26 x, r2 = 0.0042	-26	negative	0.0042	lm(OTU202 ~ BMsst_VS3) y = 91 + -48 x, r2 = 0.024	-48	negative	0.024	lm(OTU202 ~ BMtot_VS3) y = 90 + -14 x, r2 = 0.018	-14	negative	0.018
OTU203	lm(OTU203 ~ SNU) y = 79 + 34 x, r2 = 1.3e-05	34	positive	1.30E-05	lm(OTU203 ~ RTR) y = 107 + -85 x, r2 = 0.021	-85	negative	0.021	lm(OTU203 ~ BMsst_VS3) y = 85 + -26 x, r2 = 0.0032	-26	negative	0.0032	lm(OTU203 ~ BMtot_VS3) y = 80 + -0.91 x, r2 = 3.6e-05	-0.91	negative	3.60E-05
OTU204	lm(OTU204 ~ SNU) y = 80 + -39 x, r2 = 1.9e-05	-39	negative	1.90E-05	lm(OTU204 ~ RTR) y = 68 + 38 x, r2 = 0.0044	38	positive	0.0044	lm(OTU204 ~ BMsst_VS3) y = 83 + -15 x, r2 = 0.0011	-15	negative	0.0011	lm(OTU204 ~ BMtot_VS3) y = 83 + -5.4 x, r2 = 0.0013	-5.4	negative	0.0013
OTU205	lm(OTU205 ~ SNU) y = 82 + -232 x, r2 = 0.00057	-232	negative	0.00057	lm(OTU205 ~ RTR) y = 85 + -15 x, r2 = 0.00061	-15	negative	0.00061	lm(OTU205 ~ BMsst_VS3) y = 84 + -19 x, r2 = 0.0015	-19	negative	0.0015	lm(OTU205 ~ BMtot_VS3) y = 83 + -4.1 x, r2 = 0.00067	-4.1	negative	0.00067
OTU206	lm(OTU206 ~ SNU) y = 95 + -1669 x, r2 = 0.0029	-1669	negative	0.0029	lm(OTU206 ~ RTR) y = 111 + -98 x, r2 = 0.0024	-98	negative	0.0024	lm(OTU206 ~ BMsst_VS3) y = 110 + -152 x, r2 = 0.0096	-152	negative	0.0096	lm(OTU206 ~ BMtot_VS3) y = 103 + -38 x, r2 = 0.0055	-38	negative	0.0055
OTU207	lm(OTU207 ~ SNU) y = 77 + -282 x, r2 = 0.0014	-282	negative	0.0014	lm(OTU207 ~ RTR) y = 40 + 106 x, r2 = 0.049	106	positive	0.049	lm(OTU207 ~ BMsst_VS3) y = 67 + 35 x, r2 = 0.009	35	positive	0.009	lm(OTU207 ~ BMtot_VS3) y = 75 + -1.5 x, r2 = 0.00015	-1.5	negative	0.00015
OTU208	lm(OTU208 ~ SNU) y = 64 + 1407 x, r2 = 0.0066	1407	positive	0.0066	lm(OTU208 ~ RTR) y = 77 + -3.9 x, r2 = 1.2e-05	-3.9	negative	1.20E-05	lm(OTU208 ~ BMsst_VS3) y = 103 + -135 x, r2 = 0.024	-135	negative	0.024	lm(OTU208 ~ BMtot_VS3) y = 104 + -44 x, r2 = 0.024	-44	negative	0.024
OTU209	lm(OTU209 ~ SNU) y = 82 + -506 x, r2 = 0.0057	-506	negative	0.0057	lm(OTU209 ~ RTR) y = 77 + 1.8 x, r2 = 1.6e-05	1.8	positive	1.60E-05	lm(OTU209 ~ BMsst_VS3) y = 77 + 2 x, r2 = 3.5e-05	2	positive	3.50E-05	lm(OTU209 ~ BMtot_VS3) y = 77 + 0.26 x, r2 = 5.5e-06	0.26	positive	5.50E-06
OTU210	lm(OTU210 ~ SNU) y = 83 + -856 x, r2 = 0.018	-856	negative	0.018	lm(OTU210 ~ RTR) y = 84 + -26 x, r2 = 0.0037	-26	negative	0.0037	lm(OTU210 ~ BMsst_VS3) y = 78 + -12 x, r2 = 0.0015	-12	negative	0.0015	lm(OTU210 ~ BMtot_VS3) y = 78 + -3.9 x, r2 = 0.0014	-3.9	negative	0.0014
OTU211	lm(OTU211 ~ SNU) y = 81 + -563 x, r2 = 0.0047	-563	negative	0.0047	lm(OTU211 ~ RTR) y = 57 + 62 x, r2 = 0.013	62	positive	0.013	lm(OTU211 ~ BMsst_VS3) y = 68 + 42 x, r2 = 0.01	42	positive	0.01	lm(OTU211 ~ BMtot_VS3) y = 72 + 7.7 x, r2 = 0.0032	7.7	positive	0.0032
OTU212	lm(OTU212 ~ SNU) y = 84 + -1132 x, r2 = 0.025	-1132	negative	0.025	lm(OTU212 ~ RTR) y = 72 + 8.9 x, r2 = 0.00037	8.9	positive	0.00037	lm(OTU212 ~ BMsst_VS3) y = 69 + 26 x, r2 = 0.005	26	positive	0.005	lm(OTU212 ~ BMtot_VS3) y = 71 + 5 x, r2 = 0.0018	5	positive	0.0018
OTU213	lm(OTU213 ~ SNU) y = 75 + -91 x, r2 = 6.9e-05	-91	negative	6.90E-05	lm(OTU213 ~ RTR) y = 83 + -26 x, r2 = 0.0013	-26	negative	0.0013	lm(OTU213 ~ BMsst_VS3) y = 98 + -119 x, r2 = 0.047	-119	negative	0.047	lm(OTU213 ~ BMtot_VS3) y = 96 + -34 x, r2 = 0.036	-34	negative	0.036
OTU214	lm(OTU214 ~ SNU) y = 75 + -274 x, r2 = 0.0013	-274	negative	0.0013	lm(OTU214 ~ RTR) y = 86 + -42 x, r2 = 0.0072	-42	negative	0.0072	lm(OTU214 ~ BMsst_VS3) y = 79 + -31 x, r2 = 0.0067	-31	negative	0.0067	lm(OTU214 ~ BMtot_VS3) y = 78 + -7.6 x, r2 = 0.0036	-7.6	negative	0.0036
OTU215	lm(OTU215 ~ SNU) y = 75 + -353 x, r2 = 0.0011	-353	negative	0.0011	lm(OTU215 ~ RTR) y = 81 + -27 x, r2 = 0.0015	-27	negative	0.0015	lm(OTU215 ~ BMsst_VS3) y = 68 + 20 x, r2 = 0.0013	20	positive	0.0013	lm(OTU215 ~ BMtot_VS3) y = 66 + 8.8 x, r2 = 0.0024	8.8	positive	0.0024
OTU216	lm(OTU216 ~ SNU) y = 77 + -648 x, r2 = 0.0071	-648	negative	0.0071	lm(OTU216 ~ RTR) y = 77 + -18 x, r2 = 0.0014	-18	negative	0.0014	lm(OTU216 ~ BMsst_VS3) y = 88 + -81 x, r2 = 0.044	-81	negative	0.044	lm(OTU216 ~ BMtot_VS3) y = 89 + -27 x, r2 = 0.047	-27	negative	0.047
OTU217	lm(OTU217 ~ SNU) y = 78 + -544 x, r2 = 0.0061	-544	negative	0.0061	lm(OTU217 ~ RTR) y = 59 + 44 x, r2 = 0.0095	44	positive	0.0095	lm(OTU217 ~ BMsst_VS3) y = 72 + 8 x, r2 = 0.00053	8	positive	0.00053	lm(OTU217 ~ BMtot_VS3) y = 74 + -1.1 x, r2 = 8.7e-05	-1.1	negative	8.70E-05
OTU218	lm(OTU218 ~ SNU) y = 58 + 1530 x, r2 = 0.026	1530	positive	0.026	lm(OTU218 ~ RTR) y = 82 + -32 x, r2 = 0.0027	-32	negative	0.0027	lm(OTU218 ~ BMsst_VS3) y = 72 + -2.3 x, r2 = 2.2e-05	-2.3	negative	2.20E-05	lm(OTU218 ~ BMtot_VS3) y = 68 + 6.1 x, r2 = 0.0015	6.1	positive	0.0015
OTU219	lm(OTU219 ~ SNU) y = 73 + -221 x, r2 = 0.0016	-221	negative	0.0016	lm(OTU219 ~ RTR) y = 69 + 5.8 x, r2 = 0.00026	5.8	positive	0.00026	lm(OTU219 ~ BMsst_VS3) y = 73 + -5.9 x, r2 = 0.00045	-5.9	negative	0.00045	lm(OTU219 ~ BMtot_VS3) y = 73 + -3.1 x, r2 = 0.0012	-3.1	negative	0.0012
OTU220	lm(OTU220 ~ SNU) y = 65 + 570 x, r2 = 0.0068	570	positive	0.0068	lm(OTU220 ~ RTR) y = 82 + -39 x, r2 = 0.0077	-39	negative	0.0077	lm(OTU220 ~ BMsst_VS3) y = 75 + -27 x, r2 = 0.0061	-27	negative	0.0061	lm(OTU220 ~ BMtot_VS3) y = 71 + -2.3 x, r2 = 0.00041	-2.3	negative	0.00041
OTU221	lm(OTU221 ~ SNU) y = 65 + 378 x, r2 = 0.0031	378	positive	0.0031	lm(OTU221 ~ RTR) y = 83 + -45 x, r2 = 0.01	-45	negative	0.01	lm(OTU221 ~ BMsst_VS3) y = 65 + 15 x, r2 = 0.0021	15	positive	0.0021	lm(OTU221 ~ BMtot_VS3) y = 62 + 11 x, r2 = 0.0099	11	positive	0.0099
OTU222	lm(OTU222 ~ SNU) y = 72 + -456 x, r2 = 0.0052	-456	negative	0.0052	lm(OTU222 ~ RTR) y = 50 + 56 x, r2 = 0.019	56	positive	0.019	lm(OTU222 ~ BMsst_VS3) y = 67 + 7 x, r2 = 0.00049	7	positive	0.00049	lm(OTU222 ~ BMtot_VS3) y = 70 + -2.6 x, r2 = 0.00062	-2.6	negative	0.00062
OTU223	lm(OTU223 ~ SNU) y = 74 + -380 x, r2 = 0.0034	-380	negative	0.0034	lm(OTU223 ~ RTR) y = 60 + 31 x, r2 = 0.0056	31	positive	0.0056	lm(OTU223 ~ BMsst_VS3) y = 67 + 16 x, r2 = 0.0023	16	positive	0.0023	lm(OTU223 ~ BMtot_VS3) y = 69 + 2.4 x, r2 = 0.00049	2.4	positive	0.00049
OTU224	lm(OTU224 ~ SNU) y = 69 + 62 x, r2 = 9.4e-05	62	positive	9.40E-05	lm(OTU224 ~ RTR) y = 66 + 10 x, r2 = 6e-04	10	positive	6.00E-04	lm(OTU224 ~ BMsst_VS3) y = 71 + -8.8 x, r2 = 0.00074	-8.8	negative	0.00074	lm(OTU224 ~ BMtot_VS3) y = 71 + -2.7 x, r2 = 0.00067	-2.7	negative	0.00067
OTU225	lm(OTU225 ~ SNU) y = 77 + -936 x, r2 = 0.011	-936	negative	0.011	lm(OTU225 ~ RTR) y = 29 + 122 x, r2 = 0.047	122	positive	0.047	lm(OTU225 ~ BMsst_VS3) y = 78 + -46 x, r2 = 0.011	-46	negative	0.011	lm(OTU225 ~ BMtot_VS3) y = 86 + -28 x, r2 = 0.038	-28	negative	0.038
OTU226	lm(OTU226 ~ SNU) y = 63 + 542 x, r2 = 0.0057	542	positive	0.0057	lm(OTU226 ~ RTR) y = 95 + -83 x, r2 = 0.032	-83	negative	0.032	lm(OTU226 ~ BMsst_VS3) y = 74 + -31 x, r2 = 0.0074	-31	negative	0.0074	lm(OTU226 ~ BMtot_VS3) y = 69 + -1.1 x, r2 = 8.8e-05	-1.1	negative	8.80E-05
OTU227	lm(OTU227 ~ SNU) y = 68 + -83 x, r2 = 0.00019	-83	negative	0.00019	lm(OTU227 ~ RTR) y = 87 + -64 x, r2 = 0.027	-64	negative	0.027	lm(OTU227 ~ BMsst_VS3) y = 72 + -26 x, r2 = 0.0074	-26	negative	0.0074	lm(OTU227 ~ BMtot_VS3) y = 69 + -3.1 x, r2 = 0.00094	-3.1	negative	0.00094
OTU228	lm(OTU228 ~ SNU) y = 67 + 196 x, r2 = 0.0011	196	positive	0.0011	lm(OTU228 ~ RTR) y = 94 + -79 x, r2 = 0.042	-79	negative	0.042	lm(OTU228 ~ BMsst_VS3) y = 70 + -9.5 x, r2 = 0.001	-9.5	negative	0.001	lm(OTU228 ~ BMtot_VS3) y = 65 + 4.5 x, r2 = 0.0021	4.5	positive	0.0021
OTU229	lm(OTU229 ~ SNU) y = 76 + -968 x, r2 = 0.022	-968	negative	0.022	lm(OTU229 ~ RTR) y = 59 + 28 x, r2 = 0.0043	28	positive	0.0043	lm(OTU229 ~ BMsst_VS3) y = 70 + -13 x, r2 = 0.0015	-13	negative	0.0015	lm(OTU229 ~ BMtot_VS3) y = 73 + -7.7 x, r2 = 0.005	-7.7	negative	0.005
OTU230	lm(OTU230 ~ SNU) y = 65 + 166 x, r2 = 0.00066	166	positive	0.00066	lm(OTU230 ~ RTR) y = 84 + -54 x, r2 = 0.016	-54	negative	0.016	lm(OTU230 ~ BMsst_VS3) y = 60 + 36 x, r2 = 0.013	36	positive	0.013	lm(OTU230 ~ BMtot_VS3) y = 55 + 19 x, r2 = 0.031	19	positive	0.031
OTU231	lm(OTU231 ~ SNU) y = 71 + -556 x, r2 = 0.0091	-556	negative	0.0091	lm(OTU231 ~ RTR) y = 59 + 22 x, r2 = 0.0034	22	positive	0.0034	lm(OTU231 ~ BMsst_VS3) y = 66 + -1.5 x, r2 = 2.7e-05	-1.5	negative	2.70E-05	lm(OTU231 ~ BMtot_VS3) y = 67 + -2.8 x, r2 = 0.00084	-2.8	negative	0.00084
OTU232	lm(OTU232 ~ SNU) y = 59 + 523 x, r2 = 0.0031	523	positive	0.0031	lm(OTU232 ~ RTR) y = 42 + 67 x, r2 = 0.012	67	positive	0.012	lm(OTU232 ~ BMsst_VS3) y = 50 + 68 x, r2 = 0.021	68	positive	0.021	lm(OTU232 ~ BMtot_VS3) y = 53 + 17 x, r2 = 0.012	17	positive	0.012
OTU233	lm(OTU233 ~ SNU) y = 65 + 74 x, r2 = 0.00018	74	positive	0.00018	lm(OTU233 ~ RTR) y = 60 + 18 x, r2 = 0.0026	18	positive	0.0026	lm(OTU233 ~ BMsst_VS3) y = 58 + 36 x, r2 = 0.017	36	positive	0.017	lm(OTU233 ~ BMtot_VS3) y = 60 + 8.4 x, r2 = 0.0086	8.4	positive	0.0086
OTU234	lm(OTU234 ~ SNU) y = 73 + -849 x, r2 = 0.014	-849	negative	0.014	lm(OTU234 ~ RTR) y = 53 + 40 x, r2 = 0.0073	40	positive	0.0073	lm(OTU234 ~ BMsst_VS3) y = 58 + 37 x, r2 = 0.011	37	positive	0.011	lm(OTU234 ~ BMtot_VS3) y = 62 + 6.4 x, r2 = 0.0029	6.4	positive	0.0029
OTU235	lm(OTU235 ~ SNU) y = 69 + -499 x, r2 = 0.0026	-499	negative	0.0026	lm(OTU235 ~ RTR) y = 48 + 50 x, r2 = 0.0062	50	positive	0.0062	lm(OTU235 ~ BMsst_VS3) y = 68 + -17 x, r2 = 0.0012	-17	negative	0.0012	lm(OTU235 ~ BMtot_VS3) y = 72 + -11 x, r2 = 0.005	-11	negative	0.005
OTU236	lm(OTU236 ~ SNU) y = 61 + 338 x, r2 = 0.0033	338	positive	0.0033	lm(OTU236 ~ RTR) y = 86 + -68 x, r2 = 0.032	-68	negative	0.032	lm(OTU236 ~ BMsst_VS3) y = 72 + -38 x, r2 = 0.017	-38	negative	0.017	lm(OTU236 ~ BMtot_VS3) y = 68 + -5.4 x, r2 = 0.0032	-5.4	negative	0.0032
OTU237	lm(OTU237 ~ SNU) y = 53 + 996 x, r2 = 0.0046	996	positive	0.0046	lm(OTU237 ~ RTR) y = 74 + -35 x, r2 = 0.0014	-35	negative	0.0014	lm(OTU237 ~ BMsst_VS3) y = 37 + 128 x, r2 = 0.03	128	positive	0.03	lm(OTU237 ~ BMtot_VS3) y = 34 + 45 x, r2 = 0.035	45	positive	0.035
OTU238	lm(OTU238 ~ SNU) y = 65 + -20 x, r2 = 3.8e-06	-20	negative	3.80E-06	lm(OTU238 ~ RTR) y = 56 + 27 x, r2 = 0.0018	27	positive	0.0018	lm(OTU238 ~ BMsst_VS3) y = 65 + -3.4 x, r2 = 4.5e-05	-3.4	negative	4.50E-05	lm(OTU238 ~ BMtot_VS3) y = 69 + -6.6 x, r2 = 0.0016	-6.6	negative	0.0016
OTU239	lm(OTU239 ~ SNU) y = 73 + -767 x, r2 = 0.013	-767	negative	0.013	lm(OTU239 ~ RTR) y = 55 + 33 x, r2 = 0.0061	33	positive	0.0061	lm(OTU239 ~ BMsst_VS3) y = 56 + 48 x, r2 = 0.021	48	positive	0.021	lm(OTU239 ~ BMtot_VS3) y = 59 + 11 x, r2 = 0.0099	11	positive	0.0099
OTU240	lm(OTU240 ~ SNU) y = 64 + -94 x, r2 = 0.00019	-94	negative	0.00019	lm(OTU240 ~ RTR) y = 69 + -17 x, r2 = 0.0015	-17	negative	0.0015	lm(OTU240 ~ BMsst_VS3) y = 60 + 20 x, r2 = 0.0032	20	positive	0.0032	lm(OTU240 ~ BMtot_VS3) y = 57 + 11 x, r2 = 0.0094	11	positive	0.0094
OTU241	lm(OTU241 ~ SNU) y = 127 + -6760 x, r2 = 0.0016	-6760	negative	0.0016	lm(OTU241 ~ RTR) y = 237 + -529 x, r2 = 0.0024	-529	negative	0.0024	lm(OTU241 ~ BMsst_VS3) y = 85 + -89 x, r2 = 0.00011	-89	negative	0.00011	lm(OTU241 ~ BMtot_VS3) y = 87 + -33 x, r2 = 0.00014	-33	negative	0.00014
OTU242	lm(OTU242 ~ SNU) y = 47 + 1887 x, r2 = 0.034	1887	positive	0.034	lm(OTU242 ~ RTR) y = 100 + -114 x, r2 = 0.029	-114	negative	0.029	lm(OTU242 ~ BMsst_VS3) y = 55 + 44 x, r2 = 0.0072	44	positive	0.0072	lm(OTU242 ~ BMtot_VS3) y = 47 + 27 x, r2 = 0.025	27	positive	0.025
OTU243	lm(OTU243 ~ SNU) y = 59 + 477 x, r2 = 0.0053	477	positive	0.0053	lm(OTU243 ~ RTR) y = 68 + -15 x, r2 = 0.0012	-15	negative	0.0012	lm(OTU243 ~ BMsst_VS3) y = 61 + 11 x, r2 = 0.0012	11	positive	0.0012	lm(OTU243 ~ BMtot_VS3) y = 60 + 5.9 x, r2 = 0.003	5.9	positive	0.003
OTU244	lm(OTU244 ~ SNU) y = 54 + 989 x, r2 = 0.0042	989	positive	0.0042	lm(OTU244 ~ RTR) y = 34 + 90 x, r2 = 0.0082	90	positive	0.0082	lm(OTU244 ~ BMsst_VS3) y = 70 + -34 x, r2 = 0.0019	-34	negative	0.0019	lm(OTU244 ~ BMtot_VS3) y = 75 + -19 x, r2 = 0.0059	-19	negative	0.0059
OTU245	lm(OTU245 ~ SNU) y = 67 + -412 x, r2 = 0.004	-412	negative	0.004	lm(OTU245 ~ RTR) y = 38 + 79 x, r2 = 0.035	79	positive	0.035	lm(OTU245 ~ BMsst_VS3) y = 52 + 56 x, r2 = 0.029	56	positive	0.029	lm(OTU245 ~ BMtot_VS3) y = 58 + 8.4 x, r2 = 0.0061	8.4	positive	0.0061
OTU246	lm(OTU246 ~ SNU) y = 57 + 455 x, r2 = 0.0053	455	positive	0.0053	lm(OTU246 ~ RTR) y = 66 + -16 x, r2 = 0.0015	-16	negative	0.0015	lm(OTU246 ~ BMsst_VS3) y = 66 + -27 x, r2 = 0.0076	-27	negative	0.0076	lm(OTU246 ~ BMtot_VS3) y = 66 + -7.6 x, r2 = 0.0056	-7.6	negative	0.0056
OTU247	lm(OTU247 ~ SNU) y = 67 + -493 x, r2 = 0.0047	-493	negative	0.0047	lm(OTU247 ~ RTR) y = 58 + 16 x, r2 = 0.0013	16	positive	0.0013	lm(OTU247 ~ BMsst_VS3) y = 65 + -10 x, r2 = 8e-04	-10	negative	8.00E-04	lm(OTU247 ~ BMtot_VS3) y = 66 + -5.5 x, r2 = 0.0022	-5.5	negative	0.0022
OTU248	lm(OTU248 ~ SNU) y = 53 + 865 x, r2 = 0.014	865	positive	0.014	lm(OTU248 ~ RTR) y = 71 + -32 x, r2 = 0.0044	-32	negative	0.0044	lm(OTU248 ~ BMsst_VS3) y = 57 + 17 x, r2 = 0.0023	17	positive	0.0023	lm(OTU248 ~ BMtot_VS3) y = 54 + 11 x, r2 = 0.0077	11	positive	0.0077
OTU249	lm(OTU249 ~ SNU) y = 51 + 1032 x, r2 = 0.014	1032	positive	0.014	lm(OTU249 ~ RTR) y = 52 + 24 x, r2 = 0.0019	24	positive	0.0019	lm(OTU249 ~ BMsst_VS3) y = 56 + 20 x, r2 = 0.0021	20	positive	0.0021	lm(OTU249 ~ BMtot_VS3) y = 57 + 4.8 x, r2 = 0.0012	4.8	positive	0.0012
OTU250	lm(OTU250 ~ SNU) y = 54 + 613 x, r2 = 0.013	613	positive	0.013	lm(OTU250 ~ RTR) y = 69 + -28 x, r2 = 0.0066	-28	negative	0.0066	lm(OTU250 ~ BMsst_VS3) y = 62 + -10 x, r2 = 0.0014	-10	negative	0.0014	lm(OTU250 ~ BMtot_VS3) y = 59 + 1.2 x, r2 = 0.00019	1.2	positive	0.00019
OTU251	lm(OTU251 ~ SNU) y = 55 + 552 x, r2 = 0.014	552	positive	0.014	lm(OTU251 ~ RTR) y = 62 + -7.5 x, r2 = 0.00063	-7.5	negative	0.00063	lm(OTU251 ~ BMsst_VS3) y = 61 + -6.9 x, r2 = 9e-04	-6.9	negative	9.00E-04	lm(OTU251 ~ BMtot_VS3) y = 60 + -0.73 x, r2 = 9.3e-05	-0.73	negative	9.30E-05
OTU252	lm(OTU252 ~ SNU) y = 58 + 27 x, r2 = 1.8e-05	27	positive	1.80E-05	lm(OTU252 ~ RTR) y = 73 + -46 x, r2 = 0.013	-46	negative	0.013	lm(OTU252 ~ BMsst_VS3) y = 64 + -28 x, r2 = 0.0079	-28	negative	0.0079	lm(OTU252 ~ BMtot_VS3) y = 61 + -5 x, r2 = 0.0022	-5	negative	0.0022
OTU253	lm(OTU253 ~ SNU) y = 44 + 1624 x, r2 = 0.028	1624	positive	0.028	lm(OTU253 ~ RTR) y = 55 + 11 x, r2 = 0.00029	11	positive	0.00029	lm(OTU253 ~ BMsst_VS3) y = 65 + -34 x, r2 = 0.0049	-34	negative	0.0049	lm(OTU253 ~ BMtot_VS3) y = 65 + -11 x, r2 = 0.0052	-11	negative	0.0052
OTU254	lm(OTU254 ~ SNU) y = 63 + -430 x, r2 = 0.004	-430	negative	0.004	lm(OTU254 ~ RTR) y = 47 + 38 x, r2 = 0.0072	38	positive	0.0072	lm(OTU254 ~ BMsst_VS3) y = 67 + -39 x, r2 = 0.013	-39	negative	0.013	lm(OTU254 ~ BMtot_VS3) y = 70 + -16 x, r2 = 0.021	-16	negative	0.021
OTU255	lm(OTU255 ~ SNU) y = 61 + -158 x, r2 = 0.00071	-158	negative	0.00071	lm(OTU255 ~ RTR) y = 78 + -56 x, r2 = 0.021	-56	negative	0.021	lm(OTU255 ~ BMsst_VS3) y = 59 + 1.9 x, r2 = 4e-05	1.9	positive	4.00E-05	lm(OTU255 ~ BMtot_VS3) y = 57 + 4.5 x, r2 = 0.0021	4.5	positive	0.0021
OTU256	lm(OTU256 ~ SNU) y = 73 + -1570 x, r2 = 0.06	-1570	negative	0.06	lm(OTU256 ~ RTR) y = 39 + 62 x, r2 = 0.022	62	positive	0.022	lm(OTU256 ~ BMsst_VS3) y = 61 + -9.3 x, r2 = 0.00084	-9.3	negative	0.00084	lm(OTU256 ~ BMtot_VS3) y = 67 + -13 x, r2 = 0.015	-13	negative	0.015
OTU257	lm(OTU257 ~ SNU) y = 59 + -126 x, r2 = 0.00051	-126	negative	0.00051	lm(OTU257 ~ RTR) y = 72 + -45 x, r2 = 0.016	-45	negative	0.016	lm(OTU257 ~ BMsst_VS3) y = 64 + -34 x, r2 = 0.015	-34	negative	0.015	lm(OTU257 ~ BMtot_VS3) y = 61 + -5 x, r2 = 0.003	-5	negative	0.003
OTU258	lm(OTU258 ~ SNU) y = 49 + 1000 x, r2 = 0.033	1000	positive	0.033	lm(OTU258 ~ RTR) y = 82 + -76 x, r2 = 0.045	-76	negative	0.045	lm(OTU258 ~ BMsst_VS3) y = 58 + 0.48 x, r2 = 3e-06	0.48	positive	3.00E-06	lm(OTU258 ~ BMtot_VS3) y = 51 + 11 x, r2 = 0.014	11	positive	0.014
OTU259	lm(OTU259 ~ SNU) y = 55 + 137 x, r2 = 0.00024	137	positive	0.00024	lm(OTU259 ~ RTR) y = 64 + -25 x, r2 = 0.0019	-25	negative	0.0019	lm(OTU259 ~ BMsst_VS3) y = 59 + -13 x, r2 = 9e-04	-13	negative	9.00E-04	lm(OTU259 ~ BMtot_VS3) y = 57 + -1.4 x, r2 = 9.3e-05	-1.4	negative	9.30E-05
OTU260	lm(OTU260 ~ SNU) y = 51 + 627 x, r2 = 0.0094	627	positive	0.0094	lm(OTU260 ~ RTR) y = 85 + -90 x, r2 = 0.046	-90	negative	0.046	lm(OTU260 ~ BMsst_VS3) y = 63 + -35 x, r2 = 0.011	-35	negative	0.011	lm(OTU260 ~ BMtot_VS3) y = 58 + -2.6 x, r2 = 0.00061	-2.6	negative	0.00061
OTU261	lm(OTU261 ~ SNU) y = 51 + 648 x, r2 = 0.0074	648	positive	0.0074	lm(OTU261 ~ RTR) y = 44 + 39 x, r2 = 0.0064	39	positive	0.0064	lm(OTU261 ~ BMsst_VS3) y = 49 + 39 x, r2 = 0.011	39	positive	0.011	lm(OTU261 ~ BMtot_VS3) y = 51 + 9.4 x, r2 = 0.0058	9.4	positive	0.0058
OTU262	lm(OTU262 ~ SNU) y = 52 + 502 x, r2 = 0.0092	502	positive	0.0092	lm(OTU262 ~ RTR) y = 61 + -16 x, r2 = 0.0021	-16	negative	0.0021	lm(OTU262 ~ BMsst_VS3) y = 56 + 2 x, r2 = 5.9e-05	2	positive	5.90E-05	lm(OTU262 ~ BMtot_VS3) y = 55 + 2.5 x, r2 = 0.00082	2.5	positive	0.00082
OTU263	lm(OTU263 ~ SNU) y = 57 + 80 x, r2 = 0.00015	80	positive	0.00015	lm(OTU263 ~ RTR) y = 78 + -62 x, r2 = 0.022	-62	negative	0.022	lm(OTU263 ~ BMsst_VS3) y = 63 + -27 x, r2 = 0.0068	-27	negative	0.0068	lm(OTU263 ~ BMtot_VS3) y = 61 + -4.1 x, r2 = 0.0015	-4.1	negative	0.0015
OTU264	lm(OTU264 ~ SNU) y = 57 + -49 x, r2 = 7.8e-05	-49	negative	7.80E-05	lm(OTU264 ~ RTR) y = 54 + 5.5 x, r2 = 0.00024	5.5	positive	0.00024	lm(OTU264 ~ BMsst_VS3) y = 59 + -16 x, r2 = 0.0032	-16	negative	0.0032	lm(OTU264 ~ BMtot_VS3) y = 60 + -6.3 x, r2 = 0.0049	-6.3	negative	0.0049
OTU265	lm(OTU265 ~ SNU) y = 48 + 700 x, r2 = 0.003	700	positive	0.003	lm(OTU265 ~ RTR) y = 53 + 5.1 x, r2 = 3.8e-05	5.1	positive	3.80E-05	lm(OTU265 ~ BMsst_VS3) y = 68 + -65 x, r2 = 0.01	-65	negative	0.01	lm(OTU265 ~ BMtot_VS3) y = 67 + -20 x, r2 = 0.0092	-20	negative	0.0092
OTU266	lm(OTU266 ~ SNU) y = 53 + 346 x, r2 = 0.0043	346	positive	0.0043	lm(OTU266 ~ RTR) y = 67 + -34 x, r2 = 0.01	-34	negative	0.01	lm(OTU266 ~ BMsst_VS3) y = 58 + -12 x, r2 = 0.0022	-12	negative	0.0022	lm(OTU266 ~ BMtot_VS3) y = 56 + 0.018 x, r2 = 4.3e-08	0.018	positive	4.30E-08
OTU267	lm(OTU267 ~ SNU) y = 60 + -370 x, r2 = 0.0058	-370	negative	0.0058	lm(OTU267 ~ RTR) y = 44 + 40 x, r2 = 0.016	40	positive	0.016	lm(OTU267 ~ BMsst_VS3) y = 44 + 63 x, r2 = 0.067	63	positive	0.067	lm(OTU267 ~ BMtot_VS3) y = 47 + 15 x, r2 = 0.034	15	positive	0.034
OTU268	lm(OTU268 ~ SNU) y = 55 + 468 x, r2 = 0.00015	468	positive	0.00015	lm(OTU268 ~ RTR) y = 17 + 131 x, r2 = 0.0029	131	positive	0.0029	lm(OTU268 ~ BMsst_VS3) y = 26 + 164 x, r2 = 0.0075	164	positive	0.0075	lm(OTU268 ~ BMtot_VS3) y = 34 + 39 x, r2 = 0.004	39	positive	0.004
OTU269	lm(OTU269 ~ SNU) y = 49 + 670 x, r2 = 0.013	670	positive	0.013	lm(OTU269 ~ RTR) y = 70 + -46 x, r2 = 0.014	-46	negative	0.014	lm(OTU269 ~ BMsst_VS3) y = 54 + 3.9 x, r2 = 0.00017	3.9	positive	0.00017	lm(OTU269 ~ BMtot_VS3) y = 50 + 8.2 x, r2 = 0.007	8.2	positive	0.007
OTU270	lm(OTU270 ~ SNU) y = 68 + -1312 x, r2 = 0.053	-1312	negative	0.053	lm(OTU270 ~ RTR) y = 41 + 45 x, r2 = 0.015	45	positive	0.015	lm(OTU270 ~ BMsst_VS3) y = 56 + 1.2 x, r2 = 1.8e-05	1.2	positive	1.80E-05	lm(OTU270 ~ BMtot_VS3) y = 60 + -7 x, r2 = 0.0055	-7	negative	0.0055
OTU271	lm(OTU271 ~ SNU) y = 83 + -2967 x, r2 = 0.059	-2967	negative	0.059	lm(OTU271 ~ RTR) y = -34 + 280 x, r2 = 0.13	280	positive	0.13	lm(OTU271 ~ BMsst_VS3) y = 17 + 193 x, r2 = 0.1	193	positive	0.1	lm(OTU271 ~ BMtot_VS3) y = 39 + 27 x, r2 = 0.019	27	positive	0.019
OTU272	lm(OTU272 ~ SNU) y = 48 + 730 x, r2 = 0.015	730	positive	0.015	lm(OTU272 ~ RTR) y = 45 + 30 x, r2 = 0.0059	30	positive	0.0059	lm(OTU272 ~ BMsst_VS3) y = 48 + 30 x, r2 = 0.0098	30	positive	0.0098	lm(OTU272 ~ BMtot_VS3) y = 49 + 8.6 x, r2 = 0.0075	8.6	positive	0.0075
OTU273	lm(OTU273 ~ SNU) y = 50 + 381 x, r2 = 0.0087	381	positive	0.0087	lm(OTU273 ~ RTR) y = 66 + -40 x, r2 = 0.023	-40	negative	0.023	lm(OTU273 ~ BMsst_VS3) y = 55 + -8.3 x, r2 = 0.0016	-8.3	negative	0.0016	lm(OTU273 ~ BMtot_VS3) y = 52 + 2.4 x, r2 = 0.0013	2.4	positive	0.0013
OTU274	lm(OTU274 ~ SNU) y = 49 + 517 x, r2 = 0.009	517	positive	0.009	lm(OTU274 ~ RTR) y = 59 + -18 x, r2 = 0.0025	-18	negative	0.0025	lm(OTU274 ~ BMsst_VS3) y = 49 + 20 x, r2 = 0.0052	20	positive	0.0052	lm(OTU274 ~ BMtot_VS3) y = 47 + 11 x, r2 = 0.014	11	positive	0.014
OTU275	lm(OTU275 ~ SNU) y = 54 + -54 x, r2 = 5.4e-05	-54	negative	5.40E-05	lm(OTU275 ~ RTR) y = 65 + -35 x, r2 = 0.0056	-35	negative	0.0056	lm(OTU275 ~ BMsst_VS3) y = 58 + -23 x, r2 = 0.0038	-23	negative	0.0038	lm(OTU275 ~ BMtot_VS3) y = 56 + -2.6 x, r2 = 0.00048	-2.6	negative	0.00048
OTU276	lm(OTU276 ~ SNU) y = 49 + 462 x, r2 = 0.0057	462	positive	0.0057	lm(OTU276 ~ RTR) y = 47 + 20 x, r2 = 0.0026	20	positive	0.0026	lm(OTU276 ~ BMsst_VS3) y = 52 + 8.8 x, r2 = 0.00082	8.8	positive	0.00082	lm(OTU276 ~ BMtot_VS3) y = 52 + 2 x, r2 = 0.00041	2	positive	0.00041
OTU277	lm(OTU277 ~ SNU) y = 61 + -815 x, r2 = 0.012	-815	negative	0.012	lm(OTU277 ~ RTR) y = 67 + -43 x, r2 = 0.0076	-43	negative	0.0076	lm(OTU277 ~ BMsst_VS3) y = 56 + -12 x, r2 = 0.00096	-12	negative	0.00096	lm(OTU277 ~ BMtot_VS3) y = 55 + -1.8 x, r2 = 0.00021	-1.8	negative	0.00021
OTU278	lm(OTU278 ~ SNU) y = 50 + 535 x, r2 = 0.0064	535	positive	0.0064	lm(OTU278 ~ RTR) y = 86 + -98 x, r2 = 0.051	-98	negative	0.051	lm(OTU278 ~ BMsst_VS3) y = 61 + -33 x, r2 = 0.01	-33	negative	0.01	lm(OTU278 ~ BMtot_VS3) y = 55 + -0.0099 x, r2 = 8.1e-09	-0.0099	negative	8.10E-09
OTU279	lm(OTU279 ~ SNU) y = 62 + -935 x, r2 = 0.017	-935	negative	0.017	lm(OTU279 ~ RTR) y = 49 + 14 x, r2 = 0.00096	14	positive	0.00096	lm(OTU279 ~ BMsst_VS3) y = 61 + -35 x, r2 = 0.0098	-35	negative	0.0098	lm(OTU279 ~ BMtot_VS3) y = 62 + -13 x, r2 = 0.013	-13	negative	0.013
OTU280	lm(OTU280 ~ SNU) y = 50 + 330 x, r2 = 0.0045	330	positive	0.0045	lm(OTU280 ~ RTR) y = 67 + -42 x, r2 = 0.018	-42	negative	0.018	lm(OTU280 ~ BMsst_VS3) y = 55 + -9.5 x, r2 = 0.0015	-9.5	negative	0.0015	lm(OTU280 ~ BMtot_VS3) y = 52 + 2 x, r2 = 0.00061	2	positive	0.00061
OTU281	lm(OTU281 ~ SNU) y = 42 + 1096 x, r2 = 0.043	1096	positive	0.043	lm(OTU281 ~ RTR) y = 73 + -66 x, r2 = 0.037	-66	negative	0.037	lm(OTU281 ~ BMsst_VS3) y = 56 + -17 x, r2 = 0.0041	-17	negative	0.0041	lm(OTU281 ~ BMtot_VS3) y = 51 + 1.4 x, r2 = 0.00027	1.4	positive	0.00027
OTU282	lm(OTU282 ~ SNU) y = 58 + -540 x, r2 = 0.0059	-540	negative	0.0059	lm(OTU282 ~ RTR) y = 31 + 71 x, r2 = 0.024	71	positive	0.024	lm(OTU282 ~ BMsst_VS3) y = 47 + 35 x, r2 = 0.0098	35	positive	0.0098	lm(OTU282 ~ BMtot_VS3) y = 52 + 2.6 x, r2 = 0.00053	2.6	positive	0.00053
OTU283	lm(OTU283 ~ SNU) y = 50 + -62 x, r2 = 0.00016	-62	negative	0.00016	lm(OTU283 ~ RTR) y = 70 + -64 x, r2 = 0.041	-64	negative	0.041	lm(OTU283 ~ BMsst_VS3) y = 66 + -83 x, r2 = 0.12	-83	negative	0.12	lm(OTU283 ~ BMtot_VS3) y = 62 + -21 x, r2 = 0.069	-21	negative	0.069
OTU284	lm(OTU284 ~ SNU) y = 9.8 + 4643 x, r2 = 0.024	4643	positive	0.024	lm(OTU284 ~ RTR) y = 68 + -52 x, r2 = 0.00071	-52	negative	0.00071	lm(OTU284 ~ BMsst_VS3) y = 44 + 37 x, r2 = 0.00061	37	positive	0.00061	lm(OTU284 ~ BMtot_VS3) y = 36 + 24 x, r2 = 0.0023	24	positive	0.0023
OTU285	lm(OTU285 ~ SNU) y = 54 + -176 x, r2 = 0.0016	-176	negative	0.0016	lm(OTU285 ~ RTR) y = 43 + 29 x, r2 = 0.011	29	positive	0.011	lm(OTU285 ~ BMsst_VS3) y = 50 + 13 x, r2 = 0.0034	13	positive	0.0034	lm(OTU285 ~ BMtot_VS3) y = 52 + -0.43 x, r2 = 3.6e-05	-0.43	negative	3.60E-05
OTU286	lm(OTU286 ~ SNU) y = 49 + 460 x, r2 = 0.011	460	positive	0.011	lm(OTU286 ~ RTR) y = 62 + -30 x, r2 = 0.011	-30	negative	0.011	lm(OTU286 ~ BMsst_VS3) y = 52 + 1.7 x, r2 = 6e-05	1.7	positive	6.00E-05	lm(OTU286 ~ BMtot_VS3) y = 50 + 4.2 x, r2 = 0.0034	4.2	positive	0.0034
OTU287	lm(OTU287 ~ SNU) y = 53 + -125 x, r2 = 6e-04	-125	negative	6.00E-04	lm(OTU287 ~ RTR) y = 38 + 42 x, r2 = 0.016	42	positive	0.016	lm(OTU287 ~ BMsst_VS3) y = 47 + 22 x, r2 = 0.0075	22	positive	0.0075	lm(OTU287 ~ BMtot_VS3) y = 51 + 1.3 x, r2 = 0.00025	1.3	positive	0.00025
OTU288	lm(OTU288 ~ SNU) y = 53 + -20 x, r2 = 1.6e-05	-20	negative	1.60E-05	lm(OTU288 ~ RTR) y = 54 + -5.3 x, r2 = 0.00027	-5.3	negative	0.00027	lm(OTU288 ~ BMsst_VS3) y = 51 + 6.6 x, r2 = 7e-04	6.6	positive	7.00E-04	lm(OTU288 ~ BMtot_VS3) y = 52 + 0.72 x, r2 = 7.9e-05	0.72	positive	7.90E-05
OTU289	lm(OTU289 ~ SNU) y = 45 + 789 x, r2 = 0.032	789	positive	0.032	lm(OTU289 ~ RTR) y = 59 + -19 x, r2 = 0.0045	-19	negative	0.0045	lm(OTU289 ~ BMsst_VS3) y = 56 + -19 x, r2 = 0.007	-19	negative	0.007	lm(OTU289 ~ BMtot_VS3) y = 54 + -2.9 x, r2 = 0.0016	-2.9	negative	0.0016
OTU290	lm(OTU290 ~ SNU) y = 53 + -66 x, r2 = 1e-04	-66	negative	1.00E-04	lm(OTU290 ~ RTR) y = 63 + -32 x, r2 = 0.0056	-32	negative	0.0056	lm(OTU290 ~ BMsst_VS3) y = 48 + 25 x, r2 = 0.0055	25	positive	0.0055	lm(OTU290 ~ BMtot_VS3) y = 45 + 12 x, r2 = 0.013	12	positive	0.013
OTU291	lm(OTU291 ~ SNU) y = 43 + 791 x, r2 = 0.017	791	positive	0.017	lm(OTU291 ~ RTR) y = 74 + -75 x, r2 = 0.036	-75	negative	0.036	lm(OTU291 ~ BMsst_VS3) y = 59 + -41 x, r2 = 0.018	-41	negative	0.018	lm(OTU291 ~ BMtot_VS3) y = 54 + -5.3 x, r2 = 0.0028	-5.3	negative	0.0028
OTU292	lm(OTU292 ~ SNU) y = 53 + -133 x, r2 = 0.00042	-133	negative	0.00042	lm(OTU292 ~ RTR) y = 34 + 57 x, r2 = 0.018	57	positive	0.018	lm(OTU292 ~ BMsst_VS3) y = 48 + 19 x, r2 = 0.0036	19	positive	0.0036	lm(OTU292 ~ BMtot_VS3) y = 52 + 0.52 x, r2 = 2.3e-05	0.52	positive	2.30E-05
OTU293	lm(OTU293 ~ SNU) y = 56 + -637 x, r2 = 0.0092	-637	negative	0.0092	lm(OTU293 ~ RTR) y = 41 + 30 x, r2 = 0.0049	30	positive	0.0049	lm(OTU293 ~ BMsst_VS3) y = 54 + -18 x, r2 = 0.0029	-18	negative	0.0029	lm(OTU293 ~ BMtot_VS3) y = 57 + -10 x, r2 = 0.0086	-10	negative	0.0086
OTU294	lm(OTU294 ~ SNU) y = 47 + 348 x, r2 = 0.0074	348	positive	0.0074	lm(OTU294 ~ RTR) y = 63 + -40 x, r2 = 0.023	-40	negative	0.023	lm(OTU294 ~ BMsst_VS3) y = 52 + -10 x, r2 = 0.0026	-10	negative	0.0026	lm(OTU294 ~ BMtot_VS3) y = 49 + 1.3 x, r2 = 0.00041	1.3	positive	0.00041
OTU295	lm(OTU295 ~ SNU) y = 51 + 101 x, r2 = 0.00028	101	positive	0.00028	lm(OTU295 ~ RTR) y = 44 + 23 x, r2 = 0.0035	23	positive	0.0035	lm(OTU295 ~ BMsst_VS3) y = 55 + -16 x, r2 = 0.0027	-16	negative	0.0027	lm(OTU295 ~ BMtot_VS3) y = 57 + -8 x, r2 = 0.0067	-8	negative	0.0067
OTU296	lm(OTU296 ~ SNU) y = 49 + 87 x, r2 = 0.00035	87	positive	0.00035	lm(OTU296 ~ RTR) y = 52 + -5.7 x, r2 = 0.00036	-5.7	negative	0.00036	lm(OTU296 ~ BMsst_VS3) y = 51 + -6.9 x, r2 = 0.00088	-6.9	negative	0.00088	lm(OTU296 ~ BMtot_VS3) y = 50 + 0.6 x, r2 = 6.1e-05	0.6	positive	6.10E-05
OTU297	lm(OTU297 ~ SNU) y = 49 + 158 x, r2 = 0.00068	158	positive	0.00068	lm(OTU297 ~ RTR) y = 62 + -36 x, r2 = 0.0086	-36	negative	0.0086	lm(OTU297 ~ BMsst_VS3) y = 49 + 6.4 x, r2 = 0.00045	6.4	positive	0.00045	lm(OTU297 ~ BMtot_VS3) y = 46 + 6.5 x, r2 = 0.0042	6.5	positive	0.0042
OTU298	lm(OTU298 ~ SNU) y = 48 + 306 x, r2 = 0.0045	306	positive	0.0045	lm(OTU298 ~ RTR) y = 42 + 28 x, r2 = 0.0088	28	positive	0.0088	lm(OTU298 ~ BMsst_VS3) y = 51 + -2 x, r2 = 7.6e-05	-2	negative	7.60E-05	lm(OTU298 ~ BMtot_VS3) y = 52 + -2.7 x, r2 = 0.0013	-2.7	negative	0.0013
OTU299	lm(OTU299 ~ SNU) y = 44 + 631 x, r2 = 0.014	631	positive	0.014	lm(OTU299 ~ RTR) y = 64 + -46 x, r2 = 0.018	-46	negative	0.018	lm(OTU299 ~ BMsst_VS3) y = 52 + -11 x, r2 = 0.0017	-11	negative	0.0017	lm(OTU299 ~ BMtot_VS3) y = 48 + 1.5 x, r2 = 0.00027	1.5	positive	0.00027
OTU300	lm(OTU300 ~ SNU) y = 55 + -442 x, r2 = 0.012	-442	negative	0.012	lm(OTU300 ~ RTR) y = 47 + 12 x, r2 = 0.0021	12	positive	0.0021	lm(OTU300 ~ BMsst_VS3) y = 48 + 15 x, r2 = 0.0056	15	positive	0.0056	lm(OTU300 ~ BMtot_VS3) y = 49 + 2.4 x, r2 = 0.0013	2.4	positive	0.0013
OTU301	lm(OTU301 ~ SNU) y = 44 + 260 x, r2 = 0.0037	260	positive	0.0037	lm(OTU301 ~ RTR) y = 47 + -2 x, r2 = 5.5e-05	-2	negative	5.50E-05	lm(OTU301 ~ BMsst_VS3) y = 48 + -7.6 x, r2 = 0.0013	-7.6	negative	0.0013	lm(OTU301 ~ BMtot_VS3) y = 49 + -3.9 x, r2 = 0.0031	-3.9	negative	0.0031
OTU302	lm(OTU302 ~ SNU) y = 43 + 526 x, r2 = 0.019	526	positive	0.019	lm(OTU302 ~ RTR) y = 56 + -24 x, r2 = 0.0092	-24	negative	0.0092	lm(OTU302 ~ BMsst_VS3) y = 49 + -5.6 x, r2 = 0.00084	-5.6	negative	0.00084	lm(OTU302 ~ BMtot_VS3) y = 47 + 1.2 x, r2 = 0.00034	1.2	positive	0.00034
OTU303	lm(OTU303 ~ SNU) y = 52 + -331 x, r2 = 0.0034	-331	negative	0.0034	lm(OTU303 ~ RTR) y = 52 + -8 x, r2 = 0.00047	-8	negative	0.00047	lm(OTU303 ~ BMsst_VS3) y = 53 + -16 x, r2 = 0.003	-16	negative	0.003	lm(OTU303 ~ BMtot_VS3) y = 51 + -2.6 x, r2 = 0.00074	-2.6	negative	0.00074
OTU304	lm(OTU304 ~ SNU) y = 40 + 789 x, r2 = 0.035	789	positive	0.035	lm(OTU304 ~ RTR) y = 55 + -24 x, r2 = 0.0076	-24	negative	0.0076	lm(OTU304 ~ BMsst_VS3) y = 49 + -6.8 x, r2 = 0.0011	-6.8	negative	0.0011	lm(OTU304 ~ BMtot_VS3) y = 47 + 0.89 x, r2 = 0.00017	0.89	positive	0.00017
OTU305	lm(OTU305 ~ SNU) y = 48 + 43 x, r2 = 7.3e-05	43	positive	7.30E-05	lm(OTU305 ~ RTR) y = 50 + -3.8 x, r2 = 0.00013	-3.8	negative	0.00013	lm(OTU305 ~ BMsst_VS3) y = 42 + 32 x, r2 = 0.015	32	positive	0.015	lm(OTU305 ~ BMtot_VS3) y = 42 + 10 x, r2 = 0.016	10	positive	0.016
OTU306	lm(OTU306 ~ SNU) y = 59 + -1148 x, r2 = 0.012	-1148	negative	0.012	lm(OTU306 ~ RTR) y = 48 + 3.3 x, r2 = 2.5e-05	3.3	positive	2.50E-05	lm(OTU306 ~ BMsst_VS3) y = 77 + -141 x, r2 = 0.074	-141	negative	0.074	lm(OTU306 ~ BMtot_VS3) y = 78 + -46 x, r2 = 0.074	-46	negative	0.074
OTU307	lm(OTU307 ~ SNU) y = 44 + 334 x, r2 = 0.0046	334	positive	0.0046	lm(OTU307 ~ RTR) y = 51 + -12 x, r2 = 0.0015	-12	negative	0.0015	lm(OTU307 ~ BMsst_VS3) y = 47 + -0.82 x, r2 = 1.1e-05	-0.82	negative	1.10E-05	lm(OTU307 ~ BMtot_VS3) y = 47 + 0.23 x, r2 = 7.9e-06	0.23	positive	7.90E-06
OTU308	lm(OTU308 ~ SNU) y = 48 + 37 x, r2 = 2e-05	37	positive	2.00E-05	lm(OTU308 ~ RTR) y = 42 + 20 x, r2 = 0.0014	20	positive	0.0014	lm(OTU308 ~ BMsst_VS3) y = 40 + 41 x, r2 = 0.01	41	positive	0.01	lm(OTU308 ~ BMtot_VS3) y = 42 + 9.8 x, r2 = 0.0054	9.8	positive	0.0054
OTU309	lm(OTU309 ~ SNU) y = 52 + -523 x, r2 = 0.009	-523	negative	0.009	lm(OTU309 ~ RTR) y = 57 + -29 x, r2 = 0.0066	-29	negative	0.0066	lm(OTU309 ~ BMsst_VS3) y = 52 + -22 x, r2 = 0.0061	-22	negative	0.0061	lm(OTU309 ~ BMtot_VS3) y = 50 + -4.4 x, r2 = 0.0024	-4.4	negative	0.0024
OTU310	lm(OTU310 ~ SNU) y = 41 + 614 x, r2 = 0.0094	614	positive	0.0094	lm(OTU310 ~ RTR) y = 57 + -31 x, r2 = 0.0059	-31	negative	0.0059	lm(OTU310 ~ BMsst_VS3) y = 43 + 19 x, r2 = 0.0038	19	positive	0.0038	lm(OTU310 ~ BMtot_VS3) y = 41 + 10 x, r2 = 0.0097	10	positive	0.0097
OTU311	lm(OTU311 ~ SNU) y = 43 + 581 x, r2 = 0.011	581	positive	0.011	lm(OTU311 ~ RTR) y = 34 + 43 x, r2 = 0.015	43	positive	0.015	lm(OTU311 ~ BMsst_VS3) y = 47 + 7.6 x, r2 = 0.00075	7.6	positive	0.00075	lm(OTU311 ~ BMtot_VS3) y = 49 + -1.3 x, r2 = 0.00021	-1.3	negative	0.00021
OTU312	lm(OTU312 ~ SNU) y = 47 + 18 x, r2 = 1.2e-05	18	positive	1.20E-05	lm(OTU312 ~ RTR) y = 62 + -45 x, r2 = 0.019	-45	negative	0.019	lm(OTU312 ~ BMsst_VS3) y = 50 + -11 x, r2 = 0.0017	-11	negative	0.0017	lm(OTU312 ~ BMtot_VS3) y = 47 + 0.92 x, r2 = 0.00012	0.92	positive	0.00012
OTU313	lm(OTU313 ~ SNU) y = 51 + -470 x, r2 = 0.0088	-470	negative	0.0088	lm(OTU313 ~ RTR) y = 46 + 4.3 x, r2 = 0.00018	4.3	positive	0.00018	lm(OTU313 ~ BMsst_VS3) y = 49 + -12 x, r2 = 0.0022	-12	negative	0.0022	lm(OTU313 ~ BMtot_VS3) y = 51 + -5.9 x, r2 = 0.0052	-5.9	negative	0.0052
OTU314	lm(OTU314 ~ SNU) y = 44 + 339 x, r2 = 0.0062	339	positive	0.0062	lm(OTU314 ~ RTR) y = 50 + -11 x, r2 = 0.0014	-11	negative	0.0014	lm(OTU314 ~ BMsst_VS3) y = 38 + 41 x, r2 = 0.037	41	positive	0.037	lm(OTU314 ~ BMtot_VS3) y = 37 + 16 x, r2 = 0.052	16	positive	0.052
OTU315	lm(OTU315 ~ SNU) y = 37 + 1117 x, r2 = 0.051	1117	positive	0.051	lm(OTU315 ~ RTR) y = 62 + -46 x, r2 = 0.021	-46	negative	0.021	lm(OTU315 ~ BMsst_VS3) y = 44 + 16 x, r2 = 0.0039	16	positive	0.0039	lm(OTU315 ~ BMtot_VS3) y = 39 + 13 x, r2 = 0.024	13	positive	0.024
OTU316	lm(OTU316 ~ SNU) y = 56 + -1192 x, r2 = 0.025	-1192	negative	0.025	lm(OTU316 ~ RTR) y = 66 + -65 x, r2 = 0.018	-65	negative	0.018	lm(OTU316 ~ BMsst_VS3) y = 54 + -47 x, r2 = 0.016	-47	negative	0.016	lm(OTU316 ~ BMtot_VS3) y = 52 + -11 x, r2 = 0.0074	-11	negative	0.0074
OTU317	lm(OTU317 ~ SNU) y = 43 + 389 x, r2 = 0.0029	389	positive	0.0029	lm(OTU317 ~ RTR) y = 32 + 46 x, r2 = 0.0097	46	positive	0.0097	lm(OTU317 ~ BMsst_VS3) y = 40 + 32 x, r2 = 0.0079	32	positive	0.0079	lm(OTU317 ~ BMtot_VS3) y = 45 + 3.8 x, r2 = 0.001	3.8	positive	0.001
OTU318	lm(OTU318 ~ SNU) y = 42 + 433 x, r2 = 0.0091	433	positive	0.0091	lm(OTU318 ~ RTR) y = 55 + -29 x, r2 = 0.0096	-29	negative	0.0096	lm(OTU318 ~ BMsst_VS3) y = 46 + -0.66 x, r2 = 8.5e-06	-0.66	negative	8.50E-06	lm(OTU318 ~ BMtot_VS3) y = 44 + 2.3 x, r2 = 0.00096	2.3	positive	0.00096
OTU319	lm(OTU319 ~ SNU) y = 44 + 228 x, r2 = 0.0022	228	positive	0.0022	lm(OTU319 ~ RTR) y = 57 + -34 x, r2 = 0.012	-34	negative	0.012	lm(OTU319 ~ BMsst_VS3) y = 41 + 23 x, r2 = 0.0092	23	positive	0.0092	lm(OTU319 ~ BMtot_VS3) y = 39 + 11 x, r2 = 0.021	11	positive	0.021
OTU320	lm(OTU320 ~ SNU) y = 44 + 52 x, r2 = 0.00017	52	positive	0.00017	lm(OTU320 ~ RTR) y = 48 + -13 x, r2 = 0.0025	-13	negative	0.0025	lm(OTU320 ~ BMsst_VS3) y = 48 + -19 x, r2 = 0.0092	-19	negative	0.0092	lm(OTU320 ~ BMtot_VS3) y = 48 + -5.3 x, r2 = 0.0065	-5.3	negative	0.0065
OTU321	lm(OTU321 ~ SNU) y = 42 + 287 x, r2 = 0.0036	287	positive	0.0036	lm(OTU321 ~ RTR) y = 38 + 21 x, r2 = 0.0048	21	positive	0.0048	lm(OTU321 ~ BMsst_VS3) y = 47 + -10 x, r2 = 0.0018	-10	negative	0.0018	lm(OTU321 ~ BMtot_VS3) y = 47 + -4.7 x, r2 = 0.0037	-4.7	negative	0.0037
OTU322	lm(OTU322 ~ SNU) y = 47 + -221 x, r2 = 0.0028	-221	negative	0.0028	lm(OTU322 ~ RTR) y = 47 + -6.2 x, r2 = 0.00053	-6.2	negative	0.00053	lm(OTU322 ~ BMsst_VS3) y = 50 + -25 x, r2 = 0.014	-25	negative	0.014	lm(OTU322 ~ BMtot_VS3) y = 50 + -6.9 x, r2 = 0.01	-6.9	negative	0.01
OTU323	lm(OTU323 ~ SNU) y = 43 + -82 x, r2 = 0.00028	-82	negative	0.00028	lm(OTU323 ~ RTR) y = 40 + 6 x, r2 = 0.00036	6	positive	0.00036	lm(OTU323 ~ BMsst_VS3) y = 56 + -67 x, r2 = 0.074	-67	negative	0.074	lm(OTU323 ~ BMtot_VS3) y = 56 + -22 x, r2 = 0.076	-22	negative	0.076
OTU324	lm(OTU324 ~ SNU) y = 39 + 838 x, r2 = 0.015	838	positive	0.015	lm(OTU324 ~ RTR) y = 55 + -26 x, r2 = 0.0034	-26	negative	0.0034	lm(OTU324 ~ BMsst_VS3) y = 29 + 85 x, r2 = 0.061	85	positive	0.061	lm(OTU324 ~ BMtot_VS3) y = 28 + 30 x, r2 = 0.072	30	positive	0.072
OTU325	lm(OTU325 ~ SNU) y = 42 + 379 x, r2 = 0.013	379	positive	0.013	lm(OTU325 ~ RTR) y = 56 + -35 x, r2 = 0.027	-35	negative	0.027	lm(OTU325 ~ BMsst_VS3) y = 43 + 8.1 x, r2 = 0.0024	8.1	positive	0.0024	lm(OTU325 ~ BMtot_VS3) y = 40 + 7.8 x, r2 = 0.02	7.8	positive	0.02
OTU326	lm(OTU326 ~ SNU) y = 45 + -23 x, r2 = 1.6e-05	-23	negative	1.60E-05	lm(OTU326 ~ RTR) y = 45 + -2.6 x, r2 = 4.9e-05	-2.6	negative	4.90E-05	lm(OTU326 ~ BMsst_VS3) y = 49 + -22 x, r2 = 0.0059	-22	negative	0.0059	lm(OTU326 ~ BMtot_VS3) y = 49 + -6.6 x, r2 = 0.005	-6.6	negative	0.005
OTU327	lm(OTU327 ~ SNU) y = 50 + -482 x, r2 = 0.01	-482	negative	0.01	lm(OTU327 ~ RTR) y = 50 + -13 x, r2 = 0.0018	-13	negative	0.0018	lm(OTU327 ~ BMsst_VS3) y = 47 + -5.9 x, r2 = 0.00063	-5.9	negative	0.00063	lm(OTU327 ~ BMtot_VS3) y = 46 + -0.88 x, r2 = 0.00013	-0.88	negative	0.00013
OTU328	lm(OTU328 ~ SNU) y = 43 + 205 x, r2 = 0.0019	205	positive	0.0019	lm(OTU328 ~ RTR) y = 65 + -65 x, r2 = 0.045	-65	negative	0.045	lm(OTU328 ~ BMsst_VS3) y = 45 + -4 x, r2 = 0.00028	-4	negative	0.00028	lm(OTU328 ~ BMtot_VS3) y = 41 + 5.1 x, r2 = 0.0044	5.1	positive	0.0044
OTU329	lm(OTU329 ~ SNU) y = 36 + 776 x, r2 = 0.024	776	positive	0.024	lm(OTU329 ~ RTR) y = 59 + -49 x, r2 = 0.023	-49	negative	0.023	lm(OTU329 ~ BMsst_VS3) y = 47 + -16 x, r2 = 0.0043	-16	negative	0.0043	lm(OTU329 ~ BMtot_VS3) y = 43 + -0.16 x, r2 = 3.8e-06	-0.16	negative	3.80E-06
OTU330	lm(OTU330 ~ SNU) y = 32 + 1177 x, r2 = 0.021	1177	positive	0.021	lm(OTU330 ~ RTR) y = 32 + 34 x, r2 = 0.0042	34	positive	0.0042	lm(OTU330 ~ BMsst_VS3) y = 42 + 5.5 x, r2 = 0.00019	5.5	positive	0.00019	lm(OTU330 ~ BMtot_VS3) y = 43 + -0.056 x, r2 = 1.8e-07	-0.056	negative	1.80E-07
OTU331	lm(OTU331 ~ SNU) y = 59 + -1613 x, r2 = 0.03	-1613	negative	0.03	lm(OTU331 ~ RTR) y = 15 + 93 x, r2 = 0.024	93	positive	0.024	lm(OTU331 ~ BMsst_VS3) y = 49 + -24 x, r2 = 0.0027	-24	negative	0.0027	lm(OTU331 ~ BMtot_VS3) y = 58 + -21 x, r2 = 0.019	-21	negative	0.019
OTU332	lm(OTU332 ~ SNU) y = 52 + -802 x, r2 = 0.026	-802	negative	0.026	lm(OTU332 ~ RTR) y = 46 + -5.1 x, r2 = 0.00025	-5.1	negative	0.00025	lm(OTU332 ~ BMsst_VS3) y = 47 + -12 x, r2 = 0.0025	-12	negative	0.0025	lm(OTU332 ~ BMtot_VS3) y = 47 + -4.2 x, r2 = 0.0026	-4.2	negative	0.0026
OTU333	lm(OTU333 ~ SNU) y = 44 + 57 x, r2 = 1e-04	57	positive	1.00E-04	lm(OTU333 ~ RTR) y = 32 + 40 x, r2 = 0.012	40	positive	0.012	lm(OTU333 ~ BMsst_VS3) y = 53 + -43 x, r2 = 0.023	-43	negative	0.023	lm(OTU333 ~ BMtot_VS3) y = 56 + -19 x, r2 = 0.041	-19	negative	0.041
OTU334	lm(OTU334 ~ SNU) y = 29 + 1846 x, r2 = 0.039	1846	positive	0.039	lm(OTU334 ~ RTR) y = 74 + -90 x, r2 = 0.022	-90	negative	0.022	lm(OTU334 ~ BMsst_VS3) y = 32 + 67 x, r2 = 0.02	67	positive	0.02	lm(OTU334 ~ BMtot_VS3) y = 23 + 35 x, r2 = 0.052	35	positive	0.052
OTU335	lm(OTU335 ~ SNU) y = 46 + -200 x, r2 = 0.0019	-200	negative	0.0019	lm(OTU335 ~ RTR) y = 53 + -29 x, r2 = 0.01	-29	negative	0.01	lm(OTU335 ~ BMsst_VS3) y = 41 + 12 x, r2 = 0.0026	12	positive	0.0026	lm(OTU335 ~ BMtot_VS3) y = 39 + 7.3 x, r2 = 0.0097	7.3	positive	0.0097
OTU336	lm(OTU336 ~ SNU) y = 53 + -971 x, r2 = 0.0068	-971	negative	0.0068	lm(OTU336 ~ RTR) y = 55 + -35 x, r2 = 0.0021	-35	negative	0.0021	lm(OTU336 ~ BMsst_VS3) y = 53 + -42 x, r2 = 0.0051	-42	negative	0.0051	lm(OTU336 ~ BMtot_VS3) y = 54 + -15 x, r2 = 0.0061	-15	negative	0.0061
OTU337	lm(OTU337 ~ SNU) y = 47 + -387 x, r2 = 0.0082	-387	negative	0.0082	lm(OTU337 ~ RTR) y = 52 + -29 x, r2 = 0.011	-29	negative	0.011	lm(OTU337 ~ BMsst_VS3) y = 46 + -15 x, r2 = 0.0051	-15	negative	0.0051	lm(OTU337 ~ BMtot_VS3) y = 45 + -3.5 x, r2 = 0.0025	-3.5	negative	0.0025
OTU338	lm(OTU338 ~ SNU) y = 41 + 299 x, r2 = 0.0053	299	positive	0.0053	lm(OTU338 ~ RTR) y = 46 + -9 x, r2 = 0.0012	-9	negative	0.0012	lm(OTU338 ~ BMsst_VS3) y = 48 + -25 x, r2 = 0.015	-25	negative	0.015	lm(OTU338 ~ BMtot_VS3) y = 48 + -6.9 x, r2 = 0.01	-6.9	negative	0.01
OTU339	lm(OTU339 ~ SNU) y = 40 + 283 x, r2 = 0.0037	283	positive	0.0037	lm(OTU339 ~ RTR) y = 53 + -31 x, r2 = 0.01	-31	negative	0.01	lm(OTU339 ~ BMsst_VS3) y = 51 + -38 x, r2 = 0.027	-38	negative	0.027	lm(OTU339 ~ BMtot_VS3) y = 48 + -8.6 x, r2 = 0.012	-8.6	negative	0.012
OTU340	lm(OTU340 ~ SNU) y = 48 + -567 x, r2 = 0.013	-567	negative	0.013	lm(OTU340 ~ RTR) y = 36 + 23 x, r2 = 0.0052	23	positive	0.0052	lm(OTU340 ~ BMsst_VS3) y = 48 + -24 x, r2 = 0.0098	-24	negative	0.0098	lm(OTU340 ~ BMtot_VS3) y = 51 + -12 x, r2 = 0.021	-12	negative	0.021
OTU341	lm(OTU341 ~ SNU) y = 52 + -900 x, r2 = 0.033	-900	negative	0.033	lm(OTU341 ~ RTR) y = 25 + 58 x, r2 = 0.032	58	positive	0.032	lm(OTU341 ~ BMsst_VS3) y = 42 + 8.6 x, r2 = 0.0012	8.6	positive	0.0012	lm(OTU341 ~ BMtot_VS3) y = 47 + -4.4 x, r2 = 0.0029	-4.4	negative	0.0029
OTU342	lm(OTU342 ~ SNU) y = 40 + 546 x, r2 = 0.0016	546	positive	0.0016	lm(OTU342 ~ RTR) y = 53 + -25 x, r2 = 0.00082	-25	negative	0.00082	lm(OTU342 ~ BMsst_VS3) y = 51 + -33 x, r2 = 0.0022	-33	negative	0.0022	lm(OTU342 ~ BMtot_VS3) y = 47 + -3 x, r2 = 0.00018	-3	negative	0.00018
OTU343	lm(OTU343 ~ SNU) y = 55 + -1325 x, r2 = 0.033	-1325	negative	0.033	lm(OTU343 ~ RTR) y = 14 + 91 x, r2 = 0.037	91	positive	0.037	lm(OTU343 ~ BMsst_VS3) y = 26 + 86 x, r2 = 0.055	86	positive	0.055	lm(OTU343 ~ BMtot_VS3) y = 33 + 16 x, r2 = 0.017	16	positive	0.017
OTU344	lm(OTU344 ~ SNU) y = 41 + 72 x, r2 = 0.00023	72	positive	0.00023	lm(OTU344 ~ RTR) y = 48 + -21 x, r2 = 0.0048	-21	negative	0.0048	lm(OTU344 ~ BMsst_VS3) y = 48 + -30 x, r2 = 0.016	-30	negative	0.016	lm(OTU344 ~ BMtot_VS3) y = 47 + -8.3 x, r2 = 0.012	-8.3	negative	0.012
OTU345	lm(OTU345 ~ SNU) y = 35 + 762 x, r2 = 0.024	762	positive	0.024	lm(OTU345 ~ RTR) y = 43 + -1.8 x, r2 = 3.1e-05	-1.8	negative	3.10E-05	lm(OTU345 ~ BMsst_VS3) y = 42 + 1.5 x, r2 = 3.8e-05	1.5	positive	3.80E-05	lm(OTU345 ~ BMtot_VS3) y = 40 + 2.7 x, r2 = 0.0011	2.7	positive	0.0011
OTU346	lm(OTU346 ~ SNU) y = 51 + -1030 x, r2 = 0.044	-1030	negative	0.044	lm(OTU346 ~ RTR) y = 40 + 6.8 x, r2 = 0.00047	6.8	positive	0.00047	lm(OTU346 ~ BMsst_VS3) y = 55 + -62 x, r2 = 0.063	-62	negative	0.063	lm(OTU346 ~ BMtot_VS3) y = 56 + -22 x, r2 = 0.078	-22	negative	0.078
OTU347	lm(OTU347 ~ SNU) y = 35 + 793 x, r2 = 0.035	793	positive	0.035	lm(OTU347 ~ RTR) y = 48 + -17 x, r2 = 0.0041	-17	negative	0.0041	lm(OTU347 ~ BMsst_VS3) y = 39 + 13 x, r2 = 0.0039	13	positive	0.0039	lm(OTU347 ~ BMtot_VS3) y = 37 + 7.9 x, r2 = 0.013	7.9	positive	0.013
OTU348	lm(OTU348 ~ SNU) y = 49 + -727 x, r2 = 0.038	-727	negative	0.038	lm(OTU348 ~ RTR) y = 43 + -0.69 x, r2 = 8.1e-06	-0.69	negative	8.10E-06	lm(OTU348 ~ BMsst_VS3) y = 46 + -17 x, r2 = 0.0083	-17	negative	0.0083	lm(OTU348 ~ BMtot_VS3) y = 47 + -6.4 x, r2 = 0.011	-6.4	negative	0.011
OTU349	lm(OTU349 ~ SNU) y = 46 + -420 x, r2 = 0.0077	-420	negative	0.0077	lm(OTU349 ~ RTR) y = 32 + 32 x, r2 = 0.011	32	positive	0.011	lm(OTU349 ~ BMsst_VS3) y = 38 + 23 x, r2 = 0.0095	23	positive	0.0095	lm(OTU349 ~ BMtot_VS3) y = 40 + 3.6 x, r2 = 0.002	3.6	positive	0.002
OTU350	lm(OTU350 ~ SNU) y = 38 + 351 x, r2 = 0.0058	351	positive	0.0058	lm(OTU350 ~ RTR) y = 55 + -41 x, r2 = 0.019	-41	negative	0.019	lm(OTU350 ~ BMsst_VS3) y = 47 + -29 x, r2 = 0.016	-29	negative	0.016	lm(OTU350 ~ BMtot_VS3) y = 44 + -4.1 x, r2 = 0.0029	-4.1	negative	0.0029
OTU351	lm(OTU351 ~ SNU) y = 36 + 634 x, r2 = 0.014	634	positive	0.014	lm(OTU351 ~ RTR) y = 28 + 42 x, r2 = 0.015	42	positive	0.015	lm(OTU351 ~ BMsst_VS3) y = 44 + -14 x, r2 = 0.0027	-14	negative	0.0027	lm(OTU351 ~ BMtot_VS3) y = 46 + -7 x, r2 = 0.0064	-7	negative	0.0064
OTU352	lm(OTU352 ~ SNU) y = 45 + -401 x, r2 = 0.0073	-401	negative	0.0073	lm(OTU352 ~ RTR) y = 34 + 26 x, r2 = 0.0073	26	positive	0.0073	lm(OTU352 ~ BMsst_VS3) y = 37 + 24 x, r2 = 0.011	24	positive	0.011	lm(OTU352 ~ BMtot_VS3) y = 38 + 5.9 x, r2 = 0.0058	5.9	positive	0.0058
OTU353	lm(OTU353 ~ SNU) y = 37 + 657 x, r2 = 0.0063	657	positive	0.0063	lm(OTU353 ~ RTR) y = 60 + -55 x, r2 = 0.01	-55	negative	0.01	lm(OTU353 ~ BMsst_VS3) y = 45 + -11 x, r2 = 0.00068	-11	negative	0.00068	lm(OTU353 ~ BMtot_VS3) y = 41 + 2.6 x, r2 = 0.00037	2.6	positive	0.00037
OTU354	lm(OTU354 ~ SNU) y = 46 + -522 x, r2 = 0.0087	-522	negative	0.0087	lm(OTU354 ~ RTR) y = 33 + 24 x, r2 = 0.0045	24	positive	0.0045	lm(OTU354 ~ BMsst_VS3) y = 47 + -29 x, r2 = 0.011	-29	negative	0.011	lm(OTU354 ~ BMtot_VS3) y = 49 + -13 x, r2 = 0.021	-13	negative	0.021
OTU355	lm(OTU355 ~ SNU) y = 39 + 306 x, r2 = 0.0034	306	positive	0.0034	lm(OTU355 ~ RTR) y = 58 + -53 x, r2 = 0.024	-53	negative	0.024	lm(OTU355 ~ BMsst_VS3) y = 42 + -2.2 x, r2 = 7.2e-05	-2.2	negative	7.20E-05	lm(OTU355 ~ BMtot_VS3) y = 37 + 6.2 x, r2 = 0.0051	6.2	positive	0.0051
OTU356	lm(OTU356 ~ SNU) y = 38 + 416 x, r2 = 0.0093	416	positive	0.0093	lm(OTU356 ~ RTR) y = 52 + -32 x, r2 = 0.013	-32	negative	0.013	lm(OTU356 ~ BMsst_VS3) y = 44 + -12 x, r2 = 0.0033	-12	negative	0.0033	lm(OTU356 ~ BMtot_VS3) y = 42 + -0.69 x, r2 = 9.4e-05	-0.69	negative	9.40E-05
OTU357	lm(OTU357 ~ SNU) y = 47 + -605 x, r2 = 0.021	-605	negative	0.021	lm(OTU357 ~ RTR) y = 24 + 53 x, r2 = 0.039	53	positive	0.039	lm(OTU357 ~ BMsst_VS3) y = 41 + 0.72 x, r2 = 1.2e-05	0.72	positive	1.20E-05	lm(OTU357 ~ BMtot_VS3) y = 45 + -6.4 x, r2 = 0.0088	-6.4	negative	0.0088
OTU358	lm(OTU358 ~ SNU) y = 40 + -130 x, r2 = 0.00094	-130	negative	0.00094	lm(OTU358 ~ RTR) y = 52 + -40 x, r2 = 0.021	-40	negative	0.021	lm(OTU358 ~ BMsst_VS3) y = 43 + -21 x, r2 = 0.01	-21	negative	0.01	lm(OTU358 ~ BMtot_VS3) y = 41 + -3.9 x, r2 = 0.0031	-3.9	negative	0.0031
OTU359	lm(OTU359 ~ SNU) y = 44 + -304 x, r2 = 0.002	-304	negative	0.002	lm(OTU359 ~ RTR) y = 41 + 0.68 x, r2 = 2.3e-06	0.68	positive	2.30E-06	lm(OTU359 ~ BMsst_VS3) y = 47 + -30 x, r2 = 0.0076	-30	negative	0.0076	lm(OTU359 ~ BMtot_VS3) y = 49 + -12 x, r2 = 0.011	-12	negative	0.011
OTU360	lm(OTU360 ~ SNU) y = 47 + -637 x, r2 = 0.013	-637	negative	0.013	lm(OTU360 ~ RTR) y = 20 + 66 x, r2 = 0.034	66	positive	0.034	lm(OTU360 ~ BMsst_VS3) y = 41 + 3.5 x, r2 = 0.00015	3.5	positive	0.00015	lm(OTU360 ~ BMtot_VS3) y = 46 + -8 x, r2 = 0.0076	-8	negative	0.0076
OTU361	lm(OTU361 ~ SNU) y = 42 + -73 x, r2 = 0.00018	-73	negative	0.00018	lm(OTU361 ~ RTR) y = 54 + -40 x, r2 = 0.013	-40	negative	0.013	lm(OTU361 ~ BMsst_VS3) y = 41 + 1.7 x, r2 = 3.9e-05	1.7	positive	3.90E-05	lm(OTU361 ~ BMtot_VS3) y = 38 + 4.6 x, r2 = 0.0026	4.6	positive	0.0026
OTU362	lm(OTU362 ~ SNU) y = 41 + -178 x, r2 = 0.00093	-178	negative	0.00093	lm(OTU362 ~ RTR) y = 42 + -6.6 x, r2 = 3e-04	-6.6	negative	3.00E-04	lm(OTU362 ~ BMsst_VS3) y = 54 + -68 x, r2 = 0.054	-68	negative	0.054	lm(OTU362 ~ BMtot_VS3) y = 54 + -22 x, r2 = 0.053	-22	negative	0.053
OTU363	lm(OTU363 ~ SNU) y = 33 + 756 x, r2 = 0.019	756	positive	0.019	lm(OTU363 ~ RTR) y = 25 + 47 x, r2 = 0.018	47	positive	0.018	lm(OTU363 ~ BMsst_VS3) y = 37 + 13 x, r2 = 0.0024	13	positive	0.0024	lm(OTU363 ~ BMtot_VS3) y = 40 + 0.85 x, r2 = 8.7e-05	0.85	positive	8.70E-05
OTU364	lm(OTU364 ~ SNU) y = 40 + 117 x, r2 = 0.00066	117	positive	0.00066	lm(OTU364 ~ RTR) y = 43 + -7.5 x, r2 = 0.00065	-7.5	negative	0.00065	lm(OTU364 ~ BMsst_VS3) y = 44 + -19 x, r2 = 0.0067	-19	negative	0.0067	lm(OTU364 ~ BMtot_VS3) y = 44 + -5 x, r2 = 0.0044	-5	negative	0.0044
OTU365	lm(OTU365 ~ SNU) y = 34 + 569 x, r2 = 0.016	569	positive	0.016	lm(OTU365 ~ RTR) y = 54 + -46 x, r2 = 0.026	-46	negative	0.026	lm(OTU365 ~ BMsst_VS3) y = 38 + 3.4 x, r2 = 0.00024	3.4	positive	0.00024	lm(OTU365 ~ BMtot_VS3) y = 34 + 7.4 x, r2 = 0.01	7.4	positive	0.01
OTU366	lm(OTU366 ~ SNU) y = 53 + -1410 x, r2 = 0.052	-1410	negative	0.052	lm(OTU366 ~ RTR) y = 33 + 23 x, r2 = 0.0032	23	positive	0.0032	lm(OTU366 ~ BMsst_VS3) y = 47 + -33 x, r2 = 0.011	-33	negative	0.011	lm(OTU366 ~ BMtot_VS3) y = 49 + -15 x, r2 = 0.021	-15	negative	0.021
OTU367	lm(OTU367 ~ SNU) y = 35 + 485 x, r2 = 0.012	485	positive	0.012	lm(OTU367 ~ RTR) y = 44 + -15 x, r2 = 0.0028	-15	negative	0.0028	lm(OTU367 ~ BMsst_VS3) y = 45 + -31 x, r2 = 0.02	-31	negative	0.02	lm(OTU367 ~ BMtot_VS3) y = 44 + -7.2 x, r2 = 0.0099	-7.2	negative	0.0099
OTU368	lm(OTU368 ~ SNU) y = 55 + -1553 x, r2 = 0.034	-1553	negative	0.034	lm(OTU368 ~ RTR) y = 18 + 72 x, r2 = 0.017	72	positive	0.017	lm(OTU368 ~ BMsst_VS3) y = 46 + -25 x, r2 = 0.0035	-25	negative	0.0035	lm(OTU368 ~ BMtot_VS3) y = 51 + -17 x, r2 = 0.015	-17	negative	0.015
OTU369	lm(OTU369 ~ SNU) y = 38 + 163 x, r2 = 0.0011	163	positive	0.0011	lm(OTU369 ~ RTR) y = 51 + -36 x, r2 = 0.013	-36	negative	0.013	lm(OTU369 ~ BMsst_VS3) y = 41 + -8.9 x, r2 = 0.0013	-8.9	negative	0.0013	lm(OTU369 ~ BMtot_VS3) y = 38 + 1.9 x, r2 = 0.00057	1.9	positive	0.00057
OTU370	lm(OTU370 ~ SNU) y = 35 + 415 x, r2 = 0.0079	415	positive	0.0079	lm(OTU370 ~ RTR) y = 56 + -55 x, r2 = 0.033	-55	negative	0.033	lm(OTU370 ~ BMsst_VS3) y = 43 + -22 x, r2 = 0.009	-22	negative	0.009	lm(OTU370 ~ BMtot_VS3) y = 39 + -0.22 x, r2 = 8.6e-06	-0.22	negative	8.60E-06
OTU371	lm(OTU371 ~ SNU) y = 37 + 105 x, r2 = 0.00045	105	positive	0.00045	lm(OTU371 ~ RTR) y = 34 + 13 x, r2 = 0.0016	13	positive	0.0016	lm(OTU371 ~ BMsst_VS3) y = 45 + -33 x, r2 = 0.018	-33	negative	0.018	lm(OTU371 ~ BMtot_VS3) y = 46 + -12 x, r2 = 0.023	-12	negative	0.023
OTU372	lm(OTU372 ~ SNU) y = 39 + -177 x, r2 = 0.0014	-177	negative	0.0014	lm(OTU372 ~ RTR) y = 26 + 33 x, r2 = 0.011	33	positive	0.011	lm(OTU372 ~ BMsst_VS3) y = 36 + 6.9 x, r2 = 0.00082	6.9	positive	0.00082	lm(OTU372 ~ BMtot_VS3) y = 38 + -1.6 x, r2 = 0.00039	-1.6	negative	0.00039
OTU373	lm(OTU373 ~ SNU) y = 32 + 366 x, r2 = 0.0089	366	positive	0.0089	lm(OTU373 ~ RTR) y = 43 + -23 x, r2 = 0.0082	-23	negative	0.0082	lm(OTU373 ~ BMsst_VS3) y = 38 + -9.9 x, r2 = 0.0026	-9.9	negative	0.0026	lm(OTU373 ~ BMtot_VS3) y = 37 + -1.6 x, r2 = 0.00061	-1.6	negative	0.00061
OTU374	lm(OTU374 ~ SNU) y = 36 + 163 x, r2 = 0.0016	163	positive	0.0016	lm(OTU374 ~ RTR) y = 42 + -13 x, r2 = 0.0024	-13	negative	0.0024	lm(OTU374 ~ BMsst_VS3) y = 37 + 3.7 x, r2 = 0.00034	3.7	positive	0.00034	lm(OTU374 ~ BMtot_VS3) y = 35 + 3.9 x, r2 = 0.0036	3.9	positive	0.0036
OTU375	lm(OTU375 ~ SNU) y = 39 + -236 x, r2 = 0.00013	-236	negative	0.00013	lm(OTU375 ~ RTR) y = -0.74 + 119 x, r2 = 0.008	119	positive	0.008	lm(OTU375 ~ BMsst_VS3) y = 37 + 4 x, r2 = 1.5e-05	4	positive	1.50E-05	lm(OTU375 ~ BMtot_VS3) y = 47 + -15 x, r2 = 0.002	-15	negative	0.002
OTU376	lm(OTU376 ~ SNU) y = 41 + -380 x, r2 = 0.0063	-380	negative	0.0063	lm(OTU376 ~ RTR) y = 28 + 28 x, r2 = 0.0084	28	positive	0.0084	lm(OTU376 ~ BMsst_VS3) y = 28 + 47 x, r2 = 0.039	47	positive	0.039	lm(OTU376 ~ BMtot_VS3) y = 30 + 13 x, r2 = 0.027	13	positive	0.027
OTU377	lm(OTU377 ~ SNU) y = 40 + -161 x, r2 = 0.00074	-161	negative	0.00074	lm(OTU377 ~ RTR) y = 58 + -61 x, r2 = 0.026	-61	negative	0.026	lm(OTU377 ~ BMsst_VS3) y = 43 + -24 x, r2 = 0.0064	-24	negative	0.0064	lm(OTU377 ~ BMtot_VS3) y = 40 + -2.2 x, r2 = 0.00053	-2.2	negative	0.00053
OTU378	lm(OTU378 ~ SNU) y = 38 + -142 x, r2 = 0.0011	-142	negative	0.0011	lm(OTU378 ~ RTR) y = 25 + 34 x, r2 = 0.015	34	positive	0.015	lm(OTU378 ~ BMsst_VS3) y = 44 + -40 x, r2 = 0.034	-40	negative	0.034	lm(OTU378 ~ BMtot_VS3) y = 47 + -17 x, r2 = 0.057	-17	negative	0.057
OTU379	lm(OTU379 ~ SNU) y = 37 + 12 x, r2 = 1e-05	12	positive	1.00E-05	lm(OTU379 ~ RTR) y = 44 + -19 x, r2 = 0.0063	-19	negative	0.0063	lm(OTU379 ~ BMsst_VS3) y = 35 + 9.5 x, r2 = 0.0026	9.5	positive	0.0026	lm(OTU379 ~ BMtot_VS3) y = 34 + 5.7 x, r2 = 0.0088	5.7	positive	0.0088
OTU380	lm(OTU380 ~ SNU) y = 28 + 1016 x, r2 = 0.015	1016	positive	0.015	lm(OTU380 ~ RTR) y = 37 + -0.67 x, r2 = 1.6e-06	-0.67	negative	1.60E-06	lm(OTU380 ~ BMsst_VS3) y = 43 + -30 x, r2 = 0.0054	-30	negative	0.0054	lm(OTU380 ~ BMtot_VS3) y = 41 + -7.1 x, r2 = 0.0028	-7.1	negative	0.0028
OTU381	lm(OTU381 ~ SNU) y = 34 + 335 x, r2 = 0.0067	335	positive	0.0067	lm(OTU381 ~ RTR) y = 40 + -8.7 x, r2 = 0.0011	-8.7	negative	0.0011	lm(OTU381 ~ BMsst_VS3) y = 35 + 10 x, r2 = 0.0026	10	positive	0.0026	lm(OTU381 ~ BMtot_VS3) y = 34 + 4.6 x, r2 = 0.0047	4.6	positive	0.0047
OTU382	lm(OTU382 ~ SNU) y = 31 + 166 x, r2 = 0.0023	166	positive	0.0023	lm(OTU382 ~ RTR) y = 35 + -5.8 x, r2 = 0.00067	-5.8	negative	0.00067	lm(OTU382 ~ BMsst_VS3) y = 37 + -21 x, r2 = 0.014	-21	negative	0.014	lm(OTU382 ~ BMtot_VS3) y = 36 + -5.7 x, r2 = 0.0099	-5.7	negative	0.0099
OTU383	lm(OTU383 ~ SNU) y = 36 + 40 x, r2 = 8e-05	40	positive	8.00E-05	lm(OTU383 ~ RTR) y = 39 + -5.5 x, r2 = 0.00036	-5.5	negative	0.00036	lm(OTU383 ~ BMsst_VS3) y = 36 + 3.8 x, r2 = 0.00029	3.8	positive	0.00029	lm(OTU383 ~ BMtot_VS3) y = 36 + 1.9 x, r2 = 0.00066	1.9	positive	0.00066
OTU384	lm(OTU384 ~ SNU) y = 32 + 564 x, r2 = 0.022	564	positive	0.022	lm(OTU384 ~ RTR) y = 32 + 16 x, r2 = 0.0041	16	positive	0.0041	lm(OTU384 ~ BMsst_VS3) y = 31 + 27 x, r2 = 0.019	27	positive	0.019	lm(OTU384 ~ BMtot_VS3) y = 32 + 8.3 x, r2 = 0.017	8.3	positive	0.017
OTU385	lm(OTU385 ~ SNU) y = 41 + -394 x, r2 = 0.0082	-394	negative	0.0082	lm(OTU385 ~ RTR) y = 31 + 22 x, r2 = 0.006	22	positive	0.006	lm(OTU385 ~ BMsst_VS3) y = 38 + -3.6 x, r2 = 0.00028	-3.6	negative	0.00028	lm(OTU385 ~ BMtot_VS3) y = 40 + -4.5 x, r2 = 0.0039	-4.5	negative	0.0039
OTU386	lm(OTU386 ~ SNU) y = 41 + -397 x, r2 = 0.0079	-397	negative	0.0079	lm(OTU386 ~ RTR) y = 33 + 11 x, r2 = 0.0014	11	positive	0.0014	lm(OTU386 ~ BMsst_VS3) y = 35 + 9.3 x, r2 = 0.0017	9.3	positive	0.0017	lm(OTU386 ~ BMtot_VS3) y = 36 + 1.6 x, r2 = 0.00049	1.6	positive	0.00049
OTU387	lm(OTU387 ~ SNU) y = 33 + 246 x, r2 = 0.004	246	positive	0.004	lm(OTU387 ~ RTR) y = 37 + -5.4 x, r2 = 0.00047	-5.4	negative	0.00047	lm(OTU387 ~ BMsst_VS3) y = 31 + 20 x, r2 = 0.011	20	positive	0.011	lm(OTU387 ~ BMtot_VS3) y = 31 + 6.4 x, r2 = 0.0099	6.4	positive	0.0099
OTU388	lm(OTU388 ~ SNU) y = 41 + -483 x, r2 = 0.02	-483	negative	0.02	lm(OTU388 ~ RTR) y = 32 + 16 x, r2 = 0.0049	16	positive	0.0049	lm(OTU388 ~ BMsst_VS3) y = 39 + -9.1 x, r2 = 0.0028	-9.1	negative	0.0028	lm(OTU388 ~ BMtot_VS3) y = 40 + -5.4 x, r2 = 0.0091	-5.4	negative	0.0091
OTU389	lm(OTU389 ~ SNU) y = 39 + -253 x, r2 = 0.0045	-253	negative	0.0045	lm(OTU389 ~ RTR) y = 36 + 2.6 x, r2 = 0.00011	2.6	positive	0.00011	lm(OTU389 ~ BMsst_VS3) y = 42 + -25 x, r2 = 0.018	-25	negative	0.018	lm(OTU389 ~ BMtot_VS3) y = 42 + -8.8 x, r2 = 0.02	-8.8	negative	0.02
OTU390	lm(OTU390 ~ SNU) y = 30 + 534 x, r2 = 0.03	534	positive	0.03	lm(OTU390 ~ RTR) y = 35 + -2.3 x, r2 = 0.00013	-2.3	negative	0.00013	lm(OTU390 ~ BMsst_VS3) y = 35 + -3.1 x, r2 = 0.00041	-3.1	negative	0.00041	lm(OTU390 ~ BMtot_VS3) y = 35 + -0.74 x, r2 = 0.00022	-0.74	negative	0.00022
OTU391	lm(OTU391 ~ SNU) y = 32 + 472 x, r2 = 0.016	472	positive	0.016	lm(OTU391 ~ RTR) y = 42 + -16 x, r2 = 0.0044	-16	negative	0.0044	lm(OTU391 ~ BMsst_VS3) y = 33 + 20 x, r2 = 0.011	20	positive	0.011	lm(OTU391 ~ BMtot_VS3) y = 31 + 8.5 x, r2 = 0.019	8.5	positive	0.019
OTU392	lm(OTU392 ~ SNU) y = 41 + -599 x, r2 = 0.024	-599	negative	0.024	lm(OTU392 ~ RTR) y = 36 + -2.1 x, r2 = 7.1e-05	-2.1	negative	7.10E-05	lm(OTU392 ~ BMsst_VS3) y = 35 + 1.4 x, r2 = 5.5e-05	1.4	positive	5.50E-05	lm(OTU392 ~ BMtot_VS3) y = 36 + -0.35 x, r2 = 3.1e-05	-0.35	negative	3.10E-05
OTU393	lm(OTU393 ~ SNU) y = 44 + -893 x, r2 = 0.045	-893	negative	0.045	lm(OTU393 ~ RTR) y = 23 + 42 x, r2 = 0.023	42	positive	0.023	lm(OTU393 ~ BMsst_VS3) y = 37 + -3.6 x, r2 = 0.00029	-3.6	negative	0.00029	lm(OTU393 ~ BMtot_VS3) y = 40 + -5.7 x, r2 = 0.0067	-5.7	negative	0.0067
OTU394	lm(OTU394 ~ SNU) y = 35 + 163 x, r2 = 0.0019	163	positive	0.0019	lm(OTU394 ~ RTR) y = 38 + -7 x, r2 = 0.00084	-7	negative	0.00084	lm(OTU394 ~ BMsst_VS3) y = 37 + -5.8 x, r2 = 0.00097	-5.8	negative	0.00097	lm(OTU394 ~ BMtot_VS3) y = 37 + -2 x, r2 = 0.0011	-2	negative	0.0011
OTU395	lm(OTU395 ~ SNU) y = 36 + 24 x, r2 = 3.7e-05	24	positive	3.70E-05	lm(OTU395 ~ RTR) y = 26 + 31 x, r2 = 0.014	31	positive	0.014	lm(OTU395 ~ BMsst_VS3) y = 31 + 23 x, r2 = 0.014	23	positive	0.014	lm(OTU395 ~ BMtot_VS3) y = 34 + 3.7 x, r2 = 0.0032	3.7	positive	0.0032
OTU396	lm(OTU396 ~ SNU) y = 28 + 834 x, r2 = 0.035	834	positive	0.035	lm(OTU396 ~ RTR) y = 40 + -13 x, r2 = 0.002	-13	negative	0.002	lm(OTU396 ~ BMsst_VS3) y = 37 + -7.2 x, r2 = 0.001	-7.2	negative	0.001	lm(OTU396 ~ BMtot_VS3) y = 36 + 0.35 x, r2 = 2.3e-05	0.35	positive	2.30E-05
OTU397	lm(OTU397 ~ SNU) y = 36 + 40 x, r2 = 8.8e-05	40	positive	8.80E-05	lm(OTU397 ~ RTR) y = 47 + -36 x, r2 = 0.017	-36	negative	0.017	lm(OTU397 ~ BMsst_VS3) y = 36 + -0.89 x, r2 = 1.8e-05	-0.89	negative	1.80E-05	lm(OTU397 ~ BMtot_VS3) y = 34 + 3.6 x, r2 = 0.0027	3.6	positive	0.0027
OTU398	lm(OTU398 ~ SNU) y = 43 + -849 x, r2 = 0.037	-849	negative	0.037	lm(OTU398 ~ RTR) y = 24 + 38 x, r2 = 0.018	38	positive	0.018	lm(OTU398 ~ BMsst_VS3) y = 38 + -11 x, r2 = 0.0026	-11	negative	0.0026	lm(OTU398 ~ BMtot_VS3) y = 41 + -8.4 x, r2 = 0.013	-8.4	negative	0.013
OTU399	lm(OTU399 ~ SNU) y = 41 + -579 x, r2 = 0.014	-579	negative	0.014	lm(OTU399 ~ RTR) y = 32 + 12 x, r2 = 0.0014	12	positive	0.0014	lm(OTU399 ~ BMsst_VS3) y = 38 + -14 x, r2 = 0.0035	-14	negative	0.0035	lm(OTU399 ~ BMtot_VS3) y = 40 + -7.6 x, r2 = 0.0091	-7.6	negative	0.0091
OTU400	lm(OTU400 ~ SNU) y = 41 + -492 x, r2 = 0.0056	-492	negative	0.0056	lm(OTU400 ~ RTR) y = 24 + 37 x, r2 = 0.0075	37	positive	0.0075	lm(OTU400 ~ BMsst_VS3) y = 20 + 80 x, r2 = 0.059	80	positive	0.059	lm(OTU400 ~ BMtot_VS3) y = 23 + 21 x, r2 = 0.036	21	positive	0.036
OTU401	lm(OTU401 ~ SNU) y = 31 + 502 x, r2 = 0.01	502	positive	0.01	lm(OTU401 ~ RTR) y = 37 + -5.8 x, r2 = 0.00032	-5.8	negative	0.00032	lm(OTU401 ~ BMsst_VS3) y = 35 + 3.3 x, r2 = 0.00018	3.3	positive	0.00018	lm(OTU401 ~ BMtot_VS3) y = 35 + 1.3 x, r2 = 0.00023	1.3	positive	0.00023
OTU402	lm(OTU402 ~ SNU) y = 38 + -323 x, r2 = 0.0056	-323	negative	0.0056	lm(OTU402 ~ RTR) y = 32 + 10 x, r2 = 0.0014	10	positive	0.0014	lm(OTU402 ~ BMsst_VS3) y = 38 + -13 x, r2 = 0.0038	-13	negative	0.0038	lm(OTU402 ~ BMtot_VS3) y = 38 + -4.6 x, r2 = 0.0042	-4.6	negative	0.0042
OTU403	lm(OTU403 ~ SNU) y = 42 + -697 x, r2 = 0.023	-697	negative	0.023	lm(OTU403 ~ RTR) y = 32 + 9.5 x, r2 = 0.001	9.5	positive	0.001	lm(OTU403 ~ BMsst_VS3) y = 40 + -23 x, r2 = 0.0097	-23	negative	0.0097	lm(OTU403 ~ BMtot_VS3) y = 42 + -10 x, r2 = 0.018	-10	negative	0.018
OTU404	lm(OTU404 ~ SNU) y = 34 + 165 x, r2 = 0.0018	165	positive	0.0018	lm(OTU404 ~ RTR) y = 35 + 2.4 x, r2 = 9.3e-05	2.4	positive	9.30E-05	lm(OTU404 ~ BMsst_VS3) y = 32 + 17 x, r2 = 0.0077	17	positive	0.0077	lm(OTU404 ~ BMtot_VS3) y = 32 + 6.5 x, r2 = 0.01	6.5	positive	0.01
OTU405	lm(OTU405 ~ SNU) y = 33 + 32 x, r2 = 7e-05	32	positive	7.00E-05	lm(OTU405 ~ RTR) y = 32 + 5.6 x, r2 = 0.00051	5.6	positive	0.00051	lm(OTU405 ~ BMsst_VS3) y = 31 + 12 x, r2 = 0.0041	12	positive	0.0041	lm(OTU405 ~ BMtot_VS3) y = 31 + 3.4 x, r2 = 0.003	3.4	positive	0.003
OTU406	lm(OTU406 ~ SNU) y = 40 + -476 x, r2 = 0.015	-476	negative	0.015	lm(OTU406 ~ RTR) y = 29 + 21 x, r2 = 0.0074	21	positive	0.0074	lm(OTU406 ~ BMsst_VS3) y = 35 + 2.2 x, r2 = 0.00013	2.2	positive	0.00013	lm(OTU406 ~ BMtot_VS3) y = 36 + -1.3 x, r2 = 0.00044	-1.3	negative	0.00044
OTU407	lm(OTU407 ~ SNU) y = 38 + -256 x, r2 = 0.0026	-256	negative	0.0026	lm(OTU407 ~ RTR) y = 26 + 29 x, r2 = 0.0078	29	positive	0.0078	lm(OTU407 ~ BMsst_VS3) y = 36 + -1.7 x, r2 = 4.3e-05	-1.7	negative	4.30E-05	lm(OTU407 ~ BMtot_VS3) y = 37 + -2.9 x, r2 = 0.0012	-2.9	negative	0.0012
OTU408	lm(OTU408 ~ SNU) y = 37 + -291 x, r2 = 0.0061	-291	negative	0.0061	lm(OTU408 ~ RTR) y = 34 + 1.9 x, r2 = 6.1e-05	1.9	positive	6.10E-05	lm(OTU408 ~ BMsst_VS3) y = 35 + -3.7 x, r2 = 4e-04	-3.7	negative	4.00E-04	lm(OTU408 ~ BMtot_VS3) y = 35 + -0.85 x, r2 = 0.00019	-0.85	negative	0.00019
OTU409	lm(OTU409 ~ SNU) y = 26 + 817 x, r2 = 0.031	817	positive	0.031	lm(OTU409 ~ RTR) y = 29 + 13 x, r2 = 0.0018	13	positive	0.0018	lm(OTU409 ~ BMsst_VS3) y = 32 + 4.6 x, r2 = 0.00038	4.6	positive	0.00038	lm(OTU409 ~ BMtot_VS3) y = 32 + 1.1 x, r2 = 0.00021	1.1	positive	0.00021
OTU410	lm(OTU410 ~ SNU) y = 36 + -140 x, r2 = 0.0014	-140	negative	0.0014	lm(OTU410 ~ RTR) y = 44 + -29 x, r2 = 0.014	-29	negative	0.014	lm(OTU410 ~ BMsst_VS3) y = 37 + -10 x, r2 = 0.003	-10	negative	0.003	lm(OTU410 ~ BMtot_VS3) y = 35 + -0.45 x, r2 = 5.4e-05	-0.45	negative	5.40E-05
OTU411	lm(OTU411 ~ SNU) y = 25 + 1041 x, r2 = 0.062	1041	positive	0.062	lm(OTU411 ~ RTR) y = 54 + -61 x, r2 = 0.051	-61	negative	0.051	lm(OTU411 ~ BMsst_VS3) y = 36 + -9.6 x, r2 = 0.0021	-9.6	negative	0.0021	lm(OTU411 ~ BMtot_VS3) y = 31 + 4.7 x, r2 = 0.0047	4.7	positive	0.0047
OTU412	lm(OTU412 ~ SNU) y = -10 + 5280 x, r2 = 0.044	5280	positive	0.044	lm(OTU412 ~ RTR) y = 46 + -29 x, r2 = 0.00032	-29	negative	0.00032	lm(OTU412 ~ BMsst_VS3) y = -15 + 258 x, r2 = 0.042	258	positive	0.042	lm(OTU412 ~ BMtot_VS3) y = -31 + 108 x, r2 = 0.068	108	positive	0.068
OTU413	lm(OTU413 ~ SNU) y = 38 + -370 x, r2 = 0.0092	-370	negative	0.0092	lm(OTU413 ~ RTR) y = 29 + 18 x, r2 = 0.0052	18	positive	0.0052	lm(OTU413 ~ BMsst_VS3) y = 33 + 8.6 x, r2 = 0.002	8.6	positive	0.002	lm(OTU413 ~ BMtot_VS3) y = 34 + 0.44 x, r2 = 4.7e-05	0.44	positive	4.70E-05
OTU414	lm(OTU414 ~ SNU) y = 37 + -231 x, r2 = 0.00087	-231	negative	0.00087	lm(OTU414 ~ RTR) y = 39 + -11 x, r2 = 0.00046	-11	negative	0.00046	lm(OTU414 ~ BMsst_VS3) y = 43 + -38 x, r2 = 0.0096	-38	negative	0.0096	lm(OTU414 ~ BMtot_VS3) y = 43 + -12 x, r2 = 0.008	-12	negative	0.008
OTU415	lm(OTU415 ~ SNU) y = 35 + 27 x, r2 = 4.1e-05	27	positive	4.10E-05	lm(OTU415 ~ RTR) y = 40 + -14 x, r2 = 0.0028	-14	negative	0.0028	lm(OTU415 ~ BMsst_VS3) y = 38 + -16 x, r2 = 0.0061	-16	negative	0.0061	lm(OTU415 ~ BMtot_VS3) y = 37 + -3.5 x, r2 = 0.0025	-3.5	negative	0.0025
OTU416	lm(OTU416 ~ SNU) y = 39 + -547 x, r2 = 0.01	-547	negative	0.01	lm(OTU416 ~ RTR) y = 19 + 47 x, r2 = 0.018	47	positive	0.018	lm(OTU416 ~ BMsst_VS3) y = 21 + 67 x, r2 = 0.061	67	positive	0.061	lm(OTU416 ~ BMtot_VS3) y = 24 + 16 x, r2 = 0.034	16	positive	0.034
OTU417	lm(OTU417 ~ SNU) y = 41 + -666 x, r2 = 0.017	-666	negative	0.017	lm(OTU417 ~ RTR) y = 31 + 11 x, r2 = 0.0012	11	positive	0.0012	lm(OTU417 ~ BMsst_VS3) y = 32 + 14 x, r2 = 0.0032	14	positive	0.0032	lm(OTU417 ~ BMtot_VS3) y = 34 + 0.81 x, r2 = 9.5e-05	0.81	positive	9.50E-05
OTU418	lm(OTU418 ~ SNU) y = 40 + -610 x, r2 = 0.019	-610	negative	0.019	lm(OTU418 ~ RTR) y = 17 + 54 x, r2 = 0.036	54	positive	0.036	lm(OTU418 ~ BMsst_VS3) y = 32 + 12 x, r2 = 0.0032	12	positive	0.0032	lm(OTU418 ~ BMtot_VS3) y = 36 + -2.3 x, r2 = 0.001	-2.3	negative	0.001
OTU419	lm(OTU419 ~ SNU) y = 34 + 12 x, r2 = 9.1e-06	12	positive	9.10E-06	lm(OTU419 ~ RTR) y = 31 + 9.7 x, r2 = 0.0014	9.7	positive	0.0014	lm(OTU419 ~ BMsst_VS3) y = 28 + 31 x, r2 = 0.023	31	positive	0.023	lm(OTU419 ~ BMtot_VS3) y = 29 + 8.4 x, r2 = 0.016	8.4	positive	0.016
OTU420	lm(OTU420 ~ SNU) y = 24 + 1066 x, r2 = 0.038	1066	positive	0.038	lm(OTU420 ~ RTR) y = 52 + -58 x, r2 = 0.027	-58	negative	0.027	lm(OTU420 ~ BMsst_VS3) y = 40 + -35 x, r2 = 0.017	-35	negative	0.017	lm(OTU420 ~ BMtot_VS3) y = 36 + -4.9 x, r2 = 0.003	-4.9	negative	0.003
OTU421	lm(OTU421 ~ SNU) y = 35 + -63 x, r2 = 0.00032	-63	negative	0.00032	lm(OTU421 ~ RTR) y = 33 + 2.9 x, r2 = 0.00016	2.9	positive	0.00016	lm(OTU421 ~ BMsst_VS3) y = 30 + 18 x, r2 = 0.01	18	positive	0.01	lm(OTU421 ~ BMtot_VS3) y = 31 + 5.1 x, r2 = 0.0076	5.1	positive	0.0076
OTU422	lm(OTU422 ~ SNU) y = 33 + 184 x, r2 = 0.002	184	positive	0.002	lm(OTU422 ~ RTR) y = 37 + -10 x, r2 = 0.0014	-10	negative	0.0014	lm(OTU422 ~ BMsst_VS3) y = 26 + 40 x, r2 = 0.036	40	positive	0.036	lm(OTU422 ~ BMtot_VS3) y = 25 + 14 x, r2 = 0.044	14	positive	0.044
OTU423	lm(OTU423 ~ SNU) y = 17 + 1887 x, r2 = 0.026	1887	positive	0.026	lm(OTU423 ~ RTR) y = 44 + -31 x, r2 = 0.0017	-31	negative	0.0017	lm(OTU423 ~ BMsst_VS3) y = 38 + -19 x, r2 = 0.001	-19	negative	0.001	lm(OTU423 ~ BMtot_VS3) y = 34 + -0.31 x, r2 = 2.6e-06	-0.31	negative	2.60E-06
OTU424	lm(OTU424 ~ SNU) y = 32 + 214 x, r2 = 0.0029	214	positive	0.0029	lm(OTU424 ~ RTR) y = 46 + -37 x, r2 = 0.021	-37	negative	0.021	lm(OTU424 ~ BMsst_VS3) y = 35 + -6.6 x, r2 = 0.0011	-6.6	negative	0.0011	lm(OTU424 ~ BMtot_VS3) y = 33 + 1.3 x, r2 = 0.00037	1.3	positive	0.00037
OTU425	lm(OTU425 ~ SNU) y = 34 + -80 x, r2 = 0.00051	-80	negative	0.00051	lm(OTU425 ~ RTR) y = 39 + -18 x, r2 = 0.0063	-18	negative	0.0063	lm(OTU425 ~ BMsst_VS3) y = 34 + -3.3 x, r2 = 0.00036	-3.3	negative	0.00036	lm(OTU425 ~ BMtot_VS3) y = 32 + 1.4 x, r2 = 0.00061	1.4	positive	0.00061
OTU426	lm(OTU426 ~ SNU) y = 31 + 333 x, r2 = 0.0087	333	positive	0.0087	lm(OTU426 ~ RTR) y = 44 + -31 x, r2 = 0.018	-31	negative	0.018	lm(OTU426 ~ BMsst_VS3) y = 36 + -10 x, r2 = 0.0031	-10	negative	0.0031	lm(OTU426 ~ BMtot_VS3) y = 33 + 1.9 x, r2 = 0.0011	1.9	positive	0.0011
OTU427	lm(OTU427 ~ SNU) y = 32 + -176 x, r2 = 0.0028	-176	negative	0.0028	lm(OTU427 ~ RTR) y = 25 + 19 x, r2 = 0.0074	19	positive	0.0074	lm(OTU427 ~ BMsst_VS3) y = 31 + -1.4 x, r2 = 6.8e-05	-1.4	negative	6.80E-05	lm(OTU427 ~ BMtot_VS3) y = 33 + -3.5 x, r2 = 0.0041	-3.5	negative	0.0041
OTU428	lm(OTU428 ~ SNU) y = 26 + 169 x, r2 = 0.0026	169	positive	0.0026	lm(OTU428 ~ RTR) y = 36 + -28 x, r2 = 0.018	-28	negative	0.018	lm(OTU428 ~ BMsst_VS3) y = 29 + -8.3 x, r2 = 0.0026	-8.3	negative	0.0026	lm(OTU428 ~ BMtot_VS3) y = 28 + -0.54 x, r2 = 1e-04	-0.54	negative	1.00E-04
OTU429	lm(OTU429 ~ SNU) y = 35 + -203 x, r2 = 0.0015	-203	negative	0.0015	lm(OTU429 ~ RTR) y = 34 + -4.2 x, r2 = 0.00015	-4.2	negative	0.00015	lm(OTU429 ~ BMsst_VS3) y = 38 + -28 x, r2 = 0.011	-28	negative	0.011	lm(OTU429 ~ BMtot_VS3) y = 39 + -9.5 x, r2 = 0.012	-9.5	negative	0.012
OTU430	lm(OTU430 ~ SNU) y = 31 + 86 x, r2 = 0.00011	86	positive	0.00011	lm(OTU430 ~ RTR) y = 38 + -20 x, r2 = 0.0016	-20	negative	0.0016	lm(OTU430 ~ BMsst_VS3) y = 34 + -14 x, r2 = 0.0012	-14	negative	0.0012	lm(OTU430 ~ BMtot_VS3) y = 33 + -2.8 x, r2 = 0.00045	-2.8	negative	0.00045
OTU431	lm(OTU431 ~ SNU) y = 37 + -405 x, r2 = 0.011	-405	negative	0.011	lm(OTU431 ~ RTR) y = 31 + 8.8 x, r2 = 0.0013	8.8	positive	0.0013	lm(OTU431 ~ BMsst_VS3) y = 33 + 4 x, r2 = 0.00045	4	positive	0.00045	lm(OTU431 ~ BMtot_VS3) y = 33 + 0.62 x, r2 = 1e-04	0.62	positive	1.00E-04
OTU432	lm(OTU432 ~ SNU) y = 31 + 195 x, r2 = 0.0039	195	positive	0.0039	lm(OTU432 ~ RTR) y = 40 + -22 x, r2 = 0.012	-22	negative	0.012	lm(OTU432 ~ BMsst_VS3) y = 33 + 0.1 x, r2 = 4.4e-07	0.1	positive	4.40E-07	lm(OTU432 ~ BMtot_VS3) y = 31 + 2.8 x, r2 = 0.0029	2.8	positive	0.0029
OTU433	lm(OTU433 ~ SNU) y = 16 + 1902 x, r2 = 0.044	1902	positive	0.044	lm(OTU433 ~ RTR) y = 51 + -58 x, r2 = 0.0098	-58	negative	0.0098	lm(OTU433 ~ BMsst_VS3) y = 29 + 17 x, r2 = 0.0015	17	positive	0.0015	lm(OTU433 ~ BMtot_VS3) y = 24 + 14 x, r2 = 0.0093	14	positive	0.0093
OTU434	lm(OTU434 ~ SNU) y = 33 + -1.6 x, r2 = 1.9e-07	-1.6	negative	1.90E-07	lm(OTU434 ~ RTR) y = 36 + -9.1 x, r2 = 0.0015	-9.1	negative	0.0015	lm(OTU434 ~ BMsst_VS3) y = 24 + 46 x, r2 = 0.066	46	positive	0.066	lm(OTU434 ~ BMtot_VS3) y = 23 + 17 x, r2 = 0.08	17	positive	0.08
OTU435	lm(OTU435 ~ SNU) y = 30 + 219 x, r2 = 0.0041	219	positive	0.0041	lm(OTU435 ~ RTR) y = 34 + -7.6 x, r2 = 0.0012	-7.6	negative	0.0012	lm(OTU435 ~ BMsst_VS3) y = 33 + -7.1 x, r2 = 0.0017	-7.1	negative	0.0017	lm(OTU435 ~ BMtot_VS3) y = 32 + -1.3 x, r2 = 0.00057	-1.3	negative	0.00057
OTU436	lm(OTU436 ~ SNU) y = 35 + -264 x, r2 = 0.0069	-264	negative	0.0069	lm(OTU436 ~ RTR) y = 33 + -1.8 x, r2 = 7.3e-05	-1.8	negative	7.30E-05	lm(OTU436 ~ BMsst_VS3) y = 34 + -7.8 x, r2 = 0.0024	-7.8	negative	0.0024	lm(OTU436 ~ BMtot_VS3) y = 34 + -2.5 x, r2 = 0.0023	-2.5	negative	0.0023
OTU437	lm(OTU437 ~ SNU) y = 28 + 454 x, r2 = 0.016	454	positive	0.016	lm(OTU437 ~ RTR) y = 47 + -47 x, r2 = 0.042	-47	negative	0.042	lm(OTU437 ~ BMsst_VS3) y = 33 + -4.1 x, r2 = 0.00052	-4.1	negative	0.00052	lm(OTU437 ~ BMtot_VS3) y = 29 + 5.1 x, r2 = 0.0075	5.1	positive	0.0075
OTU438	lm(OTU438 ~ SNU) y = 26 + 579 x, r2 = 0.005	579	positive	0.005	lm(OTU438 ~ RTR) y = 29 + 6 x, r2 = 0.00013	6	positive	0.00013	lm(OTU438 ~ BMsst_VS3) y = 43 + -57 x, r2 = 0.02	-57	negative	0.02	lm(OTU438 ~ BMtot_VS3) y = 42 + -18 x, r2 = 0.018	-18	negative	0.018
OTU439	lm(OTU439 ~ SNU) y = 34 + -157 x, r2 = 0.00086	-157	negative	0.00086	lm(OTU439 ~ RTR) y = 26 + 19 x, r2 = 0.0029	19	positive	0.0029	lm(OTU439 ~ BMsst_VS3) y = 35 + -10 x, r2 = 0.0015	-10	negative	0.0015	lm(OTU439 ~ BMtot_VS3) y = 37 + -6.5 x, r2 = 0.0054	-6.5	negative	0.0054
OTU440	lm(OTU440 ~ SNU) y = 29 + 355 x, r2 = 0.0098	355	positive	0.0098	lm(OTU440 ~ RTR) y = 32 + 1.7 x, r2 = 5.3e-05	1.7	positive	5.30E-05	lm(OTU440 ~ BMsst_VS3) y = 33 + -6 x, r2 = 0.0011	-6	negative	0.0011	lm(OTU440 ~ BMtot_VS3) y = 33 + -1.3 x, r2 = 0.00047	-1.3	negative	0.00047
OTU441	lm(OTU441 ~ SNU) y = 32 + 5.7 x, r2 = 2.8e-06	5.7	positive	2.80E-06	lm(OTU441 ~ RTR) y = 30 + 4.7 x, r2 = 0.00045	4.7	positive	0.00045	lm(OTU441 ~ BMsst_VS3) y = 37 + -25 x, r2 = 0.022	-25	negative	0.022	lm(OTU441 ~ BMtot_VS3) y = 38 + -9.4 x, r2 = 0.028	-9.4	negative	0.028
OTU442	lm(OTU442 ~ SNU) y = 26 + 745 x, r2 = 0.023	745	positive	0.023	lm(OTU442 ~ RTR) y = 41 + -28 x, r2 = 0.0078	-28	negative	0.0078	lm(OTU442 ~ BMsst_VS3) y = 34 + -7.7 x, r2 = 0.00097	-7.7	negative	0.00097	lm(OTU442 ~ BMtot_VS3) y = 31 + 1.9 x, r2 = 0.00053	1.9	positive	0.00053
OTU443	lm(OTU443 ~ SNU) y = 32 + -30 x, r2 = 3.1e-05	-30	negative	3.10E-05	lm(OTU443 ~ RTR) y = 11 + 66 x, r2 = 0.035	66	positive	0.035	lm(OTU443 ~ BMsst_VS3) y = 30 + 11 x, r2 = 0.0016	11	positive	0.0016	lm(OTU443 ~ BMtot_VS3) y = 34 + -3.7 x, r2 = 0.0017	-3.7	negative	0.0017
OTU444	lm(OTU444 ~ SNU) y = 24 + 918 x, r2 = 0.014	918	positive	0.014	lm(OTU444 ~ RTR) y = 40 + -24 x, r2 = 0.0022	-24	negative	0.0022	lm(OTU444 ~ BMsst_VS3) y = 39 + -37 x, r2 = 0.0089	-37	negative	0.0089	lm(OTU444 ~ BMtot_VS3) y = 37 + -7.8 x, r2 = 0.0037	-7.8	negative	0.0037
OTU445	lm(OTU445 ~ SNU) y = 33 + -76 x, r2 = 0.00031	-76	negative	0.00031	lm(OTU445 ~ RTR) y = 42 + -31 x, r2 = 0.012	-31	negative	0.012	lm(OTU445 ~ BMsst_VS3) y = 39 + -34 x, r2 = 0.025	-34	negative	0.025	lm(OTU445 ~ BMtot_VS3) y = 38 + -8.9 x, r2 = 0.016	-8.9	negative	0.016
OTU446	lm(OTU446 ~ SNU) y = 38 + -609 x, r2 = 0.01	-609	negative	0.01	lm(OTU446 ~ RTR) y = 8.5 + 74 x, r2 = 0.036	74	positive	0.036	lm(OTU446 ~ BMsst_VS3) y = 19 + 64 x, r2 = 0.045	64	positive	0.045	lm(OTU446 ~ BMtot_VS3) y = 25 + 11 x, r2 = 0.013	11	positive	0.013
OTU447	lm(OTU447 ~ SNU) y = 35 + -271 x, r2 = 0.0054	-271	negative	0.0054	lm(OTU447 ~ RTR) y = 35 + -6.7 x, r2 = 0.00079	-6.7	negative	0.00079	lm(OTU447 ~ BMsst_VS3) y = 29 + 19 x, r2 = 0.01	19	positive	0.01	lm(OTU447 ~ BMtot_VS3) y = 28 + 6.6 x, r2 = 0.012	6.6	positive	0.012
OTU448	lm(OTU448 ~ SNU) y = 29 + 251 x, r2 = 0.0052	251	positive	0.0052	lm(OTU448 ~ RTR) y = 39 + -23 x, r2 = 0.011	-23	negative	0.011	lm(OTU448 ~ BMsst_VS3) y = 35 + -19 x, r2 = 0.011	-19	negative	0.011	lm(OTU448 ~ BMtot_VS3) y = 33 + -3.4 x, r2 = 0.0035	-3.4	negative	0.0035
OTU449	lm(OTU449 ~ SNU) y = 28 + 396 x, r2 = 0.011	396	positive	0.011	lm(OTU449 ~ RTR) y = 28 + 9.2 x, r2 = 0.0014	9.2	positive	0.0014	lm(OTU449 ~ BMsst_VS3) y = 33 + -11 x, r2 = 0.0031	-11	negative	0.0031	lm(OTU449 ~ BMtot_VS3) y = 33 + -3.1 x, r2 = 0.0024	-3.1	negative	0.0024
OTU450	lm(OTU450 ~ SNU) y = 35 + -282 x, r2 = 0.0024	-282	negative	0.0024	lm(OTU450 ~ RTR) y = 9.9 + 69 x, r2 = 0.035	69	positive	0.035	lm(OTU450 ~ BMsst_VS3) y = 32 + 1.4 x, r2 = 2.3e-05	1.4	positive	2.30E-05	lm(OTU450 ~ BMtot_VS3) y = 36 + -5.9 x, r2 = 0.0039	-5.9	negative	0.0039
OTU451	lm(OTU451 ~ SNU) y = 24 + 917 x, r2 = 0.036	917	positive	0.036	lm(OTU451 ~ RTR) y = 27 + 13 x, r2 = 0.0018	13	positive	0.0018	lm(OTU451 ~ BMsst_VS3) y = 22 + 50 x, r2 = 0.043	50	positive	0.043	lm(OTU451 ~ BMtot_VS3) y = 21 + 17 x, r2 = 0.046	17	positive	0.046
OTU452	lm(OTU452 ~ SNU) y = 21 + 935 x, r2 = 0.043	935	positive	0.043	lm(OTU452 ~ RTR) y = 29 + 2.8 x, r2 = 9.1e-05	2.8	positive	9.10E-05	lm(OTU452 ~ BMsst_VS3) y = 25 + 24 x, r2 = 0.011	24	positive	0.011	lm(OTU452 ~ BMtot_VS3) y = 24 + 8.2 x, r2 = 0.012	8.2	positive	0.012
OTU453	lm(OTU453 ~ SNU) y = 31 + 16 x, r2 = 2.4e-05	16	positive	2.40E-05	lm(OTU453 ~ RTR) y = 36 + -13 x, r2 = 0.0038	-13	negative	0.0038	lm(OTU453 ~ BMsst_VS3) y = 39 + -37 x, r2 = 0.047	-37	negative	0.047	lm(OTU453 ~ BMtot_VS3) y = 37 + -9.8 x, r2 = 0.031	-9.8	negative	0.031
OTU454	lm(OTU454 ~ SNU) y = 31 + 5.3 x, r2 = 2.6e-06	5.3	positive	2.60E-06	lm(OTU454 ~ RTR) y = 26 + 18 x, r2 = 0.0071	18	positive	0.0071	lm(OTU454 ~ BMsst_VS3) y = 27 + 24 x, r2 = 0.021	24	positive	0.021	lm(OTU454 ~ BMtot_VS3) y = 28 + 5.8 x, r2 = 0.012	5.8	positive	0.012
OTU455	lm(OTU455 ~ SNU) y = 34 + -249 x, r2 = 0.00098	-249	negative	0.00098	lm(OTU455 ~ RTR) y = 7.4 + 77 x, r2 = 0.022	77	positive	0.022	lm(OTU455 ~ BMsst_VS3) y = 9.6 + 111 x, r2 = 0.078	111	positive	0.078	lm(OTU455 ~ BMtot_VS3) y = 16 + 26 x, r2 = 0.039	26	positive	0.039
OTU456	lm(OTU456 ~ SNU) y = 31 + 50 x, r2 = 0.00012	50	positive	0.00012	lm(OTU456 ~ RTR) y = 28 + 11 x, r2 = 0.0013	11	positive	0.0013	lm(OTU456 ~ BMsst_VS3) y = 33 + -7.6 x, r2 = 0.0011	-7.6	negative	0.0011	lm(OTU456 ~ BMtot_VS3) y = 34 + -3.4 x, r2 = 0.0021	-3.4	negative	0.0021
OTU457	lm(OTU457 ~ SNU) y = 28 + -0.27 x, r2 = 5.4e-09	-0.27	negative	5.40E-09	lm(OTU457 ~ RTR) y = 40 + -37 x, r2 = 0.025	-37	negative	0.025	lm(OTU457 ~ BMsst_VS3) y = 27 + 6.4 x, r2 = 0.0012	6.4	positive	0.0012	lm(OTU457 ~ BMtot_VS3) y = 24 + 6.1 x, r2 = 0.011	6.1	positive	0.011
OTU458	lm(OTU458 ~ SNU) y = 34 + -301 x, r2 = 0.0076	-301	negative	0.0076	lm(OTU458 ~ RTR) y = 21 + 31 x, r2 = 0.019	31	positive	0.019	lm(OTU458 ~ BMsst_VS3) y = 30 + 7 x, r2 = 0.0016	7	positive	0.0016	lm(OTU458 ~ BMtot_VS3) y = 32 + -2.1 x, r2 = 0.0014	-2.1	negative	0.0014
OTU459	lm(OTU459 ~ SNU) y = 30 + -12 x, r2 = 1.2e-05	-12	negative	1.20E-05	lm(OTU459 ~ RTR) y = 32 + -7 x, r2 = 0.00097	-7	negative	0.00097	lm(OTU459 ~ BMsst_VS3) y = 31 + -2.5 x, r2 = 0.00021	-2.5	negative	0.00021	lm(OTU459 ~ BMtot_VS3) y = 31 + -0.97 x, r2 = 0.00029	-0.97	negative	0.00029
OTU460	lm(OTU460 ~ SNU) y = 33 + -448 x, r2 = 0.0032	-448	negative	0.0032	lm(OTU460 ~ RTR) y = 23 + 19 x, r2 = 0.0013	19	positive	0.0013	lm(OTU460 ~ BMsst_VS3) y = 27 + 9.7 x, r2 = 0.00059	9.7	positive	0.00059	lm(OTU460 ~ BMtot_VS3) y = 28 + 1.3 x, r2 = 1e-04	1.3	positive	1.00E-04
OTU461	lm(OTU461 ~ SNU) y = 24 + 797 x, r2 = 0.032	797	positive	0.032	lm(OTU461 ~ RTR) y = 36 + -15 x, r2 = 0.0025	-15	negative	0.0025	lm(OTU461 ~ BMsst_VS3) y = 25 + 31 x, r2 = 0.019	31	positive	0.019	lm(OTU461 ~ BMtot_VS3) y = 23 + 13 x, r2 = 0.032	13	positive	0.032
OTU462	lm(OTU462 ~ SNU) y = 29 + 273 x, r2 = 0.0041	273	positive	0.0041	lm(OTU462 ~ RTR) y = 28 + 8.1 x, r2 = 0.00084	8.1	positive	0.00084	lm(OTU462 ~ BMsst_VS3) y = 24 + 36 x, r2 = 0.028	36	positive	0.028	lm(OTU462 ~ BMtot_VS3) y = 24 + 11 x, r2 = 0.026	11	positive	0.026
OTU463	lm(OTU463 ~ SNU) y = 32 + 11 x, r2 = 6.1e-06	11	positive	6.10E-06	lm(OTU463 ~ RTR) y = 37 + -15 x, r2 = 0.0028	-15	negative	0.0028	lm(OTU463 ~ BMsst_VS3) y = 29 + 14 x, r2 = 0.0037	14	positive	0.0037	lm(OTU463 ~ BMtot_VS3) y = 28 + 6 x, r2 = 0.0068	6	positive	0.0068
OTU464	lm(OTU464 ~ SNU) y = 37 + -684 x, r2 = 0.033	-684	negative	0.033	lm(OTU464 ~ RTR) y = 24 + 24 x, r2 = 0.01	24	positive	0.01	lm(OTU464 ~ BMsst_VS3) y = 29 + 10 x, r2 = 0.0028	10	positive	0.0028	lm(OTU464 ~ BMtot_VS3) y = 31 + 0.71 x, r2 = 0.00013	0.71	positive	0.00013
OTU465	lm(OTU465 ~ SNU) y = 28 + 301 x, r2 = 0.0065	301	positive	0.0065	lm(OTU465 ~ RTR) y = 38 + -24 x, r2 = 0.0097	-24	negative	0.0097	lm(OTU465 ~ BMsst_VS3) y = 28 + 13 x, r2 = 0.0049	13	positive	0.0049	lm(OTU465 ~ BMtot_VS3) y = 27 + 6.9 x, r2 = 0.013	6.9	positive	0.013
OTU466	lm(OTU466 ~ SNU) y = -9.2 + 4672 x, r2 = 0.066	4672	positive	0.066	lm(OTU466 ~ RTR) y = 38 + -18 x, r2 = 0.00023	-18	negative	0.00023	lm(OTU466 ~ BMsst_VS3) y = 0.43 + 158 x, r2 = 0.03	158	positive	0.03	lm(OTU466 ~ BMtot_VS3) y = -5.3 + 60 x, r2 = 0.041	60	positive	0.041
OTU467	lm(OTU467 ~ SNU) y = 34 + -357 x, r2 = 0.011	-357	negative	0.011	lm(OTU467 ~ RTR) y = 27 + 12 x, r2 = 0.003	12	positive	0.003	lm(OTU467 ~ BMsst_VS3) y = 36 + -24 x, r2 = 0.019	-24	negative	0.019	lm(OTU467 ~ BMtot_VS3) y = 37 + -9.5 x, r2 = 0.029	-9.5	negative	0.029
OTU468	lm(OTU468 ~ SNU) y = 27 + 367 x, r2 = 0.0071	367	positive	0.0071	lm(OTU468 ~ RTR) y = 51 + -62 x, r2 = 0.049	-62	negative	0.049	lm(OTU468 ~ BMsst_VS3) y = 36 + -28 x, r2 = 0.017	-28	negative	0.017	lm(OTU468 ~ BMtot_VS3) y = 32 + -2.4 x, r2 = 0.0011	-2.4	negative	0.0011
OTU469	lm(OTU469 ~ SNU) y = 45 + -1664 x, r2 = 0.021	-1664	negative	0.021	lm(OTU469 ~ RTR) y = 17 + 43 x, r2 = 0.0033	43	positive	0.0033	lm(OTU469 ~ BMsst_VS3) y = 51 + -104 x, r2 = 0.033	-104	negative	0.033	lm(OTU469 ~ BMtot_VS3) y = 56 + -42 x, r2 = 0.05	-42	negative	0.05
OTU470	lm(OTU470 ~ SNU) y = 33 + -302 x, r2 = 0.0079	-302	negative	0.0079	lm(OTU470 ~ RTR) y = 19 + 35 x, r2 = 0.025	35	positive	0.025	lm(OTU470 ~ BMsst_VS3) y = 27 + 17 x, r2 = 0.01	17	positive	0.01	lm(OTU470 ~ BMtot_VS3) y = 29 + 1.6 x, r2 = 0.00082	1.6	positive	0.00082
OTU471	lm(OTU471 ~ SNU) y = 28 + 296 x, r2 = 0.0093	296	positive	0.0093	lm(OTU471 ~ RTR) y = 44 + -44 x, r2 = 0.049	-44	negative	0.049	lm(OTU471 ~ BMsst_VS3) y = 33 + -13 x, r2 = 0.0068	-13	negative	0.0068	lm(OTU471 ~ BMtot_VS3) y = 29 + 1.2 x, r2 = 0.00061	1.2	positive	0.00061
OTU472	lm(OTU472 ~ SNU) y = 28 + 233 x, r2 = 0.0041	233	positive	0.0041	lm(OTU472 ~ RTR) y = 42 + -37 x, r2 = 0.025	-37	negative	0.025	lm(OTU472 ~ BMsst_VS3) y = 29 + 8.6 x, r2 = 0.0022	8.6	positive	0.0022	lm(OTU472 ~ BMtot_VS3) y = 26 + 6.8 x, r2 = 0.013	6.8	positive	0.013
OTU473	lm(OTU473 ~ SNU) y = 33 + -322 x, r2 = 0.0059	-322	negative	0.0059	lm(OTU473 ~ RTR) y = 31 + -1.8 x, r2 = 4.2e-05	-1.8	negative	4.20E-05	lm(OTU473 ~ BMsst_VS3) y = 31 + -3.6 x, r2 = 3e-04	-3.6	negative	3.00E-04	lm(OTU473 ~ BMtot_VS3) y = 31 + -0.86 x, r2 = 0.00016	-0.86	negative	0.00016
OTU474	lm(OTU474 ~ SNU) y = 31 + -108 x, r2 = 0.0013	-108	negative	0.0013	lm(OTU474 ~ RTR) y = 29 + 4.5 x, r2 = 0.00054	4.5	positive	0.00054	lm(OTU474 ~ BMsst_VS3) y = 35 + -22 x, r2 = 0.023	-22	negative	0.023	lm(OTU474 ~ BMtot_VS3) y = 35 + -8.2 x, r2 = 0.028	-8.2	negative	0.028
OTU475	lm(OTU475 ~ SNU) y = 30 + -11 x, r2 = 9.8e-06	-11	negative	9.80E-06	lm(OTU475 ~ RTR) y = 32 + -8.2 x, r2 = 0.0013	-8.2	negative	0.0013	lm(OTU475 ~ BMsst_VS3) y = 30 + -3.5 x, r2 = 0.00038	-3.5	negative	0.00038	lm(OTU475 ~ BMtot_VS3) y = 30 + -0.71 x, r2 = 0.00015	-0.71	negative	0.00015
OTU476	lm(OTU476 ~ SNU) y = 32 + -172 x, r2 = 0.0027	-172	negative	0.0027	lm(OTU476 ~ RTR) y = 36 + -18 x, r2 = 0.007	-18	negative	0.007	lm(OTU476 ~ BMsst_VS3) y = 33 + -10 x, r2 = 0.0039	-10	negative	0.0039	lm(OTU476 ~ BMtot_VS3) y = 31 + -0.47 x, r2 = 7.4e-05	-0.47	negative	7.40E-05
OTU477	lm(OTU477 ~ SNU) y = 34 + -462 x, r2 = 0.018	-462	negative	0.018	lm(OTU477 ~ RTR) y = 28 + 6.9 x, r2 = 0.00093	6.9	positive	0.00093	lm(OTU477 ~ BMsst_VS3) y = 32 + -9.1 x, r2 = 0.0027	-9.1	negative	0.0027	lm(OTU477 ~ BMtot_VS3) y = 32 + -3.6 x, r2 = 0.0039	-3.6	negative	0.0039
OTU478	lm(OTU478 ~ SNU) y = 32 + -110 x, r2 = 0.00092	-110	negative	0.00092	lm(OTU478 ~ RTR) y = 31 + -2.3 x, r2 = 9.2e-05	-2.3	negative	9.20E-05	lm(OTU478 ~ BMsst_VS3) y = 33 + -11 x, r2 = 0.0036	-11	negative	0.0036	lm(OTU478 ~ BMtot_VS3) y = 32 + -2.7 x, r2 = 0.002	-2.7	negative	0.002
OTU479	lm(OTU479 ~ SNU) y = 32 + -207 x, r2 = 0.0033	-207	negative	0.0033	lm(OTU479 ~ RTR) y = 35 + -14 x, r2 = 0.0037	-14	negative	0.0037	lm(OTU479 ~ BMsst_VS3) y = 30 + 3.2 x, r2 = 0.00031	3.2	positive	0.00031	lm(OTU479 ~ BMtot_VS3) y = 29 + 2.7 x, r2 = 0.002	2.7	positive	0.002
OTU480	lm(OTU480 ~ SNU) y = 32 + -256 x, r2 = 0.0057	-256	negative	0.0057	lm(OTU480 ~ RTR) y = 29 + 1.1 x, r2 = 2.6e-05	1.1	positive	2.60E-05	lm(OTU480 ~ BMsst_VS3) y = 29 + 1.6 x, r2 = 9.4e-05	1.6	positive	9.40E-05	lm(OTU480 ~ BMtot_VS3) y = 30 + -0.61 x, r2 = 0.00012	-0.61	negative	0.00012
OTU481	lm(OTU481 ~ SNU) y = 35 + -687 x, r2 = 0.053	-687	negative	0.053	lm(OTU481 ~ RTR) y = 29 + 1.7 x, r2 = 7.3e-05	1.7	positive	7.30E-05	lm(OTU481 ~ BMsst_VS3) y = 35 + -26 x, r2 = 0.031	-26	negative	0.031	lm(OTU481 ~ BMtot_VS3) y = 36 + -10 x, r2 = 0.042	-10	negative	0.042
OTU482	lm(OTU482 ~ SNU) y = 36 + -684 x, r2 = 0.017	-684	negative	0.017	lm(OTU482 ~ RTR) y = 11 + 60 x, r2 = 0.031	60	positive	0.031	lm(OTU482 ~ BMsst_VS3) y = 35 + -24 x, r2 = 0.0083	-24	negative	0.0083	lm(OTU482 ~ BMtot_VS3) y = 39 + -14 x, r2 = 0.026	-14	negative	0.026
OTU483	lm(OTU483 ~ SNU) y = 28 + 153 x, r2 = 0.0023	153	positive	0.0023	lm(OTU483 ~ RTR) y = 35 + -19 x, r2 = 0.0084	-19	negative	0.0084	lm(OTU483 ~ BMsst_VS3) y = 29 + -0.045 x, r2 = 8.2e-08	-0.045	negative	8.20E-08	lm(OTU483 ~ BMtot_VS3) y = 28 + 1.3 x, r2 = 0.00064	1.3	positive	0.00064
OTU484	lm(OTU484 ~ SNU) y = 25 + 517 x, r2 = 0.0073	517	positive	0.0073	lm(OTU484 ~ RTR) y = 22 + 24 x, r2 = 0.0037	24	positive	0.0037	lm(OTU484 ~ BMsst_VS3) y = 32 + -11 x, r2 = 0.0012	-11	negative	0.0012	lm(OTU484 ~ BMtot_VS3) y = 33 + -5.9 x, r2 = 0.0035	-5.9	negative	0.0035
OTU485	lm(OTU485 ~ SNU) y = 30 + -72 x, r2 = 0.00044	-72	negative	0.00044	lm(OTU485 ~ RTR) y = 35 + -16 x, r2 = 0.0055	-16	negative	0.0055	lm(OTU485 ~ BMsst_VS3) y = 33 + -20 x, r2 = 0.014	-20	negative	0.014	lm(OTU485 ~ BMtot_VS3) y = 32 + -4.4 x, r2 = 0.0061	-4.4	negative	0.0061
OTU486	lm(OTU486 ~ SNU) y = 25 + 360 x, r2 = 0.0088	360	positive	0.0088	lm(OTU486 ~ RTR) y = 36 + -22 x, r2 = 0.0082	-22	negative	0.0082	lm(OTU486 ~ BMsst_VS3) y = 28 + 2.5 x, r2 = 0.00017	2.5	positive	0.00017	lm(OTU486 ~ BMtot_VS3) y = 27 + 3.1 x, r2 = 0.0025	3.1	positive	0.0025
OTU487	lm(OTU487 ~ SNU) y = 32 + -302 x, r2 = 0.0075	-302	negative	0.0075	lm(OTU487 ~ RTR) y = 22 + 21 x, r2 = 0.0085	21	positive	0.0085	lm(OTU487 ~ BMsst_VS3) y = 31 + -13 x, r2 = 0.0054	-13	negative	0.0054	lm(OTU487 ~ BMtot_VS3) y = 33 + -6.6 x, r2 = 0.013	-6.6	negative	0.013
OTU488	lm(OTU488 ~ SNU) y = 34 + -552 x, r2 = 0.022	-552	negative	0.022	lm(OTU488 ~ RTR) y = 20 + 31 x, r2 = 0.016	31	positive	0.016	lm(OTU488 ~ BMsst_VS3) y = 22 + 39 x, r2 = 0.043	39	positive	0.043	lm(OTU488 ~ BMtot_VS3) y = 24 + 8.8 x, r2 = 0.021	8.8	positive	0.021
OTU489	lm(OTU489 ~ SNU) y = 29 + -32 x, r2 = 7e-05	-32	negative	7.00E-05	lm(OTU489 ~ RTR) y = 30 + -3.5 x, r2 = 2e-04	-3.5	negative	2.00E-04	lm(OTU489 ~ BMsst_VS3) y = 32 + -15 x, r2 = 0.0063	-15	negative	0.0063	lm(OTU489 ~ BMtot_VS3) y = 31 + -3.6 x, r2 = 0.0033	-3.6	negative	0.0033
OTU490	lm(OTU490 ~ SNU) y = 29 + -174 x, r2 = 0.0035	-174	negative	0.0035	lm(OTU490 ~ RTR) y = 29 + -3.6 x, r2 = 0.00035	-3.6	negative	0.00035	lm(OTU490 ~ BMsst_VS3) y = 29 + -3.8 x, r2 = 0.00065	-3.8	negative	0.00065	lm(OTU490 ~ BMtot_VS3) y = 29 + -1.2 x, r2 = 0.00064	-1.2	negative	0.00064
OTU491	lm(OTU491 ~ SNU) y = 27 + 204 x, r2 = 0.0021	204	positive	0.0021	lm(OTU491 ~ RTR) y = 28 + 2.2 x, r2 = 6e-05	2.2	positive	6.00E-05	lm(OTU491 ~ BMsst_VS3) y = 31 + -9.3 x, r2 = 0.0018	-9.3	negative	0.0018	lm(OTU491 ~ BMtot_VS3) y = 31 + -2.7 x, r2 = 0.0014	-2.7	negative	0.0014
OTU492	lm(OTU492 ~ SNU) y = 30 + -185 x, r2 = 0.0032	-185	negative	0.0032	lm(OTU492 ~ RTR) y = 22 + 22 x, r2 = 0.01	22	positive	0.01	lm(OTU492 ~ BMsst_VS3) y = 26 + 12 x, r2 = 0.0053	12	positive	0.0053	lm(OTU492 ~ BMtot_VS3) y = 28 + 1.7 x, r2 = 0.00096	1.7	positive	0.00096
OTU493	lm(OTU493 ~ SNU) y = 23 + 517 x, r2 = 0.024	517	positive	0.024	lm(OTU493 ~ RTR) y = 30 + -6.6 x, r2 = 0.00096	-6.6	negative	0.00096	lm(OTU493 ~ BMsst_VS3) y = 27 + 4.5 x, r2 = 0.00075	4.5	positive	0.00075	lm(OTU493 ~ BMtot_VS3) y = 26 + 2.7 x, r2 = 0.0025	2.7	positive	0.0025
OTU494	lm(OTU494 ~ SNU) y = 29 + 16 x, r2 = 2.2e-05	16	positive	2.20E-05	lm(OTU494 ~ RTR) y = 26 + 8.7 x, r2 = 0.0015	8.7	positive	0.0015	lm(OTU494 ~ BMsst_VS3) y = 27 + 8.4 x, r2 = 0.0023	8.4	positive	0.0023	lm(OTU494 ~ BMtot_VS3) y = 28 + 1.7 x, r2 = 0.00093	1.7	positive	0.00093
OTU495	lm(OTU495 ~ SNU) y = 29 + -28 x, r2 = 2.1e-05	-28	negative	2.10E-05	lm(OTU495 ~ RTR) y = 52 + -73 x, r2 = 0.034	-73	negative	0.034	lm(OTU495 ~ BMsst_VS3) y = 33 + -20 x, r2 = 0.0043	-20	negative	0.0043	lm(OTU495 ~ BMtot_VS3) y = 29 + -0.32 x, r2 = 9.9e-06	-0.32	negative	9.90E-06
OTU496	lm(OTU496 ~ SNU) y = 28 + 32 x, r2 = 0.00011	32	positive	0.00011	lm(OTU496 ~ RTR) y = 32 + -11 x, r2 = 0.0033	-11	negative	0.0033	lm(OTU496 ~ BMsst_VS3) y = 31 + -13 x, r2 = 0.0074	-13	negative	0.0074	lm(OTU496 ~ BMtot_VS3) y = 30 + -3.2 x, r2 = 0.0041	-3.2	negative	0.0041
OTU497	lm(OTU497 ~ SNU) y = 30 + -149 x, r2 = 0.0023	-149	negative	0.0023	lm(OTU497 ~ RTR) y = 30 + -4.2 x, r2 = 0.00043	-4.2	negative	0.00043	lm(OTU497 ~ BMsst_VS3) y = 29 + -3.5 x, r2 = 5e-04	-3.5	negative	5.00E-04	lm(OTU497 ~ BMtot_VS3) y = 29 + -1.9 x, r2 = 0.0014	-1.9	negative	0.0014
OTU498	lm(OTU498 ~ SNU) y = 29 + -124 x, r2 = 0.0013	-124	negative	0.0013	lm(OTU498 ~ RTR) y = 25 + 7.7 x, r2 = 0.0012	7.7	positive	0.0012	lm(OTU498 ~ BMsst_VS3) y = 29 + -8 x, r2 = 0.0021	-8	negative	0.0021	lm(OTU498 ~ BMtot_VS3) y = 30 + -3.7 x, r2 = 0.0043	-3.7	negative	0.0043
OTU499	lm(OTU499 ~ SNU) y = 26 + 245 x, r2 = 0.0031	245	positive	0.0031	lm(OTU499 ~ RTR) y = 24 + 12 x, r2 = 0.0019	12	positive	0.0019	lm(OTU499 ~ BMsst_VS3) y = 29 + -3.2 x, r2 = 0.00021	-3.2	negative	0.00021	lm(OTU499 ~ BMtot_VS3) y = 30 + -3 x, r2 = 0.0017	-3	negative	0.0017
OTU500	lm(OTU500 ~ SNU) y = 27 + 32 x, r2 = 0.00015	32	positive	0.00015	lm(OTU500 ~ RTR) y = 29 + -6.4 x, r2 = 0.0013	-6.4	negative	0.0013	lm(OTU500 ~ BMsst_VS3) y = 29 + -6.8 x, r2 = 0.0025	-6.8	negative	0.0025	lm(OTU500 ~ BMtot_VS3) y = 28 + -0.72 x, r2 = 0.00026	-0.72	negative	0.00026
OTU501	lm(OTU501 ~ SNU) y = 29 + -39 x, r2 = 0.00014	-39	negative	0.00014	lm(OTU501 ~ RTR) y = 22 + 21 x, r2 = 0.01	21	positive	0.01	lm(OTU501 ~ BMsst_VS3) y = 31 + -13 x, r2 = 0.0064	-13	negative	0.0064	lm(OTU501 ~ BMtot_VS3) y = 33 + -6.5 x, r2 = 0.015	-6.5	negative	0.015
OTU502	lm(OTU502 ~ SNU) y = 27 + 39 x, r2 = 0.00011	39	positive	0.00011	lm(OTU502 ~ RTR) y = 34 + -20 x, r2 = 0.0074	-20	negative	0.0074	lm(OTU502 ~ BMsst_VS3) y = 28 + -2.1 x, r2 = 0.00013	-2.1	negative	0.00013	lm(OTU502 ~ BMtot_VS3) y = 26 + 3.1 x, r2 = 0.0027	3.1	positive	0.0027
OTU503	lm(OTU503 ~ SNU) y = 28 + -40 x, r2 = 0.00013	-40	negative	0.00013	lm(OTU503 ~ RTR) y = 19 + 27 x, r2 = 0.014	27	positive	0.014	lm(OTU503 ~ BMsst_VS3) y = 28 + -1.8 x, r2 = 1e-04	-1.8	negative	1.00E-04	lm(OTU503 ~ BMtot_VS3) y = 30 + -2.9 x, r2 = 0.0024	-2.9	negative	0.0024
OTU504	lm(OTU504 ~ SNU) y = 29 + -213 x, r2 = 0.0036	-213	negative	0.0036	lm(OTU504 ~ RTR) y = 23 + 12 x, r2 = 0.0026	12	positive	0.0026	lm(OTU504 ~ BMsst_VS3) y = 31 + -17 x, r2 = 0.0088	-17	negative	0.0088	lm(OTU504 ~ BMtot_VS3) y = 32 + -7.1 x, r2 = 0.015	-7.1	negative	0.015
OTU505	lm(OTU505 ~ SNU) y = 25 + 294 x, r2 = 0.004	294	positive	0.004	lm(OTU505 ~ RTR) y = 25 + 6.8 x, r2 = 0.00051	6.8	positive	0.00051	lm(OTU505 ~ BMsst_VS3) y = 22 + 28 x, r2 = 0.014	28	positive	0.014	lm(OTU505 ~ BMtot_VS3) y = 22 + 8.8 x, r2 = 0.013	8.8	positive	0.013
OTU506	lm(OTU506 ~ SNU) y = 23 + 484 x, r2 = 0.026	484	positive	0.026	lm(OTU506 ~ RTR) y = 35 + -22 x, r2 = 0.013	-22	negative	0.013	lm(OTU506 ~ BMsst_VS3) y = 26 + 7.1 x, r2 = 0.0022	7.1	positive	0.0022	lm(OTU506 ~ BMtot_VS3) y = 24 + 5.5 x, r2 = 0.012	5.5	positive	0.012
OTU507	lm(OTU507 ~ SNU) y = 29 + -213 x, r2 = 0.0011	-213	negative	0.0011	lm(OTU507 ~ RTR) y = 20 + 24 x, r2 = 0.0032	24	positive	0.0032	lm(OTU507 ~ BMsst_VS3) y = 31 + -19 x, r2 = 0.0036	-19	negative	0.0036	lm(OTU507 ~ BMtot_VS3) y = 34 + -9.8 x, r2 = 0.0084	-9.8	negative	0.0084
OTU508	lm(OTU508 ~ SNU) y = 30 + -214 x, r2 = 0.0028	-214	negative	0.0028	lm(OTU508 ~ RTR) y = 30 + -4.5 x, r2 = 3e-04	-4.5	negative	3.00E-04	lm(OTU508 ~ BMsst_VS3) y = 26 + 9.7 x, r2 = 0.0023	9.7	positive	0.0023	lm(OTU508 ~ BMtot_VS3) y = 26 + 4 x, r2 = 0.0036	4	positive	0.0036
OTU509	lm(OTU509 ~ SNU) y = 29 + -118 x, r2 = 0.0015	-118	negative	0.0015	lm(OTU509 ~ RTR) y = 23 + 13 x, r2 = 0.0044	13	positive	0.0044	lm(OTU509 ~ BMsst_VS3) y = 28 + -1.8 x, r2 = 0.00014	-1.8	negative	0.00014	lm(OTU509 ~ BMtot_VS3) y = 29 + -2.2 x, r2 = 0.002	-2.2	negative	0.002
OTU510	lm(OTU510 ~ SNU) y = 31 + -405 x, r2 = 0.012	-405	negative	0.012	lm(OTU510 ~ RTR) y = 24 + 10 x, r2 = 0.0019	10	positive	0.0019	lm(OTU510 ~ BMsst_VS3) y = 22 + 25 x, r2 = 0.019	25	positive	0.019	lm(OTU510 ~ BMtot_VS3) y = 24 + 5.6 x, r2 = 0.0089	5.6	positive	0.0089
OTU511	lm(OTU511 ~ SNU) y = 33 + -611 x, r2 = 0.029	-611	negative	0.029	lm(OTU511 ~ RTR) y = 21 + 20 x, r2 = 0.0072	20	positive	0.0072	lm(OTU511 ~ BMsst_VS3) y = 27 + 2.4 x, r2 = 0.00018	2.4	positive	0.00018	lm(OTU511 ~ BMtot_VS3) y = 28 + -1.4 x, r2 = 0.00059	-1.4	negative	0.00059
OTU512	lm(OTU512 ~ SNU) y = 47 + -2498 x, r2 = 0.0073	-2498	negative	0.0073	lm(OTU512 ~ RTR) y = 86 + -191 x, r2 = 0.01	-191	negative	0.01	lm(OTU512 ~ BMsst_VS3) y = 99 + -369 x, r2 = 0.063	-369	negative	0.063	lm(OTU512 ~ BMtot_VS3) y = 94 + -112 x, r2 = 0.054	-112	negative	0.054
OTU513	lm(OTU513 ~ SNU) y = 30 + -248 x, r2 = 0.0073	-248	negative	0.0073	lm(OTU513 ~ RTR) y = 25 + 7.6 x, r2 = 0.0016	7.6	positive	0.0016	lm(OTU513 ~ BMsst_VS3) y = 28 + -3.6 x, r2 = 0.00059	-3.6	negative	0.00059	lm(OTU513 ~ BMtot_VS3) y = 29 + -2.4 x, r2 = 0.0026	-2.4	negative	0.0026
OTU514	lm(OTU514 ~ SNU) y = 24 + 320 x, r2 = 0.0053	320	positive	0.0053	lm(OTU514 ~ RTR) y = 12 + 45 x, r2 = 0.026	45	positive	0.026	lm(OTU514 ~ BMsst_VS3) y = 25 + 8.2 x, r2 = 0.0014	8.2	positive	0.0014	lm(OTU514 ~ BMtot_VS3) y = 28 + -1.3 x, r2 = 0.00031	-1.3	negative	0.00031
OTU515	lm(OTU515 ~ SNU) y = 26 + 118 x, r2 = 0.0014	118	positive	0.0014	lm(OTU515 ~ RTR) y = 27 + 1 x, r2 = 2.6e-05	1	positive	2.60E-05	lm(OTU515 ~ BMsst_VS3) y = 30 + -13 x, r2 = 0.007	-13	negative	0.007	lm(OTU515 ~ BMtot_VS3) y = 30 + -4.4 x, r2 = 0.0071	-4.4	negative	0.0071
OTU516	lm(OTU516 ~ SNU) y = 25 + 205 x, r2 = 0.0038	205	positive	0.0038	lm(OTU516 ~ RTR) y = 37 + -30 x, r2 = 0.02	-30	negative	0.02	lm(OTU516 ~ BMsst_VS3) y = 31 + -18 x, r2 = 0.011	-18	negative	0.011	lm(OTU516 ~ BMtot_VS3) y = 28 + -1.2 x, r2 = 0.00047	-1.2	negative	0.00047
OTU517	lm(OTU517 ~ SNU) y = 24 + 338 x, r2 = 0.01	338	positive	0.01	lm(OTU517 ~ RTR) y = 30 + -10 x, r2 = 0.0022	-10	negative	0.0022	lm(OTU517 ~ BMsst_VS3) y = 29 + -13 x, r2 = 0.0059	-13	negative	0.0059	lm(OTU517 ~ BMtot_VS3) y = 29 + -3.1 x, r2 = 0.0032	-3.1	negative	0.0032
OTU518	lm(OTU518 ~ SNU) y = 30 + -303 x, r2 = 0.0061	-303	negative	0.0061	lm(OTU518 ~ RTR) y = 16 + 34 x, r2 = 0.018	34	positive	0.018	lm(OTU518 ~ BMsst_VS3) y = 29 + -8.2 x, r2 = 0.0018	-8.2	negative	0.0018	lm(OTU518 ~ BMtot_VS3) y = 31 + -6.6 x, r2 = 0.011	-6.6	negative	0.011
OTU519	lm(OTU519 ~ SNU) y = 27 + 39 x, r2 = 0.00017	39	positive	0.00017	lm(OTU519 ~ RTR) y = 24 + 11 x, r2 = 0.0033	11	positive	0.0033	lm(OTU519 ~ BMsst_VS3) y = 29 + -7.7 x, r2 = 0.0027	-7.7	negative	0.0027	lm(OTU519 ~ BMtot_VS3) y = 29 + -2.6 x, r2 = 0.0029	-2.6	negative	0.0029
OTU520	lm(OTU520 ~ SNU) y = 25 + 180 x, r2 = 0.0029	180	positive	0.0029	lm(OTU520 ~ RTR) y = 40 + -42 x, r2 = 0.039	-42	negative	0.039	lm(OTU520 ~ BMsst_VS3) y = 25 + 5 x, r2 = 9e-04	5	positive	9.00E-04	lm(OTU520 ~ BMtot_VS3) y = 22 + 6.6 x, r2 = 0.014	6.6	positive	0.014
OTU521	lm(OTU521 ~ SNU) y = 30 + -424 x, r2 = 0.011	-424	negative	0.011	lm(OTU521 ~ RTR) y = 10 + 50 x, r2 = 0.039	50	positive	0.039	lm(OTU521 ~ BMsst_VS3) y = 19 + 37 x, r2 = 0.034	37	positive	0.034	lm(OTU521 ~ BMtot_VS3) y = 23 + 5.9 x, r2 = 0.0082	5.9	positive	0.0082
OTU522	lm(OTU522 ~ SNU) y = 29 + -228 x, r2 = 0.0058	-228	negative	0.0058	lm(OTU522 ~ RTR) y = 26 + 2.8 x, r2 = 0.00021	2.8	positive	0.00021	lm(OTU522 ~ BMsst_VS3) y = 27 + 0.41 x, r2 = 7.5e-06	0.41	positive	7.50E-06	lm(OTU522 ~ BMtot_VS3) y = 27 + -0.9 x, r2 = 0.00034	-0.9	negative	0.00034
OTU523	lm(OTU523 ~ SNU) y = 29 + -211 x, r2 = 0.003	-211	negative	0.003	lm(OTU523 ~ RTR) y = 22 + 16 x, r2 = 0.0041	16	positive	0.0041	lm(OTU523 ~ BMsst_VS3) y = 31 + -21 x, r2 = 0.012	-21	negative	0.012	lm(OTU523 ~ BMtot_VS3) y = 33 + -10 x, r2 = 0.025	-10	negative	0.025
OTU524	lm(OTU524 ~ SNU) y = 30 + -386 x, r2 = 0.018	-386	negative	0.018	lm(OTU524 ~ RTR) y = 23 + 13 x, r2 = 0.005	13	positive	0.005	lm(OTU524 ~ BMsst_VS3) y = 31 + -20 x, r2 = 0.02	-20	negative	0.02	lm(OTU524 ~ BMtot_VS3) y = 32 + -8.4 x, r2 = 0.032	-8.4	negative	0.032
OTU525	lm(OTU525 ~ SNU) y = 29 + -236 x, r2 = 0.0039	-236	negative	0.0039	lm(OTU525 ~ RTR) y = 32 + -18 x, r2 = 0.0056	-18	negative	0.0056	lm(OTU525 ~ BMsst_VS3) y = 23 + 16 x, r2 = 0.0071	16	positive	0.0071	lm(OTU525 ~ BMtot_VS3) y = 23 + 6.2 x, r2 = 0.0099	6.2	positive	0.0099
OTU526	lm(OTU526 ~ SNU) y = 25 + 265 x, r2 = 0.0038	265	positive	0.0038	lm(OTU526 ~ RTR) y = 29 + -3.8 x, r2 = 0.00019	-3.8	negative	0.00019	lm(OTU526 ~ BMsst_VS3) y = 32 + -23 x, r2 = 0.011	-23	negative	0.011	lm(OTU526 ~ BMtot_VS3) y = 32 + -6.6 x, r2 = 0.0085	-6.6	negative	0.0085
OTU527	lm(OTU527 ~ SNU) y = 31 + -424 x, r2 = 0.013	-424	negative	0.013	lm(OTU527 ~ RTR) y = 33 + -20 x, r2 = 0.0069	-20	negative	0.0069	lm(OTU527 ~ BMsst_VS3) y = 28 + -6.3 x, r2 = 0.0012	-6.3	negative	0.0012	lm(OTU527 ~ BMtot_VS3) y = 27 + -0.22 x, r2 = 1.3e-05	-0.22	negative	1.30E-05
OTU528	lm(OTU528 ~ SNU) y = 28 + -182 x, r2 = 0.0028	-182	negative	0.0028	lm(OTU528 ~ RTR) y = 29 + -8.3 x, r2 = 0.0014	-8.3	negative	0.0014	lm(OTU528 ~ BMsst_VS3) y = 30 + -14 x, r2 = 0.0067	-14	negative	0.0067	lm(OTU528 ~ BMtot_VS3) y = 29 + -3.5 x, r2 = 0.0039	-3.5	negative	0.0039
OTU529	lm(OTU529 ~ SNU) y = 32 + -624 x, r2 = 0.029	-624	negative	0.029	lm(OTU529 ~ RTR) y = 8.2 + 57 x, r2 = 0.057	57	positive	0.057	lm(OTU529 ~ BMsst_VS3) y = 16 + 52 x, r2 = 0.081	52	positive	0.081	lm(OTU529 ~ BMtot_VS3) y = 20 + 10 x, r2 = 0.029	10	positive	0.029
OTU530	lm(OTU530 ~ SNU) y = 32 + -555 x, r2 = 0.023	-555	negative	0.023	lm(OTU530 ~ RTR) y = 15 + 38 x, r2 = 0.025	38	positive	0.025	lm(OTU530 ~ BMsst_VS3) y = 25 + 7.7 x, r2 = 0.0018	7.7	positive	0.0018	lm(OTU530 ~ BMtot_VS3) y = 28 + -2.2 x, r2 = 0.0013	-2.2	negative	0.0013
OTU531	lm(OTU531 ~ SNU) y = 25 + 102 x, r2 = 0.00086	102	positive	0.00086	lm(OTU531 ~ RTR) y = 31 + -15 x, r2 = 0.0044	-15	negative	0.0044	lm(OTU531 ~ BMsst_VS3) y = 25 + 6.4 x, r2 = 0.0014	6.4	positive	0.0014	lm(OTU531 ~ BMtot_VS3) y = 23 + 4.9 x, r2 = 0.0073	4.9	positive	0.0073
OTU532	lm(OTU532 ~ SNU) y = 33 + -697 x, r2 = 0.028	-697	negative	0.028	lm(OTU532 ~ RTR) y = 2.6 + 74 x, r2 = 0.076	74	positive	0.076	lm(OTU532 ~ BMsst_VS3) y = 16 + 51 x, r2 = 0.059	51	positive	0.059	lm(OTU532 ~ BMtot_VS3) y = 22 + 6.4 x, r2 = 0.0088	6.4	positive	0.0088
OTU533	lm(OTU533 ~ SNU) y = 27 + -94 x, r2 = 0.001	-94	negative	0.001	lm(OTU533 ~ RTR) y = 27 + -4.7 x, r2 = 6e-04	-4.7	negative	6.00E-04	lm(OTU533 ~ BMsst_VS3) y = 26 + 0.47 x, r2 = 1e-05	0.47	positive	1.00E-05	lm(OTU533 ~ BMtot_VS3) y = 26 + 0.2 x, r2 = 1.6e-05	0.2	positive	1.60E-05
OTU534	lm(OTU534 ~ SNU) y = 22 + 472 x, r2 = 0.013	472	positive	0.013	lm(OTU534 ~ RTR) y = 24 + 7 x, r2 = 0.00066	7	positive	0.00066	lm(OTU534 ~ BMsst_VS3) y = 26 + 0.99 x, r2 = 2.2e-05	0.99	positive	2.20E-05	lm(OTU534 ~ BMtot_VS3) y = 27 + -0.44 x, r2 = 4e-05	-0.44	negative	4.00E-05
OTU535	lm(OTU535 ~ SNU) y = 27 + -67 x, r2 = 0.00029	-67	negative	0.00029	lm(OTU535 ~ RTR) y = 17 + 28 x, r2 = 0.012	28	positive	0.012	lm(OTU535 ~ BMsst_VS3) y = 27 + -3.4 x, r2 = 0.00029	-3.4	negative	0.00029	lm(OTU535 ~ BMtot_VS3) y = 28 + -3.3 x, r2 = 0.0025	-3.3	negative	0.0025
OTU536	lm(OTU536 ~ SNU) y = 26 + -13 x, r2 = 1.9e-05	-13	negative	1.90E-05	lm(OTU536 ~ RTR) y = 32 + -18 x, r2 = 0.0089	-18	negative	0.0089	lm(OTU536 ~ BMsst_VS3) y = 24 + 7.8 x, r2 = 0.0028	7.8	positive	0.0028	lm(OTU536 ~ BMtot_VS3) y = 23 + 4.9 x, r2 = 0.011	4.9	positive	0.011
OTU537	lm(OTU537 ~ SNU) y = 28 + -288 x, r2 = 0.0068	-288	negative	0.0068	lm(OTU537 ~ RTR) y = 24 + 5.6 x, r2 = 0.00061	5.6	positive	0.00061	lm(OTU537 ~ BMsst_VS3) y = 27 + -4.8 x, r2 = 0.00077	-4.8	negative	0.00077	lm(OTU537 ~ BMtot_VS3) y = 28 + -3.6 x, r2 = 0.0039	-3.6	negative	0.0039
OTU538	lm(OTU538 ~ SNU) y = 33 + -789 x, r2 = 0.039	-789	negative	0.039	lm(OTU538 ~ RTR) y = 4.7 + 67 x, r2 = 0.068	67	positive	0.068	lm(OTU538 ~ BMsst_VS3) y = 14 + 59 x, r2 = 0.089	59	positive	0.089	lm(OTU538 ~ BMtot_VS3) y = 19 + 11 x, r2 = 0.029	11	positive	0.029
OTU539	lm(OTU539 ~ SNU) y = 28 + -241 x, r2 = 0.0075	-241	negative	0.0075	lm(OTU539 ~ RTR) y = 28 + -6.1 x, r2 = 0.0012	-6.1	negative	0.0012	lm(OTU539 ~ BMsst_VS3) y = 25 + 4.6 x, r2 = 0.0011	4.6	positive	0.0011	lm(OTU539 ~ BMtot_VS3) y = 25 + 1.8 x, r2 = 0.0015	1.8	positive	0.0015
OTU540	lm(OTU540 ~ SNU) y = 25 + 155 x, r2 = 0.00084	155	positive	0.00084	lm(OTU540 ~ RTR) y = 15 + 34 x, r2 = 0.01	34	positive	0.01	lm(OTU540 ~ BMsst_VS3) y = 37 + -52 x, r2 = 0.038	-52	negative	0.038	lm(OTU540 ~ BMtot_VS3) y = 39 + -21 x, r2 = 0.055	-21	negative	0.055
OTU541	lm(OTU541 ~ SNU) y = 20 + 719 x, r2 = 0.011	719	positive	0.011	lm(OTU541 ~ RTR) y = 24 + 7.7 x, r2 = 3e-04	7.7	positive	3.00E-04	lm(OTU541 ~ BMsst_VS3) y = 22 + 21 x, r2 = 0.0039	21	positive	0.0039	lm(OTU541 ~ BMtot_VS3) y = 22 + 6.6 x, r2 = 0.0034	6.6	positive	0.0034
OTU542	lm(OTU542 ~ SNU) y = 24 + 161 x, r2 = 0.0022	161	positive	0.0022	lm(OTU542 ~ RTR) y = 28 + -8 x, r2 = 0.0013	-8	negative	0.0013	lm(OTU542 ~ BMsst_VS3) y = 27 + -6.9 x, r2 = 0.0016	-6.9	negative	0.0016	lm(OTU542 ~ BMtot_VS3) y = 27 + -1.8 x, r2 = 0.00099	-1.8	negative	0.00099
OTU543	lm(OTU543 ~ SNU) y = 23 + 297 x, r2 = 0.0034	297	positive	0.0034	lm(OTU543 ~ RTR) y = 16 + 30 x, r2 = 0.0082	30	positive	0.0082	lm(OTU543 ~ BMsst_VS3) y = 21 + 26 x, r2 = 0.01	26	positive	0.01	lm(OTU543 ~ BMtot_VS3) y = 22 + 5.4 x, r2 = 0.0041	5.4	positive	0.0041
OTU544	lm(OTU544 ~ SNU) y = 24 + 129 x, r2 = 0.0016	129	positive	0.0016	lm(OTU544 ~ RTR) y = 30 + -14 x, r2 = 0.0044	-14	negative	0.0044	lm(OTU544 ~ BMsst_VS3) y = 24 + 7.8 x, r2 = 0.0024	7.8	positive	0.0024	lm(OTU544 ~ BMtot_VS3) y = 23 + 4.1 x, r2 = 0.0062	4.1	positive	0.0062
OTU545	lm(OTU545 ~ SNU) y = 28 + -282 x, r2 = 0.013	-282	negative	0.013	lm(OTU545 ~ RTR) y = 23 + 6.7 x, r2 = 0.0018	6.7	positive	0.0018	lm(OTU545 ~ BMsst_VS3) y = 23 + 12 x, r2 = 0.0094	12	positive	0.0094	lm(OTU545 ~ BMtot_VS3) y = 25 + 1.3 x, r2 = 0.00097	1.3	positive	0.00097
OTU546	lm(OTU546 ~ SNU) y = 23 + 227 x, r2 = 0.0056	227	positive	0.0056	lm(OTU546 ~ RTR) y = 33 + -23 x, r2 = 0.013	-23	negative	0.013	lm(OTU546 ~ BMsst_VS3) y = 27 + -8.7 x, r2 = 0.0033	-8.7	negative	0.0033	lm(OTU546 ~ BMtot_VS3) y = 26 + -0.56 x, r2 = 0.00013	-0.56	negative	0.00013
OTU547	lm(OTU547 ~ SNU) y = 27 + -67 x, r2 = 0.00036	-67	negative	0.00036	lm(OTU547 ~ RTR) y = 21 + 16 x, r2 = 0.0051	16	positive	0.0051	lm(OTU547 ~ BMsst_VS3) y = 20 + 28 x, r2 = 0.025	28	positive	0.025	lm(OTU547 ~ BMtot_VS3) y = 22 + 6.9 x, r2 = 0.014	6.9	positive	0.014
OTU548	lm(OTU548 ~ SNU) y = 25 + 40 x, r2 = 0.00024	40	positive	0.00024	lm(OTU548 ~ RTR) y = 35 + -30 x, r2 = 0.032	-30	negative	0.032	lm(OTU548 ~ BMsst_VS3) y = 28 + -17 x, r2 = 0.017	-17	negative	0.017	lm(OTU548 ~ BMtot_VS3) y = 26 + -2.2 x, r2 = 0.0025	-2.2	negative	0.0025
OTU549	lm(OTU549 ~ SNU) y = 26 + -0.69 x, r2 = 4.2e-08	-0.69	negative	4.20E-08	lm(OTU549 ~ RTR) y = 19 + 21 x, r2 = 0.0088	21	positive	0.0088	lm(OTU549 ~ BMsst_VS3) y = 24 + 9.7 x, r2 = 0.0033	9.7	positive	0.0033	lm(OTU549 ~ BMtot_VS3) y = 25 + 1.5 x, r2 = 0.00076	1.5	positive	0.00076
OTU550	lm(OTU550 ~ SNU) y = 22 + 450 x, r2 = 0.014	450	positive	0.014	lm(OTU550 ~ RTR) y = 40 + -44 x, r2 = 0.033	-44	negative	0.033	lm(OTU550 ~ BMsst_VS3) y = 26 + 0.72 x, r2 = 1.4e-05	0.72	positive	1.40E-05	lm(OTU550 ~ BMtot_VS3) y = 23 + 5.4 x, r2 = 0.0076	5.4	positive	0.0076
OTU551	lm(OTU551 ~ SNU) y = 26 + -35 x, r2 = 6.1e-05	-35	negative	6.10E-05	lm(OTU551 ~ RTR) y = 25 + 2.3 x, r2 = 6.4e-05	2.3	positive	6.40E-05	lm(OTU551 ~ BMsst_VS3) y = 21 + 26 x, r2 = 0.013	26	positive	0.013	lm(OTU551 ~ BMtot_VS3) y = 21 + 7.6 x, r2 = 0.011	7.6	positive	0.011
OTU552	lm(OTU552 ~ SNU) y = 32 + -705 x, r2 = 0.014	-705	negative	0.014	lm(OTU552 ~ RTR) y = 3.3 + 70 x, r2 = 0.032	70	positive	0.032	lm(OTU552 ~ BMsst_VS3) y = 11 + 74 x, r2 = 0.061	74	positive	0.061	lm(OTU552 ~ BMtot_VS3) y = 16 + 16 x, r2 = 0.025	16	positive	0.025
OTU553	lm(OTU553 ~ SNU) y = 26 + -23 x, r2 = 5.8e-05	-23	negative	5.80E-05	lm(OTU553 ~ RTR) y = 25 + 1 x, r2 = 2.7e-05	1	positive	2.70E-05	lm(OTU553 ~ BMsst_VS3) y = 21 + 23 x, r2 = 0.023	23	positive	0.023	lm(OTU553 ~ BMtot_VS3) y = 21 + 7.8 x, r2 = 0.024	7.8	positive	0.024
OTU554	lm(OTU554 ~ SNU) y = 26 + -133 x, r2 = 0.0017	-133	negative	0.0017	lm(OTU554 ~ RTR) y = 23 + 6.8 x, r2 = 0.0011	6.8	positive	0.0011	lm(OTU554 ~ BMsst_VS3) y = 25 + 0.69 x, r2 = 1.8e-05	0.69	positive	1.80E-05	lm(OTU554 ~ BMtot_VS3) y = 26 + -1.2 x, r2 = 0.00054	-1.2	negative	0.00054
OTU555	lm(OTU555 ~ SNU) y = 37 + -1295 x, r2 = 0.093	-1295	negative	0.093	lm(OTU555 ~ RTR) y = 7.1 + 57 x, r2 = 0.043	57	positive	0.043	lm(OTU555 ~ BMsst_VS3) y = 35 + -47 x, r2 = 0.049	-47	negative	0.049	lm(OTU555 ~ BMtot_VS3) y = 40 + -23 x, r2 = 0.11	-23	negative	0.11
OTU556	lm(OTU556 ~ SNU) y = 25 + 135 x, r2 = 0.0021	135	positive	0.0021	lm(OTU556 ~ RTR) y = 22 + 13 x, r2 = 0.0044	13	positive	0.0044	lm(OTU556 ~ BMsst_VS3) y = 22 + 17 x, r2 = 0.014	17	positive	0.014	lm(OTU556 ~ BMtot_VS3) y = 24 + 3.9 x, r2 = 0.0065	3.9	positive	0.0065
OTU557	lm(OTU557 ~ SNU) y = 27 + -171 x, r2 = 0.0023	-171	negative	0.0023	lm(OTU557 ~ RTR) y = 26 + -1.3 x, r2 = 3.2e-05	-1.3	negative	3.20E-05	lm(OTU557 ~ BMsst_VS3) y = 28 + -10 x, r2 = 0.0033	-10	negative	0.0033	lm(OTU557 ~ BMtot_VS3) y = 27 + -2.4 x, r2 = 0.0016	-2.4	negative	0.0016
OTU558	lm(OTU558 ~ SNU) y = 22 + 248 x, r2 = 0.0061	248	positive	0.0061	lm(OTU558 ~ RTR) y = 28 + -12 x, r2 = 0.0032	-12	negative	0.0032	lm(OTU558 ~ BMsst_VS3) y = 26 + -4.7 x, r2 = 0.00086	-4.7	negative	0.00086	lm(OTU558 ~ BMtot_VS3) y = 25 + -0.44 x, r2 = 7.2e-05	-0.44	negative	7.20E-05
OTU559	lm(OTU559 ~ SNU) y = -3.9 + 3390 x, r2 = 0.056	3390	positive	0.056	lm(OTU559 ~ RTR) y = 21 + 16 x, r2 = 3e-04	16	positive	3.00E-04	lm(OTU559 ~ BMsst_VS3) y = 20 + 30 x, r2 = 0.0018	30	positive	0.0018	lm(OTU559 ~ BMtot_VS3) y = 18 + 14 x, r2 = 0.0033	14	positive	0.0033
OTU560	lm(OTU560 ~ SNU) y = 23 + 159 x, r2 = 0.0022	159	positive	0.0022	lm(OTU560 ~ RTR) y = 34 + -29 x, r2 = 0.018	-29	negative	0.018	lm(OTU560 ~ BMsst_VS3) y = 26 + -7 x, r2 = 0.0017	-7	negative	0.0017	lm(OTU560 ~ BMtot_VS3) y = 24 + 0.86 x, r2 = 0.00024	0.86	positive	0.00024
OTU561	lm(OTU561 ~ SNU) y = 24 + 14 x, r2 = 2.3e-05	14	positive	2.30E-05	lm(OTU561 ~ RTR) y = 22 + 6.5 x, r2 = 0.0012	6.5	positive	0.0012	lm(OTU561 ~ BMsst_VS3) y = 26 + -7.9 x, r2 = 0.0029	-7.9	negative	0.0029	lm(OTU561 ~ BMtot_VS3) y = 26 + -2.9 x, r2 = 0.0036	-2.9	negative	0.0036
OTU562	lm(OTU562 ~ SNU) y = 30 + -535 x, r2 = 0.03	-535	negative	0.03	lm(OTU562 ~ RTR) y = 9.7 + 48 x, r2 = 0.058	48	positive	0.058	lm(OTU562 ~ BMsst_VS3) y = 22 + 16 x, r2 = 0.011	16	positive	0.011	lm(OTU562 ~ BMtot_VS3) y = 26 + -0.88 x, r2 = 3e-04	-0.88	negative	3.00E-04
OTU563	lm(OTU563 ~ SNU) y = 24 + 110 x, r2 = 0.0015	110	positive	0.0015	lm(OTU563 ~ RTR) y = 28 + -7.8 x, r2 = 0.0018	-7.8	negative	0.0018	lm(OTU563 ~ BMsst_VS3) y = 26 + -5.1 x, r2 = 0.0013	-5.1	negative	0.0013	lm(OTU563 ~ BMtot_VS3) y = 26 + -1.1 x, r2 = 0.00057	-1.1	negative	0.00057
OTU564	lm(OTU564 ~ SNU) y = 19 + 607 x, r2 = 0.04	607	positive	0.04	lm(OTU564 ~ RTR) y = 24 + 3.2 x, r2 = 0.00027	3.2	positive	0.00027	lm(OTU564 ~ BMsst_VS3) y = 24 + 4.8 x, r2 = 0.00098	4.8	positive	0.00098	lm(OTU564 ~ BMtot_VS3) y = 23 + 2.3 x, r2 = 0.0021	2.3	positive	0.0021
OTU565	lm(OTU565 ~ SNU) y = 22 + 286 x, r2 = 0.0063	286	positive	0.0063	lm(OTU565 ~ RTR) y = 28 + -11 x, r2 = 0.0023	-11	negative	0.0023	lm(OTU565 ~ BMsst_VS3) y = 30 + -28 x, r2 = 0.023	-28	negative	0.023	lm(OTU565 ~ BMtot_VS3) y = 30 + -8.1 x, r2 = 0.019	-8.1	negative	0.019
OTU567	lm(OTU567 ~ SNU) y = 22 + -11 x, r2 = 2.3e-05	-11	negative	2.30E-05	lm(OTU567 ~ RTR) y = 26 + -14 x, r2 = 0.009	-14	negative	0.009	lm(OTU567 ~ BMsst_VS3) y = 22 + 0.31 x, r2 = 7.3e-06	0.31	positive	7.30E-06	lm(OTU567 ~ BMtot_VS3) y = 21 + 1.3 x, r2 = 0.0011	1.3	positive	0.0011
OTU568	lm(OTU568 ~ SNU) y = 23 + 168 x, r2 = 0.0036	168	positive	0.0036	lm(OTU568 ~ RTR) y = 27 + -6 x, r2 = 0.0011	-6	negative	0.0011	lm(OTU568 ~ BMsst_VS3) y = 29 + -22 x, r2 = 0.025	-22	negative	0.025	lm(OTU568 ~ BMtot_VS3) y = 28 + -6.1 x, r2 = 0.018	-6.1	negative	0.018
OTU569	lm(OTU569 ~ SNU) y = 27 + -306 x, r2 = 0.0077	-306	negative	0.0077	lm(OTU569 ~ RTR) y = 14 + 34 x, r2 = 0.022	34	positive	0.022	lm(OTU569 ~ BMsst_VS3) y = 22 + 13 x, r2 = 0.0056	13	positive	0.0056	lm(OTU569 ~ BMtot_VS3) y = 24 + 0.64 x, r2 = 0.00013	0.64	positive	0.00013
OTU570	lm(OTU570 ~ SNU) y = 23 + -37 x, r2 = 0.00014	-37	negative	0.00014	lm(OTU570 ~ RTR) y = 24 + -3.9 x, r2 = 0.00035	-3.9	negative	0.00035	lm(OTU570 ~ BMsst_VS3) y = 25 + -9 x, r2 = 0.0031	-9	negative	0.0031	lm(OTU570 ~ BMtot_VS3) y = 25 + -3.1 x, r2 = 0.0034	-3.1	negative	0.0034
OTU571	lm(OTU571 ~ SNU) y = 25 + -97 x, r2 = 0.00097	-97	negative	0.00097	lm(OTU571 ~ RTR) y = 24 + 2.5 x, r2 = 0.00015	2.5	positive	0.00015	lm(OTU571 ~ BMsst_VS3) y = 22 + 12 x, r2 = 0.0057	12	positive	0.0057	lm(OTU571 ~ BMtot_VS3) y = 22 + 3.3 x, r2 = 0.0043	3.3	positive	0.0043
OTU572	lm(OTU572 ~ SNU) y = 14 + 1103 x, r2 = 0.032	1103	positive	0.032	lm(OTU572 ~ RTR) y = 38 + -44 x, r2 = 0.012	-44	negative	0.012	lm(OTU572 ~ BMsst_VS3) y = 18 + 27 x, r2 = 0.0079	27	positive	0.0079	lm(OTU572 ~ BMtot_VS3) y = 13 + 17 x, r2 = 0.027	17	positive	0.027
OTU573	lm(OTU573 ~ SNU) y = 28 + -419 x, r2 = 0.019	-419	negative	0.019	lm(OTU573 ~ RTR) y = 20 + 14 x, r2 = 0.005	14	positive	0.005	lm(OTU573 ~ BMsst_VS3) y = 26 + -7.4 x, r2 = 0.0024	-7.4	negative	0.0024	lm(OTU573 ~ BMtot_VS3) y = 27 + -4.1 x, r2 = 0.0066	-4.1	negative	0.0066
OTU574	lm(OTU574 ~ SNU) y = 21 + 314 x, r2 = 0.012	314	positive	0.012	lm(OTU574 ~ RTR) y = 20 + 12 x, r2 = 0.0047	12	positive	0.0047	lm(OTU574 ~ BMsst_VS3) y = 24 + -0.81 x, r2 = 3.3e-05	-0.81	negative	3.30E-05	lm(OTU574 ~ BMtot_VS3) y = 25 + -0.87 x, r2 = 0.00035	-0.87	negative	0.00035
OTU575	lm(OTU575 ~ SNU) y = 26 + -231 x, r2 = 0.0066	-231	negative	0.0066	lm(OTU575 ~ RTR) y = 20 + 13 x, r2 = 0.0049	13	positive	0.0049	lm(OTU575 ~ BMsst_VS3) y = 26 + -9.1 x, r2 = 0.0041	-9.1	negative	0.0041	lm(OTU575 ~ BMtot_VS3) y = 27 + -4.6 x, r2 = 0.0097	-4.6	negative	0.0097
OTU576	lm(OTU576 ~ SNU) y = 24 + -63 x, r2 = 4e-04	-63	negative	4.00E-04	lm(OTU576 ~ RTR) y = 23 + 2.4 x, r2 = 0.00014	2.4	positive	0.00014	lm(OTU576 ~ BMsst_VS3) y = 24 + -1.4 x, r2 = 7.6e-05	-1.4	negative	7.60E-05	lm(OTU576 ~ BMtot_VS3) y = 25 + -1.2 x, r2 = 5e-04	-1.2	negative	5.00E-04
OTU577	lm(OTU577 ~ SNU) y = 25 + -144 x, r2 = 0.0023	-144	negative	0.0023	lm(OTU577 ~ RTR) y = 29 + -16 x, r2 = 0.007	-16	negative	0.007	lm(OTU577 ~ BMsst_VS3) y = 24 + -0.19 x, r2 = 1.7e-06	-0.19	negative	1.70E-06	lm(OTU577 ~ BMtot_VS3) y = 23 + 2 x, r2 = 0.0016	2	positive	0.0016
OTU578	lm(OTU578 ~ SNU) y = 25 + -92 x, r2 = 0.00059	-92	negative	0.00059	lm(OTU578 ~ RTR) y = 20 + 12 x, r2 = 0.0022	12	positive	0.0022	lm(OTU578 ~ BMsst_VS3) y = 27 + -13 x, r2 = 0.005	-13	negative	0.005	lm(OTU578 ~ BMtot_VS3) y = 28 + -5.8 x, r2 = 0.0085	-5.8	negative	0.0085
OTU579	lm(OTU579 ~ SNU) y = 24 + 27 x, r2 = 8.6e-05	27	positive	8.60E-05	lm(OTU579 ~ RTR) y = 25 + -3.6 x, r2 = 0.00035	-3.6	negative	0.00035	lm(OTU579 ~ BMsst_VS3) y = 27 + -15 x, r2 = 0.01	-15	negative	0.01	lm(OTU579 ~ BMtot_VS3) y = 27 + -4.2 x, r2 = 0.0074	-4.2	negative	0.0074
OTU580	lm(OTU580 ~ SNU) y = 24 + 39 x, r2 = 0.00016	39	positive	0.00016	lm(OTU580 ~ RTR) y = 28 + -14 x, r2 = 0.0049	-14	negative	0.0049	lm(OTU580 ~ BMsst_VS3) y = 22 + 9.6 x, r2 = 0.0037	9.6	positive	0.0037	lm(OTU580 ~ BMtot_VS3) y = 21 + 4.2 x, r2 = 0.0068	4.2	positive	0.0068
OTU581	lm(OTU581 ~ SNU) y = 18 + 646 x, r2 = 0.052	646	positive	0.052	lm(OTU581 ~ RTR) y = 35 + -37 x, r2 = 0.04	-37	negative	0.04	lm(OTU581 ~ BMsst_VS3) y = 27 + -16 x, r2 = 0.012	-16	negative	0.012	lm(OTU581 ~ BMtot_VS3) y = 24 + -0.69 x, r2 = 0.00022	-0.69	negative	0.00022
OTU582	lm(OTU582 ~ SNU) y = 22 + 199 x, r2 = 0.0027	199	positive	0.0027	lm(OTU582 ~ RTR) y = 15 + 30 x, r2 = 0.014	30	positive	0.014	lm(OTU582 ~ BMsst_VS3) y = 22 + 8.8 x, r2 = 0.0021	8.8	positive	0.0021	lm(OTU582 ~ BMtot_VS3) y = 24 + 0.19 x, r2 = 9.1e-06	0.19	positive	9.10E-06
OTU583	lm(OTU583 ~ SNU) y = 28 + -348 x, r2 = 0.012	-348	negative	0.012	lm(OTU583 ~ RTR) y = 21 + 11 x, r2 = 0.0028	11	positive	0.0028	lm(OTU583 ~ BMsst_VS3) y = 30 + -26 x, r2 = 0.027	-26	negative	0.027	lm(OTU583 ~ BMtot_VS3) y = 31 + -9.8 x, r2 = 0.036	-9.8	negative	0.036
OTU584	lm(OTU584 ~ SNU) y = 22 + 149 x, r2 = 0.0017	149	positive	0.0017	lm(OTU584 ~ RTR) y = 23 + 2.1 x, r2 = 7.8e-05	2.1	positive	7.80E-05	lm(OTU584 ~ BMsst_VS3) y = 19 + 23 x, r2 = 0.016	23	positive	0.016	lm(OTU584 ~ BMtot_VS3) y = 18 + 8.7 x, r2 = 0.022	8.7	positive	0.022
OTU585	lm(OTU585 ~ SNU) y = 19 + 511 x, r2 = 0.033	511	positive	0.033	lm(OTU585 ~ RTR) y = 40 + -50 x, r2 = 0.074	-50	negative	0.074	lm(OTU585 ~ BMsst_VS3) y = 22 + 10 x, r2 = 0.0054	10	positive	0.0054	lm(OTU585 ~ BMtot_VS3) y = 18 + 8.9 x, r2 = 0.037	8.9	positive	0.037
OTU586	lm(OTU586 ~ SNU) y = 24 + -92 x, r2 = 0.00064	-92	negative	0.00064	lm(OTU586 ~ RTR) y = 18 + 16 x, r2 = 0.0047	16	positive	0.0047	lm(OTU586 ~ BMsst_VS3) y = 23 + -0.3 x, r2 = 2.7e-06	-0.3	negative	2.70E-06	lm(OTU586 ~ BMtot_VS3) y = 25 + -2.7 x, r2 = 0.0021	-2.7	negative	0.0021
OTU587	lm(OTU587 ~ SNU) y = 18 + 557 x, r2 = 0.02	557	positive	0.02	lm(OTU587 ~ RTR) y = 40 + -51 x, r2 = 0.041	-51	negative	0.041	lm(OTU587 ~ BMsst_VS3) y = 29 + -29 x, r2 = 0.022	-29	negative	0.022	lm(OTU587 ~ BMtot_VS3) y = 25 + -3.2 x, r2 = 0.0024	-3.2	negative	0.0024
OTU588	lm(OTU588 ~ SNU) y = 23 + 70 x, r2 = 0.00016	70	positive	0.00016	lm(OTU588 ~ RTR) y = 52 + -89 x, r2 = 0.06	-89	negative	0.06	lm(OTU588 ~ BMsst_VS3) y = 26 + -14 x, r2 = 0.0023	-14	negative	0.0023	lm(OTU588 ~ BMtot_VS3) y = 21 + 4.2 x, r2 = 0.002	4.2	positive	0.002
OTU589	lm(OTU589 ~ SNU) y = 26 + -342 x, r2 = 0.011	-342	negative	0.011	lm(OTU589 ~ RTR) y = 25 + -7.1 x, r2 = 0.0011	-7.1	negative	0.0011	lm(OTU589 ~ BMsst_VS3) y = 28 + -23 x, r2 = 0.02	-23	negative	0.02	lm(OTU589 ~ BMtot_VS3) y = 28 + -7.4 x, r2 = 0.019	-7.4	negative	0.019
OTU590	lm(OTU590 ~ SNU) y = 31 + -929 x, r2 = 0.075	-929	negative	0.075	lm(OTU590 ~ RTR) y = 23 + 0.05 x, r2 = 5.3e-08	0.05	positive	5.30E-08	lm(OTU590 ~ BMsst_VS3) y = 33 + -47 x, r2 = 0.078	-47	negative	0.078	lm(OTU590 ~ BMtot_VS3) y = 34 + -17 x, r2 = 0.091	-17	negative	0.091
OTU591	lm(OTU591 ~ SNU) y = 25 + -210 x, r2 = 0.003	-210	negative	0.003	lm(OTU591 ~ RTR) y = 21 + 6 x, r2 = 0.00059	6	positive	0.00059	lm(OTU591 ~ BMsst_VS3) y = 23 + 0.75 x, r2 = 1.5e-05	0.75	positive	1.50E-05	lm(OTU591 ~ BMtot_VS3) y = 23 + -0.64 x, r2 = 1e-04	-0.64	negative	1.00E-04
OTU592	lm(OTU592 ~ SNU) y = 23 + 52 x, r2 = 0.00036	52	positive	0.00036	lm(OTU592 ~ RTR) y = 27 + -13 x, r2 = 0.0049	-13	negative	0.0049	lm(OTU592 ~ BMsst_VS3) y = 26 + -15 x, r2 = 0.012	-15	negative	0.012	lm(OTU592 ~ BMtot_VS3) y = 25 + -3.7 x, r2 = 0.0065	-3.7	negative	0.0065
OTU593	lm(OTU593 ~ SNU) y = 22 + -67 x, r2 = 1.5e-05	-67	negative	1.50E-05	lm(OTU593 ~ RTR) y = 32 + -33 x, r2 = 0.00093	-33	negative	0.00093	lm(OTU593 ~ BMsst_VS3) y = 27 + -29 x, r2 = 0.0012	-29	negative	0.0012	lm(OTU593 ~ BMtot_VS3) y = 28 + -10 x, r2 = 0.0014	-10	negative	0.0014
OTU594	lm(OTU594 ~ SNU) y = 29 + -596 x, r2 = 0.018	-596	negative	0.018	lm(OTU594 ~ RTR) y = 18 + 15 x, r2 = 0.0029	15	positive	0.0029	lm(OTU594 ~ BMsst_VS3) y = 13 + 51 x, r2 = 0.054	51	positive	0.054	lm(OTU594 ~ BMtot_VS3) y = 14 + 14 x, r2 = 0.039	14	positive	0.039
OTU595	lm(OTU595 ~ SNU) y = 25 + -178 x, r2 = 0.0043	-178	negative	0.0043	lm(OTU595 ~ RTR) y = 25 + -7.7 x, r2 = 0.0019	-7.7	negative	0.0019	lm(OTU595 ~ BMsst_VS3) y = 25 + -9.6 x, r2 = 0.005	-9.6	negative	0.005	lm(OTU595 ~ BMtot_VS3) y = 25 + -3.1 x, r2 = 0.0048	-3.1	negative	0.0048
OTU596	lm(OTU596 ~ SNU) y = 32 + -964 x, r2 = 0.085	-964	negative	0.085	lm(OTU596 ~ RTR) y = 21 + 5.6 x, r2 = 0.00068	5.6	positive	0.00068	lm(OTU596 ~ BMsst_VS3) y = 28 + -24 x, r2 = 0.02	-24	negative	0.02	lm(OTU596 ~ BMtot_VS3) y = 29 + -10 x, r2 = 0.035	-10	negative	0.035
OTU597	lm(OTU597 ~ SNU) y = 22 + 124 x, r2 = 0.0021	124	positive	0.0021	lm(OTU597 ~ RTR) y = 26 + -9.3 x, r2 = 0.0029	-9.3	negative	0.0029	lm(OTU597 ~ BMsst_VS3) y = 27 + -20 x, r2 = 0.022	-20	negative	0.022	lm(OTU597 ~ BMtot_VS3) y = 26 + -5.9 x, r2 = 0.018	-5.9	negative	0.018
OTU598	lm(OTU598 ~ SNU) y = 22 + 136 x, r2 = 0.0026	136	positive	0.0026	lm(OTU598 ~ RTR) y = 24 + -4 x, r2 = 0.00055	-4	negative	0.00055	lm(OTU598 ~ BMsst_VS3) y = 26 + -15 x, r2 = 0.012	-15	negative	0.012	lm(OTU598 ~ BMtot_VS3) y = 25 + -3.7 x, r2 = 0.007	-3.7	negative	0.007
OTU599	lm(OTU599 ~ SNU) y = 23 + -24 x, r2 = 7.4e-05	-24	negative	7.40E-05	lm(OTU599 ~ RTR) y = 24 + -4 x, r2 = 0.00048	-4	negative	0.00048	lm(OTU599 ~ BMsst_VS3) y = 26 + -16 x, r2 = 0.013	-16	negative	0.013	lm(OTU599 ~ BMtot_VS3) y = 26 + -5.7 x, r2 = 0.016	-5.7	negative	0.016
OTU600	lm(OTU600 ~ SNU) y = 24 + -150 x, r2 = 0.0014	-150	negative	0.0014	lm(OTU600 ~ RTR) y = 25 + -4.9 x, r2 = 0.00037	-4.9	negative	0.00037	lm(OTU600 ~ BMsst_VS3) y = 24 + -5.6 x, r2 = 8e-04	-5.6	negative	8.00E-04	lm(OTU600 ~ BMtot_VS3) y = 24 + -2.1 x, r2 = 0.001	-2.1	negative	0.001
OTU601	lm(OTU601 ~ SNU) y = 24 + -74 x, r2 = 0.00033	-74	negative	0.00033	lm(OTU601 ~ RTR) y = 26 + -8.7 x, r2 = 0.0011	-8.7	negative	0.0011	lm(OTU601 ~ BMsst_VS3) y = 24 + -4.2 x, r2 = 0.00043	-4.2	negative	0.00043	lm(OTU601 ~ BMtot_VS3) y = 23 + -0.32 x, r2 = 2.4e-05	-0.32	negative	2.40E-05
OTU602	lm(OTU602 ~ SNU) y = 14 + 273 x, r2 = 0.0075	273	positive	0.0075	lm(OTU602 ~ RTR) y = 23 + -19 x, r2 = 0.0083	-19	negative	0.0083	lm(OTU602 ~ BMsst_VS3) y = 19 + -12 x, r2 = 0.0055	-12	negative	0.0055	lm(OTU602 ~ BMtot_VS3) y = 18 + -1.4 x, r2 = 0.00077	-1.4	negative	0.00077
OTU603	lm(OTU603 ~ SNU) y = 19 + 402 x, r2 = 0.016	402	positive	0.016	lm(OTU603 ~ RTR) y = 27 + -13 x, r2 = 0.0039	-13	negative	0.0039	lm(OTU603 ~ BMsst_VS3) y = 25 + -12 x, r2 = 0.0055	-12	negative	0.0055	lm(OTU603 ~ BMtot_VS3) y = 24 + -2.2 x, r2 = 0.0018	-2.2	negative	0.0018
OTU604	lm(OTU604 ~ SNU) y = 27 + -489 x, r2 = 0.026	-489	negative	0.026	lm(OTU604 ~ RTR) y = 17 + 18 x, r2 = 0.0082	18	positive	0.0082	lm(OTU604 ~ BMsst_VS3) y = 23 + 0.66 x, r2 = 1.9e-05	0.66	positive	1.90E-05	lm(OTU604 ~ BMtot_VS3) y = 24 + -1.8 x, r2 = 0.0014	-1.8	negative	0.0014
OTU605	lm(OTU605 ~ SNU) y = 21 + 156 x, r2 = 0.004	156	positive	0.004	lm(OTU605 ~ RTR) y = 26 + -9.4 x, r2 = 0.0035	-9.4	negative	0.0035	lm(OTU605 ~ BMsst_VS3) y = 22 + 4.4 x, r2 = 0.0013	4.4	positive	0.0013	lm(OTU605 ~ BMtot_VS3) y = 21 + 2 x, r2 = 0.0025	2	positive	0.0025
OTU606	lm(OTU606 ~ SNU) y = 22 + -158 x, r2 = 0.00041	-158	negative	0.00041	lm(OTU606 ~ RTR) y = 7.6 + 42 x, r2 = 0.0068	42	positive	0.0068	lm(OTU606 ~ BMsst_VS3) y = 15 + 31 x, r2 = 0.0061	31	positive	0.0061	lm(OTU606 ~ BMtot_VS3) y = 16 + 7.6 x, r2 = 0.0035	7.6	positive	0.0035
OTU607	lm(OTU607 ~ SNU) y = 23 + -119 x, r2 = 0.0016	-119	negative	0.0016	lm(OTU607 ~ RTR) y = 27 + -16 x, r2 = 0.007	-16	negative	0.007	lm(OTU607 ~ BMsst_VS3) y = 22 + -0.71 x, r2 = 2.3e-05	-0.71	negative	2.30E-05	lm(OTU607 ~ BMtot_VS3) y = 22 + 0.2 x, r2 = 1.7e-05	0.2	positive	1.70E-05
OTU608	lm(OTU608 ~ SNU) y = 20 + 294 x, r2 = 0.0079	294	positive	0.0079	lm(OTU608 ~ RTR) y = 18 + 14 x, r2 = 0.0043	14	positive	0.0043	lm(OTU608 ~ BMsst_VS3) y = 18 + 27 x, r2 = 0.026	27	positive	0.026	lm(OTU608 ~ BMtot_VS3) y = 18 + 7.9 x, r2 = 0.021	7.9	positive	0.021
OTU609	lm(OTU609 ~ SNU) y = 28 + -565 x, r2 = 0.028	-565	negative	0.028	lm(OTU609 ~ RTR) y = 4.7 + 56 x, r2 = 0.066	56	positive	0.066	lm(OTU609 ~ BMsst_VS3) y = 19 + 20 x, r2 = 0.013	20	positive	0.013	lm(OTU609 ~ BMtot_VS3) y = 24 + -1.4 x, r2 = 0.00062	-1.4	negative	0.00062
OTU610	lm(OTU610 ~ SNU) y = 19 + 372 x, r2 = 0.016	372	positive	0.016	lm(OTU610 ~ RTR) y = 21 + 3.8 x, r2 = 0.00038	3.8	positive	0.00038	lm(OTU610 ~ BMsst_VS3) y = 21 + 10 x, r2 = 0.0045	10	positive	0.0045	lm(OTU610 ~ BMtot_VS3) y = 21 + 3.2 x, r2 = 0.0042	3.2	positive	0.0042
OTU611	lm(OTU611 ~ SNU) y = 24 + -194 x, r2 = 0.0037	-194	negative	0.0037	lm(OTU611 ~ RTR) y = 26 + -9.7 x, r2 = 0.0022	-9.7	negative	0.0022	lm(OTU611 ~ BMsst_VS3) y = 21 + 8.8 x, r2 = 0.0031	8.8	positive	0.0031	lm(OTU611 ~ BMtot_VS3) y = 21 + 3.1 x, r2 = 0.0035	3.1	positive	0.0035
OTU612	lm(OTU612 ~ SNU) y = 24 + -300 x, r2 = 0.0059	-300	negative	0.0059	lm(OTU612 ~ RTR) y = 9.9 + 36 x, r2 = 0.02	36	positive	0.02	lm(OTU612 ~ BMsst_VS3) y = 22 + -2.9 x, r2 = 0.00022	-2.9	negative	0.00022	lm(OTU612 ~ BMtot_VS3) y = 24 + -4.9 x, r2 = 0.0057	-4.9	negative	0.0057
OTU613	lm(OTU613 ~ SNU) y = 20 + 91 x, r2 = 0.0012	91	positive	0.0012	lm(OTU613 ~ RTR) y = 29 + -26 x, r2 = 0.024	-26	negative	0.024	lm(OTU613 ~ BMsst_VS3) y = 27 + -27 x, r2 = 0.043	-27	negative	0.043	lm(OTU613 ~ BMtot_VS3) y = 25 + -6.5 x, r2 = 0.023	-6.5	negative	0.023
OTU614	lm(OTU614 ~ SNU) y = 21 + 172 x, r2 = 0.0028	172	positive	0.0028	lm(OTU614 ~ RTR) y = 28 + -19 x, r2 = 0.0082	-19	negative	0.0082	lm(OTU614 ~ BMsst_VS3) y = 21 + 4.6 x, r2 = 0.00083	4.6	positive	0.00083	lm(OTU614 ~ BMtot_VS3) y = 20 + 3.6 x, r2 = 0.0047	3.6	positive	0.0047
OTU615	lm(OTU615 ~ SNU) y = 24 + -194 x, r2 = 0.0059	-194	negative	0.0059	lm(OTU615 ~ RTR) y = 24 + -4.4 x, r2 = 0.00073	-4.4	negative	0.00073	lm(OTU615 ~ BMsst_VS3) y = 22 + 0.74 x, r2 = 3.4e-05	0.74	positive	3.40E-05	lm(OTU615 ~ BMtot_VS3) y = 21 + 1.1 x, r2 = 0.00075	1.1	positive	0.00075
OTU616	lm(OTU616 ~ SNU) y = 22 + -6.8 x, r2 = 6.6e-06	-6.8	negative	6.60E-06	lm(OTU616 ~ RTR) y = 29 + -24 x, r2 = 0.02	-24	negative	0.02	lm(OTU616 ~ BMsst_VS3) y = 24 + -13 x, r2 = 0.0091	-13	negative	0.0091	lm(OTU616 ~ BMtot_VS3) y = 23 + -1.5 x, r2 = 0.0012	-1.5	negative	0.0012
OTU617	lm(OTU617 ~ SNU) y = 24 + -197 x, r2 = 0.0045	-197	negative	0.0045	lm(OTU617 ~ RTR) y = 19 + 11 x, r2 = 0.0035	11	positive	0.0035	lm(OTU617 ~ BMsst_VS3) y = 23 + -3.1 x, r2 = 0.00045	-3.1	negative	0.00045	lm(OTU617 ~ BMtot_VS3) y = 24 + -2.7 x, r2 = 0.0031	-2.7	negative	0.0031
OTU618	lm(OTU618 ~ SNU) y = 22 + -46 x, r2 = 0.00012	-46	negative	0.00012	lm(OTU618 ~ RTR) y = 19 + 9.4 x, r2 = 0.0011	9.4	positive	0.0011	lm(OTU618 ~ BMsst_VS3) y = 20 + 7.3 x, r2 = 0.0012	7.3	positive	0.0012	lm(OTU618 ~ BMtot_VS3) y = 21 + 1.3 x, r2 = 0.00032	1.3	positive	0.00032
OTU619	lm(OTU619 ~ SNU) y = 22 + -100 x, r2 = 0.00099	-100	negative	0.00099	lm(OTU619 ~ RTR) y = 21 + 1.6 x, r2 = 6.3e-05	1.6	positive	6.30E-05	lm(OTU619 ~ BMsst_VS3) y = 23 + -7 x, r2 = 0.0019	-7	negative	0.0019	lm(OTU619 ~ BMtot_VS3) y = 23 + -3 x, r2 = 0.0034	-3	negative	0.0034
OTU620	lm(OTU620 ~ SNU) y = 22 + -5.7 x, r2 = 4.6e-06	-5.7	negative	4.60E-06	lm(OTU620 ~ RTR) y = 20 + 6.1 x, r2 = 0.0013	6.1	positive	0.0013	lm(OTU620 ~ BMsst_VS3) y = 25 + -15 x, r2 = 0.013	-15	negative	0.013	lm(OTU620 ~ BMtot_VS3) y = 25 + -5.4 x, r2 = 0.015	-5.4	negative	0.015
OTU621	lm(OTU621 ~ SNU) y = 22 + -85 x, r2 = 0.00093	-85	negative	0.00093	lm(OTU621 ~ RTR) y = 17 + 14 x, r2 = 0.006	14	positive	0.006	lm(OTU621 ~ BMsst_VS3) y = 22 + -2.4 x, r2 = 0.00028	-2.4	negative	0.00028	lm(OTU621 ~ BMtot_VS3) y = 23 + -2.3 x, r2 = 0.0026	-2.3	negative	0.0026
OTU622	lm(OTU622 ~ SNU) y = 19 + 340 x, r2 = 0.0081	340	positive	0.0081	lm(OTU622 ~ RTR) y = 26 + -13 x, r2 = 0.0029	-13	negative	0.0029	lm(OTU622 ~ BMsst_VS3) y = 21 + 3.3 x, r2 = 3e-04	3.3	positive	3.00E-04	lm(OTU622 ~ BMtot_VS3) y = 21 + 2 x, r2 = 0.001	2	positive	0.001
OTU623	lm(OTU623 ~ SNU) y = 18 + 389 x, r2 = 0.016	389	positive	0.016	lm(OTU623 ~ RTR) y = 33 + -38 x, r2 = 0.035	-38	negative	0.035	lm(OTU623 ~ BMsst_VS3) y = 24 + -15 x, r2 = 0.0099	-15	negative	0.0099	lm(OTU623 ~ BMtot_VS3) y = 22 + -1.3 x, r2 = 7e-04	-1.3	negative	7.00E-04
OTU624	lm(OTU624 ~ SNU) y = 24 + -298 x, r2 = 0.01	-298	negative	0.01	lm(OTU624 ~ RTR) y = 18 + 11 x, r2 = 0.0031	11	positive	0.0031	lm(OTU624 ~ BMsst_VS3) y = 22 + -4 x, r2 = 0.00072	-4	negative	0.00072	lm(OTU624 ~ BMtot_VS3) y = 23 + -2.9 x, r2 = 0.0035	-2.9	negative	0.0035
OTU625	lm(OTU625 ~ SNU) y = 22 + -39 x, r2 = 0.00018	-39	negative	0.00018	lm(OTU625 ~ RTR) y = 18 + 11 x, r2 = 0.0039	11	positive	0.0039	lm(OTU625 ~ BMsst_VS3) y = 25 + -13 x, r2 = 0.0089	-13	negative	0.0089	lm(OTU625 ~ BMtot_VS3) y = 25 + -5.3 x, r2 = 0.013	-5.3	negative	0.013
OTU626	lm(OTU626 ~ SNU) y = 22 + -72 x, r2 = 0.00071	-72	negative	0.00071	lm(OTU626 ~ RTR) y = 23 + -4.3 x, r2 = 0.00059	-4.3	negative	0.00059	lm(OTU626 ~ BMsst_VS3) y = 23 + -11 x, r2 = 0.0068	-11	negative	0.0068	lm(OTU626 ~ BMtot_VS3) y = 23 + -3.1 x, r2 = 0.0049	-3.1	negative	0.0049
OTU627	lm(OTU627 ~ SNU) y = 21 + 55 x, r2 = 0.00046	55	positive	0.00046	lm(OTU627 ~ RTR) y = 26 + -15 x, r2 = 0.0083	-15	negative	0.0083	lm(OTU627 ~ BMsst_VS3) y = 25 + -16 x, r2 = 0.016	-16	negative	0.016	lm(OTU627 ~ BMtot_VS3) y = 23 + -3.2 x, r2 = 0.006	-3.2	negative	0.006
OTU628	lm(OTU628 ~ SNU) y = 21 + 14 x, r2 = 1.9e-05	14	positive	1.90E-05	lm(OTU628 ~ RTR) y = 12 + 29 x, r2 = 0.02	29	positive	0.02	lm(OTU628 ~ BMsst_VS3) y = 21 + -2.8 x, r2 = 0.00031	-2.8	negative	0.00031	lm(OTU628 ~ BMtot_VS3) y = 23 + -2.8 x, r2 = 0.0029	-2.8	negative	0.0029
OTU629	lm(OTU629 ~ SNU) y = 18 + 356 x, r2 = 0.013	356	positive	0.013	lm(OTU629 ~ RTR) y = 22 + -3.4 x, r2 = 0.00028	-3.4	negative	0.00028	lm(OTU629 ~ BMsst_VS3) y = 30 + -46 x, r2 = 0.086	-46	negative	0.086	lm(OTU629 ~ BMtot_VS3) y = 30 + -14 x, r2 = 0.075	-14	negative	0.075
OTU630	lm(OTU630 ~ SNU) y = 22 + -156 x, r2 = 0.0042	-156	negative	0.0042	lm(OTU630 ~ RTR) y = 18 + 9.9 x, r2 = 0.004	9.9	positive	0.004	lm(OTU630 ~ BMsst_VS3) y = 19 + 9.3 x, r2 = 0.0059	9.3	positive	0.0059	lm(OTU630 ~ BMtot_VS3) y = 20 + 0.83 x, r2 = 0.00044	0.83	positive	0.00044
OTU631	lm(OTU631 ~ SNU) y = 24 + -205 x, r2 = 0.004	-205	negative	0.004	lm(OTU631 ~ RTR) y = 19 + 9.2 x, r2 = 0.0019	9.2	positive	0.0019	lm(OTU631 ~ BMsst_VS3) y = 26 + -21 x, r2 = 0.016	-21	negative	0.016	lm(OTU631 ~ BMtot_VS3) y = 27 + -8.9 x, r2 = 0.028	-8.9	negative	0.028
OTU632	lm(OTU632 ~ SNU) y = 22 + -129 x, r2 = 0.0022	-129	negative	0.0022	lm(OTU632 ~ RTR) y = 22 + -2 x, r2 = 0.00013	-2	negative	0.00013	lm(OTU632 ~ BMsst_VS3) y = 26 + -25 x, r2 = 0.033	-25	negative	0.033	lm(OTU632 ~ BMtot_VS3) y = 26 + -7.9 x, r2 = 0.031	-7.9	negative	0.031
OTU633	lm(OTU633 ~ SNU) y = 17 + 461 x, r2 = 0.022	461	positive	0.022	lm(OTU633 ~ RTR) y = 26 + -15 x, r2 = 0.0054	-15	negative	0.0054	lm(OTU633 ~ BMsst_VS3) y = 22 + -4 x, r2 = 0.00066	-4	negative	0.00066	lm(OTU633 ~ BMtot_VS3) y = 20 + 1.5 x, r2 = 0.00089	1.5	positive	0.00089
OTU634	lm(OTU634 ~ SNU) y = 21 + -10 x, r2 = 6.6e-06	-10	negative	6.60E-06	lm(OTU634 ~ RTR) y = 28 + -20 x, r2 = 0.0061	-20	negative	0.0061	lm(OTU634 ~ BMsst_VS3) y = 27 + -31 x, r2 = 0.025	-31	negative	0.025	lm(OTU634 ~ BMtot_VS3) y = 26 + -8.4 x, r2 = 0.016	-8.4	negative	0.016
OTU635	lm(OTU635 ~ SNU) y = 19 + 188 x, r2 = 0.0029	188	positive	0.0029	lm(OTU635 ~ RTR) y = 27 + -20 x, r2 = 0.0081	-20	negative	0.0081	lm(OTU635 ~ BMsst_VS3) y = 21 + -2.3 x, r2 = 0.00017	-2.3	negative	0.00017	lm(OTU635 ~ BMtot_VS3) y = 20 + 0.78 x, r2 = 0.00018	0.78	positive	0.00018
OTU636	lm(OTU636 ~ SNU) y = 18 + 173 x, r2 = 0.0045	173	positive	0.0045	lm(OTU636 ~ RTR) y = 26 + -19 x, r2 = 0.013	-19	negative	0.013	lm(OTU636 ~ BMsst_VS3) y = 22 + -9.5 x, r2 = 0.0054	-9.5	negative	0.0054	lm(OTU636 ~ BMtot_VS3) y = 21 + -1.4 x, r2 = 0.0011	-1.4	negative	0.0011
OTU637	lm(OTU637 ~ SNU) y = 16 + 534 x, r2 = 0.025	534	positive	0.025	lm(OTU637 ~ RTR) y = 34 + -39 x, r2 = 0.032	-39	negative	0.032	lm(OTU637 ~ BMsst_VS3) y = 20 + 4.4 x, r2 = 0.00067	4.4	positive	0.00067	lm(OTU637 ~ BMtot_VS3) y = 17 + 6.6 x, r2 = 0.014	6.6	positive	0.014
OTU638	lm(OTU638 ~ SNU) y = 22 + -82 x, r2 = 0.0011	-82	negative	0.0011	lm(OTU638 ~ RTR) y = 21 + 0.55 x, r2 = 1.2e-05	0.55	positive	1.20E-05	lm(OTU638 ~ BMsst_VS3) y = 21 + -0.49 x, r2 = 1.6e-05	-0.49	negative	1.60E-05	lm(OTU638 ~ BMtot_VS3) y = 21 + 0.57 x, r2 = 0.00019	0.57	positive	0.00019
OTU639	lm(OTU639 ~ SNU) y = 22 + -125 x, r2 = 0.0016	-125	negative	0.0016	lm(OTU639 ~ RTR) y = 18 + 11 x, r2 = 0.0027	11	positive	0.0027	lm(OTU639 ~ BMsst_VS3) y = 22 + -2 x, r2 = 0.00016	-2	negative	0.00016	lm(OTU639 ~ BMtot_VS3) y = 23 + -2.5 x, r2 = 0.0023	-2.5	negative	0.0023
OTU640	lm(OTU640 ~ SNU) y = 17 + 430 x, r2 = 0.023	430	positive	0.023	lm(OTU640 ~ RTR) y = 28 + -22 x, r2 = 0.015	-22	negative	0.015	lm(OTU640 ~ BMsst_VS3) y = 23 + -11 x, r2 = 0.0066	-11	negative	0.0066	lm(OTU640 ~ BMtot_VS3) y = 21 + -0.42 x, r2 = 8.3e-05	-0.42	negative	8.30E-05
OTU641	lm(OTU641 ~ SNU) y = 22 + -55 x, r2 = 0.00046	-55	negative	0.00046	lm(OTU641 ~ RTR) y = 22 + -2.9 x, r2 = 0.00031	-2.9	negative	0.00031	lm(OTU641 ~ BMsst_VS3) y = 19 + 8.6 x, r2 = 0.0046	8.6	positive	0.0046	lm(OTU641 ~ BMtot_VS3) y = 19 + 3.3 x, r2 = 0.0061	3.3	positive	0.0061
OTU642	lm(OTU642 ~ SNU) y = 21 + -32 x, r2 = 2e-04	-32	negative	2.00E-04	lm(OTU642 ~ RTR) y = 23 + -5.3 x, r2 = 0.0013	-5.3	negative	0.0013	lm(OTU642 ~ BMsst_VS3) y = 22 + -6.3 x, r2 = 0.0031	-6.3	negative	0.0031	lm(OTU642 ~ BMtot_VS3) y = 22 + -2.2 x, r2 = 0.0034	-2.2	negative	0.0034
OTU643	lm(OTU643 ~ SNU) y = 22 + -54 x, r2 = 0.00046	-54	negative	0.00046	lm(OTU643 ~ RTR) y = 30 + -28 x, r2 = 0.029	-28	negative	0.029	lm(OTU643 ~ BMsst_VS3) y = 23 + -8.2 x, r2 = 0.0042	-8.2	negative	0.0042	lm(OTU643 ~ BMtot_VS3) y = 21 + 0.65 x, r2 = 0.00025	0.65	positive	0.00025
OTU644	lm(OTU644 ~ SNU) y = 19 + 173 x, r2 = 0.0041	173	positive	0.0041	lm(OTU644 ~ RTR) y = 23 + -7.7 x, r2 = 0.002	-7.7	negative	0.002	lm(OTU644 ~ BMsst_VS3) y = 20 + 5.3 x, r2 = 0.0016	5.3	positive	0.0016	lm(OTU644 ~ BMtot_VS3) y = 19 + 3.2 x, r2 = 0.0051	3.2	positive	0.0051
OTU645	lm(OTU645 ~ SNU) y = 18 + 226 x, r2 = 0.0033	226	positive	0.0033	lm(OTU645 ~ RTR) y = 22 + -6.3 x, r2 = 0.00063	-6.3	negative	0.00063	lm(OTU645 ~ BMsst_VS3) y = 34 + -68 x, r2 = 0.12	-68	negative	0.12	lm(OTU645 ~ BMtot_VS3) y = 34 + -21 x, r2 = 0.11	-21	negative	0.11
OTU646	lm(OTU646 ~ SNU) y = 23 + -129 x, r2 = 0.00094	-129	negative	0.00094	lm(OTU646 ~ RTR) y = 2.7 + 58 x, r2 = 0.046	58	positive	0.046	lm(OTU646 ~ BMsst_VS3) y = 16 + 29 x, r2 = 0.019	29	positive	0.019	lm(OTU646 ~ BMtot_VS3) y = 20 + 2.3 x, r2 = 0.0011	2.3	positive	0.0011
OTU647	lm(OTU647 ~ SNU) y = 19 + 100 x, r2 = 0.0014	100	positive	0.0014	lm(OTU647 ~ RTR) y = 25 + -16 x, r2 = 0.0083	-16	negative	0.0083	lm(OTU647 ~ BMsst_VS3) y = 23 + -15 x, r2 = 0.013	-15	negative	0.013	lm(OTU647 ~ BMtot_VS3) y = 23 + -3.9 x, r2 = 0.0079	-3.9	negative	0.0079
OTU648	lm(OTU648 ~ SNU) y = 17 + 373 x, r2 = 0.013	373	positive	0.013	lm(OTU648 ~ RTR) y = 23 + -7.7 x, r2 = 0.0014	-7.7	negative	0.0014	lm(OTU648 ~ BMsst_VS3) y = 20 + 0.33 x, r2 = 4.1e-06	0.33	positive	4.10E-06	lm(OTU648 ~ BMtot_VS3) y = 20 + 1.1 x, r2 = 0.00043	1.1	positive	0.00043
OTU649	lm(OTU649 ~ SNU) y = 15 + 504 x, r2 = 0.0093	504	positive	0.0093	lm(OTU649 ~ RTR) y = 20 + -1.5 x, r2 = 1.9e-05	-1.5	negative	1.90E-05	lm(OTU649 ~ BMsst_VS3) y = 17 + 15 x, r2 = 0.0031	15	positive	0.0031	lm(OTU649 ~ BMtot_VS3) y = 16 + 6.8 x, r2 = 0.0062	6.8	positive	0.0062
OTU650	lm(OTU650 ~ SNU) y = 24 + -347 x, r2 = 0.011	-347	negative	0.011	lm(OTU650 ~ RTR) y = 13 + 22 x, r2 = 0.011	22	positive	0.011	lm(OTU650 ~ BMsst_VS3) y = 20 + 4.5 x, r2 = 0.00071	4.5	positive	0.00071	lm(OTU650 ~ BMtot_VS3) y = 21 + -1.5 x, r2 = 0.00075	-1.5	negative	0.00075
OTU651	lm(OTU651 ~ SNU) y = 21 + -58 x, r2 = 0.00046	-58	negative	0.00046	lm(OTU651 ~ RTR) y = 30 + -28 x, r2 = 0.027	-28	negative	0.027	lm(OTU651 ~ BMsst_VS3) y = 24 + -15 x, r2 = 0.012	-15	negative	0.012	lm(OTU651 ~ BMtot_VS3) y = 21 + -0.87 x, r2 = 0.00039	-0.87	negative	0.00039
OTU652	lm(OTU652 ~ SNU) y = 38 + -1863 x, r2 = 0.015	-1863	negative	0.015	lm(OTU652 ~ RTR) y = 30 + -27 x, r2 = 0.00072	-27	negative	0.00072	lm(OTU652 ~ BMsst_VS3) y = 31 + -47 x, r2 = 0.0036	-47	negative	0.0036	lm(OTU652 ~ BMtot_VS3) y = 30 + -13 x, r2 = 0.0027	-13	negative	0.0027
OTU653	lm(OTU653 ~ SNU) y = 19 + 120 x, r2 = 0.0016	120	positive	0.0016	lm(OTU653 ~ RTR) y = 31 + -32 x, r2 = 0.028	-32	negative	0.028	lm(OTU653 ~ BMsst_VS3) y = 21 + -5.2 x, r2 = 0.0012	-5.2	negative	0.0012	lm(OTU653 ~ BMtot_VS3) y = 20 + 1.1 x, r2 = 0.00048	1.1	positive	0.00048
OTU654	lm(OTU654 ~ SNU) y = 22 + -136 x, r2 = 0.0031	-136	negative	0.0031	lm(OTU654 ~ RTR) y = 23 + -6.1 x, r2 = 0.0015	-6.1	negative	0.0015	lm(OTU654 ~ BMsst_VS3) y = 23 + -10 x, r2 = 0.0066	-10	negative	0.0066	lm(OTU654 ~ BMtot_VS3) y = 23 + -3.2 x, r2 = 0.0064	-3.2	negative	0.0064
OTU655	lm(OTU655 ~ SNU) y = 20 + -138 x, r2 = 0.003	-138	negative	0.003	lm(OTU655 ~ RTR) y = 21 + -6.4 x, r2 = 0.0016	-6.4	negative	0.0016	lm(OTU655 ~ BMsst_VS3) y = 22 + -13 x, r2 = 0.01	-13	negative	0.01	lm(OTU655 ~ BMtot_VS3) y = 22 + -4 x, r2 = 0.0093	-4	negative	0.0093
OTU656	lm(OTU656 ~ SNU) y = 20 + 98 x, r2 = 0.001	98	positive	0.001	lm(OTU656 ~ RTR) y = 24 + -11 x, r2 = 0.003	-11	negative	0.003	lm(OTU656 ~ BMsst_VS3) y = 24 + -16 x, r2 = 0.011	-16	negative	0.011	lm(OTU656 ~ BMtot_VS3) y = 23 + -4.3 x, r2 = 0.0072	-4.3	negative	0.0072
OTU657	lm(OTU657 ~ SNU) y = 23 + -264 x, r2 = 0.00056	-264	negative	0.00056	lm(OTU657 ~ RTR) y = -16 + 113 x, r2 = 0.024	113	positive	0.024	lm(OTU657 ~ BMsst_VS3) y = 14 + 31 x, r2 = 0.003	31	positive	0.003	lm(OTU657 ~ BMtot_VS3) y = 23 + -3.8 x, r2 = 0.00042	-3.8	negative	0.00042
OTU658	lm(OTU658 ~ SNU) y = 21 + -37 x, r2 = 0.00015	-37	negative	0.00015	lm(OTU658 ~ RTR) y = 25 + -13 x, r2 = 0.0049	-13	negative	0.0049	lm(OTU658 ~ BMsst_VS3) y = 19 + 10 x, r2 = 0.0045	10	positive	0.0045	lm(OTU658 ~ BMtot_VS3) y = 18 + 4.9 x, r2 = 0.01	4.9	positive	0.01
OTU659	lm(OTU659 ~ SNU) y = 27 + -706 x, r2 = 0.052	-706	negative	0.052	lm(OTU659 ~ RTR) y = -0.75 + 68 x, r2 = 0.12	68	positive	0.12	lm(OTU659 ~ BMsst_VS3) y = 18 + 16 x, r2 = 0.011	16	positive	0.011	lm(OTU659 ~ BMtot_VS3) y = 23 + -3.6 x, r2 = 0.005	-3.6	negative	0.005
OTU660	lm(OTU660 ~ SNU) y = 25 + -520 x, r2 = 0.03	-520	negative	0.03	lm(OTU660 ~ RTR) y = 16 + 13 x, r2 = 0.0045	13	positive	0.0045	lm(OTU660 ~ BMsst_VS3) y = 23 + -15 x, r2 = 0.0098	-15	negative	0.0098	lm(OTU660 ~ BMtot_VS3) y = 25 + -7.2 x, r2 = 0.021	-7.2	negative	0.021
OTU661	lm(OTU661 ~ SNU) y = 24 + -379 x, r2 = 0.024	-379	negative	0.024	lm(OTU661 ~ RTR) y = 19 + 4.7 x, r2 = 0.00086	4.7	positive	0.00086	lm(OTU661 ~ BMsst_VS3) y = 21 + -2.6 x, r2 = 0.00045	-2.6	negative	0.00045	lm(OTU661 ~ BMtot_VS3) y = 21 + -1.8 x, r2 = 0.002	-1.8	negative	0.002
OTU662	lm(OTU662 ~ SNU) y = 17 + 384 x, r2 = 0.019	384	positive	0.019	lm(OTU662 ~ RTR) y = 30 + -29 x, r2 = 0.025	-29	negative	0.025	lm(OTU662 ~ BMsst_VS3) y = 20 + 3.9 x, r2 = 0.00077	3.9	positive	0.00077	lm(OTU662 ~ BMtot_VS3) y = 18 + 3.9 x, r2 = 0.0073	3.9	positive	0.0073
OTU663	lm(OTU663 ~ SNU) y = 25 + -514 x, r2 = 0.029	-514	negative	0.029	lm(OTU663 ~ RTR) y = 24 + -12 x, r2 = 0.0036	-12	negative	0.0036	lm(OTU663 ~ BMsst_VS3) y = 19 + 8 x, r2 = 0.0027	8	positive	0.0027	lm(OTU663 ~ BMtot_VS3) y = 18 + 3 x, r2 = 0.0036	3	positive	0.0036
OTU664	lm(OTU664 ~ SNU) y = 19 + 117 x, r2 = 0.0025	117	positive	0.0025	lm(OTU664 ~ RTR) y = 20 + -0.61 x, r2 = 1.6e-05	-0.61	negative	1.60E-05	lm(OTU664 ~ BMsst_VS3) y = 20 + -2 x, r2 = 0.00029	-2	negative	0.00029	lm(OTU664 ~ BMtot_VS3) y = 20 + -1.1 x, r2 = 0.00088	-1.1	negative	0.00088
OTU665	lm(OTU665 ~ SNU) y = 23 + -350 x, r2 = 0.012	-350	negative	0.012	lm(OTU665 ~ RTR) y = 21 + -2.7 x, r2 = 0.00017	-2.7	negative	0.00017	lm(OTU665 ~ BMsst_VS3) y = 22 + -6.6 x, r2 = 0.0017	-6.6	negative	0.0017	lm(OTU665 ~ BMtot_VS3) y = 22 + -2.2 x, r2 = 0.0017	-2.2	negative	0.0017
OTU666	lm(OTU666 ~ SNU) y = 15 + 542 x, r2 = 0.012	542	positive	0.012	lm(OTU666 ~ RTR) y = 25 + -18 x, r2 = 0.0034	-18	negative	0.0034	lm(OTU666 ~ BMsst_VS3) y = 15 + 20 x, r2 = 0.007	20	positive	0.007	lm(OTU666 ~ BMtot_VS3) y = 13 + 10 x, r2 = 0.017	10	positive	0.017
OTU667	lm(OTU667 ~ SNU) y = 20 + -19 x, r2 = 5.7e-05	-19	negative	5.70E-05	lm(OTU667 ~ RTR) y = 26 + -19 x, r2 = 0.013	-19	negative	0.013	lm(OTU667 ~ BMsst_VS3) y = 21 + -6 x, r2 = 0.0021	-6	negative	0.0021	lm(OTU667 ~ BMtot_VS3) y = 20 + 0.97 x, r2 = 0.00053	0.97	positive	0.00053
OTU668	lm(OTU668 ~ SNU) y = 20 + -24 x, r2 = 9.2e-05	-24	negative	9.20E-05	lm(OTU668 ~ RTR) y = 25 + -16 x, r2 = 0.0099	-16	negative	0.0099	lm(OTU668 ~ BMsst_VS3) y = 21 + -5.8 x, r2 = 0.0022	-5.8	negative	0.0022	lm(OTU668 ~ BMtot_VS3) y = 20 + -0.21 x, r2 = 2.8e-05	-0.21	negative	2.80E-05
OTU669	lm(OTU669 ~ SNU) y = 27 + -743 x, r2 = 0.032	-743	negative	0.032	lm(OTU669 ~ RTR) y = 14 + 19 x, r2 = 0.0051	19	positive	0.0051	lm(OTU669 ~ BMsst_VS3) y = 15 + 27 x, r2 = 0.018	27	positive	0.018	lm(OTU669 ~ BMtot_VS3) y = 17 + 5.2 x, r2 = 0.0058	5.2	positive	0.0058
OTU670	lm(OTU670 ~ SNU) y = 17 + 460 x, r2 = 0.0069	460	positive	0.0069	lm(OTU670 ~ RTR) y = 21 + -0.63 x, r2 = 3.1e-06	-0.63	negative	3.10E-06	lm(OTU670 ~ BMsst_VS3) y = 19 + 9.6 x, r2 = 0.0012	9.6	positive	0.0012	lm(OTU670 ~ BMtot_VS3) y = 18 + 3.8 x, r2 = 0.0018	3.8	positive	0.0018
OTU671	lm(OTU671 ~ SNU) y = 19 + 85 x, r2 = 0.00083	85	positive	0.00083	lm(OTU671 ~ RTR) y = 22 + -7.9 x, r2 = 0.0017	-7.9	negative	0.0017	lm(OTU671 ~ BMsst_VS3) y = 16 + 14 x, r2 = 0.0089	14	positive	0.0089	lm(OTU671 ~ BMtot_VS3) y = 16 + 5 x, r2 = 0.011	5	positive	0.011
OTU672	lm(OTU672 ~ SNU) y = 21 + -75 x, r2 = 9e-04	-75	negative	9.00E-04	lm(OTU672 ~ RTR) y = 15 + 15 x, r2 = 0.0092	15	positive	0.0092	lm(OTU672 ~ BMsst_VS3) y = 22 + -11 x, r2 = 0.0084	-11	negative	0.0084	lm(OTU672 ~ BMtot_VS3) y = 24 + -5.7 x, r2 = 0.019	-5.7	negative	0.019
OTU673	lm(OTU673 ~ SNU) y = 22 + -248 x, r2 = 0.0073	-248	negative	0.0073	lm(OTU673 ~ RTR) y = 19 + 2.8 x, r2 = 0.00023	2.8	positive	0.00023	lm(OTU673 ~ BMsst_VS3) y = 22 + -8.3 x, r2 = 0.0032	-8.3	negative	0.0032	lm(OTU673 ~ BMtot_VS3) y = 22 + -3.3 x, r2 = 0.0048	-3.3	negative	0.0048
OTU674	lm(OTU674 ~ SNU) y = 19 + -70 x, r2 = 0.00088	-70	negative	0.00088	lm(OTU674 ~ RTR) y = 17 + 4.5 x, r2 = 0.00088	4.5	positive	0.00088	lm(OTU674 ~ BMsst_VS3) y = 20 + -8.2 x, r2 = 0.0049	-8.2	negative	0.0049	lm(OTU674 ~ BMtot_VS3) y = 20 + -3.1 x, r2 = 0.0065	-3.1	negative	0.0065
OTU675	lm(OTU675 ~ SNU) y = 20 + -29 x, r2 = 2.8e-05	-29	negative	2.80E-05	lm(OTU675 ~ RTR) y = 23 + -11 x, r2 = 0.001	-11	negative	0.001	lm(OTU675 ~ BMsst_VS3) y = 21 + -8.6 x, r2 = 0.00098	-8.6	negative	0.00098	lm(OTU675 ~ BMtot_VS3) y = 21 + -1.5 x, r2 = 0.00028	-1.5	negative	0.00028
OTU676	lm(OTU676 ~ SNU) y = 14 + 578 x, r2 = 0.026	578	positive	0.026	lm(OTU676 ~ RTR) y = 23 + -13 x, r2 = 0.0031	-13	negative	0.0031	lm(OTU676 ~ BMsst_VS3) y = 21 + -11 x, r2 = 0.004	-11	negative	0.004	lm(OTU676 ~ BMtot_VS3) y = 20 + -2.2 x, r2 = 0.0014	-2.2	negative	0.0014
OTU677	lm(OTU677 ~ SNU) y = 20 + -77 x, r2 = 0.00057	-77	negative	0.00057	lm(OTU677 ~ RTR) y = 20 + -0.88 x, r2 = 1.8e-05	-0.88	negative	1.80E-05	lm(OTU677 ~ BMsst_VS3) y = 20 + -0.35 x, r2 = 4.6e-06	-0.35	negative	4.60E-06	lm(OTU677 ~ BMtot_VS3) y = 20 + 0.032 x, r2 = 3.6e-07	0.032	positive	3.60E-07
OTU678	lm(OTU678 ~ SNU) y = 17 + 225 x, r2 = 0.0082	225	positive	0.0082	lm(OTU678 ~ RTR) y = 27 + -25 x, r2 = 0.024	-25	negative	0.024	lm(OTU678 ~ BMsst_VS3) y = 22 + -15 x, r2 = 0.014	-15	negative	0.014	lm(OTU678 ~ BMtot_VS3) y = 20 + -1.3 x, r2 = 0.00097	-1.3	negative	0.00097
OTU679	lm(OTU679 ~ SNU) y = 22 + -237 x, r2 = 0.0095	-237	negative	0.0095	lm(OTU679 ~ RTR) y = 9 + 35 x, r2 = 0.048	35	positive	0.048	lm(OTU679 ~ BMsst_VS3) y = 21 + -2.5 x, r2 = 0.00041	-2.5	negative	0.00041	lm(OTU679 ~ BMtot_VS3) y = 23 + -3.9 x, r2 = 0.0096	-3.9	negative	0.0096
OTU680	lm(OTU680 ~ SNU) y = 21 + -104 x, r2 = 0.0012	-104	negative	0.0012	lm(OTU680 ~ RTR) y = 18 + 7.2 x, r2 = 0.0013	7.2	positive	0.0013	lm(OTU680 ~ BMsst_VS3) y = 16 + 21 x, r2 = 0.019	21	positive	0.019	lm(OTU680 ~ BMtot_VS3) y = 16 + 5.9 x, r2 = 0.014	5.9	positive	0.014
OTU681	lm(OTU681 ~ SNU) y = 18 + 161 x, r2 = 0.0039	161	positive	0.0039	lm(OTU681 ~ RTR) y = 21 + -4.4 x, r2 = 0.00071	-4.4	negative	0.00071	lm(OTU681 ~ BMsst_VS3) y = 20 + -3.1 x, r2 = 0.00059	-3.1	negative	0.00059	lm(OTU681 ~ BMtot_VS3) y = 20 + -0.77 x, r2 = 0.00034	-0.77	negative	0.00034
OTU682	lm(OTU682 ~ SNU) y = 21 + -117 x, r2 = 0.00028	-117	negative	0.00028	lm(OTU682 ~ RTR) y = 22 + -9.1 x, r2 = 4e-04	-9.1	negative	4.00E-04	lm(OTU682 ~ BMsst_VS3) y = 31 + -56 x, r2 = 0.025	-56	negative	0.025	lm(OTU682 ~ BMtot_VS3) y = 30 + -17 x, r2 = 0.021	-17	negative	0.021
OTU683	lm(OTU683 ~ SNU) y = 18 + 147 x, r2 = 0.004	147	positive	0.004	lm(OTU683 ~ RTR) y = 24 + -16 x, r2 = 0.012	-16	negative	0.012	lm(OTU683 ~ BMsst_VS3) y = 21 + -7.9 x, r2 = 0.0046	-7.9	negative	0.0046	lm(OTU683 ~ BMtot_VS3) y = 19 + -0.21 x, r2 = 3e-05	-0.21	negative	3.00E-05
OTU684	lm(OTU684 ~ SNU) y = 23 + -398 x, r2 = 0.032	-398	negative	0.032	lm(OTU684 ~ RTR) y = 19 + 2.8 x, r2 = 0.00038	2.8	positive	0.00038	lm(OTU684 ~ BMsst_VS3) y = 23 + -16 x, r2 = 0.02	-16	negative	0.02	lm(OTU684 ~ BMtot_VS3) y = 23 + -6.4 x, r2 = 0.031	-6.4	negative	0.031
OTU685	lm(OTU685 ~ SNU) y = 18 + 151 x, r2 = 0.003	151	positive	0.003	lm(OTU685 ~ RTR) y = 25 + -18 x, r2 = 0.011	-18	negative	0.011	lm(OTU685 ~ BMsst_VS3) y = 21 + -7 x, r2 = 0.0026	-7	negative	0.0026	lm(OTU685 ~ BMtot_VS3) y = 20 + -0.05 x, r2 = 1.2e-06	-0.05	negative	1.20E-06
OTU686	lm(OTU686 ~ SNU) y = 20 + -86 x, r2 = 0.00088	-86	negative	0.00088	lm(OTU686 ~ RTR) y = 19 + 1.2 x, r2 = 3.9e-05	1.2	positive	3.90E-05	lm(OTU686 ~ BMsst_VS3) y = 20 + -5.6 x, r2 = 0.0015	-5.6	negative	0.0015	lm(OTU686 ~ BMtot_VS3) y = 20 + -1.1 x, r2 = 0.00052	-1.1	negative	0.00052
OTU687	lm(OTU687 ~ SNU) y = 20 + -134 x, r2 = 0.001	-134	negative	0.001	lm(OTU687 ~ RTR) y = 23 + -14 x, r2 = 0.0027	-14	negative	0.0027	lm(OTU687 ~ BMsst_VS3) y = 21 + -11 x, r2 = 0.0025	-11	negative	0.0025	lm(OTU687 ~ BMtot_VS3) y = 20 + -1.5 x, r2 = 0.00049	-1.5	negative	0.00049
OTU688	lm(OTU688 ~ SNU) y = 19 + -37 x, r2 = 0.00026	-37	negative	0.00026	lm(OTU688 ~ RTR) y = 14 + 16 x, r2 = 0.012	16	positive	0.012	lm(OTU688 ~ BMsst_VS3) y = 19 + 1.6 x, r2 = 2e-04	1.6	positive	2.00E-04	lm(OTU688 ~ BMtot_VS3) y = 20 + -2.1 x, r2 = 0.0032	-2.1	negative	0.0032
OTU689	lm(OTU689 ~ SNU) y = 21 + -256 x, r2 = 0.012	-256	negative	0.012	lm(OTU689 ~ RTR) y = 12 + 21 x, r2 = 0.019	21	positive	0.019	lm(OTU689 ~ BMsst_VS3) y = 18 + 4.9 x, r2 = 0.0017	4.9	positive	0.0017	lm(OTU689 ~ BMtot_VS3) y = 20 + -1.5 x, r2 = 0.0016	-1.5	negative	0.0016
OTU690	lm(OTU690 ~ SNU) y = 18 + 83 x, r2 = 0.0018	83	positive	0.0018	lm(OTU690 ~ RTR) y = 18 + 2.2 x, r2 = 3e-04	2.2	positive	3.00E-04	lm(OTU690 ~ BMsst_VS3) y = 18 + 5.6 x, r2 = 0.0033	5.6	positive	0.0033	lm(OTU690 ~ BMtot_VS3) y = 18 + 1.3 x, r2 = 0.0016	1.3	positive	0.0016
OTU691	lm(OTU691 ~ SNU) y = 21 + -249 x, r2 = 0.0085	-249	negative	0.0085	lm(OTU691 ~ RTR) y = 13 + 20 x, r2 = 0.013	20	positive	0.013	lm(OTU691 ~ BMsst_VS3) y = 18 + 6.7 x, r2 = 0.0025	6.7	positive	0.0025	lm(OTU691 ~ BMtot_VS3) y = 20 + -0.54 x, r2 = 0.00014	-0.54	negative	0.00014
OTU692	lm(OTU692 ~ SNU) y = 21 + -202 x, r2 = 0.0073	-202	negative	0.0073	lm(OTU692 ~ RTR) y = 22 + -10 x, r2 = 0.0042	-10	negative	0.0042	lm(OTU692 ~ BMsst_VS3) y = 21 + -9.2 x, r2 = 0.006	-9.2	negative	0.006	lm(OTU692 ~ BMtot_VS3) y = 21 + -2 x, r2 = 0.0027	-2	negative	0.0027
OTU693	lm(OTU693 ~ SNU) y = 18 + 59 x, r2 = 0.00075	59	positive	0.00075	lm(OTU693 ~ RTR) y = 16 + 8.4 x, r2 = 0.0036	8.4	positive	0.0036	lm(OTU693 ~ BMsst_VS3) y = 16 + 10 x, r2 = 0.0088	10	positive	0.0088	lm(OTU693 ~ BMtot_VS3) y = 17 + 2.2 x, r2 = 0.004	2.2	positive	0.004
OTU694	lm(OTU694 ~ SNU) y = 15 + 427 x, r2 = 0.013	427	positive	0.013	lm(OTU694 ~ RTR) y = 18 + 2.8 x, r2 = 0.00013	2.8	positive	0.00013	lm(OTU694 ~ BMsst_VS3) y = 17 + 9.5 x, r2 = 0.0025	9.5	positive	0.0025	lm(OTU694 ~ BMtot_VS3) y = 16 + 4.3 x, r2 = 0.0049	4.3	positive	0.0049
OTU695	lm(OTU695 ~ SNU) y = 16 + 243 x, r2 = 0.0056	243	positive	0.0056	lm(OTU695 ~ RTR) y = 11 + 25 x, r2 = 0.014	25	positive	0.014	lm(OTU695 ~ BMsst_VS3) y = 19 + -2.6 x, r2 = 0.00026	-2.6	negative	0.00026	lm(OTU695 ~ BMtot_VS3) y = 20 + -2.9 x, r2 = 0.003	-2.9	negative	0.003
OTU696	lm(OTU696 ~ SNU) y = 18 + 69 x, r2 = 0.00047	69	positive	0.00047	lm(OTU696 ~ RTR) y = 26 + -24 x, r2 = 0.013	-24	negative	0.013	lm(OTU696 ~ BMsst_VS3) y = 22 + -14 x, r2 = 0.0075	-14	negative	0.0075	lm(OTU696 ~ BMtot_VS3) y = 21 + -2.9 x, r2 = 0.0031	-2.9	negative	0.0031
OTU697	lm(OTU697 ~ SNU) y = 17 + 218 x, r2 = 0.0065	218	positive	0.0065	lm(OTU697 ~ RTR) y = 23 + -12 x, r2 = 0.0051	-12	negative	0.0051	lm(OTU697 ~ BMsst_VS3) y = 19 + -1.9 x, r2 = 0.00021	-1.9	negative	0.00021	lm(OTU697 ~ BMtot_VS3) y = 18 + 1.2 x, r2 = 0.00071	1.2	positive	0.00071
OTU698	lm(OTU698 ~ SNU) y = 20 + -142 x, r2 = 0.0031	-142	negative	0.0031	lm(OTU698 ~ RTR) y = 17 + 5.6 x, r2 = 0.0011	5.6	positive	0.0011	lm(OTU698 ~ BMsst_VS3) y = 20 + -5.4 x, r2 = 0.0018	-5.4	negative	0.0018	lm(OTU698 ~ BMtot_VS3) y = 21 + -2.7 x, r2 = 0.0042	-2.7	negative	0.0042
OTU699	lm(OTU699 ~ SNU) y = 18 + 16 x, r2 = 4e-05	16	positive	4.00E-05	lm(OTU699 ~ RTR) y = 20 + -4.8 x, r2 = 0.00091	-4.8	negative	0.00091	lm(OTU699 ~ BMsst_VS3) y = 22 + -18 x, r2 = 0.021	-18	negative	0.021	lm(OTU699 ~ BMtot_VS3) y = 22 + -6.1 x, r2 = 0.023	-6.1	negative	0.023
OTU700	lm(OTU700 ~ SNU) y = 14 + 511 x, r2 = 0.018	511	positive	0.018	lm(OTU700 ~ RTR) y = 21 + -6.1 x, r2 = 0.00061	-6.1	negative	0.00061	lm(OTU700 ~ BMsst_VS3) y = 12 + 36 x, r2 = 0.036	36	positive	0.036	lm(OTU700 ~ BMtot_VS3) y = 10 + 14 x, r2 = 0.049	14	positive	0.049
OTU701	lm(OTU701 ~ SNU) y = 18 + 131 x, r2 = 0.00063	131	positive	0.00063	lm(OTU701 ~ RTR) y = 34 + -47 x, r2 = 0.02	-47	negative	0.02	lm(OTU701 ~ BMsst_VS3) y = 21 + -12 x, r2 = 0.0022	-12	negative	0.0022	lm(OTU701 ~ BMtot_VS3) y = 18 + 0.85 x, r2 = 9.9e-05	0.85	positive	9.90E-05
OTU702	lm(OTU702 ~ SNU) y = 20 + -132 x, r2 = 0.0016	-132	negative	0.0016	lm(OTU702 ~ RTR) y = 21 + -7 x, r2 = 0.0011	-7	negative	0.0011	lm(OTU702 ~ BMsst_VS3) y = 19 + -1.4 x, r2 = 7.4e-05	-1.4	negative	7.40E-05	lm(OTU702 ~ BMtot_VS3) y = 18 + 0.44 x, r2 = 6.7e-05	0.44	positive	6.70E-05
OTU703	lm(OTU703 ~ SNU) y = 19 + -13 x, r2 = 2.8e-05	-13	negative	2.80E-05	lm(OTU703 ~ RTR) y = 19 + -0.96 x, r2 = 3.9e-05	-0.96	negative	3.90E-05	lm(OTU703 ~ BMsst_VS3) y = 15 + 18 x, r2 = 0.022	18	positive	0.022	lm(OTU703 ~ BMtot_VS3) y = 16 + 5 x, r2 = 0.016	5	positive	0.016
OTU704	lm(OTU704 ~ SNU) y = 21 + -279 x, r2 = 0.011	-279	negative	0.011	lm(OTU704 ~ RTR) y = 14 + 13 x, r2 = 0.0056	13	positive	0.0056	lm(OTU704 ~ BMsst_VS3) y = 18 + 3.6 x, r2 = 0.00074	3.6	positive	0.00074	lm(OTU704 ~ BMtot_VS3) y = 19 + -0.5 x, r2 = 0.00013	-0.5	negative	0.00013
OTU705	lm(OTU705 ~ SNU) y = 15 + 364 x, r2 = 0.021	364	positive	0.021	lm(OTU705 ~ RTR) y = 27 + -29 x, r2 = 0.032	-29	negative	0.032	lm(OTU705 ~ BMsst_VS3) y = 21 + -16 x, r2 = 0.017	-16	negative	0.017	lm(OTU705 ~ BMtot_VS3) y = 19 + -1.3 x, r2 = 0.00095	-1.3	negative	0.00095
OTU706	lm(OTU706 ~ SNU) y = 17 + 144 x, r2 = 0.003	144	positive	0.003	lm(OTU706 ~ RTR) y = 19 + -3.6 x, r2 = 0.00044	-3.6	negative	0.00044	lm(OTU706 ~ BMsst_VS3) y = 19 + -3.4 x, r2 = 0.00067	-3.4	negative	0.00067	lm(OTU706 ~ BMtot_VS3) y = 19 + -1.6 x, r2 = 0.0013	-1.6	negative	0.0013
OTU707	lm(OTU707 ~ SNU) y = 23 + -508 x, r2 = 0.035	-508	negative	0.035	lm(OTU707 ~ RTR) y = 9.3 + 30 x, r2 = 0.029	30	positive	0.029	lm(OTU707 ~ BMsst_VS3) y = 16 + 11 x, r2 = 0.0072	11	positive	0.0072	lm(OTU707 ~ BMtot_VS3) y = 19 + -0.46 x, r2 = 0.00011	-0.46	negative	0.00011
OTU708	lm(OTU708 ~ SNU) y = 23 + -480 x, r2 = 0.039	-480	negative	0.039	lm(OTU708 ~ RTR) y = 11 + 23 x, r2 = 0.022	23	positive	0.022	lm(OTU708 ~ BMsst_VS3) y = 14 + 23 x, r2 = 0.035	23	positive	0.035	lm(OTU708 ~ BMtot_VS3) y = 16 + 4.3 x, r2 = 0.012	4.3	positive	0.012
OTU709	lm(OTU709 ~ SNU) y = 16 + 223 x, r2 = 0.0093	223	positive	0.0093	lm(OTU709 ~ RTR) y = 28 + -28 x, r2 = 0.036	-28	negative	0.036	lm(OTU709 ~ BMsst_VS3) y = 19 + -5 x, r2 = 0.0019	-5	negative	0.0019	lm(OTU709 ~ BMtot_VS3) y = 17 + 1.6 x, r2 = 0.0017	1.6	positive	0.0017
OTU710	lm(OTU710 ~ SNU) y = 17 + 107 x, r2 = 0.0014	107	positive	0.0014	lm(OTU710 ~ RTR) y = 19 + -1.7 x, r2 = 8.9e-05	-1.7	negative	8.90E-05	lm(OTU710 ~ BMsst_VS3) y = 17 + 6.1 x, r2 = 0.0018	6.1	positive	0.0018	lm(OTU710 ~ BMtot_VS3) y = 17 + 2.5 x, r2 = 0.0029	2.5	positive	0.0029
OTU711	lm(OTU711 ~ SNU) y = 18 + -37 x, r2 = 0.00023	-37	negative	0.00023	lm(OTU711 ~ RTR) y = 21 + -7.5 x, r2 = 0.0023	-7.5	negative	0.0023	lm(OTU711 ~ BMsst_VS3) y = 16 + 9.1 x, r2 = 0.0056	9.1	positive	0.0056	lm(OTU711 ~ BMtot_VS3) y = 16 + 3.4 x, r2 = 0.0073	3.4	positive	0.0073
OTU712	lm(OTU712 ~ SNU) y = 18 + 33 x, r2 = 0.00018	33	positive	0.00018	lm(OTU712 ~ RTR) y = 16 + 7.3 x, r2 = 0.0021	7.3	positive	0.0021	lm(OTU712 ~ BMsst_VS3) y = 16 + 11 x, r2 = 0.0074	11	positive	0.0074	lm(OTU712 ~ BMtot_VS3) y = 17 + 2 x, r2 = 0.0024	2	positive	0.0024
OTU713	lm(OTU713 ~ SNU) y = 19 + -22 x, r2 = 6.6e-05	-22	negative	6.60E-05	lm(OTU713 ~ RTR) y = 17 + 3.6 x, r2 = 0.00039	3.6	positive	0.00039	lm(OTU713 ~ BMsst_VS3) y = 17 + 7.5 x, r2 = 0.0029	7.5	positive	0.0029	lm(OTU713 ~ BMtot_VS3) y = 17 + 2.3 x, r2 = 0.0027	2.3	positive	0.0027
OTU714	lm(OTU714 ~ SNU) y = 29 + -1122 x, r2 = 0.076	-1122	negative	0.076	lm(OTU714 ~ RTR) y = 12 + 22 x, r2 = 0.0071	22	positive	0.0071	lm(OTU714 ~ BMsst_VS3) y = 23 + -19 x, r2 = 0.0084	-19	negative	0.0084	lm(OTU714 ~ BMtot_VS3) y = 25 + -10 x, r2 = 0.023	-10	negative	0.023
OTU715	lm(OTU715 ~ SNU) y = 18 + 29 x, r2 = 9.4e-05	29	positive	9.40E-05	lm(OTU715 ~ RTR) y = 14 + 14 x, r2 = 0.0051	14	positive	0.0051	lm(OTU715 ~ BMsst_VS3) y = 17 + 3.5 x, r2 = 0.00055	3.5	positive	0.00055	lm(OTU715 ~ BMtot_VS3) y = 19 + -0.56 x, r2 = 0.00013	-0.56	negative	0.00013
OTU716	lm(OTU716 ~ SNU) y = 12 + 697 x, r2 = 0.024	697	positive	0.024	lm(OTU716 ~ RTR) y = 23 + -14 x, r2 = 0.0022	-14	negative	0.0022	lm(OTU716 ~ BMsst_VS3) y = 13 + 26 x, r2 = 0.013	26	positive	0.013	lm(OTU716 ~ BMtot_VS3) y = 12 + 11 x, r2 = 0.023	11	positive	0.023
OTU717	lm(OTU717 ~ SNU) y = 19 + -19 x, r2 = 2.5e-06	-19	negative	2.50E-06	lm(OTU717 ~ RTR) y = 20 + -3.2 x, r2 = 1.8e-05	-3.2	negative	1.80E-05	lm(OTU717 ~ BMsst_VS3) y = 35 + -81 x, r2 = 0.019	-81	negative	0.019	lm(OTU717 ~ BMtot_VS3) y = 36 + -27 x, r2 = 0.019	-27	negative	0.019
OTU718	lm(OTU718 ~ SNU) y = 16 + 222 x, r2 = 0.0083	222	positive	0.0083	lm(OTU718 ~ RTR) y = 25 + -23 x, r2 = 0.021	-23	negative	0.021	lm(OTU718 ~ BMsst_VS3) y = 18 + -2.5 x, r2 = 0.00043	-2.5	negative	0.00043	lm(OTU718 ~ BMtot_VS3) y = 17 + 1.8 x, r2 = 0.002	1.8	positive	0.002
OTU719	lm(OTU719 ~ SNU) y = 18 + -26 x, r2 = 0.00012	-26	negative	0.00012	lm(OTU719 ~ RTR) y = 17 + 2.6 x, r2 = 0.00029	2.6	positive	0.00029	lm(OTU719 ~ BMsst_VS3) y = 19 + -5.3 x, r2 = 0.002	-5.3	negative	0.002	lm(OTU719 ~ BMtot_VS3) y = 19 + -2.1 x, r2 = 0.0029	-2.1	negative	0.0029
OTU720	lm(OTU720 ~ SNU) y = 18 + 61 x, r2 = 0.00052	61	positive	0.00052	lm(OTU720 ~ RTR) y = 22 + -13 x, r2 = 0.0061	-13	negative	0.0061	lm(OTU720 ~ BMsst_VS3) y = 18 + 0.71 x, r2 = 2.9e-05	0.71	positive	2.90E-05	lm(OTU720 ~ BMtot_VS3) y = 17 + 1.8 x, r2 = 0.0016	1.8	positive	0.0016
OTU721	lm(OTU721 ~ SNU) y = 18 + 17 x, r2 = 4.5e-05	17	positive	4.50E-05	lm(OTU721 ~ RTR) y = 30 + -35 x, r2 = 0.047	-35	negative	0.047	lm(OTU721 ~ BMsst_VS3) y = 17 + 6.8 x, r2 = 0.0028	6.8	positive	0.0028	lm(OTU721 ~ BMtot_VS3) y = 15 + 5.7 x, r2 = 0.018	5.7	positive	0.018
OTU722	lm(OTU722 ~ SNU) y = 15 + 335 x, r2 = 0.0072	335	positive	0.0072	lm(OTU722 ~ RTR) y = 14 + 12 x, r2 = 0.0022	12	positive	0.0022	lm(OTU722 ~ BMsst_VS3) y = 17 + 6.9 x, r2 = 0.0012	6.9	positive	0.0012	lm(OTU722 ~ BMtot_VS3) y = 17 + 0.77 x, r2 = 0.00014	0.77	positive	0.00014
OTU723	lm(OTU723 ~ SNU) y = 19 + -151 x, r2 = 0.0013	-151	negative	0.0013	lm(OTU723 ~ RTR) y = 24 + -21 x, r2 = 0.0059	-21	negative	0.0059	lm(OTU723 ~ BMsst_VS3) y = 32 + -72 x, r2 = 0.12	-72	negative	0.12	lm(OTU723 ~ BMtot_VS3) y = 32 + -22 x, r2 = 0.11	-22	negative	0.11
OTU725	lm(OTU725 ~ SNU) y = 12 + 606 x, r2 = 0.045	606	positive	0.045	lm(OTU725 ~ RTR) y = 27 + -28 x, r2 = 0.023	-28	negative	0.023	lm(OTU725 ~ BMsst_VS3) y = 17 + 4.9 x, r2 = 0.0012	4.9	positive	0.0012	lm(OTU725 ~ BMtot_VS3) y = 14 + 5.4 x, r2 = 0.013	5.4	positive	0.013
OTU726	lm(OTU726 ~ SNU) y = 18 + -78 x, r2 = 0.0012	-78	negative	0.0012	lm(OTU726 ~ RTR) y = 22 + -12 x, r2 = 0.0067	-12	negative	0.0067	lm(OTU726 ~ BMsst_VS3) y = 18 + -0.32 x, r2 = 8.1e-06	-0.32	negative	8.10E-06	lm(OTU726 ~ BMtot_VS3) y = 17 + 0.64 x, r2 = 3e-04	0.64	positive	3.00E-04
OTU727	lm(OTU727 ~ SNU) y = 17 + 82 x, r2 = 0.001	82	positive	0.001	lm(OTU727 ~ RTR) y = 20 + -8.3 x, r2 = 0.0025	-8.3	negative	0.0025	lm(OTU727 ~ BMsst_VS3) y = 22 + -21 x, r2 = 0.028	-21	negative	0.028	lm(OTU727 ~ BMtot_VS3) y = 22 + -6.4 x, r2 = 0.023	-6.4	negative	0.023
OTU728	lm(OTU728 ~ SNU) y = 14 + 423 x, r2 = 0.031	423	positive	0.031	lm(OTU728 ~ RTR) y = 27 + -30 x, r2 = 0.038	-30	negative	0.038	lm(OTU728 ~ BMsst_VS3) y = 19 + -7.5 x, r2 = 0.004	-7.5	negative	0.004	lm(OTU728 ~ BMtot_VS3) y = 17 + 1.3 x, r2 = 0.001	1.3	positive	0.001
OTU729	lm(OTU729 ~ SNU) y = 25 + -824 x, r2 = 0.065	-824	negative	0.065	lm(OTU729 ~ RTR) y = 4 + 44 x, r2 = 0.044	44	positive	0.044	lm(OTU729 ~ BMsst_VS3) y = 15 + 16 x, r2 = 0.0097	16	positive	0.0097	lm(OTU729 ~ BMtot_VS3) y = 19 + -1.1 x, r2 = 0.00041	-1.1	negative	0.00041
OTU730	lm(OTU730 ~ SNU) y = 16 + 73 x, r2 = 0.001	73	positive	0.001	lm(OTU730 ~ RTR) y = 15 + 5.7 x, r2 = 0.0015	5.7	positive	0.0015	lm(OTU730 ~ BMsst_VS3) y = 17 + 0.85 x, r2 = 5.7e-05	0.85	positive	5.70E-05	lm(OTU730 ~ BMtot_VS3) y = 18 + -0.65 x, r2 = 0.00031	-0.65	negative	0.00031
OTU731	lm(OTU731 ~ SNU) y = 18 + -81 x, r2 = 0.00097	-81	negative	0.00097	lm(OTU731 ~ RTR) y = 21 + -12 x, r2 = 0.0054	-12	negative	0.0054	lm(OTU731 ~ BMsst_VS3) y = 20 + -12 x, r2 = 0.0082	-12	negative	0.0082	lm(OTU731 ~ BMtot_VS3) y = 20 + -3.5 x, r2 = 0.0067	-3.5	negative	0.0067
OTU732	lm(OTU732 ~ SNU) y = 18 + -46 x, r2 = 0.00012	-46	negative	0.00012	lm(OTU732 ~ RTR) y = 23 + -18 x, r2 = 0.0047	-18	negative	0.0047	lm(OTU732 ~ BMsst_VS3) y = 15 + 13 x, r2 = 0.004	13	positive	0.004	lm(OTU732 ~ BMtot_VS3) y = 14 + 6.2 x, r2 = 0.0084	6.2	positive	0.0084
OTU733	lm(OTU733 ~ SNU) y = 18 + -140 x, r2 = 0.0047	-140	negative	0.0047	lm(OTU733 ~ RTR) y = 16 + 3.1 x, r2 = 0.00055	3.1	positive	0.00055	lm(OTU733 ~ BMsst_VS3) y = 19 + -8 x, r2 = 0.0061	-8	negative	0.0061	lm(OTU733 ~ BMtot_VS3) y = 19 + -3.3 x, r2 = 0.0098	-3.3	negative	0.0098
OTU734	lm(OTU734 ~ SNU) y = 20 + -211 x, r2 = 0.0049	-211	negative	0.0049	lm(OTU734 ~ RTR) y = 18 + 0.11 x, r2 = 3.2e-07	0.11	positive	3.20E-07	lm(OTU734 ~ BMsst_VS3) y = 20 + -13 x, r2 = 0.0071	-13	negative	0.0071	lm(OTU734 ~ BMtot_VS3) y = 21 + -5 x, r2 = 0.01	-5	negative	0.01
OTU735	lm(OTU735 ~ SNU) y = 19 + -112 x, r2 = 0.002	-112	negative	0.002	lm(OTU735 ~ RTR) y = 11 + 22 x, r2 = 0.019	22	positive	0.019	lm(OTU735 ~ BMsst_VS3) y = 13 + 23 x, r2 = 0.033	23	positive	0.033	lm(OTU735 ~ BMtot_VS3) y = 15 + 4.3 x, r2 = 0.011	4.3	positive	0.011
OTU736	lm(OTU736 ~ SNU) y = 19 + -62 x, r2 = 0.00039	-62	negative	0.00039	lm(OTU736 ~ RTR) y = 17 + 2 x, r2 = 9.9e-05	2	positive	9.90E-05	lm(OTU736 ~ BMsst_VS3) y = 14 + 23 x, r2 = 0.021	23	positive	0.021	lm(OTU736 ~ BMtot_VS3) y = 14 + 6.7 x, r2 = 0.017	6.7	positive	0.017
OTU737	lm(OTU737 ~ SNU) y = 16 + 125 x, r2 = 0.0018	125	positive	0.0018	lm(OTU737 ~ RTR) y = 21 + -12 x, r2 = 0.0038	-12	negative	0.0038	lm(OTU737 ~ BMsst_VS3) y = 15 + 9 x, r2 = 0.0037	9	positive	0.0037	lm(OTU737 ~ BMtot_VS3) y = 14 + 4.7 x, r2 = 0.0093	4.7	positive	0.0093
OTU738	lm(OTU738 ~ SNU) y = 19 + -148 x, r2 = 0.0015	-148	negative	0.0015	lm(OTU738 ~ RTR) y = 5.3 + 37 x, r2 = 0.022	37	positive	0.022	lm(OTU738 ~ BMsst_VS3) y = 17 + 3.5 x, r2 = 0.00033	3.5	positive	0.00033	lm(OTU738 ~ BMtot_VS3) y = 20 + -3.7 x, r2 = 0.0035	-3.7	negative	0.0035
OTU739	lm(OTU739 ~ SNU) y = 16 + 90 x, r2 = 0.0015	90	positive	0.0015	lm(OTU739 ~ RTR) y = 14 + 9.8 x, r2 = 0.0042	9.8	positive	0.0042	lm(OTU739 ~ BMsst_VS3) y = 18 + -6.4 x, r2 = 0.003	-6.4	negative	0.003	lm(OTU739 ~ BMtot_VS3) y = 19 + -3.3 x, r2 = 0.0074	-3.3	negative	0.0074
OTU740	lm(OTU740 ~ SNU) y = 14 + 347 x, r2 = 0.023	347	positive	0.023	lm(OTU740 ~ RTR) y = 22 + -15 x, r2 = 0.0097	-15	negative	0.0097	lm(OTU740 ~ BMsst_VS3) y = 16 + 7.5 x, r2 = 0.0042	7.5	positive	0.0042	lm(OTU740 ~ BMtot_VS3) y = 15 + 4.3 x, r2 = 0.013	4.3	positive	0.013
OTU741	lm(OTU741 ~ SNU) y = 13 + 502 x, r2 = 0.048	502	positive	0.048	lm(OTU741 ~ RTR) y = 22 + -14 x, r2 = 0.0088	-14	negative	0.0088	lm(OTU741 ~ BMsst_VS3) y = 17 + 1.7 x, r2 = 0.00022	1.7	positive	0.00022	lm(OTU741 ~ BMtot_VS3) y = 16 + 2.4 x, r2 = 0.0042	2.4	positive	0.0042
OTU742	lm(OTU742 ~ SNU) y = 18 + -83 x, r2 = 9e-04	-83	negative	9.00E-04	lm(OTU742 ~ RTR) y = 22 + -16 x, r2 = 0.0077	-16	negative	0.0077	lm(OTU742 ~ BMsst_VS3) y = 21 + -17 x, r2 = 0.015	-17	negative	0.015	lm(OTU742 ~ BMtot_VS3) y = 20 + -3.4 x, r2 = 0.0058	-3.4	negative	0.0058
OTU743	lm(OTU743 ~ SNU) y = 19 + -189 x, r2 = 0.0038	-189	negative	0.0038	lm(OTU743 ~ RTR) y = 12 + 18 x, r2 = 0.0082	18	positive	0.0082	lm(OTU743 ~ BMsst_VS3) y = 19 + -9.4 x, r2 = 0.0038	-9.4	negative	0.0038	lm(OTU743 ~ BMtot_VS3) y = 20 + -4.4 x, r2 = 0.0076	-4.4	negative	0.0076
OTU744	lm(OTU744 ~ SNU) y = 18 + -69 x, r2 = 0.00089	-69	negative	0.00089	lm(OTU744 ~ RTR) y = 16 + 2.9 x, r2 = 0.00038	2.9	positive	0.00038	lm(OTU744 ~ BMsst_VS3) y = 15 + 11 x, r2 = 0.0086	11	positive	0.0086	lm(OTU744 ~ BMtot_VS3) y = 15 + 2.9 x, r2 = 0.0058	2.9	positive	0.0058
OTU745	lm(OTU745 ~ SNU) y = 19 + -153 x, r2 = 0.0021	-153	negative	0.0021	lm(OTU745 ~ RTR) y = 22 + -13 x, r2 = 0.0038	-13	negative	0.0038	lm(OTU745 ~ BMsst_VS3) y = 16 + 7.7 x, r2 = 0.0021	7.7	positive	0.0021	lm(OTU745 ~ BMtot_VS3) y = 15 + 3.7 x, r2 = 0.0047	3.7	positive	0.0047
OTU746	lm(OTU746 ~ SNU) y = 15 + 263 x, r2 = 0.012	263	positive	0.012	lm(OTU746 ~ RTR) y = 23 + -18 x, r2 = 0.013	-18	negative	0.013	lm(OTU746 ~ BMsst_VS3) y = 19 + -7.8 x, r2 = 0.0043	-7.8	negative	0.0043	lm(OTU746 ~ BMtot_VS3) y = 18 + -0.89 x, r2 = 0.00052	-0.89	negative	0.00052
OTU747	lm(OTU747 ~ SNU) y = 19 + -227 x, r2 = 0.0098	-227	negative	0.0098	lm(OTU747 ~ RTR) y = 18 + -4.1 x, r2 = 0.00075	-4.1	negative	0.00075	lm(OTU747 ~ BMsst_VS3) y = 15 + 9.1 x, r2 = 0.0063	9.1	positive	0.0063	lm(OTU747 ~ BMtot_VS3) y = 15 + 3.2 x, r2 = 0.0074	3.2	positive	0.0074
OTU748	lm(OTU748 ~ SNU) y = 13 + 442 x, r2 = 0.024	442	positive	0.024	lm(OTU748 ~ RTR) y = 26 + -27 x, r2 = 0.021	-27	negative	0.021	lm(OTU748 ~ BMsst_VS3) y = 25 + -36 x, r2 = 0.063	-36	negative	0.063	lm(OTU748 ~ BMtot_VS3) y = 23 + -8.7 x, r2 = 0.034	-8.7	negative	0.034
OTU749	lm(OTU749 ~ SNU) y = 17 + 52 x, r2 = 0.00043	52	positive	0.00043	lm(OTU749 ~ RTR) y = 23 + -20 x, r2 = 0.015	-20	negative	0.015	lm(OTU749 ~ BMsst_VS3) y = 19 + -10 x, r2 = 0.0066	-10	negative	0.0066	lm(OTU749 ~ BMtot_VS3) y = 18 + -1.8 x, r2 = 0.002	-1.8	negative	0.002
OTU750	lm(OTU750 ~ SNU) y = 21 + -440 x, r2 = 0.027	-440	negative	0.027	lm(OTU750 ~ RTR) y = 13 + 13 x, r2 = 0.0057	13	positive	0.0057	lm(OTU750 ~ BMsst_VS3) y = 16 + 7.7 x, r2 = 0.0033	7.7	positive	0.0033	lm(OTU750 ~ BMtot_VS3) y = 17 + 0.041 x, r2 = 8.8e-07	0.041	positive	8.80E-07
OTU751	lm(OTU751 ~ SNU) y = 21 + -430 x, r2 = 0.03	-430	negative	0.03	lm(OTU751 ~ RTR) y = 14 + 9.1 x, r2 = 0.0032	9.1	positive	0.0032	lm(OTU751 ~ BMsst_VS3) y = 17 + 0.87 x, r2 = 4.8e-05	0.87	positive	4.80E-05	lm(OTU751 ~ BMtot_VS3) y = 18 + -1 x, r2 = 0.00062	-1	negative	0.00062
OTU752	lm(OTU752 ~ SNU) y = 14 + 387 x, r2 = 0.015	387	positive	0.015	lm(OTU752 ~ RTR) y = 19 + -4.1 x, r2 = 0.00039	-4.1	negative	0.00039	lm(OTU752 ~ BMsst_VS3) y = 15 + 14 x, r2 = 0.0072	14	positive	0.0072	lm(OTU752 ~ BMtot_VS3) y = 14 + 4.9 x, r2 = 0.0088	4.9	positive	0.0088
OTU753	lm(OTU753 ~ SNU) y = 3.1 + 1497 x, r2 = 0.022	1497	positive	0.022	lm(OTU753 ~ RTR) y = -2.4 + 59 x, r2 = 0.008	59	positive	0.008	lm(OTU753 ~ BMsst_VS3) y = 9.1 + 36 x, r2 = 0.0052	36	positive	0.0052	lm(OTU753 ~ BMtot_VS3) y = 11 + 9.1 x, r2 = 0.003	9.1	positive	0.003
OTU754	lm(OTU754 ~ SNU) y = 17 + 33 x, r2 = 0.00027	33	positive	0.00027	lm(OTU754 ~ RTR) y = 17 + 1 x, r2 = 6e-05	1	positive	6.00E-05	lm(OTU754 ~ BMsst_VS3) y = 18 + -6.1 x, r2 = 0.0036	-6.1	negative	0.0036	lm(OTU754 ~ BMtot_VS3) y = 19 + -2.3 x, r2 = 0.0048	-2.3	negative	0.0048
OTU755	lm(OTU755 ~ SNU) y = 17 + 27 x, r2 = 0.00017	27	positive	0.00017	lm(OTU755 ~ RTR) y = 20 + -8.4 x, r2 = 0.0039	-8.4	negative	0.0039	lm(OTU755 ~ BMsst_VS3) y = 16 + 6.7 x, r2 = 0.0041	6.7	positive	0.0041	lm(OTU755 ~ BMtot_VS3) y = 15 + 3.2 x, r2 = 0.0086	3.2	positive	0.0086
OTU756	lm(OTU756 ~ SNU) y = 18 + -70 x, r2 = 0.00083	-70	negative	0.00083	lm(OTU756 ~ RTR) y = 22 + -16 x, r2 = 0.0099	-16	negative	0.0099	lm(OTU756 ~ BMsst_VS3) y = 18 + -6.6 x, r2 = 0.003	-6.6	negative	0.003	lm(OTU756 ~ BMtot_VS3) y = 18 + -1 x, r2 = 0.00064	-1	negative	0.00064
OTU757	lm(OTU757 ~ SNU) y = 20 + -376 x, r2 = 0.036	-376	negative	0.036	lm(OTU757 ~ RTR) y = 10 + 21 x, r2 = 0.027	21	positive	0.027	lm(OTU757 ~ BMsst_VS3) y = 12 + 23 x, r2 = 0.053	23	positive	0.053	lm(OTU757 ~ BMtot_VS3) y = 14 + 4.7 x, r2 = 0.021	4.7	positive	0.021
OTU758	lm(OTU758 ~ SNU) y = 14 + 253 x, r2 = 0.0087	253	positive	0.0087	lm(OTU758 ~ RTR) y = 18 + -5.9 x, r2 = 0.0011	-5.9	negative	0.0011	lm(OTU758 ~ BMsst_VS3) y = 15 + 8.5 x, r2 = 0.0039	8.5	positive	0.0039	lm(OTU758 ~ BMtot_VS3) y = 14 + 3.8 x, r2 = 0.0074	3.8	positive	0.0074
OTU759	lm(OTU759 ~ SNU) y = 16 + 26 x, r2 = 0.00012	26	positive	0.00012	lm(OTU759 ~ RTR) y = 19 + -7 x, r2 = 0.0022	-7	negative	0.0022	lm(OTU759 ~ BMsst_VS3) y = 17 + -1.4 x, r2 = 0.00015	-1.4	negative	0.00015	lm(OTU759 ~ BMtot_VS3) y = 16 + 0.62 x, r2 = 0.00027	0.62	positive	0.00027
OTU760	lm(OTU760 ~ SNU) y = 18 + -9.2 x, r2 = 1.4e-05	-9.2	negative	1.40E-05	lm(OTU760 ~ RTR) y = 16 + 4.9 x, r2 = 0.00091	4.9	positive	0.00091	lm(OTU760 ~ BMsst_VS3) y = 17 + 0.58 x, r2 = 2.1e-05	0.58	positive	2.10E-05	lm(OTU760 ~ BMtot_VS3) y = 17 + 0.57 x, r2 = 0.00019	0.57	positive	0.00019
OTU761	lm(OTU761 ~ SNU) y = 17 + 36 x, r2 = 0.00019	36	positive	0.00019	lm(OTU761 ~ RTR) y = 24 + -21 x, r2 = 0.015	-21	negative	0.015	lm(OTU761 ~ BMsst_VS3) y = 17 + -0.43 x, r2 = 1.1e-05	-0.43	negative	1.10E-05	lm(OTU761 ~ BMtot_VS3) y = 16 + 2.2 x, r2 = 0.0025	2.2	positive	0.0025
OTU762	lm(OTU762 ~ SNU) y = 18 + -54 x, r2 = 0.00051	-54	negative	0.00051	lm(OTU762 ~ RTR) y = 15 + 5.7 x, r2 = 0.0014	5.7	positive	0.0014	lm(OTU762 ~ BMsst_VS3) y = 18 + -2.1 x, r2 = 3e-04	-2.1	negative	3.00E-04	lm(OTU762 ~ BMtot_VS3) y = 18 + -1.2 x, r2 = 0.00096	-1.2	negative	0.00096
OTU763	lm(OTU763 ~ SNU) y = 18 + -124 x, r2 = 0.0025	-124	negative	0.0025	lm(OTU763 ~ RTR) y = 18 + -3.7 x, r2 = 0.00054	-3.7	negative	0.00054	lm(OTU763 ~ BMsst_VS3) y = 18 + -8.1 x, r2 = 0.0042	-8.1	negative	0.0042	lm(OTU763 ~ BMtot_VS3) y = 18 + -1.4 x, r2 = 0.0011	-1.4	negative	0.0011
OTU764	lm(OTU764 ~ SNU) y = 13 + 422 x, r2 = 0.015	422	positive	0.015	lm(OTU764 ~ RTR) y = 21 + -12 x, r2 = 0.0026	-12	negative	0.0026	lm(OTU764 ~ BMsst_VS3) y = 18 + -3.9 x, r2 = 0.00049	-3.9	negative	0.00049	lm(OTU764 ~ BMtot_VS3) y = 17 + -0.55 x, r2 = 9e-05	-0.55	negative	9.00E-05
OTU765	lm(OTU765 ~ SNU) y = 16 + 139 x, r2 = 0.0034	139	positive	0.0034	lm(OTU765 ~ RTR) y = 18 + -3.3 x, r2 = 0.00047	-3.3	negative	0.00047	lm(OTU765 ~ BMsst_VS3) y = 14 + 14 x, r2 = 0.014	14	positive	0.014	lm(OTU765 ~ BMtot_VS3) y = 14 + 5.1 x, r2 = 0.017	5.1	positive	0.017
OTU766	lm(OTU766 ~ SNU) y = 18 + -145 x, r2 = 0.0017	-145	negative	0.0017	lm(OTU766 ~ RTR) y = 24 + -24 x, r2 = 0.011	-24	negative	0.011	lm(OTU766 ~ BMsst_VS3) y = 15 + 6.5 x, r2 = 0.0014	6.5	positive	0.0014	lm(OTU766 ~ BMtot_VS3) y = 14 + 4.8 x, r2 = 0.0068	4.8	positive	0.0068
OTU767	lm(OTU767 ~ SNU) y = 19 + -268 x, r2 = 0.015	-268	negative	0.015	lm(OTU767 ~ RTR) y = 10 + 21 x, r2 = 0.021	21	positive	0.021	lm(OTU767 ~ BMsst_VS3) y = 19 + -9.7 x, r2 = 0.0076	-9.7	negative	0.0076	lm(OTU767 ~ BMtot_VS3) y = 21 + -6 x, r2 = 0.028	-6	negative	0.028
OTU768	lm(OTU768 ~ SNU) y = 19 + -300 x, r2 = 0.011	-300	negative	0.011	lm(OTU768 ~ RTR) y = 8.5 + 25 x, r2 = 0.017	25	positive	0.017	lm(OTU768 ~ BMsst_VS3) y = 17 + -2.2 x, r2 = 0.00023	-2.2	negative	0.00023	lm(OTU768 ~ BMtot_VS3) y = 19 + -3.8 x, r2 = 0.0064	-3.8	negative	0.0064
OTU769	lm(OTU769 ~ SNU) y = 15 + 137 x, r2 = 0.0043	137	positive	0.0043	lm(OTU769 ~ RTR) y = 17 + -2.6 x, r2 = 0.00038	-2.6	negative	0.00038	lm(OTU769 ~ BMsst_VS3) y = 18 + -9.2 x, r2 = 0.0078	-9.2	negative	0.0078	lm(OTU769 ~ BMtot_VS3) y = 17 + -2.7 x, r2 = 0.0063	-2.7	negative	0.0063
OTU770	lm(OTU770 ~ SNU) y = 16 + 17 x, r2 = 4.6e-05	17	positive	4.60E-05	lm(OTU770 ~ RTR) y = 13 + 11 x, r2 = 0.0045	11	positive	0.0045	lm(OTU770 ~ BMsst_VS3) y = 15 + 9.6 x, r2 = 0.0062	9.6	positive	0.0062	lm(OTU770 ~ BMtot_VS3) y = 15 + 2 x, r2 = 0.0024	2	positive	0.0024
OTU771	lm(OTU771 ~ SNU) y = 17 + -38 x, r2 = 0.00027	-38	negative	0.00027	lm(OTU771 ~ RTR) y = 18 + -2.9 x, r2 = 0.00037	-2.9	negative	0.00037	lm(OTU771 ~ BMsst_VS3) y = 21 + -21 x, r2 = 0.034	-21	negative	0.034	lm(OTU771 ~ BMtot_VS3) y = 21 + -6.5 x, r2 = 0.029	-6.5	negative	0.029
OTU772	lm(OTU772 ~ SNU) y = 18 + -57 x, r2 = 0.00087	-57	negative	0.00087	lm(OTU772 ~ RTR) y = 19 + -4.7 x, r2 = 0.0014	-4.7	negative	0.0014	lm(OTU772 ~ BMsst_VS3) y = 16 + 3.2 x, r2 = 0.0011	3.2	positive	0.0011	lm(OTU772 ~ BMtot_VS3) y = 16 + 1.8 x, r2 = 0.0033	1.8	positive	0.0033
OTU773	lm(OTU773 ~ SNU) y = 14 + 327 x, r2 = 0.018	327	positive	0.018	lm(OTU773 ~ RTR) y = 12 + 15 x, r2 = 0.0089	15	positive	0.0089	lm(OTU773 ~ BMsst_VS3) y = 15 + 6.9 x, r2 = 0.0032	6.9	positive	0.0032	lm(OTU773 ~ BMtot_VS3) y = 16 + 1.6 x, r2 = 0.0016	1.6	positive	0.0016
OTU774	lm(OTU774 ~ SNU) y = 18 + -148 x, r2 = 0.0025	-148	negative	0.0025	lm(OTU774 ~ RTR) y = 6.6 + 32 x, r2 = 0.028	32	positive	0.028	lm(OTU774 ~ BMsst_VS3) y = 11 + 29 x, r2 = 0.038	29	positive	0.038	lm(OTU774 ~ BMtot_VS3) y = 13 + 5.7 x, r2 = 0.014	5.7	positive	0.014
OTU775	lm(OTU775 ~ SNU) y = 13 + 467 x, r2 = 0.024	467	positive	0.024	lm(OTU775 ~ RTR) y = 15 + 6.4 x, r2 = 0.0011	6.4	positive	0.0011	lm(OTU775 ~ BMsst_VS3) y = 11 + 32 x, r2 = 0.044	32	positive	0.044	lm(OTU775 ~ BMtot_VS3) y = 11 + 11 x, r2 = 0.047	11	positive	0.047
OTU776	lm(OTU776 ~ SNU) y = 18 + -160 x, r2 = 0.0052	-160	negative	0.0052	lm(OTU776 ~ RTR) y = 19 + -7.8 x, r2 = 0.003	-7.8	negative	0.003	lm(OTU776 ~ BMsst_VS3) y = 19 + -11 x, r2 = 0.0091	-11	negative	0.0091	lm(OTU776 ~ BMtot_VS3) y = 18 + -2.3 x, r2 = 0.0041	-2.3	negative	0.0041
OTU777	lm(OTU777 ~ SNU) y = 17 + -34 x, r2 = 0.00014	-34	negative	0.00014	lm(OTU777 ~ RTR) y = 12 + 15 x, r2 = 0.0069	15	positive	0.0069	lm(OTU777 ~ BMsst_VS3) y = 16 + 5.6 x, r2 = 0.0016	5.6	positive	0.0016	lm(OTU777 ~ BMtot_VS3) y = 17 + 0.3 x, r2 = 4.3e-05	0.3	positive	4.30E-05
OTU778	lm(OTU778 ~ SNU) y = 13 + 395 x, r2 = 0.023	395	positive	0.023	lm(OTU778 ~ RTR) y = 26 + -27 x, r2 = 0.026	-27	negative	0.026	lm(OTU778 ~ BMsst_VS3) y = 20 + -18 x, r2 = 0.019	-18	negative	0.019	lm(OTU778 ~ BMtot_VS3) y = 18 + -2.2 x, r2 = 0.0027	-2.2	negative	0.0027
OTU779	lm(OTU779 ~ SNU) y = 14 + 87 x, r2 = 0.0019	87	positive	0.0019	lm(OTU779 ~ RTR) y = 21 + -17 x, r2 = 0.018	-17	negative	0.018	lm(OTU779 ~ BMsst_VS3) y = 17 + -10 x, r2 = 0.011	-10	negative	0.011	lm(OTU779 ~ BMtot_VS3) y = 17 + -2.3 x, r2 = 0.0051	-2.3	negative	0.0051
OTU780	lm(OTU780 ~ SNU) y = 13 + 427 x, r2 = 0.024	427	positive	0.024	lm(OTU780 ~ RTR) y = 17 + -2.3 x, r2 = 0.00016	-2.3	negative	0.00016	lm(OTU780 ~ BMsst_VS3) y = 13 + 17 x, r2 = 0.015	17	positive	0.015	lm(OTU780 ~ BMtot_VS3) y = 13 + 6.6 x, r2 = 0.021	6.6	positive	0.021
OTU781	lm(OTU781 ~ SNU) y = 15 + 240 x, r2 = 0.0058	240	positive	0.0058	lm(OTU781 ~ RTR) y = 17 + -0.14 x, r2 = 4.9e-07	-0.14	negative	4.90E-07	lm(OTU781 ~ BMsst_VS3) y = 13 + 18 x, r2 = 0.013	18	positive	0.013	lm(OTU781 ~ BMtot_VS3) y = 14 + 5.3 x, r2 = 0.011	5.3	positive	0.011
OTU782	lm(OTU782 ~ SNU) y = 17 + -68 x, r2 = 0.00063	-68	negative	0.00063	lm(OTU782 ~ RTR) y = 21 + -14 x, r2 = 0.0067	-14	negative	0.0067	lm(OTU782 ~ BMsst_VS3) y = 20 + -17 x, r2 = 0.016	-17	negative	0.016	lm(OTU782 ~ BMtot_VS3) y = 19 + -4.4 x, r2 = 0.0099	-4.4	negative	0.0099
OTU783	lm(OTU783 ~ SNU) y = 16 + 5.3 x, r2 = 5e-06	5.3	positive	5.00E-06	lm(OTU783 ~ RTR) y = 17 + -1.4 x, r2 = 8.3e-05	-1.4	negative	8.30E-05	lm(OTU783 ~ BMsst_VS3) y = 22 + -31 x, r2 = 0.069	-31	negative	0.069	lm(OTU783 ~ BMtot_VS3) y = 23 + -10 x, r2 = 0.073	-10	negative	0.073
OTU784	lm(OTU784 ~ SNU) y = 6.5 + 1130 x, r2 = 0.027	1130	positive	0.027	lm(OTU784 ~ RTR) y = 16 + 2.2 x, r2 = 2.3e-05	2.2	positive	2.30E-05	lm(OTU784 ~ BMsst_VS3) y = 1.9 + 73 x, r2 = 0.045	73	positive	0.045	lm(OTU784 ~ BMtot_VS3) y = 0.93 + 25 x, r2 = 0.049	25	positive	0.049
OTU785	lm(OTU785 ~ SNU) y = 15 + 154 x, r2 = 0.0057	154	positive	0.0057	lm(OTU785 ~ RTR) y = 23 + -22 x, r2 = 0.028	-22	negative	0.028	lm(OTU785 ~ BMsst_VS3) y = 18 + -9.4 x, r2 = 0.0085	-9.4	negative	0.0085	lm(OTU785 ~ BMtot_VS3) y = 17 + -0.82 x, r2 = 0.00059	-0.82	negative	0.00059
OTU786	lm(OTU786 ~ SNU) y = 18 + -229 x, r2 = 0.01	-229	negative	0.01	lm(OTU786 ~ RTR) y = 14 + 5.8 x, r2 = 0.0016	5.8	positive	0.0016	lm(OTU786 ~ BMsst_VS3) y = 17 + -4.8 x, r2 = 0.0018	-4.8	negative	0.0018	lm(OTU786 ~ BMtot_VS3) y = 17 + -2.2 x, r2 = 0.0037	-2.2	negative	0.0037
OTU787	lm(OTU787 ~ SNU) y = 14 + 348 x, r2 = 0.018	348	positive	0.018	lm(OTU787 ~ RTR) y = 22 + -15 x, r2 = 0.0085	-15	negative	0.0085	lm(OTU787 ~ BMsst_VS3) y = 18 + -8.9 x, r2 = 0.0048	-8.9	negative	0.0048	lm(OTU787 ~ BMtot_VS3) y = 17 + -0.41 x, r2 = 9.3e-05	-0.41	negative	9.30E-05
OTU788	lm(OTU788 ~ SNU) y = 19 + -228 x, r2 = 0.0033	-228	negative	0.0033	lm(OTU788 ~ RTR) y = 18 + -3.8 x, r2 = 0.00022	-3.8	negative	0.00022	lm(OTU788 ~ BMsst_VS3) y = 22 + -28 x, r2 = 0.02	-28	negative	0.02	lm(OTU788 ~ BMtot_VS3) y = 22 + -9 x, r2 = 0.019	-9	negative	0.019
OTU789	lm(OTU789 ~ SNU) y = 18 + -215 x, r2 = 0.0074	-215	negative	0.0074	lm(OTU789 ~ RTR) y = 18 + -5.9 x, r2 = 0.0013	-5.9	negative	0.0013	lm(OTU789 ~ BMsst_VS3) y = 18 + -7.4 x, r2 = 0.0034	-7.4	negative	0.0034	lm(OTU789 ~ BMtot_VS3) y = 17 + -1.7 x, r2 = 0.0017	-1.7	negative	0.0017
OTU790	lm(OTU790 ~ SNU) y = 18 + -183 x, r2 = 0.0045	-183	negative	0.0045	lm(OTU790 ~ RTR) y = 23 + -20 x, r2 = 0.012	-20	negative	0.012	lm(OTU790 ~ BMsst_VS3) y = 17 + -4 x, r2 = 0.00087	-4	negative	0.00087	lm(OTU790 ~ BMtot_VS3) y = 16 + 0.65 x, r2 = 0.00021	0.65	positive	0.00021
OTU791	lm(OTU791 ~ SNU) y = 8.9 + 805 x, r2 = 0.058	805	positive	0.058	lm(OTU791 ~ RTR) y = 22 + -20 x, r2 = 0.0083	-20	negative	0.0083	lm(OTU791 ~ BMsst_VS3) y = 25 + -46 x, r2 = 0.076	-46	negative	0.076	lm(OTU791 ~ BMtot_VS3) y = 24 + -12 x, r2 = 0.048	-12	negative	0.048
OTU792	lm(OTU792 ~ SNU) y = 14 + 305 x, r2 = 0.017	305	positive	0.017	lm(OTU792 ~ RTR) y = 14 + 6.8 x, r2 = 0.002	6.8	positive	0.002	lm(OTU792 ~ BMsst_VS3) y = 18 + -7.8 x, r2 = 0.0045	-7.8	negative	0.0045	lm(OTU792 ~ BMtot_VS3) y = 18 + -2.6 x, r2 = 0.0047	-2.6	negative	0.0047
OTU793	lm(OTU793 ~ SNU) y = 18 + -115 x, r2 = 0.0021	-115	negative	0.0021	lm(OTU793 ~ RTR) y = 14 + 7.7 x, r2 = 0.0022	7.7	positive	0.0022	lm(OTU793 ~ BMsst_VS3) y = 15 + 10 x, r2 = 0.0069	10	positive	0.0069	lm(OTU793 ~ BMtot_VS3) y = 15 + 2.7 x, r2 = 0.0044	2.7	positive	0.0044
OTU794	lm(OTU794 ~ SNU) y = 12 + 428 x, r2 = 0.022	428	positive	0.022	lm(OTU794 ~ RTR) y = 21 + -16 x, r2 = 0.0074	-16	negative	0.0074	lm(OTU794 ~ BMsst_VS3) y = 15 + 3.5 x, r2 = 6e-04	3.5	positive	6.00E-04	lm(OTU794 ~ BMtot_VS3) y = 13 + 4.5 x, r2 = 0.0089	4.5	positive	0.0089
OTU795	lm(OTU795 ~ SNU) y = 16 + 44 x, r2 = 0.00038	44	positive	0.00038	lm(OTU795 ~ RTR) y = 22 + -16 x, r2 = 0.013	-16	negative	0.013	lm(OTU795 ~ BMsst_VS3) y = 17 + -6 x, r2 = 0.0027	-6	negative	0.0027	lm(OTU795 ~ BMtot_VS3) y = 16 + 0.11 x, r2 = 9.3e-06	0.11	positive	9.30E-06
OTU796	lm(OTU796 ~ SNU) y = 20 + -376 x, r2 = 0.0064	-376	negative	0.0064	lm(OTU796 ~ RTR) y = 2 + 46 x, r2 = 0.023	46	positive	0.023	lm(OTU796 ~ BMsst_VS3) y = 15 + 8.5 x, r2 = 0.0013	8.5	positive	0.0013	lm(OTU796 ~ BMtot_VS3) y = 19 + -3.7 x, r2 = 0.0023	-3.7	negative	0.0023
OTU797	lm(OTU797 ~ SNU) y = 18 + -148 x, r2 = 0.0038	-148	negative	0.0038	lm(OTU797 ~ RTR) y = 13 + 11 x, r2 = 0.0055	11	positive	0.0055	lm(OTU797 ~ BMsst_VS3) y = 16 + 3.7 x, r2 = 0.00098	3.7	positive	0.00098	lm(OTU797 ~ BMtot_VS3) y = 16 + -0.042 x, r2 = 1.1e-06	-0.042	negative	1.10E-06
OTU798	lm(OTU798 ~ SNU) y = 25 + -896 x, r2 = 0.033	-896	negative	0.033	lm(OTU798 ~ RTR) y = 8.4 + 26 x, r2 = 0.0065	26	positive	0.0065	lm(OTU798 ~ BMsst_VS3) y = 24 + -36 x, r2 = 0.022	-36	negative	0.022	lm(OTU798 ~ BMtot_VS3) y = 26 + -15 x, r2 = 0.035	-15	negative	0.035
OTU799	lm(OTU799 ~ SNU) y = 17 + -143 x, r2 = 0.0035	-143	negative	0.0035	lm(OTU799 ~ RTR) y = 16 + 0.51 x, r2 = 1.1e-05	0.51	positive	1.10E-05	lm(OTU799 ~ BMsst_VS3) y = 19 + -18 x, r2 = 0.022	-18	negative	0.022	lm(OTU799 ~ BMtot_VS3) y = 20 + -6.3 x, r2 = 0.025	-6.3	negative	0.025
OTU800	lm(OTU800 ~ SNU) y = 14 + 145 x, r2 = 0.0022	145	positive	0.0022	lm(OTU800 ~ RTR) y = 24 + -26 x, r2 = 0.017	-26	negative	0.017	lm(OTU800 ~ BMsst_VS3) y = 16 + -2.2 x, r2 = 0.00021	-2.2	negative	0.00021	lm(OTU800 ~ BMtot_VS3) y = 15 + 1.8 x, r2 = 0.0013	1.8	positive	0.0013
OTU801	lm(OTU801 ~ SNU) y = 17 + -94 x, r2 = 0.0016	-94	negative	0.0016	lm(OTU801 ~ RTR) y = 18 + -5.3 x, r2 = 0.0012	-5.3	negative	0.0012	lm(OTU801 ~ BMsst_VS3) y = 17 + -3 x, r2 = 0.00067	-3	negative	0.00067	lm(OTU801 ~ BMtot_VS3) y = 17 + -1.2 x, r2 = 0.00095	-1.2	negative	0.00095
OTU802	lm(OTU802 ~ SNU) y = 16 + 34 x, r2 = 0.00016	34	positive	0.00016	lm(OTU802 ~ RTR) y = 17 + -1.6 x, r2 = 8.1e-05	-1.6	negative	8.10E-05	lm(OTU802 ~ BMsst_VS3) y = 17 + -2.3 x, r2 = 0.00029	-2.3	negative	0.00029	lm(OTU802 ~ BMtot_VS3) y = 17 + -0.35 x, r2 = 6.3e-05	-0.35	negative	6.30E-05
OTU803	lm(OTU803 ~ SNU) y = 15 + 130 x, r2 = 0.002	130	positive	0.002	lm(OTU803 ~ RTR) y = 15 + 3.4 x, r2 = 0.00033	3.4	positive	0.00033	lm(OTU803 ~ BMsst_VS3) y = 15 + 5.8 x, r2 = 0.0016	5.8	positive	0.0016	lm(OTU803 ~ BMtot_VS3) y = 15 + 1.3 x, r2 = 0.00071	1.3	positive	0.00071
OTU804	lm(OTU804 ~ SNU) y = 16 + -52 x, r2 = 4e-04	-52	negative	4.00E-04	lm(OTU804 ~ RTR) y = 19 + -8.2 x, r2 = 0.0024	-8.2	negative	0.0024	lm(OTU804 ~ BMsst_VS3) y = 19 + -13 x, r2 = 0.01	-13	negative	0.01	lm(OTU804 ~ BMtot_VS3) y = 18 + -2.6 x, r2 = 0.0039	-2.6	negative	0.0039
OTU805	lm(OTU805 ~ SNU) y = 15 + 71 x, r2 = 9e-04	71	positive	9.00E-04	lm(OTU805 ~ RTR) y = 19 + -8.4 x, r2 = 0.003	-8.4	negative	0.003	lm(OTU805 ~ BMsst_VS3) y = 14 + 7 x, r2 = 0.0034	7	positive	0.0034	lm(OTU805 ~ BMtot_VS3) y = 14 + 3.2 x, r2 = 0.0067	3.2	positive	0.0067
OTU806	lm(OTU806 ~ SNU) y = 15 + 96 x, r2 = 0.0022	96	positive	0.0022	lm(OTU806 ~ RTR) y = 14 + 4.7 x, r2 = 0.0013	4.7	positive	0.0013	lm(OTU806 ~ BMsst_VS3) y = 16 + 0.012 x, r2 = 1.3e-08	0.012	positive	1.30E-08	lm(OTU806 ~ BMtot_VS3) y = 16 + -0.62 x, r2 = 0.00035	-0.62	negative	0.00035
OTU807	lm(OTU807 ~ SNU) y = 16 + -108 x, r2 = 0.0015	-108	negative	0.0015	lm(OTU807 ~ RTR) y = 24 + -25 x, r2 = 0.019	-25	negative	0.019	lm(OTU807 ~ BMsst_VS3) y = 18 + -13 x, r2 = 0.0093	-13	negative	0.0093	lm(OTU807 ~ BMtot_VS3) y = 17 + -2.2 x, r2 = 0.0022	-2.2	negative	0.0022
OTU808	lm(OTU808 ~ SNU) y = 14 + 179 x, r2 = 0.0041	179	positive	0.0041	lm(OTU808 ~ RTR) y = 17 + -3.2 x, r2 = 0.00031	-3.2	negative	0.00031	lm(OTU808 ~ BMsst_VS3) y = 13 + 12 x, r2 = 0.0074	12	positive	0.0074	lm(OTU808 ~ BMtot_VS3) y = 13 + 4.3 x, r2 = 0.0088	4.3	positive	0.0088
OTU809	lm(OTU809 ~ SNU) y = 14 + 222 x, r2 = 0.0095	222	positive	0.0095	lm(OTU809 ~ RTR) y = 17 + -4 x, r2 = 0.00073	-4	negative	0.00073	lm(OTU809 ~ BMsst_VS3) y = 17 + -5.3 x, r2 = 0.0022	-5.3	negative	0.0022	lm(OTU809 ~ BMtot_VS3) y = 16 + -1 x, r2 = 0.00073	-1	negative	0.00073
OTU810	lm(OTU810 ~ SNU) y = 15 + 109 x, r2 = 0.0022	109	positive	0.0022	lm(OTU810 ~ RTR) y = 15 + 3 x, r2 = 4e-04	3	positive	4.00E-04	lm(OTU810 ~ BMsst_VS3) y = 16 + 0.23 x, r2 = 3.9e-06	0.23	positive	3.90E-06	lm(OTU810 ~ BMtot_VS3) y = 16 + 0.1 x, r2 = 7.2e-06	0.1	positive	7.20E-06
OTU811	lm(OTU811 ~ SNU) y = 15 + -130 x, r2 = 0.0029	-130	negative	0.0029	lm(OTU811 ~ RTR) y = 17 + -9.9 x, r2 = 0.0041	-9.9	negative	0.0041	lm(OTU811 ~ BMsst_VS3) y = 19 + -27 x, r2 = 0.049	-27	negative	0.049	lm(OTU811 ~ BMtot_VS3) y = 19 + -8.3 x, r2 = 0.044	-8.3	negative	0.044
OTU812	lm(OTU812 ~ SNU) y = 14 + 49 x, r2 = 0.00086	49	positive	0.00086	lm(OTU812 ~ RTR) y = 14 + 0.19 x, r2 = 3.2e-06	0.19	positive	3.20E-06	lm(OTU812 ~ BMsst_VS3) y = 11 + 19 x, r2 = 0.055	19	positive	0.055	lm(OTU812 ~ BMtot_VS3) y = 11 + 5.8 x, r2 = 0.046	5.8	positive	0.046
OTU813	lm(OTU813 ~ SNU) y = 16 + -94 x, r2 = 0.0017	-94	negative	0.0017	lm(OTU813 ~ RTR) y = 12 + 10 x, r2 = 0.005	10	positive	0.005	lm(OTU813 ~ BMsst_VS3) y = 17 + -6.2 x, r2 = 0.003	-6.2	negative	0.003	lm(OTU813 ~ BMtot_VS3) y = 18 + -3.5 x, r2 = 0.009	-3.5	negative	0.009
OTU814	lm(OTU814 ~ SNU) y = 21 + -497 x, r2 = 0.034	-497	negative	0.034	lm(OTU814 ~ RTR) y = 9.3 + 21 x, r2 = 0.015	21	positive	0.015	lm(OTU814 ~ BMsst_VS3) y = 11 + 24 x, r2 = 0.032	24	positive	0.032	lm(OTU814 ~ BMtot_VS3) y = 13 + 5.1 x, r2 = 0.013	5.1	positive	0.013
OTU815	lm(OTU815 ~ SNU) y = 16 + -7.4 x, r2 = 1.3e-05	-7.4	negative	1.30E-05	lm(OTU815 ~ RTR) y = 15 + 2.5 x, r2 = 0.00035	2.5	positive	0.00035	lm(OTU815 ~ BMsst_VS3) y = 16 + -2.9 x, r2 = 0.00077	-2.9	negative	0.00077	lm(OTU815 ~ BMtot_VS3) y = 16 + -1.1 x, r2 = 0.0011	-1.1	negative	0.0011
OTU816	lm(OTU816 ~ SNU) y = 13 + 234 x, r2 = 0.0088	234	positive	0.0088	lm(OTU816 ~ RTR) y = 16 + -0.8 x, r2 = 2.5e-05	-0.8	negative	2.50E-05	lm(OTU816 ~ BMsst_VS3) y = 17 + -5.8 x, r2 = 0.0021	-5.8	negative	0.0021	lm(OTU816 ~ BMtot_VS3) y = 16 + -1.6 x, r2 = 0.0015	-1.6	negative	0.0015
OTU817	lm(OTU817 ~ SNU) y = 18 + -311 x, r2 = 0.021	-311	negative	0.021	lm(OTU817 ~ RTR) y = 8.6 + 22 x, r2 = 0.025	22	positive	0.025	lm(OTU817 ~ BMsst_VS3) y = 13 + 15 x, r2 = 0.019	15	positive	0.019	lm(OTU817 ~ BMtot_VS3) y = 15 + 1.2 x, r2 = 0.0012	1.2	positive	0.0012
OTU818	lm(OTU818 ~ SNU) y = 17 + -172 x, r2 = 0.005	-172	negative	0.005	lm(OTU818 ~ RTR) y = 19 + -11 x, r2 = 0.0049	-11	negative	0.0049	lm(OTU818 ~ BMsst_VS3) y = 15 + 2.4 x, r2 = 0.00039	2.4	positive	0.00039	lm(OTU818 ~ BMtot_VS3) y = 14 + 2.2 x, r2 = 0.003	2.2	positive	0.003
OTU819	lm(OTU819 ~ SNU) y = 19 + -387 x, r2 = 0.021	-387	negative	0.021	lm(OTU819 ~ RTR) y = 18 + -7.4 x, r2 = 0.0019	-7.4	negative	0.0019	lm(OTU819 ~ BMsst_VS3) y = 19 + -16 x, r2 = 0.014	-16	negative	0.014	lm(OTU819 ~ BMtot_VS3) y = 19 + -5 x, r2 = 0.013	-5	negative	0.013
OTU820	lm(OTU820 ~ SNU) y = 15 + 100 x, r2 = 0.0021	100	positive	0.0021	lm(OTU820 ~ RTR) y = 16 + -1.6 x, r2 = 0.00014	-1.6	negative	0.00014	lm(OTU820 ~ BMsst_VS3) y = 17 + -7.5 x, r2 = 0.0047	-7.5	negative	0.0047	lm(OTU820 ~ BMtot_VS3) y = 17 + -2.5 x, r2 = 0.0051	-2.5	negative	0.0051
OTU821	lm(OTU821 ~ SNU) y = 14 + 136 x, r2 = 0.0047	136	positive	0.0047	lm(OTU821 ~ RTR) y = 24 + -26 x, r2 = 0.042	-26	negative	0.042	lm(OTU821 ~ BMsst_VS3) y = 16 + -4.7 x, r2 = 0.0022	-4.7	negative	0.0022	lm(OTU821 ~ BMtot_VS3) y = 14 + 1.5 x, r2 = 0.0021	1.5	positive	0.0021
OTU822	lm(OTU822 ~ SNU) y = 18 + -253 x, r2 = 0.012	-253	negative	0.012	lm(OTU822 ~ RTR) y = 12 + 12 x, r2 = 0.0067	12	positive	0.0067	lm(OTU822 ~ BMsst_VS3) y = 15 + 0.78 x, r2 = 4.4e-05	0.78	positive	4.40E-05	lm(OTU822 ~ BMtot_VS3) y = 17 + -1.5 x, r2 = 0.0014	-1.5	negative	0.0014
OTU823	lm(OTU823 ~ SNU) y = 18 + -348 x, r2 = 0.023	-348	negative	0.023	lm(OTU823 ~ RTR) y = 16 + -1.8 x, r2 = 0.00014	-1.8	negative	0.00014	lm(OTU823 ~ BMsst_VS3) y = 14 + 5.8 x, r2 = 0.0026	5.8	positive	0.0026	lm(OTU823 ~ BMtot_VS3) y = 14 + 1.6 x, r2 = 0.0018	1.6	positive	0.0018
OTU824	lm(OTU824 ~ SNU) y = 17 + -204 x, r2 = 0.008	-204	negative	0.008	lm(OTU824 ~ RTR) y = 10 + 17 x, r2 = 0.013	17	positive	0.013	lm(OTU824 ~ BMsst_VS3) y = 16 + -1.9 x, r2 = 0.00027	-1.9	negative	0.00027	lm(OTU824 ~ BMtot_VS3) y = 17 + -2.7 x, r2 = 0.005	-2.7	negative	0.005
OTU825	lm(OTU825 ~ SNU) y = 9.4 + 711 x, r2 = 0.02	711	positive	0.02	lm(OTU825 ~ RTR) y = 15 + 2.2 x, r2 = 4.4e-05	2.2	positive	4.40E-05	lm(OTU825 ~ BMsst_VS3) y = 16 + 0.38 x, r2 = 2.2e-06	0.38	positive	2.20E-06	lm(OTU825 ~ BMtot_VS3) y = 15 + 0.97 x, r2 = 0.00014	0.97	positive	0.00014
OTU826	lm(OTU826 ~ SNU) y = 18 + -246 x, r2 = 0.0076	-246	negative	0.0076	lm(OTU826 ~ RTR) y = 20 + -13 x, r2 = 0.0054	-13	negative	0.0054	lm(OTU826 ~ BMsst_VS3) y = 15 + 3.5 x, r2 = 0.00061	3.5	positive	0.00061	lm(OTU826 ~ BMtot_VS3) y = 14 + 2.5 x, r2 = 0.003	2.5	positive	0.003
OTU827	lm(OTU827 ~ SNU) y = 5.3 + 1150 x, r2 = 0.087	1150	positive	0.087	lm(OTU827 ~ RTR) y = 24 + -25 x, r2 = 0.0099	-25	negative	0.0099	lm(OTU827 ~ BMsst_VS3) y = 12 + 18 x, r2 = 0.0081	18	positive	0.0081	lm(OTU827 ~ BMtot_VS3) y = 9.3 + 9.9 x, r2 = 0.024	9.9	positive	0.024
OTU828	lm(OTU828 ~ SNU) y = 16 + -52 x, r2 = 0.00049	-52	negative	0.00049	lm(OTU828 ~ RTR) y = 15 + 2.5 x, r2 = 0.00026	2.5	positive	0.00026	lm(OTU828 ~ BMsst_VS3) y = 14 + 8.6 x, r2 = 0.0052	8.6	positive	0.0052	lm(OTU828 ~ BMtot_VS3) y = 14 + 2.1 x, r2 = 0.0029	2.1	positive	0.0029
OTU829	lm(OTU829 ~ SNU) y = 15 + 24 x, r2 = 5e-05	24	positive	5.00E-05	lm(OTU829 ~ RTR) y = 22 + -20 x, r2 = 0.0082	-20	negative	0.0082	lm(OTU829 ~ BMsst_VS3) y = 22 + -32 x, r2 = 0.035	-32	negative	0.035	lm(OTU829 ~ BMtot_VS3) y = 21 + -8.8 x, r2 = 0.025	-8.8	negative	0.025
OTU830	lm(OTU830 ~ SNU) y = 17 + -160 x, r2 = 0.0058	-160	negative	0.0058	lm(OTU830 ~ RTR) y = 13 + 7.3 x, r2 = 0.0029	7.3	positive	0.0029	lm(OTU830 ~ BMsst_VS3) y = 12 + 17 x, r2 = 0.025	17	positive	0.025	lm(OTU830 ~ BMtot_VS3) y = 12 + 4.3 x, r2 = 0.016	4.3	positive	0.016
OTU831	lm(OTU831 ~ SNU) y = 16 + -210 x, r2 = 0.0054	-210	negative	0.0054	lm(OTU831 ~ RTR) y = 15 + -2.4 x, r2 = 0.00017	-2.4	negative	0.00017	lm(OTU831 ~ BMsst_VS3) y = 25 + -51 x, r2 = 0.13	-51	negative	0.13	lm(OTU831 ~ BMtot_VS3) y = 25 + -17 x, r2 = 0.13	-17	negative	0.13
OTU832	lm(OTU832 ~ SNU) y = 15 + 31 x, r2 = 6.7e-05	31	positive	6.70E-05	lm(OTU832 ~ RTR) y = 7.6 + 23 x, r2 = 0.0089	23	positive	0.0089	lm(OTU832 ~ BMsst_VS3) y = 11 + 21 x, r2 = 0.012	21	positive	0.012	lm(OTU832 ~ BMtot_VS3) y = 12 + 5.4 x, r2 = 0.0073	5.4	positive	0.0073
OTU833	lm(OTU833 ~ SNU) y = 17 + -175 x, r2 = 0.0064	-175	negative	0.0064	lm(OTU833 ~ RTR) y = 19 + -11 x, r2 = 0.0059	-11	negative	0.0059	lm(OTU833 ~ BMsst_VS3) y = 16 + -0.84 x, r2 = 5.9e-05	-0.84	negative	5.90E-05	lm(OTU833 ~ BMtot_VS3) y = 15 + 0.69 x, r2 = 0.00037	0.69	positive	0.00037
OTU834	lm(OTU834 ~ SNU) y = 16 + -145 x, r2 = 0.0046	-145	negative	0.0046	lm(OTU834 ~ RTR) y = 11 + 13 x, r2 = 0.009	13	positive	0.009	lm(OTU834 ~ BMsst_VS3) y = 12 + 14 x, r2 = 0.018	14	positive	0.018	lm(OTU834 ~ BMtot_VS3) y = 13 + 3.1 x, r2 = 0.0076	3.1	positive	0.0076
OTU835	lm(OTU835 ~ SNU) y = 15 + -31 x, r2 = 0.00014	-31	negative	0.00014	lm(OTU835 ~ RTR) y = 16 + -2.3 x, r2 = 0.00019	-2.3	negative	0.00019	lm(OTU835 ~ BMsst_VS3) y = 12 + 16 x, r2 = 0.015	16	positive	0.015	lm(OTU835 ~ BMtot_VS3) y = 12 + 5.2 x, r2 = 0.015	5.2	positive	0.015
OTU836	lm(OTU836 ~ SNU) y = 16 + -86 x, r2 = 0.0011	-86	negative	0.0011	lm(OTU836 ~ RTR) y = 9.7 + 18 x, r2 = 0.011	18	positive	0.011	lm(OTU836 ~ BMsst_VS3) y = 12 + 16 x, r2 = 0.016	16	positive	0.016	lm(OTU836 ~ BMtot_VS3) y = 14 + 2.2 x, r2 = 0.0026	2.2	positive	0.0026
OTU837	lm(OTU837 ~ SNU) y = 15 + 8.2 x, r2 = 1.3e-05	8.2	positive	1.30E-05	lm(OTU837 ~ RTR) y = 17 + -6.3 x, r2 = 0.0018	-6.3	negative	0.0018	lm(OTU837 ~ BMsst_VS3) y = 16 + -4.1 x, r2 = 0.0014	-4.1	negative	0.0014	lm(OTU837 ~ BMtot_VS3) y = 15 + -0.8 x, r2 = 0.00047	-0.8	negative	0.00047
OTU838	lm(OTU838 ~ SNU) y = 13 + 231 x, r2 = 0.0088	231	positive	0.0088	lm(OTU838 ~ RTR) y = 15 + 0.3 x, r2 = 3.6e-06	0.3	positive	3.60E-06	lm(OTU838 ~ BMsst_VS3) y = 14 + 7.8 x, r2 = 0.004	7.8	positive	0.004	lm(OTU838 ~ BMtot_VS3) y = 14 + 2.5 x, r2 = 0.0039	2.5	positive	0.0039
OTU839	lm(OTU839 ~ SNU) y = 15 + -20 x, r2 = 6.9e-05	-20	negative	6.90E-05	lm(OTU839 ~ RTR) y = 13 + 7.6 x, r2 = 0.0024	7.6	positive	0.0024	lm(OTU839 ~ BMsst_VS3) y = 14 + 6.7 x, r2 = 0.0032	6.7	positive	0.0032	lm(OTU839 ~ BMtot_VS3) y = 14 + 1.6 x, r2 = 0.0017	1.6	positive	0.0017
OTU840	lm(OTU840 ~ SNU) y = 16 + -36 x, r2 = 0.00014	-36	negative	0.00014	lm(OTU840 ~ RTR) y = 20 + -13 x, r2 = 0.0045	-13	negative	0.0045	lm(OTU840 ~ BMsst_VS3) y = 15 + 2.5 x, r2 = 0.00027	2.5	positive	0.00027	lm(OTU840 ~ BMtot_VS3) y = 14 + 2.2 x, r2 = 0.002	2.2	positive	0.002
OTU841	lm(OTU841 ~ SNU) y = 20 + -533 x, r2 = 0.0025	-533	negative	0.0025	lm(OTU841 ~ RTR) y = 12 + 9.2 x, r2 = 0.00018	9.2	positive	0.00018	lm(OTU841 ~ BMsst_VS3) y = 22 + -34 x, r2 = 0.0042	-34	negative	0.0042	lm(OTU841 ~ BMtot_VS3) y = 22 + -11 x, r2 = 0.0037	-11	negative	0.0037
OTU842	lm(OTU842 ~ SNU) y = 15 + -54 x, r2 = 0.00062	-54	negative	0.00062	lm(OTU842 ~ RTR) y = 17 + -6 x, r2 = 0.0018	-6	negative	0.0018	lm(OTU842 ~ BMsst_VS3) y = 16 + -5.5 x, r2 = 0.0025	-5.5	negative	0.0025	lm(OTU842 ~ BMtot_VS3) y = 16 + -1.2 x, r2 = 0.001	-1.2	negative	0.001
OTU843	lm(OTU843 ~ SNU) y = 17 + -229 x, r2 = 0.0099	-229	negative	0.0099	lm(OTU843 ~ RTR) y = 6 + 28 x, r2 = 0.036	28	positive	0.036	lm(OTU843 ~ BMsst_VS3) y = 15 + 2.7 x, r2 = 0.00054	2.7	positive	0.00054	lm(OTU843 ~ BMtot_VS3) y = 16 + -2.2 x, r2 = 0.0035	-2.2	negative	0.0035
OTU844	lm(OTU844 ~ SNU) y = 17 + -231 x, r2 = 0.012	-231	negative	0.012	lm(OTU844 ~ RTR) y = 16 + -1.3 x, r2 = 8.8e-05	-1.3	negative	8.80E-05	lm(OTU844 ~ BMsst_VS3) y = 16 + -2.3 x, r2 = 0.00047	-2.3	negative	0.00047	lm(OTU844 ~ BMtot_VS3) y = 16 + -0.59 x, r2 = 0.00029	-0.59	negative	0.00029
OTU845	lm(OTU845 ~ SNU) y = 18 + -292 x, r2 = 0.013	-292	negative	0.013	lm(OTU845 ~ RTR) y = 12 + 9.2 x, r2 = 0.0031	9.2	positive	0.0031	lm(OTU845 ~ BMsst_VS3) y = 14 + 6.8 x, r2 = 0.0029	6.8	positive	0.0029	lm(OTU845 ~ BMtot_VS3) y = 16 + -0.29 x, r2 = 4.7e-05	-0.29	negative	4.70E-05
OTU846	lm(OTU846 ~ SNU) y = 16 + -57 x, r2 = 0.00015	-57	negative	0.00015	lm(OTU846 ~ RTR) y = 6.3 + 29 x, r2 = 0.0092	29	positive	0.0092	lm(OTU846 ~ BMsst_VS3) y = 9.1 + 33 x, r2 = 0.019	33	positive	0.019	lm(OTU846 ~ BMtot_VS3) y = 11 + 7.3 x, r2 = 0.0088	7.3	positive	0.0088
OTU847	lm(OTU847 ~ SNU) y = 14 + 65 x, r2 = 0.00074	65	positive	0.00074	lm(OTU847 ~ RTR) y = 24 + -29 x, r2 = 0.036	-29	negative	0.036	lm(OTU847 ~ BMsst_VS3) y = 20 + -24 x, r2 = 0.04	-24	negative	0.04	lm(OTU847 ~ BMtot_VS3) y = 18 + -4.8 x, r2 = 0.015	-4.8	negative	0.015
OTU848	lm(OTU848 ~ SNU) y = 17 + -201 x, r2 = 0.0057	-201	negative	0.0057	lm(OTU848 ~ RTR) y = 17 + -6.5 x, r2 = 0.0014	-6.5	negative	0.0014	lm(OTU848 ~ BMsst_VS3) y = 16 + -6.9 x, r2 = 0.0027	-6.9	negative	0.0027	lm(OTU848 ~ BMtot_VS3) y = 16 + -2.6 x, r2 = 0.0036	-2.6	negative	0.0036
OTU849	lm(OTU849 ~ SNU) y = 14 + 139 x, r2 = 0.0045	139	positive	0.0045	lm(OTU849 ~ RTR) y = 14 + 3.1 x, r2 = 0.00055	3.1	positive	0.00055	lm(OTU849 ~ BMsst_VS3) y = 17 + -11 x, r2 = 0.012	-11	negative	0.012	lm(OTU849 ~ BMtot_VS3) y = 17 + -3.3 x, r2 = 0.0096	-3.3	negative	0.0096
OTU850	lm(OTU850 ~ SNU) y = 13 + 181 x, r2 = 0.0057	181	positive	0.0057	lm(OTU850 ~ RTR) y = 15 + 0.76 x, r2 = 2.4e-05	0.76	positive	2.40E-05	lm(OTU850 ~ BMsst_VS3) y = 16 + -3.6 x, r2 = 9e-04	-3.6	negative	9.00E-04	lm(OTU850 ~ BMtot_VS3) y = 16 + -1.7 x, r2 = 0.0019	-1.7	negative	0.0019
OTU851	lm(OTU851 ~ SNU) y = 12 + 263 x, r2 = 0.017	263	positive	0.017	lm(OTU851 ~ RTR) y = 20 + -16 x, r2 = 0.014	-16	negative	0.014	lm(OTU851 ~ BMsst_VS3) y = 16 + -4.7 x, r2 = 0.0021	-4.7	negative	0.0021	lm(OTU851 ~ BMtot_VS3) y = 14 + 0.88 x, r2 = 0.00071	0.88	positive	0.00071
OTU852	lm(OTU852 ~ SNU) y = 17 + -139 x, r2 = 0.0035	-139	negative	0.0035	lm(OTU852 ~ RTR) y = 13 + 6.9 x, r2 = 0.0021	6.9	positive	0.0021	lm(OTU852 ~ BMsst_VS3) y = 15 + 1.6 x, r2 = 0.00019	1.6	positive	0.00019	lm(OTU852 ~ BMtot_VS3) y = 15 + 0.08 x, r2 = 4.3e-06	0.08	positive	4.30E-06
OTU853	lm(OTU853 ~ SNU) y = 14 + 120 x, r2 = 0.0033	120	positive	0.0033	lm(OTU853 ~ RTR) y = 14 + 3.5 x, r2 = 0.00065	3.5	positive	0.00065	lm(OTU853 ~ BMsst_VS3) y = 17 + -10 x, r2 = 0.0089	-10	negative	0.0089	lm(OTU853 ~ BMtot_VS3) y = 17 + -3.1 x, r2 = 0.0079	-3.1	negative	0.0079
OTU854	lm(OTU854 ~ SNU) y = 17 + -189 x, r2 = 0.0045	-189	negative	0.0045	lm(OTU854 ~ RTR) y = 21 + -18 x, r2 = 0.01	-18	negative	0.01	lm(OTU854 ~ BMsst_VS3) y = 18 + -12 x, r2 = 0.0076	-12	negative	0.0076	lm(OTU854 ~ BMtot_VS3) y = 17 + -2.3 x, r2 = 0.0025	-2.3	negative	0.0025
OTU855	lm(OTU855 ~ SNU) y = 14 + 110 x, r2 = 0.0022	110	positive	0.0022	lm(OTU855 ~ RTR) y = 17 + -7.6 x, r2 = 0.0025	-7.6	negative	0.0025	lm(OTU855 ~ BMsst_VS3) y = 12 + 14 x, r2 = 0.013	14	positive	0.013	lm(OTU855 ~ BMtot_VS3) y = 11 + 5.7 x, r2 = 0.022	5.7	positive	0.022
OTU856	lm(OTU856 ~ SNU) y = 14 + 70 x, r2 = 0.0011	70	positive	0.0011	lm(OTU856 ~ RTR) y = 20 + -16 x, r2 = 0.014	-16	negative	0.014	lm(OTU856 ~ BMsst_VS3) y = 15 + 1.9 x, r2 = 0.00033	1.9	positive	0.00033	lm(OTU856 ~ BMtot_VS3) y = 14 + 1.9 x, r2 = 0.0031	1.9	positive	0.0031
OTU857	lm(OTU857 ~ SNU) y = 16 + -178 x, r2 = 0.0059	-178	negative	0.0059	lm(OTU857 ~ RTR) y = 16 + -2.7 x, r2 = 0.00031	-2.7	negative	0.00031	lm(OTU857 ~ BMsst_VS3) y = 14 + 5.4 x, r2 = 0.0021	5.4	positive	0.0021	lm(OTU857 ~ BMtot_VS3) y = 15 + 0.37 x, r2 = 9.3e-05	0.37	positive	9.30E-05
OTU858	lm(OTU858 ~ SNU) y = 14 + -23 x, r2 = 0.00014	-23	negative	0.00014	lm(OTU858 ~ RTR) y = 9.5 + 13 x, r2 = 0.01	13	positive	0.01	lm(OTU858 ~ BMsst_VS3) y = 13 + 1.6 x, r2 = 0.00026	1.6	positive	0.00026	lm(OTU858 ~ BMtot_VS3) y = 15 + -1.3 x, r2 = 0.0017	-1.3	negative	0.0017
OTU859	lm(OTU859 ~ SNU) y = 14 + 117 x, r2 = 0.0026	117	positive	0.0026	lm(OTU859 ~ RTR) y = 22 + -21 x, r2 = 0.019	-21	negative	0.019	lm(OTU859 ~ BMsst_VS3) y = 15 + -1.5 x, r2 = 0.00016	-1.5	negative	0.00016	lm(OTU859 ~ BMtot_VS3) y = 14 + 1.7 x, r2 = 0.0019	1.7	positive	0.0019
OTU860	lm(OTU860 ~ SNU) y = 12 + 246 x, r2 = 0.012	246	positive	0.012	lm(OTU860 ~ RTR) y = 21 + -21 x, r2 = 0.02	-21	negative	0.02	lm(OTU860 ~ BMsst_VS3) y = 15 + -0.83 x, r2 = 5.4e-05	-0.83	negative	5.40E-05	lm(OTU860 ~ BMtot_VS3) y = 13 + 2.5 x, r2 = 0.0046	2.5	positive	0.0046
OTU861	lm(OTU861 ~ SNU) y = 14 + 140 x, r2 = 0.0023	140	positive	0.0023	lm(OTU861 ~ RTR) y = 30 + -46 x, r2 = 0.059	-46	negative	0.059	lm(OTU861 ~ BMsst_VS3) y = 12 + 15 x, r2 = 0.01	15	positive	0.01	lm(OTU861 ~ BMtot_VS3) y = 9.1 + 9.8 x, r2 = 0.041	9.8	positive	0.041
OTU862	lm(OTU862 ~ SNU) y = 12 + 277 x, r2 = 0.012	277	positive	0.012	lm(OTU862 ~ RTR) y = 24 + -28 x, r2 = 0.03	-28	negative	0.03	lm(OTU862 ~ BMsst_VS3) y = 19 + -21 x, r2 = 0.026	-21	negative	0.026	lm(OTU862 ~ BMtot_VS3) y = 17 + -3.5 x, r2 = 0.0069	-3.5	negative	0.0069
OTU863	lm(OTU863 ~ SNU) y = 15 + -109 x, r2 = 0.0019	-109	negative	0.0019	lm(OTU863 ~ RTR) y = 15 + -2.9 x, r2 = 0.00032	-2.9	negative	0.00032	lm(OTU863 ~ BMsst_VS3) y = 15 + -3 x, r2 = 0.00056	-3	negative	0.00056	lm(OTU863 ~ BMtot_VS3) y = 15 + -1.1 x, r2 = 0.00076	-1.1	negative	0.00076
OTU864	lm(OTU864 ~ SNU) y = 13 + 211 x, r2 = 0.0047	211	positive	0.0047	lm(OTU864 ~ RTR) y = 8.8 + 18 x, r2 = 0.0085	18	positive	0.0085	lm(OTU864 ~ BMsst_VS3) y = 13 + 6.2 x, r2 = 0.0016	6.2	positive	0.0016	lm(OTU864 ~ BMtot_VS3) y = 14 + 1.1 x, r2 = 0.00044	1.1	positive	0.00044
OTU865	lm(OTU865 ~ SNU) y = 16 + -131 x, r2 = 0.0049	-131	negative	0.0049	lm(OTU865 ~ RTR) y = 11 + 12 x, r2 = 0.0096	12	positive	0.0096	lm(OTU865 ~ BMsst_VS3) y = 13 + 7.5 x, r2 = 0.0064	7.5	positive	0.0064	lm(OTU865 ~ BMtot_VS3) y = 14 + 0.79 x, r2 = 0.00066	0.79	positive	0.00066
OTU866	lm(OTU866 ~ SNU) y = 13 + 191 x, r2 = 0.0085	191	positive	0.0085	lm(OTU866 ~ RTR) y = 18 + -11 x, r2 = 0.0067	-11	negative	0.0067	lm(OTU866 ~ BMsst_VS3) y = 14 + 5.5 x, r2 = 0.0028	5.5	positive	0.0028	lm(OTU866 ~ BMtot_VS3) y = 13 + 3.3 x, r2 = 0.0095	3.3	positive	0.0095
OTU867	lm(OTU867 ~ SNU) y = 13 + 139 x, r2 = 0.0027	139	positive	0.0027	lm(OTU867 ~ RTR) y = 22 + -24 x, r2 = 0.019	-24	negative	0.019	lm(OTU867 ~ BMsst_VS3) y = 15 + -1.7 x, r2 = 0.00017	-1.7	negative	0.00017	lm(OTU867 ~ BMtot_VS3) y = 13 + 2 x, r2 = 0.002	2	positive	0.002
OTU868	lm(OTU868 ~ SNU) y = 16 + -141 x, r2 = 0.0021	-141	negative	0.0021	lm(OTU868 ~ RTR) y = 15 + -1.9 x, r2 = 9.2e-05	-1.9	negative	9.20E-05	lm(OTU868 ~ BMsst_VS3) y = 16 + -4.6 x, r2 = 0.00087	-4.6	negative	0.00087	lm(OTU868 ~ BMtot_VS3) y = 15 + -0.32 x, r2 = 3.9e-05	-0.32	negative	3.90E-05
OTU869	lm(OTU869 ~ SNU) y = 5.8 + 998 x, r2 = 0.056	998	positive	0.056	lm(OTU869 ~ RTR) y = 19 + -13 x, r2 = 0.0022	-13	negative	0.0022	lm(OTU869 ~ BMsst_VS3) y = 13 + 7.8 x, r2 = 0.0013	7.8	positive	0.0013	lm(OTU869 ~ BMtot_VS3) y = 12 + 5 x, r2 = 0.0051	5	positive	0.0051
OTU870	lm(OTU870 ~ SNU) y = 12 + 386 x, r2 = 0.024	386	positive	0.024	lm(OTU870 ~ RTR) y = 16 + -3.4 x, r2 = 0.00043	-3.4	negative	0.00043	lm(OTU870 ~ BMsst_VS3) y = 9.5 + 27 x, r2 = 0.047	27	positive	0.047	lm(OTU870 ~ BMtot_VS3) y = 8.7 + 10 x, r2 = 0.06	10	positive	0.06
OTU871	lm(OTU871 ~ SNU) y = 19 + -538 x, r2 = 0.051	-538	negative	0.051	lm(OTU871 ~ RTR) y = 8.1 + 19 x, r2 = 0.016	19	positive	0.016	lm(OTU871 ~ BMsst_VS3) y = 18 + -19 x, r2 = 0.025	-19	negative	0.025	lm(OTU871 ~ BMtot_VS3) y = 20 + -8.7 x, r2 = 0.049	-8.7	negative	0.049
OTU872	lm(OTU872 ~ SNU) y = 15 + -111 x, r2 = 0.0029	-111	negative	0.0029	lm(OTU872 ~ RTR) y = 11 + 12 x, r2 = 0.0077	12	positive	0.0077	lm(OTU872 ~ BMsst_VS3) y = 13 + 5.2 x, r2 = 0.0025	5.2	positive	0.0025	lm(OTU872 ~ BMtot_VS3) y = 14 + 0.48 x, r2 = 2e-04	0.48	positive	2.00E-04
OTU873	lm(OTU873 ~ SNU) y = 14 + 89 x, r2 = 0.0017	89	positive	0.0017	lm(OTU873 ~ RTR) y = 11 + 11 x, r2 = 0.0067	11	positive	0.0067	lm(OTU873 ~ BMsst_VS3) y = 13 + 6.4 x, r2 = 0.0036	6.4	positive	0.0036	lm(OTU873 ~ BMtot_VS3) y = 14 + 0.96 x, r2 = 0.00075	0.96	positive	0.00075
OTU874	lm(OTU874 ~ SNU) y = 15 + -9.3 x, r2 = 1.2e-05	-9.3	negative	1.20E-05	lm(OTU874 ~ RTR) y = 12 + 6.6 x, r2 = 0.0015	6.6	positive	0.0015	lm(OTU874 ~ BMsst_VS3) y = 17 + -10 x, r2 = 0.006	-10	negative	0.006	lm(OTU874 ~ BMtot_VS3) y = 17 + -4.2 x, r2 = 0.0093	-4.2	negative	0.0093
OTU875	lm(OTU875 ~ SNU) y = 11 + 377 x, r2 = 0.012	377	positive	0.012	lm(OTU875 ~ RTR) y = 9.5 + 15 x, r2 = 0.0047	15	positive	0.0047	lm(OTU875 ~ BMsst_VS3) y = 7.2 + 36 x, r2 = 0.045	36	positive	0.045	lm(OTU875 ~ BMtot_VS3) y = 7.7 + 11 x, r2 = 0.037	11	positive	0.037
OTU876	lm(OTU876 ~ SNU) y = 13 + 196 x, r2 = 0.004	196	positive	0.004	lm(OTU876 ~ RTR) y = 16 + -4.1 x, r2 = 0.00043	-4.1	negative	0.00043	lm(OTU876 ~ BMsst_VS3) y = 12 + 17 x, r2 = 0.012	17	positive	0.012	lm(OTU876 ~ BMtot_VS3) y = 11 + 6.8 x, r2 = 0.018	6.8	positive	0.018
OTU877	lm(OTU877 ~ SNU) y = 16 + -111 x, r2 = 0.003	-111	negative	0.003	lm(OTU877 ~ RTR) y = 14 + 1.7 x, r2 = 0.00017	1.7	positive	0.00017	lm(OTU877 ~ BMsst_VS3) y = 13 + 8.8 x, r2 = 0.0076	8.8	positive	0.0076	lm(OTU877 ~ BMtot_VS3) y = 13 + 2.2 x, r2 = 0.0042	2.2	positive	0.0042
OTU878	lm(OTU878 ~ SNU) y = 14 + 55 x, r2 = 0.00062	55	positive	0.00062	lm(OTU878 ~ RTR) y = 14 + -1 x, r2 = 4.8e-05	-1	negative	4.80E-05	lm(OTU878 ~ BMsst_VS3) y = 14 + -1.6 x, r2 = 2e-04	-1.6	negative	2.00E-04	lm(OTU878 ~ BMtot_VS3) y = 14 + -0.57 x, r2 = 0.00025	-0.57	negative	0.00025
OTU879	lm(OTU879 ~ SNU) y = 18 + -357 x, r2 = 0.029	-357	negative	0.029	lm(OTU879 ~ RTR) y = 12 + 6.5 x, r2 = 0.0023	6.5	positive	0.0023	lm(OTU879 ~ BMsst_VS3) y = 16 + -8.2 x, r2 = 0.006	-8.2	negative	0.006	lm(OTU879 ~ BMtot_VS3) y = 17 + -4 x, r2 = 0.013	-4	negative	0.013
OTU880	lm(OTU880 ~ SNU) y = 14 + 27 x, r2 = 0.00014	27	positive	0.00014	lm(OTU880 ~ RTR) y = 18 + -11 x, r2 = 0.0051	-11	negative	0.0051	lm(OTU880 ~ BMsst_VS3) y = 14 + 0.99 x, r2 = 7.1e-05	0.99	positive	7.10E-05	lm(OTU880 ~ BMtot_VS3) y = 13 + 2.6 x, r2 = 0.0046	2.6	positive	0.0046
OTU881	lm(OTU881 ~ SNU) y = 14 + -29 x, r2 = 0.00016	-29	negative	0.00016	lm(OTU881 ~ RTR) y = 18 + -13 x, r2 = 0.0073	-13	negative	0.0073	lm(OTU881 ~ BMsst_VS3) y = 16 + -11 x, r2 = 0.0098	-11	negative	0.0098	lm(OTU881 ~ BMtot_VS3) y = 16 + -2.7 x, r2 = 0.0049	-2.7	negative	0.0049
OTU882	lm(OTU882 ~ SNU) y = 13 + 177 x, r2 = 0.0073	177	positive	0.0073	lm(OTU882 ~ RTR) y = 20 + -17 x, r2 = 0.016	-17	negative	0.016	lm(OTU882 ~ BMsst_VS3) y = 16 + -7.9 x, r2 = 0.0058	-7.9	negative	0.0058	lm(OTU882 ~ BMtot_VS3) y = 15 + -1.2 x, r2 = 0.0011	-1.2	negative	0.0011
OTU883	lm(OTU883 ~ SNU) y = 13 + 174 x, r2 = 0.0081	174	positive	0.0081	lm(OTU883 ~ RTR) y = 20 + -17 x, r2 = 0.018	-17	negative	0.018	lm(OTU883 ~ BMsst_VS3) y = 15 + -1.1 x, r2 = 0.00012	-1.1	negative	0.00012	lm(OTU883 ~ BMtot_VS3) y = 14 + 1.4 x, r2 = 0.0019	1.4	positive	0.0019
OTU884	lm(OTU884 ~ SNU) y = 15 + -131 x, r2 = 0.0047	-131	negative	0.0047	lm(OTU884 ~ RTR) y = 11 + 9 x, r2 = 0.0053	9	positive	0.0053	lm(OTU884 ~ BMsst_VS3) y = 15 + -3.3 x, r2 = 0.0012	-3.3	negative	0.0012	lm(OTU884 ~ BMtot_VS3) y = 15 + -1.9 x, r2 = 0.0036	-1.9	negative	0.0036
OTU885	lm(OTU885 ~ SNU) y = 15 + -29 x, r2 = 0.00025	-29	negative	0.00025	lm(OTU885 ~ RTR) y = 20 + -17 x, r2 = 0.02	-17	negative	0.02	lm(OTU885 ~ BMsst_VS3) y = 18 + -17 x, r2 = 0.031	-17	negative	0.031	lm(OTU885 ~ BMtot_VS3) y = 17 + -3.7 x, r2 = 0.014	-3.7	negative	0.014
OTU886	lm(OTU886 ~ SNU) y = 19 + -551 x, r2 = 0.014	-551	negative	0.014	lm(OTU886 ~ RTR) y = 18 + -10 x, r2 = 0.0011	-10	negative	0.0011	lm(OTU886 ~ BMsst_VS3) y = 19 + -21 x, r2 = 0.0077	-21	negative	0.0077	lm(OTU886 ~ BMtot_VS3) y = 19 + -7.7 x, r2 = 0.0099	-7.7	negative	0.0099
OTU887	lm(OTU887 ~ SNU) y = 14 + -8.3 x, r2 = 1.6e-05	-8.3	negative	1.60E-05	lm(OTU887 ~ RTR) y = 15 + -2 x, r2 = 0.00022	-2	negative	0.00022	lm(OTU887 ~ BMsst_VS3) y = 17 + -13 x, r2 = 0.015	-13	negative	0.015	lm(OTU887 ~ BMtot_VS3) y = 17 + -4.5 x, r2 = 0.018	-4.5	negative	0.018
OTU888	lm(OTU888 ~ SNU) y = 16 + -181 x, r2 = 0.0064	-181	negative	0.0064	lm(OTU888 ~ RTR) y = 14 + 0.71 x, r2 = 2.4e-05	0.71	positive	2.40E-05	lm(OTU888 ~ BMsst_VS3) y = 16 + -5.9 x, r2 = 0.0028	-5.9	negative	0.0028	lm(OTU888 ~ BMtot_VS3) y = 16 + -1.9 x, r2 = 0.0027	-1.9	negative	0.0027
OTU889	lm(OTU889 ~ SNU) y = 13 + 87 x, r2 = 0.0016	87	positive	0.0016	lm(OTU889 ~ RTR) y = 13 + 4.3 x, r2 = 0.00091	4.3	positive	0.00091	lm(OTU889 ~ BMsst_VS3) y = 11 + 14 x, r2 = 0.017	14	positive	0.017	lm(OTU889 ~ BMtot_VS3) y = 12 + 3.8 x, r2 = 0.011	3.8	positive	0.011
OTU890	lm(OTU890 ~ SNU) y = 17 + -289 x, r2 = 0.021	-289	negative	0.021	lm(OTU890 ~ RTR) y = 12 + 8.3 x, r2 = 0.004	8.3	positive	0.004	lm(OTU890 ~ BMsst_VS3) y = 15 + -2.6 x, r2 = 0.00069	-2.6	negative	0.00069	lm(OTU890 ~ BMtot_VS3) y = 16 + -2.6 x, r2 = 0.0062	-2.6	negative	0.0062
OTU891	lm(OTU891 ~ SNU) y = 16 + -138 x, r2 = 0.0043	-138	negative	0.0043	lm(OTU891 ~ RTR) y = 8.6 + 18 x, r2 = 0.017	18	positive	0.017	lm(OTU891 ~ BMsst_VS3) y = 12 + 14 x, r2 = 0.017	14	positive	0.017	lm(OTU891 ~ BMtot_VS3) y = 13 + 2.5 x, r2 = 0.0051	2.5	positive	0.0051
OTU892	lm(OTU892 ~ SNU) y = 17 + -322 x, r2 = 0.025	-322	negative	0.025	lm(OTU892 ~ RTR) y = 8 + 19 x, r2 = 0.022	19	positive	0.022	lm(OTU892 ~ BMsst_VS3) y = 13 + 6.1 x, r2 = 0.0037	6.1	positive	0.0037	lm(OTU892 ~ BMtot_VS3) y = 15 + -0.84 x, r2 = 0.00064	-0.84	negative	0.00064
OTU893	lm(OTU893 ~ SNU) y = 11 + 340 x, r2 = 0.037	340	positive	0.037	lm(OTU893 ~ RTR) y = 22 + -26 x, r2 = 0.052	-26	negative	0.052	lm(OTU893 ~ BMsst_VS3) y = 15 + -4.9 x, r2 = 0.003	-4.9	negative	0.003	lm(OTU893 ~ BMtot_VS3) y = 13 + 1.3 x, r2 = 0.002	1.3	positive	0.002
OTU894	lm(OTU894 ~ SNU) y = 15 + -182 x, r2 = 0.0039	-182	negative	0.0039	lm(OTU894 ~ RTR) y = 15 + -2.8 x, r2 = 0.00023	-2.8	negative	0.00023	lm(OTU894 ~ BMsst_VS3) y = 16 + -12 x, r2 = 0.0066	-12	negative	0.0066	lm(OTU894 ~ BMtot_VS3) y = 16 + -3.3 x, r2 = 0.0048	-3.3	negative	0.0048
OTU895	lm(OTU895 ~ SNU) y = 12 + 254 x, r2 = 0.019	254	positive	0.019	lm(OTU895 ~ RTR) y = 16 + -7.4 x, r2 = 0.0038	-7.4	negative	0.0038	lm(OTU895 ~ BMsst_VS3) y = 13 + 3.1 x, r2 = 0.0011	3.1	positive	0.0011	lm(OTU895 ~ BMtot_VS3) y = 13 + 2 x, r2 = 0.0042	2	positive	0.0042
OTU897	lm(OTU897 ~ SNU) y = 14 + -60 x, r2 = 0.00087	-60	negative	0.00087	lm(OTU897 ~ RTR) y = 24 + -30 x, r2 = 0.053	-30	negative	0.053	lm(OTU897 ~ BMsst_VS3) y = 14 + -2.8 x, r2 = 0.00073	-2.8	negative	0.00073	lm(OTU897 ~ BMtot_VS3) y = 12 + 2.4 x, r2 = 0.0053	2.4	positive	0.0053
OTU898	lm(OTU898 ~ SNU) y = 14 + 24 x, r2 = 5e-05	24	positive	5.00E-05	lm(OTU898 ~ RTR) y = 6.8 + 22 x, r2 = 0.0094	22	positive	0.0094	lm(OTU898 ~ BMsst_VS3) y = 12 + 11 x, r2 = 0.0039	11	positive	0.0039	lm(OTU898 ~ BMtot_VS3) y = 13 + 1.8 x, r2 = 0.001	1.8	positive	0.001
OTU899	lm(OTU899 ~ SNU) y = 16 + -224 x, r2 = 0.013	-224	negative	0.013	lm(OTU899 ~ RTR) y = 11 + 12 x, r2 = 0.0082	12	positive	0.0082	lm(OTU899 ~ BMsst_VS3) y = 13 + 7.7 x, r2 = 0.006	7.7	positive	0.006	lm(OTU899 ~ BMtot_VS3) y = 14 + 0.94 x, r2 = 0.00084	0.94	positive	0.00084
OTU900	lm(OTU900 ~ SNU) y = 8.6 + 659 x, r2 = 0.029	659	positive	0.029	lm(OTU900 ~ RTR) y = 20 + -17 x, r2 = 0.0044	-17	negative	0.0044	lm(OTU900 ~ BMsst_VS3) y = 14 + 2.5 x, r2 = 0.00017	2.5	positive	0.00017	lm(OTU900 ~ BMtot_VS3) y = 12 + 3.1 x, r2 = 0.0024	3.1	positive	0.0024
OTU901	lm(OTU901 ~ SNU) y = 16 + -166 x, r2 = 0.0056	-166	negative	0.0056	lm(OTU901 ~ RTR) y = 4.6 + 30 x, r2 = 0.044	30	positive	0.044	lm(OTU901 ~ BMsst_VS3) y = 13 + 6.5 x, r2 = 0.0035	6.5	positive	0.0035	lm(OTU901 ~ BMtot_VS3) y = 15 + -1 x, r2 = 8e-04	-1	negative	8.00E-04
OTU902	lm(OTU902 ~ SNU) y = 14 + 53 x, r2 = 0.00068	53	positive	0.00068	lm(OTU902 ~ RTR) y = 13 + 4.2 x, r2 = 0.001	4.2	positive	0.001	lm(OTU902 ~ BMsst_VS3) y = 14 + 1.3 x, r2 = 0.00017	1.3	positive	0.00017	lm(OTU902 ~ BMtot_VS3) y = 14 + 0.15 x, r2 = 2.1e-05	0.15	positive	2.10E-05
OTU905	lm(OTU905 ~ SNU) y = 17 + -256 x, r2 = 0.015	-256	negative	0.015	lm(OTU905 ~ RTR) y = 10 + 14 x, r2 = 0.01	14	positive	0.01	lm(OTU905 ~ BMsst_VS3) y = 14 + -0.13 x, r2 = 1.6e-06	-0.13	negative	1.60E-06	lm(OTU905 ~ BMtot_VS3) y = 16 + -2 x, r2 = 0.0035	-2	negative	0.0035
OTU906	lm(OTU906 ~ SNU) y = 13 + 145 x, r2 = 0.0016	145	positive	0.0016	lm(OTU906 ~ RTR) y = 7.1 + 21 x, r2 = 0.0082	21	positive	0.0082	lm(OTU906 ~ BMsst_VS3) y = 9.3 + 23 x, r2 = 0.016	23	positive	0.016	lm(OTU906 ~ BMtot_VS3) y = 11 + 5.2 x, r2 = 0.0076	5.2	positive	0.0076
OTU907	lm(OTU907 ~ SNU) y = 15 + -142 x, r2 = 0.0014	-142	negative	0.0014	lm(OTU907 ~ RTR) y = 21 + -20 x, r2 = 0.0066	-20	negative	0.0066	lm(OTU907 ~ BMsst_VS3) y = 20 + -27 x, r2 = 0.02	-27	negative	0.02	lm(OTU907 ~ BMtot_VS3) y = 18 + -6.8 x, r2 = 0.012	-6.8	negative	0.012
OTU908	lm(OTU908 ~ SNU) y = 17 + -337 x, r2 = 0.019	-337	negative	0.019	lm(OTU908 ~ RTR) y = 17 + -8.5 x, r2 = 0.0029	-8.5	negative	0.0029	lm(OTU908 ~ BMsst_VS3) y = 14 + 2.5 x, r2 = 4e-04	2.5	positive	4.00E-04	lm(OTU908 ~ BMtot_VS3) y = 14 + 1.2 x, r2 = 0.00084	1.2	positive	0.00084
OTU909	lm(OTU909 ~ SNU) y = 15 + -99 x, r2 = 0.00069	-99	negative	0.00069	lm(OTU909 ~ RTR) y = 19 + -15 x, r2 = 0.0038	-15	negative	0.0038	lm(OTU909 ~ BMsst_VS3) y = 24 + -50 x, r2 = 0.071	-50	negative	0.071	lm(OTU909 ~ BMtot_VS3) y = 24 + -16 x, r2 = 0.064	-16	negative	0.064
OTU912	lm(OTU912 ~ SNU) y = 16 + -288 x, r2 = 0.02	-288	negative	0.02	lm(OTU912 ~ RTR) y = 13 + 3.7 x, r2 = 0.00079	3.7	positive	0.00079	lm(OTU912 ~ BMsst_VS3) y = 14 + -2.4 x, r2 = 0.00054	-2.4	negative	0.00054	lm(OTU912 ~ BMtot_VS3) y = 15 + -1.8 x, r2 = 0.003	-1.8	negative	0.003
OTU914	lm(OTU914 ~ SNU) y = 14 + -15 x, r2 = 4.4e-05	-15	negative	4.40E-05	lm(OTU914 ~ RTR) y = 18 + -12 x, r2 = 0.0077	-12	negative	0.0077	lm(OTU914 ~ BMsst_VS3) y = 14 + -2.9 x, r2 = 0.00069	-2.9	negative	0.00069	lm(OTU914 ~ BMtot_VS3) y = 13 + 0.68 x, r2 = 0.00036	0.68	positive	0.00036
OTU915	lm(OTU915 ~ SNU) y = 15 + -138 x, r2 = 0.0037	-138	negative	0.0037	lm(OTU915 ~ RTR) y = 8 + 18 x, r2 = 0.016	18	positive	0.016	lm(OTU915 ~ BMsst_VS3) y = 13 + 5.8 x, r2 = 0.0027	5.8	positive	0.0027	lm(OTU915 ~ BMtot_VS3) y = 14 + -0.27 x, r2 = 5.2e-05	-0.27	negative	5.20E-05
OTU920	lm(OTU920 ~ SNU) y = 12 + 240 x, r2 = 0.013	240	positive	0.013	lm(OTU920 ~ RTR) y = 13 + 3.7 x, r2 = 0.00075	3.7	positive	0.00075	lm(OTU920 ~ BMsst_VS3) y = 14 + 0.74 x, r2 = 5e-05	0.74	positive	5.00E-05	lm(OTU920 ~ BMtot_VS3) y = 14 + 0.36 x, r2 = 0.00011	0.36	positive	0.00011
OTU924	lm(OTU924 ~ SNU) y = 15 + -125 x, r2 = 0.0032	-125	negative	0.0032	lm(OTU924 ~ RTR) y = 16 + -8.1 x, r2 = 0.0032	-8.1	negative	0.0032	lm(OTU924 ~ BMsst_VS3) y = 15 + -4.2 x, r2 = 0.0014	-4.2	negative	0.0014	lm(OTU924 ~ BMtot_VS3) y = 14 + -0.48 x, r2 = 0.00018	-0.48	negative	0.00018
OTU931	lm(OTU931 ~ SNU) y = 16 + -283 x, r2 = 0.015	-283	negative	0.015	lm(OTU931 ~ RTR) y = 6.3 + 24 x, r2 = 0.026	24	positive	0.026	lm(OTU931 ~ BMsst_VS3) y = 11 + 16 x, r2 = 0.02	16	positive	0.02	lm(OTU931 ~ BMtot_VS3) y = 13 + 1.8 x, r2 = 0.0024	1.8	positive	0.0024
OTU932	lm(OTU932 ~ SNU) y = 9.2 + 497 x, r2 = 0.029	497	positive	0.029	lm(OTU932 ~ RTR) y = 12 + 5.1 x, r2 = 0.00071	5.1	positive	0.00071	lm(OTU932 ~ BMsst_VS3) y = 18 + -22 x, r2 = 0.023	-22	negative	0.023	lm(OTU932 ~ BMtot_VS3) y = 18 + -7.2 x, r2 = 0.022	-7.2	negative	0.022
OTU939	lm(OTU939 ~ SNU) y = 14 + -15 x, r2 = 2.4e-05	-15	negative	2.40E-05	lm(OTU939 ~ RTR) y = 5.3 + 26 x, r2 = 0.017	26	positive	0.017	lm(OTU939 ~ BMsst_VS3) y = 10 + 17 x, r2 = 0.012	17	positive	0.012	lm(OTU939 ~ BMtot_VS3) y = 12 + 2.4 x, r2 = 0.0024	2.4	positive	0.0024
OTU944	lm(OTU944 ~ SNU) y = 13 + 87 x, r2 = 0.0018	87	positive	0.0018	lm(OTU944 ~ RTR) y = 17 + -8.9 x, r2 = 0.0046	-8.9	negative	0.0046	lm(OTU944 ~ BMsst_VS3) y = 15 + -4.9 x, r2 = 0.0023	-4.9	negative	0.0023	lm(OTU944 ~ BMtot_VS3) y = 14 + -0.51 x, r2 = 0.00023	-0.51	negative	0.00023
