# Supplementary material for: Medicago truncatula genotype drives the plant nutritional strategy and its associated rhizosphere bacterial communities
Source: New Phytol. 2024 Nov 28;245(2):767–84. doi: 10.1111/nph.20272 (PMC11655437; doi:10.1111/nph.20272)
Supplement: Supplementary file 2 — Notes S1 Zip file containing datasets and R scripts used to produce the analyses and figures. [file NPH-245-767-s003.zip › Notes_S1/Microbio_R_analyses/00_Data/200807_EC_GOannotation.correct.txt]

EC:1.1.1.1	GO:0004022
EC:1.1.1.10	GO:0044105,GO:0050038
EC:1.1.1.100	GO:0004316,GO:0102131,GO:0102132
EC:1.1.1.101	GO:0000140,GO:0102566
EC:1.1.1.102	GO:0047560
EC:1.1.1.103	GO:0008743
EC:1.1.1.105	GO:0004745
EC:1.1.1.107	GO:0050235
EC:1.1.1.108	GO:0047728
EC:1.1.1.11	GO:0047813
EC:1.1.1.116	GO:0047816
EC:1.1.1.117	GO:0045290,GO:0106271
EC:1.1.1.122	GO:0047834
EC:1.1.1.125	GO:0008678
EC:1.1.1.130	GO:0047559
EC:1.1.1.132	GO:0047919
EC:1.1.1.133	GO:0008831
EC:1.1.1.136	GO:0047004
EC:1.1.1.137	GO:0050256
EC:1.1.1.14	GO:0003939
EC:1.1.1.140	GO:0009010
EC:1.1.1.141	GO:0016404
EC:1.1.1.144	GO:0018457
EC:1.1.1.145	GO:0003854,GO:0102294
EC:1.1.1.156	GO:0047953
EC:1.1.1.157	GO:0008691
EC:1.1.1.159	GO:0008709
EC:1.1.1.163	GO:0055041
EC:1.1.1.169	GO:0008677
EC:1.1.1.17	GO:0008926
EC:1.1.1.170	GO:0000252,GO:0047012,GO:0103066,GO:0103067
EC:1.1.1.173	GO:0050034
EC:1.1.1.178	GO:0047015
EC:1.1.1.179	GO:0047837
EC:1.1.1.18	GO:0050112
EC:1.1.1.181	GO:0047016
EC:1.1.1.184	GO:0004090
EC:1.1.1.189	GO:0050221
EC:1.1.1.193	GO:0008703
EC:1.1.1.195	GO:0045551,GO:0052747
EC:1.1.1.197	GO:0047021
EC:1.1.1.2	GO:0008106
EC:1.1.1.202	GO:0047516
EC:1.1.1.203	GO:0050388
EC:1.1.1.205	GO:0003938
EC:1.1.1.206	GO:0050356
EC:1.1.1.208	GO:0047501
EC:1.1.1.21	GO:0004032
EC:1.1.1.211	GO:0016509
EC:1.1.1.215	GO:0008873
EC:1.1.1.216	GO:0047886
EC:1.1.1.218	GO:0050109
EC:1.1.1.219	GO:0045552
EC:1.1.1.22	GO:0003979
EC:1.1.1.220	GO:0047028
EC:1.1.1.23	GO:0004399
EC:1.1.1.234	GO:0047890
EC:1.1.1.237	GO:0047995,GO:0102742
EC:1.1.1.239	GO:0047035
EC:1.1.1.243	GO:0018459
EC:1.1.1.244	GO:0050093
EC:1.1.1.25	GO:0004764
EC:1.1.1.251	GO:0008868
EC:1.1.1.252	GO:0047039
EC:1.1.1.257	GO:0018462
EC:1.1.1.26	GO:0047964
EC:1.1.1.261	GO:0050492
EC:1.1.1.262	GO:0050570
EC:1.1.1.264	GO:0050572
EC:1.1.1.267	GO:0030604
EC:1.1.1.27	GO:0004459
EC:1.1.1.271	GO:0050577
EC:1.1.1.272	GO:0050578
EC:1.1.1.275	GO:0033702
EC:1.1.1.276	GO:0031132
EC:1.1.1.28	GO:0008720
EC:1.1.1.281	GO:0033705
EC:1.1.1.282	GO:0004764,GO:0030266,GO:0052733,GO:0052734
EC:1.1.1.284	GO:0051903
EC:1.1.1.286	GO:0033708
EC:1.1.1.288	GO:0010301
EC:1.1.1.289	GO:0032115
EC:1.1.1.29	GO:0008465
EC:1.1.1.290	GO:0033711
EC:1.1.1.291	GO:0043718
EC:1.1.1.292	GO:0033712
EC:1.1.1.294	GO:0034256
EC:1.1.1.298	GO:0035527
EC:1.1.1.3	GO:0004412
EC:1.1.1.30	GO:0003858
EC:1.1.1.300	GO:0052650
EC:1.1.1.303	GO:0019152,GO:0052587
EC:1.1.1.304	GO:0019152,GO:0052588
EC:1.1.1.305	GO:0099618
EC:1.1.1.306	GO:0050607
EC:1.1.1.31	GO:0008442
EC:1.1.1.310	GO:0102155
EC:1.1.1.312	GO:0050606
EC:1.1.1.320	GO:0102306
EC:1.1.1.327	GO:0018452
EC:1.1.1.330	GO:0102339,GO:0102340,GO:0102341,GO:0102342
EC:1.1.1.336	GO:0089714
EC:1.1.1.337	GO:0102443
EC:1.1.1.34	GO:0004420
EC:1.1.1.35	GO:0003857
EC:1.1.1.36	GO:0018454
EC:1.1.1.361	GO:0103074
EC:1.1.1.37	GO:0030060
EC:1.1.1.371	GO:0102497
EC:1.1.1.373	GO:0061596
EC:1.1.1.376	GO:0044103
EC:1.1.1.38	GO:0004471,GO:0008948
EC:1.1.1.39	GO:0004471
EC:1.1.1.4	GO:0000721
EC:1.1.1.40	GO:0004473,GO:0008948
EC:1.1.1.41	GO:0004449
EC:1.1.1.42	GO:0004450
EC:1.1.1.43	GO:0008114
EC:1.1.1.44	GO:0004616
EC:1.1.1.45	GO:0050104
EC:1.1.1.47	GO:0047936
EC:1.1.1.48	GO:0019151
EC:1.1.1.49	GO:0004345
EC:1.1.1.51	GO:0030283,GO:0035410
EC:1.1.1.53	GO:0047044
EC:1.1.1.56	GO:0050255
EC:1.1.1.57	GO:0008866
EC:1.1.1.58	GO:0009026
EC:1.1.1.6	GO:0008888
EC:1.1.1.60	GO:0008679
EC:1.1.1.61	GO:0047577
EC:1.1.1.62	GO:0004303
EC:1.1.1.64	GO:0047045
EC:1.1.1.65	GO:0050236
EC:1.1.1.67	GO:0050086
EC:1.1.1.69	GO:0008874
EC:1.1.1.76	GO:0047512
EC:1.1.1.77	GO:0008912
EC:1.1.1.79	GO:0030267
EC:1.1.1.8	GO:0004367
EC:1.1.1.81	GO:0016618
EC:1.1.1.82	GO:0046554
EC:1.1.1.83	GO:0046553
EC:1.1.1.85	GO:0003862
EC:1.1.1.86	GO:0004455
EC:1.1.1.87	GO:0047046
EC:1.1.1.88	GO:0042282
EC:1.1.1.9	GO:0046526
EC:1.1.1.90	GO:0018456
EC:1.1.1.91	GO:0047681
EC:1.1.1.93	GO:0009027
EC:1.1.1.94	GO:0047952
EC:1.1.1.95	GO:0004617
EC:1.1.2.3	GO:0004460
EC:1.1.2.4	GO:0004458
EC:1.1.2.6	GO:0047059
EC:1.1.2.7	GO:0052930,GO:0052931,GO:0052932,GO:0052933
EC:1.1.2.8	GO:0052934,GO:0052935
EC:1.1.3.12	GO:0050237
EC:1.1.3.15	GO:0003973,GO:0052852,GO:0052853,GO:0052854
EC:1.1.3.17	GO:0033713
EC:1.1.3.20	GO:0046577
EC:1.1.3.21	GO:0004369
EC:1.1.3.37	GO:0003885
EC:1.1.3.41	GO:0050582
EC:1.1.3.6	GO:0016995
EC:1.1.3.8	GO:0050105
EC:1.1.3.9	GO:0045480
EC:1.1.5.2	GO:0008876
EC:1.1.5.3	GO:0004368,GO:0052590,GO:0052591
EC:1.1.5.4	GO:0008924,GO:0052589
EC:1.1.5.6	GO:0036397
EC:1.1.5.8	GO:0047519
EC:1.1.98.2	GO:0052749
EC:1.1.99.1	GO:0008812
EC:1.1.99.18	GO:0047735
EC:1.1.99.2	GO:0047545
EC:1.1.99.21	GO:0047833
EC:1.1.99.24	GO:0047988
EC:1.1.99.28	GO:0047061
EC:1.1.99.3	GO:0033717
EC:1.1.99.31	GO:0033720
EC:1.10.2.2	GO:0008121
EC:1.10.3.1	GO:0004097
EC:1.10.3.11	GO:0102721
EC:1.10.3.2	GO:0052716
EC:1.10.3.3	GO:0008447
EC:1.10.9.1	GO:0009496
EC:1.11.1.1	GO:0016692
EC:1.11.1.10	GO:0016691
EC:1.11.1.15	GO:0051920
EC:1.11.1.5	GO:0004130
EC:1.11.1.6	GO:0004096
EC:1.11.1.7	GO:0004601
EC:1.11.1.9	GO:0004602
EC:1.11.2.3	GO:1990137
EC:1.12.1.2	GO:0047985
EC:1.12.1.3	GO:0050583
EC:1.12.1.4	GO:0102220
EC:1.12.2.1	GO:0047806
EC:1.12.5.1	GO:0047067
EC:1.12.7.2	GO:0008901
EC:1.12.98.1	GO:0050454
EC:1.12.98.2	GO:0047068
EC:1.12.98.4	GO:0033796
EC:1.12.99.6	GO:0033748
EC:1.13.11.1	GO:0018576
EC:1.13.11.11	GO:0004833
EC:1.13.11.12	GO:0016165
EC:1.13.11.14	GO:0045133
EC:1.13.11.15	GO:0008687
EC:1.13.11.16	GO:0047070
EC:1.13.11.18	GO:0050313
EC:1.13.11.19	GO:0047800
EC:1.13.11.2	GO:0018577
EC:1.13.11.20	GO:0017172
EC:1.13.11.24	GO:0008127
EC:1.13.11.25	GO:0047071
EC:1.13.11.27	GO:0003868
EC:1.13.11.3	GO:0018578
EC:1.13.11.33	GO:0050473
EC:1.13.11.34	GO:0004051
EC:1.13.11.37	GO:0018581
EC:1.13.11.38	GO:0018582
EC:1.13.11.39	GO:0018583
EC:1.13.11.4	GO:0047922
EC:1.13.11.41	GO:0047073
EC:1.13.11.46	GO:0050585
EC:1.13.11.49	GO:0050587
EC:1.13.11.5	GO:0004411
EC:1.13.11.52	GO:0033754
EC:1.13.11.53	GO:0010308
EC:1.13.11.54	GO:0010309
EC:1.13.11.55	GO:0033755,GO:0043826
EC:1.13.11.56	GO:0018554
EC:1.13.11.57	GO:0036238
EC:1.13.11.6	GO:0000334
EC:1.13.11.61	GO:0102299,GO:0102300
EC:1.13.11.71	GO:0102076
EC:1.13.11.75	GO:0102162
EC:1.13.11.79	GO:0102919
EC:1.13.11.8	GO:0018579
EC:1.13.11.9	GO:0047075
EC:1.13.12.16	GO:0018580
EC:1.13.12.3	GO:0050361
EC:1.13.12.4	GO:0050040
EC:1.13.99.1	GO:0050113
EC:1.14.11.1	GO:0008336
EC:1.14.11.16	GO:0004597,GO:0062101
EC:1.14.11.17	GO:0000908
EC:1.14.11.18	GO:0048244
EC:1.14.11.2	GO:0004656
EC:1.14.11.21	GO:0033758
EC:1.14.11.26	GO:0045442
EC:1.14.11.27	GO:0051864
EC:1.14.11.30	GO:0102113
EC:1.14.11.33	GO:0103053
EC:1.14.11.4	GO:0008475
EC:1.14.11.42	GO:0102524
EC:1.14.11.8	GO:0050353
EC:1.14.11.9	GO:0045486
EC:1.14.12.1	GO:0018618
EC:1.14.12.10	GO:0018623
EC:1.14.12.11	GO:0018624
EC:1.14.12.12	GO:0018625
EC:1.14.12.13	GO:0018626
EC:1.14.12.14	GO:0018627
EC:1.14.12.15	GO:0018628
EC:1.14.12.17	GO:0008941
EC:1.14.12.18	GO:0018687
EC:1.14.12.19	GO:0008695
EC:1.14.12.3	GO:0018619
EC:1.14.12.7	GO:0018620
EC:1.14.13.1	GO:0018658
EC:1.14.13.10	GO:0018663
EC:1.14.13.107	GO:0018635,GO:0052601
EC:1.14.13.111	GO:0018648
EC:1.14.13.113	GO:0102099
EC:1.14.13.114	GO:0043731
EC:1.14.13.122	GO:0010277
EC:1.14.13.148	GO:0034899
EC:1.14.13.149	GO:0097266
EC:1.14.13.168	GO:0103075
EC:1.14.13.170	GO:0102285
EC:1.14.13.182	GO:0102164
EC:1.14.13.2	GO:0018659
EC:1.14.13.20	GO:0018666
EC:1.14.13.22	GO:0018667
EC:1.14.13.23	GO:0018668
EC:1.14.13.25	GO:0015049
EC:1.14.13.38	GO:0047670
EC:1.14.13.40	GO:0018673
EC:1.14.13.50	GO:0018677
EC:1.14.13.59	GO:0047091
EC:1.14.13.7	GO:0018662
EC:1.14.13.70	GO:0008398
EC:1.14.13.8	GO:0004499
EC:1.14.13.81	GO:0048529
EC:1.14.13.82	GO:0018489
EC:1.14.13.83	GO:0043818
EC:1.14.13.84	GO:0033767
EC:1.14.13.9	GO:0004502
EC:1.14.13.90	GO:0009540,GO:0052662,GO:0052663
EC:1.14.13.92	GO:0033776
EC:1.14.14.1	GO:0070330
EC:1.14.14.12	GO:0036383
EC:1.14.14.3	GO:0047646
EC:1.14.14.5	GO:0008726
EC:1.14.14.9	GO:0052881
EC:1.14.15.3	GO:0018685,GO:0052869
EC:1.14.15.7	GO:0019133
EC:1.14.15.9	GO:0043823
EC:1.14.16.1	GO:0004505
EC:1.14.16.2	GO:0004511
EC:1.14.16.5	GO:0050479
EC:1.14.17.1	GO:0004500
EC:1.14.17.3	GO:0004504
EC:1.14.17.4	GO:0009815
EC:1.14.18.1	GO:0004503
EC:1.14.18.2	GO:0030338
EC:1.14.19.1	GO:0004768
EC:1.14.19.2	GO:0045300,GO:0102786
EC:1.14.19.3	GO:0016213
EC:1.14.19.4	GO:0102003
EC:1.14.20.1	GO:0050599
EC:1.14.99.1	GO:0004666
EC:1.14.99.29	GO:0019135
EC:1.14.99.39	GO:0018597
EC:1.14.99.50	GO:0044875
EC:1.15.1.1	GO:0004784
EC:1.15.1.2	GO:0050605
EC:1.16.1.1	GO:0016152
EC:1.16.1.3	GO:0047138
EC:1.16.1.9	GO:0052851
EC:1.16.3.1	GO:0004322
EC:1.16.8.1	GO:0043784
EC:1.17.1.1	GO:0047099
EC:1.17.1.2	GO:0051745
EC:1.17.1.3	GO:0033788
EC:1.17.1.4	GO:0004854
EC:1.17.1.8	GO:0008839
EC:1.17.3.2	GO:0004855
EC:1.17.4.1	GO:0004748
EC:1.17.4.2	GO:0008998
EC:1.17.5.1	GO:0033789
EC:1.17.7.1	GO:0046429
EC:1.17.99.2	GO:0018693
EC:1.17.99.6	GO:0052693
EC:1.18.1.1	GO:0015044
EC:1.18.1.2	GO:0004324
EC:1.18.1.3	GO:0008860
EC:1.18.1.6	GO:0015039
EC:1.18.6.1	GO:0016163,GO:0018697
EC:1.2.1.10	GO:0008774
EC:1.2.1.11	GO:0004073
EC:1.2.1.12	GO:0004365
EC:1.2.1.16	GO:0009013
EC:1.2.1.18	GO:0018478
EC:1.2.1.19	GO:0019145,GO:0033737
EC:1.2.1.20	GO:0047949
EC:1.2.1.21	GO:0050569
EC:1.2.1.22	GO:0008911
EC:1.2.1.24	GO:0004777
EC:1.2.1.26	GO:0047533
EC:1.2.1.27	GO:0004491
EC:1.2.1.28	GO:0018479
EC:1.2.1.3	GO:0004029,GO:0043878
EC:1.2.1.31	GO:0004043
EC:1.2.1.32	GO:0047102
EC:1.2.1.38	GO:0003942
EC:1.2.1.39	GO:0008957
EC:1.2.1.4	GO:0033721
EC:1.2.1.41	GO:0004350
EC:1.2.1.44	GO:0016621
EC:1.2.1.46	GO:0018467
EC:1.2.1.47	GO:0047105
EC:1.2.1.5	GO:0004030
EC:1.2.1.50	GO:0050062
EC:1.2.1.54	GO:0047107
EC:1.2.1.58	GO:0047110
EC:1.2.1.59	GO:0043891
EC:1.2.1.60	GO:0018480
EC:1.2.1.62	GO:0018482
EC:1.2.1.65	GO:0018485
EC:1.2.1.68	GO:0050269
EC:1.2.1.70	GO:0008883
EC:1.2.1.71	GO:0043824
EC:1.2.1.72	GO:0048001
EC:1.2.1.73	GO:0102984
EC:1.2.1.79	GO:0036243
EC:1.2.1.8	GO:0008802
EC:1.2.1.84	GO:0102965
EC:1.2.1.88	GO:0003842
EC:1.2.1.89	GO:0043796
EC:1.2.1.9	GO:0008886
EC:1.2.3.1	GO:0004031,GO:0102797,GO:0102798
EC:1.2.3.3	GO:0047112
EC:1.2.4.1	GO:0004739
EC:1.2.4.2	GO:0004591
EC:1.2.4.4	GO:0003863
EC:1.2.5.1	GO:0052737
EC:1.2.7.1	GO:0019164
EC:1.2.7.3	GO:0047553
EC:1.2.7.4	GO:0018492,GO:0043885
EC:1.2.7.5	GO:0033726
EC:1.2.7.6	GO:0043797
EC:1.2.7.7	GO:0043807
EC:1.2.7.8	GO:0043805
EC:1.2.98.1	GO:0047895
EC:1.2.99.7	GO:0033727
EC:1.2.99.8	GO:0043795
EC:1.20.1.1	GO:0050609
EC:1.20.4.1	GO:0008794
EC:1.20.9.1	GO:0050611
EC:1.21.3.1	GO:0016216
EC:1.21.4.1	GO:0050002
EC:1.21.4.2	GO:0030699
EC:1.21.4.4	GO:0033795
EC:1.3.1.1	GO:0004159
EC:1.3.1.10	GO:0004319
EC:1.3.1.105	GO:0102978
EC:1.3.1.12	GO:0008977
EC:1.3.1.13	GO:0004665
EC:1.3.1.14	GO:0004589
EC:1.3.1.19	GO:0018504
EC:1.3.1.2	GO:0017113
EC:1.3.1.20	GO:0047115
EC:1.3.1.21	GO:0047598
EC:1.3.1.22	GO:0047751
EC:1.3.1.24	GO:0004074,GO:0106276,GO:0106277
EC:1.3.1.25	GO:0047116
EC:1.3.1.28	GO:0008667
EC:1.3.1.29	GO:0018505
EC:1.3.1.31	GO:0047540
EC:1.3.1.32	GO:0018506
EC:1.3.1.33	GO:0016630
EC:1.3.1.34	GO:0008670
EC:1.3.1.38	GO:0019166
EC:1.3.1.42	GO:0016629
EC:1.3.1.43	GO:0047794
EC:1.3.1.44	GO:0050343
EC:1.3.1.45	GO:0047526
EC:1.3.1.49	GO:0018507
EC:1.3.1.53	GO:0047120
EC:1.3.1.54	GO:0016994
EC:1.3.1.56	GO:0018509
EC:1.3.1.58	GO:0018511
EC:1.3.1.6	GO:0016156
EC:1.3.1.60	GO:0018513
EC:1.3.1.62	GO:0018515
EC:1.3.1.64	GO:0018517
EC:1.3.1.70	GO:0050613
EC:1.3.1.71	GO:0000246
EC:1.3.1.72	GO:0050614
EC:1.3.1.74	GO:0032440
EC:1.3.1.75	GO:0033728
EC:1.3.1.76	GO:0043115
EC:1.3.1.78	GO:0033730
EC:1.3.1.83	GO:0102067
EC:1.3.1.84	GO:0043957
EC:1.3.1.89	GO:0102265
EC:1.3.1.9	GO:0004318,GO:0016631
EC:1.3.1.93	GO:0102758
EC:1.3.1.98	GO:0008762
EC:1.3.3.11	GO:0033732
EC:1.3.3.3	GO:0004109
EC:1.3.3.4	GO:0004729
EC:1.3.3.5	GO:0047705
EC:1.3.3.6	GO:0003997
EC:1.3.5.1	GO:0008177
EC:1.3.5.2	GO:0004152
EC:1.3.5.4	GO:0102040
EC:1.3.5.6	GO:0052886,GO:0052887
EC:1.3.7.2	GO:0050617
EC:1.3.7.3	GO:0050618
EC:1.3.7.5	GO:0050620
EC:1.3.7.8	GO:0018522
EC:1.3.7.9	GO:0018525
EC:1.3.8.1	GO:0004085
EC:1.3.8.2	GO:0102223
EC:1.3.8.3	GO:0033734
EC:1.3.8.4	GO:0008470
EC:1.3.8.6	GO:0004361
EC:1.3.8.8	GO:0004466
EC:1.3.98.1	GO:1990663
EC:1.3.99.12	GO:0003853
EC:1.3.99.16	GO:0047121
EC:1.3.99.23	GO:0051786
EC:1.3.99.4	GO:0047571
EC:1.3.99.5	GO:0003865
EC:1.3.99.8	GO:0047542
EC:1.4.1.1	GO:0000286
EC:1.4.1.11	GO:0047124
EC:1.4.1.13	GO:0004355
EC:1.4.1.14	GO:0016040
EC:1.4.1.16	GO:0047850
EC:1.4.1.18	GO:0050303
EC:1.4.1.2	GO:0004352
EC:1.4.1.20	GO:0050175
EC:1.4.1.21	GO:0033735
EC:1.4.1.23	GO:0043837
EC:1.4.1.24	GO:0102042
EC:1.4.1.3	GO:0004353
EC:1.4.1.4	GO:0004354
EC:1.4.1.9	GO:0050049
EC:1.4.3.1	GO:0008445
EC:1.4.3.10	GO:0050232
EC:1.4.3.16	GO:0008734,GO:0044318
EC:1.4.3.19	GO:0043799
EC:1.4.3.2	GO:0001716
EC:1.4.3.20	GO:0033736
EC:1.4.3.21	GO:0008131,GO:0052593,GO:0052594,GO:0052595,GO:0052596
EC:1.4.3.3	GO:0003884
EC:1.4.3.5	GO:0004733
EC:1.4.4.2	GO:0004375
EC:1.4.7.1	GO:0016041
EC:1.4.9.1	GO:0030058,GO:0052876
EC:1.4.9.2	GO:0030059
EC:1.4.99.5	GO:0050622
EC:1.5.1.1	GO:0050241
EC:1.5.1.10	GO:0004755
EC:1.5.1.15	GO:0004487
EC:1.5.1.19	GO:0047829
EC:1.5.1.2	GO:0004735
EC:1.5.1.20	GO:0004489
EC:1.5.1.21	GO:0047125
EC:1.5.1.24	GO:0047126
EC:1.5.1.25	GO:0047127
EC:1.5.1.28	GO:0047129
EC:1.5.1.3	GO:0004146
EC:1.5.1.30	GO:0042602
EC:1.5.1.33	GO:0047040
EC:1.5.1.34	GO:0004155
EC:1.5.1.36	GO:0036382
EC:1.5.1.38	GO:0052873
EC:1.5.1.39	GO:0052873,GO:0052874
EC:1.5.1.41	GO:0042602,GO:0052875
EC:1.5.1.5	GO:0004486,GO:0004488
EC:1.5.1.6	GO:0016155
EC:1.5.1.7	GO:0004754
EC:1.5.1.8	GO:0047130
EC:1.5.1.9	GO:0047131
EC:1.5.3.1	GO:0008115
EC:1.5.3.17	GO:0052901,GO:0052902,GO:0052903,GO:0052904
EC:1.5.3.19	GO:0102317
EC:1.5.3.7	GO:0050031
EC:1.5.5.1	GO:0004174
EC:1.5.8.1	GO:0047133
EC:1.5.8.2	GO:0050470
EC:1.5.8.3	GO:0008480
EC:1.5.8.4	GO:0047865
EC:1.5.98.1	GO:0030268
EC:1.5.98.2	GO:0018537
EC:1.5.99.12	GO:0019139
EC:1.5.99.14	GO:0034909
EC:1.5.99.15	GO:0044684
EC:1.5.99.6	GO:0050289
EC:1.6.1.1	GO:0003957,GO:0008746
EC:1.6.1.2	GO:0008750
EC:1.6.2.2	GO:0004128
EC:1.6.2.4	GO:0003958
EC:1.6.3.1	GO:0016174
EC:1.6.5.2	GO:0003955
EC:1.6.5.5	GO:0003960
EC:1.6.99.1	GO:0003959,GO:0018548
EC:1.6.99.3	GO:0003954
EC:1.7.1.1	GO:0009703
EC:1.7.1.13	GO:0033739
EC:1.7.1.2	GO:0050463
EC:1.7.1.3	GO:0050464
EC:1.7.1.4	GO:0008942
EC:1.7.1.6	GO:0050446
EC:1.7.1.7	GO:0003920
EC:1.7.2.1	GO:0050421
EC:1.7.2.2	GO:0042279
EC:1.7.2.3	GO:0050626
EC:1.7.2.4	GO:0050304
EC:1.7.2.5	GO:0016966
EC:1.7.3.3	GO:0004846
EC:1.7.7.1	GO:0048307
EC:1.7.7.2	GO:0047889
EC:1.7.99.1	GO:0050418
EC:1.7.99.4	GO:0008940
EC:1.8.1.14	GO:0050451
EC:1.8.1.15	GO:0050627
EC:1.8.1.2	GO:0004783
EC:1.8.1.4	GO:0004148
EC:1.8.1.7	GO:0004362
EC:1.8.1.8	GO:0047134
EC:1.8.1.9	GO:0004791
EC:1.8.2.1	GO:0050310
EC:1.8.2.2	GO:0050338
EC:1.8.3.1	GO:0008482
EC:1.8.3.5	GO:0001735
EC:1.8.3.6	GO:0102149
EC:1.8.4.11	GO:0008113
EC:1.8.4.12	GO:0033743
EC:1.8.4.14	GO:0033745
EC:1.8.4.2	GO:0019153
EC:1.8.4.8	GO:0004604
EC:1.8.4.9	GO:0033741
EC:1.8.5.2	GO:0043831
EC:1.8.7.1	GO:0050311
EC:1.8.7.2	GO:0103012
EC:1.8.98.1	GO:0051912
EC:1.8.98.2	GO:0032542
EC:1.8.99.2	GO:0009973
EC:1.8.99.3	GO:0018551
EC:1.9.3.1	GO:0004129
EC:1.97.1.4	GO:0043365
EC:1.97.1.9	GO:0033797
EC:2.1.1.1	GO:0008112
EC:2.1.1.100	GO:0004671
EC:2.1.1.101	GO:0030769
EC:2.1.1.102	GO:0030770
EC:2.1.1.103	GO:0000234
EC:2.1.1.104	GO:0042409
EC:2.1.1.107	GO:0004851
EC:2.1.1.11	GO:0046406
EC:2.1.1.112	GO:0030775
EC:2.1.1.113	GO:0015667
EC:2.1.1.114	GO:0004395,GO:0010420
EC:2.1.1.12	GO:0030732
EC:2.1.1.13	GO:0008705
EC:2.1.1.130	GO:0030788
EC:2.1.1.131	GO:0030789
EC:2.1.1.132	GO:0046025
EC:2.1.1.133	GO:0046026
EC:2.1.1.137	GO:0030791
EC:2.1.1.14	GO:0003871
EC:2.1.1.140	GO:0030794
EC:2.1.1.141	GO:0030795,GO:0102078
EC:2.1.1.143	GO:0030797
EC:2.1.1.144	GO:0030798
EC:2.1.1.148	GO:0050797
EC:2.1.1.151	GO:0043781
EC:2.1.1.152	GO:0043819
EC:2.1.1.156	GO:0017174,GO:0052730
EC:2.1.1.157	GO:0052729,GO:0052730
EC:2.1.1.161	GO:0052729
EC:2.1.1.163	GO:0043770,GO:0102027,GO:0102094,GO:0102955
EC:2.1.1.17	GO:0004608
EC:2.1.1.171	GO:0052913
EC:2.1.1.172	GO:0052914
EC:2.1.1.173	GO:0052915
EC:2.1.1.174	GO:0052916
EC:2.1.1.181	GO:0052907
EC:2.1.1.182	GO:0052908
EC:2.1.1.183	GO:0052909
EC:2.1.1.184	GO:0052910
EC:2.1.1.187	GO:0052911
EC:2.1.1.188	GO:0052912
EC:2.1.1.192	GO:0070040
EC:2.1.1.197	GO:0102130
EC:2.1.1.2	GO:0030731
EC:2.1.1.201	GO:0043333
EC:2.1.1.210	GO:0043803
EC:2.1.1.22	GO:0030735
EC:2.1.1.221	GO:0052905
EC:2.1.1.228	GO:0052906
EC:2.1.1.246	GO:1990088
EC:2.1.1.247	GO:0043833
EC:2.1.1.248	GO:0043852
EC:2.1.1.249	GO:0043791
EC:2.1.1.250	GO:0043834
EC:2.1.1.251	GO:0044683
EC:2.1.1.254	GO:0102307,GO:0102308
EC:2.1.1.258	GO:0102036
EC:2.1.1.28	GO:0004603
EC:2.1.1.284	GO:0102526
EC:2.1.1.295	GO:0102550
EC:2.1.1.297	GO:0102559
EC:2.1.1.33	GO:0008176
EC:2.1.1.34	GO:0009020
EC:2.1.1.35	GO:0030697
EC:2.1.1.37	GO:0003886
EC:2.1.1.4	GO:0017096
EC:2.1.1.41	GO:0003838
EC:2.1.1.43	GO:0018024
EC:2.1.1.44	GO:0030745
EC:2.1.1.45	GO:0004799
EC:2.1.1.49	GO:0030748,GO:0102707
EC:2.1.1.5	GO:0047150
EC:2.1.1.57	GO:0004483
EC:2.1.1.6	GO:0016206,GO:0102084,GO:0102938
EC:2.1.1.61	GO:0004808
EC:2.1.1.63	GO:0003908
EC:2.1.1.64	GO:0008689
EC:2.1.1.67	GO:0008119
EC:2.1.1.71	GO:0000773,GO:0080101
EC:2.1.1.72	GO:0009007
EC:2.1.1.74	GO:0047151
EC:2.1.1.77	GO:0004719
EC:2.1.1.79	GO:0008825
EC:2.1.1.80	GO:0008983
EC:2.1.1.86	GO:0030269
EC:2.1.1.90	GO:0047152
EC:2.1.1.95	GO:0050342
EC:2.1.1.96	GO:0004790
EC:2.1.1.98	GO:0004164
EC:2.1.2.1	GO:0004372
EC:2.1.2.10	GO:0004047
EC:2.1.2.11	GO:0003864
EC:2.1.2.13	GO:0099619
EC:2.1.2.2	GO:0004644
EC:2.1.2.3	GO:0004643
EC:2.1.2.5	GO:0030409
EC:2.1.2.9	GO:0004479
EC:2.1.3.1	GO:0047154
EC:2.1.3.2	GO:0004070
EC:2.1.3.3	GO:0004585
EC:2.1.3.6	GO:0050231
EC:2.1.3.7	GO:0047155
EC:2.1.3.9	GO:0043857
EC:2.1.4.1	GO:0015068
EC:2.1.4.2	GO:0015069
EC:2.10.1.1	GO:0061599
EC:2.2.1.1	GO:0004802
EC:2.2.1.2	GO:0004801
EC:2.2.1.6	GO:0003984
EC:2.2.1.7	GO:0008661
EC:2.2.1.8	GO:0033806
EC:2.2.1.9	GO:0070204
EC:2.3.1.1	GO:0004042,GO:0103045
EC:2.3.1.101	GO:0030270
EC:2.3.1.102	GO:0050133
EC:2.3.1.109	GO:0008791
EC:2.3.1.111	GO:0050111
EC:2.3.1.117	GO:0008666
EC:2.3.1.118	GO:0046990
EC:2.3.1.12	GO:0004742,GO:0030523
EC:2.3.1.122	GO:0050348
EC:2.3.1.128	GO:0008999,GO:0009323
EC:2.3.1.129	GO:0008780
EC:2.3.1.133	GO:0047172
EC:2.3.1.137	GO:0008458
EC:2.3.1.15	GO:0004366,GO:0102420
EC:2.3.1.157	GO:0019134
EC:2.3.1.159	GO:0050635
EC:2.3.1.16	GO:0003988
EC:2.3.1.164	GO:0050640,GO:0102920
EC:2.3.1.165	GO:0050641
EC:2.3.1.168	GO:0043754
EC:2.3.1.169	GO:0043884
EC:2.3.1.174	GO:0033812
EC:2.3.1.176	GO:0033814,GO:0050632
EC:2.3.1.178	GO:0033816
EC:2.3.1.179	GO:0033817
EC:2.3.1.18	GO:0008870
EC:2.3.1.180	GO:0033818
EC:2.3.1.181	GO:0016415,GO:0033819,GO:0102555
EC:2.3.1.182	GO:0043714
EC:2.3.1.183	GO:0102971
EC:2.3.1.184	GO:0061579
EC:2.3.1.19	GO:0050182
EC:2.3.1.191	GO:0103118
EC:2.3.1.20	GO:0004144
EC:2.3.1.21	GO:0004095
EC:2.3.1.225	GO:0019706
EC:2.3.1.234	GO:0061711
EC:2.3.1.24	GO:0050291
EC:2.3.1.28	GO:0008811
EC:2.3.1.29	GO:0008890
EC:2.3.1.30	GO:0009001,GO:0016412
EC:2.3.1.31	GO:0004414
EC:2.3.1.35	GO:0004358
EC:2.3.1.36	GO:0047812
EC:2.3.1.37	GO:0003870
EC:2.3.1.39	GO:0004314,GO:0016419
EC:2.3.1.4	GO:0004343
EC:2.3.1.40	GO:0008779
EC:2.3.1.41	GO:0004315
EC:2.3.1.42	GO:0016287
EC:2.3.1.43	GO:0004607
EC:2.3.1.46	GO:0008899
EC:2.3.1.47	GO:0008710
EC:2.3.1.48	GO:0004402
EC:2.3.1.5	GO:0004060,GO:0008080
EC:2.3.1.50	GO:0004758
EC:2.3.1.51	GO:0003841
EC:2.3.1.54	GO:0008861
EC:2.3.1.57	GO:0004145
EC:2.3.1.59	GO:0047921
EC:2.3.1.60	GO:0046353
EC:2.3.1.61	GO:0004149
EC:2.3.1.65	GO:0047963
EC:2.3.1.7	GO:0004092
EC:2.3.1.74	GO:0016210
EC:2.3.1.75	GO:0047196,GO:0102966
EC:2.3.1.76	GO:0050252
EC:2.3.1.79	GO:0008925
EC:2.3.1.8	GO:0008959
EC:2.3.1.81	GO:0046353
EC:2.3.1.82	GO:0047663
EC:2.3.1.85	GO:0004312
EC:2.3.1.86	GO:0004321
EC:2.3.1.89	GO:0047200
EC:2.3.1.9	GO:0003985
EC:2.3.1.94	GO:0047879
EC:2.3.1.97	GO:0004379
EC:2.3.2.10	GO:0047206
EC:2.3.2.13	GO:0003810
EC:2.3.2.15	GO:0016756
EC:2.3.2.2	GO:0102953,GO:0103068
EC:2.3.2.23	GO:0061631
EC:2.3.2.3	GO:0050071
EC:2.3.2.5	GO:0016603
EC:2.3.2.6	GO:0008914
EC:2.3.2.8	GO:0004057
EC:2.3.3.1	GO:0004108
EC:2.3.3.10	GO:0004421
EC:2.3.3.13	GO:0003852
EC:2.3.3.14	GO:0004410
EC:2.3.3.15	GO:0050487
EC:2.3.3.5	GO:0050440
EC:2.3.3.8	GO:0003878
EC:2.3.3.9	GO:0004474
EC:2.4.1.1	GO:0004645,GO:0102250,GO:0102499
EC:2.4.1.10	GO:0050053
EC:2.4.1.109	GO:0004169
EC:2.4.1.11	GO:0004373
EC:2.4.1.115	GO:0047213
EC:2.4.1.117	GO:0004581
EC:2.4.1.12	GO:0016760
EC:2.4.1.129	GO:0008955
EC:2.4.1.13	GO:0016157
EC:2.4.1.132	GO:0004378
EC:2.4.1.133	GO:0046525
EC:2.4.1.14	GO:0046524
EC:2.4.1.141	GO:0004577
EC:2.4.1.144	GO:0003830
EC:2.4.1.15	GO:0003825
EC:2.4.1.16	GO:0004100
EC:2.4.1.161	GO:0033825
EC:2.4.1.166	GO:0047234
EC:2.4.1.17	GO:0015020
EC:2.4.1.173	GO:0016906,GO:0102202,GO:0102203,GO:0102205
EC:2.4.1.175	GO:0047238
EC:2.4.1.18	GO:0003844,GO:0102752
EC:2.4.1.180	GO:0047241
EC:2.4.1.182	GO:0008915
EC:2.4.1.183	GO:0047657
EC:2.4.1.186	GO:0008466,GO:0102751
EC:2.4.1.187	GO:0047244
EC:2.4.1.19	GO:0043895
EC:2.4.1.198	GO:0017176
EC:2.4.1.20	GO:0047738
EC:2.4.1.208	GO:0047257
EC:2.4.1.21	GO:0009011,GO:0033201
EC:2.4.1.211	GO:0050500
EC:2.4.1.212	GO:0050501
EC:2.4.1.213	GO:0033828
EC:2.4.1.216	GO:0050503
EC:2.4.1.217	GO:0050504
EC:2.4.1.22	GO:0004461
EC:2.4.1.221	GO:0046922
EC:2.4.1.226	GO:0050510
EC:2.4.1.227	GO:0050511,GO:0051991
EC:2.4.1.229	GO:0033830
EC:2.4.1.230	GO:0033831
EC:2.4.1.232	GO:0000009,GO:0033164
EC:2.4.1.241	GO:0046481
EC:2.4.1.242	GO:0033840,GO:0102502
EC:2.4.1.245	GO:0102986
EC:2.4.1.246	GO:0103011
EC:2.4.1.25	GO:0004134,GO:0102500
EC:2.4.1.250	GO:0102710
EC:2.4.1.255	GO:0097363
EC:2.4.1.256	GO:0106073
EC:2.4.1.257	GO:0102704
EC:2.4.1.269	GO:0102921
EC:2.4.1.283	GO:0102319
EC:2.4.1.284	GO:0102318
EC:2.4.1.289	GO:0102096
EC:2.4.1.290	GO:0102335
EC:2.4.1.325	GO:0102031
EC:2.4.1.34	GO:0003843
EC:2.4.1.37	GO:0004381
EC:2.4.1.38	GO:0003831
EC:2.4.1.4	GO:0047669
EC:2.4.1.40	GO:0004380
EC:2.4.1.44	GO:0008918
EC:2.4.1.46	GO:0046509
EC:2.4.1.5	GO:0047849
EC:2.4.1.50	GO:0050211
EC:2.4.1.52	GO:0047265
EC:2.4.1.56	GO:0008917
EC:2.4.1.58	GO:0008919
EC:2.4.1.60	GO:0047600
EC:2.4.1.64	GO:0047656
EC:2.4.1.66	GO:0033823
EC:2.4.1.7	GO:0009018
EC:2.4.1.8	GO:0050082
EC:2.4.1.80	GO:0008120,GO:0102769
EC:2.4.1.82	GO:0047274
EC:2.4.1.83	GO:0004582
EC:2.4.1.87	GO:0047276
EC:2.4.1.90	GO:0003945
EC:2.4.2.1	GO:0004731
EC:2.4.2.10	GO:0004588
EC:2.4.2.12	GO:0047280
EC:2.4.2.14	GO:0004044
EC:2.4.2.17	GO:0003879
EC:2.4.2.18	GO:0004048
EC:2.4.2.19	GO:0004514
EC:2.4.2.2	GO:0016154
EC:2.4.2.21	GO:0008939
EC:2.4.2.22	GO:0000310
EC:2.4.2.26	GO:0030158
EC:2.4.2.27	GO:0047282
EC:2.4.2.28	GO:0017061
EC:2.4.2.29	GO:0008479
EC:2.4.2.3	GO:0004850
EC:2.4.2.30	GO:0003950
EC:2.4.2.31	GO:0003956,GO:0106274,GO:0106275
EC:2.4.2.36	GO:0047286
EC:2.4.2.37	GO:0030701
EC:2.4.2.4	GO:0009032
EC:2.4.2.43	GO:0103015
EC:2.4.2.52	GO:0046917
EC:2.4.2.53	GO:0099621
EC:2.4.2.6	GO:0050144
EC:2.4.2.7	GO:0003999
EC:2.4.2.8	GO:0004422,GO:0052657
EC:2.4.2.9	GO:0004845
EC:2.4.99.1	GO:0003835
EC:2.4.99.12	GO:0043842
EC:2.4.99.13	GO:0043842
EC:2.4.99.14	GO:0043842
EC:2.4.99.15	GO:0043842
EC:2.4.99.18	GO:0004579
EC:2.5.1.1	GO:0004161
EC:2.5.1.10	GO:0004337
EC:2.5.1.105	GO:0102041,GO:0102638
EC:2.5.1.114	GO:0102522
EC:2.5.1.116	GO:0102551
EC:2.5.1.117	GO:0102661
EC:2.5.1.120	GO:0102573
EC:2.5.1.15	GO:0004156
EC:2.5.1.16	GO:0004766
EC:2.5.1.17	GO:0008817
EC:2.5.1.18	GO:0004364
EC:2.5.1.19	GO:0003866
EC:2.5.1.2	GO:0050332
EC:2.5.1.21	GO:0004310,GO:0051996
EC:2.5.1.22	GO:0016768
EC:2.5.1.26	GO:0008609
EC:2.5.1.29	GO:0004311
EC:2.5.1.3	GO:0004789
EC:2.5.1.30	GO:0036422
EC:2.5.1.31	GO:0008834
EC:2.5.1.32	GO:0016767
EC:2.5.1.38	GO:0050007
EC:2.5.1.39	GO:0002083,GO:0047293
EC:2.5.1.41	GO:0047294
EC:2.5.1.42	GO:0047295
EC:2.5.1.43	GO:0030410
EC:2.5.1.44	GO:0047296
EC:2.5.1.46	GO:0034038
EC:2.5.1.47	GO:0004124
EC:2.5.1.48	GO:0003962,GO:0102028
EC:2.5.1.49	GO:0003961
EC:2.5.1.54	GO:0003849
EC:2.5.1.55	GO:0008676
EC:2.5.1.56	GO:0050462
EC:2.5.1.57	GO:0047444
EC:2.5.1.6	GO:0004478
EC:2.5.1.60	GO:0004663
EC:2.5.1.61	GO:0004418
EC:2.5.1.62	GO:0046408
EC:2.5.1.65	GO:0033847
EC:2.5.1.66	GO:0033848
EC:2.5.1.68	GO:0033850
EC:2.5.1.7	GO:0008760
EC:2.5.1.73	GO:0043766
EC:2.5.1.75	GO:0052381
EC:2.5.1.76	GO:0044686
EC:2.5.1.78	GO:0000906
EC:2.5.1.79	GO:0010487
EC:2.5.1.82	GO:0052922
EC:2.5.1.83	GO:0036423
EC:2.5.1.84	GO:0050347,GO:0052923
EC:2.5.1.85	GO:0050347,GO:0052924
EC:2.5.1.9	GO:0004746
EC:2.6.1.1	GO:0004069
EC:2.6.1.102	GO:0102933
EC:2.6.1.11	GO:0003992
EC:2.6.1.13	GO:0004587,GO:0050155
EC:2.6.1.16	GO:0004360
EC:2.6.1.17	GO:0009016
EC:2.6.1.18	GO:0016223
EC:2.6.1.19	GO:0034386
EC:2.6.1.2	GO:0004021
EC:2.6.1.21	GO:0047810
EC:2.6.1.22	GO:0047298
EC:2.6.1.30	GO:0047300
EC:2.6.1.33	GO:0019179
EC:2.6.1.34	GO:0047302
EC:2.6.1.36	GO:0045484
EC:2.6.1.37	GO:0047304
EC:2.6.1.4	GO:0047958
EC:2.6.1.40	GO:0047305
EC:2.6.1.42	GO:0004084,GO:0052654,GO:0052655,GO:0052656
EC:2.6.1.44	GO:0008453
EC:2.6.1.45	GO:0050281
EC:2.6.1.46	GO:0047307
EC:2.6.1.48	GO:0047589
EC:2.6.1.50	GO:0047310,GO:0080100
EC:2.6.1.51	GO:0004760
EC:2.6.1.52	GO:0004648
EC:2.6.1.55	GO:0050322
EC:2.6.1.57	GO:0008793,GO:0080130
EC:2.6.1.59	GO:0019180
EC:2.6.1.62	GO:0004015
EC:2.6.1.64	GO:0047316
EC:2.6.1.66	GO:0009042
EC:2.6.1.7	GO:0016212
EC:2.6.1.76	GO:0045303
EC:2.6.1.77	GO:0031299
EC:2.6.1.78	GO:0033853
EC:2.6.1.79	GO:0033854
EC:2.6.1.81	GO:0043825
EC:2.6.1.82	GO:0033094
EC:2.6.1.83	GO:0010285
EC:2.6.1.85	GO:0046820
EC:2.6.1.87	GO:0099620
EC:2.6.1.9	GO:0004400
EC:2.6.1.96	GO:0034387,GO:0102351
EC:2.6.1.97	GO:0002948
EC:2.6.99.2	GO:0033856
EC:2.7.1.1	GO:0004396
EC:2.7.1.100	GO:0046522
EC:2.7.1.105	GO:0003873
EC:2.7.1.107	GO:0004143
EC:2.7.1.11	GO:0003872
EC:2.7.1.113	GO:0004138
EC:2.7.1.119	GO:0008904
EC:2.7.1.12	GO:0046316
EC:2.7.1.13	GO:0047841
EC:2.7.1.130	GO:0009029
EC:2.7.1.137	GO:0016303
EC:2.7.1.14	GO:0050277
EC:2.7.1.144	GO:0009024
EC:2.7.1.145	GO:0019136
EC:2.7.1.146	GO:0043844
EC:2.7.1.147	GO:0043843
EC:2.7.1.148	GO:0050515
EC:2.7.1.15	GO:0004747
EC:2.7.1.150	GO:0000285
EC:2.7.1.154	GO:0035005
EC:2.7.1.156	GO:0043752
EC:2.7.1.157	GO:0033858
EC:2.7.1.16	GO:0008741
EC:2.7.1.164	GO:0043915
EC:2.7.1.17	GO:0004856
EC:2.7.1.184	GO:0061594
EC:2.7.1.19	GO:0008974
EC:2.7.1.2	GO:0004340
EC:2.7.1.20	GO:0004001
EC:2.7.1.21	GO:0004797
EC:2.7.1.22	GO:0050262
EC:2.7.1.23	GO:0003951
EC:2.7.1.24	GO:0004140
EC:2.7.1.25	GO:0004020
EC:2.7.1.26	GO:0008531
EC:2.7.1.27	GO:0047878
EC:2.7.1.29	GO:0004371
EC:2.7.1.3	GO:0004454
EC:2.7.1.30	GO:0004370
EC:2.7.1.31	GO:0008887
EC:2.7.1.33	GO:0004594
EC:2.7.1.35	GO:0008478
EC:2.7.1.36	GO:0004496
EC:2.7.1.39	GO:0004413
EC:2.7.1.4	GO:0008865
EC:2.7.1.40	GO:0004743
EC:2.7.1.41	GO:0047937
EC:2.7.1.43	GO:0047940
EC:2.7.1.44	GO:0047912
EC:2.7.1.45	GO:0008673
EC:2.7.1.46	GO:0009702
EC:2.7.1.47	GO:0019150
EC:2.7.1.48	GO:0004849
EC:2.7.1.49	GO:0008902
EC:2.7.1.5	GO:0008993
EC:2.7.1.50	GO:0004417
EC:2.7.1.51	GO:0008737
EC:2.7.1.52	GO:0050201
EC:2.7.1.53	GO:0008744
EC:2.7.1.55	GO:0008787
EC:2.7.1.56	GO:0008662
EC:2.7.1.58	GO:0008671
EC:2.7.1.59	GO:0045127
EC:2.7.1.6	GO:0004335
EC:2.7.1.60	GO:0009384
EC:2.7.1.63	GO:0047330
EC:2.7.1.64	GO:0019140
EC:2.7.1.65	GO:0050276
EC:2.7.1.66	GO:0009038
EC:2.7.1.68	GO:0016308
EC:2.7.1.69	GO:0008982,GO:0103111
EC:2.7.1.71	GO:0004765
EC:2.7.1.72	GO:0050300
EC:2.7.1.73	GO:0008906
EC:2.7.1.74	GO:0004137
EC:2.7.1.76	GO:0004136
EC:2.7.1.78	GO:0046404,GO:0051734
EC:2.7.1.8	GO:0047931
EC:2.7.1.81	GO:0047992
EC:2.7.1.83	GO:0050225
EC:2.7.1.85	GO:0047700
EC:2.7.1.87	GO:0050299
EC:2.7.1.89	GO:0019165
EC:2.7.1.90	GO:0047334
EC:2.7.1.91	GO:0008481
EC:2.7.1.92	GO:0047590
EC:2.7.1.95	GO:0008910
EC:2.7.10.1	GO:0004714
EC:2.7.10.2	GO:0004715
EC:2.7.11.11	GO:0004679,GO:0004691
EC:2.7.11.12	GO:0004692
EC:2.7.11.16	GO:0004703
EC:2.7.11.17	GO:0004683
EC:2.7.11.22	GO:0004693
EC:2.7.11.23	GO:0008353
EC:2.7.11.24	GO:0004707
EC:2.7.11.25	GO:0004709
EC:2.7.11.26	GO:0050321
EC:2.7.11.5	GO:0008772
EC:2.7.12.1	GO:0004712
EC:2.7.12.2	GO:0004708
EC:2.7.13.1	GO:0008256
EC:2.7.13.3	GO:0004673
EC:2.7.2.1	GO:0008776
EC:2.7.2.11	GO:0004349
EC:2.7.2.15	GO:0008980
EC:2.7.2.2	GO:0008804
EC:2.7.2.3	GO:0004618
EC:2.7.2.4	GO:0004072
EC:2.7.2.7	GO:0047761
EC:2.7.2.8	GO:0003991
EC:2.7.3.2	GO:0004111
EC:2.7.3.3	GO:0004054
EC:2.7.3.9	GO:0008965
EC:2.7.4.1	GO:0008976
EC:2.7.4.14	GO:0004127
EC:2.7.4.16	GO:0009030
EC:2.7.4.2	GO:0004631
EC:2.7.4.22	GO:0009041,GO:0033862
EC:2.7.4.23	GO:0033863
EC:2.7.4.26	GO:0102043
EC:2.7.4.3	GO:0004017
EC:2.7.4.6	GO:0004550
EC:2.7.4.7	GO:0008972
EC:2.7.4.8	GO:0004385
EC:2.7.4.9	GO:0004798
EC:2.7.6.1	GO:0004749
EC:2.7.6.2	GO:0004788
EC:2.7.6.3	GO:0003848
EC:2.7.6.5	GO:0008728
EC:2.7.7.1	GO:0000309
EC:2.7.7.12	GO:0008108
EC:2.7.7.13	GO:0004475
EC:2.7.7.14	GO:0004306
EC:2.7.7.15	GO:0004105
EC:2.7.7.18	GO:0004515
EC:2.7.7.19	GO:0004652
EC:2.7.7.2	GO:0003919
EC:2.7.7.23	GO:0003977
EC:2.7.7.24	GO:0008879
EC:2.7.7.27	GO:0008878
EC:2.7.7.3	GO:0004595
EC:2.7.7.30	GO:0047341
EC:2.7.7.33	GO:0047343
EC:2.7.7.38	GO:0008690
EC:2.7.7.39	GO:0047348
EC:2.7.7.4	GO:0004781
EC:2.7.7.41	GO:0004605
EC:2.7.7.42	GO:0008882
EC:2.7.7.43	GO:0008781
EC:2.7.7.46	GO:0008871
EC:2.7.7.47	GO:0009012
EC:2.7.7.48	GO:0003968
EC:2.7.7.49	GO:0003964
EC:2.7.7.52	GO:0050265
EC:2.7.7.53	GO:0003877
EC:2.7.7.56	GO:0009022
EC:2.7.7.58	GO:0008668
EC:2.7.7.59	GO:0008773
EC:2.7.7.6	GO:0003899
EC:2.7.7.60	GO:0050518
EC:2.7.7.61	GO:0050519
EC:2.7.7.62	GO:0008820
EC:2.7.7.64	GO:0051748
EC:2.7.7.65	GO:0052621
EC:2.7.7.67	GO:0043338
EC:2.7.7.68	GO:0043814
EC:2.7.7.7	GO:0003887
EC:2.7.7.72	GO:0052927,GO:0052928,GO:0052929
EC:2.7.7.75	GO:0061598
EC:2.7.7.76	GO:0061602
EC:2.7.7.77	GO:0061603
EC:2.7.7.8	GO:0004654
EC:2.7.7.83	GO:0052630
EC:2.7.7.87	GO:0061710
EC:2.7.7.9	GO:0003983
EC:2.7.8.1	GO:0004307
EC:2.7.8.11	GO:0003881
EC:2.7.8.12	GO:0047355
EC:2.7.8.13	GO:0008963,GO:0051992
EC:2.7.8.14	GO:0047356
EC:2.7.8.15	GO:0003975
EC:2.7.8.17	GO:0003976
EC:2.7.8.20	GO:0008960
EC:2.7.8.24	GO:0050520
EC:2.7.8.26	GO:0051073
EC:2.7.8.28	GO:0043743
EC:2.7.8.33	GO:0036380
EC:2.7.8.36	GO:0102334
EC:2.7.8.37	GO:0061693
EC:2.7.8.38	GO:0043761
EC:2.7.8.5	GO:0008444
EC:2.7.8.6	GO:0047360
EC:2.7.8.7	GO:0008897
EC:2.7.8.8	GO:0003882
EC:2.7.9.1	GO:0050242
EC:2.7.9.2	GO:0008986
EC:2.7.9.3	GO:0004756
EC:2.7.9.4	GO:0050521,GO:0102216,GO:0102218
EC:2.7.9.5	GO:0051752,GO:0102217,GO:0102219
EC:2.8.1.1	GO:0004792
EC:2.8.1.12	GO:0030366
EC:2.8.1.2	GO:0016784
EC:2.8.1.6	GO:0004076
EC:2.8.1.7	GO:0031071
EC:2.8.1.8	GO:0016992,GO:0102552,GO:0102553
EC:2.8.2.1	GO:0004062
EC:2.8.2.14	GO:0047704
EC:2.8.2.2	GO:0004027
EC:2.8.2.20	GO:0008476
EC:2.8.2.22	GO:0047686
EC:2.8.2.23	GO:0008467
EC:2.8.2.3	GO:0047685
EC:2.8.2.30	GO:0033872
EC:2.8.2.4	GO:0004304
EC:2.8.2.5	GO:0047756
EC:2.8.3.1	GO:0018729
EC:2.8.3.10	GO:0008814
EC:2.8.3.12	GO:0018730
EC:2.8.3.13	GO:0047369
EC:2.8.3.15	GO:0033877
EC:2.8.3.16	GO:0033608
EC:2.8.3.17	GO:0043785
EC:2.8.3.20	GO:0043961
EC:2.8.3.5	GO:0008260
EC:2.8.3.6	GO:0047569
EC:2.8.3.8	GO:0008775
EC:2.8.3.9	GO:0047371
EC:2.8.4.1	GO:0050524
EC:2.8.4.2	GO:0102100
EC:2.8.4.4	GO:0103039
EC:2.8.4.5	GO:0061712
EC:2.9.1.1	GO:0004125
EC:3.1.1.1	GO:0052689,GO:0080030
EC:3.1.1.11	GO:0030599
EC:3.1.1.13	GO:0004771
EC:3.1.1.15	GO:0050021
EC:3.1.1.17	GO:0004341
EC:3.1.1.2	GO:0004064
EC:3.1.1.22	GO:0047989
EC:3.1.1.23	GO:0047372
EC:3.1.1.24	GO:0047570
EC:3.1.1.27	GO:0047585
EC:3.1.1.29	GO:0004045
EC:3.1.1.3	GO:0004806
EC:3.1.1.31	GO:0017057
EC:3.1.1.32	GO:0008970,GO:0052739,GO:0052740
EC:3.1.1.4	GO:0004623,GO:0102567,GO:0102568
EC:3.1.1.41	GO:0047739
EC:3.1.1.45	GO:0008806
EC:3.1.1.47	GO:0003847
EC:3.1.1.5	GO:0004622,GO:0102545
EC:3.1.1.53	GO:0001681
EC:3.1.1.56	GO:0047374
EC:3.1.1.57	GO:0047554
EC:3.1.1.61	GO:0008984
EC:3.1.1.7	GO:0003990
EC:3.1.1.72	GO:0046555
EC:3.1.1.73	GO:0030600
EC:3.1.1.74	GO:0050525
EC:3.1.1.75	GO:0050526
EC:3.1.1.77	GO:0050528
EC:3.1.1.8	GO:0004104
EC:3.1.1.81	GO:0102007
EC:3.1.1.93	GO:0102390
EC:3.1.1.95	GO:0102530,GO:0102542,GO:0102543
EC:3.1.1.96	GO:0051499
EC:3.1.11.1	GO:0008852
EC:3.1.11.2	GO:0008853
EC:3.1.11.5	GO:0008854
EC:3.1.11.6	GO:0008855
EC:3.1.13.1	GO:0008859
EC:3.1.13.3	GO:0008946
EC:3.1.13.4	GO:0004535
EC:3.1.13.5	GO:0033890
EC:3.1.2.1	GO:0003986
EC:3.1.2.12	GO:0018738
EC:3.1.2.14	GO:0004320,GO:0016295,GO:0016296,GO:0016297
EC:3.1.2.2	GO:0016290,GO:0102991
EC:3.1.2.20	GO:0047617
EC:3.1.2.21	GO:0047381
EC:3.1.2.22	GO:0008474
EC:3.1.2.23	GO:0018739
EC:3.1.2.25	GO:0033880
EC:3.1.2.26	GO:0033881
EC:3.1.2.4	GO:0003860
EC:3.1.2.6	GO:0004416
EC:3.1.21.1	GO:0004530
EC:3.1.21.2	GO:0008833
EC:3.1.21.3	GO:0009035
EC:3.1.21.4	GO:0009036
EC:3.1.21.5	GO:0015668
EC:3.1.21.7	GO:0043737
EC:3.1.22.1	GO:0004531
EC:3.1.22.4	GO:0008821
EC:3.1.25.1	GO:0033892
EC:3.1.26.3	GO:0004525
EC:3.1.26.4	GO:0004523
EC:3.1.26.5	GO:0004526
EC:3.1.26.8	GO:0043822
EC:3.1.27.3	GO:0046589
EC:3.1.27.9	GO:0000213
EC:3.1.3.1	GO:0004035
EC:3.1.3.10	GO:0008877
EC:3.1.3.11	GO:0042132
EC:3.1.3.12	GO:0004805
EC:3.1.3.15	GO:0004401
EC:3.1.3.16	GO:0004721
EC:3.1.3.18	GO:0008967
EC:3.1.3.2	GO:0003993
EC:3.1.3.21	GO:0000121
EC:3.1.3.23	GO:0050308
EC:3.1.3.25	GO:0008934,GO:0052832,GO:0052833,GO:0052834
EC:3.1.3.26	GO:0008707
EC:3.1.3.27	GO:0008962
EC:3.1.3.29	GO:0050124
EC:3.1.3.3	GO:0004647
EC:3.1.3.32	GO:0046403
EC:3.1.3.37	GO:0050278
EC:3.1.3.39	GO:0050301
EC:3.1.3.4	GO:0008195
EC:3.1.3.45	GO:0019143
EC:3.1.3.48	GO:0004725
EC:3.1.3.5	GO:0008253
EC:3.1.3.57	GO:0004441
EC:3.1.3.6	GO:0008254
EC:3.1.3.64	GO:0004438
EC:3.1.3.69	GO:0050530
EC:3.1.3.7	GO:0008441
EC:3.1.3.70	GO:0050531
EC:3.1.3.71	GO:0050532
EC:3.1.3.73	GO:0043755
EC:3.1.3.74	GO:0033883
EC:3.1.3.76	GO:0033885
EC:3.1.3.77	GO:0043874
EC:3.1.3.8	GO:0016158
EC:3.1.3.81	GO:0000810
EC:3.1.3.95	GO:0052629
EC:3.1.4.1	GO:0004528
EC:3.1.4.11	GO:0004435
EC:3.1.4.12	GO:0004767
EC:3.1.4.14	GO:0008770
EC:3.1.4.16	GO:0008663
EC:3.1.4.17	GO:0004114
EC:3.1.4.3	GO:0004629,GO:0034480
EC:3.1.4.37	GO:0004113
EC:3.1.4.4	GO:0004630,GO:0070290
EC:3.1.4.44	GO:0047395
EC:3.1.4.46	GO:0008889
EC:3.1.4.50	GO:0004621
EC:3.1.4.52	GO:0071111
EC:3.1.4.54	GO:0102200
EC:3.1.4.55	GO:0103043
EC:3.1.5.1	GO:0008832
EC:3.1.6.1	GO:0004065
EC:3.1.6.12	GO:0003943
EC:3.1.6.13	GO:0004423
EC:3.1.6.14	GO:0008449
EC:3.1.6.2	GO:0004773
EC:3.1.6.4	GO:0043890
EC:3.1.6.6	GO:0047753
EC:3.1.6.8	GO:0004098
EC:3.1.7.2	GO:0008893
EC:3.1.8.1	GO:0004063
EC:3.10.1.1	GO:0016250
EC:3.11.1.1	GO:0050194
EC:3.11.1.2	GO:0047400
EC:3.11.1.3	GO:0033978
EC:3.13.1.1	GO:0046507
EC:3.13.1.3	GO:0018740
EC:3.2.1.1	GO:0004556,GO:0103025
EC:3.2.1.10	GO:0004574
EC:3.2.1.101	GO:0008496
EC:3.2.1.11	GO:0033904
EC:3.2.1.113	GO:0004571
EC:3.2.1.122	GO:0050081
EC:3.2.1.123	GO:0047876
EC:3.2.1.130	GO:0004569
EC:3.2.1.132	GO:0016977
EC:3.2.1.135	GO:0031216
EC:3.2.1.136	GO:0033940
EC:3.2.1.139	GO:0046559
EC:3.2.1.14	GO:0004568
EC:3.2.1.141	GO:0033942
EC:3.2.1.143	GO:0004649
EC:3.2.1.15	GO:0004650
EC:3.2.1.150	GO:0033945
EC:3.2.1.151	GO:0033946
EC:3.2.1.152	GO:0033947
EC:3.2.1.155	GO:0033950
EC:3.2.1.156	GO:0033951
EC:3.2.1.165	GO:0052761
EC:3.2.1.169	GO:0102166,GO:0102167,GO:0102571
EC:3.2.1.17	GO:0003796
EC:3.2.1.172	GO:0102211
EC:3.2.1.175	GO:0051993
EC:3.2.1.177	GO:0061634
EC:3.2.1.18	GO:0004308,GO:0052794,GO:0052795,GO:0052796
EC:3.2.1.180	GO:0102212
EC:3.2.1.184	GO:0102388
EC:3.2.1.185	GO:0102478
EC:3.2.1.20	GO:0004558,GO:0032450,GO:0090599
EC:3.2.1.21	GO:0008422,GO:0102483
EC:3.2.1.22	GO:0004557,GO:0052692
EC:3.2.1.23	GO:0004565
EC:3.2.1.24	GO:0004559
EC:3.2.1.25	GO:0004567
EC:3.2.1.26	GO:0004564
EC:3.2.1.28	GO:0004555
EC:3.2.1.3	GO:0004339
EC:3.2.1.31	GO:0004566
EC:3.2.1.35	GO:0004415
EC:3.2.1.37	GO:0009044
EC:3.2.1.39	GO:0042973
EC:3.2.1.4	GO:0008810
EC:3.2.1.40	GO:0030596
EC:3.2.1.41	GO:0051060
EC:3.2.1.45	GO:0004348
EC:3.2.1.46	GO:0004336
EC:3.2.1.50	GO:0004561
EC:3.2.1.51	GO:0004560
EC:3.2.1.52	GO:0004563,GO:0102148
EC:3.2.1.54	GO:0047798
EC:3.2.1.55	GO:0046556
EC:3.2.1.58	GO:0004338
EC:3.2.1.59	GO:0051118
EC:3.2.1.6	GO:0052861,GO:0052862
EC:3.2.1.64	GO:0033912
EC:3.2.1.65	GO:0031219
EC:3.2.1.67	GO:0047911
EC:3.2.1.68	GO:0019156
EC:3.2.1.70	GO:0043896
EC:3.2.1.73	GO:0042972
EC:3.2.1.76	GO:0003940
EC:3.2.1.78	GO:0016985
EC:3.2.1.8	GO:0031176
EC:3.2.1.80	GO:0051669
EC:3.2.1.81	GO:0033916
EC:3.2.1.82	GO:0033917
EC:3.2.1.85	GO:0033920
EC:3.2.1.86	GO:0008706,GO:0103047
EC:3.2.1.89	GO:0031218
EC:3.2.1.91	GO:0016162
EC:3.2.1.93	GO:0008788
EC:3.2.1.96	GO:0033925
EC:3.2.1.97	GO:0033926,GO:0050110
EC:3.2.1.99	GO:0046558
EC:3.2.2.1	GO:0008477
EC:3.2.2.16	GO:0008930
EC:3.2.2.20	GO:0008725
EC:3.2.2.21	GO:0003905,GO:0008725,GO:0043916,GO:0052821,GO:0052822
EC:3.2.2.23	GO:0008534
EC:3.2.2.24	GO:0047407
EC:3.2.2.3	GO:0045437
EC:3.2.2.30	GO:0102246
EC:3.2.2.4	GO:0008714
EC:3.2.2.5	GO:0061810
EC:3.2.2.8	GO:0050263
EC:3.2.2.9	GO:0008782
EC:3.3.1.1	GO:0004013
EC:3.3.2.1	GO:0008908
EC:3.3.2.10	GO:0004301
EC:3.3.2.2	GO:0047408
EC:3.3.2.5	GO:0047409
EC:3.3.2.6	GO:0004463
EC:3.3.2.8	GO:0018744
EC:3.3.2.9	GO:0033961
EC:3.4.11.21	GO:0004177
EC:3.4.11.4	GO:0045148
EC:3.4.11.5	GO:0004177
EC:3.4.11.6	GO:0004177
EC:3.4.11.9	GO:0004177
EC:3.4.13.21	GO:0016805
EC:3.4.13.9	GO:0102009
EC:3.4.14.10	GO:0008240
EC:3.4.14.11	GO:0008239
EC:3.4.14.4	GO:0008239
EC:3.4.14.9	GO:0008240
EC:3.4.16.2	GO:0004185
EC:3.4.16.4	GO:0009002
EC:3.4.16.5	GO:0004185
EC:3.4.16.6	GO:0004185
EC:3.4.17.1	GO:0004181
EC:3.4.17.11	GO:0004180
EC:3.4.17.14	GO:0009046
EC:3.4.17.2	GO:0004181
EC:3.4.17.21	GO:0004181
EC:3.4.17.22	GO:0004181
EC:3.4.17.4	GO:0004181
EC:3.4.19.1	GO:0004252
EC:3.4.19.12	GO:0004843
EC:3.4.19.13	GO:0036374
EC:3.4.19.5	GO:0008798
EC:3.4.21.1	GO:0004252
EC:3.4.21.10	GO:0004252
EC:3.4.21.102	GO:0004252
EC:3.4.21.22	GO:0004252
EC:3.4.21.26	GO:0004252
EC:3.4.21.34	GO:0004252
EC:3.4.21.35	GO:0004252
EC:3.4.21.36	GO:0004252
EC:3.4.21.4	GO:0004252
EC:3.4.21.41	GO:0004252
EC:3.4.21.42	GO:0004252
EC:3.4.21.46	GO:0004252
EC:3.4.21.53	GO:0004252
EC:3.4.21.59	GO:0004252
EC:3.4.21.61	GO:0004252
EC:3.4.21.62	GO:0004252
EC:3.4.21.68	GO:0004252
EC:3.4.21.69	GO:0004252
EC:3.4.21.71	GO:0004252
EC:3.4.21.73	GO:0004252
EC:3.4.21.75	GO:0004252
EC:3.4.21.83	GO:0004252
EC:3.4.21.88	GO:0004252
EC:3.4.21.89	GO:0004252
EC:3.4.21.9	GO:0004252
EC:3.4.21.92	GO:0004252
EC:3.4.21.93	GO:0004252
EC:3.4.22.1	GO:0004197
EC:3.4.22.15	GO:0004197
EC:3.4.22.38	GO:0004197
EC:3.4.22.40	GO:0004197
EC:3.4.22.8	GO:0004197
EC:3.4.23.1	GO:0004190
EC:3.4.23.36	GO:0004190
EC:3.4.23.4	GO:0004190
EC:3.4.23.43	GO:0004190
EC:3.4.23.5	GO:0004190
EC:3.4.24.11	GO:0004222
EC:3.4.24.21	GO:0004222
EC:3.4.24.3	GO:0004252
EC:3.4.24.34	GO:0004252
EC:3.4.24.37	GO:0004222
EC:3.4.24.55	GO:0004222
EC:3.4.24.56	GO:0004222
EC:3.4.24.61	GO:0004222
EC:3.4.24.64	GO:0004222
EC:3.4.24.69	GO:0004222
EC:3.4.24.70	GO:0004222
EC:3.4.24.71	GO:0004222
EC:3.5.1.1	GO:0004067
EC:3.5.1.10	GO:0008864
EC:3.5.1.103	GO:0035595
EC:3.5.1.108	GO:0008759,GO:0103117
EC:3.5.1.11	GO:0008953
EC:3.5.1.15	GO:0019807
EC:3.5.1.16	GO:0008777
EC:3.5.1.18	GO:0009014
EC:3.5.1.19	GO:0008936
EC:3.5.1.2	GO:0004359
EC:3.5.1.23	GO:0017040,GO:0102121
EC:3.5.1.24	GO:0045302
EC:3.5.1.25	GO:0008448,GO:0047419
EC:3.5.1.26	GO:0003948
EC:3.5.1.28	GO:0008745
EC:3.5.1.29	GO:0047411
EC:3.5.1.3	GO:0050152
EC:3.5.1.31	GO:0008463
EC:3.5.1.32	GO:0047980
EC:3.5.1.38	GO:0050417
EC:3.5.1.4	GO:0004040,GO:0043864
EC:3.5.1.41	GO:0004099
EC:3.5.1.42	GO:0019159
EC:3.5.1.44	GO:0050568
EC:3.5.1.46	GO:0019875
EC:3.5.1.47	GO:0050118
EC:3.5.1.49	GO:0004328
EC:3.5.1.5	GO:0009039
EC:3.5.1.52	GO:0000224
EC:3.5.1.53	GO:0050126
EC:3.5.1.54	GO:0004039
EC:3.5.1.56	GO:0050116
EC:3.5.1.59	GO:0050127
EC:3.5.1.68	GO:0050129
EC:3.5.1.77	GO:0047417
EC:3.5.1.78	GO:0008884
EC:3.5.1.81	GO:0047420
EC:3.5.1.82	GO:0047421
EC:3.5.1.86	GO:0050537
EC:3.5.1.87	GO:0050538
EC:3.5.1.88	GO:0042586
EC:3.5.1.89	GO:0000225
EC:3.5.1.9	GO:0004061
EC:3.5.1.90	GO:0043756
EC:3.5.1.94	GO:0033969
EC:3.5.1.96	GO:0009017
EC:3.5.1.98	GO:0004407,GO:0032041
EC:3.5.1.99	GO:0102077,GO:0103073
EC:3.5.2.10	GO:0047789
EC:3.5.2.12	GO:0019874
EC:3.5.2.14	GO:0047423
EC:3.5.2.15	GO:0018753
EC:3.5.2.17	GO:0033971
EC:3.5.2.18	GO:0043792
EC:3.5.2.2	GO:0004157
EC:3.5.2.3	GO:0004151
EC:3.5.2.5	GO:0004038
EC:3.5.2.6	GO:0008800
EC:3.5.2.7	GO:0050480
EC:3.5.2.9	GO:0017168
EC:3.5.3.1	GO:0004053
EC:3.5.3.11	GO:0008783
EC:3.5.3.12	GO:0047632
EC:3.5.3.13	GO:0050416
EC:3.5.3.15	GO:0004668
EC:3.5.3.17	GO:0047972
EC:3.5.3.18	GO:0016403
EC:3.5.3.22	GO:0033972
EC:3.5.3.23	GO:0009015
EC:3.5.3.26	GO:0071522
EC:3.5.3.3	GO:0016980
EC:3.5.3.4	GO:0004037
EC:3.5.3.6	GO:0016990
EC:3.5.3.7	GO:0047971
EC:3.5.3.8	GO:0050415
EC:3.5.3.9	GO:0047652
EC:3.5.4.1	GO:0004131,GO:0102480
EC:3.5.4.10	GO:0003937
EC:3.5.4.12	GO:0004132
EC:3.5.4.13	GO:0008829
EC:3.5.4.16	GO:0003934
EC:3.5.4.19	GO:0004635
EC:3.5.4.2	GO:0000034
EC:3.5.4.21	GO:0047790
EC:3.5.4.25	GO:0003935
EC:3.5.4.26	GO:0008835
EC:3.5.4.27	GO:0018759
EC:3.5.4.28	GO:0050270
EC:3.5.4.29	GO:0043740
EC:3.5.4.3	GO:0008892
EC:3.5.4.30	GO:0033973
EC:3.5.4.32	GO:0102127
EC:3.5.4.4	GO:0004000
EC:3.5.4.5	GO:0004126
EC:3.5.4.6	GO:0003876
EC:3.5.4.9	GO:0004477
EC:3.5.5.1	GO:0000257
EC:3.5.5.4	GO:0047427
EC:3.5.5.7	GO:0018762
EC:3.5.99.2	GO:0050334
EC:3.5.99.5	GO:0050540
EC:3.5.99.6	GO:0004342
EC:3.5.99.7	GO:0008660
EC:3.6.1.1	GO:0004427
EC:3.6.1.11	GO:0004309
EC:3.6.1.12	GO:0047840
EC:3.6.1.13	GO:0047631
EC:3.6.1.15	GO:0017111
EC:3.6.1.16	GO:0047734
EC:3.6.1.17	GO:0004081
EC:3.6.1.18	GO:0047884
EC:3.6.1.21	GO:0019144
EC:3.6.1.22	GO:0000210
EC:3.6.1.23	GO:0004170
EC:3.6.1.25	GO:0050355
EC:3.6.1.26	GO:0008715
EC:3.6.1.27	GO:0050380
EC:3.6.1.29	GO:0047710
EC:3.6.1.31	GO:0004636
EC:3.6.1.40	GO:0008894
EC:3.6.1.41	GO:0008803
EC:3.6.1.45	GO:0008768
EC:3.6.1.5	GO:0102485,GO:0102486,GO:0102487,GO:0102488,GO:0102489,GO:0102490,GO:0102491
EC:3.6.1.52	GO:0008486,GO:0052840,GO:0052842
EC:3.6.1.56	GO:0008828
EC:3.6.1.6	GO:0017110,GO:0045134
EC:3.6.1.66	GO:0035870,GO:0036222
EC:3.6.1.7	GO:0003998
EC:3.6.1.8	GO:0047693
EC:3.6.1.9	GO:0004551,GO:0035529,GO:0036218,GO:0047429
EC:3.6.3.17	GO:0015407
EC:3.6.3.25	GO:0015419
EC:3.6.3.3	GO:0008551
EC:3.6.4.12	GO:0003678
EC:3.6.4.13	GO:0003724
EC:3.7.1.13	GO:0018768,GO:0102139
EC:3.7.1.14	GO:0018771,GO:0052823
EC:3.7.1.17	GO:0102296
EC:3.7.1.2	GO:0004334
EC:3.7.1.20	GO:0034545
EC:3.7.1.21	GO:0018807
EC:3.7.1.22	GO:0102481
EC:3.7.1.3	GO:0030429
EC:3.7.1.5	GO:0047621
EC:3.7.1.8	GO:0018774
EC:3.7.1.9	GO:0018775
EC:3.8.1.2	GO:0018784
EC:3.8.1.3	GO:0018785
EC:3.8.1.5	GO:0018786
EC:3.8.1.8	GO:0018788
EC:4.1.1.1	GO:0004737
EC:4.1.1.11	GO:0004068
EC:4.1.1.12	GO:0047688
EC:4.1.1.15	GO:0004351
EC:4.1.1.17	GO:0004586
EC:4.1.1.18	GO:0008923
EC:4.1.1.19	GO:0008792
EC:4.1.1.2	GO:0046564
EC:4.1.1.20	GO:0008836
EC:4.1.1.21	GO:0004638,GO:0043727
EC:4.1.1.22	GO:0004398
EC:4.1.1.23	GO:0004590
EC:4.1.1.25	GO:0004837
EC:4.1.1.28	GO:0004058
EC:4.1.1.29	GO:0004782
EC:4.1.1.31	GO:0008964
EC:4.1.1.32	GO:0004611,GO:0004613
EC:4.1.1.33	GO:0004163
EC:4.1.1.35	GO:0048040
EC:4.1.1.36	GO:0004633
EC:4.1.1.37	GO:0004853
EC:4.1.1.39	GO:0016984
EC:4.1.1.4	GO:0047602
EC:4.1.1.44	GO:0047575
EC:4.1.1.45	GO:0001760
EC:4.1.1.46	GO:0050150
EC:4.1.1.47	GO:0009028
EC:4.1.1.48	GO:0004425
EC:4.1.1.49	GO:0004612
EC:4.1.1.5	GO:0047605
EC:4.1.1.50	GO:0004014
EC:4.1.1.51	GO:0047431
EC:4.1.1.55	GO:0018796
EC:4.1.1.6	GO:0047613
EC:4.1.1.61	GO:0018799
EC:4.1.1.64	GO:0047432
EC:4.1.1.65	GO:0004609
EC:4.1.1.68	GO:0018800
EC:4.1.1.69	GO:0047556
EC:4.1.1.7	GO:0050695
EC:4.1.1.71	GO:0008683
EC:4.1.1.73	GO:0050319
EC:4.1.1.74	GO:0047434
EC:4.1.1.75	GO:0047435
EC:4.1.1.76	GO:0047436
EC:4.1.1.77	GO:0047437
EC:4.1.1.79	GO:0050545
EC:4.1.1.8	GO:0008949
EC:4.1.1.81	GO:0048472
EC:4.1.1.82	GO:0033980
EC:4.1.1.83	GO:0043722
EC:4.1.1.85	GO:0033982
EC:4.1.1.86	GO:0033983
EC:4.1.1.9	GO:0050080
EC:4.1.1.98	GO:0008694
EC:4.1.2.13	GO:0004332
EC:4.1.2.14	GO:0008675
EC:4.1.2.17	GO:0008738
EC:4.1.2.19	GO:0008994
EC:4.1.2.20	GO:0008672
EC:4.1.2.21	GO:0008674
EC:4.1.2.22	GO:0047905
EC:4.1.2.25	GO:0004150
EC:4.1.2.27	GO:0008117
EC:4.1.2.29	GO:0047441
EC:4.1.2.34	GO:0018803
EC:4.1.2.4	GO:0004139
EC:4.1.2.40	GO:0009025
EC:4.1.2.41	GO:0050547
EC:4.1.2.43	GO:0043801
EC:4.1.2.45	GO:0018813
EC:4.1.2.5	GO:0004793
EC:4.1.2.50	GO:0070497
EC:4.1.2.51	GO:0061677
EC:4.1.2.53	GO:0106099
EC:4.1.2.8	GO:0033984
EC:4.1.2.9	GO:0050193
EC:4.1.3.1	GO:0004451
EC:4.1.3.16	GO:0008700
EC:4.1.3.17	GO:0047443
EC:4.1.3.24	GO:0043959,GO:0050083
EC:4.1.3.25	GO:0047777
EC:4.1.3.27	GO:0004049
EC:4.1.3.3	GO:0008747
EC:4.1.3.30	GO:0046421
EC:4.1.3.34	GO:0008816
EC:4.1.3.36	GO:0008935
EC:4.1.3.38	GO:0008696
EC:4.1.3.39	GO:0008701
EC:4.1.3.4	GO:0004419
EC:4.1.3.40	GO:0008813
EC:4.1.3.42	GO:0106009
EC:4.1.3.44	GO:0102521
EC:4.1.3.46	GO:0044101
EC:4.1.99.1	GO:0009034
EC:4.1.99.11	GO:0018805
EC:4.1.99.12	GO:0008686
EC:4.1.99.19	GO:0036355
EC:4.1.99.2	GO:0050371
EC:4.1.99.3	GO:0003904
EC:4.1.99.5	GO:0009924,GO:1990465
EC:4.2.1.1	GO:0004089
EC:4.2.1.10	GO:0003855
EC:4.2.1.100	GO:0018823
EC:4.2.1.101	GO:0050548
EC:4.2.1.103	GO:0050549
EC:4.2.1.104	GO:0008824
EC:4.2.1.106	GO:0033988
EC:4.2.1.107	GO:0033989
EC:4.2.1.108	GO:0033990
EC:4.2.1.109	GO:0046570
EC:4.2.1.11	GO:0004634
EC:4.2.1.113	GO:0043748
EC:4.2.1.116	GO:0043956
EC:4.2.1.118	GO:0046565
EC:4.2.1.12	GO:0004456
EC:4.2.1.120	GO:0043721
EC:4.2.1.130	GO:0019172
EC:4.2.1.132	GO:0034856
EC:4.2.1.134	GO:0102158,GO:0102343,GO:0102344,GO:0102345
EC:4.2.1.136	GO:0052855
EC:4.2.1.152	GO:0106256
EC:4.2.1.17	GO:0004300
EC:4.2.1.18	GO:0004490
EC:4.2.1.19	GO:0004424
EC:4.2.1.2	GO:0004333
EC:4.2.1.20	GO:0004834
EC:4.2.1.22	GO:0004122
EC:4.2.1.24	GO:0004655
EC:4.2.1.25	GO:0050020
EC:4.2.1.28	GO:0050215
EC:4.2.1.3	GO:0003994,GO:0047780
EC:4.2.1.30	GO:0046405
EC:4.2.1.32	GO:0008730
EC:4.2.1.33	GO:0003861
EC:4.2.1.35	GO:0047508
EC:4.2.1.36	GO:0004409
EC:4.2.1.40	GO:0008872
EC:4.2.1.41	GO:0047448
EC:4.2.1.42	GO:0008867
EC:4.2.1.43	GO:0047449
EC:4.2.1.44	GO:0050114
EC:4.2.1.45	GO:0047733
EC:4.2.1.46	GO:0008460
EC:4.2.1.47	GO:0008446
EC:4.2.1.49	GO:0016153
EC:4.2.1.5	GO:0047675
EC:4.2.1.51	GO:0004664
EC:4.2.1.53	GO:0050151
EC:4.2.1.55	GO:0003859
EC:4.2.1.56	GO:0050011
EC:4.2.1.57	GO:0050005
EC:4.2.1.59	GO:0004317,GO:0008659,GO:0008693,GO:0019171,GO:0047451
EC:4.2.1.6	GO:0008869
EC:4.2.1.65	GO:0047558
EC:4.2.1.66	GO:0030196
EC:4.2.1.68	GO:0050023
EC:4.2.1.7	GO:0008789
EC:4.2.1.75	GO:0004852
EC:4.2.1.76	GO:0050377
EC:4.2.1.77	GO:0050346
EC:4.2.1.79	GO:0047547
EC:4.2.1.8	GO:0008927
EC:4.2.1.80	GO:0008684
EC:4.2.1.83	GO:0047584
EC:4.2.1.84	GO:0018822,GO:0080109
EC:4.2.1.9	GO:0004160
EC:4.2.1.90	GO:0050032
EC:4.2.1.91	GO:0047769
EC:4.2.1.92	GO:0047987
EC:4.2.1.93	GO:0047453
EC:4.2.1.96	GO:0008124
EC:4.2.1.99	GO:0047456
EC:4.2.2.1	GO:0030340
EC:4.2.2.10	GO:0047490
EC:4.2.2.17	GO:0033997
EC:4.2.2.19	GO:0033999
EC:4.2.2.2	GO:0030570
EC:4.2.2.20	GO:0034000
EC:4.2.2.21	GO:0034001
EC:4.2.2.23	GO:0102210
EC:4.2.2.3	GO:0045135
EC:4.2.2.5	GO:0030341
EC:4.2.2.6	GO:0047487
EC:4.2.2.7	GO:0047488
EC:4.2.2.8	GO:0015021
EC:4.2.2.9	GO:0047489
EC:4.2.3.1	GO:0004795
EC:4.2.3.12	GO:0003874
EC:4.2.3.2	GO:0050459
EC:4.2.3.22	GO:0034004,GO:0052577
EC:4.2.3.3	GO:0008929
EC:4.2.3.37	GO:0052680
EC:4.2.3.4	GO:0003856
EC:4.2.3.5	GO:0004107
EC:4.2.3.6	GO:0045482
EC:4.2.3.7	GO:0050467
EC:4.2.99.18	GO:0140078
EC:4.2.99.20	GO:0070205
EC:4.2.99.21	GO:0043904
EC:4.3.1.1	GO:0008797
EC:4.3.1.12	GO:0008473
EC:4.3.1.14	GO:0047459
EC:4.3.1.15	GO:0008838
EC:4.3.1.17	GO:0003941
EC:4.3.1.18	GO:0008721
EC:4.3.1.19	GO:0004794
EC:4.3.1.2	GO:0050096
EC:4.3.1.23	GO:0052883
EC:4.3.1.24	GO:0045548
EC:4.3.1.3	GO:0004397
EC:4.3.1.4	GO:0030412
EC:4.3.1.7	GO:0008851
EC:4.3.2.1	GO:0004056
EC:4.3.2.2	GO:0004018,GO:0070626
EC:4.3.2.3	GO:0050385
EC:4.3.2.5	GO:0004598
EC:4.3.3.2	GO:0016844
EC:4.3.3.6	GO:0036381
EC:4.3.3.7	GO:0008840
EC:4.4.1.1	GO:0004123,GO:0044540,GO:0080146
EC:4.4.1.11	GO:0018826
EC:4.4.1.13	GO:0047804
EC:4.4.1.14	GO:0016847
EC:4.4.1.15	GO:0019148
EC:4.4.1.16	GO:0009000
EC:4.4.1.19	GO:0043817
EC:4.4.1.2	GO:0047982
EC:4.4.1.21	GO:0043768
EC:4.4.1.22	GO:0051907
EC:4.4.1.24	GO:0034010
EC:4.4.1.25	GO:0034011
EC:4.4.1.3	GO:0047869
EC:4.4.1.5	GO:0004462
EC:4.4.1.8	GO:0004121
EC:4.5.1.3	GO:0018834
EC:4.6.1.1	GO:0004016
EC:4.6.1.12	GO:0008685
EC:4.6.1.13	GO:0004436
EC:4.6.1.2	GO:0004383
EC:4.7.1.1	GO:0098848
EC:4.99.1.1	GO:0004325
EC:4.99.1.2	GO:0018836
EC:4.99.1.3	GO:0016852
EC:4.99.1.4	GO:0051266
EC:4.99.1.5	GO:0034013
EC:4.99.1.7	GO:0018814
EC:5.1.1.1	GO:0008784
EC:5.1.1.13	GO:0047689
EC:5.1.1.14	GO:0050143
EC:5.1.1.17	GO:0045439
EC:5.1.1.18	GO:0030378
EC:5.1.1.3	GO:0008881
EC:5.1.1.4	GO:0018112
EC:5.1.1.7	GO:0008837
EC:5.1.1.8	GO:0047580
EC:5.1.2.2	GO:0018838
EC:5.1.2.3	GO:0008692
EC:5.1.3.1	GO:0004750
EC:5.1.3.10	GO:0047732
EC:5.1.3.13	GO:0008830
EC:5.1.3.14	GO:0008761
EC:5.1.3.15	GO:0047938
EC:5.1.3.17	GO:0047464
EC:5.1.3.18	GO:0047918
EC:5.1.3.2	GO:0003978
EC:5.1.3.20	GO:0008712
EC:5.1.3.22	GO:0034015
EC:5.1.3.29	GO:0036373
EC:5.1.3.3	GO:0004034
EC:5.1.3.32	GO:0062192
EC:5.1.3.4	GO:0008742
EC:5.1.3.5	GO:0050373
EC:5.1.3.6	GO:0050378
EC:5.1.3.7	GO:0003974
EC:5.1.3.8	GO:0050121
EC:5.1.3.9	GO:0009385,GO:0047465
EC:5.1.99.1	GO:0004493
[truncated: 913 more rows]
