# Supplementary material for: Medicago truncatula genotype drives the plant nutritional strategy and its associated rhizosphere bacterial communities
Source: New Phytol. 2024 Nov 28;245(2):767–84. doi: 10.1111/nph.20272 (PMC11655437; doi:10.1111/nph.20272)
Supplement: Supplementary file 2 — Notes S1 Zip file containing datasets and R scripts used to produce the analyses and figures. [file NPH-245-767-s003.zip › Notes_S1/Microbio_R_analyses/00_Data/List_OTU_corBacteriome_482.txt]

OTU_id_coreBacteriome
OTU1
OTU2
OTU3
OTU4
OTU5
OTU6
OTU7
OTU8
OTU9
OTU10
OTU11
OTU12
OTU13
OTU14
OTU15
OTU16
OTU17
OTU18
OTU19
OTU20
OTU21
OTU22
OTU23
OTU24
OTU25
OTU26
OTU27
OTU28
OTU29
OTU30
OTU31
OTU32
OTU33
OTU34
OTU35
OTU36
OTU37
OTU38
OTU39
OTU40
OTU41
OTU42
OTU43
OTU44
OTU45
OTU46
OTU47
OTU48
OTU49
OTU50
OTU51
OTU52
OTU53
OTU54
OTU55
OTU56
OTU57
OTU58
OTU59
OTU60
OTU61
OTU62
OTU63
OTU64
OTU65
OTU66
OTU67
OTU68
OTU69
OTU70
OTU71
OTU72
OTU73
OTU74
OTU75
OTU76
OTU77
OTU78
OTU79
OTU80
OTU81
OTU82
OTU83
OTU84
OTU85
OTU86
OTU87
OTU88
OTU89
OTU90
OTU91
OTU92
OTU93
OTU94
OTU95
OTU96
OTU97
OTU98
OTU99
OTU100
OTU101
OTU102
OTU103
OTU104
OTU105
OTU106
OTU107
OTU108
OTU109
OTU110
OTU111
OTU112
OTU113
OTU114
OTU115
OTU116
OTU117
OTU118
OTU119
OTU120
OTU121
OTU122
OTU123
OTU124
OTU125
OTU126
OTU127
OTU128
OTU129
OTU130
OTU131
OTU132
OTU133
OTU134
OTU135
OTU136
OTU137
OTU138
OTU139
OTU140
OTU141
OTU142
OTU143
OTU144
OTU145
OTU146
OTU147
OTU148
OTU149
OTU150
OTU151
OTU152
OTU153
OTU154
OTU155
OTU156
OTU157
OTU158
OTU159
OTU160
OTU161
OTU162
OTU163
OTU164
OTU165
OTU166
OTU167
OTU168
OTU169
OTU170
OTU171
OTU172
OTU173
OTU174
OTU175
OTU176
OTU177
OTU178
OTU179
OTU180
OTU181
OTU182
OTU183
OTU184
OTU185
OTU186
OTU187
OTU188
OTU190
OTU191
OTU192
OTU193
OTU194
OTU195
OTU196
OTU197
OTU198
OTU199
OTU200
OTU201
OTU202
OTU203
OTU204
OTU205
OTU206
OTU207
OTU208
OTU209
OTU210
OTU211
OTU212
OTU213
OTU214
OTU215
OTU216
OTU217
OTU218
OTU219
OTU220
OTU221
OTU222
OTU223
OTU224
OTU225
OTU226
OTU227
OTU228
OTU229
OTU230
OTU231
OTU232
OTU233
OTU234
OTU235
OTU236
OTU237
OTU238
OTU239
OTU240
OTU242
OTU243
OTU244
OTU245
OTU246
OTU247
OTU248
OTU249
OTU250
OTU251
OTU252
OTU253
OTU254
OTU255
OTU256
OTU257
OTU258
OTU259
OTU260
OTU261
OTU262
OTU263
OTU264
OTU265
OTU266
OTU267
OTU269
OTU270
OTU272
OTU273
OTU274
OTU275
OTU276
OTU277
OTU279
OTU280
OTU281
OTU282
OTU283
OTU285
OTU286
OTU287
OTU288
OTU289
OTU290
OTU291
OTU292
OTU293
OTU294
OTU295
OTU296
OTU297
OTU298
OTU299
OTU300
OTU301
OTU302
OTU303
OTU304
OTU305
OTU307
OTU308
OTU309
OTU310
OTU311
OTU312
OTU313
OTU314
OTU315
OTU316
OTU317
OTU318
OTU319
OTU320
OTU321
OTU322
OTU323
OTU324
OTU325
OTU326
OTU327
OTU328
OTU329
OTU331
OTU332
OTU333
OTU334
OTU335
OTU337
OTU338
OTU339
OTU340
OTU341
OTU342
OTU343
OTU344
OTU345
OTU346
OTU347
OTU348
OTU349
OTU350
OTU351
OTU352
OTU354
OTU355
OTU356
OTU357
OTU358
OTU361
OTU362
OTU364
OTU365
OTU366
OTU369
OTU370
OTU371
OTU372
OTU373
OTU374
OTU376
OTU377
OTU378
OTU379
OTU382
OTU383
OTU384
OTU385
OTU386
OTU387
OTU388
OTU389
OTU390
OTU391
OTU392
OTU393
OTU394
OTU395
OTU396
OTU397
OTU399
OTU400
OTU402
OTU403
OTU404
OTU405
OTU406
OTU407
OTU408
OTU410
OTU411
OTU413
OTU414
OTU415
OTU416
OTU417
OTU419
OTU421
OTU422
OTU424
OTU426
OTU427
OTU429
OTU431
OTU433
OTU434
OTU436
OTU439
OTU440
OTU441
OTU443
OTU445
OTU447
OTU448
OTU449
OTU450
OTU453
OTU454
OTU458
OTU459
OTU461
OTU462
OTU463
OTU467
OTU468
OTU470
OTU471
OTU472
OTU473
OTU474
OTU475
OTU477
OTU478
OTU479
OTU480
OTU481
OTU483
OTU485
OTU486
OTU487
OTU488
OTU489
OTU492
OTU493
OTU496
OTU498
OTU502
OTU503
OTU509
OTU511
OTU513
OTU515
OTU516
OTU517
OTU519
OTU524
OTU525
OTU530
OTU532
OTU537
OTU542
OTU544
OTU545
OTU548
OTU549
OTU563
OTU574
OTU578
OTU579
OTU580
OTU585
OTU592
OTU595
OTU597
OTU615
OTU620
OTU640
OTU661
OTU674
OTU683
OTU692
OTU693
OTU785
