# Supplementary material for: Medicago truncatula genotype drives the plant nutritional strategy and its associated rhizosphere bacterial communities
Source: New Phytol. 2024 Nov 28;245(2):767–84. doi: 10.1111/nph.20272 (PMC11655437; doi:10.1111/nph.20272)
Supplement: Supplementary file 2 — Notes S1 Zip file containing datasets and R scripts used to produce the analyses and figures. [file NPH-245-767-s003.zip › Notes_S1/Microbio_R_analyses/00_Data/PredMetagenomeNormKEGG.txt]

EC_id	description	KEGG_category	KEGG_module	KEGG_pathway	Sample_001_R1T97	Sample_002_R2T97	Sample_003_R3T97	Sample_004_R1T97	Sample_005_R2T97	Sample_006_R3T97	Sample_007_R1T97	Sample_008_R2T97	Sample_009_R3T97	Sample_010_R1T97	Sample_011_R2T97	Sample_012_R3T97	Sample_013_R1T97	Sample_014_R2T97	Sample_015_R3T97	Sample_016_R1T97	Sample_018_R3T97	Sample_019_R1T97	Sample_020_R2T97	Sample_021_R3T97	Sample_022_R1T97	Sample_024_R3T97	Sample_025_R1T97	Sample_026_R2T97	Sample_027_R3T97	Sample_028_R1T97	Sample_030_R3T97	Sample_032_R2T97	Sample_033_R3T97	Sample_038_R2T97	Sample_039_R3T97	Sample_040_R1T97	Sample_042_R3T97	Sample_043_R1T97	Sample_044_R2T97	Sample_045_R3T97	Sample_046_R1T97	Sample_048_R3T97	Sample_052_R1T97	Sample_053_R2T97	Sample_054_R3T97	Sample_058_R1T97	Sample_059_R2T97	Sample_060_R3T97	Sample_061_R1T97
EC:1.1.1.1	Alcohol_dehydrogenase	09100_Metabolism	09101_Carbohydrate_metabolism	00010_Glycolysis_Gluconeogenesis_	87401	90005	93785	89472	92007	93700	88435	88184	89705	91968	90878	91663	90068	92363	95212	91098	95249	91575	90302	89270	88638	89843	94860	91516	89485	90508	89023	89695	91853	88876	91889	89962	88070	92037	90642	91935	88236	89318	93858	96481	90497	95240	90678	93332	88810
EC:1.1.1.1	Alcohol_dehydrogenase	09100_Metabolism	09101_Carbohydrate_metabolism	00620_Pyruvate_metabolism_	87401	90005	93785	89472	92007	93700	88435	88184	89705	91968	90878	91663	90068	92363	95212	91098	95249	91575	90302	89270	88638	89843	94860	91516	89485	90508	89023	89695	91853	88876	91889	89962	88070	92037	90642	91935	88236	89318	93858	96481	90497	95240	90678	93332	88810
EC:1.1.1.1	Alcohol_dehydrogenase	09100_Metabolism	09101_Carbohydrate_metabolism	00650_Butanoate_metabolism_	87401	90005	93785	89472	92007	93700	88435	88184	89705	91968	90878	91663	90068	92363	95212	91098	95249	91575	90302	89270	88638	89843	94860	91516	89485	90508	89023	89695	91853	88876	91889	89962	88070	92037	90642	91935	88236	89318	93858	96481	90497	95240	90678	93332	88810
EC:1.1.1.1	Alcohol_dehydrogenase	09100_Metabolism	09102_Energy_metabolism	00680_Methane_metabolism_	87401	90005	93785	89472	92007	93700	88435	88184	89705	91968	90878	91663	90068	92363	95212	91098	95249	91575	90302	89270	88638	89843	94860	91516	89485	90508	89023	89695	91853	88876	91889	89962	88070	92037	90642	91935	88236	89318	93858	96481	90497	95240	90678	93332	88810
EC:1.1.1.1	Alcohol_dehydrogenase	09100_Metabolism	09103_Lipid_metabolism	00071_Fatty_acid_degradation_	87401	90005	93785	89472	92007	93700	88435	88184	89705	91968	90878	91663	90068	92363	95212	91098	95249	91575	90302	89270	88638	89843	94860	91516	89485	90508	89023	89695	91853	88876	91889	89962	88070	92037	90642	91935	88236	89318	93858	96481	90497	95240	90678	93332	88810
EC:1.1.1.1	Alcohol_dehydrogenase	09100_Metabolism	09103_Lipid_metabolism	00592_alpha-Linolenic_acid_metabolism_	87401	90005	93785	89472	92007	93700	88435	88184	89705	91968	90878	91663	90068	92363	95212	91098	95249	91575	90302	89270	88638	89843	94860	91516	89485	90508	89023	89695	91853	88876	91889	89962	88070	92037	90642	91935	88236	89318	93858	96481	90497	95240	90678	93332	88810
EC:1.1.1.1	Alcohol_dehydrogenase	09100_Metabolism	09105_Amino_acid_metabolism	00260_Glycine,_serine_and_threonine_metabolism_	87401	90005	93785	89472	92007	93700	88435	88184	89705	91968	90878	91663	90068	92363	95212	91098	95249	91575	90302	89270	88638	89843	94860	91516	89485	90508	89023	89695	91853	88876	91889	89962	88070	92037	90642	91935	88236	89318	93858	96481	90497	95240	90678	93332	88810
EC:1.1.1.1	Alcohol_dehydrogenase	09100_Metabolism	09105_Amino_acid_metabolism	00350_Tyrosine_metabolism_	87401	90005	93785	89472	92007	93700	88435	88184	89705	91968	90878	91663	90068	92363	95212	91098	95249	91575	90302	89270	88638	89843	94860	91516	89485	90508	89023	89695	91853	88876	91889	89962	88070	92037	90642	91935	88236	89318	93858	96481	90497	95240	90678	93332	88810
EC:1.1.1.1	Alcohol_dehydrogenase	09100_Metabolism	09108_Metabolism_of_cofactors_and_vitamins	00830_Retinol_metabolism_	87401	90005	93785	89472	92007	93700	88435	88184	89705	91968	90878	91663	90068	92363	95212	91098	95249	91575	90302	89270	88638	89843	94860	91516	89485	90508	89023	89695	91853	88876	91889	89962	88070	92037	90642	91935	88236	89318	93858	96481	90497	95240	90678	93332	88810
EC:1.1.1.1	Alcohol_dehydrogenase	09100_Metabolism	09111_Xenobiotics_biodegradation_and_metabolism	00625_Chloroalkane_and_chloroalkene_degradation_	87401	90005	93785	89472	92007	93700	88435	88184	89705	91968	90878	91663	90068	92363	95212	91098	95249	91575	90302	89270	88638	89843	94860	91516	89485	90508	89023	89695	91853	88876	91889	89962	88070	92037	90642	91935	88236	89318	93858	96481	90497	95240	90678	93332	88810
EC:1.1.1.1	Alcohol_dehydrogenase	09100_Metabolism	09111_Xenobiotics_biodegradation_and_metabolism	00626_Naphthalene_degradation_	87401	90005	93785	89472	92007	93700	88435	88184	89705	91968	90878	91663	90068	92363	95212	91098	95249	91575	90302	89270	88638	89843	94860	91516	89485	90508	89023	89695	91853	88876	91889	89962	88070	92037	90642	91935	88236	89318	93858	96481	90497	95240	90678	93332	88810
EC:1.1.1.1	Alcohol_dehydrogenase	09100_Metabolism	09111_Xenobiotics_biodegradation_and_metabolism	00980_Metabolism_of_xenobiotics_by_cytochrome_P450_	87401	90005	93785	89472	92007	93700	88435	88184	89705	91968	90878	91663	90068	92363	95212	91098	95249	91575	90302	89270	88638	89843	94860	91516	89485	90508	89023	89695	91853	88876	91889	89962	88070	92037	90642	91935	88236	89318	93858	96481	90497	95240	90678	93332	88810
EC:1.1.1.1	Alcohol_dehydrogenase	09100_Metabolism	09111_Xenobiotics_biodegradation_and_metabolism	00982_Drug_metabolism_-_cytochrome_P450_	87401	90005	93785	89472	92007	93700	88435	88184	89705	91968	90878	91663	90068	92363	95212	91098	95249	91575	90302	89270	88638	89843	94860	91516	89485	90508	89023	89695	91853	88876	91889	89962	88070	92037	90642	91935	88236	89318	93858	96481	90497	95240	90678	93332	88810
EC:1.1.1.1	Alcohol_dehydrogenase	09160_Human_Diseases	09161_Cancer:_overview	05204_Chemical_carcinogenesis_	87401	90005	93785	89472	92007	93700	88435	88184	89705	91968	90878	91663	90068	92363	95212	91098	95249	91575	90302	89270	88638	89843	94860	91516	89485	90508	89023	89695	91853	88876	91889	89962	88070	92037	90642	91935	88236	89318	93858	96481	90497	95240	90678	93332	88810
EC:1.1.1.1	Alcohol_dehydrogenase	09160_Human_Diseases	09174_Infectious_disease:_parasitic	05146_Amoebiasis_	87401	90005	93785	89472	92007	93700	88435	88184	89705	91968	90878	91663	90068	92363	95212	91098	95249	91575	90302	89270	88638	89843	94860	91516	89485	90508	89023	89695	91853	88876	91889	89962	88070	92037	90642	91935	88236	89318	93858	96481	90497	95240	90678	93332	88810
EC:1.1.1.100	3-oxoacyl-[acyl-carrier-protein]_reductase	09100_Metabolism	09103_Lipid_metabolism	00061_Fatty_acid_biosynthesis_	193403	194888	195011	196688	203600	189062	194846	196582	194520	199355	196728	196335	196674	189796	197978	200944	196472	198618	200174	197817	196082	197711	192769	199069	198493	200330	200576	198381	198465	199942	198616	200622	200559	199344	197949	193241	191980	200297	204217	204086	200419	206362	193173	203835	201600
EC:1.1.1.100	3-oxoacyl-[acyl-carrier-protein]_reductase	09100_Metabolism	09108_Metabolism_of_cofactors_and_vitamins	00780_Biotin_metabolism_	193403	194888	195011	196688	203600	189062	194846	196582	194520	199355	196728	196335	196674	189796	197978	200944	196472	198618	200174	197817	196082	197711	192769	199069	198493	200330	200576	198381	198465	199942	198616	200622	200559	199344	197949	193241	191980	200297	204217	204086	200419	206362	193173	203835	201600
EC:1.1.1.100	3-oxoacyl-[acyl-carrier-protein]_reductase	09100_Metabolism	09110_Biosynthesis_of_other_secondary_metabolites	00333_Prodigiosin_biosynthesis_	193403	194888	195011	196688	203600	189062	194846	196582	194520	199355	196728	196335	196674	189796	197978	200944	196472	198618	200174	197817	196082	197711	192769	199069	198493	200330	200576	198381	198465	199942	198616	200622	200559	199344	197949	193241	191980	200297	204217	204086	200419	206362	193173	203835	201600
EC:1.1.1.100	3-oxoacyl-[acyl-carrier-protein]_reductase	09180_Brite_Hierarchies	09181_Protein_families:_metabolism	01004_Lipid_biosynthesis_proteins_	193403	194888	195011	196688	203600	189062	194846	196582	194520	199355	196728	196335	196674	189796	197978	200944	196472	198618	200174	197817	196082	197711	192769	199069	198493	200330	200576	198381	198465	199942	198616	200622	200559	199344	197949	193241	191980	200297	204217	204086	200419	206362	193173	203835	201600
EC:1.1.1.102	3-dehydrosphinganine_reductase	09100_Metabolism	09103_Lipid_metabolism	00600_Sphingolipid_metabolism_	122	59	132	206	68	97	85	274	268	144	153	144	109	93	174	82	222	122	101	142	294	181	103	158	104	111	167	111	138	184	182	138	169	435	103	43	625	219	126	64	78	182	75	212	92
EC:1.1.1.103	L-threonine_3-dehydrogenase	09100_Metabolism	09105_Amino_acid_metabolism	00260_Glycine,_serine_and_threonine_metabolism_	5350	4085	4380	5240	4171	4352	4712	4824	4761	5011	5199	4443	5110	6173	5019	4905	4908	5020	5357	4767	4859	4706	4771	4978	6047	4664	4987	5349	6028	5882	5901	5488	4541	4649	4517	5608	5666	5271	4303	4982	4921	4470	4557	5083	4551
EC:1.1.1.107	Pyridoxal_4-dehydrogenase	09100_Metabolism	09108_Metabolism_of_cofactors_and_vitamins	00750_Vitamin_B6_metabolism_	11	11	25	11	11	12	13	15	15	13	17	11	15	11	4	12	14	25	11	17	9	15	11	17	18	21	11	23	27	15	25	15	15	10	16	9	20	18	13	21	8	20	13	24	14
EC:1.1.1.108	Carnitine_3-dehydrogenase	09190_Not_Included_in_Pathway_or_Brite	09191_Unclassified:_metabolism	99980_Enzymes_with_EC_numbers	1055	1123	1239	1312	1028	1460	1023	1225	1012	1240	1322	1103	1462	2126	1828	1234	1994	1177	1275	1328	974	1143	2153	1386	1427	1147	1058	1126	2142	1219	1846	1070	1108	1026	1255	2268	1341	1185	1507	2102	1303	1857	1471	1470	1291
EC:1.1.1.11	D-arabinitol_4-dehydrogenase	09100_Metabolism	09101_Carbohydrate_metabolism	00040_Pentose_and_glucuronate_interconversions_	66	85	54	114	73	72	105	68	104	92	91	128	71	317	79	137	54	106	104	82	124	109	124	77	109	99	68	72	265	92	139	96	83	78	80	119	129	176	71	56	88	94	111	103	133
EC:1.1.1.11	D-arabinitol_4-dehydrogenase	09100_Metabolism	09101_Carbohydrate_metabolism	00051_Fructose_and_mannose_metabolism_	66	85	54	114	73	72	105	68	104	92	91	128	71	317	79	137	54	106	104	82	124	109	124	77	109	99	68	72	265	92	139	96	83	78	80	119	129	176	71	56	88	94	111	103	133
EC:1.1.1.116	D-arabinose_1-dehydrogenase_(NAD(+))	09190_Not_Included_in_Pathway_or_Brite	09191_Unclassified:_metabolism	99980_Enzymes_with_EC_numbers	24	29	0	8	9	12	9	26	29	10	14	5	8	25	15	5	14	11	8	14	9	6	10	11	16	12	11	13	30	12	9	11	11	12	6	21	16	16	1	0	13	6	5	7	13
EC:1.1.1.122	D-threo-aldose_1-dehydrogenase	09100_Metabolism	09101_Carbohydrate_metabolism	00051_Fructose_and_mannose_metabolism_	8833	8617	8798	8065	8065	7945	7974	8406	7760	8681	8727	8184	8110	10223	9576	8291	9117	8606	8835	7979	7997	8269	9480	9084	8881	7678	8044	8446	10167	8672	10223	8053	7560	7636	8538	9965	8939	8248	8017	10160	8883	9131	8011	8428	8265
EC:1.1.1.122	D-threo-aldose_1-dehydrogenase	09100_Metabolism	09101_Carbohydrate_metabolism	00053_Ascorbate_and_aldarate_metabolism_	8833	8617	8798	8065	8065	7945	7974	8406	7760	8681	8727	8184	8110	10223	9576	8291	9117	8606	8835	7979	7997	8269	9480	9084	8881	7678	8044	8446	10167	8672	10223	8053	7560	7636	8538	9965	8939	8248	8017	10160	8883	9131	8011	8428	8265
EC:1.1.1.125	2-deoxy-D-gluconate_3-dehydrogenase	NA	NA	NA	12377	11100	11420	12440	12012	10663	11952	11438	11254	11333	11429	10938	11229	13673	11895	11582	10499	12125	11553	10433	12388	10952	12215	12210	13283	12435	10917	12540	13606	12287	12828	11409	10691	11597	10935	10499	12641	11459	9961	11000	10105	10146	10637	11234	11121
EC:1.1.1.130	3-dehydro-L-gulonate_2-dehydrogenase	09100_Metabolism	09101_Carbohydrate_metabolism	00040_Pentose_and_glucuronate_interconversions_	553	336	461	432	391	350	426	434	423	443	485	312	428	381	430	502	388	407	455	394	461	398	265	441	577	354	501	555	565	713	411	327	487	356	419	349	417	450	270	396	391	209	330	407	247
EC:1.1.1.130	3-dehydro-L-gulonate_2-dehydrogenase	09100_Metabolism	09101_Carbohydrate_metabolism	00053_Ascorbate_and_aldarate_metabolism_	553	336	461	432	391	350	426	434	423	443	485	312	428	381	430	502	388	407	455	394	461	398	265	441	577	354	501	555	565	713	411	327	487	356	419	349	417	450	270	396	391	209	330	407	247
EC:1.1.1.132	GDP-mannose_6-dehydrogenase	09100_Metabolism	09101_Carbohydrate_metabolism	00051_Fructose_and_mannose_metabolism_	2864	3416	2623	2967	2815	2616	3387	2255	2520	2847	2558	2774	2181	2995	3387	2612	2257	2770	2462	2468	2899	2689	2763	2673	2677	2607	2260	2102	2956	2555	2849	2977	2129	2342	2501	3016	3028	2312	2352	2051	3248	2306	2321	2507	3186
EC:1.1.1.132	GDP-mannose_6-dehydrogenase	09100_Metabolism	09101_Carbohydrate_metabolism	00520_Amino_sugar_and_nucleotide_sugar_metabolism_	2864	3416	2623	2967	2815	2616	3387	2255	2520	2847	2558	2774	2181	2995	3387	2612	2257	2770	2462	2468	2899	2689	2763	2673	2677	2607	2260	2102	2956	2555	2849	2977	2129	2342	2501	3016	3028	2312	2352	2051	3248	2306	2321	2507	3186
EC:1.1.1.132	GDP-mannose_6-dehydrogenase	09130_Environmental_Information_Processing	09132_Signal_transduction	02020_Two-component_system_	2864	3416	2623	2967	2815	2616	3387	2255	2520	2847	2558	2774	2181	2995	3387	2612	2257	2770	2462	2468	2899	2689	2763	2673	2677	2607	2260	2102	2956	2555	2849	2977	2129	2342	2501	3016	3028	2312	2352	2051	3248	2306	2321	2507	3186
EC:1.1.1.133	dTDP-4-dehydrorhamnose_reductase	09100_Metabolism	09107_Glycan_biosynthesis_and_metabolism	00541_O-Antigen_nucleotide_sugar_biosynthesis_	42180	42805	40882	41934	41409	41189	42337	42510	42086	41326	41817	41322	41655	40763	40367	40886	40380	40585	41658	41463	41826	41755	40561	41548	40852	41223	42025	41951	40983	41332	40803	41287	42089	40709	41607	41551	41741	41432	40134	39475	41837	39813	41268	40121	41794
EC:1.1.1.133	dTDP-4-dehydrorhamnose_reductase	09100_Metabolism	09109_Metabolism_of_terpenoids_and_polyketides	00523_Polyketide_sugar_unit_biosynthesis_	42180	42805	40882	41934	41409	41189	42337	42510	42086	41326	41817	41322	41655	40763	40367	40886	40380	40585	41658	41463	41826	41755	40561	41548	40852	41223	42025	41951	40983	41332	40803	41287	42089	40709	41607	41551	41741	41432	40134	39475	41837	39813	41268	40121	41794
EC:1.1.1.133	dTDP-4-dehydrorhamnose_reductase	09100_Metabolism	09110_Biosynthesis_of_other_secondary_metabolites	00521_Streptomycin_biosynthesis_	42180	42805	40882	41934	41409	41189	42337	42510	42086	41326	41817	41322	41655	40763	40367	40886	40380	40585	41658	41463	41826	41755	40561	41548	40852	41223	42025	41951	40983	41332	40803	41287	42089	40709	41607	41551	41741	41432	40134	39475	41837	39813	41268	40121	41794
EC:1.1.1.136	UDP-N-acetylglucosamine_6-dehydrogenase	09100_Metabolism	09101_Carbohydrate_metabolism	00520_Amino_sugar_and_nucleotide_sugar_metabolism_	11546	11804	12698	14277	14911	12958	13649	13217	13261	13209	13520	12941	12939	12188	12195	13130	13404	12146	12646	13435	13430	12989	11591	12793	13809	13909	14063	13598	12440	12239	12597	12705	14028	11893	12978	12073	12607	13598	12214	12045	11951	11597	12339	12406	12667
EC:1.1.1.136	UDP-N-acetylglucosamine_6-dehydrogenase	09100_Metabolism	09107_Glycan_biosynthesis_and_metabolism	00541_O-Antigen_nucleotide_sugar_biosynthesis_	11546	11804	12698	14277	14911	12958	13649	13217	13261	13209	13520	12941	12939	12188	12195	13130	13404	12146	12646	13435	13430	12989	11591	12793	13809	13909	14063	13598	12440	12239	12597	12705	14028	11893	12978	12073	12607	13598	12214	12045	11951	11597	12339	12406	12667
EC:1.1.1.136	UDP-N-acetylglucosamine_6-dehydrogenase	09180_Brite_Hierarchies	09181_Protein_families:_metabolism	01005_Lipopolysaccharide_biosynthesis_proteins_	11546	11804	12698	14277	14911	12958	13649	13217	13261	13209	13520	12941	12939	12188	12195	13130	13404	12146	12646	13435	13430	12989	11591	12793	13809	13909	14063	13598	12440	12239	12597	12705	14028	11893	12978	12073	12607	13598	12214	12045	11951	11597	12339	12406	12667
EC:1.1.1.137	Ribitol-5-phosphate_2-dehydrogenase	09100_Metabolism	09101_Carbohydrate_metabolism	00040_Pentose_and_glucuronate_interconversions_	0	0	1	0	1	0	0	0	0	3	1	1	2	0	0	2	0	3	0	0	1	0	5	1	0	0	0	4	0	1	0	0	1	1	1	2	1	1	0	1	0	1	7	0	1
EC:1.1.1.14	L-iditol_2-dehydrogenase	09100_Metabolism	09101_Carbohydrate_metabolism	00040_Pentose_and_glucuronate_interconversions_	10623	12809	13126	13574	16689	12611	14248	15817	14272	13080	13519	14225	13832	11678	12959	15135	13852	13201	13082	13990	13676	13755	13741	13742	12639	15239	14955	14284	12337	11974	13118	13160	14708	13305	14454	11467	12711	14188	14914	14082	12602	15158	13666	13441	14699
EC:1.1.1.14	L-iditol_2-dehydrogenase	09100_Metabolism	09101_Carbohydrate_metabolism	00051_Fructose_and_mannose_metabolism_	10623	12809	13126	13574	16689	12611	14248	15817	14272	13080	13519	14225	13832	11678	12959	15135	13852	13201	13082	13990	13676	13755	13741	13742	12639	15239	14955	14284	12337	11974	13118	13160	14708	13305	14454	11467	12711	14188	14914	14082	12602	15158	13666	13441	14699
EC:1.1.1.140	Sorbitol-6-phosphate_2-dehydrogenase	09100_Metabolism	09101_Carbohydrate_metabolism	00051_Fructose_and_mannose_metabolism_	15	17	4	12	12	8	20	15	14	16	15	17	16	16	16	29	12	17	11	10	27	19	14	11	15	29	16	19	4	20	12	15	14	14	19	8	13	8	17	11	6	12	11	14	28
EC:1.1.1.145	3-beta-hydroxy-Delta(5)-steroid_dehydrogenase	09100_Metabolism	09103_Lipid_metabolism	00140_Steroid_hormone_biosynthesis_	33	29	37	27	47	32	36	43	28	53	35	34	56	37	38	67	41	53	56	42	45	48	40	45	54	37	57	71	29	49	46	41	40	33	64	30	30	59	66	86	74	62	57	57	55
EC:1.1.1.145	3-beta-hydroxy-Delta(5)-steroid_dehydrogenase	09100_Metabolism	09111_Xenobiotics_biodegradation_and_metabolism	00984_Steroid_degradation_	33	29	37	27	47	32	36	43	28	53	35	34	56	37	38	67	41	53	56	42	45	48	40	45	54	37	57	71	29	49	46	41	40	33	64	30	30	59	66	86	74	62	57	57	55
EC:1.1.1.145	3-beta-hydroxy-Delta(5)-steroid_dehydrogenase	09150_Organismal_Systems	09152_Endocrine_system	04913_Ovarian_steroidogenesis_	33	29	37	27	47	32	36	43	28	53	35	34	56	37	38	67	41	53	56	42	45	48	40	45	54	37	57	71	29	49	46	41	40	33	64	30	30	59	66	86	74	62	57	57	55
EC:1.1.1.145	3-beta-hydroxy-Delta(5)-steroid_dehydrogenase	09150_Organismal_Systems	09152_Endocrine_system	04925_Aldosterone_synthesis_and_secretion_	33	29	37	27	47	32	36	43	28	53	35	34	56	37	38	67	41	53	56	42	45	48	40	45	54	37	57	71	29	49	46	41	40	33	64	30	30	59	66	86	74	62	57	57	55
EC:1.1.1.145	3-beta-hydroxy-Delta(5)-steroid_dehydrogenase	09150_Organismal_Systems	09152_Endocrine_system	04927_Cortisol_synthesis_and_secretion_	33	29	37	27	47	32	36	43	28	53	35	34	56	37	38	67	41	53	56	42	45	48	40	45	54	37	57	71	29	49	46	41	40	33	64	30	30	59	66	86	74	62	57	57	55
EC:1.1.1.145	3-beta-hydroxy-Delta(5)-steroid_dehydrogenase	09160_Human_Diseases	09167_Endocrine_and_metabolic_disease	04934_Cushing_syndrome_	33	29	37	27	47	32	36	43	28	53	35	34	56	37	38	67	41	53	56	42	45	48	40	45	54	37	57	71	29	49	46	41	40	33	64	30	30	59	66	86	74	62	57	57	55
EC:1.1.1.157	3-hydroxybutyryl-CoA_dehydrogenase	09100_Metabolism	09101_Carbohydrate_metabolism	00650_Butanoate_metabolism_	52779	51633	51709	51540	54562	46938	51191	56121	53708	54910	52939	53970	53738	51312	54092	57917	53337	55770	56333	52934	52443	54537	52957	55273	56567	55408	56346	59288	52849	59185	51701	53186	55472	52166	56866	50386	49508	55992	57400	61084	55113	58935	51427	61500	53622
EC:1.1.1.157	3-hydroxybutyryl-CoA_dehydrogenase	09100_Metabolism	09105_Amino_acid_metabolism	00360_Phenylalanine_metabolism_	52779	51633	51709	51540	54562	46938	51191	56121	53708	54910	52939	53970	53738	51312	54092	57917	53337	55770	56333	52934	52443	54537	52957	55273	56567	55408	56346	59288	52849	59185	51701	53186	55472	52166	56866	50386	49508	55992	57400	61084	55113	58935	51427	61500	53622
EC:1.1.1.157	3-hydroxybutyryl-CoA_dehydrogenase	09100_Metabolism	09111_Xenobiotics_biodegradation_and_metabolism	00362_Benzoate_degradation_	52779	51633	51709	51540	54562	46938	51191	56121	53708	54910	52939	53970	53738	51312	54092	57917	53337	55770	56333	52934	52443	54537	52957	55273	56567	55408	56346	59288	52849	59185	51701	53186	55472	52166	56866	50386	49508	55992	57400	61084	55113	58935	51427	61500	53622
EC:1.1.1.159	7-alpha-hydroxysteroid_dehydrogenase	09100_Metabolism	09103_Lipid_metabolism	00121_Secondary_bile_acid_biosynthesis_	856	1139	1207	1088	1145	1139	1275	1295	1378	1251	1041	1256	1225	1238	1439	1395	1187	1193	1376	1187	1050	1310	1239	1225	1218	1454	1436	1516	1180	1240	1141	1043	1298	1070	1332	1020	922	1270	1711	1722	1422	1753	1262	1768	1177
EC:1.1.1.163	Cyclopentanol_dehydrogenase	09100_Metabolism	09111_Xenobiotics_biodegradation_and_metabolism	00930_Caprolactam_degradation_	8	0	0	0	1	2	1	2	1	3	0	0	7	16	1	1	0	1	1	0	7	3	3	2	1	0	2	0	0	0	4	0	0	0	2	3	11	1	2	0	0	1	0	0	6
EC:1.1.1.169	2-dehydropantoate_2-reductase	09100_Metabolism	09108_Metabolism_of_cofactors_and_vitamins	00770_Pantothenate_and_CoA_biosynthesis_	35860	35073	35415	37794	36899	33838	35933	35459	36844	37384	35629	37008	34934	34631	37106	36310	34860	37524	35993	36404	38156	36654	33187	36536	36593	37158	35617	34573	36379	36260	36059	39145	36046	39987	35132	32938	37981	36792	37496	35548	36197	37704	33775	38251	37644
EC:1.1.1.17	Mannitol-1-phosphate_5-dehydrogenase	09100_Metabolism	09101_Carbohydrate_metabolism	00051_Fructose_and_mannose_metabolism_	111	87	82	109	93	98	135	76	104	107	91	88	117	263	77	109	84	111	119	84	88	127	173	110	69	120	99	64	232	82	135	115	108	75	81	95	119	179	129	94	124	130	177	152	146
EC:1.1.1.170	(decarboxylating)	09100_Metabolism	09103_Lipid_metabolism	00100_Steroid_biosynthesis_	46	28	46	47	60	36	43	45	37	38	35	44	44	40	57	68	51	42	39	35	70	59	39	54	67	60	22	46	37	46	29	55	60	36	45	39	32	41	38	43	41	35	40	53	62
EC:1.1.1.173	L-rhamnose_1-dehydrogenase	09100_Metabolism	09101_Carbohydrate_metabolism	00051_Fructose_and_mannose_metabolism_	356	245	276	267	186	217	212	251	268	279	292	227	282	351	256	212	182	345	386	218	299	288	278	284	292	310	207	331	429	328	406	249	263	197	212	247	505	239	152	237	179	157	197	142	253
EC:1.1.1.18	Inositol_2-dehydrogenase	09100_Metabolism	09101_Carbohydrate_metabolism	00562_Inositol_phosphate_metabolism_	3314	3224	3707	3304	3121	3526	2866	3543	3113	3604	3789	3352	3852	5533	4454	3747	4915	3561	3767	3012	2736	3294	5221	3737	3683	3021	3266	3719	5782	3294	5127	3012	3133	2637	3798	5280	3538	3669	3574	5267	3535	4010	4061	3564	2861
EC:1.1.1.18	Inositol_2-dehydrogenase	09100_Metabolism	09110_Biosynthesis_of_other_secondary_metabolites	00521_Streptomycin_biosynthesis_	3314	3224	3707	3304	3121	3526	2866	3543	3113	3604	3789	3352	3852	5533	4454	3747	4915	3561	3767	3012	2736	3294	5221	3737	3683	3021	3266	3719	5782	3294	5127	3012	3133	2637	3798	5280	3538	3669	3574	5267	3535	4010	4061	3564	2861
EC:1.1.1.184	Carbonyl_reductase_(NADPH)	09100_Metabolism	09103_Lipid_metabolism	00590_Arachidonic_acid_metabolism_	1	0	0	1	0	0	1	1	1	0	1	1	0	1	1	0	0	3	0	0	3	0	1	1	1	3	0	3	0	2	0	2	1	4	1	0	8	2	0	0	1	3	1	0	6
EC:1.1.1.184	Carbonyl_reductase_(NADPH)	09100_Metabolism	09108_Metabolism_of_cofactors_and_vitamins	00790_Folate_biosynthesis_	1	0	0	1	0	0	1	1	1	0	1	1	0	1	1	0	0	3	0	0	3	0	1	1	1	3	0	3	0	2	0	2	1	4	1	0	8	2	0	0	1	3	1	0	6
EC:1.1.1.184	Carbonyl_reductase_(NADPH)	09100_Metabolism	09111_Xenobiotics_biodegradation_and_metabolism	00980_Metabolism_of_xenobiotics_by_cytochrome_P450_	1	0	0	1	0	0	1	1	1	0	1	1	0	1	1	0	0	3	0	0	3	0	1	1	1	3	0	3	0	2	0	2	1	4	1	0	8	2	0	0	1	3	1	0	6
EC:1.1.1.184	Carbonyl_reductase_(NADPH)	09160_Human_Diseases	09161_Cancer:_overview	05204_Chemical_carcinogenesis_	1	0	0	1	0	0	1	1	1	0	1	1	0	1	1	0	0	3	0	0	3	0	1	1	1	3	0	3	0	2	0	2	1	4	1	0	8	2	0	0	1	3	1	0	6
EC:1.1.1.189	Prostaglandin-E(2)_9-reductase	09100_Metabolism	09103_Lipid_metabolism	00590_Arachidonic_acid_metabolism_	1	0	0	1	0	0	1	1	2	0	1	1	0	1	1	0	0	3	0	0	3	0	1	1	0	3	0	3	0	2	1	2	1	4	1	0	8	1	0	0	1	3	1	0	5
EC:1.1.1.189	Prostaglandin-E(2)_9-reductase	09100_Metabolism	09108_Metabolism_of_cofactors_and_vitamins	00790_Folate_biosynthesis_	1	0	0	1	0	0	1	1	2	0	1	1	0	1	1	0	0	3	0	0	3	0	1	1	0	3	0	3	0	2	1	2	1	4	1	0	8	1	0	0	1	3	1	0	5
EC:1.1.1.189	Prostaglandin-E(2)_9-reductase	09100_Metabolism	09111_Xenobiotics_biodegradation_and_metabolism	00980_Metabolism_of_xenobiotics_by_cytochrome_P450_	1	0	0	1	0	0	1	1	2	0	1	1	0	1	1	0	0	3	0	0	3	0	1	1	0	3	0	3	0	2	1	2	1	4	1	0	8	1	0	0	1	3	1	0	5
EC:1.1.1.189	Prostaglandin-E(2)_9-reductase	09160_Human_Diseases	09161_Cancer:_overview	05204_Chemical_carcinogenesis_	1	0	0	1	0	0	1	1	2	0	1	1	0	1	1	0	0	3	0	0	3	0	1	1	0	3	0	3	0	2	1	2	1	4	1	0	8	1	0	0	1	3	1	0	5
EC:1.1.1.193	5-amino-6-(5-phosphoribosylamino)uracil_reductase	09100_Metabolism	09108_Metabolism_of_cofactors_and_vitamins	00740_Riboflavin_metabolism_	40583	39938	40432	39963	40726	39744	40725	41372	40896	40463	40441	41487	41143	40608	40532	41798	40648	41206	41108	41212	40560	41077	41032	40818	41221	41800	41183	42245	39574	41517	40253	41434	41155	41845	41531	39884	40312	41270	41738	41085	40394	41644	40883	41839	41019
EC:1.1.1.193	5-amino-6-(5-phosphoribosylamino)uracil_reductase	09140_Cellular_Processes	09145_Cellular_community_-_prokaryotes	02024_Quorum_sensing_	40583	39938	40432	39963	40726	39744	40725	41372	40896	40463	40441	41487	41143	40608	40532	41798	40648	41206	41108	41212	40560	41077	41032	40818	41221	41800	41183	42245	39574	41517	40253	41434	41155	41845	41531	39884	40312	41270	41738	41085	40394	41644	40883	41839	41019
EC:1.1.1.197	15-hydroxyprostaglandin_dehydrogenase_(NADP(+))	09100_Metabolism	09103_Lipid_metabolism	00590_Arachidonic_acid_metabolism_	1	0	0	1	0	0	1	1	0	0	1	0	0	1	1	0	0	3	0	0	3	0	0	1	1	3	0	3	0	2	1	2	1	4	1	0	8	2	0	0	1	2	1	0	5
EC:1.1.1.197	15-hydroxyprostaglandin_dehydrogenase_(NADP(+))	09100_Metabolism	09108_Metabolism_of_cofactors_and_vitamins	00790_Folate_biosynthesis_	1	0	0	1	0	0	1	1	0	0	1	0	0	1	1	0	0	3	0	0	3	0	0	1	1	3	0	3	0	2	1	2	1	4	1	0	8	2	0	0	1	2	1	0	5
EC:1.1.1.197	15-hydroxyprostaglandin_dehydrogenase_(NADP(+))	09100_Metabolism	09111_Xenobiotics_biodegradation_and_metabolism	00980_Metabolism_of_xenobiotics_by_cytochrome_P450_	1	0	0	1	0	0	1	1	0	0	1	0	0	1	1	0	0	3	0	0	3	0	0	1	1	3	0	3	0	2	1	2	1	4	1	0	8	2	0	0	1	2	1	0	5
EC:1.1.1.197	15-hydroxyprostaglandin_dehydrogenase_(NADP(+))	09160_Human_Diseases	09161_Cancer:_overview	05204_Chemical_carcinogenesis_	1	0	0	1	0	0	1	1	0	0	1	0	0	1	1	0	0	3	0	0	3	0	0	1	1	3	0	3	0	2	1	2	1	4	1	0	8	2	0	0	1	2	1	0	5
EC:1.1.1.2	Alcohol_dehydrogenase_(NADP(+))	09100_Metabolism	09101_Carbohydrate_metabolism	00010_Glycolysis_Gluconeogenesis_	0	2	0	2	1	1	1	0	2	2	0	3	4	0	3	1	0	1	2	1	1	0	3	0	0	1	2	0	0	0	4	0	2	5	1	0	2	1	1	1	4	4	3	2	3
EC:1.1.1.2	Alcohol_dehydrogenase_(NADP(+))	09100_Metabolism	09101_Carbohydrate_metabolism	00040_Pentose_and_glucuronate_interconversions_	0	2	0	2	1	1	1	0	2	2	0	3	4	0	3	1	0	1	2	1	1	0	3	0	0	1	2	0	0	0	4	0	2	5	1	0	2	1	1	1	4	4	3	2	3
EC:1.1.1.2	Alcohol_dehydrogenase_(NADP(+))	09100_Metabolism	09103_Lipid_metabolism	00561_Glycerolipid_metabolism_	0	2	0	2	1	1	1	0	2	2	0	3	4	0	3	1	0	1	2	1	1	0	3	0	0	1	2	0	0	0	4	0	2	5	1	0	2	1	1	1	4	4	3	2	3
EC:1.1.1.2	Alcohol_dehydrogenase_(NADP(+))	09100_Metabolism	09109_Metabolism_of_terpenoids_and_polyketides	00281_Geraniol_degradation_	0	2	0	2	1	1	1	0	2	2	0	3	4	0	3	1	0	1	2	1	1	0	3	0	0	1	2	0	0	0	4	0	2	5	1	0	2	1	1	1	4	4	3	2	3
EC:1.1.1.2	Alcohol_dehydrogenase_(NADP(+))	09100_Metabolism	09111_Xenobiotics_biodegradation_and_metabolism	00930_Caprolactam_degradation_	0	2	0	2	1	1	1	0	2	2	0	3	4	0	3	1	0	1	2	1	1	0	3	0	0	1	2	0	0	0	4	0	2	5	1	0	2	1	1	1	4	4	3	2	3
EC:1.1.1.2	Alcohol_dehydrogenase_(NADP(+))	09180_Brite_Hierarchies	09183_Protein_families:_signaling_and_cellular_processes	04147_Exosome_	0	2	0	2	1	1	1	0	2	2	0	3	4	0	3	1	0	1	2	1	1	0	3	0	0	1	2	0	0	0	4	0	2	5	1	0	2	1	1	1	4	4	3	2	3
EC:1.1.1.202	1,3-propanediol_dehydrogenase	09100_Metabolism	09101_Carbohydrate_metabolism	00640_Propanoate_metabolism_	16	13	16	20	11	10	15	12	7	9	10	13	16	10	9	13	12	24	14	16	18	14	22	11	16	9	11	15	15	14	24	24	18	14	9	9	10	8	25	14	25	22	34	26	33
EC:1.1.1.202	1,3-propanediol_dehydrogenase	09100_Metabolism	09103_Lipid_metabolism	00561_Glycerolipid_metabolism_	16	13	16	20	11	10	15	12	7	9	10	13	16	10	9	13	12	24	14	16	18	14	22	11	16	9	11	15	15	14	24	24	18	14	9	9	10	8	25	14	25	22	34	26	33
EC:1.1.1.203	Uronate_dehydrogenase	09100_Metabolism	09101_Carbohydrate_metabolism	00053_Ascorbate_and_aldarate_metabolism_	5461	6392	5347	5658	5725	5339	5890	5534	5335	5527	5667	6083	5246	7238	6767	5925	5837	5810	5603	5554	5446	5724	6613	5726	6056	5537	5012	5170	6503	5365	6194	5713	5003	4920	5670	7280	6101	5481	5665	5769	6025	6266	5517	5689	6345
EC:1.1.1.205	IMP_dehydrogenase	09100_Metabolism	09104_Nucleotide_metabolism	00230_Purine_metabolism_	44106	44651	45394	44992	46206	45315	44929	45808	45790	45264	45333	45699	45825	43341	44653	45552	45573	44949	45538	45900	44889	45852	44260	45131	44657	46111	46482	45953	43714	44959	44527	44853	46742	45393	46064	43874	43771	45922	46506	46226	45398	46120	45320	46122	45514
EC:1.1.1.205	IMP_dehydrogenase	09100_Metabolism	09111_Xenobiotics_biodegradation_and_metabolism	00983_Drug_metabolism_-_other_enzymes_	44106	44651	45394	44992	46206	45315	44929	45808	45790	45264	45333	45699	45825	43341	44653	45552	45573	44949	45538	45900	44889	45852	44260	45131	44657	46111	46482	45953	43714	44959	44527	44853	46742	45393	46064	43874	43771	45922	46506	46226	45398	46120	45320	46122	45514
EC:1.1.1.205	IMP_dehydrogenase	09180_Brite_Hierarchies	09183_Protein_families:_signaling_and_cellular_processes	04147_Exosome_	44106	44651	45394	44992	46206	45315	44929	45808	45790	45264	45333	45699	45825	43341	44653	45552	45573	44949	45538	45900	44889	45852	44260	45131	44657	46111	46482	45953	43714	44959	44527	44853	46742	45393	46064	43874	43771	45922	46506	46226	45398	46120	45320	46122	45514
EC:1.1.1.206	Tropinone_reductase_I	09100_Metabolism	09110_Biosynthesis_of_other_secondary_metabolites	00960_Tropane,_piperidine_and_pyridine_alkaloid_biosynthesis_	322	286	317	397	272	305	491	329	333	277	300	299	464	447	327	326	266	480	379	233	361	411	365	370	402	383	331	401	664	413	1251	385	464	300	286	388	613	463	272	359	289	543	267	260	355
EC:1.1.1.21	Aldehyde_reductase	09100_Metabolism	09101_Carbohydrate_metabolism	00040_Pentose_and_glucuronate_interconversions_	24	17	11	17	15	18	16	16	4	10	16	17	15	17	13	12	10	7	21	21	23	22	23	25	20	10	27	7	14	25	19	88	11	62	20	28	42	48	14	15	34	13	27	12	20
EC:1.1.1.21	Aldehyde_reductase	09100_Metabolism	09101_Carbohydrate_metabolism	00051_Fructose_and_mannose_metabolism_	24	17	11	17	15	18	16	16	4	10	16	17	15	17	13	12	10	7	21	21	23	22	23	25	20	10	27	7	14	25	19	88	11	62	20	28	42	48	14	15	34	13	27	12	20
EC:1.1.1.21	Aldehyde_reductase	09100_Metabolism	09101_Carbohydrate_metabolism	00052_Galactose_metabolism_	24	17	11	17	15	18	16	16	4	10	16	17	15	17	13	12	10	7	21	21	23	22	23	25	20	10	27	7	14	25	19	88	11	62	20	28	42	48	14	15	34	13	27	12	20
EC:1.1.1.21	Aldehyde_reductase	09100_Metabolism	09103_Lipid_metabolism	00561_Glycerolipid_metabolism_	24	17	11	17	15	18	16	16	4	10	16	17	15	17	13	12	10	7	21	21	23	22	23	25	20	10	27	7	14	25	19	88	11	62	20	28	42	48	14	15	34	13	27	12	20
EC:1.1.1.21	Aldehyde_reductase	09100_Metabolism	09108_Metabolism_of_cofactors_and_vitamins	00790_Folate_biosynthesis_	24	17	11	17	15	18	16	16	4	10	16	17	15	17	13	12	10	7	21	21	23	22	23	25	20	10	27	7	14	25	19	88	11	62	20	28	42	48	14	15	34	13	27	12	20
EC:1.1.1.215	Gluconate_2-dehydrogenase	09100_Metabolism	09101_Carbohydrate_metabolism	00030_Pentose_phosphate_pathway_	1639	2011	1197	1832	1318	1325	1835	1592	1764	1365	1477	1779	1456	2546	1774	1625	1093	1713	1482	1345	1676	1676	1843	1497	1930	1488	1393	1257	2598	1559	2998	1499	1539	1203	1390	2226	2298	1784	1049	1231	1612	1525	1530	1311	1597
EC:1.1.1.215	Gluconate_2-dehydrogenase	09100_Metabolism	09101_Carbohydrate_metabolism	00620_Pyruvate_metabolism_	1639	2011	1197	1832	1318	1325	1835	1592	1764	1365	1477	1779	1456	2546	1774	1625	1093	1713	1482	1345	1676	1676	1843	1497	1930	1488	1393	1257	2598	1559	2998	1499	1539	1203	1390	2226	2298	1784	1049	1231	1612	1525	1530	1311	1597
EC:1.1.1.215	Gluconate_2-dehydrogenase	09100_Metabolism	09101_Carbohydrate_metabolism	00630_Glyoxylate_and_dicarboxylate_metabolism_	1639	2011	1197	1832	1318	1325	1835	1592	1764	1365	1477	1779	1456	2546	1774	1625	1093	1713	1482	1345	1676	1676	1843	1497	1930	1488	1393	1257	2598	1559	2998	1499	1539	1203	1390	2226	2298	1784	1049	1231	1612	1525	1530	1311	1597
EC:1.1.1.215	Gluconate_2-dehydrogenase	09100_Metabolism	09105_Amino_acid_metabolism	00260_Glycine,_serine_and_threonine_metabolism_	1639	2011	1197	1832	1318	1325	1835	1592	1764	1365	1477	1779	1456	2546	1774	1625	1093	1713	1482	1345	1676	1676	1843	1497	1930	1488	1393	1257	2598	1559	2998	1499	1539	1203	1390	2226	2298	1784	1049	1231	1612	1525	1530	1311	1597
EC:1.1.1.219	Dihydrokaempferol_4-reductase	09100_Metabolism	09110_Biosynthesis_of_other_secondary_metabolites	00941_Flavonoid_biosynthesis_	10174	11780	12537	11738	11518	15174	11077	9776	11569	10821	11686	10302	11166	9256	9599	9697	11446	10043	10327	11233	11925	11062	9587	10043	9760	9495	10513	9016	9700	10115	9336	11083	10761	11852	9646	10819	11435	10185	10700	8624	11408	8857	12507	9023	9818
EC:1.1.1.219	Dihydrokaempferol_4-reductase	09190_Not_Included_in_Pathway_or_Brite	09191_Unclassified:_metabolism	99980_Enzymes_with_EC_numbers	10174	11780	12537	11738	11518	15174	11077	9776	11569	10821	11686	10302	11166	9256	9599	9697	11446	10043	10327	11233	11925	11062	9587	10043	9760	9495	10513	9016	9700	10115	9336	11083	10761	11852	9646	10819	11435	10185	10700	8624	11408	8857	12507	9023	9818
EC:1.1.1.22	UDP-glucose_6-dehydrogenase	09100_Metabolism	09101_Carbohydrate_metabolism	00040_Pentose_and_glucuronate_interconversions_	44511	44301	45436	46052	46337	45786	45998	44545	45367	45257	44917	45013	45398	42577	44606	45131	44882	45603	44502	45408	45908	45366	44593	44850	44399	46507	45339	44754	43684	44681	43916	45328	45499	45156	44963	42792	44184	45017	45832	44193	44495	45092	44766	45241	45671
EC:1.1.1.22	UDP-glucose_6-dehydrogenase	09100_Metabolism	09101_Carbohydrate_metabolism	00053_Ascorbate_and_aldarate_metabolism_	44511	44301	45436	46052	46337	45786	45998	44545	45367	45257	44917	45013	45398	42577	44606	45131	44882	45603	44502	45408	45908	45366	44593	44850	44399	46507	45339	44754	43684	44681	43916	45328	45499	45156	44963	42792	44184	45017	45832	44193	44495	45092	44766	45241	45671
EC:1.1.1.22	UDP-glucose_6-dehydrogenase	09100_Metabolism	09101_Carbohydrate_metabolism	00520_Amino_sugar_and_nucleotide_sugar_metabolism_	44511	44301	45436	46052	46337	45786	45998	44545	45367	45257	44917	45013	45398	42577	44606	45131	44882	45603	44502	45408	45908	45366	44593	44850	44399	46507	45339	44754	43684	44681	43916	45328	45499	45156	44963	42792	44184	45017	45832	44193	44495	45092	44766	45241	45671
EC:1.1.1.22	UDP-glucose_6-dehydrogenase	09100_Metabolism	09107_Glycan_biosynthesis_and_metabolism	00541_O-Antigen_nucleotide_sugar_biosynthesis_	44511	44301	45436	46052	46337	45786	45998	44545	45367	45257	44917	45013	45398	42577	44606	45131	44882	45603	44502	45408	45908	45366	44593	44850	44399	46507	45339	44754	43684	44681	43916	45328	45499	45156	44963	42792	44184	45017	45832	44193	44495	45092	44766	45241	45671
EC:1.1.1.23	Histidinol_dehydrogenase	09100_Metabolism	09105_Amino_acid_metabolism	00340_Histidine_metabolism_	42986	43843	44561	44838	45118	45119	44301	44940	44617	44464	44554	44682	45586	43367	44738	44856	46654	44375	44374	46086	44156	44741	45704	44764	44004	45345	45344	44116	43477	44007	43495	44328	45587	44829	45213	45244	43463	45062	46804	46230	44781	47518	45465	45719	45805
EC:1.1.1.243	Carveol_dehydrogenase	09100_Metabolism	09109_Metabolism_of_terpenoids_and_polyketides	00903_Limonene_and_pinene_degradation_	2	1	0	0	0	0	0	0	0	1	0	0	0	0	0	0	0	0	0	0	0	0	0	0	0	0	1	0	1	0	0	0	0	0	0	1	0	0	0	0	0	0	0	1	0
EC:1.1.1.25	Shikimate_dehydrogenase	09100_Metabolism	09105_Amino_acid_metabolism	00400_Phenylalanine,_tyrosine_and_tryptophan_biosynthesis_	47504	47560	48410	48696	49093	48413	47835	48130	48185	48180	48445	48410	48762	47856	48750	48080	49382	48207	47983	48653	48309	48292	49032	48492	47935	48761	48344	48042	48359	47574	48378	48391	48758	48888	48433	48494	48216	48441	48653	48426	47553	48945	48006	48096	48504
EC:1.1.1.251	Galactitol-1-phosphate_5-dehydrogenase	09100_Metabolism	09101_Carbohydrate_metabolism	00052_Galactose_metabolism_	0	1	0	0	0	0	0	0	0	0	0	0	0	0	0	1	0	0	0	0	0	0	0	0	0	0	0	0	0	0	0	0	0	0	0	0	0	1	1	1	0	0	0	1	0
EC:1.1.1.26	Glyoxylate_reductase	09100_Metabolism	09101_Carbohydrate_metabolism	00630_Glyoxylate_and_dicarboxylate_metabolism_	15961	16544	16933	17450	18132	16516	15994	15960	16270	17091	16717	16223	16045	14851	16629	15808	16447	16472	16018	16316	16793	16071	16148	16879	15383	16952	16348	14979	16592	14921	15978	16416	16482	16115	15905	15376	15986	15977	16779	16343	15762	16755	15994	15670	16948
EC:1.1.1.261	sn-glycerol-1-phosphate_dehydrogenase	09100_Metabolism	09103_Lipid_metabolism	00564_Glycerophospholipid_metabolism_	801	937	1156	990	953	1129	853	1174	880	1160	1255	1072	1157	1472	1397	1215	1884	965	1036	944	830	945	1738	1163	1117	881	979	1229	1204	1099	1155	750	907	840	1261	1786	782	972	1143	1850	1038	1261	1306	1254	785
EC:1.1.1.262	4-hydroxythreonine-4-phosphate_dehydrogenase	09100_Metabolism	09108_Metabolism_of_cofactors_and_vitamins	00750_Vitamin_B6_metabolism_	33529	31900	32093	32819	31853	32779	33535	32156	31366	31505	32881	32323	32692	35259	32513	32633	32694	32534	32034	32663	32889	31682	34231	32128	33760	32830	31060	32597	33289	32578	32806	33365	31316	33016	31948	34314	33108	31971	31029	30197	31176	30831	32600	30471	32953
EC:1.1.1.264	L-idonate_5-dehydrogenase_(NAD(P)(+))	09190_Not_Included_in_Pathway_or_Brite	09191_Unclassified:_metabolism	99980_Enzymes_with_EC_numbers	675	600	806	786	650	948	482	666	561	744	947	543	858	1400	1080	751	1427	648	756	493	550	623	1414	793	834	529	516	694	1179	746	976	622	609	757	753	1587	720	692	533	1262	713	593	833	579	476
EC:1.1.1.267	1-deoxy-D-xylulose-5-phosphate_reductoisomerase	09100_Metabolism	09109_Metabolism_of_terpenoids_and_polyketides	00900_Terpenoid_backbone_biosynthesis_	34477	34866	35257	33400	35533	34561	34790	35216	34786	34637	34669	35675	35276	34263	34876	35490	35346	35121	34846	34927	34209	35159	36453	34904	33877	35614	35245	35747	33541	34477	34945	34509	35232	35755	36067	34395	33754	35148	35803	35735	34598	36208	35295	35023	35167
EC:1.1.1.27	L-lactate_dehydrogenase	09100_Metabolism	09101_Carbohydrate_metabolism	00010_Glycolysis_Gluconeogenesis_	1713	1940	1471	2162	1851	1430	1964	1847	1941	1778	1779	1835	1765	1890	1837	1867	1590	1779	1775	1657	2051	1900	2022	1857	1556	1620	1888	1528	1760	1663	1758	1832	1835	1900	1680	1511	2455	1744	1753	1570	1883	1809	1966	1865	1961
EC:1.1.1.27	L-lactate_dehydrogenase	09100_Metabolism	09101_Carbohydrate_metabolism	00620_Pyruvate_metabolism_	1713	1940	1471	2162	1851	1430	1964	1847	1941	1778	1779	1835	1765	1890	1837	1867	1590	1779	1775	1657	2051	1900	2022	1857	1556	1620	1888	1528	1760	1663	1758	1832	1835	1900	1680	1511	2455	1744	1753	1570	1883	1809	1966	1865	1961
EC:1.1.1.27	L-lactate_dehydrogenase	09100_Metabolism	09101_Carbohydrate_metabolism	00640_Propanoate_metabolism_	1713	1940	1471	2162	1851	1430	1964	1847	1941	1778	1779	1835	1765	1890	1837	1867	1590	1779	1775	1657	2051	1900	2022	1857	1556	1620	1888	1528	1760	1663	1758	1832	1835	1900	1680	1511	2455	1744	1753	1570	1883	1809	1966	1865	1961
EC:1.1.1.27	L-lactate_dehydrogenase	09100_Metabolism	09105_Amino_acid_metabolism	00270_Cysteine_and_methionine_metabolism_	1713	1940	1471	2162	1851	1430	1964	1847	1941	1778	1779	1835	1765	1890	1837	1867	1590	1779	1775	1657	2051	1900	2022	1857	1556	1620	1888	1528	1760	1663	1758	1832	1835	1900	1680	1511	2455	1744	1753	1570	1883	1809	1966	1865	1961
EC:1.1.1.27	L-lactate_dehydrogenase	09130_Environmental_Information_Processing	09132_Signal_transduction	04066_HIF-1_signaling_pathway_	1713	1940	1471	2162	1851	1430	1964	1847	1941	1778	1779	1835	1765	1890	1837	1867	1590	1779	1775	1657	2051	1900	2022	1857	1556	1620	1888	1528	1760	1663	1758	1832	1835	1900	1680	1511	2455	1744	1753	1570	1883	1809	1966	1865	1961
EC:1.1.1.27	L-lactate_dehydrogenase	09150_Organismal_Systems	09152_Endocrine_system	04922_Glucagon_signaling_pathway_	1713	1940	1471	2162	1851	1430	1964	1847	1941	1778	1779	1835	1765	1890	1837	1867	1590	1779	1775	1657	2051	1900	2022	1857	1556	1620	1888	1528	1760	1663	1758	1832	1835	1900	1680	1511	2455	1744	1753	1570	1883	1809	1966	1865	1961
EC:1.1.1.27	L-lactate_dehydrogenase	09160_Human_Diseases	09161_Cancer:_overview	05230_Central_carbon_metabolism_in_cancer_	1713	1940	1471	2162	1851	1430	1964	1847	1941	1778	1779	1835	1765	1890	1837	1867	1590	1779	1775	1657	2051	1900	2022	1857	1556	1620	1888	1528	1760	1663	1758	1832	1835	1900	1680	1511	2455	1744	1753	1570	1883	1809	1966	1865	1961
EC:1.1.1.27	L-lactate_dehydrogenase	09180_Brite_Hierarchies	09183_Protein_families:_signaling_and_cellular_processes	04147_Exosome_	1713	1940	1471	2162	1851	1430	1964	1847	1941	1778	1779	1835	1765	1890	1837	1867	1590	1779	1775	1657	2051	1900	2022	1857	1556	1620	1888	1528	1760	1663	1758	1832	1835	1900	1680	1511	2455	1744	1753	1570	1883	1809	1966	1865	1961
EC:1.1.1.271	GDP-L-fucose_synthase	09100_Metabolism	09101_Carbohydrate_metabolism	00051_Fructose_and_mannose_metabolism_	17818	18792	20029	18996	20509	21532	20032	17785	18601	18355	19185	18949	18846	17762	17594	18433	18957	18037	17365	19038	19566	18662	18751	17932	17747	19226	18427	18494	16926	17622	17237	17867	18616	19583	18520	17190	18139	18370	18550	16580	17595	17656	19809	16847	18320
EC:1.1.1.271	GDP-L-fucose_synthase	09100_Metabolism	09101_Carbohydrate_metabolism	00520_Amino_sugar_and_nucleotide_sugar_metabolism_	17818	18792	20029	18996	20509	21532	20032	17785	18601	18355	19185	18949	18846	17762	17594	18433	18957	18037	17365	19038	19566	18662	18751	17932	17747	19226	18427	18494	16926	17622	17237	17867	18616	19583	18520	17190	18139	18370	18550	16580	17595	17656	19809	16847	18320
EC:1.1.1.271	GDP-L-fucose_synthase	09100_Metabolism	09107_Glycan_biosynthesis_and_metabolism	00541_O-Antigen_nucleotide_sugar_biosynthesis_	17818	18792	20029	18996	20509	21532	20032	17785	18601	18355	19185	18949	18846	17762	17594	18433	18957	18037	17365	19038	19566	18662	18751	17932	17747	19226	18427	18494	16926	17622	17237	17867	18616	19583	18520	17190	18139	18370	18550	16580	17595	17656	19809	16847	18320
EC:1.1.1.275	(+)-trans-carveol_dehydrogenase	09100_Metabolism	09109_Metabolism_of_terpenoids_and_polyketides	00903_Limonene_and_pinene_degradation_	44	37	49	32	58	39	43	46	35	37	39	47	60	41	42	88	52	52	55	40	49	43	49	48	77	44	67	95	44	54	49	48	39	34	63	27	34	52	75	96	89	76	62	73	54
EC:1.1.1.276	Serine_3-dehydrogenase_(NADP(+))	09190_Not_Included_in_Pathway_or_Brite	09191_Unclassified:_metabolism	99980_Enzymes_with_EC_numbers	596	402	590	508	447	474	575	548	488	524	595	457	634	702	509	457	400	699	763	430	575	634	535	582	630	618	473	677	1016	713	1644	513	628	429	520	450	906	632	514	620	405	657	827	364	570
EC:1.1.1.28	D-lactate_dehydrogenase	09100_Metabolism	09101_Carbohydrate_metabolism	00620_Pyruvate_metabolism_	9756	9137	9985	8644	7877	11496	10893	9054	8949	7923	8814	8319	9086	11178	7947	8630	8400	8764	8439	8884	9335	8673	9468	8304	9177	8145	7872	9759	9714	9118	11126	7939	8287	9409	8283	8957	10136	8445	7991	7734	8435	7906	10856	7801	8193
EC:1.1.1.281	GDP-4-dehydro-6-deoxy-D-mannose_reductase	09100_Metabolism	09101_Carbohydrate_metabolism	00051_Fructose_and_mannose_metabolism_	3678	4390	4729	4516	5744	4473	4815	4936	4968	4737	4578	5264	4757	4200	4745	5773	4856	4691	4808	4698	4472	5186	4633	4659	4744	5445	5428	5463	4833	4565	4667	4395	5439	4279	5262	4072	3900	4904	5674	5421	4508	5485	4575	5762	4779
EC:1.1.1.281	GDP-4-dehydro-6-deoxy-D-mannose_reductase	09100_Metabolism	09101_Carbohydrate_metabolism	00520_Amino_sugar_and_nucleotide_sugar_metabolism_	3678	4390	4729	4516	5744	4473	4815	4936	4968	4737	4578	5264	4757	4200	4745	5773	4856	4691	4808	4698	4472	5186	4633	4659	4744	5445	5428	5463	4833	4565	4667	4395	5439	4279	5262	4072	3900	4904	5674	5421	4508	5485	4575	5762	4779
EC:1.1.1.281	GDP-4-dehydro-6-deoxy-D-mannose_reductase	09100_Metabolism	09107_Glycan_biosynthesis_and_metabolism	00541_O-Antigen_nucleotide_sugar_biosynthesis_	3678	4390	4729	4516	5744	4473	4815	4936	4968	4737	4578	5264	4757	4200	4745	5773	4856	4691	4808	4698	4472	5186	4633	4659	4744	5445	5428	5463	4833	4565	4667	4395	5439	4279	5262	4072	3900	4904	5674	5421	4508	5485	4575	5762	4779
EC:1.1.1.282	Quinate/shikimate_dehydrogenase	09100_Metabolism	09105_Amino_acid_metabolism	00400_Phenylalanine,_tyrosine_and_tryptophan_biosynthesis_	1	0	0	0	1	0	1	0	2	1	0	0	0	0	0	1	1	0	0	1	1	0	0	0	1	1	0	1	1	1	0	0	0	0	0	1	0	1	0	0	1	0	0	0	1
EC:1.1.1.284	S-(hydroxymethyl)glutathione_dehydrogenase	09100_Metabolism	09101_Carbohydrate_metabolism	00010_Glycolysis_Gluconeogenesis_	30368	30956	32063	29241	28962	32304	29721	30338	31097	31332	30513	32048	31261	34132	33405	31703	32984	32172	32242	30909	29594	30989	32613	31511	32234	31600	30037	32430	32729	32005	31712	31219	29510	31088	31494	32412	30560	30498	32941	34358	31072	34057	31353	33773	29707
EC:1.1.1.284	S-(hydroxymethyl)glutathione_dehydrogenase	09100_Metabolism	09102_Energy_metabolism	00680_Methane_metabolism_	30368	30956	32063	29241	28962	32304	29721	30338	31097	31332	30513	32048	31261	34132	33405	31703	32984	32172	32242	30909	29594	30989	32613	31511	32234	31600	30037	32430	32729	32005	31712	31219	29510	31088	31494	32412	30560	30498	32941	34358	31072	34057	31353	33773	29707
EC:1.1.1.284	S-(hydroxymethyl)glutathione_dehydrogenase	09100_Metabolism	09103_Lipid_metabolism	00071_Fatty_acid_degradation_	30368	30956	32063	29241	28962	32304	29721	30338	31097	31332	30513	32048	31261	34132	33405	31703	32984	32172	32242	30909	29594	30989	32613	31511	32234	31600	30037	32430	32729	32005	31712	31219	29510	31088	31494	32412	30560	30498	32941	34358	31072	34057	31353	33773	29707
EC:1.1.1.284	S-(hydroxymethyl)glutathione_dehydrogenase	09100_Metabolism	09105_Amino_acid_metabolism	00350_Tyrosine_metabolism_	30368	30956	32063	29241	28962	32304	29721	30338	31097	31332	30513	32048	31261	34132	33405	31703	32984	32172	32242	30909	29594	30989	32613	31511	32234	31600	30037	32430	32729	32005	31712	31219	29510	31088	31494	32412	30560	30498	32941	34358	31072	34057	31353	33773	29707
EC:1.1.1.284	S-(hydroxymethyl)glutathione_dehydrogenase	09100_Metabolism	09108_Metabolism_of_cofactors_and_vitamins	00830_Retinol_metabolism_	30368	30956	32063	29241	28962	32304	29721	30338	31097	31332	30513	32048	31261	34132	33405	31703	32984	32172	32242	30909	29594	30989	32613	31511	32234	31600	30037	32430	32729	32005	31712	31219	29510	31088	31494	32412	30560	30498	32941	34358	31072	34057	31353	33773	29707
EC:1.1.1.284	S-(hydroxymethyl)glutathione_dehydrogenase	09100_Metabolism	09111_Xenobiotics_biodegradation_and_metabolism	00625_Chloroalkane_and_chloroalkene_degradation_	30368	30956	32063	29241	28962	32304	29721	30338	31097	31332	30513	32048	31261	34132	33405	31703	32984	32172	32242	30909	29594	30989	32613	31511	32234	31600	30037	32430	32729	32005	31712	31219	29510	31088	31494	32412	30560	30498	32941	34358	31072	34057	31353	33773	29707
EC:1.1.1.284	S-(hydroxymethyl)glutathione_dehydrogenase	09100_Metabolism	09111_Xenobiotics_biodegradation_and_metabolism	00626_Naphthalene_degradation_	30368	30956	32063	29241	28962	32304	29721	30338	31097	31332	30513	32048	31261	34132	33405	31703	32984	32172	32242	30909	29594	30989	32613	31511	32234	31600	30037	32430	32729	32005	31712	31219	29510	31088	31494	32412	30560	30498	32941	34358	31072	34057	31353	33773	29707
EC:1.1.1.284	S-(hydroxymethyl)glutathione_dehydrogenase	09100_Metabolism	09111_Xenobiotics_biodegradation_and_metabolism	00980_Metabolism_of_xenobiotics_by_cytochrome_P450_	30368	30956	32063	29241	28962	32304	29721	30338	31097	31332	30513	32048	31261	34132	33405	31703	32984	32172	32242	30909	29594	30989	32613	31511	32234	31600	30037	32430	32729	32005	31712	31219	29510	31088	31494	32412	30560	30498	32941	34358	31072	34057	31353	33773	29707
EC:1.1.1.284	S-(hydroxymethyl)glutathione_dehydrogenase	09100_Metabolism	09111_Xenobiotics_biodegradation_and_metabolism	00982_Drug_metabolism_-_cytochrome_P450_	30368	30956	32063	29241	28962	32304	29721	30338	31097	31332	30513	32048	31261	34132	33405	31703	32984	32172	32242	30909	29594	30989	32613	31511	32234	31600	30037	32430	32729	32005	31712	31219	29510	31088	31494	32412	30560	30498	32941	34358	31072	34057	31353	33773	29707
EC:1.1.1.284	S-(hydroxymethyl)glutathione_dehydrogenase	09160_Human_Diseases	09161_Cancer:_overview	05204_Chemical_carcinogenesis_	30368	30956	32063	29241	28962	32304	29721	30338	31097	31332	30513	32048	31261	34132	33405	31703	32984	32172	32242	30909	29594	30989	32613	31511	32234	31600	30037	32430	32729	32005	31712	31219	29510	31088	31494	32412	30560	30498	32941	34358	31072	34057	31353	33773	29707
EC:1.1.1.29	Glycerate_dehydrogenase	09100_Metabolism	09101_Carbohydrate_metabolism	00630_Glyoxylate_and_dicarboxylate_metabolism_	1728	2060	1242	1635	1495	1452	2143	1373	1335	1475	1431	1292	1304	1804	1850	1656	1085	1477	1502	1465	1675	1505	1366	1535	1532	1427	1294	1230	1907	1623	1772	1874	1212	1235	1510	2216	1728	1332	1214	1246	2172	1097	1288	1381	2010
EC:1.1.1.29	Glycerate_dehydrogenase	09100_Metabolism	09102_Energy_metabolism	00680_Methane_metabolism_	1728	2060	1242	1635	1495	1452	2143	1373	1335	1475	1431	1292	1304	1804	1850	1656	1085	1477	1502	1465	1675	1505	1366	1535	1532	1427	1294	1230	1907	1623	1772	1874	1212	1235	1510	2216	1728	1332	1214	1246	2172	1097	1288	1381	2010
EC:1.1.1.29	Glycerate_dehydrogenase	09100_Metabolism	09105_Amino_acid_metabolism	00260_Glycine,_serine_and_threonine_metabolism_	1728	2060	1242	1635	1495	1452	2143	1373	1335	1475	1431	1292	1304	1804	1850	1656	1085	1477	1502	1465	1675	1505	1366	1535	1532	1427	1294	1230	1907	1623	1772	1874	1212	1235	1510	2216	1728	1332	1214	1246	2172	1097	1288	1381	2010
EC:1.1.1.290	4-phosphoerythronate_dehydrogenase	09100_Metabolism	09108_Metabolism_of_cofactors_and_vitamins	00750_Vitamin_B6_metabolism_	1332	1071	1182	1388	1584	1242	1553	1355	1225	1308	1267	1236	1327	2000	1238	1381	1198	1197	1364	1338	1456	1333	1276	1351	1718	1634	1417	1841	1841	1157	1622	1172	1472	1181	1492	1035	1243	1531	916	1084	964	829	1076	1193	1206
EC:1.1.1.291	2-hydroxymethylglutarate_dehydrogenase	09100_Metabolism	09108_Metabolism_of_cofactors_and_vitamins	00760_Nicotinate_and_nicotinamide_metabolism_	0	0	0	0	1	1	0	0	1	3	1	1	0	1	1	1	0	1	0	1	0	0	0	0	1	0	0	0	2	0	0	0	0	0	1	1	0	1	0	1	0	0	0	0	1
EC:1.1.1.292	1,5-anhydro-D-fructose_reductase_(1,5-anhydro-D-mannitol-forming)	09190_Not_Included_in_Pathway_or_Brite	09191_Unclassified:_metabolism	99980_Enzymes_with_EC_numbers	584	483	658	607	479	785	356	543	436	639	830	432	729	1293	1019	536	1221	477	520	363	399	456	1285	702	769	392	433	535	1092	597	989	363	369	412	587	1431	635	491	319	1083	521	412	619	415	264
EC:1.1.1.294	Chlorophyll(ide)_b_reductase	09100_Metabolism	09108_Metabolism_of_cofactors_and_vitamins	00860_Porphyrin_and_chlorophyll_metabolism_	1	2	1	1	4	2	3	1	1	1	1	1	2	1	0	1	0	2	0	5	0	4	4	2	2	4	1	2	0	3	1	0	4	3	1	0	0	2	1	2	0	4	2	0	1
EC:1.1.1.298	3-hydroxypropionate_dehydrogenase_(NADP(+))	09100_Metabolism	09101_Carbohydrate_metabolism	00640_Propanoate_metabolism_	16	21	10	37	12	9	20	14	19	15	16	16	28	16	13	10	12	12	20	13	17	20	13	16	3	12	19	8	12	14	15	17	18	16	10	22	16	6	16	6	11	23	33	12	32
EC:1.1.1.298	3-hydroxypropionate_dehydrogenase_(NADP(+))	09100_Metabolism	09102_Energy_metabolism	00720_Carbon_fixation_pathways_in_prokaryotes_	16	21	10	37	12	9	20	14	19	15	16	16	28	16	13	10	12	12	20	13	17	20	13	16	3	12	19	8	12	14	15	17	18	16	10	22	16	6	16	6	11	23	33	12	32
EC:1.1.1.3	Homoserine_dehydrogenase	09100_Metabolism	09105_Amino_acid_metabolism	00260_Glycine,_serine_and_threonine_metabolism_	44951	44291	45143	45003	45768	44788	45111	45587	45211	44688	45024	44581	45524	43067	43833	44791	44345	44835	44531	44884	45535	45084	43829	44904	44866	45386	45819	45502	44422	45555	44916	44486	46194	44925	45194	43565	44459	45493	44397	44223	44221	44104	44285	44413	44800
EC:1.1.1.3	Homoserine_dehydrogenase	09100_Metabolism	09105_Amino_acid_metabolism	00270_Cysteine_and_methionine_metabolism_	44951	44291	45143	45003	45768	44788	45111	45587	45211	44688	45024	44581	45524	43067	43833	44791	44345	44835	44531	44884	45535	45084	43829	44904	44866	45386	45819	45502	44422	45555	44916	44486	46194	44925	45194	43565	44459	45493	44397	44223	44221	44104	44285	44413	44800
EC:1.1.1.3	Homoserine_dehydrogenase	09100_Metabolism	09105_Amino_acid_metabolism	00300_Lysine_biosynthesis_	44951	44291	45143	45003	45768	44788	45111	45587	45211	44688	45024	44581	45524	43067	43833	44791	44345	44835	44531	44884	45535	45084	43829	44904	44866	45386	45819	45502	44422	45555	44916	44486	46194	44925	45194	43565	44459	45493	44397	44223	44221	44104	44285	44413	44800
EC:1.1.1.3	Homoserine_dehydrogenase	09100_Metabolism	09110_Biosynthesis_of_other_secondary_metabolites	00261_Monobactam_biosynthesis_	44951	44291	45143	45003	45768	44788	45111	45587	45211	44688	45024	44581	45524	43067	43833	44791	44345	44835	44531	44884	45535	45084	43829	44904	44866	45386	45819	45502	44422	45555	44916	44486	46194	44925	45194	43565	44459	45493	44397	44223	44221	44104	44285	44413	44800
EC:1.1.1.30	3-hydroxybutyrate_dehydrogenase	09100_Metabolism	09101_Carbohydrate_metabolism	00650_Butanoate_metabolism_	15466	16154	14531	14424	14474	13244	14592	15838	14862	15506	14858	15344	14858	17780	16350	15477	14746	15644	16636	14547	14396	15260	16302	16153	15701	15066	14842	15759	17406	15252	17080	15516	14472	14899	15721	16114	15536	15413	15343	17388	16000	16932	14801	15865	15383
EC:1.1.1.30	3-hydroxybutyrate_dehydrogenase	09100_Metabolism	09103_Lipid_metabolism	00072_Synthesis_and_degradation_of_ketone_bodies_	15466	16154	14531	14424	14474	13244	14592	15838	14862	15506	14858	15344	14858	17780	16350	15477	14746	15644	16636	14547	14396	15260	16302	16153	15701	15066	14842	15759	17406	15252	17080	15516	14472	14899	15721	16114	15536	15413	15343	17388	16000	16932	14801	15865	15383
EC:1.1.1.300	NADP-retinol_dehydrogenase	09100_Metabolism	09108_Metabolism_of_cofactors_and_vitamins	00830_Retinol_metabolism_	126	58	130	198	63	95	88	266	266	137	151	139	111	100	169	80	222	116	102	140	288	180	93	160	98	103	161	106	135	177	180	141	167	443	101	39	613	220	122	61	70	175	71	207	91
EC:1.1.1.300	NADP-retinol_dehydrogenase	09190_Not_Included_in_Pathway_or_Brite	09191_Unclassified:_metabolism	99980_Enzymes_with_EC_numbers	126	58	130	198	63	95	88	266	266	137	151	139	111	100	169	80	222	116	102	140	288	180	93	160	98	103	161	106	135	177	180	141	167	443	101	39	613	220	122	61	70	175	71	207	91
EC:1.1.1.302	2,5-diamino-6-(ribosylamino)-4(3H)-pyrimidinone_5'-phosphate_reductase	09100_Metabolism	09108_Metabolism_of_cofactors_and_vitamins	00740_Riboflavin_metabolism_	15	17	9	25	24	13	14	19	12	22	20	15	18	10	17	23	13	11	20	22	25	19	17	22	18	13	28	23	15	23	13	12	26	15	25	11	22	15	23	26	15	19	45	27	30
EC:1.1.1.303	Diacetyl_reductase_((R)-acetoin_forming)	09100_Metabolism	09101_Carbohydrate_metabolism	00650_Butanoate_metabolism_	2277	2578	2683	2354	2248	2550	2123	2813	2467	2700	2868	2630	2862	3840	3596	2827	4009	2522	2751	2146	1924	2258	4225	2934	2602	2217	2482	2909	3782	2422	3539	2049	2172	1660	2947	4276	2424	2376	2535	3825	2322	3172	2773	2520	2004
EC:1.1.1.304	Diacetyl_reductase_((S)-acetoin_forming)	09100_Metabolism	09101_Carbohydrate_metabolism	00650_Butanoate_metabolism_	3357	3606	3819	3610	3222	3678	3036	4004	3526	3846	4301	3822	3906	5727	4854	4109	5812	3521	3505	3002	2944	3236	6091	3954	4020	3096	3474	3957	4715	3679	4640	2820	3170	2656	4106	6647	3542	3636	3312	5476	3441	3993	3936	3574	2857
EC:1.1.1.305	UDP-glucuronic_acid_oxidase_(UDP-4-keto-hexauronic_acid_decarboxylating)	09100_Metabolism	09101_Carbohydrate_metabolism	00520_Amino_sugar_and_nucleotide_sugar_metabolism_	23	8	11	16	11	22	44	6	38	39	8	16	14	223	13	16	7	8	36	6	13	36	36	12	9	24	7	12	193	14	58	8	13	7	10	15	18	94	4	18	10	13	29	37	13
EC:1.1.1.305	UDP-glucuronic_acid_oxidase_(UDP-4-keto-hexauronic_acid_decarboxylating)	09160_Human_Diseases	09175_Drug_resistance:_antimicrobial	01503_Cationic_antimicrobial_peptide_(CAMP)_resistance_	23	8	11	16	11	22	44	6	38	39	8	16	14	223	13	16	7	8	36	6	13	36	36	12	9	24	7	12	193	14	58	8	13	7	10	15	18	94	4	18	10	13	29	37	13
EC:1.1.1.305	UDP-glucuronic_acid_oxidase_(UDP-4-keto-hexauronic_acid_decarboxylating)	09180_Brite_Hierarchies	09181_Protein_families:_metabolism	01005_Lipopolysaccharide_biosynthesis_proteins_	23	8	11	16	11	22	44	6	38	39	8	16	14	223	13	16	7	8	36	6	13	36	36	12	9	24	7	12	193	14	58	8	13	7	10	15	18	94	4	18	10	13	29	37	13
EC:1.1.1.306	S-(hydroxymethyl)mycothiol_dehydrogenase	09190_Not_Included_in_Pathway_or_Brite	09191_Unclassified:_metabolism	99980_Enzymes_with_EC_numbers	875	993	1034	897	1067	799	807	1158	930	979	1075	1124	1125	1089	1079	1214	1082	1035	1300	1046	811	1163	1011	1174	1075	1031	1216	1291	1094	1076	1053	966	1113	908	1198	904	892	1123	1311	1587	1182	1290	1367	1411	1157
EC:1.1.1.307	D-xylose_reductase	09100_Metabolism	09101_Carbohydrate_metabolism	00040_Pentose_and_glucuronate_interconversions_	0	0	0	0	0	0	0	0	0	0	1	0	1	0	0	0	0	0	0	0	0	0	0	0	0	0	0	0	1	0	0	1	0	2	0	0	0	0	1	0	1	0	0	0	0
EC:1.1.1.308	Sulfopropanediol_3-dehydrogenase	09190_Not_Included_in_Pathway_or_Brite	09191_Unclassified:_metabolism	99980_Enzymes_with_EC_numbers	3595	3678	4252	3739	3878	3831	3423	3965	3712	4205	4191	4259	3962	4612	4983	4204	5532	4156	3887	3533	3435	3594	5465	4251	4257	3920	3656	4355	4470	3835	4237	3607	3374	3139	4365	5189	3431	3626	4046	4870	3460	4569	3762	4080	3539
EC:1.1.1.31	3-hydroxyisobutyrate_dehydrogenase	09100_Metabolism	09101_Carbohydrate_metabolism	00640_Propanoate_metabolism_	42736	43012	44013	41505	42465	43417	41067	42447	42292	42845	42124	43835	43082	46788	45072	44688	44186	45572	43977	42597	42032	42540	47048	44163	44628	43925	41572	44065	45535	43305	44191	42541	41212	43518	43329	43662	42245	42621	46221	48748	42797	48448	44125	46792	42888
EC:1.1.1.31	3-hydroxyisobutyrate_dehydrogenase	09100_Metabolism	09105_Amino_acid_metabolism	00280_Valine,_leucine_and_isoleucine_degradation_	42736	43012	44013	41505	42465	43417	41067	42447	42292	42845	42124	43835	43082	46788	45072	44688	44186	45572	43977	42597	42032	42540	47048	44163	44628	43925	41572	44065	45535	43305	44191	42541	41212	43518	43329	43662	42245	42621	46221	48748	42797	48448	44125	46792	42888
EC:1.1.1.31	3-hydroxyisobutyrate_dehydrogenase	09100_Metabolism	09106_Metabolism_of_other_amino_acids	00410_beta-Alanine_metabolism_	42736	43012	44013	41505	42465	43417	41067	42447	42292	42845	42124	43835	43082	46788	45072	44688	44186	45572	43977	42597	42032	42540	47048	44163	44628	43925	41572	44065	45535	43305	44191	42541	41212	43518	43329	43662	42245	42621	46221	48748	42797	48448	44125	46792	42888
EC:1.1.1.310	(S)-sulfolactate_dehydrogenase	09100_Metabolism	09105_Amino_acid_metabolism	00270_Cysteine_and_methionine_metabolism_	593	722	793	677	977	669	758	907	764	784	779	883	781	740	825	1015	916	829	860	761	675	800	962	813	752	770	808	983	724	801	775	656	830	632	963	653	576	764	979	1120	737	1139	911	942	742
EC:1.1.1.311	(S)-1-phenylethanol_dehydrogenase	09100_Metabolism	09111_Xenobiotics_biodegradation_and_metabolism	00642_Ethylbenzene_degradation_	0	0	3	2	1	0	0	2	2	0	2	0	2	1	1	0	0	4	0	0	4	0	9	1	0	1	0	0	2	1	3	1	0	1	2	3	2	5	0	0	6	0	0	0	0
EC:1.1.1.312	2-hydroxy-4-carboxymuconate_semialdehyde_hemiacetal_dehydrogenase	09100_Metabolism	09105_Amino_acid_metabolism	00350_Tyrosine_metabolism_	2308	2294	1507	1717	1480	1350	1609	2062	2126	1599	1801	1929	1773	3032	2115	1619	1292	1926	2051	1640	1850	1899	1935	1973	2341	1926	1706	1839	2803	1702	2393	1745	1667	1330	1735	2290	2722	1790	1015	1314	1635	1396	1501	1349	1736
EC:1.1.1.312	2-hydroxy-4-carboxymuconate_semialdehyde_hemiacetal_dehydrogenase	09100_Metabolism	09111_Xenobiotics_biodegradation_and_metabolism	00362_Benzoate_degradation_	2308	2294	1507	1717	1480	1350	1609	2062	2126	1599	1801	1929	1773	3032	2115	1619	1292	1926	2051	1640	1850	1899	1935	1973	2341	1926	1706	1839	2803	1702	2393	1745	1667	1330	1735	2290	2722	1790	1015	1314	1635	1396	1501	1349	1736
EC:1.1.1.312	2-hydroxy-4-carboxymuconate_semialdehyde_hemiacetal_dehydrogenase	09100_Metabolism	09111_Xenobiotics_biodegradation_and_metabolism	00627_Aminobenzoate_degradation_	2308	2294	1507	1717	1480	1350	1609	2062	2126	1599	1801	1929	1773	3032	2115	1619	1292	1926	2051	1640	1850	1899	1935	1973	2341	1926	1706	1839	2803	1702	2393	1745	1667	1330	1735	2290	2722	1790	1015	1314	1635	1396	1501	1349	1736
EC:1.1.1.313	Sulfoacetaldehyde_reductase	09100_Metabolism	09106_Metabolism_of_other_amino_acids	00430_Taurine_and_hypotaurine_metabolism_	9	1	1	2	3	2	2	1	1	1	1	1	3	1	3	3	1	0	2	2	0	0	3	1	0	3	0	2	2	1	2	1	2	0	0	1	7	5	1	2	0	0	6	0	0
EC:1.1.1.316	L-galactose_1-dehydrogenase	09100_Metabolism	09101_Carbohydrate_metabolism	00053_Ascorbate_and_aldarate_metabolism_	99	98	92	111	131	85	126	97	97	88	92	87	83	105	76	105	78	94	117	101	100	97	96	87	114	93	78	96	91	93	83	80	90	76	93	76	98	85	107	73	72	93	106	103	114
EC:1.1.1.320	Benzil_reductase_((S)-benzoin_forming)	09190_Not_Included_in_Pathway_or_Brite	09191_Unclassified:_metabolism	99980_Enzymes_with_EC_numbers	176	200	190	278	224	209	294	250	192	165	210	203	244	255	204	288	181	205	209	203	249	236	266	212	224	220	210	193	211	206	238	213	222	173	198	175	225	214	205	180	179	214	237	234	260
EC:1.1.1.325	Sepiapterin_reductase_(L-threo-7,8-dihydrobiopterin_forming)	09100_Metabolism	09108_Metabolism_of_cofactors_and_vitamins	00790_Folate_biosynthesis_	11	6	6	11	3	3	7	2	4	11	7	5	3	8	5	8	1	5	5	5	4	4	7	11	6	5	6	5	8	6	12	5	5	10	1	4	1	4	3	8	11	7	9	1	5
EC:1.1.1.327	5-exo-hydroxycamphor_dehydrogenase	09190_Not_Included_in_Pathway_or_Brite	09191_Unclassified:_metabolism	99980_Enzymes_with_EC_numbers	0	0	0	0	0	0	0	0	0	0	0	0	0	0	0	0	0	0	0	0	0	0	1	0	0	0	0	0	2	0	0	0	0	0	0	0	0	0	0	0	0	0	0	0	1
EC:1.1.1.328	Nicotine_blue_oxidoreductase	09100_Metabolism	09108_Metabolism_of_cofactors_and_vitamins	00760_Nicotinate_and_nicotinamide_metabolism_	2878	3272	3682	2747	3698	2942	2686	4210	3525	3842	3448	3820	3655	3216	3730	4134	4155	3734	4351	3638	2813	3775	3722	3899	3442	3499	4106	4668	3217	3882	3670	2947	3996	3145	4552	2980	2401	3971	4664	6112	4148	5168	4098	5162	3189
EC:1.1.1.329	2-deoxy-scyllo-inosamine_dehydrogenase	09100_Metabolism	09110_Biosynthesis_of_other_secondary_metabolites	00524_Neomycin,_kanamycin_and_gentamicin_biosynthesis_	0	1	1	1	0	0	0	0	0	0	0	0	1	0	1	0	0	0	0	0	0	0	1	0	0	0	0	0	0	0	1	0	0	0	0	0	0	0	0	0	0	0	0	0	1
EC:1.1.1.333	Decaprenylphospho-beta-D-erythro-pentofuranosid-2-ulose_2-reductase	09190_Not_Included_in_Pathway_or_Brite	09191_Unclassified:_metabolism	99980_Enzymes_with_EC_numbers	1397	1738	1839	1653	1989	1660	1785	2089	2251	1938	1804	2204	2105	2122	1991	2370	2034	1856	2240	1933	1552	2235	1648	1959	2116	2389	2278	2738	2013	2043	1820	1760	2268	1741	2240	1719	1439	2039	2497	2467	1929	2502	1680	2835	1861
EC:1.1.1.335	UDP-N-acetyl-2-amino-2-deoxyglucuronate_dehydrogenase	09100_Metabolism	09101_Carbohydrate_metabolism	00520_Amino_sugar_and_nucleotide_sugar_metabolism_	1635	1755	1167	1505	1201	964	1392	1515	1560	1556	1461	1524	1316	1744	1619	1298	1071	1386	1422	1347	1689	1502	1366	1468	1421	1143	1445	1295	1640	1558	1210	1384	1445	1189	1415	1338	1766	1319	847	918	1644	916	1228	1055	1364
EC:1.1.1.335	UDP-N-acetyl-2-amino-2-deoxyglucuronate_dehydrogenase	09100_Metabolism	09107_Glycan_biosynthesis_and_metabolism	00541_O-Antigen_nucleotide_sugar_biosynthesis_	1635	1755	1167	1505	1201	964	1392	1515	1560	1556	1461	1524	1316	1744	1619	1298	1071	1386	1422	1347	1689	1502	1366	1468	1421	1143	1445	1295	1640	1558	1210	1384	1445	1189	1415	1338	1766	1319	847	918	1644	916	1228	1055	1364
EC:1.1.1.335	UDP-N-acetyl-2-amino-2-deoxyglucuronate_dehydrogenase	09180_Brite_Hierarchies	09181_Protein_families:_metabolism	01005_Lipopolysaccharide_biosynthesis_proteins_	1635	1755	1167	1505	1201	964	1392	1515	1560	1556	1461	1524	1316	1744	1619	1298	1071	1386	1422	1347	1689	1502	1366	1468	1421	1143	1445	1295	1640	1558	1210	1384	1445	1189	1415	1338	1766	1319	847	918	1644	916	1228	1055	1364
EC:1.1.1.336	UDP-N-acetyl-D-mannosamine_dehydrogenase	09100_Metabolism	09101_Carbohydrate_metabolism	00520_Amino_sugar_and_nucleotide_sugar_metabolism_	4978	6001	6090	5157	6623	5832	4787	7019	6571	6265	5895	5429	6117	5106	5663	5559	6142	5813	6373	5580	5375	6024	5667	6245	4963	5699	6424	6085	6130	5410	6036	5161	6379	5521	6253	5207	5102	6120	6324	7423	6307	6738	5678	5958	5226
EC:1.1.1.336	UDP-N-acetyl-D-mannosamine_dehydrogenase	09100_Metabolism	09107_Glycan_biosynthesis_and_metabolism	00541_O-Antigen_nucleotide_sugar_biosynthesis_	4978	6001	6090	5157	6623	5832	4787	7019	6571	6265	5895	5429	6117	5106	5663	5559	6142	5813	6373	5580	5375	6024	5667	6245	4963	5699	6424	6085	6130	5410	6036	5161	6379	5521	6253	5207	5102	6120	6324	7423	6307	6738	5678	5958	5226
EC:1.1.1.336	UDP-N-acetyl-D-mannosamine_dehydrogenase	09130_Environmental_Information_Processing	09132_Signal_transduction	02020_Two-component_system_	4978	6001	6090	5157	6623	5832	4787	7019	6571	6265	5895	5429	6117	5106	5663	5559	6142	5813	6373	5580	5375	6024	5667	6245	4963	5699	6424	6085	6130	5410	6036	5161	6379	5521	6253	5207	5102	6120	6324	7423	6307	6738	5678	5958	5226
EC:1.1.1.336	UDP-N-acetyl-D-mannosamine_dehydrogenase	09140_Cellular_Processes	09145_Cellular_community_-_prokaryotes	05111_Biofilm_formation_-_Vibrio_cholerae_	4978	6001	6090	5157	6623	5832	4787	7019	6571	6265	5895	5429	6117	5106	5663	5559	6142	5813	6373	5580	5375	6024	5667	6245	4963	5699	6424	6085	6130	5410	6036	5161	6379	5521	6253	5207	5102	6120	6324	7423	6307	6738	5678	5958	5226
EC:1.1.1.337	L-2-hydroxycarboxylate_dehydrogenase_(NAD(+))	09100_Metabolism	09102_Energy_metabolism	00680_Methane_metabolism_	1	0	0	3	3	1	2	0	0	1	3	0	3	2	1	3	6	2	0	0	1	1	0	3	0	0	1	1	0	0	0	0	1	0	1	0	3	2	0	3	0	3	1	6	2
EC:1.1.1.338	(2R)-3-sulfolactate_dehydrogenase_(NADP(+))	09100_Metabolism	09105_Amino_acid_metabolism	00270_Cysteine_and_methionine_metabolism_	492	445	574	658	388	755	334	480	372	638	808	396	693	1183	995	535	1384	440	458	352	349	413	1413	595	602	332	338	495	839	552	724	336	417	404	588	1544	485	395	344	1029	524	353	631	437	289
EC:1.1.1.339	dTDP-6-deoxy-L-talose_4-dehydrogenase_(NAD(+))	09100_Metabolism	09107_Glycan_biosynthesis_and_metabolism	00541_O-Antigen_nucleotide_sugar_biosynthesis_	11	13	24	20	22	12	23	13	18	9	18	18	27	38	13	24	11	27	24	17	21	23	41	19	26	17	18	17	28	18	39	34	24	14	22	22	31	24	15	13	18	28	17	10	23
EC:1.1.1.339	dTDP-6-deoxy-L-talose_4-dehydrogenase_(NAD(+))	09100_Metabolism	09109_Metabolism_of_terpenoids_and_polyketides	00523_Polyketide_sugar_unit_biosynthesis_	11	13	24	20	22	12	23	13	18	9	18	18	27	38	13	24	11	27	24	17	21	23	41	19	26	17	18	17	28	18	39	34	24	14	22	22	31	24	15	13	18	28	17	10	23
EC:1.1.1.34	Hydroxymethylglutaryl-CoA_reductase_(NADPH)	09100_Metabolism	09109_Metabolism_of_terpenoids_and_polyketides	00900_Terpenoid_backbone_biosynthesis_	120	45	47	102	51	33	76	70	65	102	70	48	79	29	43	46	45	97	74	58	72	74	46	55	27	46	58	40	53	46	40	59	59	58	49	51	78	36	37	31	52	53	35	35	43
EC:1.1.1.34	Hydroxymethylglutaryl-CoA_reductase_(NADPH)	09130_Environmental_Information_Processing	09132_Signal_transduction	04152_AMPK_signaling_pathway_	120	45	47	102	51	33	76	70	65	102	70	48	79	29	43	46	45	97	74	58	72	74	46	55	27	46	58	40	53	46	40	59	59	58	49	51	78	36	37	31	52	53	35	35	43
EC:1.1.1.34	Hydroxymethylglutaryl-CoA_reductase_(NADPH)	09150_Organismal_Systems	09154_Digestive_system	04976_Bile_secretion_	120	45	47	102	51	33	76	70	65	102	70	48	79	29	43	46	45	97	74	58	72	74	46	55	27	46	58	40	53	46	40	59	59	58	49	51	78	36	37	31	52	53	35	35	43
EC:1.1.1.343	Phosphogluconate_dehydrogenase_(NAD(+)-dependent,_decarboxylating)	09100_Metabolism	09101_Carbohydrate_metabolism	00030_Pentose_phosphate_pathway_	33874	34445	37032	36197	37610	37615	36190	36479	36351	36214	35990	36203	36770	33389	34940	36982	37785	35858	35767	37437	36066	36449	35325	36034	35861	36323	37162	37111	34222	36629	35265	34783	37339	36336	37027	33505	34198	37126	38035	38431	35518	37753	37173	37961	34879
EC:1.1.1.343	Phosphogluconate_dehydrogenase_(NAD(+)-dependent,_decarboxylating)	09100_Metabolism	09106_Metabolism_of_other_amino_acids	00480_Glutathione_metabolism_	33874	34445	37032	36197	37610	37615	36190	36479	36351	36214	35990	36203	36770	33389	34940	36982	37785	35858	35767	37437	36066	36449	35325	36034	35861	36323	37162	37111	34222	36629	35265	34783	37339	36336	37027	33505	34198	37126	38035	38431	35518	37753	37173	37961	34879
EC:1.1.1.346	2,5-didehydrogluconate_reductase_(2-dehydro-L-gulonate-forming)	09190_Not_Included_in_Pathway_or_Brite	09191_Unclassified:_metabolism	99980_Enzymes_with_EC_numbers	3183	3302	2824	2385	2564	2557	2815	2778	2571	2696	2770	2550	2626	3841	3075	2519	2193	2692	3274	2392	2328	2904	2544	3134	3092	2457	2927	2947	4245	2863	5227	2741	2836	2273	2735	3252	3456	3079	2300	3336	3540	3025	2464	2560	2794
EC:1.1.1.35	3-hydroxyacyl-CoA_dehydrogenase	09100_Metabolism	09101_Carbohydrate_metabolism	00640_Propanoate_metabolism_	44532	41562	38073	42271	40166	36240	42336	42385	40764	42563	41137	40936	40464	43891	41625	44018	38346	43219	44002	40862	42386	41486	39816	42295	45620	42088	41256	43489	43394	45623	42424	45254	40834	41530	41475	42971	42325	42713	40375	41775	43435	40778	38784	44000	42741
EC:1.1.1.35	3-hydroxyacyl-CoA_dehydrogenase	09100_Metabolism	09101_Carbohydrate_metabolism	00650_Butanoate_metabolism_	44532	41562	38073	42271	40166	36240	42336	42385	40764	42563	41137	40936	40464	43891	41625	44018	38346	43219	44002	40862	42386	41486	39816	42295	45620	42088	41256	43489	43394	45623	42424	45254	40834	41530	41475	42971	42325	42713	40375	41775	43435	40778	38784	44000	42741
EC:1.1.1.35	3-hydroxyacyl-CoA_dehydrogenase	09100_Metabolism	09102_Energy_metabolism	00720_Carbon_fixation_pathways_in_prokaryotes_	44532	41562	38073	42271	40166	36240	42336	42385	40764	42563	41137	40936	40464	43891	41625	44018	38346	43219	44002	40862	42386	41486	39816	42295	45620	42088	41256	43489	43394	45623	42424	45254	40834	41530	41475	42971	42325	42713	40375	41775	43435	40778	38784	44000	42741
EC:1.1.1.35	3-hydroxyacyl-CoA_dehydrogenase	09100_Metabolism	09103_Lipid_metabolism	00062_Fatty_acid_elongation_	44532	41562	38073	42271	40166	36240	42336	42385	40764	42563	41137	40936	40464	43891	41625	44018	38346	43219	44002	40862	42386	41486	39816	42295	45620	42088	41256	43489	43394	45623	42424	45254	40834	41530	41475	42971	42325	42713	40375	41775	43435	40778	38784	44000	42741
EC:1.1.1.35	3-hydroxyacyl-CoA_dehydrogenase	09100_Metabolism	09103_Lipid_metabolism	00071_Fatty_acid_degradation_	44532	41562	38073	42271	40166	36240	42336	42385	40764	42563	41137	40936	40464	43891	41625	44018	38346	43219	44002	40862	42386	41486	39816	42295	45620	42088	41256	43489	43394	45623	42424	45254	40834	41530	41475	42971	42325	42713	40375	41775	43435	40778	38784	44000	42741
EC:1.1.1.35	3-hydroxyacyl-CoA_dehydrogenase	09100_Metabolism	09103_Lipid_metabolism	00592_alpha-Linolenic_acid_metabolism_	44532	41562	38073	42271	40166	36240	42336	42385	40764	42563	41137	40936	40464	43891	41625	44018	38346	43219	44002	40862	42386	41486	39816	42295	45620	42088	41256	43489	43394	45623	42424	45254	40834	41530	41475	42971	42325	42713	40375	41775	43435	40778	38784	44000	42741
EC:1.1.1.35	3-hydroxyacyl-CoA_dehydrogenase	09100_Metabolism	09105_Amino_acid_metabolism	00280_Valine,_leucine_and_isoleucine_degradation_	44532	41562	38073	42271	40166	36240	42336	42385	40764	42563	41137	40936	40464	43891	41625	44018	38346	43219	44002	40862	42386	41486	39816	42295	45620	42088	41256	43489	43394	45623	42424	45254	40834	41530	41475	42971	42325	42713	40375	41775	43435	40778	38784	44000	42741
EC:1.1.1.35	3-hydroxyacyl-CoA_dehydrogenase	09100_Metabolism	09105_Amino_acid_metabolism	00310_Lysine_degradation_	44532	41562	38073	42271	40166	36240	42336	42385	40764	42563	41137	40936	40464	43891	41625	44018	38346	43219	44002	40862	42386	41486	39816	42295	45620	42088	41256	43489	43394	45623	42424	45254	40834	41530	41475	42971	42325	42713	40375	41775	43435	40778	38784	44000	42741
EC:1.1.1.35	3-hydroxyacyl-CoA_dehydrogenase	09100_Metabolism	09105_Amino_acid_metabolism	00380_Tryptophan_metabolism_	44532	41562	38073	42271	40166	36240	42336	42385	40764	42563	41137	40936	40464	43891	41625	44018	38346	43219	44002	40862	42386	41486	39816	42295	45620	42088	41256	43489	43394	45623	42424	45254	40834	41530	41475	42971	42325	42713	40375	41775	43435	40778	38784	44000	42741
EC:1.1.1.35	3-hydroxyacyl-CoA_dehydrogenase	09100_Metabolism	09106_Metabolism_of_other_amino_acids	00410_beta-Alanine_metabolism_	44532	41562	38073	42271	40166	36240	42336	42385	40764	42563	41137	40936	40464	43891	41625	44018	38346	43219	44002	40862	42386	41486	39816	42295	45620	42088	41256	43489	43394	45623	42424	45254	40834	41530	41475	42971	42325	42713	40375	41775	43435	40778	38784	44000	42741
EC:1.1.1.35	3-hydroxyacyl-CoA_dehydrogenase	09100_Metabolism	09109_Metabolism_of_terpenoids_and_polyketides	00903_Limonene_and_pinene_degradation_	44532	41562	38073	42271	40166	36240	42336	42385	40764	42563	41137	40936	40464	43891	41625	44018	38346	43219	44002	40862	42386	41486	39816	42295	45620	42088	41256	43489	43394	45623	42424	45254	40834	41530	41475	42971	42325	42713	40375	41775	43435	40778	38784	44000	42741
EC:1.1.1.35	3-hydroxyacyl-CoA_dehydrogenase	09100_Metabolism	09109_Metabolism_of_terpenoids_and_polyketides	00281_Geraniol_degradation_	44532	41562	38073	42271	40166	36240	42336	42385	40764	42563	41137	40936	40464	43891	41625	44018	38346	43219	44002	40862	42386	41486	39816	42295	45620	42088	41256	43489	43394	45623	42424	45254	40834	41530	41475	42971	42325	42713	40375	41775	43435	40778	38784	44000	42741
EC:1.1.1.35	3-hydroxyacyl-CoA_dehydrogenase	09100_Metabolism	09111_Xenobiotics_biodegradation_and_metabolism	00362_Benzoate_degradation_	44532	41562	38073	42271	40166	36240	42336	42385	40764	42563	41137	40936	40464	43891	41625	44018	38346	43219	44002	40862	42386	41486	39816	42295	45620	42088	41256	43489	43394	45623	42424	45254	40834	41530	41475	42971	42325	42713	40375	41775	43435	40778	38784	44000	42741
EC:1.1.1.35	3-hydroxyacyl-CoA_dehydrogenase	09100_Metabolism	09111_Xenobiotics_biodegradation_and_metabolism	00627_Aminobenzoate_degradation_	44532	41562	38073	42271	40166	36240	42336	42385	40764	42563	41137	40936	40464	43891	41625	44018	38346	43219	44002	40862	42386	41486	39816	42295	45620	42088	41256	43489	43394	45623	42424	45254	40834	41530	41475	42971	42325	42713	40375	41775	43435	40778	38784	44000	42741
EC:1.1.1.35	3-hydroxyacyl-CoA_dehydrogenase	09100_Metabolism	09111_Xenobiotics_biodegradation_and_metabolism	00623_Toluene_degradation_	44532	41562	38073	42271	40166	36240	42336	42385	40764	42563	41137	40936	40464	43891	41625	44018	38346	43219	44002	40862	42386	41486	39816	42295	45620	42088	41256	43489	43394	45623	42424	45254	40834	41530	41475	42971	42325	42713	40375	41775	43435	40778	38784	44000	42741
EC:1.1.1.35	3-hydroxyacyl-CoA_dehydrogenase	09100_Metabolism	09111_Xenobiotics_biodegradation_and_metabolism	00930_Caprolactam_degradation_	44532	41562	38073	42271	40166	36240	42336	42385	40764	42563	41137	40936	40464	43891	41625	44018	38346	43219	44002	40862	42386	41486	39816	42295	45620	42088	41256	43489	43394	45623	42424	45254	40834	41530	41475	42971	42325	42713	40375	41775	43435	40778	38784	44000	42741
EC:1.1.1.35	3-hydroxyacyl-CoA_dehydrogenase	09140_Cellular_Processes	09141_Transport_and_catabolism	04146_Peroxisome_	44532	41562	38073	42271	40166	36240	42336	42385	40764	42563	41137	40936	40464	43891	41625	44018	38346	43219	44002	40862	42386	41486	39816	42295	45620	42088	41256	43489	43394	45623	42424	45254	40834	41530	41475	42971	42325	42713	40375	41775	43435	40778	38784	44000	42741
EC:1.1.1.35	3-hydroxyacyl-CoA_dehydrogenase	09150_Organismal_Systems	09152_Endocrine_system	03320_PPAR_signaling_pathway_	44532	41562	38073	42271	40166	36240	42336	42385	40764	42563	41137	40936	40464	43891	41625	44018	38346	43219	44002	40862	42386	41486	39816	42295	45620	42088	41256	43489	43394	45623	42424	45254	40834	41530	41475	42971	42325	42713	40375	41775	43435	40778	38784	44000	42741
EC:1.1.1.35	3-hydroxyacyl-CoA_dehydrogenase	09160_Human_Diseases	09164_Neurodegenerative_disease	05010_Alzheimer_disease_	44532	41562	38073	42271	40166	36240	42336	42385	40764	42563	41137	40936	40464	43891	41625	44018	38346	43219	44002	40862	42386	41486	39816	42295	45620	42088	41256	43489	43394	45623	42424	45254	40834	41530	41475	42971	42325	42713	40375	41775	43435	40778	38784	44000	42741
EC:1.1.1.35	3-hydroxyacyl-CoA_dehydrogenase	09180_Brite_Hierarchies	09182_Protein_families:_genetic_information_processing	03029_Mitochondrial_biogenesis_	44532	41562	38073	42271	40166	36240	42336	42385	40764	42563	41137	40936	40464	43891	41625	44018	38346	43219	44002	40862	42386	41486	39816	42295	45620	42088	41256	43489	43394	45623	42424	45254	40834	41530	41475	42971	42325	42713	40375	41775	43435	40778	38784	44000	42741
EC:1.1.1.35	3-hydroxyacyl-CoA_dehydrogenase	09180_Brite_Hierarchies	09183_Protein_families:_signaling_and_cellular_processes	04147_Exosome_	44532	41562	38073	42271	40166	36240	42336	42385	40764	42563	41137	40936	40464	43891	41625	44018	38346	43219	44002	40862	42386	41486	39816	42295	45620	42088	41256	43489	43394	45623	42424	45254	40834	41530	41475	42971	42325	42713	40375	41775	43435	40778	38784	44000	42741
EC:1.1.1.350	Ureidoglycolate_dehydrogenase_(NAD(+))	09100_Metabolism	09104_Nucleotide_metabolism	00230_Purine_metabolism_	9	31	15	63	27	19	52	18	22	19	14	16	37	24	28	69	27	30	22	23	27	21	54	21	22	33	25	21	14	21	38	28	21	19	18	20	20	16	38	29	23	43	41	24	40
EC:1.1.1.36	Acetoacetyl-CoA_reductase	09100_Metabolism	09101_Carbohydrate_metabolism	00630_Glyoxylate_and_dicarboxylate_metabolism_	11838	11973	10080	10726	9993	9732	10880	10806	10508	10896	10809	10612	10680	13375	11786	10325	9959	11157	11493	10242	10733	10851	11685	11542	11546	10967	10045	10340	13460	10949	13422	11706	10293	10835	10451	12500	12313	10751	10061	10463	11138	11081	10441	9951	11658
EC:1.1.1.36	Acetoacetyl-CoA_reductase	09100_Metabolism	09101_Carbohydrate_metabolism	00650_Butanoate_metabolism_	11838	11973	10080	10726	9993	9732	10880	10806	10508	10896	10809	10612	10680	13375	11786	10325	9959	11157	11493	10242	10733	10851	11685	11542	11546	10967	10045	10340	13460	10949	13422	11706	10293	10835	10451	12500	12313	10751	10061	10463	11138	11081	10441	9951	11658
EC:1.1.1.361	Glucose-6-phosphate_3-dehydrogenase	09100_Metabolism	09110_Biosynthesis_of_other_secondary_metabolites	00998_Biosynthesis_of_various_secondary_metabolites_-_part_2_	0	3	0	2	2	1	1	1	1	1	1	1	2	2	2	5	3	3	1	1	3	3	3	1	1	2	1	0	5	0	2	0	10	2	1	0	1	1	3	2	4	4	7	12	6
EC:1.1.1.362	Aklaviketone_reductase	09100_Metabolism	09109_Metabolism_of_terpenoids_and_polyketides	01057_Biosynthesis_of_type_II_polyketide_products_	9	11	4	2	8	8	3	6	6	9	3	4	4	11	6	4	4	2	11	5	17	2	11	11	4	3	13	13	14	6	10	16	8	10	5	5	19	8	4	3	5	8	5	5	11
EC:1.1.1.363	Glucose-6-phosphate_dehydrogenase_(NAD(P)(+))	09100_Metabolism	09101_Carbohydrate_metabolism	00030_Pentose_phosphate_pathway_	36327	38063	37881	36750	37377	37989	37682	38221	38249	37355	37325	37521	38043	37619	37290	37422	38196	36941	38274	38486	36610	37974	36889	38030	37421	37098	38552	38618	37836	37894	38055	36211	38329	35924	38687	37533	37260	38234	38487	39512	38495	39161	38173	38679	37206
EC:1.1.1.363	Glucose-6-phosphate_dehydrogenase_(NAD(P)(+))	09100_Metabolism	09106_Metabolism_of_other_amino_acids	00480_Glutathione_metabolism_	36327	38063	37881	36750	37377	37989	37682	38221	38249	37355	37325	37521	38043	37619	37290	37422	38196	36941	38274	38486	36610	37974	36889	38030	37421	37098	38552	38618	37836	37894	38055	36211	38329	35924	38687	37533	37260	38234	38487	39512	38495	39161	38173	38679	37206
EC:1.1.1.363	Glucose-6-phosphate_dehydrogenase_(NAD(P)(+))	09160_Human_Diseases	09161_Cancer:_overview	05230_Central_carbon_metabolism_in_cancer_	36327	38063	37881	36750	37377	37989	37682	38221	38249	37355	37325	37521	38043	37619	37290	37422	38196	36941	38274	38486	36610	37974	36889	38030	37421	37098	38552	38618	37836	37894	38055	36211	38329	35924	38687	37533	37260	38234	38487	39512	38495	39161	38173	38679	37206
EC:1.1.1.363	Glucose-6-phosphate_dehydrogenase_(NAD(P)(+))	09180_Brite_Hierarchies	09183_Protein_families:_signaling_and_cellular_processes	04147_Exosome_	36327	38063	37881	36750	37377	37989	37682	38221	38249	37355	37325	37521	38043	37619	37290	37422	38196	36941	38274	38486	36610	37974	36889	38030	37421	37098	38552	38618	37836	37894	38055	36211	38329	35924	38687	37533	37260	38234	38487	39512	38495	39161	38173	38679	37206
EC:1.1.1.367	UDP-2-acetamido-2,6-beta-L-arabino-hexul-4-ose_reductase	09100_Metabolism	09107_Glycan_biosynthesis_and_metabolism	00541_O-Antigen_nucleotide_sugar_biosynthesis_	511	836	384	760	471	465	699	545	639	538	466	617	469	793	744	530	376	543	519	463	638	583	747	518	493	469	489	325	935	456	816	537	498	428	486	631	798	492	421	402	678	436	603	409	556
EC:1.1.1.368	6-hydroxycyclohex-1-ene-1-carbonyl-CoA_dehydrogenase	09100_Metabolism	09111_Xenobiotics_biodegradation_and_metabolism	00362_Benzoate_degradation_	5	3	0	3	0	1	2	1	4	2	1	1	5	4	0	0	1	3	4	1	3	0	3	2	4	1	1	3	2	4	1	2	1	3	1	3	1	3	4	2	4	0	14	2	10
EC:1.1.1.369	D-chiro-inositol_1-dehydrogenase	09100_Metabolism	09101_Carbohydrate_metabolism	00562_Inositol_phosphate_metabolism_	3317	3254	3704	3295	3117	3517	2900	3568	3153	3617	3776	3343	3843	5537	4431	3741	4934	3560	3752	3015	2778	3288	5201	3744	3672	3032	3277	3765	5792	3292	5104	2996	3129	2639	3796	5273	3564	3684	3555	5279	3564	4047	4033	3539	2844
EC:1.1.1.369	D-chiro-inositol_1-dehydrogenase	09100_Metabolism	09110_Biosynthesis_of_other_secondary_metabolites	00521_Streptomycin_biosynthesis_	3317	3254	3704	3295	3117	3517	2900	3568	3153	3617	3776	3343	3843	5537	4431	3741	4934	3560	3752	3015	2778	3288	5201	3744	3672	3032	3277	3765	5792	3292	5104	2996	3129	2639	3796	5273	3564	3684	3555	5279	3564	4047	4033	3539	2844
EC:1.1.1.37	Malate_dehydrogenase	09100_Metabolism	09101_Carbohydrate_metabolism	00020_Citrate_cycle_(TCA_cycle)_	40725	39746	40607	40187	40485	40092	40884	41210	40951	40588	40398	41171	40822	39727	40174	41063	40718	40900	40582	41244	40323	40647	40288	40424	40832	41385	41186	41640	39063	41024	39884	40571	41250	41250	41416	39348	39721	41002	41031	40980	40100	41204	40398	41337	40668
EC:1.1.1.37	Malate_dehydrogenase	09100_Metabolism	09101_Carbohydrate_metabolism	00620_Pyruvate_metabolism_	40725	39746	40607	40187	40485	40092	40884	41210	40951	40588	40398	41171	40822	39727	40174	41063	40718	40900	40582	41244	40323	40647	40288	40424	40832	41385	41186	41640	39063	41024	39884	40571	41250	41250	41416	39348	39721	41002	41031	40980	40100	41204	40398	41337	40668
EC:1.1.1.37	Malate_dehydrogenase	09100_Metabolism	09101_Carbohydrate_metabolism	00630_Glyoxylate_and_dicarboxylate_metabolism_	40725	39746	40607	40187	40485	40092	40884	41210	40951	40588	40398	41171	40822	39727	40174	41063	40718	40900	40582	41244	40323	40647	40288	40424	40832	41385	41186	41640	39063	41024	39884	40571	41250	41250	41416	39348	39721	41002	41031	40980	40100	41204	40398	41337	40668
EC:1.1.1.37	Malate_dehydrogenase	09100_Metabolism	09102_Energy_metabolism	00710_Carbon_fixation_in_photosynthetic_organisms_	40725	39746	40607	40187	40485	40092	40884	41210	40951	40588	40398	41171	40822	39727	40174	41063	40718	40900	40582	41244	40323	40647	40288	40424	40832	41385	41186	41640	39063	41024	39884	40571	41250	41250	41416	39348	39721	41002	41031	40980	40100	41204	40398	41337	40668
EC:1.1.1.37	Malate_dehydrogenase	09100_Metabolism	09102_Energy_metabolism	00720_Carbon_fixation_pathways_in_prokaryotes_	40725	39746	40607	40187	40485	40092	40884	41210	40951	40588	40398	41171	40822	39727	40174	41063	40718	40900	40582	41244	40323	40647	40288	40424	40832	41385	41186	41640	39063	41024	39884	40571	41250	41250	41416	39348	39721	41002	41031	40980	40100	41204	40398	41337	40668
EC:1.1.1.37	Malate_dehydrogenase	09100_Metabolism	09102_Energy_metabolism	00680_Methane_metabolism_	40725	39746	40607	40187	40485	40092	40884	41210	40951	40588	40398	41171	40822	39727	40174	41063	40718	40900	40582	41244	40323	40647	40288	40424	40832	41385	41186	41640	39063	41024	39884	40571	41250	41250	41416	39348	39721	41002	41031	40980	40100	41204	40398	41337	40668
EC:1.1.1.37	Malate_dehydrogenase	09100_Metabolism	09105_Amino_acid_metabolism	00270_Cysteine_and_methionine_metabolism_	40725	39746	40607	40187	40485	40092	40884	41210	40951	40588	40398	41171	40822	39727	40174	41063	40718	40900	40582	41244	40323	40647	40288	40424	40832	41385	41186	41640	39063	41024	39884	40571	41250	41250	41416	39348	39721	41002	41031	40980	40100	41204	40398	41337	40668
EC:1.1.1.37	Malate_dehydrogenase	09150_Organismal_Systems	09155_Excretory_system	04964_Proximal_tubule_bicarbonate_reclamation_	40725	39746	40607	40187	40485	40092	40884	41210	40951	40588	40398	41171	40822	39727	40174	41063	40718	40900	40582	41244	40323	40647	40288	40424	40832	41385	41186	41640	39063	41024	39884	40571	41250	41250	41416	39348	39721	41002	41031	40980	40100	41204	40398	41337	40668
EC:1.1.1.370	Scyllo-inositol_2-dehydrogenase_(NAD(+))	09100_Metabolism	09101_Carbohydrate_metabolism	00562_Inositol_phosphate_metabolism_	0	0	0	0	0	0	1	0	0	0	0	0	0	1	1	0	1	0	0	0	0	1	0	0	0	1	0	0	1	0	0	0	0	0	0	0	0	0	0	0	0	0	0	0	0
EC:1.1.1.371	Scyllo-inositol_2-dehydrogenase_(NADP(+))	09100_Metabolism	09101_Carbohydrate_metabolism	00562_Inositol_phosphate_metabolism_	301	245	351	415	243	297	310	421	457	363	335	346	287	221	331	280	421	316	297	317	460	429	254	327	291	279	379	271	345	329	399	331	411	631	267	217	794	454	364	274	303	357	254	464	293
EC:1.1.1.373	Sulfolactaldehyde_3-reductase	09100_Metabolism	09101_Carbohydrate_metabolism	00650_Butanoate_metabolism_	31	31	14	18	19	21	11	23	21	39	17	21	27	43	19	22	30	22	30	17	18	33	17	15	19	18	22	33	21	18	30	23	24	17	26	12	24	24	38	16	38	22	24	30	27
EC:1.1.1.374	UDP-N-acetylglucosamine_3-dehydrogenase	09190_Not_Included_in_Pathway_or_Brite	09191_Unclassified:_metabolism	99980_Enzymes_with_EC_numbers	18	24	14	23	21	18	12	21	18	21	15	14	16	8	15	12	14	13	27	27	24	25	12	28	16	13	29	20	29	18	12	14	24	18	24	20	15	14	19	32	34	18	44	19	35
EC:1.1.1.376	L-arabinose_1-dehydrogenase_(NAD(P)(+))	09100_Metabolism	09101_Carbohydrate_metabolism	00053_Ascorbate_and_aldarate_metabolism_	889	1150	484	454	486	462	892	470	446	637	582	408	310	831	876	388	348	455	699	477	442	623	500	616	424	318	424	392	642	563	698	671	329	331	608	1189	863	430	253	389	1171	261	315	275	911
EC:1.1.1.377	L-rhamnose_1-dehydrogenase_(NADP(+))	09100_Metabolism	09101_Carbohydrate_metabolism	00051_Fructose_and_mannose_metabolism_	361	236	271	255	193	222	223	244	268	271	292	227	276	358	246	210	183	349	388	214	295	286	273	285	285	302	211	318	434	326	411	259	257	203	210	257	509	241	153	238	177	160	201	138	250
EC:1.1.1.378	L-rhamnose_1-dehydrogenase_(NAD(P)(+))	09100_Metabolism	09101_Carbohydrate_metabolism	00051_Fructose_and_mannose_metabolism_	358	238	277	265	188	218	222	252	266	278	290	222	278	361	251	206	183	348	391	214	294	288	271	285	286	309	213	325	434	321	396	266	262	196	212	248	507	242	158	235	181	164	192	140	255
EC:1.1.1.38	Malate_dehydrogenase_(oxaloacetate-decarboxylating)	09100_Metabolism	09101_Carbohydrate_metabolism	00620_Pyruvate_metabolism_	12267	13973	15943	12763	13816	16362	13119	14732	15021	14015	13789	15230	14587	12601	14212	15050	16117	14511	14064	14715	12779	14589	15352	13627	12183	13222	14958	14534	11894	13760	13376	12355	14709	14676	15256	12927	12476	13987	17475	18114	15294	17479	17437	16644	13106
EC:1.1.1.38	Malate_dehydrogenase_(oxaloacetate-decarboxylating)	09130_Environmental_Information_Processing	09132_Signal_transduction	02020_Two-component_system_	12267	13973	15943	12763	13816	16362	13119	14732	15021	14015	13789	15230	14587	12601	14212	15050	16117	14511	14064	14715	12779	14589	15352	13627	12183	13222	14958	14534	11894	13760	13376	12355	14709	14676	15256	12927	12476	13987	17475	18114	15294	17479	17437	16644	13106
EC:1.1.1.380	L-gulonate_5-dehydrogenase	09100_Metabolism	09101_Carbohydrate_metabolism	00040_Pentose_and_glucuronate_interconversions_	17	7	20	18	10	26	42	6	43	39	8	15	8	209	12	22	15	14	37	11	10	30	42	10	7	18	6	11	170	17	56	14	15	12	12	9	15	92	19	19	11	11	33	50	20
EC:1.1.1.381	3-hydroxy_acid_dehydrogenase	09100_Metabolism	09104_Nucleotide_metabolism	00240_Pyrimidine_metabolism_	1544	1761	1040	1272	1063	1068	1754	1097	1252	1367	1255	1218	1004	1720	1452	1212	1009	1178	1390	1258	1171	1410	981	1252	1145	1051	1127	1033	1305	1237	1178	1617	1050	1085	1211	1933	1399	1163	1109	915	1926	1003	994	1187	1744
EC:1.1.1.381	3-hydroxy_acid_dehydrogenase	09100_Metabolism	09105_Amino_acid_metabolism	00260_Glycine,_serine_and_threonine_metabolism_	1544	1761	1040	1272	1063	1068	1754	1097	1252	1367	1255	1218	1004	1720	1452	1212	1009	1178	1390	1258	1171	1410	981	1252	1145	1051	1127	1033	1305	1237	1178	1617	1050	1085	1211	1933	1399	1163	1109	915	1926	1003	994	1187	1744
EC:1.1.1.385	Dihydroanticapsin_7-dehydrogenase	09100_Metabolism	09110_Biosynthesis_of_other_secondary_metabolites	00998_Biosynthesis_of_various_secondary_metabolites_-_part_2_	101	183	104	278	159	137	256	116	157	120	89	79	119	89	134	219	88	156	123	95	143	98	247	124	99	116	155	74	106	120	128	94	124	99	87	106	107	120	214	196	185	158	276	208	157
EC:1.1.1.387	L-serine_3-dehydrogenase_(NAD(+))	09190_Not_Included_in_Pathway_or_Brite	09191_Unclassified:_metabolism	99980_Enzymes_with_EC_numbers	2	2	3	7	3	8	4	3	2	0	2	0	4	5	7	0	0	1	0	0	4	3	1	1	0	0	2	1	0	0	0	2	8	1	1	1	4	0	0	1	8	1	2	5	4
EC:1.1.1.4	(R,R)-butanediol_dehydrogenase	09100_Metabolism	09101_Carbohydrate_metabolism	00650_Butanoate_metabolism_	2275	2585	2704	2356	2254	2579	2130	2817	2464	2676	2852	2617	2884	3841	3615	2852	4026	2517	2725	2124	1936	2250	4259	2925	2618	2228	2492	2904	3769	2472	3523	2061	2175	1662	2939	4274	2417	2368	2528	3861	2336	3176	2754	2509	1994
EC:1.1.1.40	Malate_dehydrogenase_(oxaloacetate-decarboxylating)_(NADP(+))	09100_Metabolism	09101_Carbohydrate_metabolism	00620_Pyruvate_metabolism_	27264	25230	22018	24900	22455	21382	24821	24149	23260	24177	24238	23531	23768	28130	25240	24347	22074	25239	25073	23572	25456	23844	24354	24789	27078	24487	22495	24121	27121	25883	24676	26703	22427	23462	23182	27396	26302	23465	21776	21867	24594	22484	22110	23421	25999
EC:1.1.1.40	Malate_dehydrogenase_(oxaloacetate-decarboxylating)_(NADP(+))	09100_Metabolism	09102_Energy_metabolism	00710_Carbon_fixation_in_photosynthetic_organisms_	27264	25230	22018	24900	22455	21382	24821	24149	23260	24177	24238	23531	23768	28130	25240	24347	22074	25239	25073	23572	25456	23844	24354	24789	27078	24487	22495	24121	27121	25883	24676	26703	22427	23462	23182	27396	26302	23465	21776	21867	24594	22484	22110	23421	25999
EC:1.1.1.40	Malate_dehydrogenase_(oxaloacetate-decarboxylating)_(NADP(+))	09150_Organismal_Systems	09152_Endocrine_system	03320_PPAR_signaling_pathway_	27264	25230	22018	24900	22455	21382	24821	24149	23260	24177	24238	23531	23768	28130	25240	24347	22074	25239	25073	23572	25456	23844	24354	24789	27078	24487	22495	24121	27121	25883	24676	26703	22427	23462	23182	27396	26302	23465	21776	21867	24594	22484	22110	23421	25999
EC:1.1.1.41	Isocitrate_dehydrogenase_(NAD(+))	09100_Metabolism	09101_Carbohydrate_metabolism	00020_Citrate_cycle_(TCA_cycle)_	5609	5730	5679	6840	7400	5448	7012	6357	6324	6116	6148	6695	6358	5801	5862	6918	6229	6311	6115	6662	6798	6712	6157	6261	6367	7262	6742	6640	6032	5900	6719	6800	6851	6536	6427	5384	7093	6621	6219	5559	5460	6032	5972	6187	6749
EC:1.1.1.42	Isocitrate_dehydrogenase_(NADP(+))	09100_Metabolism	09101_Carbohydrate_metabolism	00020_Citrate_cycle_(TCA_cycle)_	44191	44169	42896	44098	43321	43314	44524	42949	43638	42880	43238	43287	43101	42155	42578	42353	41808	43105	41933	42936	44287	43162	42133	42757	43323	43791	43078	41905	42886	43248	42540	44048	43208	43161	42379	43829	44386	42881	41452	39421	42787	40952	41778	41042	44151
EC:1.1.1.42	Isocitrate_dehydrogenase_(NADP(+))	09100_Metabolism	09102_Energy_metabolism	00720_Carbon_fixation_pathways_in_prokaryotes_	44191	44169	42896	44098	43321	43314	44524	42949	43638	42880	43238	43287	43101	42155	42578	42353	41808	43105	41933	42936	44287	43162	42133	42757	43323	43791	43078	41905	42886	43248	42540	44048	43208	43161	42379	43829	44386	42881	41452	39421	42787	40952	41778	41042	44151
EC:1.1.1.42	Isocitrate_dehydrogenase_(NADP(+))	09100_Metabolism	09106_Metabolism_of_other_amino_acids	00480_Glutathione_metabolism_	44191	44169	42896	44098	43321	43314	44524	42949	43638	42880	43238	43287	43101	42155	42578	42353	41808	43105	41933	42936	44287	43162	42133	42757	43323	43791	43078	41905	42886	43248	42540	44048	43208	43161	42379	43829	44386	42881	41452	39421	42787	40952	41778	41042	44151
EC:1.1.1.42	Isocitrate_dehydrogenase_(NADP(+))	09140_Cellular_Processes	09141_Transport_and_catabolism	04146_Peroxisome_	44191	44169	42896	44098	43321	43314	44524	42949	43638	42880	43238	43287	43101	42155	42578	42353	41808	43105	41933	42936	44287	43162	42133	42757	43323	43791	43078	41905	42886	43248	42540	44048	43208	43161	42379	43829	44386	42881	41452	39421	42787	40952	41778	41042	44151
EC:1.1.1.42	Isocitrate_dehydrogenase_(NADP(+))	09160_Human_Diseases	09161_Cancer:_overview	05230_Central_carbon_metabolism_in_cancer_	44191	44169	42896	44098	43321	43314	44524	42949	43638	42880	43238	43287	43101	42155	42578	42353	41808	43105	41933	42936	44287	43162	42133	42757	43323	43791	43078	41905	42886	43248	42540	44048	43208	43161	42379	43829	44386	42881	41452	39421	42787	40952	41778	41042	44151
EC:1.1.1.43	Phosphogluconate_2-dehydrogenase	09100_Metabolism	09101_Carbohydrate_metabolism	00030_Pentose_phosphate_pathway_	82	96	55	95	40	151	81	35	57	75	48	65	66	152	121	50	34	55	98	58	77	108	63	49	66	77	33	40	458	51	373	86	133	51	55	161	167	88	33	46	69	39	31	47	52
EC:1.1.1.43	Phosphogluconate_2-dehydrogenase	09100_Metabolism	09106_Metabolism_of_other_amino_acids	00480_Glutathione_metabolism_	82	96	55	95	40	151	81	35	57	75	48	65	66	152	121	50	34	55	98	58	77	108	63	49	66	77	33	40	458	51	373	86	133	51	55	161	167	88	33	46	69	39	31	47	52
EC:1.1.1.44	Phosphogluconate_dehydrogenase_(NADP(+)-dependent,_decarboxylating)	09100_Metabolism	09101_Carbohydrate_metabolism	00030_Pentose_phosphate_pathway_	33920	34403	36959	36177	37561	37555	36134	36397	36344	36206	36004	36293	36751	33407	34979	37000	37730	35822	35722	37421	35978	36488	35279	35915	35944	36316	37194	37122	34207	36606	35217	34856	37311	36419	37056	33530	34211	37039	38089	38410	35330	37701	37161	37889	34914
EC:1.1.1.44	Phosphogluconate_dehydrogenase_(NADP(+)-dependent,_decarboxylating)	09100_Metabolism	09106_Metabolism_of_other_amino_acids	00480_Glutathione_metabolism_	33920	34403	36959	36177	37561	37555	36134	36397	36344	36206	36004	36293	36751	33407	34979	37000	37730	35822	35722	37421	35978	36488	35279	35915	35944	36316	37194	37122	34207	36606	35217	34856	37311	36419	37056	33530	34211	37039	38089	38410	35330	37701	37161	37889	34914
EC:1.1.1.47	Glucose_1-dehydrogenase_(NAD(P)(+))	09100_Metabolism	09101_Carbohydrate_metabolism	00030_Pentose_phosphate_pathway_	4466	4359	4031	4027	3853	3533	3956	4861	4559	3978	4124	4391	4265	4941	4595	4500	4073	4628	4799	4488	4172	4297	4273	4547	4866	4288	4452	4665	5517	4538	4943	4168	4324	4042	4368	4473	5129	4502	4764	4690	4078	5378	4562	4730	4395
EC:1.1.1.48	D-galactose_1-dehydrogenase	09100_Metabolism	09101_Carbohydrate_metabolism	00052_Galactose_metabolism_	3655	3416	2766	2559	2343	2698	2639	2760	2494	2854	3001	2184	2642	4441	3654	2231	2847	2538	3256	2369	2423	2684	3308	3133	2927	2386	2373	2708	4516	2704	3824	2724	2203	2100	2725	4278	3540	2459	1745	3082	3111	2064	2359	2082	2643
EC:1.1.1.49	Glucose-6-phosphate_dehydrogenase_(NADP(+))	09100_Metabolism	09101_Carbohydrate_metabolism	00030_Pentose_phosphate_pathway_	36274	38196	37902	36775	37410	38003	37720	38336	38194	37312	37380	37540	38091	37719	37438	37387	38177	36965	38272	38455	36610	38050	36839	37966	37296	37065	38606	38519	37764	37856	38078	36251	38338	35900	38769	37518	37291	38204	38462	39576	38466	39088	38222	38649	37109
EC:1.1.1.49	Glucose-6-phosphate_dehydrogenase_(NADP(+))	09100_Metabolism	09106_Metabolism_of_other_amino_acids	00480_Glutathione_metabolism_	36274	38196	37902	36775	37410	38003	37720	38336	38194	37312	37380	37540	38091	37719	37438	37387	38177	36965	38272	38455	36610	38050	36839	37966	37296	37065	38606	38519	37764	37856	38078	36251	38338	35900	38769	37518	37291	38204	38462	39576	38466	39088	38222	38649	37109
EC:1.1.1.49	Glucose-6-phosphate_dehydrogenase_(NADP(+))	09160_Human_Diseases	09161_Cancer:_overview	05230_Central_carbon_metabolism_in_cancer_	36274	38196	37902	36775	37410	38003	37720	38336	38194	37312	37380	37540	38091	37719	37438	37387	38177	36965	38272	38455	36610	38050	36839	37966	37296	37065	38606	38519	37764	37856	38078	36251	38338	35900	38769	37518	37291	38204	38462	39576	38466	39088	38222	38649	37109
EC:1.1.1.49	Glucose-6-phosphate_dehydrogenase_(NADP(+))	09180_Brite_Hierarchies	09183_Protein_families:_signaling_and_cellular_processes	04147_Exosome_	36274	38196	37902	36775	37410	38003	37720	38336	38194	37312	37380	37540	38091	37719	37438	37387	38177	36965	38272	38455	36610	38050	36839	37966	37296	37065	38606	38519	37764	37856	38078	36251	38338	35900	38769	37518	37291	38204	38462	39576	38466	39088	38222	38649	37109
EC:1.1.1.51	3(or_17)-beta-hydroxysteroid_dehydrogenase	09100_Metabolism	09103_Lipid_metabolism	00140_Steroid_hormone_biosynthesis_	2269	1966	2087	2016	2121	1938	2030	1685	2040	2100	1930	2069	1840	2115	2308	1788	1754	2287	1936	1886	2161	1956	1900	2106	2275	2319	1759	1883	2299	1920	1989	2167	1667	1809	1806	1614	2147	1737	1778	1444	1597	1853	1583	1957	2040
EC:1.1.1.51	3(or_17)-beta-hydroxysteroid_dehydrogenase	09100_Metabolism	09103_Lipid_metabolism	00590_Arachidonic_acid_metabolism_	2269	1966	2087	2016	2121	1938	2030	1685	2040	2100	1930	2069	1840	2115	2308	1788	1754	2287	1936	1886	2161	1956	1900	2106	2275	2319	1759	1883	2299	1920	1989	2167	1667	1809	1806	1614	2147	1737	1778	1444	1597	1853	1583	1957	2040
EC:1.1.1.51	3(or_17)-beta-hydroxysteroid_dehydrogenase	09100_Metabolism	09108_Metabolism_of_cofactors_and_vitamins	00790_Folate_biosynthesis_	2269	1966	2087	2016	2121	1938	2030	1685	2040	2100	1930	2069	1840	2115	2308	1788	1754	2287	1936	1886	2161	1956	1900	2106	2275	2319	1759	1883	2299	1920	1989	2167	1667	1809	1806	1614	2147	1737	1778	1444	1597	1853	1583	1957	2040
EC:1.1.1.51	3(or_17)-beta-hydroxysteroid_dehydrogenase	09100_Metabolism	09111_Xenobiotics_biodegradation_and_metabolism	00984_Steroid_degradation_	2269	1966	2087	2016	2121	1938	2030	1685	2040	2100	1930	2069	1840	2115	2308	1788	1754	2287	1936	1886	2161	1956	1900	2106	2275	2319	1759	1883	2299	1920	1989	2167	1667	1809	1806	1614	2147	1737	1778	1444	1597	1853	1583	1957	2040
EC:1.1.1.51	3(or_17)-beta-hydroxysteroid_dehydrogenase	09150_Organismal_Systems	09152_Endocrine_system	04913_Ovarian_steroidogenesis_	2269	1966	2087	2016	2121	1938	2030	1685	2040	2100	1930	2069	1840	2115	2308	1788	1754	2287	1936	1886	2161	1956	1900	2106	2275	2319	1759	1883	2299	1920	1989	2167	1667	1809	1806	1614	2147	1737	1778	1444	1597	1853	1583	1957	2040
EC:1.1.1.53	3-alpha(or_20-beta)-hydroxysteroid_dehydrogenase	09100_Metabolism	09103_Lipid_metabolism	00140_Steroid_hormone_biosynthesis_	2764	2768	2763	2113	2434	2060	2286	3023	2802	2503	2497	2575	2737	3098	3062	2756	2455	2931	3358	2471	2163	2549	2818	3094	2832	2597	2915	3322	3524	2506	3091	2402	2431	2082	2942	2224	2659	2618	2832	3590	2643	3437	2692	2980	2388
EC:1.1.1.56	Ribitol_2-dehydrogenase	09100_Metabolism	09101_Carbohydrate_metabolism	00040_Pentose_and_glucuronate_interconversions_	602	454	585	436	483	544	513	525	448	471	521	424	549	957	597	462	415	488	590	438	473	474	576	544	655	421	455	470	928	487	792	411	432	458	445	497	626	469	420	760	528	535	508	537	345
EC:1.1.1.57	Fructuronate_reductase	09100_Metabolism	09101_Carbohydrate_metabolism	00040_Pentose_and_glucuronate_interconversions_	2971	2395	2607	2351	2224	2409	1948	2615	2400	2566	2760	2228	2718	4063	3001	2408	3039	2560	3116	2281	2228	2501	3186	2939	3090	2516	2398	2915	4118	2628	3289	2244	2589	2136	2630	3195	2978	2503	2268	3391	2453	2404	3045	2566	2177
EC:1.1.1.58	Tagaturonate_reductase	09100_Metabolism	09101_Carbohydrate_metabolism	00040_Pentose_and_glucuronate_interconversions_	4474	4041	3275	3476	3209	2700	3868	3942	3483	3370	3509	2871	3258	4298	3626	3181	2515	3342	3452	2849	4026	3315	3114	3763	4032	2964	3389	3692	4450	4535	3542	3235	3053	2985	3326	3688	4543	3415	2024	2667	3695	2114	2747	2791	3391
EC:1.1.1.6	Glycerol_dehydrogenase	09100_Metabolism	09101_Carbohydrate_metabolism	00640_Propanoate_metabolism_	1740	2169	3407	1540	410	5637	1981	511	1587	1116	1899	1667	1778	2849	1603	1157	3188	1346	904	1853	1518	1196	3374	803	699	286	536	729	1131	1060	1364	817	661	2280	1107	2922	1959	743	1917	1475	1652	923	4730	966	391
EC:1.1.1.6	Glycerol_dehydrogenase	09100_Metabolism	09103_Lipid_metabolism	00561_Glycerolipid_metabolism_	1740	2169	3407	1540	410	5637	1981	511	1587	1116	1899	1667	1778	2849	1603	1157	3188	1346	904	1853	1518	1196	3374	803	699	286	536	729	1131	1060	1364	817	661	2280	1107	2922	1959	743	1917	1475	1652	923	4730	966	391
EC:1.1.1.60	2-hydroxy-3-oxopropionate_reductase	09100_Metabolism	09101_Carbohydrate_metabolism	00630_Glyoxylate_and_dicarboxylate_metabolism_	13262	15188	12967	12765	13054	12575	13554	13845	12642	13951	13528	13606	12933	16349	16010	14296	15066	13526	14085	13315	12260	13392	16259	14313	13441	12435	12786	13143	14691	13528	14545	13365	12286	12692	14420	17624	12929	13505	14293	16745	15823	15660	13521	14484	14630
EC:1.1.1.61	4-hydroxybutyrate_dehydrogenase	09100_Metabolism	09101_Carbohydrate_metabolism	00650_Butanoate_metabolism_	173	232	140	310	196	184	291	155	205	181	127	115	169	157	169	252	128	192	164	129	182	141	289	157	138	161	199	128	144	159	179	140	156	135	142	136	157	158	270	231	252	207	322	245	208
EC:1.1.1.65	Pyridoxine_4-dehydrogenase	09100_Metabolism	09108_Metabolism_of_cofactors_and_vitamins	00750_Vitamin_B6_metabolism_	404	289	324	252	349	327	269	340	300	285	350	239	305	558	424	261	196	318	384	226	297	280	286	372	427	285	281	307	626	306	544	352	203	382	224	308	432	334	390	378	319	256	711	219	254
EC:1.1.1.67	Mannitol_2-dehydrogenase	09100_Metabolism	09101_Carbohydrate_metabolism	00051_Fructose_and_mannose_metabolism_	2382	2675	2893	2539	2562	2661	2307	3042	2514	2715	2873	2866	3043	3510	3359	3136	3717	2796	3145	2847	2236	2678	3672	3103	2955	2661	2917	3016	3879	2683	3513	2525	2731	2320	3185	3680	2595	2826	3751	4434	2925	4234	4006	3372	2911
EC:1.1.1.69	Gluconate_5-dehydrogenase	09190_Not_Included_in_Pathway_or_Brite	09191_Unclassified:_metabolism	99980_Enzymes_with_EC_numbers	11431	11922	10783	12171	11473	10744	11922	10767	10557	11264	11360	11343	10822	13497	12881	11751	11401	11796	11239	11126	11318	10937	13282	11528	12181	11128	10361	10403	12366	11104	11646	11475	10057	10398	10813	13215	11850	10828	11617	11723	11667	12038	11636	11826	12534
EC:1.1.1.76	(S,S)-butanediol_dehydrogenase	09100_Metabolism	09101_Carbohydrate_metabolism	00650_Butanoate_metabolism_	3386	3629	3820	3624	3192	3655	3051	4016	3528	3845	4307	3839	3910	5691	4821	4103	5840	3546	3521	2998	2932	3224	6095	3958	4047	3094	3500	3972	4692	3671	4623	2862	3159	2629	4072	6648	3524	3639	3318	5449	3398	4007	3953	3600	2862
EC:1.1.1.77	Lactaldehyde_reductase	09100_Metabolism	09101_Carbohydrate_metabolism	00630_Glyoxylate_and_dicarboxylate_metabolism_	21	8	9	18	6	17	53	3	37	35	8	12	6	203	16	21	8	13	30	9	16	31	40	8	7	17	4	6	172	12	43	5	8	2	7	9	17	90	8	15	24	6	32	40	12
EC:1.1.1.77	Lactaldehyde_reductase	09100_Metabolism	09101_Carbohydrate_metabolism	00640_Propanoate_metabolism_	21	8	9	18	6	17	53	3	37	35	8	12	6	203	16	21	8	13	30	9	16	31	40	8	7	17	4	6	172	12	43	5	8	2	7	9	17	90	8	15	24	6	32	40	12
EC:1.1.1.79	Glyoxylate_reductase_(NADP(+))	09100_Metabolism	09101_Carbohydrate_metabolism	00030_Pentose_phosphate_pathway_	11624	11839	9599	10355	9304	9267	9834	10182	10064	10086	10512	10265	9727	14194	11707	9860	10101	10364	10654	9653	9932	10094	11749	10645	11553	9896	9193	9469	12964	9849	11794	10801	9194	10140	9746	14081	11778	10219	8796	9904	10560	9690	9305	9344	10623
EC:1.1.1.79	Glyoxylate_reductase_(NADP(+))	09100_Metabolism	09101_Carbohydrate_metabolism	00620_Pyruvate_metabolism_	11624	11839	9599	10355	9304	9267	9834	10182	10064	10086	10512	10265	9727	14194	11707	9860	10101	10364	10654	9653	9932	10094	11749	10645	11553	9896	9193	9469	12964	9849	11794	10801	9194	10140	9746	14081	11778	10219	8796	9904	10560	9690	9305	9344	10623
EC:1.1.1.79	Glyoxylate_reductase_(NADP(+))	09100_Metabolism	09101_Carbohydrate_metabolism	00630_Glyoxylate_and_dicarboxylate_metabolism_	11624	11839	9599	10355	9304	9267	9834	10182	10064	10086	10512	10265	9727	14194	11707	9860	10101	10364	10654	9653	9932	10094	11749	10645	11553	9896	9193	9469	12964	9849	11794	10801	9194	10140	9746	14081	11778	10219	8796	9904	10560	9690	9305	9344	10623
EC:1.1.1.79	Glyoxylate_reductase_(NADP(+))	09100_Metabolism	09101_Carbohydrate_metabolism	00650_Butanoate_metabolism_	11624	11839	9599	10355	9304	9267	9834	10182	10064	10086	10512	10265	9727	14194	11707	9860	10101	10364	10654	9653	9932	10094	11749	10645	11553	9896	9193	9469	12964	9849	11794	10801	9194	10140	9746	14081	11778	10219	8796	9904	10560	9690	9305	9344	10623
EC:1.1.1.79	Glyoxylate_reductase_(NADP(+))	09100_Metabolism	09105_Amino_acid_metabolism	00260_Glycine,_serine_and_threonine_metabolism_	11624	11839	9599	10355	9304	9267	9834	10182	10064	10086	10512	10265	9727	14194	11707	9860	10101	10364	10654	9653	9932	10094	11749	10645	11553	9896	9193	9469	12964	9849	11794	10801	9194	10140	9746	14081	11778	10219	8796	9904	10560	9690	9305	9344	10623
EC:1.1.1.8	Glycerol-3-phosphate_dehydrogenase_(NAD(+))	09100_Metabolism	09103_Lipid_metabolism	00564_Glycerophospholipid_metabolism_	52	67	89	85	104	55	80	84	62	45	92	75	66	50	79	79	67	65	86	75	80	83	68	70	64	77	101	85	75	73	73	76	97	62	82	53	82	91	80	51	67	51	98	69	77
EC:1.1.1.8	Glycerol-3-phosphate_dehydrogenase_(NAD(+))	09130_Environmental_Information_Processing	09132_Signal_transduction	04011_MAPK_signaling_pathway_-_yeast_	52	67	89	85	104	55	80	84	62	45	92	75	66	50	79	79	67	65	86	75	80	83	68	70	64	77	101	85	75	73	73	76	97	62	82	53	82	91	80	51	67	51	98	69	77
EC:1.1.1.81	Hydroxypyruvate_reductase	09100_Metabolism	09101_Carbohydrate_metabolism	00030_Pentose_phosphate_pathway_	31630	32664	28713	31840	30360	28733	30016	29438	29069	30689	31309	29703	28905	34542	32615	29021	30571	29153	29820	29334	30101	29427	31716	30587	31454	29158	28589	27328	33292	29154	31666	31742	28597	29798	28926	37145	31838	29865	27299	28789	31324	27717	28076	27472	31616
EC:1.1.1.81	Hydroxypyruvate_reductase	09100_Metabolism	09101_Carbohydrate_metabolism	00620_Pyruvate_metabolism_	31630	32664	28713	31840	30360	28733	30016	29438	29069	30689	31309	29703	28905	34542	32615	29021	30571	29153	29820	29334	30101	29427	31716	30587	31454	29158	28589	27328	33292	29154	31666	31742	28597	29798	28926	37145	31838	29865	27299	28789	31324	27717	28076	27472	31616
EC:1.1.1.81	Hydroxypyruvate_reductase	09100_Metabolism	09101_Carbohydrate_metabolism	00630_Glyoxylate_and_dicarboxylate_metabolism_	31630	32664	28713	31840	30360	28733	30016	29438	29069	30689	31309	29703	28905	34542	32615	29021	30571	29153	29820	29334	30101	29427	31716	30587	31454	29158	28589	27328	33292	29154	31666	31742	28597	29798	28926	37145	31838	29865	27299	28789	31324	27717	28076	27472	31616
EC:1.1.1.81	Hydroxypyruvate_reductase	09100_Metabolism	09105_Amino_acid_metabolism	00260_Glycine,_serine_and_threonine_metabolism_	31630	32664	28713	31840	30360	28733	30016	29438	29069	30689	31309	29703	28905	34542	32615	29021	30571	29153	29820	29334	30101	29427	31716	30587	31454	29158	28589	27328	33292	29154	31666	31742	28597	29798	28926	37145	31838	29865	27299	28789	31324	27717	28076	27472	31616
EC:1.1.1.82	Malate_dehydrogenase_(NADP(+))	09100_Metabolism	09101_Carbohydrate_metabolism	00620_Pyruvate_metabolism_	2	0	1	3	2	1	1	1	1	1	3	1	3	3	0	0	5	1	2	0	2	1	1	0	1	2	1	3	3	1	2	0	1	0	2	1	1	2	0	3	0	0	0	2	1
EC:1.1.1.82	Malate_dehydrogenase_(NADP(+))	09100_Metabolism	09102_Energy_metabolism	00710_Carbon_fixation_in_photosynthetic_organisms_	2	0	1	3	2	1	1	1	1	1	3	1	3	3	0	0	5	1	2	0	2	1	1	0	1	2	1	3	3	1	2	0	1	0	2	1	1	2	0	3	0	0	0	2	1
EC:1.1.1.83	D-malate_dehydrogenase_(decarboxylating)	09100_Metabolism	09101_Carbohydrate_metabolism	00630_Glyoxylate_and_dicarboxylate_metabolism_	9048	10207	7795	8633	8162	7784	9306	8498	8301	8250	8423	8865	7994	11627	10231	8768	8052	8867	8921	8729	8347	8685	9682	8816	9454	8528	7688	7836	10443	8197	9551	9180	7663	7990	8451	11346	9809	8566	8581	8312	9823	9446	8161	8584	10216
EC:1.1.1.83	D-malate_dehydrogenase_(decarboxylating)	09100_Metabolism	09101_Carbohydrate_metabolism	00650_Butanoate_metabolism_	9048	10207	7795	8633	8162	7784	9306	8498	8301	8250	8423	8865	7994	11627	10231	8768	8052	8867	8921	8729	8347	8685	9682	8816	9454	8528	7688	7836	10443	8197	9551	9180	7663	7990	8451	11346	9809	8566	8581	8312	9823	9446	8161	8584	10216
EC:1.1.1.85	3-isopropylmalate_dehydrogenase	09100_Metabolism	09101_Carbohydrate_metabolism	00660_C5-Branched_dibasic_acid_metabolism_	42481	42451	43151	42878	43764	43198	42669	43426	43339	42849	42852	42965	43279	41306	42263	42562	42832	42545	42545	43212	43142	43072	41972	42755	42120	43327	43605	42800	42213	42570	42824	42693	43955	43550	43223	41648	42687	43308	42819	42475	42439	42809	42475	42544	42720
EC:1.1.1.85	3-isopropylmalate_dehydrogenase	09100_Metabolism	09105_Amino_acid_metabolism	00290_Valine,_leucine_and_isoleucine_biosynthesis_	42481	42451	43151	42878	43764	43198	42669	43426	43339	42849	42852	42965	43279	41306	42263	42562	42832	42545	42545	43212	43142	43072	41972	42755	42120	43327	43605	42800	42213	42570	42824	42693	43955	43550	43223	41648	42687	43308	42819	42475	42439	42809	42475	42544	42720
EC:1.1.1.85	3-isopropylmalate_dehydrogenase	09100_Metabolism	09110_Biosynthesis_of_other_secondary_metabolites	00966_Glucosinolate_biosynthesis_	42481	42451	43151	42878	43764	43198	42669	43426	43339	42849	42852	42965	43279	41306	42263	42562	42832	42545	42545	43212	43142	43072	41972	42755	42120	43327	43605	42800	42213	42570	42824	42693	43955	43550	43223	41648	42687	43308	42819	42475	42439	42809	42475	42544	42720
EC:1.1.1.86	Ketol-acid_reductoisomerase_(NADP(+))	09100_Metabolism	09105_Amino_acid_metabolism	00290_Valine,_leucine_and_isoleucine_biosynthesis_	39649	40588	41220	40561	41799	41505	40547	40632	40895	40306	40478	40799	40811	38556	40224	39918	40775	40532	39663	40558	40558	40893	40659	40581	38797	41364	40735	39791	39287	38927	40218	39564	41192	40272	40754	39212	39954	40303	40865	40279	39887	40899	40506	39987	40583
EC:1.1.1.86	Ketol-acid_reductoisomerase_(NADP(+))	09100_Metabolism	09108_Metabolism_of_cofactors_and_vitamins	00770_Pantothenate_and_CoA_biosynthesis_	39649	40588	41220	40561	41799	41505	40547	40632	40895	40306	40478	40799	40811	38556	40224	39918	40775	40532	39663	40558	40558	40893	40659	40581	38797	41364	40735	39791	39287	38927	40218	39564	41192	40272	40754	39212	39954	40303	40865	40279	39887	40899	40506	39987	40583
EC:1.1.1.87	Homoisocitrate_dehydrogenase	09100_Metabolism	09102_Energy_metabolism	00680_Methane_metabolism_	200	197	214	150	174	182	119	176	202	229	184	171	200	81	143	130	184	145	163	149	217	178	136	177	128	137	289	131	167	154	179	130	260	178	169	190	151	139	166	148	207	166	168	139	188
EC:1.1.1.87	Homoisocitrate_dehydrogenase	09100_Metabolism	09105_Amino_acid_metabolism	00300_Lysine_biosynthesis_	200	197	214	150	174	182	119	176	202	229	184	171	200	81	143	130	184	145	163	149	217	178	136	177	128	137	289	131	167	154	179	130	260	178	169	190	151	139	166	148	207	166	168	139	188
EC:1.1.1.88	Hydroxymethylglutaryl-CoA_reductase	09100_Metabolism	09109_Metabolism_of_terpenoids_and_polyketides	00900_Terpenoid_backbone_biosynthesis_	6793	6644	6558	8177	6884	7327	6827	6495	7357	7341	7064	6288	6742	5156	5825	5845	6316	6102	6576	7162	7282	6820	4504	6339	6786	6460	7122	5833	6309	6417	5875	7053	7646	6103	5908	6362	6632	6820	6346	5258	6991	5390	6126	6194	6819
EC:1.1.1.9	D-xylulose_reductase	09100_Metabolism	09101_Carbohydrate_metabolism	00040_Pentose_and_glucuronate_interconversions_	1336	1340	1470	1414	1176	1510	1143	1414	1153	1393	1528	1216	1619	2168	1841	1353	2038	1350	1508	1527	1152	1292	2151	1594	1523	1239	1342	1309	2018	1334	1722	1196	1200	1160	1398	2246	1442	1317	1625	2327	1521	1964	1652	1613	1429
EC:1.1.1.90	Aryl-alcohol_dehydrogenase	09100_Metabolism	09105_Amino_acid_metabolism	00350_Tyrosine_metabolism_	1718	1575	1339	970	1054	1093	1109	1367	1452	1225	1278	1127	1512	1987	1728	996	970	1485	1869	1256	1081	1422	1318	1687	1704	1366	1416	1588	2571	1300	2575	1245	1305	934	1322	1250	1747	1317	1102	1452	1347	1548	1310	1330	1232
EC:1.1.1.90	Aryl-alcohol_dehydrogenase	09100_Metabolism	09105_Amino_acid_metabolism	00360_Phenylalanine_metabolism_	1718	1575	1339	970	1054	1093	1109	1367	1452	1225	1278	1127	1512	1987	1728	996	970	1485	1869	1256	1081	1422	1318	1687	1704	1366	1416	1588	2571	1300	2575	1245	1305	934	1322	1250	1747	1317	1102	1452	1347	1548	1310	1330	1232
EC:1.1.1.90	Aryl-alcohol_dehydrogenase	09100_Metabolism	09111_Xenobiotics_biodegradation_and_metabolism	00623_Toluene_degradation_	1718	1575	1339	970	1054	1093	1109	1367	1452	1225	1278	1127	1512	1987	1728	996	970	1485	1869	1256	1081	1422	1318	1687	1704	1366	1416	1588	2571	1300	2575	1245	1305	934	1322	1250	1747	1317	1102	1452	1347	1548	1310	1330	1232
EC:1.1.1.90	Aryl-alcohol_dehydrogenase	09100_Metabolism	09111_Xenobiotics_biodegradation_and_metabolism	00622_Xylene_degradation_	1718	1575	1339	970	1054	1093	1109	1367	1452	1225	1278	1127	1512	1987	1728	996	970	1485	1869	1256	1081	1422	1318	1687	1704	1366	1416	1588	2571	1300	2575	1245	1305	934	1322	1250	1747	1317	1102	1452	1347	1548	1310	1330	1232
EC:1.1.1.91	Aryl-alcohol_dehydrogenase_(NADP(+))	09190_Not_Included_in_Pathway_or_Brite	09191_Unclassified:_metabolism	99980_Enzymes_with_EC_numbers	921	844	966	864	805	713	722	1170	1018	948	928	989	828	730	905	971	1047	943	981	881	976	905	842	1033	781	835	1041	1074	924	961	990	914	901	1218	987	720	1264	1046	1003	1146	832	1239	832	1065	817
EC:1.1.1.93	Tartrate_dehydrogenase	09100_Metabolism	09101_Carbohydrate_metabolism	00630_Glyoxylate_and_dicarboxylate_metabolism_	9075	10213	7801	8616	8179	7783	9321	8488	8278	8288	8467	8874	7962	11585	10198	8766	8062	8882	8965	8698	8349	8736	9680	8853	9432	8491	7695	7815	10394	8219	9564	9162	7668	7943	8416	11364	9827	8565	8564	8292	9805	9435	8201	8601	10226
EC:1.1.1.93	Tartrate_dehydrogenase	09100_Metabolism	09101_Carbohydrate_metabolism	00650_Butanoate_metabolism_	9075	10213	7801	8616	8179	7783	9321	8488	8278	8288	8467	8874	7962	11585	10198	8766	8062	8882	8965	8698	8349	8736	9680	8853	9432	8491	7695	7815	10394	8219	9564	9162	7668	7943	8416	11364	9827	8565	8564	8292	9805	9435	8201	8601	10226
EC:1.1.1.94	Glycerol-3-phosphate_dehydrogenase_(NAD(P)(+))	09100_Metabolism	09103_Lipid_metabolism	00564_Glycerophospholipid_metabolism_	41565	40248	40926	41311	41500	40710	42104	41847	41387	41541	41528	41959	42196	41670	41351	43140	42123	41995	41866	42145	41493	41682	42197	41344	43055	42592	42207	43196	40142	43421	40505	42604	41773	42371	42296	41558	40480	42116	42289	41785	41621	41924	41710	43157	42073
EC:1.1.1.95	Phosphoglycerate_dehydrogenase	09100_Metabolism	09102_Energy_metabolism	00680_Methane_metabolism_	72974	72878	74411	75961	77313	73624	74317	74184	73642	75448	75061	75071	74029	73207	74939	75644	75834	75704	73633	74551	76199	73981	74881	74648	75934	75917	73405	74479	73634	75346	72037	75532	73518	75557	73926	73659	72433	74620	75824	74347	72237	75813	73102	75480	75801
EC:1.1.1.95	Phosphoglycerate_dehydrogenase	09100_Metabolism	09105_Amino_acid_metabolism	00260_Glycine,_serine_and_threonine_metabolism_	72974	72878	74411	75961	77313	73624	74317	74184	73642	75448	75061	75071	74029	73207	74939	75644	75834	75704	73633	74551	76199	73981	74881	74648	75934	75917	73405	74479	73634	75346	72037	75532	73518	75557	73926	73659	72433	74620	75824	74347	72237	75813	73102	75480	75801
EC:1.1.1.95	Phosphoglycerate_dehydrogenase	09100_Metabolism	09105_Amino_acid_metabolism	00270_Cysteine_and_methionine_metabolism_	72974	72878	74411	75961	77313	73624	74317	74184	73642	75448	75061	75071	74029	73207	74939	75644	75834	75704	73633	74551	76199	73981	74881	74648	75934	75917	73405	74479	73634	75346	72037	75532	73518	75557	73926	73659	72433	74620	75824	74347	72237	75813	73102	75480	75801
EC:1.1.1.95	Phosphoglycerate_dehydrogenase	09180_Brite_Hierarchies	09183_Protein_families:_signaling_and_cellular_processes	04147_Exosome_	72974	72878	74411	75961	77313	73624	74317	74184	73642	75448	75061	75071	74029	73207	74939	75644	75834	75704	73633	74551	76199	73981	74881	74648	75934	75917	73405	74479	73634	75346	72037	75532	73518	75557	73926	73659	72433	74620	75824	74347	72237	75813	73102	75480	75801
EC:1.1.2.3	L-lactate_dehydrogenase_(cytochrome)	09100_Metabolism	09101_Carbohydrate_metabolism	00620_Pyruvate_metabolism_	13768	14183	12762	12442	12233	11553	12167	13632	12786	12958	13387	13540	12896	16666	14538	13330	13335	13480	14116	12385	12206	12977	14578	14074	14461	13044	12510	13593	16133	13257	15473	13116	12486	12527	13462	15700	14238	13166	12438	14719	13331	14145	12755	13098	13440
EC:1.1.2.4	D-lactate_dehydrogenase_(cytochrome)	09100_Metabolism	09101_Carbohydrate_metabolism	00620_Pyruvate_metabolism_	8704	8571	8015	8069	8141	7416	7811	8324	8026	8270	8298	8372	8131	10167	9162	8315	8170	8667	8587	8025	8215	8146	9174	8768	9013	8439	7746	8040	9685	8083	8987	8964	7479	9093	8048	9196	8823	8142	8143	8702	8242	8934	7996	8246	8586
EC:1.1.2.6	Polyvinyl_alcohol_dehydrogenase_(cytochrome)	09190_Not_Included_in_Pathway_or_Brite	09191_Unclassified:_metabolism	99980_Enzymes_with_EC_numbers	1029	1146	844	1161	697	753	838	1162	1140	906	926	1116	888	1286	1053	683	764	882	1003	898	1181	1033	891	1066	1009	927	926	855	1180	862	979	999	973	1085	812	826	1787	1026	607	576	839	767	641	803	915
EC:1.1.2.7	Methanol_dehydrogenase_(cytochrome_c)	09100_Metabolism	09101_Carbohydrate_metabolism	00010_Glycolysis_Gluconeogenesis_	611	513	375	430	493	384	366	535	464	579	443	362	455	367	462	400	353	400	487	411	471	467	438	535	361	389	499	362	461	450	389	445	489	542	447	409	435	431	464	514	610	497	436	541	433
EC:1.1.2.7	Methanol_dehydrogenase_(cytochrome_c)	09100_Metabolism	09102_Energy_metabolism	00680_Methane_metabolism_	611	513	375	430	493	384	366	535	464	579	443	362	455	367	462	400	353	400	487	411	471	467	438	535	361	389	499	362	461	450	389	445	489	542	447	409	435	431	464	514	610	497	436	541	433
EC:1.1.2.7	Methanol_dehydrogenase_(cytochrome_c)	09100_Metabolism	09111_Xenobiotics_biodegradation_and_metabolism	00625_Chloroalkane_and_chloroalkene_degradation_	611	513	375	430	493	384	366	535	464	579	443	362	455	367	462	400	353	400	487	411	471	467	438	535	361	389	499	362	461	450	389	445	489	542	447	409	435	431	464	514	610	497	436	541	433
EC:1.1.2.8	Alcohol_dehydrogenase_(cytochrome_c)	09100_Metabolism	09101_Carbohydrate_metabolism	00010_Glycolysis_Gluconeogenesis_	6681	6660	6421	7159	8466	6585	6894	6741	6714	6356	6813	6566	6983	7787	7807	8120	7083	6883	7081	6748	7263	7126	7450	7412	7244	8055	7114	7079	8800	6535	7217	7387	6814	6652	7061	7160	7321	6910	6208	7231	6379	6069	6981	6394	7063
EC:1.1.2.8	Alcohol_dehydrogenase_(cytochrome_c)	09100_Metabolism	09111_Xenobiotics_biodegradation_and_metabolism	00625_Chloroalkane_and_chloroalkene_degradation_	6681	6660	6421	7159	8466	6585	6894	6741	6714	6356	6813	6566	6983	7787	7807	8120	7083	6883	7081	6748	7263	7126	7450	7412	7244	8055	7114	7079	8800	6535	7217	7387	6814	6652	7061	7160	7321	6910	6208	7231	6379	6069	6981	6394	7063
EC:1.1.3.12	Pyridoxine_4-oxidase	09100_Metabolism	09108_Metabolism_of_cofactors_and_vitamins	00750_Vitamin_B6_metabolism_	10	11	24	11	11	12	12	18	16	14	17	11	16	12	7	12	12	23	12	17	9	14	12	16	16	21	10	22	28	16	24	15	16	10	16	8	19	17	13	23	10	20	13	25	14
EC:1.1.3.15	(S)-2-hydroxy-acid_oxidase	09100_Metabolism	09101_Carbohydrate_metabolism	00630_Glyoxylate_and_dicarboxylate_metabolism_	38871	39464	40777	39941	40586	40263	39877	40293	40415	40084	39794	41862	40032	37189	40793	41463	41175	40493	39659	41092	39700	40527	40354	39723	39618	40587	40844	39656	37555	40365	38368	40721	40895	41529	41163	38743	38753	40458	43083	41790	40895	42488	41519	43074	40772
EC:1.1.3.15	(S)-2-hydroxy-acid_oxidase	09140_Cellular_Processes	09141_Transport_and_catabolism	04146_Peroxisome_	38871	39464	40777	39941	40586	40263	39877	40293	40415	40084	39794	41862	40032	37189	40793	41463	41175	40493	39659	41092	39700	40527	40354	39723	39618	40587	40844	39656	37555	40365	38368	40721	40895	41529	41163	38743	38753	40458	43083	41790	40895	42488	41519	43074	40772
EC:1.1.3.17	Choline_oxidase	09100_Metabolism	09105_Amino_acid_metabolism	00260_Glycine,_serine_and_threonine_metabolism_	0	1	1	0	2	1	2	0	0	0	0	0	1	1	1	4	0	0	1	0	0	0	1	0	0	0	3	1	2	3	0	3	0	2	0	0	2	0	0	1	0	1	0	0	1
EC:1.1.3.21	Glycerol-3-phosphate_oxidase	09100_Metabolism	09103_Lipid_metabolism	00564_Glycerophospholipid_metabolism_	31	6	10	18	10	14	15	19	12	21	6	11	15	7	21	14	9	22	21	17	22	24	18	12	8	11	16	12	16	13	9	19	17	10	12	10	13	14	5	6	16	10	8	0	18
EC:1.1.3.37	D-arabinono-1,4-lactone_oxidase	09190_Not_Included_in_Pathway_or_Brite	09191_Unclassified:_metabolism	99980_Enzymes_with_EC_numbers	293	387	445	277	402	309	368	534	432	425	385	524	394	309	419	545	521	459	447	394	304	389	442	453	381	405	486	575	365	416	428	349	421	316	551	338	274	435	571	654	387	745	396	527	356
EC:1.1.3.41	Alditol_oxidase	09100_Metabolism	09101_Carbohydrate_metabolism	00040_Pentose_and_glucuronate_interconversions_	982	861	1100	850	1029	873	930	1164	1047	1057	1070	1099	973	946	1010	1264	1085	1045	1146	1008	931	1049	824	1103	1245	976	1135	1321	1117	1345	985	834	1164	785	1150	837	809	1079	1108	1315	970	1186	982	1229	814
EC:1.1.3.41	Alditol_oxidase	09100_Metabolism	09101_Carbohydrate_metabolism	00051_Fructose_and_mannose_metabolism_	982	861	1100	850	1029	873	930	1164	1047	1057	1070	1099	973	946	1010	1264	1085	1045	1146	1008	931	1049	824	1103	1245	976	1135	1321	1117	1345	985	834	1164	785	1150	837	809	1079	1108	1315	970	1186	982	1229	814
EC:1.1.3.43	Paromamine_6'-oxidase	09100_Metabolism	09110_Biosynthesis_of_other_secondary_metabolites	00524_Neomycin,_kanamycin_and_gentamicin_biosynthesis_	0	1	1	3	0	2	0	0	0	0	0	1	2	1	2	2	0	2	1	0	0	0	3	1	0	2	1	0	2	0	3	3	1	0	2	0	1	0	0	0	1	1	2	4	2
EC:1.1.3.44	6'''-hydroxyneomycin_C_oxidase	09100_Metabolism	09110_Biosynthesis_of_other_secondary_metabolites	00524_Neomycin,_kanamycin_and_gentamicin_biosynthesis_	0	1	2	3	0	2	0	0	0	0	0	1	2	2	2	2	0	2	1	0	0	0	3	1	0	2	1	0	2	0	3	3	1	0	1	1	1	0	0	0	1	2	2	3	2
EC:1.1.3.45	Aclacinomycin-N_oxidase	09100_Metabolism	09109_Metabolism_of_terpenoids_and_polyketides	01057_Biosynthesis_of_type_II_polyketide_products_	79	79	104	102	74	63	55	79	94	43	86	65	98	76	82	73	63	73	69	50	109	65	57	52	66	70	60	85	141	120	97	41	110	63	54	56	131	72	46	79	56	78	40	53	81
EC:1.1.3.46	4-hydroxymandelate_oxidase	09100_Metabolism	09109_Metabolism_of_terpenoids_and_polyketides	01055_Biosynthesis_of_vancomycin_group_antibiotics_	2310	2525	2234	2312	2229	1875	2230	2775	2779	2318	2374	2684	2439	3127	2702	2468	2312	2460	2728	2512	2541	2653	2199	2695	2690	2424	2510	2601	2961	2509	2468	2527	2450	2358	2503	2061	3034	2364	2378	2434	2329	2708	2470	2737	2445
EC:1.1.3.46	4-hydroxymandelate_oxidase	09100_Metabolism	09110_Biosynthesis_of_other_secondary_metabolites	00261_Monobactam_biosynthesis_	2310	2525	2234	2312	2229	1875	2230	2775	2779	2318	2374	2684	2439	3127	2702	2468	2312	2460	2728	2512	2541	2653	2199	2695	2690	2424	2510	2601	2961	2509	2468	2527	2450	2358	2503	2061	3034	2364	2378	2434	2329	2708	2470	2737	2445
EC:1.1.3.47	5-(hydroxymethyl)furfural_oxidase	09100_Metabolism	09111_Xenobiotics_biodegradation_and_metabolism	00365_Furfural_degradation_	1658	1500	1861	1813	1956	1763	1779	1356	1577	1805	1658	1829	1421	1494	1827	1680	1611	1917	1447	1557	1924	1618	1565	1643	1828	1973	1403	1584	1531	1675	1487	1898	1379	1797	1522	1284	1616	1537	1689	1305	1356	1570	1400	1739	1770
EC:1.1.3.48	3-deoxy-alpha-D-manno-octulosonate_8-oxidase	09180_Brite_Hierarchies	09181_Protein_families:_metabolism	01005_Lipopolysaccharide_biosynthesis_proteins_	2214	1639	1712	1791	1741	1374	1822	1983	1680	1509	1752	1297	1823	1767	1455	1929	1253	1813	1666	1348	2035	1476	1459	1850	2268	1736	1831	2396	2241	2648	1608	1464	1680	1466	1618	1510	1835	1695	1049	1496	1438	1020	1476	1483	1491
EC:1.1.3.6	Cholesterol_oxidase	09100_Metabolism	09111_Xenobiotics_biodegradation_and_metabolism	00984_Steroid_degradation_	8420	7926	9137	8510	8658	7893	8284	10728	9906	9964	9208	10017	9316	8266	9288	10825	10331	9756	10524	9629	8820	9868	8504	9623	10039	9060	10487	11392	8951	10517	9384	9209	9999	9486	10380	8010	9176	10395	11184	12444	9972	12008	8996	12481	8598
EC:1.1.3.8	L-gulonolactone_oxidase	09100_Metabolism	09101_Carbohydrate_metabolism	00053_Ascorbate_and_aldarate_metabolism_	2454	2791	3002	2284	3088	2494	2257	3551	3048	3316	2882	3232	3066	2609	3116	3472	3537	3170	3606	3087	2430	3178	3202	3299	2810	2976	3427	3902	2627	3267	3023	2558	3421	2685	3860	2569	1960	3340	4012	5106	3481	4497	3340	4287	2719
EC:1.1.3.9	Galactose_oxidase	09100_Metabolism	09101_Carbohydrate_metabolism	00052_Galactose_metabolism_	14	13	14	10	16	17	15	15	17	15	16	27	19	13	20	22	18	20	14	14	18	23	18	18	27	19	15	11	32	16	17	21	17	19	19	22	25	33	24	14	20	18	37	22	16
EC:1.1.5.2	Quinoprotein_glucose_dehydrogenase_(PQQ,_quinone)	09100_Metabolism	09101_Carbohydrate_metabolism	00030_Pentose_phosphate_pathway_	9317	9193	9465	10444	11960	9568	10194	10028	9405	9193	9965	9664	9842	11159	10201	11614	9788	10016	9841	9739	10384	10075	10648	10195	10928	11236	10075	10239	12113	9982	11172	9719	10095	8802	9999	10042	10606	10421	9438	10759	8723	9497	10166	9789	10027
EC:1.1.5.3	Glycerol-3-phosphate_dehydrogenase	09100_Metabolism	09103_Lipid_metabolism	00564_Glycerophospholipid_metabolism_	48894	47504	47861	50131	49699	45880	47705	50427	49331	50764	49584	48962	49343	48152	50333	49784	50058	49119	49842	49267	48713	49394	48042	49732	50051	49404	50283	49521	49466	49857	49236	48976	50544	47929	49748	49738	47840	49915	49669	52864	50305	50771	46698	51622	49600
EC:1.1.5.4	Malate_dehydrogenase_(quinone)	09100_Metabolism	09101_Carbohydrate_metabolism	00020_Citrate_cycle_(TCA_cycle)_	6160	5496	5374	5777	5692	4983	5857	5571	5443	5293	5476	5250	5317	6275	5384	5843	4523	5893	5412	4750	6054	5366	5281	5604	6567	5733	5316	5965	7295	6529	6945	5309	5390	4896	5298	5481	6084	5728	4582	4866	4796	4652	5120	5311	5364
EC:1.1.5.4	Malate_dehydrogenase_(quinone)	09100_Metabolism	09101_Carbohydrate_metabolism	00620_Pyruvate_metabolism_	6160	5496	5374	5777	5692	4983	5857	5571	5443	5293	5476	5250	5317	6275	5384	5843	4523	5893	5412	4750	6054	5366	5281	5604	6567	5733	5316	5965	7295	6529	6945	5309	5390	4896	5298	5481	6084	5728	4582	4866	4796	4652	5120	5311	5364
EC:1.1.5.6	Formate_dehydrogenase-N	NA	NA	NA	0	0	0	0	1	1	1	0	3	1	0	0	1	3	3	1	1	0	1	1	2	1	0	0	1	1	0	3	4	5	1	0	0	0	2	2	1	2	0	2	2	0	0	1	2
EC:1.1.5.8	Quinate_dehydrogenase_(quinone)	09100_Metabolism	09105_Amino_acid_metabolism	00400_Phenylalanine,_tyrosine_and_tryptophan_biosynthesis_	74	44	77	67	61	121	175	47	88	89	75	65	135	339	84	102	49	164	124	38	107	157	129	105	162	122	66	132	541	197	1022	89	126	66	60	94	230	232	51	161	71	317	96	73	71
EC:1.1.9.1	Alcohol_dehydrogenase_(azurin)	09190_Not_Included_in_Pathway_or_Brite	09191_Unclassified:_metabolism	99980_Enzymes_with_EC_numbers	3535	2844	2561	2743	2427	2418	2536	3002	2936	2544	2573	2423	2847	3859	2894	2399	1993	2987	3485	2616	2833	2666	2449	3230	3452	3355	2665	3272	4402	2708	3134	2969	2542	2309	2584	2443	3599	2609	1899	2315	2147	2240	2164	2417	2573
EC:1.1.98.2	Glucose-6-phosphate_dehydrogenase_(coenzyme-F420)	09190_Not_Included_in_Pathway_or_Brite	09191_Unclassified:_metabolism	99980_Enzymes_with_EC_numbers	648	751	870	611	805	685	713	941	848	839	764	1027	833	726	833	1052	949	913	962	872	671	809	895	895	828	823	970	1150	779	849	908	731	873	616	1054	711	653	893	1128	1346	930	1398	923	1057	767
EC:1.1.98.3	Decaprenylphospho-beta-D-ribofuranose_2-dehydrogenase	09190_Not_Included_in_Pathway_or_Brite	09191_Unclassified:_metabolism	99980_Enzymes_with_EC_numbers	1689	1949	2048	1989	2137	1828	2015	2474	2617	2209	2092	2438	2389	2321	2292	2532	2354	2115	2522	2181	1997	2562	1922	2262	2275	2680	2597	2951	2243	2345	2055	2142	2529	2275	2444	1905	2262	2345	2765	2564	2133	2829	1911	3176	2184
EC:1.1.99.1	Choline_dehydrogenase	09100_Metabolism	09105_Amino_acid_metabolism	00260_Glycine,_serine_and_threonine_metabolism_	31710	30880	31600	31470	31467	30276	30839	28147	29358	31924	30923	32060	28884	35790	35679	30246	31052	33142	30119	28960	31609	30361	32916	31985	33852	32995	27274	29826	35297	30382	32963	32812	26889	30183	29356	32017	32648	29074	29642	29590	29153	31113	27495	31004	32093
EC:1.1.99.2	L-2-hydroxyglutarate_dehydrogenase	09100_Metabolism	09101_Carbohydrate_metabolism	00650_Butanoate_metabolism_	2016	2178	2365	1775	2403	1972	1719	2711	2371	2633	2254	2375	2403	1950	2413	2658	2733	2537	2846	2382	1926	2490	2577	2565	2116	2224	2690	3048	1953	2487	2389	1941	2655	2129	3030	1973	1529	2636	3069	4137	2815	3379	2507	3392	1989
EC:1.1.99.21	D-sorbitol_dehydrogenase_(acceptor)	09100_Metabolism	09101_Carbohydrate_metabolism	00051_Fructose_and_mannose_metabolism_	673	550	739	707	545	892	427	617	509	736	941	504	813	1512	1157	610	1361	544	623	439	455	551	1443	771	857	441	500	602	1256	668	1086	428	420	461	671	1598	719	580	392	1189	596	482	717	518	331
EC:1.1.99.24	Hydroxyacid-oxoacid_transhydrogenase	09190_Not_Included_in_Pathway_or_Brite	09191_Unclassified:_metabolism	99980_Enzymes_with_EC_numbers	11	16	13	15	21	11	11	20	12	20	10	14	18	10	19	29	16	14	18	17	17	16	22	16	18	21	10	14	9	18	12	20	16	9	15	10	16	16	24	24	19	18	21	24	19
EC:1.1.99.28	Glucose-fructose_oxidoreductase	09190_Not_Included_in_Pathway_or_Brite	09191_Unclassified:_metabolism	99980_Enzymes_with_EC_numbers	770	552	606	652	579	514	639	602	543	602	653	479	643	532	574	682	512	621	636	548	663	576	441	627	762	530	640	713	744	856	568	527	646	499	564	532	672	562	422	517	533	382	514	548	462
EC:1.1.99.3	Gluconate_2-dehydrogenase_(acceptor)	09100_Metabolism	09101_Carbohydrate_metabolism	00030_Pentose_phosphate_pathway_	1219	1579	1536	1739	1555	1416	2032	1656	1713	1660	1394	1658	1504	2053	1552	2166	1621	1696	1663	1456	1418	1616	2089	1561	1524	1516	1789	1792	2232	1541	1842	1317	1933	1250	1676	1398	1270	1924	2132	2119	1800	2329	1916	2094	1526
EC:1.1.99.31	(S)-mandelate_dehydrogenase	09100_Metabolism	09111_Xenobiotics_biodegradation_and_metabolism	00627_Aminobenzoate_degradation_	1746	1535	1897	1840	1926	1842	1845	1391	1590	1892	1716	1848	1507	1655	1928	1708	1686	1945	1474	1587	1943	1687	1710	1695	1965	1967	1448	1640	1686	1745	1597	1809	1652	1752	1578	1388	1695	1569	1703	1479	1518	1659	1433	1843	1779
EC:1.1.99.38	2-deoxy-scyllo-inosamine_dehydrogenase_(AdoMet-dependent)	09100_Metabolism	09110_Biosynthesis_of_other_secondary_metabolites	00524_Neomycin,_kanamycin_and_gentamicin_biosynthesis_	0	0	0	1	0	0	0	0	0	0	0	0	0	0	0	0	0	0	0	0	0	0	1	0	0	0	0	0	1	0	2	0	1	0	1	0	0	0	0	0	1	0	0	3	1
EC:1.10.2.2	Quinol--cytochrome-c_reductase	NA	NA	NA	13253	13044	10762	11957	10841	10449	12003	11815	11455	11816	11723	11681	11608	14666	12713	11191	10624	12219	12406	11322	12100	11752	12540	12575	12536	12048	10923	11201	14285	11749	13274	13052	10729	11739	11373	13557	13499	11448	10447	11011	11999	11363	10655	10687	12748
EC:1.10.3.1	Catechol_oxidase	09100_Metabolism	09105_Amino_acid_metabolism	00350_Tyrosine_metabolism_	0	1	0	1	3	0	0	1	0	1	2	1	0	2	0	3	2	2	0	0	1	0	3	1	1	3	1	1	1	2	6	2	2	0	0	1	0	0	2	0	1	1	4	1	1
EC:1.10.3.1	Catechol_oxidase	09100_Metabolism	09110_Biosynthesis_of_other_secondary_metabolites	00950_Isoquinoline_alkaloid_biosynthesis_	0	1	0	1	3	0	0	1	0	1	2	1	0	2	0	3	2	2	0	0	1	0	3	1	1	3	1	1	1	2	6	2	2	0	0	1	0	0	2	0	1	1	4	1	1
EC:1.10.3.11	Ubiquinol_oxidase_(non-electrogenic)	09190_Not_Included_in_Pathway_or_Brite	09191_Unclassified:_metabolism	99980_Enzymes_with_EC_numbers	2218	2072	2307	2353	2247	2196	2168	1823	2099	2186	2089	2356	1912	2218	2262	1988	1868	2343	1993	1968	2306	2090	2017	2200	2481	2534	1894	2132	2289	2090	2057	2329	1979	1998	1901	1741	2312	2102	1981	1619	1720	1904	1626	2193	2217
EC:1.10.3.12	Menaquinol_oxidase_(H(+)-transporting)	NA	NA	NA	518	851	560	1491	805	699	1403	595	756	628	475	514	689	536	743	1220	523	826	625	586	831	517	1397	668	532	678	858	394	527	661	711	591	679	553	540	573	621	637	1201	986	886	1022	1433	1067	950
EC:1.10.3.3	L-ascorbate_oxidase	09100_Metabolism	09101_Carbohydrate_metabolism	00053_Ascorbate_and_aldarate_metabolism_	617	500	350	244	283	264	268	405	472	315	338	280	449	695	544	188	228	404	579	377	320	359	367	533	523	407	385	426	823	321	555	387	315	230	342	357	565	290	198	260	292	332	282	271	341
EC:1.10.9.1	Plastoquinol--plastocyanin_reductase	NA	NA	NA	2176	2746	3934	1864	1033	5948	2677	1203	2435	1642	2139	2444	2352	2610	1977	1789	3044	1996	1617	2601	2172	1916	2989	1329	1287	1332	1416	1550	1173	1679	1657	1503	1460	3039	1743	2494	2399	1261	3083	1902	2294	2112	5126	1966	1182
EC:1.11.1.10	Chloride_peroxidase	09190_Not_Included_in_Pathway_or_Brite	09191_Unclassified:_metabolism	99980_Enzymes_with_EC_numbers	9183	9838	8284	8521	7630	8403	9076	7545	7362	8737	8902	7813	7748	11874	10894	7606	9064	8035	8693	7108	7656	8193	10284	8858	8547	7338	6982	7520	11659	8292	12207	8399	6940	6896	8045	12646	9948	7783	6542	8823	9661	7281	7239	6909	8357
EC:1.11.1.15	Peroxiredoxin	NA	NA	NA	91875	90614	91704	93181	90234	95198	93873	91521	94151	91106	91672	92045	92647	87419	88795	90599	90456	90981	90169	93539	94306	92295	87828	89204	90136	91556	91662	90017	87127	91739	87636	93120	92732	94665	90072	88802	93118	90876	92407	85082	90840	89138	93528	90810	92139
EC:1.11.1.19	Dye_decolorizing_peroxidase	09190_Not_Included_in_Pathway_or_Brite	09191_Unclassified:_metabolism	99980_Enzymes_with_EC_numbers	176	218	262	203	285	222	193	249	251	239	243	281	253	280	238	333	288	246	310	283	204	269	175	290	319	235	292	311	239	313	289	203	274	238	270	218	180	273	299	394	274	287	318	355	210
EC:1.11.1.21	Catalase_peroxidase	09100_Metabolism	09105_Amino_acid_metabolism	00360_Phenylalanine_metabolism_	18831	17671	18422	16298	15289	18549	16303	17916	18075	17065	17145	16900	17468	19553	16825	17019	17163	17776	17731	15988	16765	16822	18412	17185	17445	16195	16416	18712	18330	17884	17826	15854	16047	17343	16973	17397	17635	16422	16342	18184	16361	16427	18504	17173	14815
EC:1.11.1.21	Catalase_peroxidase	09100_Metabolism	09105_Amino_acid_metabolism	00380_Tryptophan_metabolism_	18831	17671	18422	16298	15289	18549	16303	17916	18075	17065	17145	16900	17468	19553	16825	17019	17163	17776	17731	15988	16765	16822	18412	17185	17445	16195	16416	18712	18330	17884	17826	15854	16047	17343	16973	17397	17635	16422	16342	18184	16361	16427	18504	17173	14815
EC:1.11.1.21	Catalase_peroxidase	09100_Metabolism	09110_Biosynthesis_of_other_secondary_metabolites	00940_Phenylpropanoid_biosynthesis_	18831	17671	18422	16298	15289	18549	16303	17916	18075	17065	17145	16900	17468	19553	16825	17019	17163	17776	17731	15988	16765	16822	18412	17185	17445	16195	16416	18712	18330	17884	17826	15854	16047	17343	16973	17397	17635	16422	16342	18184	16361	16427	18504	17173	14815
EC:1.11.1.21	Catalase_peroxidase	09100_Metabolism	09111_Xenobiotics_biodegradation_and_metabolism	00983_Drug_metabolism_-_other_enzymes_	18831	17671	18422	16298	15289	18549	16303	17916	18075	17065	17145	16900	17468	19553	16825	17019	17163	17776	17731	15988	16765	16822	18412	17185	17445	16195	16416	18712	18330	17884	17826	15854	16047	17343	16973	17397	17635	16422	16342	18184	16361	16427	18504	17173	14815
EC:1.11.1.5	Cytochrome-c_peroxidase	09190_Not_Included_in_Pathway_or_Brite	09191_Unclassified:_metabolism	99980_Enzymes_with_EC_numbers	35628	29235	28536	34909	31276	27568	35015	33661	32382	32495	32413	31238	32077	33361	30061	35178	28295	33214	33371	33302	36109	32510	26605	31745	39681	33426	32443	35770	32221	39129	28583	36593	31579	31599	30770	30823	34327	33307	29195	26601	31318	27182	29275	34232	33336
EC:1.11.1.6	Catalase	09100_Metabolism	09101_Carbohydrate_metabolism	00630_Glyoxylate_and_dicarboxylate_metabolism_	22834	22930	20111	22224	20245	19367	22751	22328	21211	21451	21390	21399	21199	25683	23458	22633	21026	22022	23048	21839	21962	21910	22256	22654	23988	21522	20976	21926	26026	23352	24849	22973	20995	21122	21263	25172	24799	22419	21776	22226	23173	23475	20645	23020	23676
EC:1.11.1.6	Catalase	09100_Metabolism	09105_Amino_acid_metabolism	00380_Tryptophan_metabolism_	22834	22930	20111	22224	20245	19367	22751	22328	21211	21451	21390	21399	21199	25683	23458	22633	21026	22022	23048	21839	21962	21910	22256	22654	23988	21522	20976	21926	26026	23352	24849	22973	20995	21122	21263	25172	24799	22419	21776	22226	23173	23475	20645	23020	23676
EC:1.11.1.6	Catalase	09100_Metabolism	09110_Biosynthesis_of_other_secondary_metabolites	00404_Staurosporine_biosynthesis_	22834	22930	20111	22224	20245	19367	22751	22328	21211	21451	21390	21399	21199	25683	23458	22633	21026	22022	23048	21839	21962	21910	22256	22654	23988	21522	20976	21926	26026	23352	24849	22973	20995	21122	21263	25172	24799	22419	21776	22226	23173	23475	20645	23020	23676
EC:1.11.1.6	Catalase	09130_Environmental_Information_Processing	09132_Signal_transduction	04016_MAPK_signaling_pathway_-_plant_	22834	22930	20111	22224	20245	19367	22751	22328	21211	21451	21390	21399	21199	25683	23458	22633	21026	22022	23048	21839	21962	21910	22256	22654	23988	21522	20976	21926	26026	23352	24849	22973	20995	21122	21263	25172	24799	22419	21776	22226	23173	23475	20645	23020	23676
EC:1.11.1.6	Catalase	09130_Environmental_Information_Processing	09132_Signal_transduction	04011_MAPK_signaling_pathway_-_yeast_	22834	22930	20111	22224	20245	19367	22751	22328	21211	21451	21390	21399	21199	25683	23458	22633	21026	22022	23048	21839	21962	21910	22256	22654	23988	21522	20976	21926	26026	23352	24849	22973	20995	21122	21263	25172	24799	22419	21776	22226	23173	23475	20645	23020	23676
EC:1.11.1.6	Catalase	09130_Environmental_Information_Processing	09132_Signal_transduction	04068_FoxO_signaling_pathway_	22834	22930	20111	22224	20245	19367	22751	22328	21211	21451	21390	21399	21199	25683	23458	22633	21026	22022	23048	21839	21962	21910	22256	22654	23988	21522	20976	21926	26026	23352	24849	22973	20995	21122	21263	25172	24799	22419	21776	22226	23173	23475	20645	23020	23676
EC:1.11.1.6	Catalase	09140_Cellular_Processes	09141_Transport_and_catabolism	04146_Peroxisome_	22834	22930	20111	22224	20245	19367	22751	22328	21211	21451	21390	21399	21199	25683	23458	22633	21026	22022	23048	21839	21962	21910	22256	22654	23988	21522	20976	21926	26026	23352	24849	22973	20995	21122	21263	25172	24799	22419	21776	22226	23173	23475	20645	23020	23676
EC:1.11.1.6	Catalase	09150_Organismal_Systems	09149_Aging	04211_Longevity_regulating_pathway_	22834	22930	20111	22224	20245	19367	22751	22328	21211	21451	21390	21399	21199	25683	23458	22633	21026	22022	23048	21839	21962	21910	22256	22654	23988	21522	20976	21926	26026	23352	24849	22973	20995	21122	21263	25172	24799	22419	21776	22226	23173	23475	20645	23020	23676
EC:1.11.1.6	Catalase	09150_Organismal_Systems	09149_Aging	04212_Longevity_regulating_pathway_-_worm_	22834	22930	20111	22224	20245	19367	22751	22328	21211	21451	21390	21399	21199	25683	23458	22633	21026	22022	23048	21839	21962	21910	22256	22654	23988	21522	20976	21926	26026	23352	24849	22973	20995	21122	21263	25172	24799	22419	21776	22226	23173	23475	20645	23020	23676
EC:1.11.1.6	Catalase	09150_Organismal_Systems	09149_Aging	04213_Longevity_regulating_pathway_-_multiple_species_	22834	22930	20111	22224	20245	19367	22751	22328	21211	21451	21390	21399	21199	25683	23458	22633	21026	22022	23048	21839	21962	21910	22256	22654	23988	21522	20976	21926	26026	23352	24849	22973	20995	21122	21263	25172	24799	22419	21776	22226	23173	23475	20645	23020	23676
EC:1.11.1.6	Catalase	09160_Human_Diseases	09164_Neurodegenerative_disease	05014_Amyotrophic_lateral_sclerosis_	22834	22930	20111	22224	20245	19367	22751	22328	21211	21451	21390	21399	21199	25683	23458	22633	21026	22022	23048	21839	21962	21910	22256	22654	23988	21522	20976	21926	26026	23352	24849	22973	20995	21122	21263	25172	24799	22419	21776	22226	23173	23475	20645	23020	23676
EC:1.11.1.7	Peroxidase	09100_Metabolism	09106_Metabolism_of_other_amino_acids	00480_Glutathione_metabolism_	0	0	0	0	1	0	0	0	0	0	0	0	0	0	0	0	0	0	0	0	0	0	0	0	0	0	0	0	0	0	0	0	0	0	0	0	0	0	0	0	0	0	0	0	0
EC:1.11.1.7	Peroxidase	09100_Metabolism	09110_Biosynthesis_of_other_secondary_metabolites	00940_Phenylpropanoid_biosynthesis_	0	0	0	0	1	0	0	0	0	0	0	0	0	0	0	0	0	0	0	0	0	0	0	0	0	0	0	0	0	0	0	0	0	0	0	0	0	0	0	0	0	0	0	0	0
EC:1.11.1.7	Peroxidase	09150_Organismal_Systems	09154_Digestive_system	04970_Salivary_secretion_	0	0	0	0	1	0	0	0	0	0	0	0	0	0	0	0	0	0	0	0	0	0	0	0	0	0	0	0	0	0	0	0	0	0	0	0	0	0	0	0	0	0	0	0	0
EC:1.11.1.7	Peroxidase	09160_Human_Diseases	09163_Immune_disease	05310_Asthma_	0	0	0	0	1	0	0	0	0	0	0	0	0	0	0	0	0	0	0	0	0	0	0	0	0	0	0	0	0	0	0	0	0	0	0	0	0	0	0	0	0	0	0	0	0
EC:1.11.1.7	Peroxidase	09180_Brite_Hierarchies	09181_Protein_families:_metabolism	00199_Cytochrome_P450_	0	0	0	0	1	0	0	0	0	0	0	0	0	0	0	0	0	0	0	0	0	0	0	0	0	0	0	0	0	0	0	0	0	0	0	0	0	0	0	0	0	0	0	0	0
EC:1.11.1.7	Peroxidase	09190_Not_Included_in_Pathway_or_Brite	09191_Unclassified:_metabolism	99980_Enzymes_with_EC_numbers	0	0	0	0	1	0	0	0	0	0	0	0	0	0	0	0	0	0	0	0	0	0	0	0	0	0	0	0	0	0	0	0	0	0	0	0	0	0	0	0	0	0	0	0	0
EC:1.11.1.9	Glutathione_peroxidase	09100_Metabolism	09103_Lipid_metabolism	00590_Arachidonic_acid_metabolism_	29641	27950	25141	27523	26430	23835	28714	27347	27306	27296	26537	26679	26963	28475	27432	28239	24122	28661	28023	26112	28320	27699	25616	27755	30079	27808	26947	28154	30234	30244	29337	28919	26518	26137	26670	27973	28760	27649	25478	25552	27410	26274	24710	27635	28371
EC:1.11.1.9	Glutathione_peroxidase	09100_Metabolism	09106_Metabolism_of_other_amino_acids	00480_Glutathione_metabolism_	29641	27950	25141	27523	26430	23835	28714	27347	27306	27296	26537	26679	26963	28475	27432	28239	24122	28661	28023	26112	28320	27699	25616	27755	30079	27808	26947	28154	30234	30244	29337	28919	26518	26137	26670	27973	28760	27649	25478	25552	27410	26274	24710	27635	28371
EC:1.11.1.9	Glutathione_peroxidase	09150_Organismal_Systems	09152_Endocrine_system	04918_Thyroid_hormone_synthesis_	29641	27950	25141	27523	26430	23835	28714	27347	27306	27296	26537	26679	26963	28475	27432	28239	24122	28661	28023	26112	28320	27699	25616	27755	30079	27808	26947	28154	30234	30244	29337	28919	26518	26137	26670	27973	28760	27649	25478	25552	27410	26274	24710	27635	28371
EC:1.11.1.9	Glutathione_peroxidase	09160_Human_Diseases	09164_Neurodegenerative_disease	05014_Amyotrophic_lateral_sclerosis_	29641	27950	25141	27523	26430	23835	28714	27347	27306	27296	26537	26679	26963	28475	27432	28239	24122	28661	28023	26112	28320	27699	25616	27755	30079	27808	26947	28154	30234	30244	29337	28919	26518	26137	26670	27973	28760	27649	25478	25552	27410	26274	24710	27635	28371
EC:1.11.1.9	Glutathione_peroxidase	09160_Human_Diseases	09164_Neurodegenerative_disease	05016_Huntington_disease_	29641	27950	25141	27523	26430	23835	28714	27347	27306	27296	26537	26679	26963	28475	27432	28239	24122	28661	28023	26112	28320	27699	25616	27755	30079	27808	26947	28154	30234	30244	29337	28919	26518	26137	26670	27973	28760	27649	25478	25552	27410	26274	24710	27635	28371
EC:1.11.2.3	Plant_seed_peroxygenase	09100_Metabolism	09103_Lipid_metabolism	00073_Cutin,_suberine_and_wax_biosynthesis_	118	58	127	194	60	89	82	270	256	136	145	131	105	95	166	77	218	110	94	134	281	168	89	151	88	98	157	105	128	174	176	130	163	416	96	37	600	224	105	58	65	164	70	196	81
EC:1.11.2.4	Fatty-acid_peroxygenase	09180_Brite_Hierarchies	09181_Protein_families:_metabolism	00199_Cytochrome_P450_	139	224	200	253	297	173	232	257	221	217	247	291	263	326	283	359	278	218	296	280	211	272	256	259	326	298	297	281	269	303	255	250	312	222	301	213	176	263	362	337	260	351	392	383	320
EC:1.12.1.2	Hydrogen_dehydrogenase	09190_Not_Included_in_Pathway_or_Brite	09191_Unclassified:_metabolism	99980_Enzymes_with_EC_numbers	600	630	221	385	214	204	394	348	587	682	441	390	358	433	318	374	248	428	537	368	596	408	309	342	250	305	346	516	349	399	283	545	299	444	363	458	384	329	377	159	406	203	422	251	601
EC:1.12.1.3	Hydrogen_dehydrogenase_(NADP(+))	09100_Metabolism	09102_Energy_metabolism	00920_Sulfur_metabolism_	5443	4456	4769	5447	6538	4574	6181	5632	5001	5370	5358	5218	5492	7048	4690	5646	4943	5010	5524	5526	6106	5195	5025	5621	6859	6510	6101	7960	5292	4849	5319	4846	5736	5073	6185	3959	4563	5780	3837	4356	4005	3576	4431	4923	5167
EC:1.12.1.3	Hydrogen_dehydrogenase_(NADP(+))	09190_Not_Included_in_Pathway_or_Brite	09191_Unclassified:_metabolism	99980_Enzymes_with_EC_numbers	5443	4456	4769	5447	6538	4574	6181	5632	5001	5370	5358	5218	5492	7048	4690	5646	4943	5010	5524	5526	6106	5195	5025	5621	6859	6510	6101	7960	5292	4849	5319	4846	5736	5073	6185	3959	4563	5780	3837	4356	4005	3576	4431	4923	5167
EC:1.12.2.1	Cytochrome-c3_hydrogenase	09190_Not_Included_in_Pathway_or_Brite	09191_Unclassified:_metabolism	99980_Enzymes_with_EC_numbers	24	40	24	53	38	20	36	22	14	46	28	54	27	38	30	39	23	52	22	36	41	31	29	57	12	27	45	16	26	13	42	58	26	29	21	36	21	39	54	19	53	76	35	17	63
EC:1.12.5.1	Hydrogen:quinone_oxidoreductase	09190_Not_Included_in_Pathway_or_Brite	09191_Unclassified:_metabolism	99980_Enzymes_with_EC_numbers	0	3	0	4	0	2	0	0	0	0	0	0	2	0	7	0	5	0	3	2	0	0	0	3	0	0	6	2	0	1	0	2	5	0	0	0	0	2	1	0	5	0	0	0	0
EC:1.12.7.2	Ferredoxin_hydrogenase	09190_Not_Included_in_Pathway_or_Brite	09191_Unclassified:_metabolism	99980_Enzymes_with_EC_numbers	22	42	9	39	29	15	30	20	31	17	34	25	40	27	27	45	16	35	43	25	33	20	40	33	30	24	21	21	30	40	27	39	21	34	25	28	30	32	31	19	33	31	38	36	43
EC:1.12.98.1	Coenzyme_F420_hydrogenase	09100_Metabolism	09102_Energy_metabolism	00680_Methane_metabolism_	2791	3462	4689	2601	1921	6631	3409	2080	3404	2451	2914	3336	3209	3533	2710	2870	3863	2793	2591	3366	2695	2905	3682	2143	2274	2282	2343	2891	2098	2575	2454	2207	2366	3672	2688	3155	2977	2119	3903	2906	3028	2897	5671	3250	1794
EC:1.12.99.6	Hydrogenase_(acceptor)	09100_Metabolism	09111_Xenobiotics_biodegradation_and_metabolism	00633_Nitrotoluene_degradation_	1718	2127	2013	2153	2171	1711	2264	2282	2192	2090	2031	2360	2057	1619	2077	2667	2106	2180	2334	2037	2030	1974	2331	2195	1877	1978	2433	2230	1940	2055	2070	2060	2198	1834	2309	1900	1671	2189	2748	2641	2328	2895	2786	2516	2208
EC:1.12.99.6	Hydrogenase_(acceptor)	09130_Environmental_Information_Processing	09132_Signal_transduction	02020_Two-component_system_	1718	2127	2013	2153	2171	1711	2264	2282	2192	2090	2031	2360	2057	1619	2077	2667	2106	2180	2334	2037	2030	1974	2331	2195	1877	1978	2433	2230	1940	2055	2070	2060	2198	1834	2309	1900	1671	2189	2748	2641	2328	2895	2786	2516	2208
EC:1.13.11.1	Catechol_1,2-dioxygenase	09100_Metabolism	09111_Xenobiotics_biodegradation_and_metabolism	00362_Benzoate_degradation_	4373	4221	4013	3929	4111	3801	4040	3957	4128	3868	3903	4257	3744	5083	4655	3985	3380	4365	4111	3669	3973	3913	4117	4247	4835	4224	3762	3992	5523	3870	5078	4075	3583	3464	3773	4217	4604	3929	3668	3774	3717	4081	3607	3906	3893
EC:1.13.11.1	Catechol_1,2-dioxygenase	09100_Metabolism	09111_Xenobiotics_biodegradation_and_metabolism	00364_Fluorobenzoate_degradation_	4373	4221	4013	3929	4111	3801	4040	3957	4128	3868	3903	4257	3744	5083	4655	3985	3380	4365	4111	3669	3973	3913	4117	4247	4835	4224	3762	3992	5523	3870	5078	4075	3583	3464	3773	4217	4604	3929	3668	3774	3717	4081	3607	3906	3893
EC:1.13.11.1	Catechol_1,2-dioxygenase	09100_Metabolism	09111_Xenobiotics_biodegradation_and_metabolism	00361_Chlorocyclohexane_and_chlorobenzene_degradation_	4373	4221	4013	3929	4111	3801	4040	3957	4128	3868	3903	4257	3744	5083	4655	3985	3380	4365	4111	3669	3973	3913	4117	4247	4835	4224	3762	3992	5523	3870	5078	4075	3583	3464	3773	4217	4604	3929	3668	3774	3717	4081	3607	3906	3893
EC:1.13.11.1	Catechol_1,2-dioxygenase	09100_Metabolism	09111_Xenobiotics_biodegradation_and_metabolism	00623_Toluene_degradation_	4373	4221	4013	3929	4111	3801	4040	3957	4128	3868	3903	4257	3744	5083	4655	3985	3380	4365	4111	3669	3973	3913	4117	4247	4835	4224	3762	3992	5523	3870	5078	4075	3583	3464	3773	4217	4604	3929	3668	3774	3717	4081	3607	3906	3893
EC:1.13.11.11	Tryptophan_2,3-dioxygenase	09100_Metabolism	09105_Amino_acid_metabolism	00380_Tryptophan_metabolism_	12595	11177	10173	11567	10086	9161	11554	11909	11158	11047	11177	10826	10638	12283	10598	11697	9461	11338	12062	10541	11456	11145	9648	11178	13073	10738	11058	12290	12213	12918	11451	11481	10970	10055	10762	11497	12396	11526	9526	10189	11321	9724	10013	11221	11131
EC:1.13.11.14	2,3-dihydroxybenzoate_3,4-dioxygenase	09100_Metabolism	09111_Xenobiotics_biodegradation_and_metabolism	00362_Benzoate_degradation_	44	15	28	18	25	25	21	33	37	11	19	11	27	64	35	23	10	40	46	26	21	15	27	21	23	28	18	33	59	19	29	34	22	39	7	27	31	20	22	25	33	19	16	9	24
EC:1.13.11.14	2,3-dihydroxybenzoate_3,4-dioxygenase	09100_Metabolism	09111_Xenobiotics_biodegradation_and_metabolism	00622_Xylene_degradation_	44	15	28	18	25	25	21	33	37	11	19	11	27	64	35	23	10	40	46	26	21	15	27	21	23	28	18	33	59	19	29	34	22	39	7	27	31	20	22	25	33	19	16	9	24
EC:1.13.11.15	3,4-dihydroxyphenylacetate_2,3-dioxygenase	09100_Metabolism	09105_Amino_acid_metabolism	00350_Tyrosine_metabolism_	180	277	177	385	208	294	352	171	212	187	148	153	191	232	272	287	139	209	231	157	227	208	328	182	184	200	185	148	599	191	503	191	349	171	161	290	308	235	250	246	293	222	298	248	212
EC:1.13.11.16	3-carboxyethylcatechol_2,3-dioxygenase	09100_Metabolism	09105_Amino_acid_metabolism	00360_Phenylalanine_metabolism_	1570	1460	1768	1732	1883	1694	1752	1273	1530	1735	1594	1843	1427	1419	1766	1651	1563	1881	1388	1520	1850	1591	1547	1563	1817	1936	1382	1528	1456	1598	1416	1788	1371	1577	1477	1249	1525	1470	1655	1295	1378	1574	1355	1726	1722
EC:1.13.11.2	Catechol_2,3-dioxygenase	09100_Metabolism	09111_Xenobiotics_biodegradation_and_metabolism	00362_Benzoate_degradation_	11294	11844	11967	11902	12490	10919	11549	12828	11880	12360	11345	11246	12076	11675	12596	13890	12774	12554	13220	11509	10824	11469	14408	13005	11512	11590	13025	12878	12496	12062	12607	11397	11903	12251	12867	11539	10392	12358	14598	17190	13036	15543	13606	14371	11570
EC:1.13.11.2	Catechol_2,3-dioxygenase	09100_Metabolism	09111_Xenobiotics_biodegradation_and_metabolism	00361_Chlorocyclohexane_and_chlorobenzene_degradation_	11294	11844	11967	11902	12490	10919	11549	12828	11880	12360	11345	11246	12076	11675	12596	13890	12774	12554	13220	11509	10824	11469	14408	13005	11512	11590	13025	12878	12496	12062	12607	11397	11903	12251	12867	11539	10392	12358	14598	17190	13036	15543	13606	14371	11570
EC:1.13.11.2	Catechol_2,3-dioxygenase	09100_Metabolism	09111_Xenobiotics_biodegradation_and_metabolism	00622_Xylene_degradation_	11294	11844	11967	11902	12490	10919	11549	12828	11880	12360	11345	11246	12076	11675	12596	13890	12774	12554	13220	11509	10824	11469	14408	13005	11512	11590	13025	12878	12496	12062	12607	11397	11903	12251	12867	11539	10392	12358	14598	17190	13036	15543	13606	14371	11570
EC:1.13.11.2	Catechol_2,3-dioxygenase	09100_Metabolism	09111_Xenobiotics_biodegradation_and_metabolism	00643_Styrene_degradation_	11294	11844	11967	11902	12490	10919	11549	12828	11880	12360	11345	11246	12076	11675	12596	13890	12774	12554	13220	11509	10824	11469	14408	13005	11512	11590	13025	12878	12496	12062	12607	11397	11903	12251	12867	11539	10392	12358	14598	17190	13036	15543	13606	14371	11570
EC:1.13.11.20	Cysteine_dioxygenase	09100_Metabolism	09105_Amino_acid_metabolism	00270_Cysteine_and_methionine_metabolism_	286	371	286	492	339	344	489	289	357	334	282	277	294	204	301	435	286	339	312	292	333	355	429	302	303	310	396	254	290	265	324	285	360	282	269	311	285	342	459	388	402	359	428	472	374
EC:1.13.11.20	Cysteine_dioxygenase	09100_Metabolism	09106_Metabolism_of_other_amino_acids	00430_Taurine_and_hypotaurine_metabolism_	286	371	286	492	339	344	489	289	357	334	282	277	294	204	301	435	286	339	312	292	333	355	429	302	303	310	396	254	290	265	324	285	360	282	269	311	285	342	459	388	402	359	428	472	374
EC:1.13.11.24	Quercetin_2,3-dioxygenase	09190_Not_Included_in_Pathway_or_Brite	09191_Unclassified:_metabolism	99980_Enzymes_with_EC_numbers	6	7	6	9	10	4	7	7	5	5	9	10	11	8	11	48	11	9	9	11	9	3	9	7	9	1	6	10	7	4	6	4	15	9	11	6	7	5	13	10	6	13	15	23	11
EC:1.13.11.25	dioxygenase	09100_Metabolism	09111_Xenobiotics_biodegradation_and_metabolism	00984_Steroid_degradation_	1010	846	792	579	646	564	612	838	835	704	756	669	869	1111	964	618	606	878	1076	721	629	796	791	952	907	774	830	947	1247	694	974	687	711	529	804	663	950	698	622	926	753	795	721	790	673
EC:1.13.11.27	4-hydroxyphenylpyruvate_dioxygenase	09100_Metabolism	09105_Amino_acid_metabolism	00350_Tyrosine_metabolism_	22215	21941	20691	20040	18659	21573	20825	19476	19467	19134	20358	19479	19580	23666	20695	19696	19584	20131	20271	18848	20150	19591	21893	20018	20333	18642	18056	19372	22740	19949	21595	19974	17995	19915	19119	22617	22438	18598	17992	18868	19719	17685	21617	18059	19493
EC:1.13.11.27	4-hydroxyphenylpyruvate_dioxygenase	09100_Metabolism	09105_Amino_acid_metabolism	00360_Phenylalanine_metabolism_	22215	21941	20691	20040	18659	21573	20825	19476	19467	19134	20358	19479	19580	23666	20695	19696	19584	20131	20271	18848	20150	19591	21893	20018	20333	18642	18056	19372	22740	19949	21595	19974	17995	19915	19119	22617	22438	18598	17992	18868	19719	17685	21617	18059	19493
EC:1.13.11.27	4-hydroxyphenylpyruvate_dioxygenase	09100_Metabolism	09108_Metabolism_of_cofactors_and_vitamins	00130_Ubiquinone_and_other_terpenoid-quinone_biosynthesis_	22215	21941	20691	20040	18659	21573	20825	19476	19467	19134	20358	19479	19580	23666	20695	19696	19584	20131	20271	18848	20150	19591	21893	20018	20333	18642	18056	19372	22740	19949	21595	19974	17995	19915	19119	22617	22438	18598	17992	18868	19719	17685	21617	18059	19493
EC:1.13.11.27	4-hydroxyphenylpyruvate_dioxygenase	09180_Brite_Hierarchies	09183_Protein_families:_signaling_and_cellular_processes	04147_Exosome_	22215	21941	20691	20040	18659	21573	20825	19476	19467	19134	20358	19479	19580	23666	20695	19696	19584	20131	20271	18848	20150	19591	21893	20018	20333	18642	18056	19372	22740	19949	21595	19974	17995	19915	19119	22617	22438	18598	17992	18868	19719	17685	21617	18059	19493
EC:1.13.11.3	Protocatechuate_3,4-dioxygenase	09100_Metabolism	09111_Xenobiotics_biodegradation_and_metabolism	00362_Benzoate_degradation_	15078	14692	16326	14572	16242	14752	13883	16119	14824	16672	15865	16230	15710	16747	17024	17001	17455	16804	17247	15350	14628	15715	17500	16772	16302	15718	15642	17796	17486	16536	18869	15301	15713	16300	17180	15772	14073	16482	17525	21589	16299	19155	16125	18609	14672
EC:1.13.11.3	Protocatechuate_3,4-dioxygenase	09100_Metabolism	09111_Xenobiotics_biodegradation_and_metabolism	00624_Polycyclic_aromatic_hydrocarbon_degradation_	15078	14692	16326	14572	16242	14752	13883	16119	14824	16672	15865	16230	15710	16747	17024	17001	17455	16804	17247	15350	14628	15715	17500	16772	16302	15718	15642	17796	17486	16536	18869	15301	15713	16300	17180	15772	14073	16482	17525	21589	16299	19155	16125	18609	14672
EC:1.13.11.33	Arachidonate_15-lipoxygenase	09100_Metabolism	09103_Lipid_metabolism	00590_Arachidonic_acid_metabolism_	674	717	596	858	505	444	606	990	1015	705	715	817	598	909	921	547	768	649	612	662	1122	849	685	759	623	577	676	489	783	740	739	732	708	1181	611	512	1820	800	564	379	676	635	921	688	704
EC:1.13.11.33	Arachidonate_15-lipoxygenase	09100_Metabolism	09103_Lipid_metabolism	00591_Linoleic_acid_metabolism_	674	717	596	858	505	444	606	990	1015	705	715	817	598	909	921	547	768	649	612	662	1122	849	685	759	623	577	676	489	783	740	739	732	708	1181	611	512	1820	800	564	379	676	635	921	688	704
EC:1.13.11.33	Arachidonate_15-lipoxygenase	09140_Cellular_Processes	09143_Cell_growth_and_death	04216_Ferroptosis_	674	717	596	858	505	444	606	990	1015	705	715	817	598	909	921	547	768	649	612	662	1122	849	685	759	623	577	676	489	783	740	739	732	708	1181	611	512	1820	800	564	379	676	635	921	688	704
EC:1.13.11.33	Arachidonate_15-lipoxygenase	09140_Cellular_Processes	09143_Cell_growth_and_death	04217_Necroptosis_	674	717	596	858	505	444	606	990	1015	705	715	817	598	909	921	547	768	649	612	662	1122	849	685	759	623	577	676	489	783	740	739	732	708	1181	611	512	1820	800	564	379	676	635	921	688	704
EC:1.13.11.33	Arachidonate_15-lipoxygenase	09150_Organismal_Systems	09156_Nervous_system	04726_Serotonergic_synapse_	674	717	596	858	505	444	606	990	1015	705	715	817	598	909	921	547	768	649	612	662	1122	849	685	759	623	577	676	489	783	740	739	732	708	1181	611	512	1820	800	564	379	676	635	921	688	704
EC:1.13.11.34	Arachidonate_5-lipoxygenase	09100_Metabolism	09103_Lipid_metabolism	00590_Arachidonic_acid_metabolism_	151	166	158	170	129	183	168	128	171	190	155	169	149	93	139	164	159	145	163	147	138	224	134	145	150	136	198	143	156	111	157	151	205	161	123	164	141	185	212	155	189	155	126	225	171
EC:1.13.11.34	Arachidonate_5-lipoxygenase	09150_Organismal_Systems	09151_Immune_system	04664_Fc_epsilon_RI_signaling_pathway_	151	166	158	170	129	183	168	128	171	190	155	169	149	93	139	164	159	145	163	147	138	224	134	145	150	136	198	143	156	111	157	151	205	161	123	164	141	185	212	155	189	155	126	225	171
EC:1.13.11.34	Arachidonate_5-lipoxygenase	09150_Organismal_Systems	09152_Endocrine_system	04913_Ovarian_steroidogenesis_	151	166	158	170	129	183	168	128	171	190	155	169	149	93	139	164	159	145	163	147	138	224	134	145	150	136	198	143	156	111	157	151	205	161	123	164	141	185	212	155	189	155	126	225	171
EC:1.13.11.34	Arachidonate_5-lipoxygenase	09150_Organismal_Systems	09156_Nervous_system	04726_Serotonergic_synapse_	151	166	158	170	129	183	168	128	171	190	155	169	149	93	139	164	159	145	163	147	138	224	134	145	150	136	198	143	156	111	157	151	205	161	123	164	141	185	212	155	189	155	126	225	171
EC:1.13.11.34	Arachidonate_5-lipoxygenase	09160_Human_Diseases	09174_Infectious_disease:_parasitic	05145_Toxoplasmosis_	151	166	158	170	129	183	168	128	171	190	155	169	149	93	139	164	159	145	163	147	138	224	134	145	150	136	198	143	156	111	157	151	205	161	123	164	141	185	212	155	189	155	126	225	171
EC:1.13.11.37	Hydroxyquinol_1,2-dioxygenase	09100_Metabolism	09111_Xenobiotics_biodegradation_and_metabolism	00362_Benzoate_degradation_	2040	2030	2428	2250	2515	2215	2265	2083	2172	2337	2193	2631	1971	2002	2411	2414	2290	2525	2115	2127	2378	2202	2157	2261	2403	2546	2067	2342	2116	2262	2093	2393	2008	2236	2238	1818	2009	2167	2436	2212	1951	2529	2010	2478	2302
EC:1.13.11.37	Hydroxyquinol_1,2-dioxygenase	09100_Metabolism	09111_Xenobiotics_biodegradation_and_metabolism	00361_Chlorocyclohexane_and_chlorobenzene_degradation_	2040	2030	2428	2250	2515	2215	2265	2083	2172	2337	2193	2631	1971	2002	2411	2414	2290	2525	2115	2127	2378	2202	2157	2261	2403	2546	2067	2342	2116	2262	2093	2393	2008	2236	2238	1818	2009	2167	2436	2212	1951	2529	2010	2478	2302
EC:1.13.11.39	Biphenyl-2,3-diol_1,2-dioxygenase	09100_Metabolism	09111_Xenobiotics_biodegradation_and_metabolism	00361_Chlorocyclohexane_and_chlorobenzene_degradation_	2	4	3	5	3	1	4	5	0	2	3	6	4	3	4	8	6	3	3	3	2	4	5	2	2	4	2	3	4	4	8	3	4	2	3	6	3	7	2	3	2	10	4	2	6
EC:1.13.11.39	Biphenyl-2,3-diol_1,2-dioxygenase	09100_Metabolism	09111_Xenobiotics_biodegradation_and_metabolism	00621_Dioxin_degradation_	2	4	3	5	3	1	4	5	0	2	3	6	4	3	4	8	6	3	3	3	2	4	5	2	2	4	2	3	4	4	8	3	4	2	3	6	3	7	2	3	2	10	4	2	6
EC:1.13.11.4	Gentisate_1,2-dioxygenase	09100_Metabolism	09105_Amino_acid_metabolism	00350_Tyrosine_metabolism_	3302	3275	3058	3358	3295	2940	3325	2821	3229	3045	3099	3344	2705	3576	3382	3225	2697	3514	2839	2856	3458	3019	3197	3040	3723	3331	2844	2994	3266	3148	3251	3254	2939	2991	2859	3309	3476	3130	2888	2641	2902	2883	2860	3119	3212
EC:1.13.11.41	2,4'-dihydroxyacetophenone_dioxygenase	09100_Metabolism	09111_Xenobiotics_biodegradation_and_metabolism	00363_Bisphenol_degradation_	622	524	360	251	289	271	277	408	486	314	351	308	465	696	554	197	238	429	593	387	334	379	386	556	544	431	387	441	860	335	574	406	318	239	366	374	578	310	208	259	295	353	296	272	351
EC:1.13.11.46	4-hydroxymandelate_synthase	09100_Metabolism	09109_Metabolism_of_terpenoids_and_polyketides	01055_Biosynthesis_of_vancomycin_group_antibiotics_	19	20	23	18	31	22	23	25	28	23	28	34	21	27	26	29	37	31	31	30	23	33	21	30	37	24	23	24	27	28	30	30	22	28	33	29	7	30	39	35	25	41	41	30	25
EC:1.13.11.46	4-hydroxymandelate_synthase	09100_Metabolism	09110_Biosynthesis_of_other_secondary_metabolites	00261_Monobactam_biosynthesis_	19	20	23	18	31	22	23	25	28	23	28	34	21	27	26	29	37	31	31	30	23	33	21	30	37	24	23	24	27	28	30	30	22	28	33	29	7	30	39	35	25	41	41	30	25
EC:1.13.11.49	Chlorite_O(2)-lyase	09190_Not_Included_in_Pathway_or_Brite	09191_Unclassified:_metabolism	99980_Enzymes_with_EC_numbers	11219	11988	13023	12500	13925	11965	11807	13629	13532	13592	12400	13401	13033	10656	12995	13810	13713	13056	13157	13362	11817	13468	12350	13101	12032	13122	14324	13691	11631	12681	12550	11565	14463	12047	14213	10889	11230	13517	14939	16613	13364	15534	12956	15678	12502
EC:1.13.11.5	Homogentisate_1,2-dioxygenase	09100_Metabolism	09105_Amino_acid_metabolism	00350_Tyrosine_metabolism_	14830	14123	13598	14970	14318	12470	14409	14750	14056	14142	14349	13953	14016	14861	14115	14880	13237	14510	14358	12946	14912	14208	14547	14562	15091	14460	13858	14881	15716	14927	14810	14332	13965	13448	13939	13698	15306	13962	12885	13676	13231	12999	13453	13609	14028
EC:1.13.11.5	Homogentisate_1,2-dioxygenase	09100_Metabolism	09111_Xenobiotics_biodegradation_and_metabolism	00643_Styrene_degradation_	14830	14123	13598	14970	14318	12470	14409	14750	14056	14142	14349	13953	14016	14861	14115	14880	13237	14510	14358	12946	14912	14208	14547	14562	15091	14460	13858	14881	15716	14927	14810	14332	13965	13448	13939	13698	15306	13962	12885	13676	13231	12999	13453	13609	14028
EC:1.13.11.52	Indoleamine_2,3-dioxygenase	09100_Metabolism	09105_Amino_acid_metabolism	00380_Tryptophan_metabolism_	147	196	215	158	209	124	142	153	181	190	212	180	139	109	176	152	179	132	201	169	161	182	148	173	137	147	230	200	159	167	167	180	204	149	200	176	150	191	165	124	206	135	172	160	162
EC:1.13.11.52	Indoleamine_2,3-dioxygenase	09160_Human_Diseases	09174_Infectious_disease:_parasitic	05143_African_trypanosomiasis_	147	196	215	158	209	124	142	153	181	190	212	180	139	109	176	152	179	132	201	169	161	182	148	173	137	147	230	200	159	167	167	180	204	149	200	176	150	191	165	124	206	135	172	160	162
EC:1.13.11.53	Acireductone_dioxygenase_(Ni(2+)-requiring)	09100_Metabolism	09105_Amino_acid_metabolism	00270_Cysteine_and_methionine_metabolism_	1763	1422	1661	2470	1463	1672	2130	2182	2279	1805	1823	1923	1899	2016	1811	1768	1894	1922	1854	1886	2375	2116	1730	1853	1781	1817	1879	1714	2643	1947	3125	2008	2295	2664	1571	1585	3660	2340	2220	1609	1585	2229	2427	2181	1897
EC:1.13.11.54	Acireductone_dioxygenase_(Fe(2+)-requiring)	09100_Metabolism	09105_Amino_acid_metabolism	00270_Cysteine_and_methionine_metabolism_	1765	1422	1655	2499	1456	1646	2120	2184	2269	1786	1836	1937	1900	2035	1834	1784	1895	1933	1867	1882	2375	2122	1739	1864	1809	1819	1866	1717	2610	1941	3131	2016	2304	2660	1565	1581	3653	2326	2204	1593	1555	2215	2423	2193	1903
EC:1.13.11.57	Gallate_dioxygenase	09100_Metabolism	09111_Xenobiotics_biodegradation_and_metabolism	00627_Aminobenzoate_degradation_	8	9	12	10	14	14	13	9	5	4	11	11	16	22	9	21	15	16	15	10	8	12	20	9	11	10	10	9	19	10	17	15	8	10	12	15	14	16	8	8	8	26	14	3	18
EC:1.13.11.6	3-hydroxyanthranilate_3,4-dioxygenase	09100_Metabolism	09105_Amino_acid_metabolism	00380_Tryptophan_metabolism_	1198	937	1096	1166	1002	1024	1320	1097	1126	1086	1126	970	1145	1192	1126	1171	978	1206	1224	986	1137	1270	898	1143	1596	1096	1187	1379	1596	1517	1972	1065	1477	973	1060	1082	1322	1276	967	1107	1106	1079	936	1201	1011
EC:1.13.11.74	2-aminophenol_1,6-dioxygenase	09100_Metabolism	09111_Xenobiotics_biodegradation_and_metabolism	00627_Aminobenzoate_degradation_	3	2	3	3	4	3	3	4	2	3	4	4	2	3	3	6	4	6	6	6	3	6	3	4	3	6	3	3	2	4	3	4	3	3	3	4	2	5	3	4	3	6	3	6	4
EC:1.13.11.75	All-trans-8'-apo-beta-carotenal_15,15'-oxygenase	09190_Not_Included_in_Pathway_or_Brite	09191_Unclassified:_metabolism	99980_Enzymes_with_EC_numbers	3550	3642	5219	3450	2430	7222	3955	2221	3478	2911	3437	3766	3222	3609	3133	2939	4216	3438	2436	3845	3835	3005	4148	2520	2626	2517	2235	2405	2215	2835	2762	2985	2350	4498	2653	3207	4155	2382	3932	2417	3059	2780	5977	2987	2449
EC:1.13.11.76	2-amino-5-chlorophenol_1,6-dioxygenase	09100_Metabolism	09111_Xenobiotics_biodegradation_and_metabolism	00627_Aminobenzoate_degradation_	3	1	3	3	4	4	2	4	2	3	4	4	2	2	4	6	4	5	6	6	4	6	3	4	3	6	2	2	3	4	3	4	3	4	3	4	3	5	4	4	3	6	3	6	5
EC:1.13.11.79	5,6-dimethylbenzimidazole_synthase	09100_Metabolism	09108_Metabolism_of_cofactors_and_vitamins	00740_Riboflavin_metabolism_	7330	7316	6594	6501	6490	6235	6595	6471	6387	6694	6693	6545	6313	8481	7756	6515	6504	6793	7036	6492	6317	6570	7246	7017	7384	6550	6061	6366	8252	6434	7552	6807	5912	6472	6539	8132	7163	6437	6507	7275	7219	7067	6209	6902	7078
EC:1.13.11.8	Protocatechuate_4,5-dioxygenase	09100_Metabolism	09111_Xenobiotics_biodegradation_and_metabolism	00362_Benzoate_degradation_	4375	4191	2962	3122	2805	2503	2957	3579	3838	3056	3223	3202	3625	5615	4361	2725	2416	3691	4338	3138	3363	3439	3712	4076	4219	3806	3211	3605	5872	3199	4414	3387	3025	2420	3264	3224	5011	2908	2057	2615	2949	2847	3006	2594	3364
EC:1.13.11.8	Protocatechuate_4,5-dioxygenase	09100_Metabolism	09111_Xenobiotics_biodegradation_and_metabolism	00627_Aminobenzoate_degradation_	4375	4191	2962	3122	2805	2503	2957	3579	3838	3056	3223	3202	3625	5615	4361	2725	2416	3691	4338	3138	3363	3439	3712	4076	4219	3806	3211	3605	5872	3199	4414	3387	3025	2420	3264	3224	5011	2908	2057	2615	2949	2847	3006	2594	3364
EC:1.13.11.8	Protocatechuate_4,5-dioxygenase	09100_Metabolism	09111_Xenobiotics_biodegradation_and_metabolism	00624_Polycyclic_aromatic_hydrocarbon_degradation_	4375	4191	2962	3122	2805	2503	2957	3579	3838	3056	3223	3202	3625	5615	4361	2725	2416	3691	4338	3138	3363	3439	3712	4076	4219	3806	3211	3605	5872	3199	4414	3387	3025	2420	3264	3224	5011	2908	2057	2615	2949	2847	3006	2594	3364
EC:1.13.11.80	(3,5-dihydroxyphenyl)acetyl-CoA_1,2-dioxygenase	09100_Metabolism	09109_Metabolism_of_terpenoids_and_polyketides	01055_Biosynthesis_of_vancomycin_group_antibiotics_	1794	1763	2132	1953	2185	1926	2038	1738	1886	2101	1898	2243	1712	1685	2134	2090	1987	2233	1711	1825	2077	1892	1928	1934	2102	2233	1782	1970	1738	1940	1780	2038	1705	1826	1946	1509	1725	1808	2133	1812	1670	2194	1648	2149	2003
EC:1.13.11.9	2,5-dihydroxypyridine_5,6-dioxygenase	09100_Metabolism	09108_Metabolism_of_cofactors_and_vitamins	00760_Nicotinate_and_nicotinamide_metabolism_	1136	1130	820	952	897	788	892	1081	1104	816	987	1063	838	1520	978	1007	763	1005	994	855	905	975	1000	931	1333	924	903	970	1304	934	1257	954	967	889	899	1476	1266	1118	633	798	922	764	834	798	849
EC:1.13.12.16	Nitronate_monooxygenase	09100_Metabolism	09102_Energy_metabolism	00910_Nitrogen_metabolism_	35758	34167	32360	34288	33286	30416	34266	31807	32635	34050	32974	34508	31391	37283	35722	34008	30320	35557	34035	32056	34869	32983	32263	34358	36910	35646	31072	33489	36769	34906	34335	37466	30552	34900	31773	33031	35308	33048	31634	30393	32429	32411	29764	33095	35155
EC:1.13.12.22	Deoxynogalonate_monooxygenase	09100_Metabolism	09109_Metabolism_of_terpenoids_and_polyketides	01057_Biosynthesis_of_type_II_polyketide_products_	0	0	0	0	0	0	0	0	0	0	0	1	0	0	0	0	1	0	0	0	0	0	0	0	0	0	0	0	0	0	1	0	0	0	0	0	1	0	0	0	0	0	0	0	0
EC:1.13.12.3	Tryptophan_2-monooxygenase	09100_Metabolism	09105_Amino_acid_metabolism	00380_Tryptophan_metabolism_	111	125	88	122	69	160	106	63	87	89	94	97	103	172	160	118	58	94	156	79	111	133	96	81	102	108	49	60	478	69	394	134	148	83	90	211	193	113	201	85	116	73	471	80	125
EC:1.13.12.4	Lactate_2-monooxygenase	09100_Metabolism	09101_Carbohydrate_metabolism	00620_Pyruvate_metabolism_	639	421	567	470	499	443	497	533	511	547	576	467	497	441	490	631	478	531	594	534	535	511	338	561	707	455	599	698	625	792	471	421	602	385	572	433	450	600	402	570	529	346	453	552	361
EC:1.13.99.1	Inositol_oxygenase	09100_Metabolism	09101_Carbohydrate_metabolism	00053_Ascorbate_and_aldarate_metabolism_	929	713	730	707	725	591	705	915	716	746	813	602	797	690	617	732	588	724	791	654	881	695	557	752	896	679	762	961	829	1174	788	632	780	654	823	607	783	770	461	539	587	430	613	678	604
EC:1.13.99.1	Inositol_oxygenase	09100_Metabolism	09101_Carbohydrate_metabolism	00562_Inositol_phosphate_metabolism_	929	713	730	707	725	591	705	915	716	746	813	602	797	690	617	732	588	724	791	654	881	695	557	752	896	679	762	961	829	1174	788	632	780	654	823	607	783	770	461	539	587	430	613	678	604
EC:1.14.11.1	Gamma-butyrobetaine_dioxygenase	09100_Metabolism	09105_Amino_acid_metabolism	00310_Lysine_degradation_	429	379	389	362	294	489	368	320	360	432	337	345	329	438	373	322	313	337	427	317	313	474	288	352	404	320	364	326	836	333	726	342	468	395	344	427	431	424	354	483	430	329	299	459	303
EC:1.14.11.16	Peptide-aspartate_beta-dioxygenase	09130_Environmental_Information_Processing	09132_Signal_transduction	04020_Calcium_signaling_pathway_	117	60	133	199	64	100	87	265	262	136	146	135	109	92	165	84	224	110	103	140	278	179	91	155	95	93	166	104	138	177	180	138	161	415	95	36	605	215	117	61	68	160	74	203	76
EC:1.14.11.16	Peptide-aspartate_beta-dioxygenase	09150_Organismal_Systems	09153_Circulatory_system	04260_Cardiac_muscle_contraction_	117	60	133	199	64	100	87	265	262	136	146	135	109	92	165	84	224	110	103	140	278	179	91	155	95	93	166	104	138	177	180	138	161	415	95	36	605	215	117	61	68	160	74	203	76
EC:1.14.11.17	Taurine_dioxygenase	09100_Metabolism	09102_Energy_metabolism	00920_Sulfur_metabolism_	23306	22859	23419	23610	23575	22600	23800	20132	22337	23548	21823	24323	20191	24303	25347	21708	20550	24691	21996	21687	24591	22697	21151	23031	24841	26209	20230	22174	24460	22313	22224	24657	20550	22109	21027	20008	24564	21622	22559	18938	20801	22697	18427	23935	24415
EC:1.14.11.17	Taurine_dioxygenase	09100_Metabolism	09106_Metabolism_of_other_amino_acids	00430_Taurine_and_hypotaurine_metabolism_	23306	22859	23419	23610	23575	22600	23800	20132	22337	23548	21823	24323	20191	24303	25347	21708	20550	24691	21996	21687	24591	22697	21151	23031	24841	26209	20230	22174	24460	22313	22224	24657	20550	22109	21027	20008	24564	21622	22559	18938	20801	22697	18427	23935	24415
EC:1.14.11.18	Phytanoyl-CoA_dioxygenase	09140_Cellular_Processes	09141_Transport_and_catabolism	04146_Peroxisome_	2860	3237	2526	2737	2705	2438	3181	2190	2467	2865	2581	2761	2095	2839	3160	2446	2260	2687	2342	2405	2823	2699	2499	2611	2563	2563	2256	2110	2472	2483	2411	2902	2182	2320	2437	2918	2869	2287	2219	1807	3158	2146	2049	2368	3142
EC:1.14.11.2	Procollagen-proline_dioxygenase	09100_Metabolism	09105_Amino_acid_metabolism	00330_Arginine_and_proline_metabolism_	4152	3805	2920	3245	2802	2509	3009	3629	3725	3054	3228	3298	3371	5262	3692	3022	2401	3591	3981	2913	3239	3306	3452	3659	3997	3715	3194	3570	5148	3165	4286	3206	3006	2448	3181	3588	4721	3154	2121	2619	2796	2635	2892	2562	3206
EC:1.14.11.21	Clavaminate_synthase	09100_Metabolism	09110_Biosynthesis_of_other_secondary_metabolites	00331_Clavulanic_acid_biosynthesis_	0	0	0	1	0	0	0	0	1	0	1	0	0	0	0	0	0	0	0	0	0	0	0	1	0	0	0	0	0	0	0	0	0	1	0	0	1	0	0	0	0	0	0	0	0
EC:1.14.11.27	[Histone_H3]-lysine-36_demethylase	09180_Brite_Hierarchies	09182_Protein_families:_genetic_information_processing	03000_Transcription_factors_	3	2	2	11	2	3	4	1	3	1	2	4	2	2	1	4	1	4	4	5	5	6	1	2	5	7	1	7	2	5	1	8	5	7	2	1	9	5	5	0	4	7	1	4	10
EC:1.14.11.27	[Histone_H3]-lysine-36_demethylase	09180_Brite_Hierarchies	09182_Protein_families:_genetic_information_processing	03009_Ribosome_biogenesis_	3	2	2	11	2	3	4	1	3	1	2	4	2	2	1	4	1	4	4	5	5	6	1	2	5	7	1	7	2	5	1	8	5	7	2	1	9	5	5	0	4	7	1	4	10
EC:1.14.11.27	[Histone_H3]-lysine-36_demethylase	09180_Brite_Hierarchies	09182_Protein_families:_genetic_information_processing	04121_Ubiquitin_system_	3	2	2	11	2	3	4	1	3	1	2	4	2	2	1	4	1	4	4	5	5	6	1	2	5	7	1	7	2	5	1	8	5	7	2	1	9	5	5	0	4	7	1	4	10
EC:1.14.11.27	[Histone_H3]-lysine-36_demethylase	09180_Brite_Hierarchies	09182_Protein_families:_genetic_information_processing	03036_Chromosome_and_associated_proteins_	3	2	2	11	2	3	4	1	3	1	2	4	2	2	1	4	1	4	4	5	5	6	1	2	5	7	1	7	2	5	1	8	5	7	2	1	9	5	5	0	4	7	1	4	10
EC:1.14.11.33	DNA_oxidative_demethylase	09180_Brite_Hierarchies	09182_Protein_families:_genetic_information_processing	03400_DNA_repair_and_recombination_proteins_	6912	6590	6711	6599	6662	6381	6420	6711	6509	6886	6734	6858	6565	8480	7398	6975	6996	7067	6878	6513	6541	6562	7620	7030	7498	6906	6138	6637	8252	6723	7708	7045	6265	7498	6510	7742	7021	6849	6964	7572	6555	7529	6424	7129	6754
EC:1.14.11.39	L-asparagine_oxygenase	09190_Not_Included_in_Pathway_or_Brite	09191_Unclassified:_metabolism	99980_Enzymes_with_EC_numbers	10	13	13	5	18	8	13	9	10	10	10	7	10	15	9	17	20	14	17	13	11	20	10	18	11	10	14	13	16	15	8	18	14	13	10	22	6	22	15	17	10	21	21	14	18
EC:1.14.11.47	50S_ribosomal_protein_L16_3-hydroxylase	09180_Brite_Hierarchies	09182_Protein_families:_genetic_information_processing	03009_Ribosome_biogenesis_	3400	4069	2393	2977	2637	2511	3670	3179	3099	2887	2976	3139	2728	4452	3468	2864	2294	2962	3051	2664	3081	3310	3141	3103	3111	2841	2727	2655	4157	3055	4431	3257	2844	2305	3059	4321	4155	3231	1968	2171	3604	2479	2616	2221	3492
EC:1.14.11.8	Trimethyllysine_dioxygenase	09100_Metabolism	09105_Amino_acid_metabolism	00310_Lysine_degradation_	4	4	2	3	4	4	0	2	4	5	4	4	3	6	6	7	6	3	3	1	1	0	8	2	4	2	4	4	7	4	9	4	5	6	6	4	3	2	6	3	3	3	2	6	4
EC:1.14.12.1	Anthranilate_1,2-dioxygenase_(deaminating,_decarboxylating)	09100_Metabolism	09111_Xenobiotics_biodegradation_and_metabolism	00627_Aminobenzoate_degradation_	1439	1296	942	752	784	809	805	980	1191	890	951	828	1132	1609	1320	636	672	1081	1428	964	873	1050	1008	1308	1316	1061	1009	1123	2064	852	1353	1004	1110	697	900	982	1404	857	659	750	907	899	783	830	927
EC:1.14.12.10	Benzoate_1,2-dioxygenase	09100_Metabolism	09111_Xenobiotics_biodegradation_and_metabolism	00362_Benzoate_degradation_	1684	1431	1163	918	987	889	1017	1206	1292	1019	1107	931	1187	1821	1530	790	754	1194	1649	1076	1069	1104	1065	1514	1370	1224	1070	1318	2161	1087	1575	1378	1039	1119	1079	1099	1612	1036	716	983	1006	1038	898	875	1163
EC:1.14.12.10	Benzoate_1,2-dioxygenase	09100_Metabolism	09111_Xenobiotics_biodegradation_and_metabolism	00364_Fluorobenzoate_degradation_	1684	1431	1163	918	987	889	1017	1206	1292	1019	1107	931	1187	1821	1530	790	754	1194	1649	1076	1069	1104	1065	1514	1370	1224	1070	1318	2161	1087	1575	1378	1039	1119	1079	1099	1612	1036	716	983	1006	1038	898	875	1163
EC:1.14.12.10	Benzoate_1,2-dioxygenase	09100_Metabolism	09111_Xenobiotics_biodegradation_and_metabolism	00622_Xylene_degradation_	1684	1431	1163	918	987	889	1017	1206	1292	1019	1107	931	1187	1821	1530	790	754	1194	1649	1076	1069	1104	1065	1514	1370	1224	1070	1318	2161	1087	1575	1378	1039	1119	1079	1099	1612	1036	716	983	1006	1038	898	875	1163
EC:1.14.12.13	2-halobenzoate_1,2-dioxygenase	09100_Metabolism	09111_Xenobiotics_biodegradation_and_metabolism	00364_Fluorobenzoate_degradation_	0	0	0	0	0	0	0	0	0	1	0	0	1	0	0	1	0	0	0	0	0	0	0	2	0	0	0	0	1	1	0	0	0	1	0	0	0	0	0	0	0	0	0	0	1
EC:1.14.12.15	Terephthalate_1,2-dioxygenase	09100_Metabolism	09111_Xenobiotics_biodegradation_and_metabolism	00624_Polycyclic_aromatic_hydrocarbon_degradation_	3	5	2	1	1	1	3	2	0	0	0	3	0	1	2	3	1	0	1	3	1	0	1	1	1	3	0	2	4	1	2	2	0	1	3	1	2	1	0	1	0	1	0	1	2
EC:1.14.12.17	Nitric_oxide_dioxygenase	09190_Not_Included_in_Pathway_or_Brite	09191_Unclassified:_metabolism	99980_Enzymes_with_EC_numbers	4914	5907	5744	4153	2915	7813	5032	3073	4125	3761	4375	4163	4261	6410	4858	3625	5113	3834	3933	4291	4181	3835	6090	3773	3309	2671	3006	2969	4755	3489	4612	3712	2861	4790	3699	6133	5288	3109	3893	3866	5076	3411	6723	3116	3479
EC:1.14.12.18	Biphenyl_2,3-dioxygenase	09100_Metabolism	09111_Xenobiotics_biodegradation_and_metabolism	00621_Dioxin_degradation_	0	0	0	0	0	0	0	0	0	0	0	0	0	0	0	0	0	0	0	1	1	0	0	0	0	0	0	0	0	0	0	0	0	0	0	0	0	0	0	0	0	0	0	0	0
EC:1.14.12.19	3-phenylpropanoate_dioxygenase	09100_Metabolism	09105_Amino_acid_metabolism	00360_Phenylalanine_metabolism_	1206	1001	690	473	552	517	506	793	923	606	676	541	890	1362	1063	355	439	823	1147	749	620	709	707	1062	1008	807	744	835	1649	616	1088	758	608	436	684	696	1086	561	378	511	561	642	529	517	634
EC:1.14.12.22	Carbazole_1,9a-dioxygenase	09100_Metabolism	09111_Xenobiotics_biodegradation_and_metabolism	00621_Dioxin_degradation_	1	0	1	0	1	0	0	0	0	0	0	1	1	0	1	0	0	0	0	0	0	1	1	2	1	0	0	3	0	1	0	0	1	0	1	0	0	0	2	0	3	1	1	1	1
EC:1.14.12.7	Phthalate_4,5-dioxygenase	09100_Metabolism	09111_Xenobiotics_biodegradation_and_metabolism	00624_Polycyclic_aromatic_hydrocarbon_degradation_	2	3	2	1	2	1	1	0	0	1	0	4	1	1	2	3	1	0	2	1	2	1	1	4	1	3	0	2	3	2	1	3	0	1	2	2	3	2	1	0	1	2	0	2	4
EC:1.14.13.1	Salicylate_1-monooxygenase	09100_Metabolism	09111_Xenobiotics_biodegradation_and_metabolism	00621_Dioxin_degradation_	6439	6106	6136	6318	6184	5710	5935	5961	5844	6318	6051	5894	5733	6901	6525	6492	6278	6338	6091	5404	5882	5664	7083	6333	6673	5929	5698	5899	6792	5998	6638	6234	5458	6732	5878	6915	5902	6047	6019	6862	6101	6049	6008	6263	5740
EC:1.14.13.1	Salicylate_1-monooxygenase	09100_Metabolism	09111_Xenobiotics_biodegradation_and_metabolism	00626_Naphthalene_degradation_	6439	6106	6136	6318	6184	5710	5935	5961	5844	6318	6051	5894	5733	6901	6525	6492	6278	6338	6091	5404	5882	5664	7083	6333	6673	5929	5698	5899	6792	5998	6638	6234	5458	6732	5878	6915	5902	6047	6019	6862	6101	6049	6008	6263	5740
EC:1.14.13.1	Salicylate_1-monooxygenase	09100_Metabolism	09111_Xenobiotics_biodegradation_and_metabolism	00624_Polycyclic_aromatic_hydrocarbon_degradation_	6439	6106	6136	6318	6184	5710	5935	5961	5844	6318	6051	5894	5733	6901	6525	6492	6278	6338	6091	5404	5882	5664	7083	6333	6673	5929	5698	5899	6792	5998	6638	6234	5458	6732	5878	6915	5902	6047	6019	6862	6101	6049	6008	6263	5740
EC:1.14.13.10	2,6-dihydroxypyridine_3-monooxygenase	09100_Metabolism	09108_Metabolism_of_cofactors_and_vitamins	00760_Nicotinate_and_nicotinamide_metabolism_	14	16	13	12	22	13	10	21	12	25	11	12	19	10	20	32	16	15	18	17	18	16	26	15	18	21	11	16	11	19	16	21	16	9	16	10	18	17	24	25	19	19	21	23	22
EC:1.14.13.100	25/26-hydroxycholesterol_7-alpha-hydroxylase	NA	NA	NA	47	28	47	45	55	36	43	44	35	39	36	42	47	39	54	72	52	45	37	35	71	57	42	52	68	60	23	49	39	45	30	55	55	37	46	39	31	42	40	44	40	33	40	55	62
EC:1.14.13.106	Epi-isozizaene_5-monooxygenase	09100_Metabolism	09109_Metabolism_of_terpenoids_and_polyketides	00909_Sesquiterpenoid_and_triterpenoid_biosynthesis_	5	5	5	8	5	4	4	5	5	5	6	4	10	4	7	5	6	9	10	5	5	5	8	8	3	3	6	8	6	5	6	6	4	5	6	5	5	5	8	12	9	8	6	6	6
EC:1.14.13.106	Epi-isozizaene_5-monooxygenase	09180_Brite_Hierarchies	09181_Protein_families:_metabolism	00199_Cytochrome_P450_	5	5	5	8	5	4	4	5	5	5	6	4	10	4	7	5	6	9	10	5	5	5	8	8	3	3	6	8	6	5	6	6	4	5	6	5	5	5	8	12	9	8	6	6	6
EC:1.14.13.107	Limonene_1,2-monooxygenase	09100_Metabolism	09109_Metabolism_of_terpenoids_and_polyketides	00903_Limonene_and_pinene_degradation_	3213	2996	3616	3564	3863	3502	3539	2712	3122	3583	3248	3737	2853	3031	3671	3373	3232	3771	2901	3128	3777	3282	3171	3261	3697	3942	2869	3186	3007	3327	2955	3717	2814	3369	3047	2581	3169	3054	3410	2669	2831	3206	2856	3578	3555
EC:1.14.13.111	Methanesulfonate_monooxygenase	09100_Metabolism	09102_Energy_metabolism	00920_Sulfur_metabolism_	2	0	0	10	0	0	2	0	2	0	2	3	6	2	0	0	0	2	3	2	7	0	0	2	0	3	0	3	0	2	2	2	4	2	2	0	4	0	4	4	0	0	6	0	2
EC:1.14.13.113	FAD-dependent_urate_hydroxylase	09100_Metabolism	09104_Nucleotide_metabolism	00230_Purine_metabolism_	33	17	32	31	19	33	54	19	41	43	22	39	27	229	17	32	19	24	44	27	16	45	45	21	24	25	29	38	200	23	60	26	29	26	16	15	23	102	30	22	25	29	59	57	24
EC:1.14.13.114	6-hydroxynicotinate_3-monooxygenase	09100_Metabolism	09108_Metabolism_of_cofactors_and_vitamins	00760_Nicotinate_and_nicotinamide_metabolism_	971	972	635	769	682	620	738	915	936	654	807	877	686	1307	804	807	589	839	749	690	746	796	840	746	1155	755	746	753	1092	740	1093	711	824	589	716	1331	1109	881	469	591	778	598	651	635	688
EC:1.14.13.127	3-(3-hydroxy-phenyl)propanoic_acid_hydroxylase	09100_Metabolism	09105_Amino_acid_metabolism	00360_Phenylalanine_metabolism_	8871	9107	8627	8545	8784	7715	8406	8535	8623	8685	8585	9468	8153	9926	9543	8901	8092	9310	8985	8234	8875	8901	8730	9003	9598	9263	8296	8754	10040	8482	9109	9292	8225	8879	8580	8387	9255	8555	8366	8425	8449	8933	8228	8851	9055
EC:1.14.13.129	Beta-carotene_3-hydroxylase	NA	NA	NA	6004	4676	4610	4638	4485	4026	4863	5479	5324	4973	4865	4435	5158	5655	4610	5067	4162	5135	5447	4432	5172	5048	4264	5159	5780	5324	5077	6278	6019	5893	4619	4705	4918	4218	4921	4442	5163	4739	3981	4365	4204	4159	3924	4898	4445
EC:1.14.13.133	Pentalenene_oxygenase	NA	NA	NA	13	7	7	5	12	5	10	8	10	4	9	4	10	10	11	74	15	13	9	6	11	9	12	11	10	6	11	6	8	9	11	5	4	9	21	18	7	12	9	16	12	10	13	13	9
EC:1.14.13.141	Cholest-4-en-3-one_26-monooxygenase	NA	NA	NA	884	1090	1268	950	1165	1119	1144	1303	1328	1231	1095	1358	1339	1273	1427	1423	1260	1232	1433	1219	1061	1355	1118	1213	1296	1475	1448	1664	1170	1236	1154	1081	1343	1096	1412	1017	908	1295	1697	1814	1431	1809	1155	1764	1170
EC:1.14.13.142	3-ketosteroid_9-alpha-monooxygenase	NA	NA	NA	2833	2574	2911	2541	2811	2464	2566	2481	2634	2719	2652	2774	2591	2885	3115	2648	2408	3053	2836	2480	2660	2710	2672	2826	3063	2955	2580	2908	3025	2583	2745	2681	2359	2329	2649	2071	2711	2491	2659	2808	2518	2763	2466	2959	2658
EC:1.14.13.148	Trimethylamine_monooxygenase	09100_Metabolism	09102_Energy_metabolism	00680_Methane_metabolism_	346	330	453	492	266	600	205	357	263	488	650	300	523	869	762	361	1144	318	308	259	248	288	1115	491	461	222	259	366	680	417	569	224	248	282	448	1287	335	306	226	859	356	249	495	304	168
EC:1.14.13.149	Phenylacetyl-CoA_1,2-epoxidase	09100_Metabolism	09105_Amino_acid_metabolism	00360_Phenylalanine_metabolism_	12106	12187	11379	11101	11096	9960	11595	11965	10507	11471	12026	11049	10931	13168	12739	11916	11585	11244	11609	10127	11184	10747	12213	12110	12239	10565	11106	12751	12444	13105	11138	10523	10355	9425	11848	13165	11275	11024	9616	12171	12006	9958	11204	10835	11221
EC:1.14.13.151	Linalool_8-monooxygenase	NA	NA	NA	601	505	342	231	267	260	260	395	470	312	334	278	440	676	532	176	220	410	568	377	317	353	358	533	512	402	362	421	817	313	534	373	300	223	336	351	551	285	192	244	278	309	266	252	323
EC:1.14.13.154	Erythromycin_12_hydroxylase	09100_Metabolism	09109_Metabolism_of_terpenoids_and_polyketides	01052_Type_I_polyketide_structures_	0	0	0	0	0	0	0	0	0	0	0	0	0	0	0	0	0	0	0	0	0	0	0	0	0	0	0	0	0	0	0	0	0	0	0	0	0	0	0	0	0	0	0	0	0
EC:1.14.13.154	Erythromycin_12_hydroxylase	09100_Metabolism	09109_Metabolism_of_terpenoids_and_polyketides	00522_Biosynthesis_of_12-,_14-_and_16-membered_macrolides_	0	0	0	0	0	0	0	0	0	0	0	0	0	0	0	0	0	0	0	0	0	0	0	0	0	0	0	0	0	0	0	0	0	0	0	0	0	0	0	0	0	0	0	0	0
EC:1.14.13.154	Erythromycin_12_hydroxylase	09180_Brite_Hierarchies	09181_Protein_families:_metabolism	01008_Polyketide_biosynthesis_proteins_	0	0	0	0	0	0	0	0	0	0	0	0	0	0	0	0	0	0	0	0	0	0	0	0	0	0	0	0	0	0	0	0	0	0	0	0	0	0	0	0	0	0	0	0	0
EC:1.14.13.154	Erythromycin_12_hydroxylase	09180_Brite_Hierarchies	09181_Protein_families:_metabolism	00199_Cytochrome_P450_	0	0	0	0	0	0	0	0	0	0	0	0	0	0	0	0	0	0	0	0	0	0	0	0	0	0	0	0	0	0	0	0	0	0	0	0	0	0	0	0	0	0	0	0	0
EC:1.14.13.163	6-hydroxy-3-succinoylpyridine_3-monooxygenase	09100_Metabolism	09108_Metabolism_of_cofactors_and_vitamins	00760_Nicotinate_and_nicotinamide_metabolism_	1	2	1	1	1	0	1	1	1	1	1	3	2	4	3	1	2	0	2	0	2	1	1	1	1	1	0	1	9	0	1	1	1	2	0	4	4	1	0	0	0	2	0	0	0
EC:1.14.13.165	Nitric-oxide_synthase_(NAD(P)H)	NA	NA	NA	577	638	818	768	759	645	732	1026	947	805	779	963	781	721	836	977	964	840	836	805	853	875	791	839	808	789	890	916	742	886	836	716	899	950	882	576	1080	874	1149	1071	718	1243	1220	1081	807
EC:1.14.13.172	Salicylate_5-hydroxylase	09100_Metabolism	09111_Xenobiotics_biodegradation_and_metabolism	00626_Naphthalene_degradation_	2007	2163	1326	1677	1447	1312	1625	1884	1973	1382	1775	1949	1418	2777	1715	1739	1244	1764	1642	1467	1715	1745	1803	1585	2353	1625	1564	1554	2220	1631	2193	1522	1750	1269	1548	2836	2370	1885	1046	1230	1659	1257	1464	1399	1677
EC:1.14.13.180	Aklavinone_12-hydroxylase	09100_Metabolism	09109_Metabolism_of_terpenoids_and_polyketides	01057_Biosynthesis_of_type_II_polyketide_products_	5	6	4	0	9	3	2	2	3	4	2	3	4	9	0	2	7	4	8	5	2	4	4	8	4	2	6	5	11	3	2	13	8	6	2	9	0	11	6	8	0	8	4	5	7
EC:1.14.13.185	Pikromycin_synthase	NA	NA	NA	5	2	2	4	6	2	7	4	3	1	4	2	4	3	3	35	7	3	3	3	4	1	5	4	4	2	2	2	2	2	4	2	1	4	8	2	3	3	5	5	4	4	3	7	4
EC:1.14.13.188	6-deoxyerythronolide_B_hydroxylase	NA	NA	NA	0	0	0	0	0	0	0	0	0	0	0	0	0	0	0	0	0	0	0	0	0	0	0	0	0	0	0	0	0	0	0	0	0	0	0	0	0	0	0	0	0	0	0	0	0
EC:1.14.13.2	4-hydroxybenzoate_3-monooxygenase	09100_Metabolism	09111_Xenobiotics_biodegradation_and_metabolism	00362_Benzoate_degradation_	5195	5261	4661	4717	4474	4376	4316	5227	4831	4752	4949	4983	4885	6988	5679	5078	5037	4829	5515	4439	4381	4798	5714	5260	5588	4674	4580	5078	7192	4765	6406	4815	4626	4822	4931	6235	5578	4912	4227	5714	4830	4790	4894	4608	4439
EC:1.14.13.20	2,4-dichlorophenol_6-monooxygenase	09100_Metabolism	09111_Xenobiotics_biodegradation_and_metabolism	00361_Chlorocyclohexane_and_chlorobenzene_degradation_	360	438	527	326	478	386	431	599	484	481	462	570	480	376	502	632	579	550	506	458	361	446	529	535	467	470	547	642	465	488	541	419	479	369	627	395	341	501	647	753	501	831	480	580	439
EC:1.14.13.200	Tetracenomycin_A2_monooxygenase-diooxygenase	09100_Metabolism	09109_Metabolism_of_terpenoids_and_polyketides	01057_Biosynthesis_of_type_II_polyketide_products_	14	10	13	12	25	15	16	19	18	11	21	26	17	16	17	52	25	17	19	21	20	16	11	23	26	12	14	18	10	13	21	17	12	19	27	16	8	15	29	19	18	23	25	24	16
EC:1.14.13.22	Cyclohexanone_monooxygenase	09100_Metabolism	09111_Xenobiotics_biodegradation_and_metabolism	00930_Caprolactam_degradation_	5436	4851	5275	5374	5320	4927	4958	4690	5131	5250	4950	5327	4626	5198	5509	4841	4699	5458	5078	4872	5604	4952	4623	5362	5649	5755	4553	5129	5456	5175	4892	5826	4490	5987	4615	4071	5700	4989	4784	4310	4247	4814	4181	5182	5120
EC:1.14.13.23	3-hydroxybenzoate_4-monooxygenase	09100_Metabolism	09111_Xenobiotics_biodegradation_and_metabolism	00362_Benzoate_degradation_	0	1	4	0	1	0	1	1	0	1	1	3	0	1	1	4	1	1	2	1	0	3	2	0	1	1	0	2	3	0	3	1	0	1	1	0	0	2	2	1	0	3	1	1	1
EC:1.14.13.23	3-hydroxybenzoate_4-monooxygenase	09100_Metabolism	09111_Xenobiotics_biodegradation_and_metabolism	00624_Polycyclic_aromatic_hydrocarbon_degradation_	0	1	4	0	1	0	1	1	0	1	1	3	0	1	1	4	1	1	2	1	0	3	2	0	1	1	0	2	3	0	3	1	0	1	1	0	0	2	2	1	0	3	1	1	1
EC:1.14.13.40	Anthraniloyl-CoA_monooxygenase	09100_Metabolism	09111_Xenobiotics_biodegradation_and_metabolism	00627_Aminobenzoate_degradation_	6228	5930	5073	5888	5243	4628	6085	6199	5883	5776	5850	5990	5257	6976	6006	6236	5218	5733	6336	5972	5860	5857	4871	5623	7124	5541	5754	6227	6004	6713	5633	6575	5547	5512	5850	6502	6518	6052	5356	5264	6488	5366	5262	6196	6139
EC:1.14.13.50	Pentachlorophenol_monooxygenase	09100_Metabolism	09111_Xenobiotics_biodegradation_and_metabolism	00364_Fluorobenzoate_degradation_	71	107	115	104	134	86	86	141	115	92	125	196	134	121	123	126	135	105	164	155	107	126	116	136	118	117	116	148	123	110	115	103	165	94	111	127	96	99	143	181	137	182	168	170	138
EC:1.14.13.50	Pentachlorophenol_monooxygenase	09100_Metabolism	09111_Xenobiotics_biodegradation_and_metabolism	00361_Chlorocyclohexane_and_chlorobenzene_degradation_	71	107	115	104	134	86	86	141	115	92	125	196	134	121	123	126	135	105	164	155	107	126	116	136	118	117	116	148	123	110	115	103	165	94	111	127	96	99	143	181	137	182	168	170	138
EC:1.14.13.59	L-lysine_N(6)-monooxygenase_(NADPH)	09100_Metabolism	09110_Biosynthesis_of_other_secondary_metabolites	00997_Biosynthesis_of_various_secondary_metabolites_-_part_3_	1109	1077	1367	978	1146	1109	1032	1398	1238	1225	1228	1166	1142	1468	1237	1370	1256	1242	1364	1094	979	1235	1141	1306	1341	1123	1321	1516	1582	1380	1415	922	1240	1093	1436	967	1060	1333	1361	2044	1272	1556	1297	1642	984
EC:1.14.13.7	Phenol_2-monooxygenase	09100_Metabolism	09111_Xenobiotics_biodegradation_and_metabolism	00627_Aminobenzoate_degradation_	244	237	281	255	297	253	199	257	234	269	255	248	239	271	228	305	229	259	330	247	230	265	229	305	246	255	234	309	274	274	272	323	232	397	257	224	238	326	248	356	270	292	335	252	235
EC:1.14.13.7	Phenol_2-monooxygenase	09100_Metabolism	09111_Xenobiotics_biodegradation_and_metabolism	00623_Toluene_degradation_	244	237	281	255	297	253	199	257	234	269	255	248	239	271	228	305	229	259	330	247	230	265	229	305	246	255	234	309	274	274	272	323	232	397	257	224	238	326	248	356	270	292	335	252	235
EC:1.14.13.70	Sterol_14-alpha-demethylase	NA	NA	NA	690	582	455	328	405	344	359	506	559	411	426	395	565	776	648	346	334	534	690	482	461	483	483	647	686	540	467	580	917	423	643	498	433	306	488	448	630	390	312	412	418	467	393	395	473
EC:1.14.13.8	Flavin-containing_monooxygenase	09100_Metabolism	09111_Xenobiotics_biodegradation_and_metabolism	00982_Drug_metabolism_-_cytochrome_P450_	17	8	27	25	31	18	25	24	20	16	20	24	16	18	26	45	18	20	26	17	33	33	20	27	51	37	8	20	14	29	15	29	37	18	21	12	16	16	20	28	17	15	18	38	38
EC:1.14.13.81	Magnesium-protoporphyrin_IX_monomethyl_ester_(oxidative)_cyclase	09100_Metabolism	09108_Metabolism_of_cofactors_and_vitamins	00860_Porphyrin_and_chlorophyll_metabolism_	2228	2530	3506	1428	589	5431	2134	765	1913	1077	1767	1793	1883	2483	1579	1119	2426	1658	1340	2160	1736	1406	2696	1079	1034	640	833	973	1290	1161	1524	1142	813	2458	1203	2085	2321	750	2127	1195	1741	1193	4735	1120	725
EC:1.14.13.82	Vanillate_monooxygenase	09100_Metabolism	09111_Xenobiotics_biodegradation_and_metabolism	00627_Aminobenzoate_degradation_	8523	8942	6526	6586	6414	6110	7521	6531	7008	7074	6729	6803	6258	9460	8637	5955	5437	6897	7811	6531	6976	7129	6708	7624	7457	6764	6107	6398	9731	6592	8089	7785	5884	6386	6713	7948	8643	6325	5320	5509	7821	5953	5710	6049	7776
EC:1.14.13.83	Precorrin-3B_synthase	09100_Metabolism	09108_Metabolism_of_cofactors_and_vitamins	00860_Porphyrin_and_chlorophyll_metabolism_	4753	4200	4676	4308	4544	4398	3941	4205	4083	4651	4525	4299	4422	5419	5149	4323	4804	4488	4769	4082	4185	4301	4922	4803	4927	4416	4048	4470	5824	4332	5209	4429	3960	4542	4384	4820	4438	4136	4225	5169	4270	4384	4232	4566	4048
EC:1.14.13.84	4-hydroxyacetophenone_monooxygenase	09100_Metabolism	09111_Xenobiotics_biodegradation_and_metabolism	00363_Bisphenol_degradation_	2462	2646	2642	2091	2332	2235	2312	2929	2853	2571	2358	2865	2697	2958	2822	2616	2516	2604	3071	2521	2252	2604	2403	2914	2799	2966	2843	3281	3074	2525	2723	2470	2668	2225	2850	2305	2510	2669	2960	3092	2344	3495	2079	2991	2380
EC:1.14.13.9	Kynurenine_3-monooxygenase	09100_Metabolism	09105_Amino_acid_metabolism	00380_Tryptophan_metabolism_	2165	1572	1521	1757	1386	1384	1859	1767	1767	1814	1714	1440	1699	1474	1409	1704	1472	1789	1759	1440	1840	1869	1301	1570	1851	1396	1611	1838	1886	1994	2216	1647	1867	1511	1553	1699	1880	1728	1248	1261	1530	1371	1240	1439	1402
EC:1.14.14.1	Unspecific_monooxygenase	09100_Metabolism	09103_Lipid_metabolism	00071_Fatty_acid_degradation_	2431	2148	2711	2688	2652	2719	2329	2115	2210	2609	2692	2513	2424	3149	3078	2461	3089	2596	2248	2136	2470	2302	3140	2582	2820	2529	2046	2342	2862	2452	2682	2447	2002	2365	2295	3001	2489	2204	2379	2689	2140	2265	2707	2460	2314
EC:1.14.14.1	Unspecific_monooxygenase	09100_Metabolism	09103_Lipid_metabolism	00140_Steroid_hormone_biosynthesis_	2431	2148	2711	2688	2652	2719	2329	2115	2210	2609	2692	2513	2424	3149	3078	2461	3089	2596	2248	2136	2470	2302	3140	2582	2820	2529	2046	2342	2862	2452	2682	2447	2002	2365	2295	3001	2489	2204	2379	2689	2140	2265	2707	2460	2314
EC:1.14.14.1	Unspecific_monooxygenase	09100_Metabolism	09103_Lipid_metabolism	00590_Arachidonic_acid_metabolism_	2431	2148	2711	2688	2652	2719	2329	2115	2210	2609	2692	2513	2424	3149	3078	2461	3089	2596	2248	2136	2470	2302	3140	2582	2820	2529	2046	2342	2862	2452	2682	2447	2002	2365	2295	3001	2489	2204	2379	2689	2140	2265	2707	2460	2314
EC:1.14.14.1	Unspecific_monooxygenase	09100_Metabolism	09103_Lipid_metabolism	00591_Linoleic_acid_metabolism_	2431	2148	2711	2688	2652	2719	2329	2115	2210	2609	2692	2513	2424	3149	3078	2461	3089	2596	2248	2136	2470	2302	3140	2582	2820	2529	2046	2342	2862	2452	2682	2447	2002	2365	2295	3001	2489	2204	2379	2689	2140	2265	2707	2460	2314
EC:1.14.14.1	Unspecific_monooxygenase	09100_Metabolism	09105_Amino_acid_metabolism	00380_Tryptophan_metabolism_	2431	2148	2711	2688	2652	2719	2329	2115	2210	2609	2692	2513	2424	3149	3078	2461	3089	2596	2248	2136	2470	2302	3140	2582	2820	2529	2046	2342	2862	2452	2682	2447	2002	2365	2295	3001	2489	2204	2379	2689	2140	2265	2707	2460	2314
EC:1.14.14.1	Unspecific_monooxygenase	09100_Metabolism	09108_Metabolism_of_cofactors_and_vitamins	00830_Retinol_metabolism_	2431	2148	2711	2688	2652	2719	2329	2115	2210	2609	2692	2513	2424	3149	3078	2461	3089	2596	2248	2136	2470	2302	3140	2582	2820	2529	2046	2342	2862	2452	2682	2447	2002	2365	2295	3001	2489	2204	2379	2689	2140	2265	2707	2460	2314
EC:1.14.14.1	Unspecific_monooxygenase	09100_Metabolism	09110_Biosynthesis_of_other_secondary_metabolites	00232_Caffeine_metabolism_	2431	2148	2711	2688	2652	2719	2329	2115	2210	2609	2692	2513	2424	3149	3078	2461	3089	2596	2248	2136	2470	2302	3140	2582	2820	2529	2046	2342	2862	2452	2682	2447	2002	2365	2295	3001	2489	2204	2379	2689	2140	2265	2707	2460	2314
EC:1.14.14.1	Unspecific_monooxygenase	09100_Metabolism	09111_Xenobiotics_biodegradation_and_metabolism	00627_Aminobenzoate_degradation_	2431	2148	2711	2688	2652	2719	2329	2115	2210	2609	2692	2513	2424	3149	3078	2461	3089	2596	2248	2136	2470	2302	3140	2582	2820	2529	2046	2342	2862	2452	2682	2447	2002	2365	2295	3001	2489	2204	2379	2689	2140	2265	2707	2460	2314
EC:1.14.14.1	Unspecific_monooxygenase	09100_Metabolism	09111_Xenobiotics_biodegradation_and_metabolism	00980_Metabolism_of_xenobiotics_by_cytochrome_P450_	2431	2148	2711	2688	2652	2719	2329	2115	2210	2609	2692	2513	2424	3149	3078	2461	3089	2596	2248	2136	2470	2302	3140	2582	2820	2529	2046	2342	2862	2452	2682	2447	2002	2365	2295	3001	2489	2204	2379	2689	2140	2265	2707	2460	2314
EC:1.14.14.1	Unspecific_monooxygenase	09100_Metabolism	09111_Xenobiotics_biodegradation_and_metabolism	00982_Drug_metabolism_-_cytochrome_P450_	2431	2148	2711	2688	2652	2719	2329	2115	2210	2609	2692	2513	2424	3149	3078	2461	3089	2596	2248	2136	2470	2302	3140	2582	2820	2529	2046	2342	2862	2452	2682	2447	2002	2365	2295	3001	2489	2204	2379	2689	2140	2265	2707	2460	2314
EC:1.14.14.1	Unspecific_monooxygenase	09150_Organismal_Systems	09152_Endocrine_system	04913_Ovarian_steroidogenesis_	2431	2148	2711	2688	2652	2719	2329	2115	2210	2609	2692	2513	2424	3149	3078	2461	3089	2596	2248	2136	2470	2302	3140	2582	2820	2529	2046	2342	2862	2452	2682	2447	2002	2365	2295	3001	2489	2204	2379	2689	2140	2265	2707	2460	2314
EC:1.14.14.1	Unspecific_monooxygenase	09150_Organismal_Systems	09156_Nervous_system	04726_Serotonergic_synapse_	2431	2148	2711	2688	2652	2719	2329	2115	2210	2609	2692	2513	2424	3149	3078	2461	3089	2596	2248	2136	2470	2302	3140	2582	2820	2529	2046	2342	2862	2452	2682	2447	2002	2365	2295	3001	2489	2204	2379	2689	2140	2265	2707	2460	2314
EC:1.14.14.1	Unspecific_monooxygenase	09150_Organismal_Systems	09157_Sensory_system	04750_Inflammatory_mediator_regulation_of_TRP_channels_	2431	2148	2711	2688	2652	2719	2329	2115	2210	2609	2692	2513	2424	3149	3078	2461	3089	2596	2248	2136	2470	2302	3140	2582	2820	2529	2046	2342	2862	2452	2682	2447	2002	2365	2295	3001	2489	2204	2379	2689	2140	2265	2707	2460	2314
EC:1.14.14.1	Unspecific_monooxygenase	09160_Human_Diseases	09161_Cancer:_overview	05206_MicroRNAs_in_cancer_	2431	2148	2711	2688	2652	2719	2329	2115	2210	2609	2692	2513	2424	3149	3078	2461	3089	2596	2248	2136	2470	2302	3140	2582	2820	2529	2046	2342	2862	2452	2682	2447	2002	2365	2295	3001	2489	2204	2379	2689	2140	2265	2707	2460	2314
EC:1.14.14.1	Unspecific_monooxygenase	09160_Human_Diseases	09161_Cancer:_overview	05204_Chemical_carcinogenesis_	2431	2148	2711	2688	2652	2719	2329	2115	2210	2609	2692	2513	2424	3149	3078	2461	3089	2596	2248	2136	2470	2302	3140	2582	2820	2529	2046	2342	2862	2452	2682	2447	2002	2365	2295	3001	2489	2204	2379	2689	2140	2265	2707	2460	2314
EC:1.14.14.1	Unspecific_monooxygenase	09160_Human_Diseases	09176_Drug_resistance:_antineoplastic	01522_Endocrine_resistance_	2431	2148	2711	2688	2652	2719	2329	2115	2210	2609	2692	2513	2424	3149	3078	2461	3089	2596	2248	2136	2470	2302	3140	2582	2820	2529	2046	2342	2862	2452	2682	2447	2002	2365	2295	3001	2489	2204	2379	2689	2140	2265	2707	2460	2314
EC:1.14.14.1	Unspecific_monooxygenase	09180_Brite_Hierarchies	09181_Protein_families:_metabolism	00199_Cytochrome_P450_	2431	2148	2711	2688	2652	2719	2329	2115	2210	2609	2692	2513	2424	3149	3078	2461	3089	2596	2248	2136	2470	2302	3140	2582	2820	2529	2046	2342	2862	2452	2682	2447	2002	2365	2295	3001	2489	2204	2379	2689	2140	2265	2707	2460	2314
EC:1.14.14.11	Styrene_monooxygenase	09100_Metabolism	09111_Xenobiotics_biodegradation_and_metabolism	00643_Styrene_degradation_	0	0	2	0	0	0	0	0	0	0	1	0	0	0	0	0	0	0	0	0	0	0	0	0	1	0	1	0	0	0	0	0	0	0	0	0	0	0	1	0	1	2	0	0	1
EC:1.14.14.12	3-hydroxy-9,10-secoandrosta-1,3,5(10)-triene-9,17-dione_monooxygenase	09100_Metabolism	09111_Xenobiotics_biodegradation_and_metabolism	00984_Steroid_degradation_	3295	2855	2990	2673	2878	2583	2673	2586	2905	2858	2761	2799	2763	3299	3370	2514	2427	3242	3110	2661	2875	2789	2742	3138	3248	3175	2621	2974	3609	2673	3012	2980	2424	2583	2685	2298	3141	2549	2522	2519	2426	2764	2407	2786	2807
EC:1.14.14.13	monooxygenase	09100_Metabolism	09110_Biosynthesis_of_other_secondary_metabolites	00524_Neomycin,_kanamycin_and_gentamicin_biosynthesis_	0	0	1	2	0	0	0	1	0	0	1	0	1	0	1	0	0	2	0	0	2	0	5	0	0	1	0	0	1	0	3	0	1	0	2	1	0	1	0	0	4	0	0	4	1
EC:1.14.14.5	Alkanesulfonate_monooxygenase	09100_Metabolism	09102_Energy_metabolism	00920_Sulfur_metabolism_	14530	15270	14228	13216	14147	12816	13805	15535	15128	14895	13988	14873	13834	17209	15940	15081	14057	14874	16093	14181	13491	15129	14283	15478	15052	14558	14656	15833	16790	15100	15898	14598	14148	15443	15329	14530	15390	15416	15405	17359	15822	17089	13129	16931	14565
EC:1.14.14.8	Anthranilate_3-monooxygenase_(FAD)	09100_Metabolism	09105_Amino_acid_metabolism	00350_Tyrosine_metabolism_	3	7	1	4	5	4	7	5	1	3	3	6	2	5	9	9	4	2	3	7	5	5	6	3	1	1	5	2	4	4	4	2	0	2	2	3	5	1	6	4	5	8	8	4	6
EC:1.14.14.8	Anthranilate_3-monooxygenase_(FAD)	09100_Metabolism	09105_Amino_acid_metabolism	00380_Tryptophan_metabolism_	3	7	1	4	5	4	7	5	1	3	3	6	2	5	9	9	4	2	3	7	5	5	6	3	1	1	5	2	4	4	4	2	0	2	2	3	5	1	6	4	5	8	8	4	6
EC:1.14.14.9	4-hydroxyphenylacetate_3-monooxygenase	09100_Metabolism	09105_Amino_acid_metabolism	00350_Tyrosine_metabolism_	2636	2531	2975	2817	3051	2740	2906	2582	2701	2878	2588	2959	2493	2788	3001	2980	2602	3013	2669	2567	2805	2647	2797	2823	2967	2986	2618	2799	2776	2748	2835	2769	2409	2682	2657	2211	2615	2610	2973	2968	2539	3185	2666	3039	2719
EC:1.14.14.9	4-hydroxyphenylacetate_3-monooxygenase	09100_Metabolism	09105_Amino_acid_metabolism	00380_Tryptophan_metabolism_	2636	2531	2975	2817	3051	2740	2906	2582	2701	2878	2588	2959	2493	2788	3001	2980	2602	3013	2669	2567	2805	2647	2797	2823	2967	2986	2618	2799	2776	2748	2835	2769	2409	2682	2657	2211	2615	2610	2973	2968	2539	3185	2666	3039	2719
EC:1.14.15.11	Pentalenic_acid_synthase	09100_Metabolism	09110_Biosynthesis_of_other_secondary_metabolites	00999_Biosynthesis_of_various_secondary_metabolites_-_part_1_	10	10	8	13	11	7	10	10	7	8	14	7	16	7	12	42	13	16	16	10	12	7	11	9	9	15	12	11	8	7	14	11	6	8	17	10	8	10	11	19	17	11	10	13	8
EC:1.14.15.11	Pentalenic_acid_synthase	09180_Brite_Hierarchies	09181_Protein_families:_metabolism	00199_Cytochrome_P450_	10	10	8	13	11	7	10	10	7	8	14	7	16	7	12	42	13	16	16	10	12	7	11	9	9	15	12	11	8	7	14	11	6	8	17	10	8	10	11	19	17	11	10	13	8
EC:1.14.15.12	Pimeloyl-[acyl-carrier_protein]_synthase	NA	NA	NA	0	0	0	0	0	0	1	0	0	0	0	0	0	1	1	0	1	0	0	0	0	1	0	0	0	1	0	0	1	0	0	0	0	0	0	0	0	0	0	0	0	0	0	0	0
EC:1.14.15.13	Pulcherriminic_acid_synthase	09180_Brite_Hierarchies	09181_Protein_families:_metabolism	00199_Cytochrome_P450_	9	8	8	7	5	3	9	8	3	6	10	5	8	9	4	6	7	8	12	6	9	6	8	4	5	3	9	9	12	7	8	5	8	4	7	6	9	7	12	13	12	11	10	12	6
EC:1.14.15.3	Alkane_1-monooxygenase	09100_Metabolism	09103_Lipid_metabolism	00071_Fatty_acid_degradation_	951	743	771	860	634	490	807	821	866	810	821	703	890	770	700	742	635	917	908	670	669	785	750	787	681	718	773	861	794	696	726	700	787	634	784	689	882	736	733	974	849	855	786	881	735
EC:1.14.15.3	Alkane_1-monooxygenase	09100_Metabolism	09111_Xenobiotics_biodegradation_and_metabolism	00930_Caprolactam_degradation_	951	743	771	860	634	490	807	821	866	810	821	703	890	770	700	742	635	917	908	670	669	785	750	787	681	718	773	861	794	696	726	700	787	634	784	689	882	736	733	974	849	855	786	881	735
EC:1.14.15.7	Choline_monooxygenase	09100_Metabolism	09105_Amino_acid_metabolism	00260_Glycine,_serine_and_threonine_metabolism_	2770	3601	1797	2348	1923	1636	2667	2400	2512	2230	2339	2513	1923	3499	2841	1985	1607	2166	2218	1991	2310	2447	2530	2368	2275	1885	2142	1701	2647	2074	2556	2514	1873	1773	2236	3560	3292	2193	1312	1359	2989	1561	1881	1503	2773
EC:1.14.15.9	Spheroidene_monooxygenase	09100_Metabolism	09109_Metabolism_of_terpenoids_and_polyketides	00906_Carotenoid_biosynthesis_	0	0	0	0	0	0	1	0	0	0	1	0	0	2	1	0	0	0	1	2	0	0	0	1	1	1	0	0	0	1	0	0	0	0	0	1	0	1	0	0	0	2	0	0	0
EC:1.14.16.1	Phenylalanine_4-monooxygenase	09100_Metabolism	09105_Amino_acid_metabolism	00360_Phenylalanine_metabolism_	8670	7597	6928	7409	6664	6449	7296	7539	7588	7273	7197	7296	7158	8671	7124	7007	5986	7885	7683	6472	7570	7423	7062	7550	8275	7657	6772	7466	9340	7417	8959	7508	6919	6384	6864	7450	8717	7221	6048	6099	6253	6714	6013	6502	7159
EC:1.14.16.1	Phenylalanine_4-monooxygenase	09100_Metabolism	09105_Amino_acid_metabolism	00400_Phenylalanine,_tyrosine_and_tryptophan_biosynthesis_	8670	7597	6928	7409	6664	6449	7296	7539	7588	7273	7197	7296	7158	8671	7124	7007	5986	7885	7683	6472	7570	7423	7062	7550	8275	7657	6772	7466	9340	7417	8959	7508	6919	6384	6864	7450	8717	7221	6048	6099	6253	6714	6013	6502	7159
EC:1.14.16.1	Phenylalanine_4-monooxygenase	09100_Metabolism	09108_Metabolism_of_cofactors_and_vitamins	00790_Folate_biosynthesis_	8670	7597	6928	7409	6664	6449	7296	7539	7588	7273	7197	7296	7158	8671	7124	7007	5986	7885	7683	6472	7570	7423	7062	7550	8275	7657	6772	7466	9340	7417	8959	7508	6919	6384	6864	7450	8717	7221	6048	6099	6253	6714	6013	6502	7159
EC:1.14.16.2	Tyrosine_3-monooxygenase	09100_Metabolism	09105_Amino_acid_metabolism	00350_Tyrosine_metabolism_	23	21	11	19	33	13	31	31	26	13	17	17	18	16	15	38	29	22	20	24	26	25	17	18	32	37	34	31	27	19	26	27	29	19	32	22	27	17	18	21	26	19	20	27	24
EC:1.14.16.2	Tyrosine_3-monooxygenase	09100_Metabolism	09108_Metabolism_of_cofactors_and_vitamins	00790_Folate_biosynthesis_	23	21	11	19	33	13	31	31	26	13	17	17	18	16	15	38	29	22	20	24	26	25	17	18	32	37	34	31	27	19	26	27	29	19	32	22	27	17	18	21	26	19	20	27	24
EC:1.14.16.2	Tyrosine_3-monooxygenase	09100_Metabolism	09110_Biosynthesis_of_other_secondary_metabolites	00950_Isoquinoline_alkaloid_biosynthesis_	23	21	11	19	33	13	31	31	26	13	17	17	18	16	15	38	29	22	20	24	26	25	17	18	32	37	34	31	27	19	26	27	29	19	32	22	27	17	18	21	26	19	20	27	24
EC:1.14.16.2	Tyrosine_3-monooxygenase	09150_Organismal_Systems	09152_Endocrine_system	04917_Prolactin_signaling_pathway_	23	21	11	19	33	13	31	31	26	13	17	17	18	16	15	38	29	22	20	24	26	25	17	18	32	37	34	31	27	19	26	27	29	19	32	22	27	17	18	21	26	19	20	27	24
EC:1.14.16.2	Tyrosine_3-monooxygenase	09150_Organismal_Systems	09156_Nervous_system	04728_Dopaminergic_synapse_	23	21	11	19	33	13	31	31	26	13	17	17	18	16	15	38	29	22	20	24	26	25	17	18	32	37	34	31	27	19	26	27	29	19	32	22	27	17	18	21	26	19	20	27	24
EC:1.14.16.2	Tyrosine_3-monooxygenase	09160_Human_Diseases	09164_Neurodegenerative_disease	05012_Parkinson_disease_	23	21	11	19	33	13	31	31	26	13	17	17	18	16	15	38	29	22	20	24	26	25	17	18	32	37	34	31	27	19	26	27	29	19	32	22	27	17	18	21	26	19	20	27	24
EC:1.14.16.2	Tyrosine_3-monooxygenase	09160_Human_Diseases	09165_Substance_dependence	05030_Cocaine_addiction_	23	21	11	19	33	13	31	31	26	13	17	17	18	16	15	38	29	22	20	24	26	25	17	18	32	37	34	31	27	19	26	27	29	19	32	22	27	17	18	21	26	19	20	27	24
EC:1.14.16.2	Tyrosine_3-monooxygenase	09160_Human_Diseases	09165_Substance_dependence	05031_Amphetamine_addiction_	23	21	11	19	33	13	31	31	26	13	17	17	18	16	15	38	29	22	20	24	26	25	17	18	32	37	34	31	27	19	26	27	29	19	32	22	27	17	18	21	26	19	20	27	24
EC:1.14.16.2	Tyrosine_3-monooxygenase	09160_Human_Diseases	09165_Substance_dependence	05034_Alcoholism_	23	21	11	19	33	13	31	31	26	13	17	17	18	16	15	38	29	22	20	24	26	25	17	18	32	37	34	31	27	19	26	27	29	19	32	22	27	17	18	21	26	19	20	27	24
EC:1.14.17.3	Peptidylglycine_monooxygenase	09190_Not_Included_in_Pathway_or_Brite	09191_Unclassified:_metabolism	99980_Enzymes_with_EC_numbers	8	12	12	14	15	12	11	19	23	10	12	20	18	23	13	21	20	16	32	18	12	27	14	14	17	19	15	32	17	16	17	20	29	9	22	10	4	21	31	19	19	30	22	18	19
EC:1.14.18.1	Tyrosinase	09100_Metabolism	09105_Amino_acid_metabolism	00350_Tyrosine_metabolism_	303	259	250	324	202	239	251	432	385	331	339	243	276	318	324	235	350	241	248	257	439	377	255	328	250	242	302	241	342	384	400	280	302	559	279	219	746	376	276	266	286	307	284	347	253
EC:1.14.18.1	Tyrosinase	09100_Metabolism	09110_Biosynthesis_of_other_secondary_metabolites	00950_Isoquinoline_alkaloid_biosynthesis_	303	259	250	324	202	239	251	432	385	331	339	243	276	318	324	235	350	241	248	257	439	377	255	328	250	242	302	241	342	384	400	280	302	559	279	219	746	376	276	266	286	307	284	347	253
EC:1.14.18.1	Tyrosinase	09100_Metabolism	09110_Biosynthesis_of_other_secondary_metabolites	00965_Betalain_biosynthesis_	303	259	250	324	202	239	251	432	385	331	339	243	276	318	324	235	350	241	248	257	439	377	255	328	250	242	302	241	342	384	400	280	302	559	279	219	746	376	276	266	286	307	284	347	253
EC:1.14.18.1	Tyrosinase	09150_Organismal_Systems	09152_Endocrine_system	04916_Melanogenesis_	303	259	250	324	202	239	251	432	385	331	339	243	276	318	324	235	350	241	248	257	439	377	255	328	250	242	302	241	342	384	400	280	302	559	279	219	746	376	276	266	286	307	284	347	253
EC:1.14.18.2	CMP-N-acetylneuraminate_monooxygenase	09100_Metabolism	09101_Carbohydrate_metabolism	00520_Amino_sugar_and_nucleotide_sugar_metabolism_	0	1	0	0	0	1	1	0	0	2	0	0	1	1	0	1	1	1	1	1	0	0	0	0	0	2	1	1	0	1	0	0	1	0	1	0	0	0	1	0	0	1	0	0	0
EC:1.14.18.3	Methane_monooxygenase_(particulate)	09100_Metabolism	09102_Energy_metabolism	00680_Methane_metabolism_	53	64	42	41	54	55	49	65	52	81	68	39	49	65	60	52	41	40	51	43	53	67	47	62	63	36	73	51	81	75	74	57	69	50	74	62	45	70	63	83	77	46	109	68	57
EC:1.14.18.3	Methane_monooxygenase_(particulate)	09100_Metabolism	09102_Energy_metabolism	00910_Nitrogen_metabolism_	53	64	42	41	54	55	49	65	52	81	68	39	49	65	60	52	41	40	51	43	53	67	47	62	63	36	73	51	81	75	74	57	69	50	74	62	45	70	63	83	77	46	109	68	57
EC:1.14.19.1	Stearoyl-CoA_9-desaturase	09100_Metabolism	09103_Lipid_metabolism	01040_Biosynthesis_of_unsaturated_fatty_acids_	26475	26450	27047	24733	23313	29343	27141	26839	27186	24539	25431	25848	25126	25797	24242	26446	25726	25477	25159	25884	26241	25317	25592	24253	24962	22893	24335	26326	23597	27108	24590	24788	23850	27155	25324	25414	26967	24109	25795	25136	26021	24886	29561	26193	23655
EC:1.14.19.1	Stearoyl-CoA_9-desaturase	09130_Environmental_Information_Processing	09132_Signal_transduction	04152_AMPK_signaling_pathway_	26475	26450	27047	24733	23313	29343	27141	26839	27186	24539	25431	25848	25126	25797	24242	26446	25726	25477	25159	25884	26241	25317	25592	24253	24962	22893	24335	26326	23597	27108	24590	24788	23850	27155	25324	25414	26967	24109	25795	25136	26021	24886	29561	26193	23655
EC:1.14.19.1	Stearoyl-CoA_9-desaturase	09150_Organismal_Systems	09152_Endocrine_system	03320_PPAR_signaling_pathway_	26475	26450	27047	24733	23313	29343	27141	26839	27186	24539	25431	25848	25126	25797	24242	26446	25726	25477	25159	25884	26241	25317	25592	24253	24962	22893	24335	26326	23597	27108	24590	24788	23850	27155	25324	25414	26967	24109	25795	25136	26021	24886	29561	26193	23655
EC:1.14.19.1	Stearoyl-CoA_9-desaturase	09150_Organismal_Systems	09149_Aging	04212_Longevity_regulating_pathway_-_worm_	26475	26450	27047	24733	23313	29343	27141	26839	27186	24539	25431	25848	25126	25797	24242	26446	25726	25477	25159	25884	26241	25317	25592	24253	24962	22893	24335	26326	23597	27108	24590	24788	23850	27155	25324	25414	26967	24109	25795	25136	26021	24886	29561	26193	23655
EC:1.14.19.1	Stearoyl-CoA_9-desaturase	09180_Brite_Hierarchies	09181_Protein_families:_metabolism	01004_Lipid_biosynthesis_proteins_	26475	26450	27047	24733	23313	29343	27141	26839	27186	24539	25431	25848	25126	25797	24242	26446	25726	25477	25159	25884	26241	25317	25592	24253	24962	22893	24335	26326	23597	27108	24590	24788	23850	27155	25324	25414	26967	24109	25795	25136	26021	24886	29561	26193	23655
EC:1.14.19.2	Stearoyl-[acyl-carrier-protein]_9-desaturase	09100_Metabolism	09103_Lipid_metabolism	00061_Fatty_acid_biosynthesis_	1055	1092	1210	1338	1187	961	1172	1427	1296	1162	1227	1155	1234	1095	1319	1406	1316	1262	1334	1113	1230	1266	1274	1239	1223	1131	1423	1379	1245	1227	1324	1057	1240	1386	1297	950	1627	1367	1466	1653	1282	1459	1494	1555	1185
EC:1.14.19.2	Stearoyl-[acyl-carrier-protein]_9-desaturase	09100_Metabolism	09103_Lipid_metabolism	01040_Biosynthesis_of_unsaturated_fatty_acids_	1055	1092	1210	1338	1187	961	1172	1427	1296	1162	1227	1155	1234	1095	1319	1406	1316	1262	1334	1113	1230	1266	1274	1239	1223	1131	1423	1379	1245	1227	1324	1057	1240	1386	1297	950	1627	1367	1466	1653	1282	1459	1494	1555	1185
EC:1.14.19.2	Stearoyl-[acyl-carrier-protein]_9-desaturase	09180_Brite_Hierarchies	09181_Protein_families:_metabolism	01004_Lipid_biosynthesis_proteins_	1055	1092	1210	1338	1187	961	1172	1427	1296	1162	1227	1155	1234	1095	1319	1406	1316	1262	1334	1113	1230	1266	1274	1239	1223	1131	1423	1379	1245	1227	1324	1057	1240	1386	1297	950	1627	1367	1466	1653	1282	1459	1494	1555	1185
EC:1.14.19.20	Delta(7)-sterol_5(6)-desaturase	09100_Metabolism	09103_Lipid_metabolism	00100_Steroid_biosynthesis_	70	36	79	90	91	64	94	73	62	57	61	67	72	70	85	121	70	68	68	57	110	97	72	85	120	97	33	71	62	78	49	88	112	69	67	53	61	59	67	80	63	60	62	101	100
EC:1.14.19.3	Acyl-CoA_6-desaturase	09100_Metabolism	09103_Lipid_metabolism	00591_Linoleic_acid_metabolism_	9589	7590	7850	7804	7669	6140	8095	9267	8041	7779	8167	7089	8176	7695	7190	8591	6755	8257	8197	6818	8824	7640	7039	8460	9262	7478	8418	9999	9120	10628	8268	7020	8039	6928	8021	6949	8574	8104	6047	7606	7044	6504	7001	7493	6940
EC:1.14.19.3	Acyl-CoA_6-desaturase	09100_Metabolism	09103_Lipid_metabolism	00592_alpha-Linolenic_acid_metabolism_	9589	7590	7850	7804	7669	6140	8095	9267	8041	7779	8167	7089	8176	7695	7190	8591	6755	8257	8197	6818	8824	7640	7039	8460	9262	7478	8418	9999	9120	10628	8268	7020	8039	6928	8021	6949	8574	8104	6047	7606	7044	6504	7001	7493	6940
EC:1.14.19.3	Acyl-CoA_6-desaturase	09100_Metabolism	09103_Lipid_metabolism	01040_Biosynthesis_of_unsaturated_fatty_acids_	9589	7590	7850	7804	7669	6140	8095	9267	8041	7779	8167	7089	8176	7695	7190	8591	6755	8257	8197	6818	8824	7640	7039	8460	9262	7478	8418	9999	9120	10628	8268	7020	8039	6928	8021	6949	8574	8104	6047	7606	7044	6504	7001	7493	6940
EC:1.14.19.3	Acyl-CoA_6-desaturase	09150_Organismal_Systems	09152_Endocrine_system	03320_PPAR_signaling_pathway_	9589	7590	7850	7804	7669	6140	8095	9267	8041	7779	8167	7089	8176	7695	7190	8591	6755	8257	8197	6818	8824	7640	7039	8460	9262	7478	8418	9999	9120	10628	8268	7020	8039	6928	8021	6949	8574	8104	6047	7606	7044	6504	7001	7493	6940
EC:1.14.19.3	Acyl-CoA_6-desaturase	09180_Brite_Hierarchies	09181_Protein_families:_metabolism	01004_Lipid_biosynthesis_proteins_	9589	7590	7850	7804	7669	6140	8095	9267	8041	7779	8167	7089	8176	7695	7190	8591	6755	8257	8197	6818	8824	7640	7039	8460	9262	7478	8418	9999	9120	10628	8268	7020	8039	6928	8021	6949	8574	8104	6047	7606	7044	6504	7001	7493	6940
EC:1.14.19.8	Pentalenolactone_synthase	09100_Metabolism	09110_Biosynthesis_of_other_secondary_metabolites	00999_Biosynthesis_of_various_secondary_metabolites_-_part_1_	32	48	53	35	55	35	36	35	45	36	46	63	61	58	36	49	44	45	66	39	35	47	29	33	33	40	31	34	40	25	40	46	52	43	32	41	33	28	42	61	35	56	39	38	47
EC:1.14.19.8	Pentalenolactone_synthase	09180_Brite_Hierarchies	09181_Protein_families:_metabolism	00199_Cytochrome_P450_	32	48	53	35	55	35	36	35	45	36	46	63	61	58	36	49	44	45	66	39	35	47	29	33	33	40	31	34	40	25	40	46	52	43	32	41	33	28	42	61	35	56	39	38	47
EC:1.14.19.9	Tryptophan_7-halogenase	09100_Metabolism	09110_Biosynthesis_of_other_secondary_metabolites	00404_Staurosporine_biosynthesis_	11748	12790	8145	9013	7299	6430	9344	9596	10051	9158	9159	9459	8968	15086	11829	7022	6537	9900	10968	8327	9776	10097	10080	10338	9423	8930	8431	8541	13904	9103	12253	9778	7853	6723	8830	10381	14760	8013	4950	6512	10154	6762	7357	5649	10044
EC:1.14.20.3	(5R)-carbapenem-3-carboxylate_synthase	09100_Metabolism	09110_Biosynthesis_of_other_secondary_metabolites	00332_Carbapenem_biosynthesis_	0	0	0	0	1	0	2	1	0	0	0	0	0	0	0	0	1	0	0	0	0	0	0	0	1	0	0	0	0	1	0	0	0	1	0	0	0	0	2	0	0	1	1	0	1
EC:1.14.20.3	(5R)-carbapenem-3-carboxylate_synthase	09140_Cellular_Processes	09145_Cellular_community_-_prokaryotes	02024_Quorum_sensing_	0	0	0	0	1	0	2	1	0	0	0	0	0	0	0	0	1	0	0	0	0	0	0	0	1	0	0	0	0	1	0	0	0	1	0	0	0	0	2	0	0	1	1	0	1
EC:1.14.21.7	Biflaviolin_synthase	NA	NA	NA	10	13	9	14	9	7	8	9	8	9	10	8	15	8	7	5	9	16	16	8	12	10	15	9	4	6	11	10	12	7	11	8	8	5	11	11	11	10	11	22	22	14	11	10	8
EC:1.14.21.9	Mycocyclosin_synthase	NA	NA	NA	8	5	9	11	14	7	8	9	5	27	9	4	11	13	9	43	10	12	11	10	8	12	9	11	9	5	11	12	8	9	11	6	11	15	15	12	10	9	13	13	8	10	9	15	18
EC:1.14.99.1	Prostaglandin-endoperoxide_synthase	09100_Metabolism	09103_Lipid_metabolism	00590_Arachidonic_acid_metabolism_	313	387	470	290	421	319	376	547	454	449	422	546	413	330	451	548	525	463	472	410	317	399	471	471	392	414	501	585	377	439	445	380	427	321	574	376	285	436	719	667	419	753	836	537	435
EC:1.14.99.1	Prostaglandin-endoperoxide_synthase	09130_Environmental_Information_Processing	09132_Signal_transduction	04370_VEGF_signaling_pathway_	313	387	470	290	421	319	376	547	454	449	422	546	413	330	451	548	525	463	472	410	317	399	471	471	392	414	501	585	377	439	445	380	427	321	574	376	285	436	719	667	419	753	836	537	435
EC:1.14.99.1	Prostaglandin-endoperoxide_synthase	09130_Environmental_Information_Processing	09132_Signal_transduction	04064_NF-kappa_B_signaling_pathway_	313	387	470	290	421	319	376	547	454	449	422	546	413	330	451	548	525	463	472	410	317	399	471	471	392	414	501	585	377	439	445	380	427	321	574	376	285	436	719	667	419	753	836	537	435
EC:1.14.99.1	Prostaglandin-endoperoxide_synthase	09130_Environmental_Information_Processing	09132_Signal_transduction	04668_TNF_signaling_pathway_	313	387	470	290	421	319	376	547	454	449	422	546	413	330	451	548	525	463	472	410	317	399	471	471	392	414	501	585	377	439	445	380	427	321	574	376	285	436	719	667	419	753	836	537	435
EC:1.14.99.1	Prostaglandin-endoperoxide_synthase	09150_Organismal_Systems	09151_Immune_system	04611_Platelet_activation_	313	387	470	290	421	319	376	547	454	449	422	546	413	330	451	548	525	463	472	410	317	399	471	471	392	414	501	585	377	439	445	380	427	321	574	376	285	436	719	667	419	753	836	537	435
EC:1.14.99.1	Prostaglandin-endoperoxide_synthase	09150_Organismal_Systems	09151_Immune_system	04625_C-type_lectin_receptor_signaling_pathway_	313	387	470	290	421	319	376	547	454	449	422	546	413	330	451	548	525	463	472	410	317	399	471	471	392	414	501	585	377	439	445	380	427	321	574	376	285	436	719	667	419	753	836	537	435
EC:1.14.99.1	Prostaglandin-endoperoxide_synthase	09150_Organismal_Systems	09151_Immune_system	04657_IL-17_signaling_pathway_	313	387	470	290	421	319	376	547	454	449	422	546	413	330	451	548	525	463	472	410	317	399	471	471	392	414	501	585	377	439	445	380	427	321	574	376	285	436	719	667	419	753	836	537	435
EC:1.14.99.1	Prostaglandin-endoperoxide_synthase	09150_Organismal_Systems	09152_Endocrine_system	04923_Regulation_of_lipolysis_in_adipocytes_	313	387	470	290	421	319	376	547	454	449	422	546	413	330	451	548	525	463	472	410	317	399	471	471	392	414	501	585	377	439	445	380	427	321	574	376	285	436	719	667	419	753	836	537	435
EC:1.14.99.1	Prostaglandin-endoperoxide_synthase	09150_Organismal_Systems	09152_Endocrine_system	04913_Ovarian_steroidogenesis_	313	387	470	290	421	319	376	547	454	449	422	546	413	330	451	548	525	463	472	410	317	399	471	471	392	414	501	585	377	439	445	380	427	321	574	376	285	436	719	667	419	753	836	537	435
EC:1.14.99.1	Prostaglandin-endoperoxide_synthase	09150_Organismal_Systems	09152_Endocrine_system	04921_Oxytocin_signaling_pathway_	313	387	470	290	421	319	376	547	454	449	422	546	413	330	451	548	525	463	472	410	317	399	471	471	392	414	501	585	377	439	445	380	427	321	574	376	285	436	719	667	419	753	836	537	435
EC:1.14.99.1	Prostaglandin-endoperoxide_synthase	09150_Organismal_Systems	09156_Nervous_system	04726_Serotonergic_synapse_	313	387	470	290	421	319	376	547	454	449	422	546	413	330	451	548	525	463	472	410	317	399	471	471	392	414	501	585	377	439	445	380	427	321	574	376	285	436	719	667	419	753	836	537	435
EC:1.14.99.1	Prostaglandin-endoperoxide_synthase	09150_Organismal_Systems	09156_Nervous_system	04723_Retrograde_endocannabinoid_signaling_	313	387	470	290	421	319	376	547	454	449	422	546	413	330	451	548	525	463	472	410	317	399	471	471	392	414	501	585	377	439	445	380	427	321	574	376	285	436	719	667	419	753	836	537	435
EC:1.14.99.1	Prostaglandin-endoperoxide_synthase	09160_Human_Diseases	09161_Cancer:_overview	05200_Pathways_in_cancer_	313	387	470	290	421	319	376	547	454	449	422	546	413	330	451	548	525	463	472	410	317	399	471	471	392	414	501	585	377	439	445	380	427	321	574	376	285	436	719	667	419	753	836	537	435
EC:1.14.99.1	Prostaglandin-endoperoxide_synthase	09160_Human_Diseases	09161_Cancer:_overview	05206_MicroRNAs_in_cancer_	313	387	470	290	421	319	376	547	454	449	422	546	413	330	451	548	525	463	472	410	317	399	471	471	392	414	501	585	377	439	445	380	427	321	574	376	285	436	719	667	419	753	836	537	435
EC:1.14.99.1	Prostaglandin-endoperoxide_synthase	09160_Human_Diseases	09161_Cancer:_overview	05204_Chemical_carcinogenesis_	313	387	470	290	421	319	376	547	454	449	422	546	413	330	451	548	525	463	472	410	317	399	471	471	392	414	501	585	377	439	445	380	427	321	574	376	285	436	719	667	419	753	836	537	435
EC:1.14.99.1	Prostaglandin-endoperoxide_synthase	09160_Human_Diseases	09162_Cancer:_specific_types	05222_Small_cell_lung_cancer_	313	387	470	290	421	319	376	547	454	449	422	546	413	330	451	548	525	463	472	410	317	399	471	471	392	414	501	585	377	439	445	380	427	321	574	376	285	436	719	667	419	753	836	537	435
EC:1.14.99.1	Prostaglandin-endoperoxide_synthase	09160_Human_Diseases	09164_Neurodegenerative_disease	05010_Alzheimer_disease_	313	387	470	290	421	319	376	547	454	449	422	546	413	330	451	548	525	463	472	410	317	399	471	471	392	414	501	585	377	439	445	380	427	321	574	376	285	436	719	667	419	753	836	537	435
EC:1.14.99.1	Prostaglandin-endoperoxide_synthase	09160_Human_Diseases	09172_Infectious_disease:_viral	05163_Human_cytomegalovirus_infection_	313	387	470	290	421	319	376	547	454	449	422	546	413	330	451	548	525	463	472	410	317	399	471	471	392	414	501	585	377	439	445	380	427	321	574	376	285	436	719	667	419	753	836	537	435
EC:1.14.99.1	Prostaglandin-endoperoxide_synthase	09160_Human_Diseases	09172_Infectious_disease:_viral	05167_Kaposi_sarcoma-associated_herpesvirus_infection_	313	387	470	290	421	319	376	547	454	449	422	546	413	330	451	548	525	463	472	410	317	399	471	471	392	414	501	585	377	439	445	380	427	321	574	376	285	436	719	667	419	753	836	537	435
EC:1.14.99.1	Prostaglandin-endoperoxide_synthase	09160_Human_Diseases	09172_Infectious_disease:_viral	05165_Human_papillomavirus_infection_	313	387	470	290	421	319	376	547	454	449	422	546	413	330	451	548	525	463	472	410	317	399	471	471	392	414	501	585	377	439	445	380	427	321	574	376	285	436	719	667	419	753	836	537	435
EC:1.14.99.1	Prostaglandin-endoperoxide_synthase	09160_Human_Diseases	09174_Infectious_disease:_parasitic	05140_Leishmaniasis_	313	387	470	290	421	319	376	547	454	449	422	546	413	330	451	548	525	463	472	410	317	399	471	471	392	414	501	585	377	439	445	380	427	321	574	376	285	436	719	667	419	753	836	537	435
EC:1.14.99.29	Deoxyhypusine_monooxygenase	09190_Not_Included_in_Pathway_or_Brite	09191_Unclassified:_metabolism	99980_Enzymes_with_EC_numbers	9	14	6	18	20	12	7	15	13	19	11	10	10	7	11	13	11	11	16	16	20	18	9	18	13	10	25	16	11	13	10	9	20	10	19	5	14	11	14	21	15	11	41	11	24
EC:1.14.99.39	Ammonia_monooxygenase	09100_Metabolism	09102_Energy_metabolism	00680_Methane_metabolism_	51	67	40	40	53	54	45	63	54	81	69	37	48	64	61	50	41	36	53	43	52	66	47	60	61	39	68	50	82	73	72	55	67	54	76	63	43	67	63	83	77	46	110	68	59
EC:1.14.99.39	Ammonia_monooxygenase	09100_Metabolism	09102_Energy_metabolism	00910_Nitrogen_metabolism_	51	67	40	40	53	54	45	63	54	81	69	37	48	64	61	50	41	36	53	43	52	66	47	60	61	39	68	50	82	73	72	55	67	54	76	63	43	67	63	83	77	46	110	68	59
EC:1.14.99.44	Diapolycopene_oxygenase	09100_Metabolism	09109_Metabolism_of_terpenoids_and_polyketides	00906_Carotenoid_biosynthesis_	0	3	2	9	3	5	6	3	3	5	3	5	2	6	10	12	3	10	3	1	7	0	7	6	7	4	4	3	4	6	6	8	5	5	4	5	12	7	13	7	4	17	13	8	5
EC:1.14.99.46	Pyrimidine_monooxygenase	09100_Metabolism	09104_Nucleotide_metabolism	00240_Pyrimidine_metabolism_	379	334	375	323	322	318	338	375	441	341	340	408	388	804	362	374	343	447	626	325	392	510	447	401	471	445	313	542	842	409	576	358	438	248	378	318	478	460	385	391	312	349	387	343	367
EC:1.14.99.48	Heme_oxygenase_(staphylobilin-producing)	09100_Metabolism	09108_Metabolism_of_cofactors_and_vitamins	00860_Porphyrin_and_chlorophyll_metabolism_	162	264	169	422	260	220	382	191	208	216	160	184	232	141	222	359	150	236	201	191	243	162	407	195	180	222	244	156	180	195	235	181	222	188	185	191	187	196	331	307	271	300	449	341	268
EC:1.14.99.50	Gamma-glutamyl_hercynylcysteine_S-oxide_synthase	09100_Metabolism	09105_Amino_acid_metabolism	00340_Histidine_metabolism_	3980	5043	5152	4285	5609	4548	4293	5565	5136	5544	5128	5772	5449	3938	5482	5538	6187	5233	5601	5628	4286	5624	5596	5541	4327	5276	5861	5781	4171	5332	5220	4771	5851	5021	6434	4783	3856	5907	6538	7325	5924	7305	5007	6371	5121
EC:1.15.1.1	Superoxide_dismutase	09130_Environmental_Information_Processing	09132_Signal_transduction	04013_MAPK_signaling_pathway_-_fly_	67374	65226	66407	66702	64595	67474	66369	65394	66628	65404	65991	66111	65805	67161	64798	65464	64783	66789	65234	65685	67637	65592	65379	65140	68251	66051	64793	66228	67160	67541	68574	65946	65335	67027	64370	65300	69073	65904	64674	62971	63899	64566	66298	65228	64813
EC:1.15.1.1	Superoxide_dismutase	09130_Environmental_Information_Processing	09132_Signal_transduction	04068_FoxO_signaling_pathway_	67374	65226	66407	66702	64595	67474	66369	65394	66628	65404	65991	66111	65805	67161	64798	65464	64783	66789	65234	65685	67637	65592	65379	65140	68251	66051	64793	66228	67160	67541	68574	65946	65335	67027	64370	65300	69073	65904	64674	62971	63899	64566	66298	65228	64813
EC:1.15.1.1	Superoxide_dismutase	09140_Cellular_Processes	09141_Transport_and_catabolism	04146_Peroxisome_	67374	65226	66407	66702	64595	67474	66369	65394	66628	65404	65991	66111	65805	67161	64798	65464	64783	66789	65234	65685	67637	65592	65379	65140	68251	66051	64793	66228	67160	67541	68574	65946	65335	67027	64370	65300	69073	65904	64674	62971	63899	64566	66298	65228	64813
EC:1.15.1.1	Superoxide_dismutase	09150_Organismal_Systems	09149_Aging	04211_Longevity_regulating_pathway_	67374	65226	66407	66702	64595	67474	66369	65394	66628	65404	65991	66111	65805	67161	64798	65464	64783	66789	65234	65685	67637	65592	65379	65140	68251	66051	64793	66228	67160	67541	68574	65946	65335	67027	64370	65300	69073	65904	64674	62971	63899	64566	66298	65228	64813
EC:1.15.1.1	Superoxide_dismutase	09150_Organismal_Systems	09149_Aging	04212_Longevity_regulating_pathway_-_worm_	67374	65226	66407	66702	64595	67474	66369	65394	66628	65404	65991	66111	65805	67161	64798	65464	64783	66789	65234	65685	67637	65592	65379	65140	68251	66051	64793	66228	67160	67541	68574	65946	65335	67027	64370	65300	69073	65904	64674	62971	63899	64566	66298	65228	64813
EC:1.15.1.1	Superoxide_dismutase	09150_Organismal_Systems	09149_Aging	04213_Longevity_regulating_pathway_-_multiple_species_	67374	65226	66407	66702	64595	67474	66369	65394	66628	65404	65991	66111	65805	67161	64798	65464	64783	66789	65234	65685	67637	65592	65379	65140	68251	66051	64793	66228	67160	67541	68574	65946	65335	67027	64370	65300	69073	65904	64674	62971	63899	64566	66298	65228	64813
EC:1.15.1.1	Superoxide_dismutase	09160_Human_Diseases	09164_Neurodegenerative_disease	05014_Amyotrophic_lateral_sclerosis_	67374	65226	66407	66702	64595	67474	66369	65394	66628	65404	65991	66111	65805	67161	64798	65464	64783	66789	65234	65685	67637	65592	65379	65140	68251	66051	64793	66228	67160	67541	68574	65946	65335	67027	64370	65300	69073	65904	64674	62971	63899	64566	66298	65228	64813
EC:1.15.1.1	Superoxide_dismutase	09160_Human_Diseases	09164_Neurodegenerative_disease	05016_Huntington_disease_	67374	65226	66407	66702	64595	67474	66369	65394	66628	65404	65991	66111	65805	67161	64798	65464	64783	66789	65234	65685	67637	65592	65379	65140	68251	66051	64793	66228	67160	67541	68574	65946	65335	67027	64370	65300	69073	65904	64674	62971	63899	64566	66298	65228	64813
EC:1.15.1.1	Superoxide_dismutase	09160_Human_Diseases	09164_Neurodegenerative_disease	05020_Prion_disease_	67374	65226	66407	66702	64595	67474	66369	65394	66628	65404	65991	66111	65805	67161	64798	65464	64783	66789	65234	65685	67637	65592	65379	65140	68251	66051	64793	66228	67160	67541	68574	65946	65335	67027	64370	65300	69073	65904	64674	62971	63899	64566	66298	65228	64813
EC:1.15.1.1	Superoxide_dismutase	09180_Brite_Hierarchies	09183_Protein_families:_signaling_and_cellular_processes	00536_Glycosaminoglycan_binding_proteins_	67374	65226	66407	66702	64595	67474	66369	65394	66628	65404	65991	66111	65805	67161	64798	65464	64783	66789	65234	65685	67637	65592	65379	65140	68251	66051	64793	66228	67160	67541	68574	65946	65335	67027	64370	65300	69073	65904	64674	62971	63899	64566	66298	65228	64813
EC:1.15.1.1	Superoxide_dismutase	09190_Not_Included_in_Pathway_or_Brite	09191_Unclassified:_metabolism	99980_Enzymes_with_EC_numbers	67374	65226	66407	66702	64595	67474	66369	65394	66628	65404	65991	66111	65805	67161	64798	65464	64783	66789	65234	65685	67637	65592	65379	65140	68251	66051	64793	66228	67160	67541	68574	65946	65335	67027	64370	65300	69073	65904	64674	62971	63899	64566	66298	65228	64813
EC:1.15.1.2	Superoxide_reductase	09190_Not_Included_in_Pathway_or_Brite	09191_Unclassified:_metabolism	99980_Enzymes_with_EC_numbers	1269	1045	1242	1414	1664	1190	1604	1434	1227	1221	1322	1369	1415	1762	1216	1445	1263	1252	1364	1376	1470	1316	1286	1443	1798	1678	1588	1930	1329	1218	1394	1222	1478	1232	1580	982	1144	1508	1039	1127	1044	954	1251	1281	1328
EC:1.16.1.1	Mercury(II)_reductase	09190_Not_Included_in_Pathway_or_Brite	09191_Unclassified:_metabolism	99980_Enzymes_with_EC_numbers	85	75	67	85	80	73	86	61	110	97	90	100	81	256	110	98	65	150	93	72	123	72	119	92	101	119	86	77	184	125	110	110	86	95	77	91	157	114	76	64	80	88	97	75	130
EC:1.16.1.3	Aquacobalamin_reductase	NA	NA	NA	14	4	10	14	6	18	38	3	39	36	5	11	5	202	6	12	6	8	30	5	6	30	30	10	6	17	6	9	160	12	45	5	9	5	7	6	10	88	4	13	9	7	23	36	12
EC:1.16.1.9	Ferric-chelate_reductase_(NADPH)	09190_Not_Included_in_Pathway_or_Brite	09191_Unclassified:_metabolism	99980_Enzymes_with_EC_numbers	11	2	7	12	4	14	37	3	33	32	3	8	1	203	3	8	4	6	31	5	5	29	29	5	4	15	2	4	169	11	44	2	6	3	4	4	6	85	2	10	4	4	23	34	8
EC:1.16.3.1	Ferroxidase	09100_Metabolism	09108_Metabolism_of_cofactors_and_vitamins	00860_Porphyrin_and_chlorophyll_metabolism_	31423	33644	31511	31639	32058	32942	32891	30880	31411	31647	32087	32747	31294	34098	32263	31234	31566	31707	31745	32231	31745	32288	32308	31747	32132	32135	31052	31125	32884	31144	34761	32738	31175	31416	31836	34031	33254	32097	30703	30053	32475	31380	31749	30152	32334
EC:1.16.3.1	Ferroxidase	09140_Cellular_Processes	09143_Cell_growth_and_death	04216_Ferroptosis_	31423	33644	31511	31639	32058	32942	32891	30880	31411	31647	32087	32747	31294	34098	32263	31234	31566	31707	31745	32231	31745	32288	32308	31747	32132	32135	31052	31125	32884	31144	34761	32738	31175	31416	31836	34031	33254	32097	30703	30053	32475	31380	31749	30152	32334
EC:1.16.3.1	Ferroxidase	09150_Organismal_Systems	09154_Digestive_system	04978_Mineral_absorption_	31423	33644	31511	31639	32058	32942	32891	30880	31411	31647	32087	32747	31294	34098	32263	31234	31566	31707	31745	32231	31745	32288	32308	31747	32132	32135	31052	31125	32884	31144	34761	32738	31175	31416	31836	34031	33254	32097	30703	30053	32475	31380	31749	30152	32334
EC:1.16.3.1	Ferroxidase	09180_Brite_Hierarchies	09182_Protein_families:_genetic_information_processing	03029_Mitochondrial_biogenesis_	31423	33644	31511	31639	32058	32942	32891	30880	31411	31647	32087	32747	31294	34098	32263	31234	31566	31707	31745	32231	31745	32288	32308	31747	32132	32135	31052	31125	32884	31144	34761	32738	31175	31416	31836	34031	33254	32097	30703	30053	32475	31380	31749	30152	32334
EC:1.16.3.1	Ferroxidase	09180_Brite_Hierarchies	09183_Protein_families:_signaling_and_cellular_processes	04147_Exosome_	31423	33644	31511	31639	32058	32942	32891	30880	31411	31647	32087	32747	31294	34098	32263	31234	31566	31707	31745	32231	31745	32288	32308	31747	32132	32135	31052	31125	32884	31144	34761	32738	31175	31416	31836	34031	33254	32097	30703	30053	32475	31380	31749	30152	32334
EC:1.16.3.2	Bacterial_non-heme_ferritin	09140_Cellular_Processes	09143_Cell_growth_and_death	04216_Ferroptosis_	6805	6418	6334	6680	7418	6141	6453	6806	6466	6610	6699	5431	6656	5407	5118	5925	5782	5961	6082	5727	7344	6208	5311	6473	6310	6105	6817	6800	6324	6518	5590	5651	6845	5623	6147	5778	6005	6401	4848	4818	5719	4355	5366	4788	5858
EC:1.16.3.2	Bacterial_non-heme_ferritin	09140_Cellular_Processes	09143_Cell_growth_and_death	04217_Necroptosis_	6805	6418	6334	6680	7418	6141	6453	6806	6466	6610	6699	5431	6656	5407	5118	5925	5782	5961	6082	5727	7344	6208	5311	6473	6310	6105	6817	6800	6324	6518	5590	5651	6845	5623	6147	5778	6005	6401	4848	4818	5719	4355	5366	4788	5858
EC:1.16.3.2	Bacterial_non-heme_ferritin	09150_Organismal_Systems	09154_Digestive_system	04978_Mineral_absorption_	6805	6418	6334	6680	7418	6141	6453	6806	6466	6610	6699	5431	6656	5407	5118	5925	5782	5961	6082	5727	7344	6208	5311	6473	6310	6105	6817	6800	6324	6518	5590	5651	6845	5623	6147	5778	6005	6401	4848	4818	5719	4355	5366	4788	5858
EC:1.16.3.2	Bacterial_non-heme_ferritin	09180_Brite_Hierarchies	09183_Protein_families:_signaling_and_cellular_processes	04147_Exosome_	6805	6418	6334	6680	7418	6141	6453	6806	6466	6610	6699	5431	6656	5407	5118	5925	5782	5961	6082	5727	7344	6208	5311	6473	6310	6105	6817	6800	6324	6518	5590	5651	6845	5623	6147	5778	6005	6401	4848	4818	5719	4355	5366	4788	5858
EC:1.16.3.2	Bacterial_non-heme_ferritin	09190_Not_Included_in_Pathway_or_Brite	09191_Unclassified:_metabolism	99980_Enzymes_with_EC_numbers	6805	6418	6334	6680	7418	6141	6453	6806	6466	6610	6699	5431	6656	5407	5118	5925	5782	5961	6082	5727	7344	6208	5311	6473	6310	6105	6817	6800	6324	6518	5590	5651	6845	5623	6147	5778	6005	6401	4848	4818	5719	4355	5366	4788	5858
EC:1.16.8.1	Cob(II)yrinic_acid_a,c-diamide_reductase	NA	NA	NA	759	610	834	794	653	985	508	702	564	807	1010	568	881	1572	1221	706	1437	636	716	472	564	612	1521	864	928	511	544	687	1313	775	1159	570	466	693	721	1677	803	667	451	1317	638	539	776	544	388
EC:1.17.1.1	CDP-4-dehydro-6-deoxyglucose_reductase	09100_Metabolism	09101_Carbohydrate_metabolism	00520_Amino_sugar_and_nucleotide_sugar_metabolism_	7147	7194	5805	6579	6286	5430	7008	6763	6657	6249	6459	6485	5829	7247	6736	6194	5339	6479	5921	5683	7344	6458	6073	6607	7015	6235	5916	6230	7146	7213	6645	6619	6038	6056	6217	6889	8266	6381	4764	4602	6397	4983	5416	5586	6763
EC:1.17.1.1	CDP-4-dehydro-6-deoxyglucose_reductase	09100_Metabolism	09107_Glycan_biosynthesis_and_metabolism	00541_O-Antigen_nucleotide_sugar_biosynthesis_	7147	7194	5805	6579	6286	5430	7008	6763	6657	6249	6459	6485	5829	7247	6736	6194	5339	6479	5921	5683	7344	6458	6073	6607	7015	6235	5916	6230	7146	7213	6645	6619	6038	6056	6217	6889	8266	6381	4764	4602	6397	4983	5416	5586	6763
EC:1.17.1.2	4-hydroxy-3-methylbut-2-enyl_diphosphate_reductase	NA	NA	NA	36143	36462	36637	34931	36799	35678	36497	36719	36334	36327	36210	37317	36970	35874	36272	37013	37038	36688	36571	36564	35755	36855	37994	36506	35391	37300	36912	37256	35263	35927	36620	36495	36985	37500	37619	36292	35477	36704	37263	37173	36098	37622	36523	36445	36810
EC:1.17.1.4	Xanthine_dehydrogenase	09100_Metabolism	09104_Nucleotide_metabolism	00230_Purine_metabolism_	48819	52746	45462	49189	46969	45301	49252	45811	44417	48021	48877	46873	45428	55706	53766	47456	49289	46633	47504	46300	47061	47348	52129	48412	48526	45851	43511	43330	52890	46549	51197	50596	43739	46008	46044	60401	51325	47049	44481	47376	51793	45744	43584	45284	51863
EC:1.17.1.4	Xanthine_dehydrogenase	09100_Metabolism	09110_Biosynthesis_of_other_secondary_metabolites	00232_Caffeine_metabolism_	48819	52746	45462	49189	46969	45301	49252	45811	44417	48021	48877	46873	45428	55706	53766	47456	49289	46633	47504	46300	47061	47348	52129	48412	48526	45851	43511	43330	52890	46549	51197	50596	43739	46008	46044	60401	51325	47049	44481	47376	51793	45744	43584	45284	51863
EC:1.17.1.4	Xanthine_dehydrogenase	09100_Metabolism	09111_Xenobiotics_biodegradation_and_metabolism	00983_Drug_metabolism_-_other_enzymes_	48819	52746	45462	49189	46969	45301	49252	45811	44417	48021	48877	46873	45428	55706	53766	47456	49289	46633	47504	46300	47061	47348	52129	48412	48526	45851	43511	43330	52890	46549	51197	50596	43739	46008	46044	60401	51325	47049	44481	47376	51793	45744	43584	45284	51863
EC:1.17.1.4	Xanthine_dehydrogenase	09140_Cellular_Processes	09141_Transport_and_catabolism	04146_Peroxisome_	48819	52746	45462	49189	46969	45301	49252	45811	44417	48021	48877	46873	45428	55706	53766	47456	49289	46633	47504	46300	47061	47348	52129	48412	48526	45851	43511	43330	52890	46549	51197	50596	43739	46008	46044	60401	51325	47049	44481	47376	51793	45744	43584	45284	51863
EC:1.17.1.4	Xanthine_dehydrogenase	09180_Brite_Hierarchies	09183_Protein_families:_signaling_and_cellular_processes	04147_Exosome_	48819	52746	45462	49189	46969	45301	49252	45811	44417	48021	48877	46873	45428	55706	53766	47456	49289	46633	47504	46300	47061	47348	52129	48412	48526	45851	43511	43330	52890	46549	51197	50596	43739	46008	46044	60401	51325	47049	44481	47376	51793	45744	43584	45284	51863
EC:1.17.1.8	4-hydroxy-tetrahydrodipicolinate_reductase	09100_Metabolism	09105_Amino_acid_metabolism	00300_Lysine_biosynthesis_	42461	41511	42374	41882	42236	41895	42698	42870	42649	42367	42040	42945	42759	41799	42122	43075	42207	42604	42726	43065	41935	42669	42180	42261	42716	43359	43211	43669	41353	42611	41895	42378	43301	42673	43355	41049	41016	42730	43362	43343	42478	43359	42404	43792	42681
EC:1.17.1.8	4-hydroxy-tetrahydrodipicolinate_reductase	09100_Metabolism	09110_Biosynthesis_of_other_secondary_metabolites	00261_Monobactam_biosynthesis_	42461	41511	42374	41882	42236	41895	42698	42870	42649	42367	42040	42945	42759	41799	42122	43075	42207	42604	42726	43065	41935	42669	42180	42261	42716	43359	43211	43669	41353	42611	41895	42378	43301	42673	43355	41049	41016	42730	43362	43343	42478	43359	42404	43792	42681
EC:1.17.2.1	Nicotinate_dehydrogenase_(cytochrome)	09100_Metabolism	09108_Metabolism_of_cofactors_and_vitamins	00760_Nicotinate_and_nicotinamide_metabolism_	3807	4155	3559	3945	4055	3435	3980	4381	4196	3544	3852	4424	3819	4898	4106	4690	3773	4257	4061	4160	3822	4196	4231	3980	4710	4283	4047	4136	4679	3818	4389	4005	4147	3842	3978	4815	4443	4440	4328	4304	3945	4825	3979	4308	4354
EC:1.17.3.2	Xanthine_oxidase	09100_Metabolism	09104_Nucleotide_metabolism	00230_Purine_metabolism_	32	26	17	20	13	10	15	17	18	24	19	12	7	11	9	4	8	14	18	20	14	8	8	16	36	2	12	14	13	10	9	14	12	12	9	16	13	21	10	4	15	6	13	16	14
EC:1.17.3.2	Xanthine_oxidase	09100_Metabolism	09110_Biosynthesis_of_other_secondary_metabolites	00232_Caffeine_metabolism_	32	26	17	20	13	10	15	17	18	24	19	12	7	11	9	4	8	14	18	20	14	8	8	16	36	2	12	14	13	10	9	14	12	12	9	16	13	21	10	4	15	6	13	16	14
EC:1.17.3.2	Xanthine_oxidase	09100_Metabolism	09111_Xenobiotics_biodegradation_and_metabolism	00983_Drug_metabolism_-_other_enzymes_	32	26	17	20	13	10	15	17	18	24	19	12	7	11	9	4	8	14	18	20	14	8	8	16	36	2	12	14	13	10	9	14	12	12	9	16	13	21	10	4	15	6	13	16	14
EC:1.17.3.2	Xanthine_oxidase	09140_Cellular_Processes	09141_Transport_and_catabolism	04146_Peroxisome_	32	26	17	20	13	10	15	17	18	24	19	12	7	11	9	4	8	14	18	20	14	8	8	16	36	2	12	14	13	10	9	14	12	12	9	16	13	21	10	4	15	6	13	16	14
EC:1.17.3.2	Xanthine_oxidase	09180_Brite_Hierarchies	09183_Protein_families:_signaling_and_cellular_processes	04147_Exosome_	32	26	17	20	13	10	15	17	18	24	19	12	7	11	9	4	8	14	18	20	14	8	8	16	36	2	12	14	13	10	9	14	12	12	9	16	13	21	10	4	15	6	13	16	14
EC:1.17.4.1	Ribonucleoside-diphosphate_reductase	09100_Metabolism	09104_Nucleotide_metabolism	00230_Purine_metabolism_	81015	79738	79216	78799	77184	78503	78843	79295	79712	78851	78495	78828	78836	78816	77046	77783	76360	80255	79104	78127	79870	78828	78007	79061	78497	78396	78505	79375	79252	79298	80026	77568	78721	77152	78531	76610	80392	78405	77820	78459	77916	79223	78240	78733	78386
EC:1.17.4.1	Ribonucleoside-diphosphate_reductase	09100_Metabolism	09104_Nucleotide_metabolism	00240_Pyrimidine_metabolism_	81015	79738	79216	78799	77184	78503	78843	79295	79712	78851	78495	78828	78836	78816	77046	77783	76360	80255	79104	78127	79870	78828	78007	79061	78497	78396	78505	79375	79252	79298	80026	77568	78721	77152	78531	76610	80392	78405	77820	78459	77916	79223	78240	78733	78386
EC:1.17.4.1	Ribonucleoside-diphosphate_reductase	09100_Metabolism	09106_Metabolism_of_other_amino_acids	00480_Glutathione_metabolism_	81015	79738	79216	78799	77184	78503	78843	79295	79712	78851	78495	78828	78836	78816	77046	77783	76360	80255	79104	78127	79870	78828	78007	79061	78497	78396	78505	79375	79252	79298	80026	77568	78721	77152	78531	76610	80392	78405	77820	78459	77916	79223	78240	78733	78386
EC:1.17.4.1	Ribonucleoside-diphosphate_reductase	09100_Metabolism	09111_Xenobiotics_biodegradation_and_metabolism	00983_Drug_metabolism_-_other_enzymes_	81015	79738	79216	78799	77184	78503	78843	79295	79712	78851	78495	78828	78836	78816	77046	77783	76360	80255	79104	78127	79870	78828	78007	79061	78497	78396	78505	79375	79252	79298	80026	77568	78721	77152	78531	76610	80392	78405	77820	78459	77916	79223	78240	78733	78386
EC:1.17.4.1	Ribonucleoside-diphosphate_reductase	09140_Cellular_Processes	09143_Cell_growth_and_death	04115_p53_signaling_pathway_	81015	79738	79216	78799	77184	78503	78843	79295	79712	78851	78495	78828	78836	78816	77046	77783	76360	80255	79104	78127	79870	78828	78007	79061	78497	78396	78505	79375	79252	79298	80026	77568	78721	77152	78531	76610	80392	78405	77820	78459	77916	79223	78240	78733	78386
EC:1.17.4.1	Ribonucleoside-diphosphate_reductase	09150_Organismal_Systems	09151_Immune_system	04623_Cytosolic_DNA-sensing_pathway_	81015	79738	79216	78799	77184	78503	78843	79295	79712	78851	78495	78828	78836	78816	77046	77783	76360	80255	79104	78127	79870	78828	78007	79061	78497	78396	78505	79375	79252	79298	80026	77568	78721	77152	78531	76610	80392	78405	77820	78459	77916	79223	78240	78733	78386
EC:1.17.4.1	Ribonucleoside-diphosphate_reductase	09160_Human_Diseases	09172_Infectious_disease:_viral	05168_Herpes_simplex_virus_1_infection_	81015	79738	79216	78799	77184	78503	78843	79295	79712	78851	78495	78828	78836	78816	77046	77783	76360	80255	79104	78127	79870	78828	78007	79061	78497	78396	78505	79375	79252	79298	80026	77568	78721	77152	78531	76610	80392	78405	77820	78459	77916	79223	78240	78733	78386
EC:1.17.4.1	Ribonucleoside-diphosphate_reductase	09180_Brite_Hierarchies	09182_Protein_families:_genetic_information_processing	03400_DNA_repair_and_recombination_proteins_	81015	79738	79216	78799	77184	78503	78843	79295	79712	78851	78495	78828	78836	78816	77046	77783	76360	80255	79104	78127	79870	78828	78007	79061	78497	78396	78505	79375	79252	79298	80026	77568	78721	77152	78531	76610	80392	78405	77820	78459	77916	79223	78240	78733	78386
EC:1.17.4.1	Ribonucleoside-diphosphate_reductase	09180_Brite_Hierarchies	09183_Protein_families:_signaling_and_cellular_processes	03200_Viral_proteins_	81015	79738	79216	78799	77184	78503	78843	79295	79712	78851	78495	78828	78836	78816	77046	77783	76360	80255	79104	78127	79870	78828	78007	79061	78497	78396	78505	79375	79252	79298	80026	77568	78721	77152	78531	76610	80392	78405	77820	78459	77916	79223	78240	78733	78386
EC:1.17.4.2	Ribonucleoside-triphosphate_reductase	09100_Metabolism	09104_Nucleotide_metabolism	00230_Purine_metabolism_	844	788	577	860	607	662	785	619	670	775	738	676	739	872	700	723	623	704	757	645	845	809	749	689	619	794	687	630	1086	733	944	964	844	834	629	846	861	768	746	591	838	727	846	717	876
EC:1.17.4.2	Ribonucleoside-triphosphate_reductase	09100_Metabolism	09104_Nucleotide_metabolism	00240_Pyrimidine_metabolism_	844	788	577	860	607	662	785	619	670	775	738	676	739	872	700	723	623	704	757	645	845	809	749	689	619	794	687	630	1086	733	944	964	844	834	629	846	861	768	746	591	838	727	846	717	876
EC:1.17.5.1	Phenylacetyl-CoA_dehydrogenase	09100_Metabolism	09105_Amino_acid_metabolism	00360_Phenylalanine_metabolism_	3	2	1	1	0	0	1	1	1	1	1	0	2	4	0	0	0	1	2	1	1	0	2	0	4	0	1	0	1	2	1	1	0	0	0	2	1	1	0	0	0	0	2	0	1
EC:1.17.7.1	(E)-4-hydroxy-3-methylbut-2-enyl-diphosphate_synthase_(ferredoxin)	09100_Metabolism	09109_Metabolism_of_terpenoids_and_polyketides	00900_Terpenoid_backbone_biosynthesis_	34983	35310	35639	33867	35879	34948	35235	35642	35139	35027	35219	35980	35695	34954	35480	35899	35841	35671	35250	35304	34524	35554	36915	35455	34233	35948	35705	36220	34241	34981	35527	34886	35690	36236	36508	34899	34210	35564	36027	36292	35050	36597	35676	35443	35502
EC:1.17.7.3	(E)-4-hydroxy-3-methylbut-2-enyl-diphosphate_synthase_(flavodoxin)	09100_Metabolism	09109_Metabolism_of_terpenoids_and_polyketides	00900_Terpenoid_backbone_biosynthesis_	35084	35301	35700	33865	35890	34890	35123	35680	35076	35096	35137	36042	35722	34931	35329	35878	35790	35536	35207	35261	34594	35660	36938	35479	34263	35886	35603	36235	34204	34971	35531	34952	35720	36185	36460	34829	34321	35603	36138	36313	35086	36568	35628	35469	35552
EC:1.17.99.1	4-methylphenol_dehydrogenase_(hydroxylating)	NA	NA	NA	2297	2146	1326	1160	1169	1024	1241	1635	1844	1366	1439	1344	1719	2766	2170	883	961	1611	2057	1502	1455	1542	1600	1998	1929	1526	1499	1514	2946	1309	2061	1583	1234	996	1463	1544	2280	1216	815	996	1364	1270	1211	1015	1517
EC:1.17.99.6	Epoxyqueuosine_reductase	09180_Brite_Hierarchies	09182_Protein_families:_genetic_information_processing	03016_Transfer_RNA_biogenesis_	28629	28050	27432	28431	27673	28878	29059	27781	27639	27035	28016	26796	27569	29151	26264	27426	26149	27356	27351	27187	29277	27165	27281	27206	28417	27758	26764	27707	27974	27652	27067	28158	26426	27946	26409	27766	28837	26847	25863	24385	26453	24591	28544	25467	27630
EC:1.18.1.1	Rubredoxin--NAD(+)_reductase	09100_Metabolism	09103_Lipid_metabolism	00071_Fatty_acid_degradation_	235	233	141	200	138	256	207	155	149	195	182	164	195	297	236	165	124	168	219	168	215	235	183	150	169	196	132	136	566	187	524	213	250	163	192	302	308	226	144	160	217	125	173	163	190
EC:1.18.1.2	Ferredoxin--NADP(+)_reductase	09100_Metabolism	09102_Energy_metabolism	00195_Photosynthesis_	33055	34120	35265	34335	34741	36006	33834	33943	34830	34616	34510	35355	34805	33588	34489	33366	35321	34504	33930	35180	34077	34606	34366	34033	33198	34899	34322	33334	33321	32920	34573	34305	34958	34891	34502	33514	33890	34680	35069	34494	33943	35536	34802	33781	34106
EC:1.18.1.2	Ferredoxin--NADP(+)_reductase	09100_Metabolism	09112_Not_included_in_regular_maps	09113_Global_maps_only	33055	34120	35265	34335	34741	36006	33834	33943	34830	34616	34510	35355	34805	33588	34489	33366	35321	34504	33930	35180	34077	34606	34366	34033	33198	34899	34322	33334	33321	32920	34573	34305	34958	34891	34502	33514	33890	34680	35069	34494	33943	35536	34802	33781	34106
EC:1.18.1.2	Ferredoxin--NADP(+)_reductase	09180_Brite_Hierarchies	09181_Protein_families:_metabolism	00194_Photosynthesis_proteins_	33055	34120	35265	34335	34741	36006	33834	33943	34830	34616	34510	35355	34805	33588	34489	33366	35321	34504	33930	35180	34077	34606	34366	34033	33198	34899	34322	33334	33321	32920	34573	34305	34958	34891	34502	33514	33890	34680	35069	34494	33943	35536	34802	33781	34106
EC:1.18.1.2	Ferredoxin--NADP(+)_reductase	09190_Not_Included_in_Pathway_or_Brite	09191_Unclassified:_metabolism	99980_Enzymes_with_EC_numbers	33055	34120	35265	34335	34741	36006	33834	33943	34830	34616	34510	35355	34805	33588	34489	33366	35321	34504	33930	35180	34077	34606	34366	34033	33198	34899	34322	33334	33321	32920	34573	34305	34958	34891	34502	33514	33890	34680	35069	34494	33943	35536	34802	33781	34106
EC:1.18.1.3	Ferredoxin--NAD(+)_reductase	09100_Metabolism	09102_Energy_metabolism	00920_Sulfur_metabolism_	12306	11997	12570	11244	11914	11433	10186	13470	12437	13019	12747	12374	13456	15564	14100	13089	14504	12755	14490	12112	10654	12575	14664	13994	13336	12756	12798	14728	15433	12872	14081	11781	12654	12338	13589	14103	11857	12894	13393	17313	12626	15011	12290	14384	11339
EC:1.18.1.3	Ferredoxin--NAD(+)_reductase	09100_Metabolism	09103_Lipid_metabolism	00071_Fatty_acid_degradation_	12306	11997	12570	11244	11914	11433	10186	13470	12437	13019	12747	12374	13456	15564	14100	13089	14504	12755	14490	12112	10654	12575	14664	13994	13336	12756	12798	14728	15433	12872	14081	11781	12654	12338	13589	14103	11857	12894	13393	17313	12626	15011	12290	14384	11339
EC:1.18.1.3	Ferredoxin--NAD(+)_reductase	09100_Metabolism	09105_Amino_acid_metabolism	00360_Phenylalanine_metabolism_	12306	11997	12570	11244	11914	11433	10186	13470	12437	13019	12747	12374	13456	15564	14100	13089	14504	12755	14490	12112	10654	12575	14664	13994	13336	12756	12798	14728	15433	12872	14081	11781	12654	12338	13589	14103	11857	12894	13393	17313	12626	15011	12290	14384	11339
EC:1.18.1.3	Ferredoxin--NAD(+)_reductase	09100_Metabolism	09111_Xenobiotics_biodegradation_and_metabolism	00362_Benzoate_degradation_	12306	11997	12570	11244	11914	11433	10186	13470	12437	13019	12747	12374	13456	15564	14100	13089	14504	12755	14490	12112	10654	12575	14664	13994	13336	12756	12798	14728	15433	12872	14081	11781	12654	12338	13589	14103	11857	12894	13393	17313	12626	15011	12290	14384	11339
EC:1.18.1.3	Ferredoxin--NAD(+)_reductase	09100_Metabolism	09111_Xenobiotics_biodegradation_and_metabolism	00364_Fluorobenzoate_degradation_	12306	11997	12570	11244	11914	11433	10186	13470	12437	13019	12747	12374	13456	15564	14100	13089	14504	12755	14490	12112	10654	12575	14664	13994	13336	12756	12798	14728	15433	12872	14081	11781	12654	12338	13589	14103	11857	12894	13393	17313	12626	15011	12290	14384	11339
EC:1.18.1.3	Ferredoxin--NAD(+)_reductase	09100_Metabolism	09111_Xenobiotics_biodegradation_and_metabolism	00625_Chloroalkane_and_chloroalkene_degradation_	12306	11997	12570	11244	11914	11433	10186	13470	12437	13019	12747	12374	13456	15564	14100	13089	14504	12755	14490	12112	10654	12575	14664	13994	13336	12756	12798	14728	15433	12872	14081	11781	12654	12338	13589	14103	11857	12894	13393	17313	12626	15011	12290	14384	11339
EC:1.18.1.3	Ferredoxin--NAD(+)_reductase	09100_Metabolism	09111_Xenobiotics_biodegradation_and_metabolism	00361_Chlorocyclohexane_and_chlorobenzene_degradation_	12306	11997	12570	11244	11914	11433	10186	13470	12437	13019	12747	12374	13456	15564	14100	13089	14504	12755	14490	12112	10654	12575	14664	13994	13336	12756	12798	14728	15433	12872	14081	11781	12654	12338	13589	14103	11857	12894	13393	17313	12626	15011	12290	14384	11339
EC:1.18.1.3	Ferredoxin--NAD(+)_reductase	09100_Metabolism	09111_Xenobiotics_biodegradation_and_metabolism	00623_Toluene_degradation_	12306	11997	12570	11244	11914	11433	10186	13470	12437	13019	12747	12374	13456	15564	14100	13089	14504	12755	14490	12112	10654	12575	14664	13994	13336	12756	12798	14728	15433	12872	14081	11781	12654	12338	13589	14103	11857	12894	13393	17313	12626	15011	12290	14384	11339
EC:1.18.1.3	Ferredoxin--NAD(+)_reductase	09100_Metabolism	09111_Xenobiotics_biodegradation_and_metabolism	00622_Xylene_degradation_	12306	11997	12570	11244	11914	11433	10186	13470	12437	13019	12747	12374	13456	15564	14100	13089	14504	12755	14490	12112	10654	12575	14664	13994	13336	12756	12798	14728	15433	12872	14081	11781	12654	12338	13589	14103	11857	12894	13393	17313	12626	15011	12290	14384	11339
EC:1.18.1.3	Ferredoxin--NAD(+)_reductase	09100_Metabolism	09111_Xenobiotics_biodegradation_and_metabolism	00621_Dioxin_degradation_	12306	11997	12570	11244	11914	11433	10186	13470	12437	13019	12747	12374	13456	15564	14100	13089	14504	12755	14490	12112	10654	12575	14664	13994	13336	12756	12798	14728	15433	12872	14081	11781	12654	12338	13589	14103	11857	12894	13393	17313	12626	15011	12290	14384	11339
EC:1.18.1.3	Ferredoxin--NAD(+)_reductase	09100_Metabolism	09111_Xenobiotics_biodegradation_and_metabolism	00624_Polycyclic_aromatic_hydrocarbon_degradation_	12306	11997	12570	11244	11914	11433	10186	13470	12437	13019	12747	12374	13456	15564	14100	13089	14504	12755	14490	12112	10654	12575	14664	13994	13336	12756	12798	14728	15433	12872	14081	11781	12654	12338	13589	14103	11857	12894	13393	17313	12626	15011	12290	14384	11339
EC:1.18.1.7	specific)	09100_Metabolism	09111_Xenobiotics_biodegradation_and_metabolism	00627_Aminobenzoate_degradation_	2478	2445	2322	2475	2489	2265	2426	2112	2379	2342	2348	2676	2009	2639	2518	2375	2069	2622	2062	2164	2543	2345	2333	2244	2860	2600	2079	2144	2406	2300	2448	2437	2042	2120	2130	2569	2577	2299	2055	1742	2013	2058	1967	2308	2433
EC:1.18.1.7	specific)	09100_Metabolism	09111_Xenobiotics_biodegradation_and_metabolism	00633_Nitrotoluene_degradation_	2478	2445	2322	2475	2489	2265	2426	2112	2379	2342	2348	2676	2009	2639	2518	2375	2069	2622	2062	2164	2543	2345	2333	2244	2860	2600	2079	2144	2406	2300	2448	2437	2042	2120	2130	2569	2577	2299	2055	1742	2013	2058	1967	2308	2433
EC:1.18.1.7	specific)	09100_Metabolism	09111_Xenobiotics_biodegradation_and_metabolism	00642_Ethylbenzene_degradation_	2478	2445	2322	2475	2489	2265	2426	2112	2379	2342	2348	2676	2009	2639	2518	2375	2069	2622	2062	2164	2543	2345	2333	2244	2860	2600	2079	2144	2406	2300	2448	2437	2042	2120	2130	2569	2577	2299	2055	1742	2013	2058	1967	2308	2433
EC:1.18.1.7	specific)	09100_Metabolism	09111_Xenobiotics_biodegradation_and_metabolism	00626_Naphthalene_degradation_	2478	2445	2322	2475	2489	2265	2426	2112	2379	2342	2348	2676	2009	2639	2518	2375	2069	2622	2062	2164	2543	2345	2333	2244	2860	2600	2079	2144	2406	2300	2448	2437	2042	2120	2130	2569	2577	2299	2055	1742	2013	2058	1967	2308	2433
EC:1.18.1.7	specific)	09100_Metabolism	09111_Xenobiotics_biodegradation_and_metabolism	00624_Polycyclic_aromatic_hydrocarbon_degradation_	2478	2445	2322	2475	2489	2265	2426	2112	2379	2342	2348	2676	2009	2639	2518	2375	2069	2622	2062	2164	2543	2345	2333	2244	2860	2600	2079	2144	2406	2300	2448	2437	2042	2120	2130	2569	2577	2299	2055	1742	2013	2058	1967	2308	2433
EC:1.18.6.1	Nitrogenase	09100_Metabolism	09102_Energy_metabolism	00910_Nitrogen_metabolism_	1876	1906	2424	2426	1776	2600	1837	1991	1544	2418	2850	1914	2332	3484	3129	2239	4168	1754	2055	1748	1886	1714	4159	2327	2103	1492	1585	2074	2575	2080	2308	1843	1527	2068	2255	4595	1767	2060	1915	3554	2282	1695	2920	2104	1506
EC:1.18.6.1	Nitrogenase	09100_Metabolism	09111_Xenobiotics_biodegradation_and_metabolism	00625_Chloroalkane_and_chloroalkene_degradation_	1876	1906	2424	2426	1776	2600	1837	1991	1544	2418	2850	1914	2332	3484	3129	2239	4168	1754	2055	1748	1886	1714	4159	2327	2103	1492	1585	2074	2575	2080	2308	1843	1527	2068	2255	4595	1767	2060	1915	3554	2282	1695	2920	2104	1506
EC:1.2.1.10	Acetaldehyde_dehydrogenase_(acetylating)	09100_Metabolism	09101_Carbohydrate_metabolism	00010_Glycolysis_Gluconeogenesis_	5177	6111	7163	5320	5102	9077	6119	4280	5728	4843	5076	5472	5734	5422	5771	5580	6454	5716	4786	5843	5243	5267	7115	4721	4374	4304	5034	4078	4555	4940	5177	4242	4876	5953	5080	5361	5482	4720	6714	6555	6118	5862	8509	5818	4435
EC:1.2.1.10	Acetaldehyde_dehydrogenase_(acetylating)	09100_Metabolism	09101_Carbohydrate_metabolism	00620_Pyruvate_metabolism_	5177	6111	7163	5320	5102	9077	6119	4280	5728	4843	5076	5472	5734	5422	5771	5580	6454	5716	4786	5843	5243	5267	7115	4721	4374	4304	5034	4078	4555	4940	5177	4242	4876	5953	5080	5361	5482	4720	6714	6555	6118	5862	8509	5818	4435
EC:1.2.1.10	Acetaldehyde_dehydrogenase_(acetylating)	09100_Metabolism	09101_Carbohydrate_metabolism	00650_Butanoate_metabolism_	5177	6111	7163	5320	5102	9077	6119	4280	5728	4843	5076	5472	5734	5422	5771	5580	6454	5716	4786	5843	5243	5267	7115	4721	4374	4304	5034	4078	4555	4940	5177	4242	4876	5953	5080	5361	5482	4720	6714	6555	6118	5862	8509	5818	4435
EC:1.2.1.10	Acetaldehyde_dehydrogenase_(acetylating)	09100_Metabolism	09103_Lipid_metabolism	00071_Fatty_acid_degradation_	5177	6111	7163	5320	5102	9077	6119	4280	5728	4843	5076	5472	5734	5422	5771	5580	6454	5716	4786	5843	5243	5267	7115	4721	4374	4304	5034	4078	4555	4940	5177	4242	4876	5953	5080	5361	5482	4720	6714	6555	6118	5862	8509	5818	4435
EC:1.2.1.10	Acetaldehyde_dehydrogenase_(acetylating)	09100_Metabolism	09105_Amino_acid_metabolism	00350_Tyrosine_metabolism_	5177	6111	7163	5320	5102	9077	6119	4280	5728	4843	5076	5472	5734	5422	5771	5580	6454	5716	4786	5843	5243	5267	7115	4721	4374	4304	5034	4078	4555	4940	5177	4242	4876	5953	5080	5361	5482	4720	6714	6555	6118	5862	8509	5818	4435
EC:1.2.1.10	Acetaldehyde_dehydrogenase_(acetylating)	09100_Metabolism	09105_Amino_acid_metabolism	00360_Phenylalanine_metabolism_	5177	6111	7163	5320	5102	9077	6119	4280	5728	4843	5076	5472	5734	5422	5771	5580	6454	5716	4786	5843	5243	5267	7115	4721	4374	4304	5034	4078	4555	4940	5177	4242	4876	5953	5080	5361	5482	4720	6714	6555	6118	5862	8509	5818	4435
EC:1.2.1.10	Acetaldehyde_dehydrogenase_(acetylating)	09100_Metabolism	09111_Xenobiotics_biodegradation_and_metabolism	00362_Benzoate_degradation_	5177	6111	7163	5320	5102	9077	6119	4280	5728	4843	5076	5472	5734	5422	5771	5580	6454	5716	4786	5843	5243	5267	7115	4721	4374	4304	5034	4078	4555	4940	5177	4242	4876	5953	5080	5361	5482	4720	6714	6555	6118	5862	8509	5818	4435
EC:1.2.1.10	Acetaldehyde_dehydrogenase_(acetylating)	09100_Metabolism	09111_Xenobiotics_biodegradation_and_metabolism	00625_Chloroalkane_and_chloroalkene_degradation_	5177	6111	7163	5320	5102	9077	6119	4280	5728	4843	5076	5472	5734	5422	5771	5580	6454	5716	4786	5843	5243	5267	7115	4721	4374	4304	5034	4078	4555	4940	5177	4242	4876	5953	5080	5361	5482	4720	6714	6555	6118	5862	8509	5818	4435
EC:1.2.1.10	Acetaldehyde_dehydrogenase_(acetylating)	09100_Metabolism	09111_Xenobiotics_biodegradation_and_metabolism	00622_Xylene_degradation_	5177	6111	7163	5320	5102	9077	6119	4280	5728	4843	5076	5472	5734	5422	5771	5580	6454	5716	4786	5843	5243	5267	7115	4721	4374	4304	5034	4078	4555	4940	5177	4242	4876	5953	5080	5361	5482	4720	6714	6555	6118	5862	8509	5818	4435
EC:1.2.1.10	Acetaldehyde_dehydrogenase_(acetylating)	09100_Metabolism	09111_Xenobiotics_biodegradation_and_metabolism	00621_Dioxin_degradation_	5177	6111	7163	5320	5102	9077	6119	4280	5728	4843	5076	5472	5734	5422	5771	5580	6454	5716	4786	5843	5243	5267	7115	4721	4374	4304	5034	4078	4555	4940	5177	4242	4876	5953	5080	5361	5482	4720	6714	6555	6118	5862	8509	5818	4435
EC:1.2.1.10	Acetaldehyde_dehydrogenase_(acetylating)	09100_Metabolism	09111_Xenobiotics_biodegradation_and_metabolism	00626_Naphthalene_degradation_	5177	6111	7163	5320	5102	9077	6119	4280	5728	4843	5076	5472	5734	5422	5771	5580	6454	5716	4786	5843	5243	5267	7115	4721	4374	4304	5034	4078	4555	4940	5177	4242	4876	5953	5080	5361	5482	4720	6714	6555	6118	5862	8509	5818	4435
EC:1.2.1.10	Acetaldehyde_dehydrogenase_(acetylating)	09160_Human_Diseases	09174_Infectious_disease:_parasitic	05146_Amoebiasis_	5177	6111	7163	5320	5102	9077	6119	4280	5728	4843	5076	5472	5734	5422	5771	5580	6454	5716	4786	5843	5243	5267	7115	4721	4374	4304	5034	4078	4555	4940	5177	4242	4876	5953	5080	5361	5482	4720	6714	6555	6118	5862	8509	5818	4435
EC:1.2.1.11	Aspartate-semialdehyde_dehydrogenase	09100_Metabolism	09105_Amino_acid_metabolism	00260_Glycine,_serine_and_threonine_metabolism_	44810	44885	45339	45638	46033	45706	45187	45110	45405	45630	45578	45447	45558	43445	44704	44963	45852	45106	44842	45504	45485	45416	45183	45160	44525	45963	45698	44946	43670	44831	44164	45524	45821	45516	45390	44894	44352	45286	45325	44419	44891	44797	44777	44850	45547
EC:1.2.1.11	Aspartate-semialdehyde_dehydrogenase	09100_Metabolism	09105_Amino_acid_metabolism	00270_Cysteine_and_methionine_metabolism_	44810	44885	45339	45638	46033	45706	45187	45110	45405	45630	45578	45447	45558	43445	44704	44963	45852	45106	44842	45504	45485	45416	45183	45160	44525	45963	45698	44946	43670	44831	44164	45524	45821	45516	45390	44894	44352	45286	45325	44419	44891	44797	44777	44850	45547
EC:1.2.1.11	Aspartate-semialdehyde_dehydrogenase	09100_Metabolism	09105_Amino_acid_metabolism	00300_Lysine_biosynthesis_	44810	44885	45339	45638	46033	45706	45187	45110	45405	45630	45578	45447	45558	43445	44704	44963	45852	45106	44842	45504	45485	45416	45183	45160	44525	45963	45698	44946	43670	44831	44164	45524	45821	45516	45390	44894	44352	45286	45325	44419	44891	44797	44777	44850	45547
EC:1.2.1.11	Aspartate-semialdehyde_dehydrogenase	09100_Metabolism	09110_Biosynthesis_of_other_secondary_metabolites	00261_Monobactam_biosynthesis_	44810	44885	45339	45638	46033	45706	45187	45110	45405	45630	45578	45447	45558	43445	44704	44963	45852	45106	44842	45504	45485	45416	45183	45160	44525	45963	45698	44946	43670	44831	44164	45524	45821	45516	45390	44894	44352	45286	45325	44419	44891	44797	44777	44850	45547
EC:1.2.1.12	Glyceraldehyde-3-phosphate_dehydrogenase_(phosphorylating)	09100_Metabolism	09101_Carbohydrate_metabolism	00010_Glycolysis_Gluconeogenesis_	46044	45841	46204	46177	46866	45910	46228	46831	46613	46194	46063	46274	46716	44128	45084	46413	45861	45966	46036	46273	46354	46230	45528	46242	45666	46656	47343	47017	45534	46410	45885	45867	47379	46061	46651	45173	45385	46553	46355	46018	45965	46249	45871	46092	46316
EC:1.2.1.12	Glyceraldehyde-3-phosphate_dehydrogenase_(phosphorylating)	09100_Metabolism	09102_Energy_metabolism	00710_Carbon_fixation_in_photosynthetic_organisms_	46044	45841	46204	46177	46866	45910	46228	46831	46613	46194	46063	46274	46716	44128	45084	46413	45861	45966	46036	46273	46354	46230	45528	46242	45666	46656	47343	47017	45534	46410	45885	45867	47379	46061	46651	45173	45385	46553	46355	46018	45965	46249	45871	46092	46316
EC:1.2.1.12	Glyceraldehyde-3-phosphate_dehydrogenase_(phosphorylating)	09130_Environmental_Information_Processing	09132_Signal_transduction	04066_HIF-1_signaling_pathway_	46044	45841	46204	46177	46866	45910	46228	46831	46613	46194	46063	46274	46716	44128	45084	46413	45861	45966	46036	46273	46354	46230	45528	46242	45666	46656	47343	47017	45534	46410	45885	45867	47379	46061	46651	45173	45385	46553	46355	46018	45965	46249	45871	46092	46316
EC:1.2.1.12	Glyceraldehyde-3-phosphate_dehydrogenase_(phosphorylating)	09160_Human_Diseases	09164_Neurodegenerative_disease	05010_Alzheimer_disease_	46044	45841	46204	46177	46866	45910	46228	46831	46613	46194	46063	46274	46716	44128	45084	46413	45861	45966	46036	46273	46354	46230	45528	46242	45666	46656	47343	47017	45534	46410	45885	45867	47379	46061	46651	45173	45385	46553	46355	46018	45965	46249	45871	46092	46316
EC:1.2.1.12	Glyceraldehyde-3-phosphate_dehydrogenase_(phosphorylating)	09160_Human_Diseases	09171_Infectious_disease:_bacterial	05130_Pathogenic_Escherichia_coli_infection_	46044	45841	46204	46177	46866	45910	46228	46831	46613	46194	46063	46274	46716	44128	45084	46413	45861	45966	46036	46273	46354	46230	45528	46242	45666	46656	47343	47017	45534	46410	45885	45867	47379	46061	46651	45173	45385	46553	46355	46018	45965	46249	45871	46092	46316
EC:1.2.1.12	Glyceraldehyde-3-phosphate_dehydrogenase_(phosphorylating)	09160_Human_Diseases	09171_Infectious_disease:_bacterial	05132_Salmonella_infection_	46044	45841	46204	46177	46866	45910	46228	46831	46613	46194	46063	46274	46716	44128	45084	46413	45861	45966	46036	46273	46354	46230	45528	46242	45666	46656	47343	47017	45534	46410	45885	45867	47379	46061	46651	45173	45385	46553	46355	46018	45965	46249	45871	46092	46316
EC:1.2.1.12	Glyceraldehyde-3-phosphate_dehydrogenase_(phosphorylating)	09180_Brite_Hierarchies	09182_Protein_families:_genetic_information_processing	04131_Membrane_trafficking_	46044	45841	46204	46177	46866	45910	46228	46831	46613	46194	46063	46274	46716	44128	45084	46413	45861	45966	46036	46273	46354	46230	45528	46242	45666	46656	47343	47017	45534	46410	45885	45867	47379	46061	46651	45173	45385	46553	46355	46018	45965	46249	45871	46092	46316
EC:1.2.1.12	Glyceraldehyde-3-phosphate_dehydrogenase_(phosphorylating)	09180_Brite_Hierarchies	09183_Protein_families:_signaling_and_cellular_processes	04147_Exosome_	46044	45841	46204	46177	46866	45910	46228	46831	46613	46194	46063	46274	46716	44128	45084	46413	45861	45966	46036	46273	46354	46230	45528	46242	45666	46656	47343	47017	45534	46410	45885	45867	47379	46061	46651	45173	45385	46553	46355	46018	45965	46249	45871	46092	46316
EC:1.2.1.16	Succinate-semialdehyde_dehydrogenase_(NAD(P)(+))	09100_Metabolism	09101_Carbohydrate_metabolism	00650_Butanoate_metabolism_	43493	43216	42320	40443	38769	41541	39761	43268	41703	42498	43076	42405	42458	50146	45053	43165	44808	42861	44857	41049	39960	41853	46267	43644	44154	40517	41085	44211	48591	43220	47166	42006	40396	41523	43270	48001	43823	42134	41878	47556	42923	44978	43763	43195	40589
EC:1.2.1.16	Succinate-semialdehyde_dehydrogenase_(NAD(P)(+))	09100_Metabolism	09105_Amino_acid_metabolism	00250_Alanine,_aspartate_and_glutamate_metabolism_	43493	43216	42320	40443	38769	41541	39761	43268	41703	42498	43076	42405	42458	50146	45053	43165	44808	42861	44857	41049	39960	41853	46267	43644	44154	40517	41085	44211	48591	43220	47166	42006	40396	41523	43270	48001	43823	42134	41878	47556	42923	44978	43763	43195	40589
EC:1.2.1.16	Succinate-semialdehyde_dehydrogenase_(NAD(P)(+))	09100_Metabolism	09105_Amino_acid_metabolism	00310_Lysine_degradation_	43493	43216	42320	40443	38769	41541	39761	43268	41703	42498	43076	42405	42458	50146	45053	43165	44808	42861	44857	41049	39960	41853	46267	43644	44154	40517	41085	44211	48591	43220	47166	42006	40396	41523	43270	48001	43823	42134	41878	47556	42923	44978	43763	43195	40589
EC:1.2.1.16	Succinate-semialdehyde_dehydrogenase_(NAD(P)(+))	09100_Metabolism	09105_Amino_acid_metabolism	00350_Tyrosine_metabolism_	43493	43216	42320	40443	38769	41541	39761	43268	41703	42498	43076	42405	42458	50146	45053	43165	44808	42861	44857	41049	39960	41853	46267	43644	44154	40517	41085	44211	48591	43220	47166	42006	40396	41523	43270	48001	43823	42134	41878	47556	42923	44978	43763	43195	40589
EC:1.2.1.16	Succinate-semialdehyde_dehydrogenase_(NAD(P)(+))	09100_Metabolism	09108_Metabolism_of_cofactors_and_vitamins	00760_Nicotinate_and_nicotinamide_metabolism_	43493	43216	42320	40443	38769	41541	39761	43268	41703	42498	43076	42405	42458	50146	45053	43165	44808	42861	44857	41049	39960	41853	46267	43644	44154	40517	41085	44211	48591	43220	47166	42006	40396	41523	43270	48001	43823	42134	41878	47556	42923	44978	43763	43195	40589
EC:1.2.1.18	Malonate-semialdehyde_dehydrogenase_(acetylating)	09100_Metabolism	09101_Carbohydrate_metabolism	00640_Propanoate_metabolism_	23100	23773	23508	22056	20957	24119	22968	22421	23290	22452	22288	23677	22732	25636	23757	23567	23049	23611	23258	22963	22310	22773	23638	22746	24037	22163	22303	23035	24595	23613	24293	22944	21785	22769	22777	24349	23998	22806	23423	24094	23536	24192	23466	24035	21959
EC:1.2.1.18	Malonate-semialdehyde_dehydrogenase_(acetylating)	09100_Metabolism	09101_Carbohydrate_metabolism	00562_Inositol_phosphate_metabolism_	23100	23773	23508	22056	20957	24119	22968	22421	23290	22452	22288	23677	22732	25636	23757	23567	23049	23611	23258	22963	22310	22773	23638	22746	24037	22163	22303	23035	24595	23613	24293	22944	21785	22769	22777	24349	23998	22806	23423	24094	23536	24192	23466	24035	21959
EC:1.2.1.18	Malonate-semialdehyde_dehydrogenase_(acetylating)	09100_Metabolism	09105_Amino_acid_metabolism	00280_Valine,_leucine_and_isoleucine_degradation_	23100	23773	23508	22056	20957	24119	22968	22421	23290	22452	22288	23677	22732	25636	23757	23567	23049	23611	23258	22963	22310	22773	23638	22746	24037	22163	22303	23035	24595	23613	24293	22944	21785	22769	22777	24349	23998	22806	23423	24094	23536	24192	23466	24035	21959
EC:1.2.1.18	Malonate-semialdehyde_dehydrogenase_(acetylating)	09100_Metabolism	09106_Metabolism_of_other_amino_acids	00410_beta-Alanine_metabolism_	23100	23773	23508	22056	20957	24119	22968	22421	23290	22452	22288	23677	22732	25636	23757	23567	23049	23611	23258	22963	22310	22773	23638	22746	24037	22163	22303	23035	24595	23613	24293	22944	21785	22769	22777	24349	23998	22806	23423	24094	23536	24192	23466	24035	21959
EC:1.2.1.19	Aminobutyraldehyde_dehydrogenase	09100_Metabolism	09105_Amino_acid_metabolism	00310_Lysine_degradation_	1729	1780	1951	1638	1578	1891	1442	1937	1633	1952	1963	1850	1920	2484	2361	1930	2523	1824	1901	1543	1417	1700	2567	2002	1886	1553	1822	2057	3042	1762	2862	1521	1706	1339	2069	2767	1833	1775	1760	2838	1821	2271	1738	1815	1366
EC:1.2.1.19	Aminobutyraldehyde_dehydrogenase	09100_Metabolism	09105_Amino_acid_metabolism	00330_Arginine_and_proline_metabolism_	1729	1780	1951	1638	1578	1891	1442	1937	1633	1952	1963	1850	1920	2484	2361	1930	2523	1824	1901	1543	1417	1700	2567	2002	1886	1553	1822	2057	3042	1762	2862	1521	1706	1339	2069	2767	1833	1775	1760	2838	1821	2271	1738	1815	1366
EC:1.2.1.19	Aminobutyraldehyde_dehydrogenase	09100_Metabolism	09106_Metabolism_of_other_amino_acids	00410_beta-Alanine_metabolism_	1729	1780	1951	1638	1578	1891	1442	1937	1633	1952	1963	1850	1920	2484	2361	1930	2523	1824	1901	1543	1417	1700	2567	2002	1886	1553	1822	2057	3042	1762	2862	1521	1706	1339	2069	2767	1833	1775	1760	2838	1821	2271	1738	1815	1366
EC:1.2.1.2	Formate_dehydrogenase	NA	NA	NA	41326	46341	43125	43701	48286	42348	44516	43639	42465	45281	44017	44829	43436	43042	47367	46110	45267	44715	44177	43580	43644	44826	46229	45890	42591	45220	43880	41411	44670	42367	44782	45758	44096	43420	45316	46245	41620	44073	47651	47710	47455	48764	43827	45682	47446
EC:1.2.1.20	Glutarate-semialdehyde_dehydrogenase	09100_Metabolism	09101_Carbohydrate_metabolism	00650_Butanoate_metabolism_	43416	43029	42229	40357	38757	41338	39619	43186	41489	42346	42955	42390	42234	49687	44969	43074	44765	42675	44727	40935	39793	41613	46020	43513	43963	40335	41034	44016	47753	42982	45736	41750	40196	41462	43112	47842	43476	41715	41906	47397	42890	44570	43698	43128	40412
EC:1.2.1.20	Glutarate-semialdehyde_dehydrogenase	09100_Metabolism	09105_Amino_acid_metabolism	00250_Alanine,_aspartate_and_glutamate_metabolism_	43416	43029	42229	40357	38757	41338	39619	43186	41489	42346	42955	42390	42234	49687	44969	43074	44765	42675	44727	40935	39793	41613	46020	43513	43963	40335	41034	44016	47753	42982	45736	41750	40196	41462	43112	47842	43476	41715	41906	47397	42890	44570	43698	43128	40412
EC:1.2.1.20	Glutarate-semialdehyde_dehydrogenase	09100_Metabolism	09105_Amino_acid_metabolism	00310_Lysine_degradation_	43416	43029	42229	40357	38757	41338	39619	43186	41489	42346	42955	42390	42234	49687	44969	43074	44765	42675	44727	40935	39793	41613	46020	43513	43963	40335	41034	44016	47753	42982	45736	41750	40196	41462	43112	47842	43476	41715	41906	47397	42890	44570	43698	43128	40412
EC:1.2.1.20	Glutarate-semialdehyde_dehydrogenase	09100_Metabolism	09105_Amino_acid_metabolism	00350_Tyrosine_metabolism_	43416	43029	42229	40357	38757	41338	39619	43186	41489	42346	42955	42390	42234	49687	44969	43074	44765	42675	44727	40935	39793	41613	46020	43513	43963	40335	41034	44016	47753	42982	45736	41750	40196	41462	43112	47842	43476	41715	41906	47397	42890	44570	43698	43128	40412
EC:1.2.1.20	Glutarate-semialdehyde_dehydrogenase	09100_Metabolism	09108_Metabolism_of_cofactors_and_vitamins	00760_Nicotinate_and_nicotinamide_metabolism_	43416	43029	42229	40357	38757	41338	39619	43186	41489	42346	42955	42390	42234	49687	44969	43074	44765	42675	44727	40935	39793	41613	46020	43513	43963	40335	41034	44016	47753	42982	45736	41750	40196	41462	43112	47842	43476	41715	41906	47397	42890	44570	43698	43128	40412
EC:1.2.1.21	Glycolaldehyde_dehydrogenase	09100_Metabolism	09101_Carbohydrate_metabolism	00620_Pyruvate_metabolism_	334	483	528	752	397	671	513	432	353	563	675	386	615	1063	852	592	1191	385	429	346	403	359	1390	526	462	315	355	384	777	437	632	287	307	263	486	1345	393	473	444	919	473	377	812	512	311
EC:1.2.1.21	Glycolaldehyde_dehydrogenase	09100_Metabolism	09101_Carbohydrate_metabolism	00630_Glyoxylate_and_dicarboxylate_metabolism_	334	483	528	752	397	671	513	432	353	563	675	386	615	1063	852	592	1191	385	429	346	403	359	1390	526	462	315	355	384	777	437	632	287	307	263	486	1345	393	473	444	919	473	377	812	512	311
EC:1.2.1.22	Lactaldehyde_dehydrogenase	09100_Metabolism	09101_Carbohydrate_metabolism	00620_Pyruvate_metabolism_	336	480	533	740	402	658	514	427	356	569	679	379	612	1065	850	576	1178	386	423	352	405	364	1382	526	464	318	350	380	770	446	636	278	314	255	479	1359	394	482	449	935	481	371	809	510	321
EC:1.2.1.22	Lactaldehyde_dehydrogenase	09100_Metabolism	09101_Carbohydrate_metabolism	00630_Glyoxylate_and_dicarboxylate_metabolism_	336	480	533	740	402	658	514	427	356	569	679	379	612	1065	850	576	1178	386	423	352	405	364	1382	526	464	318	350	380	770	446	636	278	314	255	479	1359	394	482	449	935	481	371	809	510	321
EC:1.2.1.24	Succinate-semialdehyde_dehydrogenase_(NAD(+))	09100_Metabolism	09101_Carbohydrate_metabolism	00650_Butanoate_metabolism_	49	18	56	44	27	96	160	19	74	78	46	35	121	290	52	59	25	131	91	22	67	132	100	77	132	94	31	98	480	193	983	51	110	43	35	70	190	207	30	144	57	290	75	54	42
EC:1.2.1.24	Succinate-semialdehyde_dehydrogenase_(NAD(+))	09100_Metabolism	09105_Amino_acid_metabolism	00250_Alanine,_aspartate_and_glutamate_metabolism_	49	18	56	44	27	96	160	19	74	78	46	35	121	290	52	59	25	131	91	22	67	132	100	77	132	94	31	98	480	193	983	51	110	43	35	70	190	207	30	144	57	290	75	54	42
EC:1.2.1.24	Succinate-semialdehyde_dehydrogenase_(NAD(+))	09100_Metabolism	09108_Metabolism_of_cofactors_and_vitamins	00760_Nicotinate_and_nicotinamide_metabolism_	49	18	56	44	27	96	160	19	74	78	46	35	121	290	52	59	25	131	91	22	67	132	100	77	132	94	31	98	480	193	983	51	110	43	35	70	190	207	30	144	57	290	75	54	42
EC:1.2.1.27	Methylmalonate-semialdehyde_dehydrogenase_(CoA_acylating)	09100_Metabolism	09101_Carbohydrate_metabolism	00640_Propanoate_metabolism_	23248	23782	23595	22028	20989	24180	23045	22469	23251	22490	22301	23629	22750	25591	23798	23515	23062	23585	23249	23057	22331	22798	23620	22741	24015	22109	22296	23076	24506	23614	24327	22939	21782	22840	22775	24429	23946	22809	23473	24138	23596	24212	23567	24004	21973
EC:1.2.1.27	Methylmalonate-semialdehyde_dehydrogenase_(CoA_acylating)	09100_Metabolism	09101_Carbohydrate_metabolism	00562_Inositol_phosphate_metabolism_	23248	23782	23595	22028	20989	24180	23045	22469	23251	22490	22301	23629	22750	25591	23798	23515	23062	23585	23249	23057	22331	22798	23620	22741	24015	22109	22296	23076	24506	23614	24327	22939	21782	22840	22775	24429	23946	22809	23473	24138	23596	24212	23567	24004	21973
EC:1.2.1.27	Methylmalonate-semialdehyde_dehydrogenase_(CoA_acylating)	09100_Metabolism	09105_Amino_acid_metabolism	00280_Valine,_leucine_and_isoleucine_degradation_	23248	23782	23595	22028	20989	24180	23045	22469	23251	22490	22301	23629	22750	25591	23798	23515	23062	23585	23249	23057	22331	22798	23620	22741	24015	22109	22296	23076	24506	23614	24327	22939	21782	22840	22775	24429	23946	22809	23473	24138	23596	24212	23567	24004	21973
EC:1.2.1.27	Methylmalonate-semialdehyde_dehydrogenase_(CoA_acylating)	09100_Metabolism	09106_Metabolism_of_other_amino_acids	00410_beta-Alanine_metabolism_	23248	23782	23595	22028	20989	24180	23045	22469	23251	22490	22301	23629	22750	25591	23798	23515	23062	23585	23249	23057	22331	22798	23620	22741	24015	22109	22296	23076	24506	23614	24327	22939	21782	22840	22775	24429	23946	22809	23473	24138	23596	24212	23567	24004	21973
EC:1.2.1.28	Benzaldehyde_dehydrogenase_(NAD(+))	09100_Metabolism	09105_Amino_acid_metabolism	00380_Tryptophan_metabolism_	1166	1846	971	1408	1088	825	1410	1373	1430	1274	1255	1674	1242	2076	1688	1144	952	1339	1195	1237	1548	1460	1569	1342	1308	1113	1217	1012	1714	1325	2110	1325	1155	1028	1265	1297	1944	1196	792	927	1567	1308	1256	872	1353
EC:1.2.1.28	Benzaldehyde_dehydrogenase_(NAD(+))	09100_Metabolism	09111_Xenobiotics_biodegradation_and_metabolism	00627_Aminobenzoate_degradation_	1166	1846	971	1408	1088	825	1410	1373	1430	1274	1255	1674	1242	2076	1688	1144	952	1339	1195	1237	1548	1460	1569	1342	1308	1113	1217	1012	1714	1325	2110	1325	1155	1028	1265	1297	1944	1196	792	927	1567	1308	1256	872	1353
EC:1.2.1.28	Benzaldehyde_dehydrogenase_(NAD(+))	09100_Metabolism	09111_Xenobiotics_biodegradation_and_metabolism	00623_Toluene_degradation_	1166	1846	971	1408	1088	825	1410	1373	1430	1274	1255	1674	1242	2076	1688	1144	952	1339	1195	1237	1548	1460	1569	1342	1308	1113	1217	1012	1714	1325	2110	1325	1155	1028	1265	1297	1944	1196	792	927	1567	1308	1256	872	1353
EC:1.2.1.28	Benzaldehyde_dehydrogenase_(NAD(+))	09100_Metabolism	09111_Xenobiotics_biodegradation_and_metabolism	00622_Xylene_degradation_	1166	1846	971	1408	1088	825	1410	1373	1430	1274	1255	1674	1242	2076	1688	1144	952	1339	1195	1237	1548	1460	1569	1342	1308	1113	1217	1012	1714	1325	2110	1325	1155	1028	1265	1297	1944	1196	792	927	1567	1308	1256	872	1353
EC:1.2.1.3	Aldehyde_dehydrogenase_(NAD(+))	09100_Metabolism	09101_Carbohydrate_metabolism	00010_Glycolysis_Gluconeogenesis_	69244	68726	66550	67902	68261	62376	65909	71227	68579	69252	69485	67647	70163	73970	72025	70128	70592	68962	71224	66780	66767	68898	72146	71239	70735	68879	69860	71390	75100	69509	71230	67858	69397	65256	69726	73953	68644	68975	67751	73679	68922	70769	65492	69427	68652
EC:1.2.1.3	Aldehyde_dehydrogenase_(NAD(+))	09100_Metabolism	09101_Carbohydrate_metabolism	00053_Ascorbate_and_aldarate_metabolism_	69244	68726	66550	67902	68261	62376	65909	71227	68579	69252	69485	67647	70163	73970	72025	70128	70592	68962	71224	66780	66767	68898	72146	71239	70735	68879	69860	71390	75100	69509	71230	67858	69397	65256	69726	73953	68644	68975	67751	73679	68922	70769	65492	69427	68652
EC:1.2.1.3	Aldehyde_dehydrogenase_(NAD(+))	09100_Metabolism	09101_Carbohydrate_metabolism	00620_Pyruvate_metabolism_	69244	68726	66550	67902	68261	62376	65909	71227	68579	69252	69485	67647	70163	73970	72025	70128	70592	68962	71224	66780	66767	68898	72146	71239	70735	68879	69860	71390	75100	69509	71230	67858	69397	65256	69726	73953	68644	68975	67751	73679	68922	70769	65492	69427	68652
EC:1.2.1.3	Aldehyde_dehydrogenase_(NAD(+))	09100_Metabolism	09103_Lipid_metabolism	00071_Fatty_acid_degradation_	69244	68726	66550	67902	68261	62376	65909	71227	68579	69252	69485	67647	70163	73970	72025	70128	70592	68962	71224	66780	66767	68898	72146	71239	70735	68879	69860	71390	75100	69509	71230	67858	69397	65256	69726	73953	68644	68975	67751	73679	68922	70769	65492	69427	68652
EC:1.2.1.3	Aldehyde_dehydrogenase_(NAD(+))	09100_Metabolism	09103_Lipid_metabolism	00561_Glycerolipid_metabolism_	69244	68726	66550	67902	68261	62376	65909	71227	68579	69252	69485	67647	70163	73970	72025	70128	70592	68962	71224	66780	66767	68898	72146	71239	70735	68879	69860	71390	75100	69509	71230	67858	69397	65256	69726	73953	68644	68975	67751	73679	68922	70769	65492	69427	68652
EC:1.2.1.3	Aldehyde_dehydrogenase_(NAD(+))	09100_Metabolism	09105_Amino_acid_metabolism	00260_Glycine,_serine_and_threonine_metabolism_	69244	68726	66550	67902	68261	62376	65909	71227	68579	69252	69485	67647	70163	73970	72025	70128	70592	68962	71224	66780	66767	68898	72146	71239	70735	68879	69860	71390	75100	69509	71230	67858	69397	65256	69726	73953	68644	68975	67751	73679	68922	70769	65492	69427	68652
EC:1.2.1.3	Aldehyde_dehydrogenase_(NAD(+))	09100_Metabolism	09105_Amino_acid_metabolism	00280_Valine,_leucine_and_isoleucine_degradation_	69244	68726	66550	67902	68261	62376	65909	71227	68579	69252	69485	67647	70163	73970	72025	70128	70592	68962	71224	66780	66767	68898	72146	71239	70735	68879	69860	71390	75100	69509	71230	67858	69397	65256	69726	73953	68644	68975	67751	73679	68922	70769	65492	69427	68652
EC:1.2.1.3	Aldehyde_dehydrogenase_(NAD(+))	09100_Metabolism	09105_Amino_acid_metabolism	00310_Lysine_degradation_	69244	68726	66550	67902	68261	62376	65909	71227	68579	69252	69485	67647	70163	73970	72025	70128	70592	68962	71224	66780	66767	68898	72146	71239	70735	68879	69860	71390	75100	69509	71230	67858	69397	65256	69726	73953	68644	68975	67751	73679	68922	70769	65492	69427	68652
EC:1.2.1.3	Aldehyde_dehydrogenase_(NAD(+))	09100_Metabolism	09105_Amino_acid_metabolism	00330_Arginine_and_proline_metabolism_	69244	68726	66550	67902	68261	62376	65909	71227	68579	69252	69485	67647	70163	73970	72025	70128	70592	68962	71224	66780	66767	68898	72146	71239	70735	68879	69860	71390	75100	69509	71230	67858	69397	65256	69726	73953	68644	68975	67751	73679	68922	70769	65492	69427	68652
EC:1.2.1.3	Aldehyde_dehydrogenase_(NAD(+))	09100_Metabolism	09105_Amino_acid_metabolism	00340_Histidine_metabolism_	69244	68726	66550	67902	68261	62376	65909	71227	68579	69252	69485	67647	70163	73970	72025	70128	70592	68962	71224	66780	66767	68898	72146	71239	70735	68879	69860	71390	75100	69509	71230	67858	69397	65256	69726	73953	68644	68975	67751	73679	68922	70769	65492	69427	68652
EC:1.2.1.3	Aldehyde_dehydrogenase_(NAD(+))	09100_Metabolism	09105_Amino_acid_metabolism	00380_Tryptophan_metabolism_	69244	68726	66550	67902	68261	62376	65909	71227	68579	69252	69485	67647	70163	73970	72025	70128	70592	68962	71224	66780	66767	68898	72146	71239	70735	68879	69860	71390	75100	69509	71230	67858	69397	65256	69726	73953	68644	68975	67751	73679	68922	70769	65492	69427	68652
EC:1.2.1.3	Aldehyde_dehydrogenase_(NAD(+))	09100_Metabolism	09106_Metabolism_of_other_amino_acids	00410_beta-Alanine_metabolism_	69244	68726	66550	67902	68261	62376	65909	71227	68579	69252	69485	67647	70163	73970	72025	70128	70592	68962	71224	66780	66767	68898	72146	71239	70735	68879	69860	71390	75100	69509	71230	67858	69397	65256	69726	73953	68644	68975	67751	73679	68922	70769	65492	69427	68652
EC:1.2.1.3	Aldehyde_dehydrogenase_(NAD(+))	09100_Metabolism	09108_Metabolism_of_cofactors_and_vitamins	00770_Pantothenate_and_CoA_biosynthesis_	69244	68726	66550	67902	68261	62376	65909	71227	68579	69252	69485	67647	70163	73970	72025	70128	70592	68962	71224	66780	66767	68898	72146	71239	70735	68879	69860	71390	75100	69509	71230	67858	69397	65256	69726	73953	68644	68975	67751	73679	68922	70769	65492	69427	68652
EC:1.2.1.3	Aldehyde_dehydrogenase_(NAD(+))	09100_Metabolism	09109_Metabolism_of_terpenoids_and_polyketides	00981_Insect_hormone_biosynthesis_	69244	68726	66550	67902	68261	62376	65909	71227	68579	69252	69485	67647	70163	73970	72025	70128	70592	68962	71224	66780	66767	68898	72146	71239	70735	68879	69860	71390	75100	69509	71230	67858	69397	65256	69726	73953	68644	68975	67751	73679	68922	70769	65492	69427	68652
EC:1.2.1.3	Aldehyde_dehydrogenase_(NAD(+))	09100_Metabolism	09109_Metabolism_of_terpenoids_and_polyketides	00903_Limonene_and_pinene_degradation_	69244	68726	66550	67902	68261	62376	65909	71227	68579	69252	69485	67647	70163	73970	72025	70128	70592	68962	71224	66780	66767	68898	72146	71239	70735	68879	69860	71390	75100	69509	71230	67858	69397	65256	69726	73953	68644	68975	67751	73679	68922	70769	65492	69427	68652
EC:1.2.1.3	Aldehyde_dehydrogenase_(NAD(+))	09100_Metabolism	09111_Xenobiotics_biodegradation_and_metabolism	00625_Chloroalkane_and_chloroalkene_degradation_	69244	68726	66550	67902	68261	62376	65909	71227	68579	69252	69485	67647	70163	73970	72025	70128	70592	68962	71224	66780	66767	68898	72146	71239	70735	68879	69860	71390	75100	69509	71230	67858	69397	65256	69726	73953	68644	68975	67751	73679	68922	70769	65492	69427	68652
EC:1.2.1.32	Aminomuconate-semialdehyde_dehydrogenase	09100_Metabolism	09105_Amino_acid_metabolism	00380_Tryptophan_metabolism_	2019	1843	1589	1898	1597	1496	1976	1763	1893	1628	1648	1488	1759	1958	1885	1720	1422	1793	2032	1600	1683	1741	1724	1891	2030	1698	1871	1838	2340	1884	1840	1577	1918	1380	1587	1674	1976	1681	1611	1687	1776	1487	1754	1835	1659
EC:1.2.1.32	Aminomuconate-semialdehyde_dehydrogenase	09100_Metabolism	09111_Xenobiotics_biodegradation_and_metabolism	00362_Benzoate_degradation_	2019	1843	1589	1898	1597	1496	1976	1763	1893	1628	1648	1488	1759	1958	1885	1720	1422	1793	2032	1600	1683	1741	1724	1891	2030	1698	1871	1838	2340	1884	1840	1577	1918	1380	1587	1674	1976	1681	1611	1687	1776	1487	1754	1835	1659
EC:1.2.1.32	Aminomuconate-semialdehyde_dehydrogenase	09100_Metabolism	09111_Xenobiotics_biodegradation_and_metabolism	00622_Xylene_degradation_	2019	1843	1589	1898	1597	1496	1976	1763	1893	1628	1648	1488	1759	1958	1885	1720	1422	1793	2032	1600	1683	1741	1724	1891	2030	1698	1871	1838	2340	1884	1840	1577	1918	1380	1587	1674	1976	1681	1611	1687	1776	1487	1754	1835	1659
EC:1.2.1.38	N-acetyl-gamma-glutamyl-phosphate_reductase	09100_Metabolism	09105_Amino_acid_metabolism	00220_Arginine_biosynthesis_	44819	42656	44041	44691	44269	43752	45132	44336	44467	44469	44123	44998	44383	43444	43762	45009	43963	44911	44389	45309	44740	44422	42942	43895	45795	45654	44637	45400	42724	45483	43110	45556	44823	45062	44628	42689	43562	44830	44749	43387	43766	44167	43675	45756	44678
EC:1.2.1.39	Phenylacetaldehyde_dehydrogenase	09100_Metabolism	09105_Amino_acid_metabolism	00360_Phenylalanine_metabolism_	3677	3895	3687	2974	3607	3057	3007	4247	3958	4048	3565	3938	3898	4141	4231	3854	3876	4023	4479	3721	3220	3964	4076	4233	3634	3618	4129	4441	4483	3817	4500	3324	4018	3170	4457	3491	3539	3982	4149	5435	4223	4971	3699	4530	3279
EC:1.2.1.39	Phenylacetaldehyde_dehydrogenase	09100_Metabolism	09111_Xenobiotics_biodegradation_and_metabolism	00643_Styrene_degradation_	3677	3895	3687	2974	3607	3057	3007	4247	3958	4048	3565	3938	3898	4141	4231	3854	3876	4023	4479	3721	3220	3964	4076	4233	3634	3618	4129	4441	4483	3817	4500	3324	4018	3170	4457	3491	3539	3982	4149	5435	4223	4971	3699	4530	3279
EC:1.2.1.4	Aldehyde_dehydrogenase_(NADP(+))	09100_Metabolism	09111_Xenobiotics_biodegradation_and_metabolism	00930_Caprolactam_degradation_	8820	8555	6568	6778	6690	5927	7421	7538	6935	7016	7534	6380	6722	9292	8129	6650	6237	6823	7534	6226	7249	6987	7256	7769	8074	6165	6800	7333	9120	8334	8024	6725	6411	5633	7100	9306	8843	6781	4684	6210	7753	4945	6236	5802	7086
EC:1.2.1.41	Glutamate-5-semialdehyde_dehydrogenase	09100_Metabolism	09105_Amino_acid_metabolism	00330_Arginine_and_proline_metabolism_	37131	36927	39135	36147	35334	41061	37290	35818	36986	36112	36626	37398	37218	37475	36444	36217	37856	36821	36355	37920	36027	36407	37566	35962	36325	36027	36235	36794	35142	36379	36653	36052	36345	38494	36856	36545	36275	36212	37841	37317	37110	37236	39973	37575	35644
EC:1.2.1.41	Glutamate-5-semialdehyde_dehydrogenase	09100_Metabolism	09110_Biosynthesis_of_other_secondary_metabolites	00332_Carbapenem_biosynthesis_	37131	36927	39135	36147	35334	41061	37290	35818	36986	36112	36626	37398	37218	37475	36444	36217	37856	36821	36355	37920	36027	36407	37566	35962	36325	36027	36235	36794	35142	36379	36653	36052	36345	38494	36856	36545	36275	36212	37841	37317	37110	37236	39973	37575	35644
EC:1.2.1.43	Formate_dehydrogenase_(NADP(+))	NA	NA	NA	2048	3513	3168	3170	4082	3538	2623	2811	3183	3231	3418	2782	3029	1363	2598	2386	3238	2410	2727	2832	3191	3158	2467	3037	1940	2733	3379	2057	2419	2180	2584	2773	3545	2642	2780	3015	2468	3040	3090	2419	3400	2720	2844	2196	3178
EC:1.2.1.46	Formaldehyde_dehydrogenase	09100_Metabolism	09102_Energy_metabolism	00680_Methane_metabolism_	458	418	459	534	410	472	400	601	553	476	469	569	482	523	598	459	523	468	541	535	616	543	452	501	441	457	501	498	873	511	872	526	609	715	483	487	1028	598	544	522	508	660	551	626	444
EC:1.2.1.46	Formaldehyde_dehydrogenase	09100_Metabolism	09111_Xenobiotics_biodegradation_and_metabolism	00625_Chloroalkane_and_chloroalkene_degradation_	458	418	459	534	410	472	400	601	553	476	469	569	482	523	598	459	523	468	541	535	616	543	452	501	441	457	501	498	873	511	872	526	609	715	483	487	1028	598	544	522	508	660	551	626	444
EC:1.2.1.5	Aldehyde_dehydrogenase_(NAD(P)(+))	09100_Metabolism	09101_Carbohydrate_metabolism	00010_Glycolysis_Gluconeogenesis_	213	132	193	146	131	172	152	168	153	188	172	120	142	189	137	138	132	147	199	157	141	158	120	178	196	124	161	163	216	163	181	119	158	207	176	132	157	136	140	271	195	177	158	201	117
EC:1.2.1.5	Aldehyde_dehydrogenase_(NAD(P)(+))	09100_Metabolism	09105_Amino_acid_metabolism	00340_Histidine_metabolism_	213	132	193	146	131	172	152	168	153	188	172	120	142	189	137	138	132	147	199	157	141	158	120	178	196	124	161	163	216	163	181	119	158	207	176	132	157	136	140	271	195	177	158	201	117
EC:1.2.1.5	Aldehyde_dehydrogenase_(NAD(P)(+))	09100_Metabolism	09105_Amino_acid_metabolism	00350_Tyrosine_metabolism_	213	132	193	146	131	172	152	168	153	188	172	120	142	189	137	138	132	147	199	157	141	158	120	178	196	124	161	163	216	163	181	119	158	207	176	132	157	136	140	271	195	177	158	201	117
EC:1.2.1.5	Aldehyde_dehydrogenase_(NAD(P)(+))	09100_Metabolism	09105_Amino_acid_metabolism	00360_Phenylalanine_metabolism_	213	132	193	146	131	172	152	168	153	188	172	120	142	189	137	138	132	147	199	157	141	158	120	178	196	124	161	163	216	163	181	119	158	207	176	132	157	136	140	271	195	177	158	201	117
EC:1.2.1.5	Aldehyde_dehydrogenase_(NAD(P)(+))	09100_Metabolism	09106_Metabolism_of_other_amino_acids	00410_beta-Alanine_metabolism_	213	132	193	146	131	172	152	168	153	188	172	120	142	189	137	138	132	147	199	157	141	158	120	178	196	124	161	163	216	163	181	119	158	207	176	132	157	136	140	271	195	177	158	201	117
EC:1.2.1.5	Aldehyde_dehydrogenase_(NAD(P)(+))	09100_Metabolism	09111_Xenobiotics_biodegradation_and_metabolism	00980_Metabolism_of_xenobiotics_by_cytochrome_P450_	213	132	193	146	131	172	152	168	153	188	172	120	142	189	137	138	132	147	199	157	141	158	120	178	196	124	161	163	216	163	181	119	158	207	176	132	157	136	140	271	195	177	158	201	117
EC:1.2.1.5	Aldehyde_dehydrogenase_(NAD(P)(+))	09100_Metabolism	09111_Xenobiotics_biodegradation_and_metabolism	00982_Drug_metabolism_-_cytochrome_P450_	213	132	193	146	131	172	152	168	153	188	172	120	142	189	137	138	132	147	199	157	141	158	120	178	196	124	161	163	216	163	181	119	158	207	176	132	157	136	140	271	195	177	158	201	117
EC:1.2.1.5	Aldehyde_dehydrogenase_(NAD(P)(+))	09160_Human_Diseases	09161_Cancer:_overview	05204_Chemical_carcinogenesis_	213	132	193	146	131	172	152	168	153	188	172	120	142	189	137	138	132	147	199	157	141	158	120	178	196	124	161	163	216	163	181	119	158	207	176	132	157	136	140	271	195	177	158	201	117
EC:1.2.1.54	Gamma-guanidinobutyraldehyde_dehydrogenase	09100_Metabolism	09105_Amino_acid_metabolism	00330_Arginine_and_proline_metabolism_	2308	2531	2053	2127	2204	2126	2582	1593	1838	2245	1984	2113	1542	2193	2568	1904	1767	2107	1868	1869	2130	2066	1905	2006	2031	2101	1630	1645	2193	1989	2158	2374	1608	1792	1916	2460	2198	1794	1775	1439	2402	1683	1524	1874	2506
EC:1.2.1.58	Phenylglyoxylate_dehydrogenase_(acylating)	09100_Metabolism	09105_Amino_acid_metabolism	00360_Phenylalanine_metabolism_	17	10	7	7	0	1	3	2	4	5	6	0	11	19	2	0	2	3	11	7	10	1	10	2	17	2	4	4	5	9	3	4	0	2	1	9	5	3	1	2	0	1	8	2	6
EC:1.2.1.59	Glyceraldehyde-3-phosphate_dehydrogenase_(NAD(P)(+))_(phosphorylating)	09100_Metabolism	09101_Carbohydrate_metabolism	00010_Glycolysis_Gluconeogenesis_	1599	1995	3133	1194	301	5173	1840	354	1438	777	1421	1490	1404	1781	1013	936	2189	1216	742	1784	1435	1026	2315	554	515	206	442	532	433	824	962	726	506	2227	824	1718	1759	418	1858	953	1446	837	4385	811	349
EC:1.2.1.59	Glyceraldehyde-3-phosphate_dehydrogenase_(NAD(P)(+))_(phosphorylating)	09100_Metabolism	09102_Energy_metabolism	00710_Carbon_fixation_in_photosynthetic_organisms_	1599	1995	3133	1194	301	5173	1840	354	1438	777	1421	1490	1404	1781	1013	936	2189	1216	742	1784	1435	1026	2315	554	515	206	442	532	433	824	962	726	506	2227	824	1718	1759	418	1858	953	1446	837	4385	811	349
EC:1.2.1.60	5-carboxymethyl-2-hydroxymuconic-semialdehyde_dehydrogenase	09100_Metabolism	09105_Amino_acid_metabolism	00350_Tyrosine_metabolism_	1276	1326	1575	1111	1420	1329	1245	1665	1412	1474	1369	1592	1379	1525	1502	1686	1481	1485	1604	1300	1162	1409	1429	1565	1474	1345	1498	1783	2048	1453	1985	1289	1502	1329	1644	1330	1368	1546	1613	2134	1421	2077	1328	1636	1157
EC:1.2.1.68	Coniferyl-aldehyde_dehydrogenase	09100_Metabolism	09110_Biosynthesis_of_other_secondary_metabolites	00940_Phenylpropanoid_biosynthesis_	4061	4017	3034	3526	2851	2893	3336	3557	3593	3059	3276	3552	3478	5232	3721	3031	2476	3683	3981	3057	3589	3669	3466	3679	4077	3693	3136	3401	5698	3388	5501	3624	3439	2827	3101	4072	4949	3629	2349	2721	3058	3042	2814	2733	3417
EC:1.2.1.68	Coniferyl-aldehyde_dehydrogenase	09190_Not_Included_in_Pathway_or_Brite	09191_Unclassified:_metabolism	99980_Enzymes_with_EC_numbers	4061	4017	3034	3526	2851	2893	3336	3557	3593	3059	3276	3552	3478	5232	3721	3031	2476	3683	3981	3057	3589	3669	3466	3679	4077	3693	3136	3401	5698	3388	5501	3624	3439	2827	3101	4072	4949	3629	2349	2721	3058	3042	2814	2733	3417
EC:1.2.1.70	Glutamyl-tRNA_reductase	09100_Metabolism	09108_Metabolism_of_cofactors_and_vitamins	00860_Porphyrin_and_chlorophyll_metabolism_	32284	32013	33026	32893	33417	33218	33967	33500	33589	32561	32816	33678	33195	30552	32040	33720	32963	32731	32244	33758	33035	33230	32087	32144	32644	33258	34070	33698	30096	33339	32176	32286	34326	32865	33948	31427	31758	33604	33369	32658	32907	32849	33466	33694	32805
EC:1.2.1.71	Succinylglutamate-semialdehyde_dehydrogenase	09100_Metabolism	09105_Amino_acid_metabolism	00330_Arginine_and_proline_metabolism_	2773	2620	1776	1799	1510	1663	2117	2088	2131	2084	1972	1699	1754	3196	2447	1475	1486	1923	2445	1700	1926	2086	1842	2172	1904	1989	1739	1950	3350	2017	2775	2157	1676	1739	1879	2525	3265	1877	1175	1409	2229	1465	1355	1417	2228
EC:1.2.1.72	Erythrose-4-phosphate_dehydrogenase	09100_Metabolism	09108_Metabolism_of_cofactors_and_vitamins	00750_Vitamin_B6_metabolism_	143	127	85	143	71	190	149	62	137	138	65	100	93	395	167	88	53	92	161	88	116	173	116	74	86	124	55	66	656	83	430	130	171	83	84	203	207	200	47	71	107	61	83	90	92
EC:1.2.1.75	Malonyl_CoA_reductase_(malonate_semialdehyde-forming)	09100_Metabolism	09101_Carbohydrate_metabolism	00640_Propanoate_metabolism_	18	21	10	37	13	9	20	14	20	14	16	16	26	18	12	10	12	13	23	13	18	21	13	16	2	12	20	9	10	15	14	20	18	16	8	21	19	6	17	8	12	23	33	15	31
EC:1.2.1.75	Malonyl_CoA_reductase_(malonate_semialdehyde-forming)	09100_Metabolism	09102_Energy_metabolism	00720_Carbon_fixation_pathways_in_prokaryotes_	18	21	10	37	13	9	20	14	20	14	16	16	26	18	12	10	12	13	23	13	18	21	13	16	2	12	20	9	10	15	14	20	18	16	8	21	19	6	17	8	12	23	33	15	31
EC:1.2.1.77	3,4-dehydroadipyl-CoA_semialdehyde_dehydrogenase_(NADP(+))	09100_Metabolism	09111_Xenobiotics_biodegradation_and_metabolism	00362_Benzoate_degradation_	8	15	6	19	12	12	14	10	18	8	15	22	16	19	18	21	7	16	18	14	22	12	16	20	22	19	3	9	26	16	21	17	11	15	13	21	23	31	14	6	13	19	13	15	22
EC:1.2.1.79	Succinate-semialdehyde_dehydrogenase_(NADP(+))	09100_Metabolism	09101_Carbohydrate_metabolism	00650_Butanoate_metabolism_	43395	43025	42224	40359	38646	41261	39491	43131	41516	42414	42958	42371	42321	49669	44875	43051	44696	42620	44823	40928	39850	41581	46087	43525	43917	40415	40967	44044	47658	43043	45763	41703	40169	41403	43201	47810	43409	41747	41937	47454	42883	44564	43546	43130	40411
EC:1.2.1.79	Succinate-semialdehyde_dehydrogenase_(NADP(+))	09100_Metabolism	09105_Amino_acid_metabolism	00250_Alanine,_aspartate_and_glutamate_metabolism_	43395	43025	42224	40359	38646	41261	39491	43131	41516	42414	42958	42371	42321	49669	44875	43051	44696	42620	44823	40928	39850	41581	46087	43525	43917	40415	40967	44044	47658	43043	45763	41703	40169	41403	43201	47810	43409	41747	41937	47454	42883	44564	43546	43130	40411
EC:1.2.1.79	Succinate-semialdehyde_dehydrogenase_(NADP(+))	09100_Metabolism	09105_Amino_acid_metabolism	00310_Lysine_degradation_	43395	43025	42224	40359	38646	41261	39491	43131	41516	42414	42958	42371	42321	49669	44875	43051	44696	42620	44823	40928	39850	41581	46087	43525	43917	40415	40967	44044	47658	43043	45763	41703	40169	41403	43201	47810	43409	41747	41937	47454	42883	44564	43546	43130	40411
EC:1.2.1.79	Succinate-semialdehyde_dehydrogenase_(NADP(+))	09100_Metabolism	09105_Amino_acid_metabolism	00350_Tyrosine_metabolism_	43395	43025	42224	40359	38646	41261	39491	43131	41516	42414	42958	42371	42321	49669	44875	43051	44696	42620	44823	40928	39850	41581	46087	43525	43917	40415	40967	44044	47658	43043	45763	41703	40169	41403	43201	47810	43409	41747	41937	47454	42883	44564	43546	43130	40411
EC:1.2.1.79	Succinate-semialdehyde_dehydrogenase_(NADP(+))	09100_Metabolism	09108_Metabolism_of_cofactors_and_vitamins	00760_Nicotinate_and_nicotinamide_metabolism_	43395	43025	42224	40359	38646	41261	39491	43131	41516	42414	42958	42371	42321	49669	44875	43051	44696	42620	44823	40928	39850	41581	46087	43525	43917	40415	40967	44044	47658	43043	45763	41703	40169	41403	43201	47810	43409	41747	41937	47454	42883	44564	43546	43130	40411
EC:1.2.1.8	Betaine-aldehyde_dehydrogenase	09100_Metabolism	09101_Carbohydrate_metabolism	00010_Glycolysis_Gluconeogenesis_	12938	14164	16169	12763	15710	14133	13380	16526	15365	16257	14838	16590	15889	15178	17000	17683	17491	16720	16594	15354	12945	15805	16815	16351	15624	15675	16716	18121	16071	16103	17406	13551	16047	13736	17805	14254	12637	16431	19278	23058	16502	21869	15602	19915	14365
EC:1.2.1.8	Betaine-aldehyde_dehydrogenase	09100_Metabolism	09101_Carbohydrate_metabolism	00053_Ascorbate_and_aldarate_metabolism_	12938	14164	16169	12763	15710	14133	13380	16526	15365	16257	14838	16590	15889	15178	17000	17683	17491	16720	16594	15354	12945	15805	16815	16351	15624	15675	16716	18121	16071	16103	17406	13551	16047	13736	17805	14254	12637	16431	19278	23058	16502	21869	15602	19915	14365
EC:1.2.1.8	Betaine-aldehyde_dehydrogenase	09100_Metabolism	09101_Carbohydrate_metabolism	00620_Pyruvate_metabolism_	12938	14164	16169	12763	15710	14133	13380	16526	15365	16257	14838	16590	15889	15178	17000	17683	17491	16720	16594	15354	12945	15805	16815	16351	15624	15675	16716	18121	16071	16103	17406	13551	16047	13736	17805	14254	12637	16431	19278	23058	16502	21869	15602	19915	14365
EC:1.2.1.8	Betaine-aldehyde_dehydrogenase	09100_Metabolism	09103_Lipid_metabolism	00071_Fatty_acid_degradation_	12938	14164	16169	12763	15710	14133	13380	16526	15365	16257	14838	16590	15889	15178	17000	17683	17491	16720	16594	15354	12945	15805	16815	16351	15624	15675	16716	18121	16071	16103	17406	13551	16047	13736	17805	14254	12637	16431	19278	23058	16502	21869	15602	19915	14365
EC:1.2.1.8	Betaine-aldehyde_dehydrogenase	09100_Metabolism	09103_Lipid_metabolism	00561_Glycerolipid_metabolism_	12938	14164	16169	12763	15710	14133	13380	16526	15365	16257	14838	16590	15889	15178	17000	17683	17491	16720	16594	15354	12945	15805	16815	16351	15624	15675	16716	18121	16071	16103	17406	13551	16047	13736	17805	14254	12637	16431	19278	23058	16502	21869	15602	19915	14365
EC:1.2.1.8	Betaine-aldehyde_dehydrogenase	09100_Metabolism	09105_Amino_acid_metabolism	00260_Glycine,_serine_and_threonine_metabolism_	12938	14164	16169	12763	15710	14133	13380	16526	15365	16257	14838	16590	15889	15178	17000	17683	17491	16720	16594	15354	12945	15805	16815	16351	15624	15675	16716	18121	16071	16103	17406	13551	16047	13736	17805	14254	12637	16431	19278	23058	16502	21869	15602	19915	14365
EC:1.2.1.8	Betaine-aldehyde_dehydrogenase	09100_Metabolism	09105_Amino_acid_metabolism	00280_Valine,_leucine_and_isoleucine_degradation_	12938	14164	16169	12763	15710	14133	13380	16526	15365	16257	14838	16590	15889	15178	17000	17683	17491	16720	16594	15354	12945	15805	16815	16351	15624	15675	16716	18121	16071	16103	17406	13551	16047	13736	17805	14254	12637	16431	19278	23058	16502	21869	15602	19915	14365
EC:1.2.1.8	Betaine-aldehyde_dehydrogenase	09100_Metabolism	09105_Amino_acid_metabolism	00310_Lysine_degradation_	12938	14164	16169	12763	15710	14133	13380	16526	15365	16257	14838	16590	15889	15178	17000	17683	17491	16720	16594	15354	12945	15805	16815	16351	15624	15675	16716	18121	16071	16103	17406	13551	16047	13736	17805	14254	12637	16431	19278	23058	16502	21869	15602	19915	14365
EC:1.2.1.8	Betaine-aldehyde_dehydrogenase	09100_Metabolism	09105_Amino_acid_metabolism	00330_Arginine_and_proline_metabolism_	12938	14164	16169	12763	15710	14133	13380	16526	15365	16257	14838	16590	15889	15178	17000	17683	17491	16720	16594	15354	12945	15805	16815	16351	15624	15675	16716	18121	16071	16103	17406	13551	16047	13736	17805	14254	12637	16431	19278	23058	16502	21869	15602	19915	14365
EC:1.2.1.8	Betaine-aldehyde_dehydrogenase	09100_Metabolism	09105_Amino_acid_metabolism	00340_Histidine_metabolism_	12938	14164	16169	12763	15710	14133	13380	16526	15365	16257	14838	16590	15889	15178	17000	17683	17491	16720	16594	15354	12945	15805	16815	16351	15624	15675	16716	18121	16071	16103	17406	13551	16047	13736	17805	14254	12637	16431	19278	23058	16502	21869	15602	19915	14365
EC:1.2.1.8	Betaine-aldehyde_dehydrogenase	09100_Metabolism	09105_Amino_acid_metabolism	00380_Tryptophan_metabolism_	12938	14164	16169	12763	15710	14133	13380	16526	15365	16257	14838	16590	15889	15178	17000	17683	17491	16720	16594	15354	12945	15805	16815	16351	15624	15675	16716	18121	16071	16103	17406	13551	16047	13736	17805	14254	12637	16431	19278	23058	16502	21869	15602	19915	14365
EC:1.2.1.8	Betaine-aldehyde_dehydrogenase	09100_Metabolism	09106_Metabolism_of_other_amino_acids	00410_beta-Alanine_metabolism_	12938	14164	16169	12763	15710	14133	13380	16526	15365	16257	14838	16590	15889	15178	17000	17683	17491	16720	16594	15354	12945	15805	16815	16351	15624	15675	16716	18121	16071	16103	17406	13551	16047	13736	17805	14254	12637	16431	19278	23058	16502	21869	15602	19915	14365
EC:1.2.1.80	Long-chain_acyl-[acyl-carrier-protein]_reductase	09190_Not_Included_in_Pathway_or_Brite	09191_Unclassified:_metabolism	99980_Enzymes_with_EC_numbers	1573	1974	3100	1159	243	5107	1807	311	1414	732	1369	1467	1378	1750	953	865	2164	1189	697	1728	1389	972	2271	496	444	161	415	489	406	782	923	691	453	2189	803	1702	1729	400	1822	902	1408	800	4304	781	289
EC:1.2.1.81	Sulfoacetaldehyde_dehydrogenase_(acylating)	09190_Not_Included_in_Pathway_or_Brite	09191_Unclassified:_metabolism	99980_Enzymes_with_EC_numbers	170	196	128	310	189	167	293	162	184	151	117	124	146	124	181	241	131	186	177	139	182	148	285	161	139	157	190	117	146	170	157	151	134	128	136	137	150	161	243	228	228	189	303	234	204
EC:1.2.1.85	2-hydroxymuconate-6-semialdehyde_dehydrogenase	09100_Metabolism	09105_Amino_acid_metabolism	00380_Tryptophan_metabolism_	2025	1847	1603	1911	1593	1496	1988	1736	1900	1608	1635	1479	1747	1975	1889	1717	1421	1814	2015	1621	1665	1738	1738	1874	2003	1678	1868	1860	2365	1893	1857	1581	1932	1387	1583	1693	1983	1683	1617	1698	1776	1501	1756	1846	1661
EC:1.2.1.85	2-hydroxymuconate-6-semialdehyde_dehydrogenase	09100_Metabolism	09111_Xenobiotics_biodegradation_and_metabolism	00362_Benzoate_degradation_	2025	1847	1603	1911	1593	1496	1988	1736	1900	1608	1635	1479	1747	1975	1889	1717	1421	1814	2015	1621	1665	1738	1738	1874	2003	1678	1868	1860	2365	1893	1857	1581	1932	1387	1583	1693	1983	1683	1617	1698	1776	1501	1756	1846	1661
EC:1.2.1.85	2-hydroxymuconate-6-semialdehyde_dehydrogenase	09100_Metabolism	09111_Xenobiotics_biodegradation_and_metabolism	00622_Xylene_degradation_	2025	1847	1603	1911	1593	1496	1988	1736	1900	1608	1635	1479	1747	1975	1889	1717	1421	1814	2015	1621	1665	1738	1738	1874	2003	1678	1868	1860	2365	1893	1857	1581	1932	1387	1583	1693	1983	1683	1617	1698	1776	1501	1756	1846	1661
EC:1.2.1.86	Geranial_dehydrogenase	09100_Metabolism	09109_Metabolism_of_terpenoids_and_polyketides	00281_Geraniol_degradation_	1	0	1	3	4	0	1	0	1	1	0	3	4	2	0	1	0	4	1	4	2	1	3	2	3	1	0	1	0	3	0	0	3	0	2	1	2	0	2	2	0	4	3	4	0
EC:1.2.1.87	Propanal_dehydrogenase_(CoA-propanoylating)	09100_Metabolism	09101_Carbohydrate_metabolism	00620_Pyruvate_metabolism_	191	62	68	132	73	51	144	84	104	126	100	77	124	71	65	75	68	138	90	78	110	96	77	76	33	86	70	56	68	71	82	69	98	85	77	67	149	63	59	55	90	67	63	71	74
EC:1.2.1.87	Propanal_dehydrogenase_(CoA-propanoylating)	09100_Metabolism	09101_Carbohydrate_metabolism	00640_Propanoate_metabolism_	191	62	68	132	73	51	144	84	104	126	100	77	124	71	65	75	68	138	90	78	110	96	77	76	33	86	70	56	68	71	82	69	98	85	77	67	149	63	59	55	90	67	63	71	74
EC:1.2.1.87	Propanal_dehydrogenase_(CoA-propanoylating)	09100_Metabolism	09101_Carbohydrate_metabolism	00650_Butanoate_metabolism_	191	62	68	132	73	51	144	84	104	126	100	77	124	71	65	75	68	138	90	78	110	96	77	76	33	86	70	56	68	71	82	69	98	85	77	67	149	63	59	55	90	67	63	71	74
EC:1.2.1.87	Propanal_dehydrogenase_(CoA-propanoylating)	09100_Metabolism	09111_Xenobiotics_biodegradation_and_metabolism	00362_Benzoate_degradation_	191	62	68	132	73	51	144	84	104	126	100	77	124	71	65	75	68	138	90	78	110	96	77	76	33	86	70	56	68	71	82	69	98	85	77	67	149	63	59	55	90	67	63	71	74
EC:1.2.1.87	Propanal_dehydrogenase_(CoA-propanoylating)	09100_Metabolism	09111_Xenobiotics_biodegradation_and_metabolism	00622_Xylene_degradation_	191	62	68	132	73	51	144	84	104	126	100	77	124	71	65	75	68	138	90	78	110	96	77	76	33	86	70	56	68	71	82	69	98	85	77	67	149	63	59	55	90	67	63	71	74
EC:1.2.1.87	Propanal_dehydrogenase_(CoA-propanoylating)	09100_Metabolism	09111_Xenobiotics_biodegradation_and_metabolism	00621_Dioxin_degradation_	191	62	68	132	73	51	144	84	104	126	100	77	124	71	65	75	68	138	90	78	110	96	77	76	33	86	70	56	68	71	82	69	98	85	77	67	149	63	59	55	90	67	63	71	74
EC:1.2.1.88	L-glutamate_gamma-semialdehyde_dehydrogenase	09100_Metabolism	09105_Amino_acid_metabolism	00250_Alanine,_aspartate_and_glutamate_metabolism_	35620	36182	36484	34815	35659	36218	34857	36246	35475	36468	35712	35881	36180	33835	35517	36966	36769	37027	36486	35755	35598	35849	36513	36020	34787	34918	36440	36105	34923	36505	35397	35523	35813	34837	36842	35693	34345	35627	37813	39005	37009	38337	37444	37145	35251
EC:1.2.1.88	L-glutamate_gamma-semialdehyde_dehydrogenase	09100_Metabolism	09105_Amino_acid_metabolism	00330_Arginine_and_proline_metabolism_	35620	36182	36484	34815	35659	36218	34857	36246	35475	36468	35712	35881	36180	33835	35517	36966	36769	37027	36486	35755	35598	35849	36513	36020	34787	34918	36440	36105	34923	36505	35397	35523	35813	34837	36842	35693	34345	35627	37813	39005	37009	38337	37444	37145	35251
EC:1.2.1.88	L-glutamate_gamma-semialdehyde_dehydrogenase	09180_Brite_Hierarchies	09182_Protein_families:_genetic_information_processing	03000_Transcription_factors_	35620	36182	36484	34815	35659	36218	34857	36246	35475	36468	35712	35881	36180	33835	35517	36966	36769	37027	36486	35755	35598	35849	36513	36020	34787	34918	36440	36105	34923	36505	35397	35523	35813	34837	36842	35693	34345	35627	37813	39005	37009	38337	37444	37145	35251
EC:1.2.1.9	Glyceraldehyde-3-phosphate_dehydrogenase_(NADP(+))	09100_Metabolism	09101_Carbohydrate_metabolism	00010_Glycolysis_Gluconeogenesis_	960	843	922	889	915	918	863	841	931	1008	945	845	813	825	940	967	879	825	1018	892	896	1019	663	903	1120	792	991	1054	1354	1159	1112	784	1124	734	928	885	816	989	837	919	992	651	820	1084	714
EC:1.2.1.9	Glyceraldehyde-3-phosphate_dehydrogenase_(NADP(+))	09100_Metabolism	09101_Carbohydrate_metabolism	00030_Pentose_phosphate_pathway_	960	843	922	889	915	918	863	841	931	1008	945	845	813	825	940	967	879	825	1018	892	896	1019	663	903	1120	792	991	1054	1354	1159	1112	784	1124	734	928	885	816	989	837	919	992	651	820	1084	714
EC:1.2.1.91	3-oxo-5,6-dehydrosuberyl-CoA_semialdehyde_dehydrogenase	09100_Metabolism	09105_Amino_acid_metabolism	00360_Phenylalanine_metabolism_	6062	5376	4714	5861	4795	4556	5867	5669	5135	5463	5728	5098	5321	6435	5712	5692	5296	5311	5592	5294	5794	5113	5144	5439	6592	5071	5205	6008	5556	6960	4837	6009	4802	4846	5206	6536	5973	5354	4311	4624	5807	3997	4946	5387	5580
EC:1.2.3.3	Pyruvate_oxidase	09100_Metabolism	09101_Carbohydrate_metabolism	00620_Pyruvate_metabolism_	43	60	44	47	52	39	34	55	33	46	40	38	53	48	45	64	32	55	53	40	56	48	46	50	41	38	60	60	64	44	48	42	65	36	58	32	77	37	55	49	51	58	89	41	63
EC:1.2.4.1	Pyruvate_dehydrogenase_(acetyl-transferring)	09100_Metabolism	09101_Carbohydrate_metabolism	00010_Glycolysis_Gluconeogenesis_	103516	105032	108153	103007	103448	107878	100628	106122	106383	107221	104551	106231	107911	100806	105676	105393	110397	106980	108572	108066	102649	106557	107488	106827	101796	103477	107416	106026	103634	105209	106448	102829	107965	106657	108194	102614	102454	106412	113690	117567	108570	116150	110323	112126	103414
EC:1.2.4.1	Pyruvate_dehydrogenase_(acetyl-transferring)	09100_Metabolism	09101_Carbohydrate_metabolism	00020_Citrate_cycle_(TCA_cycle)_	103516	105032	108153	103007	103448	107878	100628	106122	106383	107221	104551	106231	107911	100806	105676	105393	110397	106980	108572	108066	102649	106557	107488	106827	101796	103477	107416	106026	103634	105209	106448	102829	107965	106657	108194	102614	102454	106412	113690	117567	108570	116150	110323	112126	103414
EC:1.2.4.1	Pyruvate_dehydrogenase_(acetyl-transferring)	09100_Metabolism	09101_Carbohydrate_metabolism	00620_Pyruvate_metabolism_	103516	105032	108153	103007	103448	107878	100628	106122	106383	107221	104551	106231	107911	100806	105676	105393	110397	106980	108572	108066	102649	106557	107488	106827	101796	103477	107416	106026	103634	105209	106448	102829	107965	106657	108194	102614	102454	106412	113690	117567	108570	116150	110323	112126	103414
EC:1.2.4.1	Pyruvate_dehydrogenase_(acetyl-transferring)	09130_Environmental_Information_Processing	09132_Signal_transduction	04066_HIF-1_signaling_pathway_	103516	105032	108153	103007	103448	107878	100628	106122	106383	107221	104551	106231	107911	100806	105676	105393	110397	106980	108572	108066	102649	106557	107488	106827	101796	103477	107416	106026	103634	105209	106448	102829	107965	106657	108194	102614	102454	106412	113690	117567	108570	116150	110323	112126	103414
EC:1.2.4.1	Pyruvate_dehydrogenase_(acetyl-transferring)	09150_Organismal_Systems	09152_Endocrine_system	04922_Glucagon_signaling_pathway_	103516	105032	108153	103007	103448	107878	100628	106122	106383	107221	104551	106231	107911	100806	105676	105393	110397	106980	108572	108066	102649	106557	107488	106827	101796	103477	107416	106026	103634	105209	106448	102829	107965	106657	108194	102614	102454	106412	113690	117567	108570	116150	110323	112126	103414
EC:1.2.4.1	Pyruvate_dehydrogenase_(acetyl-transferring)	09160_Human_Diseases	09161_Cancer:_overview	05230_Central_carbon_metabolism_in_cancer_	103516	105032	108153	103007	103448	107878	100628	106122	106383	107221	104551	106231	107911	100806	105676	105393	110397	106980	108572	108066	102649	106557	107488	106827	101796	103477	107416	106026	103634	105209	106448	102829	107965	106657	108194	102614	102454	106412	113690	117567	108570	116150	110323	112126	103414
EC:1.2.4.2	Oxoglutarate_dehydrogenase_(succinyl-transferring)	09100_Metabolism	09101_Carbohydrate_metabolism	00020_Citrate_cycle_(TCA_cycle)_	27357	25827	24416	25870	26006	22835	25829	27121	25794	26523	26006	25759	26173	27551	25989	27846	24722	27171	27631	25634	26203	26344	25680	27187	28199	27039	26545	28378	27863	28237	26438	27077	26040	24878	26772	26054	25486	26533	25795	27333	26233	26478	24567	27654	26660
EC:1.2.4.2	Oxoglutarate_dehydrogenase_(succinyl-transferring)	09100_Metabolism	09105_Amino_acid_metabolism	00310_Lysine_degradation_	27357	25827	24416	25870	26006	22835	25829	27121	25794	26523	26006	25759	26173	27551	25989	27846	24722	27171	27631	25634	26203	26344	25680	27187	28199	27039	26545	28378	27863	28237	26438	27077	26040	24878	26772	26054	25486	26533	25795	27333	26233	26478	24567	27654	26660
EC:1.2.4.2	Oxoglutarate_dehydrogenase_(succinyl-transferring)	09100_Metabolism	09105_Amino_acid_metabolism	00380_Tryptophan_metabolism_	27357	25827	24416	25870	26006	22835	25829	27121	25794	26523	26006	25759	26173	27551	25989	27846	24722	27171	27631	25634	26203	26344	25680	27187	28199	27039	26545	28378	27863	28237	26438	27077	26040	24878	26772	26054	25486	26533	25795	27333	26233	26478	24567	27654	26660
EC:1.2.4.2	Oxoglutarate_dehydrogenase_(succinyl-transferring)	09180_Brite_Hierarchies	09182_Protein_families:_genetic_information_processing	03029_Mitochondrial_biogenesis_	27357	25827	24416	25870	26006	22835	25829	27121	25794	26523	26006	25759	26173	27551	25989	27846	24722	27171	27631	25634	26203	26344	25680	27187	28199	27039	26545	28378	27863	28237	26438	27077	26040	24878	26772	26054	25486	26533	25795	27333	26233	26478	24567	27654	26660
EC:1.2.4.4	3-methyl-2-oxobutanoate_dehydrogenase_(2-methylpropanoyl-transferring)	09100_Metabolism	09101_Carbohydrate_metabolism	00640_Propanoate_metabolism_	33785	28340	29735	32529	30826	28144	31650	32341	31426	32493	32233	30475	31948	33463	31404	33542	31416	32632	33240	31067	33179	31256	30439	32048	36963	33240	32284	35344	34574	36182	31798	33334	31637	29193	31503	31035	32370	32012	29493	30424	29668	28820	28946	32872	30816
EC:1.2.4.4	3-methyl-2-oxobutanoate_dehydrogenase_(2-methylpropanoyl-transferring)	09100_Metabolism	09105_Amino_acid_metabolism	00280_Valine,_leucine_and_isoleucine_degradation_	33785	28340	29735	32529	30826	28144	31650	32341	31426	32493	32233	30475	31948	33463	31404	33542	31416	32632	33240	31067	33179	31256	30439	32048	36963	33240	32284	35344	34574	36182	31798	33334	31637	29193	31503	31035	32370	32012	29493	30424	29668	28820	28946	32872	30816
EC:1.2.5.1	Pyruvate_dehydrogenase_(quinone)	09100_Metabolism	09101_Carbohydrate_metabolism	00620_Pyruvate_metabolism_	10016	10854	10155	9700	9974	9320	9956	10792	10364	10826	10343	10848	9999	11583	11303	10875	10963	10667	11114	10330	9922	10851	10985	10783	10353	10062	10239	10909	11215	10615	11635	10450	10046	10308	11077	11470	10283	10829	11296	12676	11421	12463	10181	11896	10689
EC:1.2.7.1	Pyruvate_synthase	09100_Metabolism	09101_Carbohydrate_metabolism	00010_Glycolysis_Gluconeogenesis_	21021	25069	25052	26287	29134	23756	25536	23962	24961	25785	25921	27539	25241	17982	24967	23852	27226	23086	23046	26523	24294	25808	24744	25022	21125	27363	27867	23423	20540	22415	24375	25931	28345	26766	27255	23783	22416	27368	26896	23082	25583	27461	22239	23340	27539
EC:1.2.7.1	Pyruvate_synthase	09100_Metabolism	09101_Carbohydrate_metabolism	00020_Citrate_cycle_(TCA_cycle)_	21021	25069	25052	26287	29134	23756	25536	23962	24961	25785	25921	27539	25241	17982	24967	23852	27226	23086	23046	26523	24294	25808	24744	25022	21125	27363	27867	23423	20540	22415	24375	25931	28345	26766	27255	23783	22416	27368	26896	23082	25583	27461	22239	23340	27539
EC:1.2.7.1	Pyruvate_synthase	09100_Metabolism	09101_Carbohydrate_metabolism	00620_Pyruvate_metabolism_	21021	25069	25052	26287	29134	23756	25536	23962	24961	25785	25921	27539	25241	17982	24967	23852	27226	23086	23046	26523	24294	25808	24744	25022	21125	27363	27867	23423	20540	22415	24375	25931	28345	26766	27255	23783	22416	27368	26896	23082	25583	27461	22239	23340	27539
EC:1.2.7.1	Pyruvate_synthase	09100_Metabolism	09101_Carbohydrate_metabolism	00640_Propanoate_metabolism_	21021	25069	25052	26287	29134	23756	25536	23962	24961	25785	25921	27539	25241	17982	24967	23852	27226	23086	23046	26523	24294	25808	24744	25022	21125	27363	27867	23423	20540	22415	24375	25931	28345	26766	27255	23783	22416	27368	26896	23082	25583	27461	22239	23340	27539
EC:1.2.7.1	Pyruvate_synthase	09100_Metabolism	09101_Carbohydrate_metabolism	00650_Butanoate_metabolism_	21021	25069	25052	26287	29134	23756	25536	23962	24961	25785	25921	27539	25241	17982	24967	23852	27226	23086	23046	26523	24294	25808	24744	25022	21125	27363	27867	23423	20540	22415	24375	25931	28345	26766	27255	23783	22416	27368	26896	23082	25583	27461	22239	23340	27539
EC:1.2.7.1	Pyruvate_synthase	09100_Metabolism	09102_Energy_metabolism	00720_Carbon_fixation_pathways_in_prokaryotes_	21021	25069	25052	26287	29134	23756	25536	23962	24961	25785	25921	27539	25241	17982	24967	23852	27226	23086	23046	26523	24294	25808	24744	25022	21125	27363	27867	23423	20540	22415	24375	25931	28345	26766	27255	23783	22416	27368	26896	23082	25583	27461	22239	23340	27539
EC:1.2.7.1	Pyruvate_synthase	09100_Metabolism	09102_Energy_metabolism	00680_Methane_metabolism_	21021	25069	25052	26287	29134	23756	25536	23962	24961	25785	25921	27539	25241	17982	24967	23852	27226	23086	23046	26523	24294	25808	24744	25022	21125	27363	27867	23423	20540	22415	24375	25931	28345	26766	27255	23783	22416	27368	26896	23082	25583	27461	22239	23340	27539
EC:1.2.7.1	Pyruvate_synthase	09100_Metabolism	09105_Amino_acid_metabolism	00280_Valine,_leucine_and_isoleucine_degradation_	21021	25069	25052	26287	29134	23756	25536	23962	24961	25785	25921	27539	25241	17982	24967	23852	27226	23086	23046	26523	24294	25808	24744	25022	21125	27363	27867	23423	20540	22415	24375	25931	28345	26766	27255	23783	22416	27368	26896	23082	25583	27461	22239	23340	27539
EC:1.2.7.1	Pyruvate_synthase	09100_Metabolism	09111_Xenobiotics_biodegradation_and_metabolism	00633_Nitrotoluene_degradation_	21021	25069	25052	26287	29134	23756	25536	23962	24961	25785	25921	27539	25241	17982	24967	23852	27226	23086	23046	26523	24294	25808	24744	25022	21125	27363	27867	23423	20540	22415	24375	25931	28345	26766	27255	23783	22416	27368	26896	23082	25583	27461	22239	23340	27539
EC:1.2.7.11	2-oxoacid_oxidoreductase_(ferredoxin)	09100_Metabolism	09101_Carbohydrate_metabolism	00010_Glycolysis_Gluconeogenesis_	61805	63205	64916	68057	73703	62781	64723	69247	67587	67175	66750	65110	66082	56084	62630	64038	64173	64040	64569	65658	66824	65784	60625	66148	63793	68917	70266	66559	60952	62673	62551	63378	71188	63473	66863	57415	60561	68134	64717	64306	63719	63772	61625	64087	66524
EC:1.2.7.11	2-oxoacid_oxidoreductase_(ferredoxin)	09100_Metabolism	09101_Carbohydrate_metabolism	00020_Citrate_cycle_(TCA_cycle)_	61805	63205	64916	68057	73703	62781	64723	69247	67587	67175	66750	65110	66082	56084	62630	64038	64173	64040	64569	65658	66824	65784	60625	66148	63793	68917	70266	66559	60952	62673	62551	63378	71188	63473	66863	57415	60561	68134	64717	64306	63719	63772	61625	64087	66524
EC:1.2.7.11	2-oxoacid_oxidoreductase_(ferredoxin)	09100_Metabolism	09101_Carbohydrate_metabolism	00620_Pyruvate_metabolism_	61805	63205	64916	68057	73703	62781	64723	69247	67587	67175	66750	65110	66082	56084	62630	64038	64173	64040	64569	65658	66824	65784	60625	66148	63793	68917	70266	66559	60952	62673	62551	63378	71188	63473	66863	57415	60561	68134	64717	64306	63719	63772	61625	64087	66524
EC:1.2.7.11	2-oxoacid_oxidoreductase_(ferredoxin)	09100_Metabolism	09101_Carbohydrate_metabolism	00650_Butanoate_metabolism_	61805	63205	64916	68057	73703	62781	64723	69247	67587	67175	66750	65110	66082	56084	62630	64038	64173	64040	64569	65658	66824	65784	60625	66148	63793	68917	70266	66559	60952	62673	62551	63378	71188	63473	66863	57415	60561	68134	64717	64306	63719	63772	61625	64087	66524
EC:1.2.7.11	2-oxoacid_oxidoreductase_(ferredoxin)	09100_Metabolism	09102_Energy_metabolism	00720_Carbon_fixation_pathways_in_prokaryotes_	61805	63205	64916	68057	73703	62781	64723	69247	67587	67175	66750	65110	66082	56084	62630	64038	64173	64040	64569	65658	66824	65784	60625	66148	63793	68917	70266	66559	60952	62673	62551	63378	71188	63473	66863	57415	60561	68134	64717	64306	63719	63772	61625	64087	66524
EC:1.2.7.3	2-oxoglutarate_synthase	09100_Metabolism	09101_Carbohydrate_metabolism	00010_Glycolysis_Gluconeogenesis_	76664	80003	82205	87661	94069	80757	82609	86072	84783	84564	84396	81982	82983	69379	78169	79278	81019	79194	80172	83182	84661	82726	75396	83167	78652	86948	88787	82318	75834	76235	78781	79310	90651	79734	83919	72354	76604	86027	80694	78757	79622	78658	77428	78254	84129
EC:1.2.7.3	2-oxoglutarate_synthase	09100_Metabolism	09101_Carbohydrate_metabolism	00020_Citrate_cycle_(TCA_cycle)_	76664	80003	82205	87661	94069	80757	82609	86072	84783	84564	84396	81982	82983	69379	78169	79278	81019	79194	80172	83182	84661	82726	75396	83167	78652	86948	88787	82318	75834	76235	78781	79310	90651	79734	83919	72354	76604	86027	80694	78757	79622	78658	77428	78254	84129
EC:1.2.7.3	2-oxoglutarate_synthase	09100_Metabolism	09101_Carbohydrate_metabolism	00620_Pyruvate_metabolism_	76664	80003	82205	87661	94069	80757	82609	86072	84783	84564	84396	81982	82983	69379	78169	79278	81019	79194	80172	83182	84661	82726	75396	83167	78652	86948	88787	82318	75834	76235	78781	79310	90651	79734	83919	72354	76604	86027	80694	78757	79622	78658	77428	78254	84129
EC:1.2.7.3	2-oxoglutarate_synthase	09100_Metabolism	09101_Carbohydrate_metabolism	00650_Butanoate_metabolism_	76664	80003	82205	87661	94069	80757	82609	86072	84783	84564	84396	81982	82983	69379	78169	79278	81019	79194	80172	83182	84661	82726	75396	83167	78652	86948	88787	82318	75834	76235	78781	79310	90651	79734	83919	72354	76604	86027	80694	78757	79622	78658	77428	78254	84129
EC:1.2.7.3	2-oxoglutarate_synthase	09100_Metabolism	09102_Energy_metabolism	00720_Carbon_fixation_pathways_in_prokaryotes_	76664	80003	82205	87661	94069	80757	82609	86072	84783	84564	84396	81982	82983	69379	78169	79278	81019	79194	80172	83182	84661	82726	75396	83167	78652	86948	88787	82318	75834	76235	78781	79310	90651	79734	83919	72354	76604	86027	80694	78757	79622	78658	77428	78254	84129
EC:1.2.7.4	Carbon-monoxide_dehydrogenase_(ferredoxin)	09100_Metabolism	09102_Energy_metabolism	00720_Carbon_fixation_pathways_in_prokaryotes_	205	227	107	245	157	120	235	162	218	193	240	249	249	179	160	187	165	207	196	174	259	245	260	222	135	227	261	113	150	171	188	287	249	197	201	205	196	195	234	134	284	209	263	207	343
EC:1.2.7.4	Carbon-monoxide_dehydrogenase_(ferredoxin)	09100_Metabolism	09102_Energy_metabolism	00680_Methane_metabolism_	205	227	107	245	157	120	235	162	218	193	240	249	249	179	160	187	165	207	196	174	259	245	260	222	135	227	261	113	150	171	188	287	249	197	201	205	196	195	234	134	284	209	263	207	343
EC:1.2.7.4	Carbon-monoxide_dehydrogenase_(ferredoxin)	09100_Metabolism	09111_Xenobiotics_biodegradation_and_metabolism	00633_Nitrotoluene_degradation_	205	227	107	245	157	120	235	162	218	193	240	249	249	179	160	187	165	207	196	174	259	245	260	222	135	227	261	113	150	171	188	287	249	197	201	205	196	195	234	134	284	209	263	207	343
EC:1.2.7.5	Aldehyde_ferredoxin_oxidoreductase	09100_Metabolism	09101_Carbohydrate_metabolism	00030_Pentose_phosphate_pathway_	6901	10362	9836	10797	11659	11277	8594	8813	9904	9877	10132	8235	9429	4557	7708	6987	9454	7546	7996	8859	9794	9295	7080	8949	6083	8524	10149	5994	7746	6411	8134	8195	10904	7852	8147	8804	8285	9025	9114	7427	9710	8189	8755	6530	9267
EC:1.2.7.6	Glyceraldehyde-3-phosphate_dehydrogenase_(ferredoxin)	09100_Metabolism	09101_Carbohydrate_metabolism	00010_Glycolysis_Gluconeogenesis_	4	2	1	4	1	1	1	0	0	2	2	1	6	1	3	0	1	3	2	1	6	4	2	1	2	2	3	2	1	1	2	5	2	0	0	1	4	1	4	0	5	1	1	2	3
EC:1.2.7.7	3-methyl-2-oxobutanoate_dehydrogenase_(ferredoxin)	09100_Metabolism	09101_Carbohydrate_metabolism	00010_Glycolysis_Gluconeogenesis_	215	178	109	144	108	129	102	157	177	191	150	128	131	120	105	84	105	124	145	112	132	146	158	128	117	96	132	146	155	122	130	156	174	189	116	147	114	136	174	161	189	155	147	159	167
EC:1.2.7.7	3-methyl-2-oxobutanoate_dehydrogenase_(ferredoxin)	09100_Metabolism	09101_Carbohydrate_metabolism	00020_Citrate_cycle_(TCA_cycle)_	215	178	109	144	108	129	102	157	177	191	150	128	131	120	105	84	105	124	145	112	132	146	158	128	117	96	132	146	155	122	130	156	174	189	116	147	114	136	174	161	189	155	147	159	167
EC:1.2.7.7	3-methyl-2-oxobutanoate_dehydrogenase_(ferredoxin)	09100_Metabolism	09101_Carbohydrate_metabolism	00620_Pyruvate_metabolism_	215	178	109	144	108	129	102	157	177	191	150	128	131	120	105	84	105	124	145	112	132	146	158	128	117	96	132	146	155	122	130	156	174	189	116	147	114	136	174	161	189	155	147	159	167
EC:1.2.7.7	3-methyl-2-oxobutanoate_dehydrogenase_(ferredoxin)	09100_Metabolism	09101_Carbohydrate_metabolism	00640_Propanoate_metabolism_	215	178	109	144	108	129	102	157	177	191	150	128	131	120	105	84	105	124	145	112	132	146	158	128	117	96	132	146	155	122	130	156	174	189	116	147	114	136	174	161	189	155	147	159	167
EC:1.2.7.7	3-methyl-2-oxobutanoate_dehydrogenase_(ferredoxin)	09100_Metabolism	09101_Carbohydrate_metabolism	00650_Butanoate_metabolism_	215	178	109	144	108	129	102	157	177	191	150	128	131	120	105	84	105	124	145	112	132	146	158	128	117	96	132	146	155	122	130	156	174	189	116	147	114	136	174	161	189	155	147	159	167
EC:1.2.7.7	3-methyl-2-oxobutanoate_dehydrogenase_(ferredoxin)	09100_Metabolism	09102_Energy_metabolism	00720_Carbon_fixation_pathways_in_prokaryotes_	215	178	109	144	108	129	102	157	177	191	150	128	131	120	105	84	105	124	145	112	132	146	158	128	117	96	132	146	155	122	130	156	174	189	116	147	114	136	174	161	189	155	147	159	167
EC:1.2.7.7	3-methyl-2-oxobutanoate_dehydrogenase_(ferredoxin)	09100_Metabolism	09102_Energy_metabolism	00680_Methane_metabolism_	215	178	109	144	108	129	102	157	177	191	150	128	131	120	105	84	105	124	145	112	132	146	158	128	117	96	132	146	155	122	130	156	174	189	116	147	114	136	174	161	189	155	147	159	167
EC:1.2.7.7	3-methyl-2-oxobutanoate_dehydrogenase_(ferredoxin)	09100_Metabolism	09105_Amino_acid_metabolism	00280_Valine,_leucine_and_isoleucine_degradation_	215	178	109	144	108	129	102	157	177	191	150	128	131	120	105	84	105	124	145	112	132	146	158	128	117	96	132	146	155	122	130	156	174	189	116	147	114	136	174	161	189	155	147	159	167
EC:1.2.7.7	3-methyl-2-oxobutanoate_dehydrogenase_(ferredoxin)	09100_Metabolism	09111_Xenobiotics_biodegradation_and_metabolism	00633_Nitrotoluene_degradation_	215	178	109	144	108	129	102	157	177	191	150	128	131	120	105	84	105	124	145	112	132	146	158	128	117	96	132	146	155	122	130	156	174	189	116	147	114	136	174	161	189	155	147	159	167
EC:1.2.7.8	Indolepyruvate_ferredoxin_oxidoreductase	09190_Not_Included_in_Pathway_or_Brite	09191_Unclassified:_metabolism	99980_Enzymes_with_EC_numbers	19373	19221	18269	19144	19536	17165	20294	17670	17711	19234	18423	19670	17107	20513	19666	18669	17070	19375	18551	18239	19659	18451	18232	19140	20309	20018	17515	19107	18838	18524	18969	20271	17661	19862	18623	18110	19005	18514	17701	16813	18546	18349	16566	18559	20575
EC:1.2.98.1	Formaldehyde_dismutase	09100_Metabolism	09102_Energy_metabolism	00680_Methane_metabolism_	16	18	32	23	20	19	32	32	20	13	17	23	11	22	22	27	12	24	23	26	12	16	24	20	24	19	23	26	23	21	31	30	26	19	20	11	18	19	22	27	26	31	16	31	24
EC:1.2.98.1	Formaldehyde_dismutase	09100_Metabolism	09111_Xenobiotics_biodegradation_and_metabolism	00625_Chloroalkane_and_chloroalkene_degradation_	16	18	32	23	20	19	32	32	20	13	17	23	11	22	22	27	12	24	23	26	12	16	24	20	24	19	23	26	23	21	31	30	26	19	20	11	18	19	22	27	26	31	16	31	24
EC:1.2.99.2	Carbon-monoxide_dehydrogenase_(acceptor)	NA	NA	NA	85515	89392	94699	92670	98365	89367	85855	93881	91928	97935	92300	94917	91451	82570	95630	95644	98726	94919	95255	94132	90109	93011	92547	95336	89078	94880	95496	94075	87588	90626	88784	92337	95762	96778	97114	85587	81641	95203	104220	110865	95452	106869	93144	104243	93430
EC:1.2.99.5	Formylmethanofuran_dehydrogenase	NA	NA	NA	4853	4303	3905	5077	4601	4098	4262	4302	4375	4597	4256	4015	4105	3776	3770	3515	3551	4052	4168	4368	4338	4033	3676	4346	3726	3931	4224	3549	4088	3587	3986	3911	4347	3827	3939	3465	4343	3881	3812	4000	4014	3777	4566	4133	4204
EC:1.2.99.7	Aldehyde_dehydrogenase_(FAD-independent)	09190_Not_Included_in_Pathway_or_Brite	09191_Unclassified:_metabolism	99980_Enzymes_with_EC_numbers	2	7	5	4	4	6	5	3	5	6	5	8	6	2	8	9	5	4	4	2	7	3	7	3	5	8	6	3	7	7	3	6	5	7	7	2	3	5	5	4	4	5	9	5	5
EC:1.20.1.1	Phosphonate_dehydrogenase	09190_Not_Included_in_Pathway_or_Brite	09191_Unclassified:_metabolism	99980_Enzymes_with_EC_numbers	1	2	0	5	0	3	3	2	0	2	0	3	1	2	1	8	2	3	1	0	1	1	0	2	3	1	1	3	5	2	7	4	1	5	2	1	2	1	3	2	0	3	1	6	4
EC:1.20.4.1	Arsenate_reductase_(glutaredoxin)	09180_Brite_Hierarchies	09181_Protein_families:_metabolism	01009_Protein_phosphatases_and_associated_proteins_	55231	54569	52341	53931	51975	52104	53411	53844	53998	54459	53373	53057	53379	54221	53718	52353	52619	53681	54259	53650	53732	53548	52504	54047	53996	53192	52896	52787	53795	54315	53358	55960	52920	55286	53024	54430	54780	53414	53226	51769	54456	53210	52020	53181	54825
EC:1.20.4.1	Arsenate_reductase_(glutaredoxin)	09190_Not_Included_in_Pathway_or_Brite	09191_Unclassified:_metabolism	99980_Enzymes_with_EC_numbers	55231	54569	52341	53931	51975	52104	53411	53844	53998	54459	53373	53057	53379	54221	53718	52353	52619	53681	54259	53650	53732	53548	52504	54047	53996	53192	52896	52787	53795	54315	53358	55960	52920	55286	53024	54430	54780	53414	53226	51769	54456	53210	52020	53181	54825
EC:1.20.4.3	Mycoredoxin	09190_Not_Included_in_Pathway_or_Brite	09191_Unclassified:_metabolism	99980_Enzymes_with_EC_numbers	881	1039	1154	896	1155	929	776	1211	1042	1055	1105	1189	1134	1059	1105	1250	1190	1031	1314	1081	864	1200	948	1164	1162	998	1375	1297	1137	1097	1170	876	1273	962	1243	944	830	1165	1331	1680	1290	1327	1394	1443	1068
EC:1.20.9.1	Arsenate_reductase_(azurin)	09180_Brite_Hierarchies	09183_Protein_families:_signaling_and_cellular_processes	02000_Transporters_	36	28	22	29	44	33	20	45	37	35	31	36	30	63	35	47	60	30	40	42	21	39	35	40	57	37	31	55	42	60	58	45	28	42	48	31	42	36	50	59	51	48	53	93	51
EC:1.21.4.1	D-proline_reductase_(dithiol)	09100_Metabolism	09105_Amino_acid_metabolism	00330_Arginine_and_proline_metabolism_	259	155	281	425	156	207	176	565	535	324	325	312	253	206	359	172	462	240	240	297	584	376	209	324	212	212	344	234	290	375	389	286	352	860	230	101	1207	453	257	166	172	377	224	433	182
EC:1.21.4.2	Glycine_reductase	09190_Not_Included_in_Pathway_or_Brite	09191_Unclassified:_metabolism	99980_Enzymes_with_EC_numbers	2	17	0	6	8	0	10	5	2	8	4	21	10	6	0	15	16	0	5	2	12	0	16	3	0	4	4	0	10	3	0	12	0	8	6	6	2	2	6	7	7	38	13	1	0
EC:1.21.4.4	Betaine_reductase	09190_Not_Included_in_Pathway_or_Brite	09191_Unclassified:_metabolism	99980_Enzymes_with_EC_numbers	0	3	0	1	1	0	2	1	0	2	1	4	3	2	0	3	5	0	1	0	2	0	2	0	0	1	1	0	2	0	0	4	0	2	2	2	0	0	2	2	1	10	3	0	0
EC:1.21.98.1	Cyclic_dehypoxanthinyl_futalosine_synthase	09100_Metabolism	09108_Metabolism_of_cofactors_and_vitamins	00130_Ubiquinone_and_other_terpenoid-quinone_biosynthesis_	6737	6306	6336	7010	8186	5728	7640	8016	7074	6445	6996	6879	6980	6682	6134	7677	6036	6841	6593	6648	7530	6827	6868	7039	7440	7988	7329	8007	6519	7294	6497	6836	7141	6762	7040	5761	6802	7076	6126	6152	5738	5802	6731	6356	7419
EC:1.3.1.1	Dihydrouracil_dehydrogenase_(NAD(+))	09100_Metabolism	09104_Nucleotide_metabolism	00240_Pyrimidine_metabolism_	5176	5577	4286	5087	4228	4148	4998	4934	4793	4537	4877	4595	4567	6506	5589	4763	4779	4679	4689	4680	4754	4697	5555	4928	5025	4222	4503	4362	5666	4865	5272	4740	4187	4360	4452	6640	6057	4687	4212	4866	5277	4808	4469	4572	5267
EC:1.3.1.1	Dihydrouracil_dehydrogenase_(NAD(+))	09100_Metabolism	09106_Metabolism_of_other_amino_acids	00410_beta-Alanine_metabolism_	5176	5577	4286	5087	4228	4148	4998	4934	4793	4537	4877	4595	4567	6506	5589	4763	4779	4679	4689	4680	4754	4697	5555	4928	5025	4222	4503	4362	5666	4865	5272	4740	4187	4360	4452	6640	6057	4687	4212	4866	5277	4808	4469	4572	5267
EC:1.3.1.1	Dihydrouracil_dehydrogenase_(NAD(+))	09100_Metabolism	09108_Metabolism_of_cofactors_and_vitamins	00770_Pantothenate_and_CoA_biosynthesis_	5176	5577	4286	5087	4228	4148	4998	4934	4793	4537	4877	4595	4567	6506	5589	4763	4779	4679	4689	4680	4754	4697	5555	4928	5025	4222	4503	4362	5666	4865	5272	4740	4187	4360	4452	6640	6057	4687	4212	4866	5277	4808	4469	4572	5267
EC:1.3.1.10	Enoyl-[acyl-carrier-protein]_reductase_(NADPH,_Si-specific)	09100_Metabolism	09103_Lipid_metabolism	00061_Fatty_acid_biosynthesis_	45544	44493	43717	43748	42949	43746	43808	43565	43851	44212	43351	43908	43472	44613	44754	43867	43580	44805	43781	44134	43616	43514	44663	43848	43996	43934	42726	42701	43968	44144	42720	44692	42616	44379	43554	44910	43499	43212	44327	44190	44429	44280	43453	44496	44323
EC:1.3.1.10	Enoyl-[acyl-carrier-protein]_reductase_(NADPH,_Si-specific)	09100_Metabolism	09108_Metabolism_of_cofactors_and_vitamins	00780_Biotin_metabolism_	45544	44493	43717	43748	42949	43746	43808	43565	43851	44212	43351	43908	43472	44613	44754	43867	43580	44805	43781	44134	43616	43514	44663	43848	43996	43934	42726	42701	43968	44144	42720	44692	42616	44379	43554	44910	43499	43212	44327	44190	44429	44280	43453	44496	44323
EC:1.3.1.10	Enoyl-[acyl-carrier-protein]_reductase_(NADPH,_Si-specific)	09100_Metabolism	09110_Biosynthesis_of_other_secondary_metabolites	00333_Prodigiosin_biosynthesis_	45544	44493	43717	43748	42949	43746	43808	43565	43851	44212	43351	43908	43472	44613	44754	43867	43580	44805	43781	44134	43616	43514	44663	43848	43996	43934	42726	42701	43968	44144	42720	44692	42616	44379	43554	44910	43499	43212	44327	44190	44429	44280	43453	44496	44323
EC:1.3.1.10	Enoyl-[acyl-carrier-protein]_reductase_(NADPH,_Si-specific)	09180_Brite_Hierarchies	09181_Protein_families:_metabolism	01004_Lipid_biosynthesis_proteins_	45544	44493	43717	43748	42949	43746	43808	43565	43851	44212	43351	43908	43472	44613	44754	43867	43580	44805	43781	44134	43616	43514	44663	43848	43996	43934	42726	42701	43968	44144	42720	44692	42616	44379	43554	44910	43499	43212	44327	44190	44429	44280	43453	44496	44323
EC:1.3.1.101	2,3-bis-O-geranylgeranyl-sn-glycerol_1-phosphate_reductase_(NAD(P)H)	09100_Metabolism	09103_Lipid_metabolism	00564_Glycerophospholipid_metabolism_	9	14	5	17	20	13	7	14	13	22	12	10	10	9	14	13	11	12	16	18	20	16	11	19	11	10	26	17	15	12	8	10	20	11	21	8	16	11	15	23	15	14	39	11	23
EC:1.3.1.104	Enoyl-[acyl-carrier-protein]_reductase	09100_Metabolism	09103_Lipid_metabolism	00061_Fatty_acid_biosynthesis_	306	420	307	520	340	378	495	296	391	352	306	324	332	239	337	457	300	354	342	284	335	369	456	319	317	317	417	249	326	291	337	307	398	307	268	323	291	370	496	429	451	401	480	490	398
EC:1.3.1.104	Enoyl-[acyl-carrier-protein]_reductase	09180_Brite_Hierarchies	09181_Protein_families:_metabolism	01004_Lipid_biosynthesis_proteins_	306	420	307	520	340	378	495	296	391	352	306	324	332	239	337	457	300	354	342	284	335	369	456	319	317	317	417	249	326	291	337	307	398	307	268	323	291	370	496	429	451	401	480	490	398
EC:1.3.1.106	Cobalt-precorrin-6A_reductase	09100_Metabolism	09108_Metabolism_of_cofactors_and_vitamins	00860_Porphyrin_and_chlorophyll_metabolism_	8018	8286	9881	7765	6931	11420	7981	6911	7546	7502	7928	8059	7945	8913	8215	7950	9302	8053	7572	8197	7662	7457	9647	7446	7404	6838	6787	7219	8018	7266	8084	7306	6771	8960	7530	8567	7960	6963	9306	9155	8174	8728	11180	8348	7017
EC:1.3.1.12	Prephenate_dehydrogenase	09100_Metabolism	09105_Amino_acid_metabolism	00400_Phenylalanine,_tyrosine_and_tryptophan_biosynthesis_	38405	38595	38186	39830	41989	36458	39333	40721	39735	40069	39648	39835	39962	37235	39426	40083	38982	39508	39772	39935	39316	39972	38258	40485	40131	41703	41472	40496	38652	39835	39051	40038	41633	39025	40731	38124	37637	40909	39976	40273	39609	40538	36927	40366	41011
EC:1.3.1.12	Prephenate_dehydrogenase	09100_Metabolism	09110_Biosynthesis_of_other_secondary_metabolites	00401_Novobiocin_biosynthesis_	38405	38595	38186	39830	41989	36458	39333	40721	39735	40069	39648	39835	39962	37235	39426	40083	38982	39508	39772	39935	39316	39972	38258	40485	40131	41703	41472	40496	38652	39835	39051	40038	41633	39025	40731	38124	37637	40909	39976	40273	39609	40538	36927	40366	41011
EC:1.3.1.13	Prephenate_dehydrogenase_(NADP(+))	09100_Metabolism	09105_Amino_acid_metabolism	00400_Phenylalanine,_tyrosine_and_tryptophan_biosynthesis_	29	7	12	14	5	12	6	12	5	10	13	10	16	9	13	3	5	18	8	11	32	15	20	14	4	5	8	5	17	17	11	6	5	15	9	20	54	16	8	10	7	12	9	1	17
EC:1.3.1.14	Dihydroorotate_dehydrogenase_(NAD(+))	09100_Metabolism	09104_Nucleotide_metabolism	00240_Pyrimidine_metabolism_	19919	22182	23396	23278	26870	22386	22951	24394	24029	23896	23195	24271	23845	18517	23160	23919	24541	22799	22598	24174	22605	24011	22626	23457	21264	25218	25833	23718	20379	21656	22281	22453	26333	23294	25126	20725	20223	24704	25364	25170	23187	25753	21904	24362	24023
EC:1.3.1.2	Dihydropyrimidine_dehydrogenase_(NADP(+))	09100_Metabolism	09104_Nucleotide_metabolism	00240_Pyrimidine_metabolism_	18	7	24	24	32	17	23	23	19	17	21	21	16	19	26	46	18	19	29	16	33	32	17	28	50	37	8	20	14	30	14	27	39	17	21	11	16	17	22	26	17	15	19	39	39
EC:1.3.1.2	Dihydropyrimidine_dehydrogenase_(NADP(+))	09100_Metabolism	09106_Metabolism_of_other_amino_acids	00410_beta-Alanine_metabolism_	18	7	24	24	32	17	23	23	19	17	21	21	16	19	26	46	18	19	29	16	33	32	17	28	50	37	8	20	14	30	14	27	39	17	21	11	16	17	22	26	17	15	19	39	39
EC:1.3.1.2	Dihydropyrimidine_dehydrogenase_(NADP(+))	09100_Metabolism	09108_Metabolism_of_cofactors_and_vitamins	00770_Pantothenate_and_CoA_biosynthesis_	18	7	24	24	32	17	23	23	19	17	21	21	16	19	26	46	18	19	29	16	33	32	17	28	50	37	8	20	14	30	14	27	39	17	21	11	16	17	22	26	17	15	19	39	39
EC:1.3.1.2	Dihydropyrimidine_dehydrogenase_(NADP(+))	09100_Metabolism	09111_Xenobiotics_biodegradation_and_metabolism	00983_Drug_metabolism_-_other_enzymes_	18	7	24	24	32	17	23	23	19	17	21	21	16	19	26	46	18	19	29	16	33	32	17	28	50	37	8	20	14	30	14	27	39	17	21	11	16	17	22	26	17	15	19	39	39
EC:1.3.1.21	7-dehydrocholesterol_reductase	09100_Metabolism	09103_Lipid_metabolism	00100_Steroid_biosynthesis_	37	35	30	37	35	30	32	30	48	30	32	26	25	33	42	59	24	25	37	25	42	41	50	33	62	47	18	26	35	41	18	39	43	26	31	25	31	26	31	33	37	24	32	42	56
EC:1.3.1.22	3-oxo-5-alpha-steroid_4-dehydrogenase_(NADP(+))	09100_Metabolism	09103_Lipid_metabolism	00140_Steroid_hormone_biosynthesis_	47	29	50	52	61	41	44	45	40	44	37	44	51	38	60	73	50	49	45	37	78	65	50	55	73	66	24	49	47	47	31	61	64	40	49	41	34	42	44	51	50	42	41	61	60
EC:1.3.1.22	3-oxo-5-alpha-steroid_4-dehydrogenase_(NADP(+))	09100_Metabolism	09107_Glycan_biosynthesis_and_metabolism	00510_N-Glycan_biosynthesis_	47	29	50	52	61	41	44	45	40	44	37	44	51	38	60	73	50	49	45	37	78	65	50	55	73	66	24	49	47	47	31	61	64	40	49	41	34	42	44	51	50	42	41	61	60
EC:1.3.1.22	3-oxo-5-alpha-steroid_4-dehydrogenase_(NADP(+))	09100_Metabolism	09109_Metabolism_of_terpenoids_and_polyketides	00905_Brassinosteroid_biosynthesis_	47	29	50	52	61	41	44	45	40	44	37	44	51	38	60	73	50	49	45	37	78	65	50	55	73	66	24	49	47	47	31	61	64	40	49	41	34	42	44	51	50	42	41	61	60
EC:1.3.1.22	3-oxo-5-alpha-steroid_4-dehydrogenase_(NADP(+))	09160_Human_Diseases	09162_Cancer:_specific_types	05215_Prostate_cancer_	47	29	50	52	61	41	44	45	40	44	37	44	51	38	60	73	50	49	45	37	78	65	50	55	73	66	24	49	47	47	31	61	64	40	49	41	34	42	44	51	50	42	41	61	60
EC:1.3.1.24	Biliverdin_reductase	09100_Metabolism	09108_Metabolism_of_cofactors_and_vitamins	00740_Riboflavin_metabolism_	1575	1980	3085	1151	243	5153	1809	316	1411	726	1386	1465	1386	1750	953	841	2164	1197	708	1722	1376	985	2267	500	441	159	403	483	399	783	927	698	457	2192	788	1691	1707	400	1815	891	1392	814	4299	771	296
EC:1.3.1.24	Biliverdin_reductase	09100_Metabolism	09108_Metabolism_of_cofactors_and_vitamins	00860_Porphyrin_and_chlorophyll_metabolism_	1575	1980	3085	1151	243	5153	1809	316	1411	726	1386	1465	1386	1750	953	841	2164	1197	708	1722	1376	985	2267	500	441	159	403	483	399	783	927	698	457	2192	788	1691	1707	400	1815	891	1392	814	4299	771	296
EC:1.3.1.25	1,6-dihydroxycyclohexa-2,4-diene-1-carboxylate_dehydrogenase	09100_Metabolism	09111_Xenobiotics_biodegradation_and_metabolism	00362_Benzoate_degradation_	691	582	398	285	322	300	337	444	502	361	392	321	489	776	611	241	260	452	632	403	379	418	427	588	552	448	413	476	915	367	639	459	356	273	390	423	629	343	234	297	344	376	313	312	443
EC:1.3.1.25	1,6-dihydroxycyclohexa-2,4-diene-1-carboxylate_dehydrogenase	09100_Metabolism	09111_Xenobiotics_biodegradation_and_metabolism	00364_Fluorobenzoate_degradation_	691	582	398	285	322	300	337	444	502	361	392	321	489	776	611	241	260	452	632	403	379	418	427	588	552	448	413	476	915	367	639	459	356	273	390	423	629	343	234	297	344	376	313	312	443
EC:1.3.1.25	1,6-dihydroxycyclohexa-2,4-diene-1-carboxylate_dehydrogenase	09100_Metabolism	09111_Xenobiotics_biodegradation_and_metabolism	00622_Xylene_degradation_	691	582	398	285	322	300	337	444	502	361	392	321	489	776	611	241	260	452	632	403	379	418	427	588	552	448	413	476	915	367	639	459	356	273	390	423	629	343	234	297	344	376	313	312	443
EC:1.3.1.28	2,3-dihydro-2,3-dihydroxybenzoate_dehydrogenase	09100_Metabolism	09109_Metabolism_of_terpenoids_and_polyketides	01053_Biosynthesis_of_siderophore_group_nonribosomal_peptides_	412	347	494	567	390	466	559	542	598	488	501	463	505	610	476	487	533	509	517	456	604	658	448	486	471	446	526	471	911	584	1436	451	629	733	380	367	1068	740	504	471	422	728	425	611	434
EC:1.3.1.31	2-enoate_reductase	09100_Metabolism	09105_Amino_acid_metabolism	00360_Phenylalanine_metabolism_	15	7	9	4	18	19	9	3	9	0	6	0	24	44	6	14	5	18	30	3	3	9	23	12	16	7	10	8	24	11	19	14	8	7	9	15	9	16	7	11	9	22	7	2	10
EC:1.3.1.32	Maleylacetate_reductase	09100_Metabolism	09111_Xenobiotics_biodegradation_and_metabolism	00362_Benzoate_degradation_	688	575	646	664	649	612	644	614	607	568	559	467	548	880	650	600	429	594	691	450	553	545	647	644	720	513	608	579	945	622	830	566	475	657	502	520	680	612	547	864	640	587	669	609	456
EC:1.3.1.32	Maleylacetate_reductase	09100_Metabolism	09111_Xenobiotics_biodegradation_and_metabolism	00364_Fluorobenzoate_degradation_	688	575	646	664	649	612	644	614	607	568	559	467	548	880	650	600	429	594	691	450	553	545	647	644	720	513	608	579	945	622	830	566	475	657	502	520	680	612	547	864	640	587	669	609	456
EC:1.3.1.32	Maleylacetate_reductase	09100_Metabolism	09111_Xenobiotics_biodegradation_and_metabolism	00361_Chlorocyclohexane_and_chlorobenzene_degradation_	688	575	646	664	649	612	644	614	607	568	559	467	548	880	650	600	429	594	691	450	553	545	647	644	720	513	608	579	945	622	830	566	475	657	502	520	680	612	547	864	640	587	669	609	456
EC:1.3.1.32	Maleylacetate_reductase	09100_Metabolism	09111_Xenobiotics_biodegradation_and_metabolism	00623_Toluene_degradation_	688	575	646	664	649	612	644	614	607	568	559	467	548	880	650	600	429	594	691	450	553	545	647	644	720	513	608	579	945	622	830	566	475	657	502	520	680	612	547	864	640	587	669	609	456
EC:1.3.1.33	Protochlorophyllide_reductase	09100_Metabolism	09108_Metabolism_of_cofactors_and_vitamins	00860_Porphyrin_and_chlorophyll_metabolism_	1609	1993	3149	1168	281	5162	1823	341	1446	759	1417	1513	1429	1748	994	890	2197	1224	741	1744	1397	1021	2290	523	459	196	440	514	429	800	931	721	499	2210	810	1720	1750	412	1841	948	1426	840	4375	806	329
EC:1.3.1.34	2,4-dienoyl-CoA_reductase_(NADPH)	09190_Not_Included_in_Pathway_or_Brite	09191_Unclassified:_metabolism	99980_Enzymes_with_EC_numbers	2310	2796	1797	2162	1779	1619	2579	2179	2188	2065	2071	2073	1913	2886	2646	1918	1699	2054	2294	1848	2141	2360	2108	2172	1903	1771	1991	1934	3001	2170	3365	2238	1975	1942	2110	2759	3260	2244	1569	1909	2817	2006	1858	1875	2458
EC:1.3.1.38	Trans-2-enoyl-CoA_reductase_(NADPH)	09100_Metabolism	09103_Lipid_metabolism	00061_Fatty_acid_biosynthesis_	0	0	0	0	0	0	0	0	0	0	0	0	0	0	0	0	0	0	0	0	0	0	0	0	0	0	0	0	0	0	0	0	0	0	0	0	1	0	0	0	0	0	0	0	0
EC:1.3.1.38	Trans-2-enoyl-CoA_reductase_(NADPH)	09100_Metabolism	09103_Lipid_metabolism	00062_Fatty_acid_elongation_	0	0	0	0	0	0	0	0	0	0	0	0	0	0	0	0	0	0	0	0	0	0	0	0	0	0	0	0	0	0	0	0	0	0	0	0	1	0	0	0	0	0	0	0	0
EC:1.3.1.38	Trans-2-enoyl-CoA_reductase_(NADPH)	09140_Cellular_Processes	09141_Transport_and_catabolism	04146_Peroxisome_	0	0	0	0	0	0	0	0	0	0	0	0	0	0	0	0	0	0	0	0	0	0	0	0	0	0	0	0	0	0	0	0	0	0	0	0	1	0	0	0	0	0	0	0	0
EC:1.3.1.38	Trans-2-enoyl-CoA_reductase_(NADPH)	09180_Brite_Hierarchies	09181_Protein_families:_metabolism	01004_Lipid_biosynthesis_proteins_	0	0	0	0	0	0	0	0	0	0	0	0	0	0	0	0	0	0	0	0	0	0	0	0	0	0	0	0	0	0	0	0	0	0	0	0	1	0	0	0	0	0	0	0	0
EC:1.3.1.43	Arogenate_dehydrogenase	09100_Metabolism	09105_Amino_acid_metabolism	00400_Phenylalanine,_tyrosine_and_tryptophan_biosynthesis_	8324	7378	7648	7232	7383	6925	6819	7352	7039	8029	7567	7231	7452	8448	8038	7204	7703	7735	8006	7388	7417	7194	8114	8056	7953	7747	7141	7530	8731	7500	7969	8261	7052	9097	7302	7833	7621	7328	7607	8099	7330	7994	6890	7495	7703
EC:1.3.1.43	Arogenate_dehydrogenase	09100_Metabolism	09110_Biosynthesis_of_other_secondary_metabolites	00401_Novobiocin_biosynthesis_	8324	7378	7648	7232	7383	6925	6819	7352	7039	8029	7567	7231	7452	8448	8038	7204	7703	7735	8006	7388	7417	7194	8114	8056	7953	7747	7141	7530	8731	7500	7969	8261	7052	9097	7302	7833	7621	7328	7607	8099	7330	7994	6890	7495	7703
EC:1.3.1.44	Trans-2-enoyl-CoA_reductase_(NAD(+))	09100_Metabolism	09101_Carbohydrate_metabolism	00650_Butanoate_metabolism_	577	334	486	648	392	444	568	596	657	502	501	469	585	553	561	443	516	572	500	505	730	655	469	576	706	512	504	579	846	739	1423	607	742	827	449	440	1297	677	428	443	446	788	387	545	511
EC:1.3.1.44	Trans-2-enoyl-CoA_reductase_(NAD(+))	09100_Metabolism	09103_Lipid_metabolism	00061_Fatty_acid_biosynthesis_	577	334	486	648	392	444	568	596	657	502	501	469	585	553	561	443	516	572	500	505	730	655	469	576	706	512	504	579	846	739	1423	607	742	827	449	440	1297	677	428	443	446	788	387	545	511
EC:1.3.1.44	Trans-2-enoyl-CoA_reductase_(NAD(+))	09180_Brite_Hierarchies	09181_Protein_families:_metabolism	01004_Lipid_biosynthesis_proteins_	577	334	486	648	392	444	568	596	657	502	501	469	585	553	561	443	516	572	500	505	730	655	469	576	706	512	504	579	846	739	1423	607	742	827	449	440	1297	677	428	443	446	788	387	545	511
EC:1.3.1.45	2'-hydroxyisoflavone_reductase	09100_Metabolism	09110_Biosynthesis_of_other_secondary_metabolites	00943_Isoflavonoid_biosynthesis_	1054	1090	1015	1292	954	880	1270	1181	1288	1097	1111	1190	1168	843	1131	1128	1177	1109	1146	1228	1350	1358	1100	1102	997	1270	1326	1000	1082	1028	1077	1486	1347	1395	1049	1171	1782	1302	1232	756	986	1086	1001	1113	1286
EC:1.3.1.53	(3S,4R)-3,4-dihydroxycyclohexa-1,5-diene-1,4-dicarboxylate_dehydrogenase	09100_Metabolism	09111_Xenobiotics_biodegradation_and_metabolism	00624_Polycyclic_aromatic_hydrocarbon_degradation_	2	3	2	1	1	1	2	2	0	0	0	2	0	1	2	2	0	0	1	2	1	0	1	1	1	2	0	1	2	1	1	2	0	1	2	0	2	1	0	1	0	1	0	2	3
EC:1.3.1.54	Precorrin-6A_reductase	09100_Metabolism	09108_Metabolism_of_cofactors_and_vitamins	00860_Porphyrin_and_chlorophyll_metabolism_	7959	8308	9901	7739	6939	11397	7952	6885	7539	7527	7923	8089	7938	8917	8225	7924	9295	8085	7621	8177	7638	7422	9668	7453	7368	6823	6800	7186	8021	7237	8132	7240	6734	8956	7526	8503	7975	6927	9331	9172	8149	8736	11172	8339	7043
EC:1.3.1.56	Cis-2,3-dihydrobiphenyl-2,3-diol_dehydrogenase	09100_Metabolism	09111_Xenobiotics_biodegradation_and_metabolism	00621_Dioxin_degradation_	106	172	107	269	152	133	251	114	149	116	88	74	111	78	131	203	86	134	117	90	137	90	246	114	99	113	150	73	91	118	122	94	106	91	92	103	104	119	210	189	178	151	258	190	145
EC:1.3.1.62	Pimeloyl-CoA_dehydrogenase	09100_Metabolism	09111_Xenobiotics_biodegradation_and_metabolism	00362_Benzoate_degradation_	0	12	15	15	11	4	5	15	0	8	6	9	10	11	10	35	8	11	11	6	0	18	17	7	7	10	0	9	23	14	31	16	12	10	10	10	0	33	9	7	7	48	11	14	30
EC:1.3.1.64	Phthalate_4,5-cis-dihydrodiol_dehydrogenase	09100_Metabolism	09111_Xenobiotics_biodegradation_and_metabolism	00624_Polycyclic_aromatic_hydrocarbon_degradation_	3	4	2	1	2	1	2	0	0	1	0	3	1	1	2	3	1	0	2	1	2	0	1	3	1	2	0	1	3	2	0	3	0	2	1	2	3	2	1	0	1	1	0	1	3
EC:1.3.1.70	Delta(14)-sterol_reductase	09100_Metabolism	09103_Lipid_metabolism	00100_Steroid_biosynthesis_	48	25	47	45	59	34	44	45	36	39	37	43	44	41	56	65	50	45	39	35	68	58	43	54	72	61	22	46	38	42	29	59	56	37	45	39	31	39	43	42	37	31	41	57	60
EC:1.3.1.70	Delta(14)-sterol_reductase	09180_Brite_Hierarchies	09182_Protein_families:_genetic_information_processing	03036_Chromosome_and_associated_proteins_	48	25	47	45	59	34	44	45	36	39	37	43	44	41	56	65	50	45	39	35	68	58	43	54	72	61	22	46	38	42	29	59	56	37	45	39	31	39	43	42	37	31	41	57	60
EC:1.3.1.72	Delta(24)-sterol_reductase	09100_Metabolism	09103_Lipid_metabolism	00100_Steroid_biosynthesis_	47	27	46	43	58	39	41	44	33	39	37	45	47	38	51	71	51	42	39	34	67	60	39	51	70	62	21	47	37	44	29	57	61	37	45	37	34	39	43	44	40	38	39	52	61
EC:1.3.1.74	2-alkenal_reductase_(NAD(P)(+))	09190_Not_Included_in_Pathway_or_Brite	09191_Unclassified:_metabolism	99980_Enzymes_with_EC_numbers	2236	3691	3597	3347	4362	3933	2860	3197	3355	3420	3576	2887	3287	1583	2821	2614	3435	2575	2975	3048	3465	3352	2608	3251	2206	2855	3690	2279	2785	2433	2794	2868	3808	2995	2954	3132	2752	3297	3290	2809	3519	2934	3194	2384	3254
EC:1.3.1.75	Divinyl_chlorophyllide_a_8-vinyl-reductase	09100_Metabolism	09108_Metabolism_of_cofactors_and_vitamins	00860_Porphyrin_and_chlorophyll_metabolism_	21	14	14	8	17	6	21	14	6	15	11	17	12	14	24	25	11	15	13	14	11	17	14	17	12	14	12	13	4	16	23	22	11	22	10	11	17	18	17	10	14	23	20	19	29
EC:1.3.1.76	Precorrin-2_dehydrogenase	09100_Metabolism	09108_Metabolism_of_cofactors_and_vitamins	00860_Porphyrin_and_chlorophyll_metabolism_	25946	24950	25558	25644	26711	24003	25064	26666	25933	27074	25947	26312	27483	26188	27517	27744	27300	27290	27480	26252	25643	26617	27282	27378	27961	27619	27397	28015	27475	28677	26199	27270	27072	26955	27651	26190	24985	27555	28069	29694	26818	28811	24854	29519	26527
EC:1.3.1.78	Arogenate_dehydrogenase_(NADP(+))	09100_Metabolism	09105_Amino_acid_metabolism	00400_Phenylalanine,_tyrosine_and_tryptophan_biosynthesis_	1571	1967	3093	1155	247	5151	1816	316	1409	733	1375	1459	1366	1744	954	858	2154	1201	700	1719	1376	976	2275	506	448	165	412	489	401	787	925	693	456	2190	791	1699	1739	394	1791	899	1403	799	4297	767	300
EC:1.3.1.83	Geranylgeranyl_diphosphate_reductase	09100_Metabolism	09108_Metabolism_of_cofactors_and_vitamins	00860_Porphyrin_and_chlorophyll_metabolism_	2424	2675	3673	1570	728	5579	2193	922	2118	1279	1919	1921	2060	2503	1684	1205	2581	1757	1482	2239	1905	1545	2798	1221	1120	728	1096	1066	1440	1284	1680	1251	1035	2626	1338	2271	2462	872	2215	1326	1921	1351	4791	1219	843
EC:1.3.1.83	Geranylgeranyl_diphosphate_reductase	09100_Metabolism	09109_Metabolism_of_terpenoids_and_polyketides	00900_Terpenoid_backbone_biosynthesis_	2424	2675	3673	1570	728	5579	2193	922	2118	1279	1919	1921	2060	2503	1684	1205	2581	1757	1482	2239	1905	1545	2798	1221	1120	728	1096	1066	1440	1284	1680	1251	1035	2626	1338	2271	2462	872	2215	1326	1921	1351	4791	1219	843
EC:1.3.1.84	Acrylyl-CoA_reductase_(NADPH)	09100_Metabolism	09102_Energy_metabolism	00720_Carbon_fixation_pathways_in_prokaryotes_	17	22	11	36	13	8	21	14	20	16	15	17	28	17	12	10	12	13	23	13	17	21	12	15	3	11	20	9	10	14	13	20	18	15	9	21	18	7	16	7	10	24	34	15	30
EC:1.3.1.85	Crotonyl-CoA_carboxylase/reductase	09100_Metabolism	09101_Carbohydrate_metabolism	00630_Glyoxylate_and_dicarboxylate_metabolism_	5728	5836	6239	5589	6441	5521	5585	6484	6060	6704	5824	6519	6100	5603	6418	6821	6545	6852	6789	6525	5865	6367	6473	6505	6119	6587	6362	6907	5702	6353	5915	6169	6289	6374	6911	5292	5097	6372	7901	8312	6595	8548	6155	8005	6460
EC:1.3.1.86	Crotonyl-CoA_reductase	09100_Metabolism	09101_Carbohydrate_metabolism	00650_Butanoate_metabolism_	1768	2172	2422	2034	2475	2082	2171	2650	2702	2397	2324	2741	2589	2634	2561	2888	2598	2314	2826	2428	1825	2752	2087	2503	2678	2868	2832	3375	2565	2620	2337	2086	2772	2139	2809	2095	1825	2576	3032	3308	2447	3071	2318	3557	2253
EC:1.3.1.87	3-(cis-5,6-dihydroxycyclohexa-1,3-dien-1-yl)propanoate_dehydrogenase	09100_Metabolism	09105_Amino_acid_metabolism	00360_Phenylalanine_metabolism_	6	6	4	4	6	4	4	4	4	5	6	7	8	4	4	3	4	7	9	4	6	7	4	7	4	3	6	7	4	5	5	4	4	3	7	6	6	5	9	12	11	9	8	7	5
EC:1.3.1.9	Enoyl-[acyl-carrier-protein]_reductase_(NADH)	09100_Metabolism	09101_Carbohydrate_metabolism	00650_Butanoate_metabolism_	60417	59012	58220	58386	58087	57046	57836	58670	58825	59202	58438	57986	58005	58095	58411	57405	57003	58921	58751	57743	59185	58494	57577	58865	58767	59364	57771	58170	58847	58897	57359	59513	57990	59226	57773	58114	58866	57964	57785	56700	57630	57935	55918	57711	58988
EC:1.3.1.9	Enoyl-[acyl-carrier-protein]_reductase_(NADH)	09100_Metabolism	09103_Lipid_metabolism	00061_Fatty_acid_biosynthesis_	60417	59012	58220	58386	58087	57046	57836	58670	58825	59202	58438	57986	58005	58095	58411	57405	57003	58921	58751	57743	59185	58494	57577	58865	58767	59364	57771	58170	58847	58897	57359	59513	57990	59226	57773	58114	58866	57964	57785	56700	57630	57935	55918	57711	58988
EC:1.3.1.9	Enoyl-[acyl-carrier-protein]_reductase_(NADH)	09100_Metabolism	09108_Metabolism_of_cofactors_and_vitamins	00780_Biotin_metabolism_	60417	59012	58220	58386	58087	57046	57836	58670	58825	59202	58438	57986	58005	58095	58411	57405	57003	58921	58751	57743	59185	58494	57577	58865	58767	59364	57771	58170	58847	58897	57359	59513	57990	59226	57773	58114	58866	57964	57785	56700	57630	57935	55918	57711	58988
EC:1.3.1.9	Enoyl-[acyl-carrier-protein]_reductase_(NADH)	09100_Metabolism	09110_Biosynthesis_of_other_secondary_metabolites	00333_Prodigiosin_biosynthesis_	60417	59012	58220	58386	58087	57046	57836	58670	58825	59202	58438	57986	58005	58095	58411	57405	57003	58921	58751	57743	59185	58494	57577	58865	58767	59364	57771	58170	58847	58897	57359	59513	57990	59226	57773	58114	58866	57964	57785	56700	57630	57935	55918	57711	58988
EC:1.3.1.9	Enoyl-[acyl-carrier-protein]_reductase_(NADH)	09180_Brite_Hierarchies	09181_Protein_families:_metabolism	01004_Lipid_biosynthesis_proteins_	60417	59012	58220	58386	58087	57046	57836	58670	58825	59202	58438	57986	58005	58095	58411	57405	57003	58921	58751	57743	59185	58494	57577	58865	58767	59364	57771	58170	58847	58897	57359	59513	57990	59226	57773	58114	58866	57964	57785	56700	57630	57935	55918	57711	58988
EC:1.3.1.93	Very-long-chain_enoyl-CoA_reductase	09100_Metabolism	09103_Lipid_metabolism	00062_Fatty_acid_elongation_	10	6	7	5	4	6	5	4	3	3	4	5	7	1	4	2	2	4	13	10	3	6	1	7	4	3	4	3	18	5	3	4	4	8	5	7	1	5	2	10	17	5	7	6	12
EC:1.3.1.93	Very-long-chain_enoyl-CoA_reductase	09100_Metabolism	09103_Lipid_metabolism	01040_Biosynthesis_of_unsaturated_fatty_acids_	10	6	7	5	4	6	5	4	3	3	4	5	7	1	4	2	2	4	13	10	3	6	1	7	4	3	4	3	18	5	3	4	4	8	5	7	1	5	2	10	17	5	7	6	12
EC:1.3.1.93	Very-long-chain_enoyl-CoA_reductase	09180_Brite_Hierarchies	09181_Protein_families:_metabolism	01004_Lipid_biosynthesis_proteins_	10	6	7	5	4	6	5	4	3	3	4	5	7	1	4	2	2	4	13	10	3	6	1	7	4	3	4	3	18	5	3	4	4	8	5	7	1	5	2	10	17	5	7	6	12
EC:1.3.1.98	UDP-N-acetylmuramate_dehydrogenase	09100_Metabolism	09101_Carbohydrate_metabolism	00520_Amino_sugar_and_nucleotide_sugar_metabolism_	41943	42076	42296	42395	43172	42769	42446	42396	42658	42356	42288	42456	42782	40220	41540	42241	42255	42106	42060	42738	42335	42499	41725	42166	41481	42895	43146	42270	40753	41798	41435	42186	43338	42452	42664	41462	41076	42553	42640	41815	42215	42213	42079	41944	42654
EC:1.3.1.98	UDP-N-acetylmuramate_dehydrogenase	09100_Metabolism	09107_Glycan_biosynthesis_and_metabolism	00550_Peptidoglycan_biosynthesis_	41943	42076	42296	42395	43172	42769	42446	42396	42658	42356	42288	42456	42782	40220	41540	42241	42255	42106	42060	42738	42335	42499	41725	42166	41481	42895	43146	42270	40753	41798	41435	42186	43338	42452	42664	41462	41076	42553	42640	41815	42215	42213	42079	41944	42654
EC:1.3.1.98	UDP-N-acetylmuramate_dehydrogenase	09180_Brite_Hierarchies	09181_Protein_families:_metabolism	01011_Peptidoglycan_biosynthesis_and_degradation_proteins_	41943	42076	42296	42395	43172	42769	42446	42396	42658	42356	42288	42456	42782	40220	41540	42241	42255	42106	42060	42738	42335	42499	41725	42166	41481	42895	43146	42270	40753	41798	41435	42186	43338	42452	42664	41462	41076	42553	42640	41815	42215	42213	42079	41944	42654
EC:1.3.3.11	Pyrroloquinoline-quinone_synthase	09190_Not_Included_in_Pathway_or_Brite	09191_Unclassified:_metabolism	99980_Enzymes_with_EC_numbers	5980	6177	5573	6081	5507	5478	5892	5606	5725	6226	5985	5785	5508	6602	6622	5584	6126	5746	5896	5888	6076	5970	6076	6014	5566	5685	5255	5313	6241	5806	5749	6564	5346	6477	5658	6843	6766	5641	5900	5625	6423	6185	5437	6099	6686
EC:1.3.3.14	Aclacinomycin-A_oxidase	09100_Metabolism	09109_Metabolism_of_terpenoids_and_polyketides	01057_Biosynthesis_of_type_II_polyketide_products_	77	78	100	105	74	63	56	78	95	45	85	65	96	73	79	72	61	72	70	51	111	67	56	55	69	71	61	91	144	126	102	41	109	65	54	57	130	70	47	76	54	85	39	54	84
EC:1.3.3.3	Coproporphyrinogen_oxidase	09100_Metabolism	09108_Metabolism_of_cofactors_and_vitamins	00860_Porphyrin_and_chlorophyll_metabolism_	21214	19293	18372	18494	15809	19827	19153	17522	17742	17751	18281	17378	18080	21040	17716	17601	17048	18745	18507	17946	19289	17527	18625	17982	19654	17147	16494	17823	19868	19528	18381	19118	16180	18469	16927	20021	20084	17127	16341	15823	18012	15703	19193	16588	17825
EC:1.3.3.4	Protoporphyrinogen_oxidase	09100_Metabolism	09108_Metabolism_of_cofactors_and_vitamins	00860_Porphyrin_and_chlorophyll_metabolism_	8203	8515	8824	9718	9557	8317	9163	9941	10034	8962	8845	9461	8996	8147	8607	9620	8679	8721	9003	9154	8666	9204	8225	8827	8659	9580	9769	9527	8561	8284	8566	8415	9845	8315	9078	7540	8326	8894	9854	9743	8550	9519	9539	10076	9305
EC:1.3.3.5	Bilirubin_oxidase	09100_Metabolism	09108_Metabolism_of_cofactors_and_vitamins	00860_Porphyrin_and_chlorophyll_metabolism_	40	30	29	39	41	30	23	27	38	38	28	38	39	35	27	40	32	34	46	31	42	35	40	38	45	25	33	33	38	40	43	58	25	42	39	31	32	37	56	41	35	39	38	40	33
EC:1.3.3.6	Acyl-CoA_oxidase	09100_Metabolism	09101_Carbohydrate_metabolism	00640_Propanoate_metabolism_	1063	1278	1466	1111	1409	1178	1193	1550	1369	1380	1382	1587	1400	1298	1400	1739	1527	1454	1653	1373	1063	1514	1366	1505	1478	1370	1662	1730	1414	1400	1472	1204	1505	1153	1650	1179	1067	1553	1828	2207	1529	1953	1640	1887	1362
EC:1.3.3.6	Acyl-CoA_oxidase	09100_Metabolism	09103_Lipid_metabolism	00071_Fatty_acid_degradation_	1063	1278	1466	1111	1409	1178	1193	1550	1369	1380	1382	1587	1400	1298	1400	1739	1527	1454	1653	1373	1063	1514	1366	1505	1478	1370	1662	1730	1414	1400	1472	1204	1505	1153	1650	1179	1067	1553	1828	2207	1529	1953	1640	1887	1362
EC:1.3.3.6	Acyl-CoA_oxidase	09100_Metabolism	09103_Lipid_metabolism	00592_alpha-Linolenic_acid_metabolism_	1063	1278	1466	1111	1409	1178	1193	1550	1369	1380	1382	1587	1400	1298	1400	1739	1527	1454	1653	1373	1063	1514	1366	1505	1478	1370	1662	1730	1414	1400	1472	1204	1505	1153	1650	1179	1067	1553	1828	2207	1529	1953	1640	1887	1362
EC:1.3.3.6	Acyl-CoA_oxidase	09100_Metabolism	09103_Lipid_metabolism	01040_Biosynthesis_of_unsaturated_fatty_acids_	1063	1278	1466	1111	1409	1178	1193	1550	1369	1380	1382	1587	1400	1298	1400	1739	1527	1454	1653	1373	1063	1514	1366	1505	1478	1370	1662	1730	1414	1400	1472	1204	1505	1153	1650	1179	1067	1553	1828	2207	1529	1953	1640	1887	1362
EC:1.3.3.6	Acyl-CoA_oxidase	09100_Metabolism	09106_Metabolism_of_other_amino_acids	00410_beta-Alanine_metabolism_	1063	1278	1466	1111	1409	1178	1193	1550	1369	1380	1382	1587	1400	1298	1400	1739	1527	1454	1653	1373	1063	1514	1366	1505	1478	1370	1662	1730	1414	1400	1472	1204	1505	1153	1650	1179	1067	1553	1828	2207	1529	1953	1640	1887	1362
EC:1.3.3.6	Acyl-CoA_oxidase	09130_Environmental_Information_Processing	09132_Signal_transduction	04024_cAMP_signaling_pathway_	1063	1278	1466	1111	1409	1178	1193	1550	1369	1380	1382	1587	1400	1298	1400	1739	1527	1454	1653	1373	1063	1514	1366	1505	1478	1370	1662	1730	1414	1400	1472	1204	1505	1153	1650	1179	1067	1553	1828	2207	1529	1953	1640	1887	1362
EC:1.3.3.6	Acyl-CoA_oxidase	09140_Cellular_Processes	09141_Transport_and_catabolism	04146_Peroxisome_	1063	1278	1466	1111	1409	1178	1193	1550	1369	1380	1382	1587	1400	1298	1400	1739	1527	1454	1653	1373	1063	1514	1366	1505	1478	1370	1662	1730	1414	1400	1472	1204	1505	1153	1650	1179	1067	1553	1828	2207	1529	1953	1640	1887	1362
EC:1.3.3.6	Acyl-CoA_oxidase	09150_Organismal_Systems	09152_Endocrine_system	03320_PPAR_signaling_pathway_	1063	1278	1466	1111	1409	1178	1193	1550	1369	1380	1382	1587	1400	1298	1400	1739	1527	1454	1653	1373	1063	1514	1366	1505	1478	1370	1662	1730	1414	1400	1472	1204	1505	1153	1650	1179	1067	1553	1828	2207	1529	1953	1640	1887	1362
EC:1.3.4.1	Fumarate_reductase_(CoM/CoB)	09100_Metabolism	09102_Energy_metabolism	00720_Carbon_fixation_pathways_in_prokaryotes_	108	178	113	275	163	145	255	131	173	127	94	92	123	102	140	226	103	152	148	101	146	107	258	125	119	131	162	98	109	134	129	103	122	100	106	111	110	131	223	204	186	173	283	212	154
EC:1.3.5.1	Succinate_dehydrogenase_(quinone)	09100_Metabolism	09101_Carbohydrate_metabolism	00020_Citrate_cycle_(TCA_cycle)_	86579	87828	88910	88067	89434	88464	87224	89315	89678	88876	88263	89014	89366	82117	87265	88474	89361	88169	87791	89220	87855	89104	87352	88108	85449	88480	90498	87289	84497	87834	86771	87877	90726	89408	89376	86357	86621	89410	91167	90255	89272	91120	88559	89359	88963
EC:1.3.5.1	Succinate_dehydrogenase_(quinone)	09100_Metabolism	09101_Carbohydrate_metabolism	00650_Butanoate_metabolism_	86579	87828	88910	88067	89434	88464	87224	89315	89678	88876	88263	89014	89366	82117	87265	88474	89361	88169	87791	89220	87855	89104	87352	88108	85449	88480	90498	87289	84497	87834	86771	87877	90726	89408	89376	86357	86621	89410	91167	90255	89272	91120	88559	89359	88963
EC:1.3.5.1	Succinate_dehydrogenase_(quinone)	09100_Metabolism	09102_Energy_metabolism	00190_Oxidative_phosphorylation_	86579	87828	88910	88067	89434	88464	87224	89315	89678	88876	88263	89014	89366	82117	87265	88474	89361	88169	87791	89220	87855	89104	87352	88108	85449	88480	90498	87289	84497	87834	86771	87877	90726	89408	89376	86357	86621	89410	91167	90255	89272	91120	88559	89359	88963
EC:1.3.5.1	Succinate_dehydrogenase_(quinone)	09100_Metabolism	09102_Energy_metabolism	00720_Carbon_fixation_pathways_in_prokaryotes_	86579	87828	88910	88067	89434	88464	87224	89315	89678	88876	88263	89014	89366	82117	87265	88474	89361	88169	87791	89220	87855	89104	87352	88108	85449	88480	90498	87289	84497	87834	86771	87877	90726	89408	89376	86357	86621	89410	91167	90255	89272	91120	88559	89359	88963
EC:1.3.5.1	Succinate_dehydrogenase_(quinone)	09150_Organismal_Systems	09159_Environmental_adaptation	04714_Thermogenesis_	86579	87828	88910	88067	89434	88464	87224	89315	89678	88876	88263	89014	89366	82117	87265	88474	89361	88169	87791	89220	87855	89104	87352	88108	85449	88480	90498	87289	84497	87834	86771	87877	90726	89408	89376	86357	86621	89410	91167	90255	89272	91120	88559	89359	88963
EC:1.3.5.1	Succinate_dehydrogenase_(quinone)	09160_Human_Diseases	09164_Neurodegenerative_disease	05010_Alzheimer_disease_	86579	87828	88910	88067	89434	88464	87224	89315	89678	88876	88263	89014	89366	82117	87265	88474	89361	88169	87791	89220	87855	89104	87352	88108	85449	88480	90498	87289	84497	87834	86771	87877	90726	89408	89376	86357	86621	89410	91167	90255	89272	91120	88559	89359	88963
EC:1.3.5.1	Succinate_dehydrogenase_(quinone)	09160_Human_Diseases	09164_Neurodegenerative_disease	05012_Parkinson_disease_	86579	87828	88910	88067	89434	88464	87224	89315	89678	88876	88263	89014	89366	82117	87265	88474	89361	88169	87791	89220	87855	89104	87352	88108	85449	88480	90498	87289	84497	87834	86771	87877	90726	89408	89376	86357	86621	89410	91167	90255	89272	91120	88559	89359	88963
EC:1.3.5.1	Succinate_dehydrogenase_(quinone)	09160_Human_Diseases	09164_Neurodegenerative_disease	05014_Amyotrophic_lateral_sclerosis_	86579	87828	88910	88067	89434	88464	87224	89315	89678	88876	88263	89014	89366	82117	87265	88474	89361	88169	87791	89220	87855	89104	87352	88108	85449	88480	90498	87289	84497	87834	86771	87877	90726	89408	89376	86357	86621	89410	91167	90255	89272	91120	88559	89359	88963
EC:1.3.5.1	Succinate_dehydrogenase_(quinone)	09160_Human_Diseases	09164_Neurodegenerative_disease	05016_Huntington_disease_	86579	87828	88910	88067	89434	88464	87224	89315	89678	88876	88263	89014	89366	82117	87265	88474	89361	88169	87791	89220	87855	89104	87352	88108	85449	88480	90498	87289	84497	87834	86771	87877	90726	89408	89376	86357	86621	89410	91167	90255	89272	91120	88559	89359	88963
EC:1.3.5.1	Succinate_dehydrogenase_(quinone)	09160_Human_Diseases	09164_Neurodegenerative_disease	05020_Prion_disease_	86579	87828	88910	88067	89434	88464	87224	89315	89678	88876	88263	89014	89366	82117	87265	88474	89361	88169	87791	89220	87855	89104	87352	88108	85449	88480	90498	87289	84497	87834	86771	87877	90726	89408	89376	86357	86621	89410	91167	90255	89272	91120	88559	89359	88963
EC:1.3.5.1	Succinate_dehydrogenase_(quinone)	09160_Human_Diseases	09167_Endocrine_and_metabolic_disease	04932_Non-alcoholic_fatty_liver_disease_	86579	87828	88910	88067	89434	88464	87224	89315	89678	88876	88263	89014	89366	82117	87265	88474	89361	88169	87791	89220	87855	89104	87352	88108	85449	88480	90498	87289	84497	87834	86771	87877	90726	89408	89376	86357	86621	89410	91167	90255	89272	91120	88559	89359	88963
EC:1.3.5.1	Succinate_dehydrogenase_(quinone)	09160_Human_Diseases	09171_Infectious_disease:_bacterial	05134_Legionellosis_	86579	87828	88910	88067	89434	88464	87224	89315	89678	88876	88263	89014	89366	82117	87265	88474	89361	88169	87791	89220	87855	89104	87352	88108	85449	88480	90498	87289	84497	87834	86771	87877	90726	89408	89376	86357	86621	89410	91167	90255	89272	91120	88559	89359	88963
EC:1.3.5.2	Dihydroorotate_dehydrogenase_(quinone)	09100_Metabolism	09104_Nucleotide_metabolism	00240_Pyrimidine_metabolism_	21685	20924	20401	18618	17501	20974	19498	18974	19320	19285	19418	19004	19770	21223	19520	18606	19202	20091	19502	18918	19704	19321	20552	19571	19532	17919	18218	18598	20687	19873	20262	19370	18048	19797	18773	21104	20776	18449	18602	19180	19828	18709	20698	18347	18892
EC:1.3.5.3	Protoporphyrinogen_IX_dehydrogenase_(menaquinone)	09100_Metabolism	09108_Metabolism_of_cofactors_and_vitamins	00860_Porphyrin_and_chlorophyll_metabolism_	3386	4896	4950	4417	5719	4904	3910	5056	4848	5193	4791	4522	4880	3150	4391	4712	5384	4465	4917	4528	4304	4893	4570	4920	3515	4408	5418	4679	4092	4169	4449	3964	5394	4107	5222	4295	3442	5124	5686	6375	5403	5873	4869	5102	4284
EC:1.3.5.4	Fumarate_reductase_(quinol)	09100_Metabolism	09101_Carbohydrate_metabolism	00020_Citrate_cycle_(TCA_cycle)_	87796	88888	89869	89421	90816	89599	88626	90562	90803	90241	89396	90155	90554	83363	88699	89969	90570	89599	89373	90475	88946	90342	88867	89360	86725	89591	91776	88499	85982	89059	88133	89319	92141	91320	90578	87387	87811	90547	92813	91793	90755	92546	90091	91025	90216
EC:1.3.5.4	Fumarate_reductase_(quinol)	09100_Metabolism	09101_Carbohydrate_metabolism	00620_Pyruvate_metabolism_	87796	88888	89869	89421	90816	89599	88626	90562	90803	90241	89396	90155	90554	83363	88699	89969	90570	89599	89373	90475	88946	90342	88867	89360	86725	89591	91776	88499	85982	89059	88133	89319	92141	91320	90578	87387	87811	90547	92813	91793	90755	92546	90091	91025	90216
EC:1.3.5.4	Fumarate_reductase_(quinol)	09100_Metabolism	09101_Carbohydrate_metabolism	00650_Butanoate_metabolism_	87796	88888	89869	89421	90816	89599	88626	90562	90803	90241	89396	90155	90554	83363	88699	89969	90570	89599	89373	90475	88946	90342	88867	89360	86725	89591	91776	88499	85982	89059	88133	89319	92141	91320	90578	87387	87811	90547	92813	91793	90755	92546	90091	91025	90216
EC:1.3.5.4	Fumarate_reductase_(quinol)	09100_Metabolism	09102_Energy_metabolism	00190_Oxidative_phosphorylation_	87796	88888	89869	89421	90816	89599	88626	90562	90803	90241	89396	90155	90554	83363	88699	89969	90570	89599	89373	90475	88946	90342	88867	89360	86725	89591	91776	88499	85982	89059	88133	89319	92141	91320	90578	87387	87811	90547	92813	91793	90755	92546	90091	91025	90216
EC:1.3.5.4	Fumarate_reductase_(quinol)	09100_Metabolism	09102_Energy_metabolism	00720_Carbon_fixation_pathways_in_prokaryotes_	87796	88888	89869	89421	90816	89599	88626	90562	90803	90241	89396	90155	90554	83363	88699	89969	90570	89599	89373	90475	88946	90342	88867	89360	86725	89591	91776	88499	85982	89059	88133	89319	92141	91320	90578	87387	87811	90547	92813	91793	90755	92546	90091	91025	90216
EC:1.3.5.4	Fumarate_reductase_(quinol)	09130_Environmental_Information_Processing	09132_Signal_transduction	02020_Two-component_system_	87796	88888	89869	89421	90816	89599	88626	90562	90803	90241	89396	90155	90554	83363	88699	89969	90570	89599	89373	90475	88946	90342	88867	89360	86725	89591	91776	88499	85982	89059	88133	89319	92141	91320	90578	87387	87811	90547	92813	91793	90755	92546	90091	91025	90216
EC:1.3.5.4	Fumarate_reductase_(quinol)	09160_Human_Diseases	09171_Infectious_disease:_bacterial	05134_Legionellosis_	87796	88888	89869	89421	90816	89599	88626	90562	90803	90241	89396	90155	90554	83363	88699	89969	90570	89599	89373	90475	88946	90342	88867	89360	86725	89591	91776	88499	85982	89059	88133	89319	92141	91320	90578	87387	87811	90547	92813	91793	90755	92546	90091	91025	90216
EC:1.3.5.5	15-cis-phytoene_desaturase	09100_Metabolism	09109_Metabolism_of_terpenoids_and_polyketides	00906_Carotenoid_biosynthesis_	1580	1975	3119	1158	248	5147	1804	312	1410	734	1386	1465	1387	1738	948	857	2146	1200	693	1732	1369	989	2275	501	446	164	413	495	398	775	922	695	464	2193	796	1706	1735	398	1806	901	1409	806	4305	774	289
EC:1.3.5.6	9,9'-di-cis-zeta-carotene_desaturase	09100_Metabolism	09109_Metabolism_of_terpenoids_and_polyketides	00906_Carotenoid_biosynthesis_	47	58	48	47	54	51	52	40	39	37	67	44	36	41	67	48	29	37	89	62	60	43	52	57	56	49	60	29	36	49	53	116	39	71	57	53	55	63	244	45	81	44	542	36	104
EC:1.3.7.11	2,3-bis-O-geranylgeranyl-sn-glycero-phospholipid_reductase	09100_Metabolism	09103_Lipid_metabolism	00564_Glycerophospholipid_metabolism_	9	13	5	17	18	12	8	15	14	22	9	11	9	9	13	13	12	12	16	17	20	18	10	20	14	8	25	18	14	13	8	10	20	11	21	9	16	12	15	22	14	15	37	11	24
EC:1.3.7.2	15,16-dihydrobiliverdin:ferredoxin_oxidoreductase	09100_Metabolism	09108_Metabolism_of_cofactors_and_vitamins	00860_Porphyrin_and_chlorophyll_metabolism_	0	1	0	2	0	2	1	0	0	1	1	3	1	1	0	2	2	2	1	1	3	0	0	0	3	1	2	1	1	3	0	2	0	1	1	1	2	1	1	0	3	1	2	2	2
EC:1.3.7.3	Phycoerythrobilin:ferredoxin_oxidoreductase	09100_Metabolism	09108_Metabolism_of_cofactors_and_vitamins	00860_Porphyrin_and_chlorophyll_metabolism_	0	1	0	2	0	2	1	0	0	1	1	3	1	1	1	1	2	2	1	1	3	0	0	1	3	1	2	1	1	3	0	2	0	1	1	1	2	1	1	0	3	1	2	2	2
EC:1.3.7.5	Phycocyanobilin:ferredoxin_oxidoreductase	09100_Metabolism	09108_Metabolism_of_cofactors_and_vitamins	00860_Porphyrin_and_chlorophyll_metabolism_	1577	1992	3092	1153	245	5134	1808	315	1418	729	1391	1447	1389	1707	964	854	2157	1194	691	1716	1372	965	2281	492	445	161	411	481	403	776	913	693	459	2210	795	1702	1726	402	1794	911	1407	797	4305	778	292
EC:1.3.7.7	Ferredoxin:protochlorophyllide_reductase_(ATP-dependent)	09100_Metabolism	09108_Metabolism_of_cofactors_and_vitamins	00860_Porphyrin_and_chlorophyll_metabolism_	4003	4044	4740	2381	1627	6404	3008	2070	3349	2276	2975	2883	3353	4129	3110	1908	3329	2913	3059	3337	2871	2612	3859	2633	2460	1843	2286	2205	3398	2182	3115	2372	2069	3400	2403	3301	3850	1733	3365	2167	2921	2413	6840	2086	2046
EC:1.3.7.8	Benzoyl-CoA_reductase	09100_Metabolism	09111_Xenobiotics_biodegradation_and_metabolism	00362_Benzoate_degradation_	232	353	216	558	307	279	518	233	318	239	186	154	237	201	272	415	172	294	255	193	284	181	505	237	224	232	311	148	202	258	246	193	209	197	181	217	220	253	425	385	354	303	536	382	302
EC:1.3.7.9	4-hydroxybenzoyl-CoA_reductase	NA	NA	NA	186	99	189	243	118	133	133	315	304	188	195	181	172	164	219	150	270	156	149	175	350	233	144	201	185	157	191	152	181	235	202	193	217	458	146	85	638	265	159	106	110	200	133	255	154
EC:1.3.8.1	Short-chain_acyl-CoA_dehydrogenase	09100_Metabolism	09101_Carbohydrate_metabolism	00640_Propanoate_metabolism_	12795	11805	11786	14295	13665	11428	13973	13634	13666	13358	13345	14218	13209	13491	12977	15829	12691	13644	14097	14160	13954	14154	11313	12834	15822	14997	14265	14798	13108	15085	12492	15518	14038	13747	13463	12723	13771	14518	14092	12582	13517	13215	12676	15668	14125
EC:1.3.8.1	Short-chain_acyl-CoA_dehydrogenase	09100_Metabolism	09101_Carbohydrate_metabolism	00650_Butanoate_metabolism_	12795	11805	11786	14295	13665	11428	13973	13634	13666	13358	13345	14218	13209	13491	12977	15829	12691	13644	14097	14160	13954	14154	11313	12834	15822	14997	14265	14798	13108	15085	12492	15518	14038	13747	13463	12723	13771	14518	14092	12582	13517	13215	12676	15668	14125
EC:1.3.8.1	Short-chain_acyl-CoA_dehydrogenase	09100_Metabolism	09103_Lipid_metabolism	00071_Fatty_acid_degradation_	12795	11805	11786	14295	13665	11428	13973	13634	13666	13358	13345	14218	13209	13491	12977	15829	12691	13644	14097	14160	13954	14154	11313	12834	15822	14997	14265	14798	13108	15085	12492	15518	14038	13747	13463	12723	13771	14518	14092	12582	13517	13215	12676	15668	14125
EC:1.3.8.1	Short-chain_acyl-CoA_dehydrogenase	09100_Metabolism	09105_Amino_acid_metabolism	00280_Valine,_leucine_and_isoleucine_degradation_	12795	11805	11786	14295	13665	11428	13973	13634	13666	13358	13345	14218	13209	13491	12977	15829	12691	13644	14097	14160	13954	14154	11313	12834	15822	14997	14265	14798	13108	15085	12492	15518	14038	13747	13463	12723	13771	14518	14092	12582	13517	13215	12676	15668	14125
EC:1.3.8.1	Short-chain_acyl-CoA_dehydrogenase	09100_Metabolism	09106_Metabolism_of_other_amino_acids	00410_beta-Alanine_metabolism_	12795	11805	11786	14295	13665	11428	13973	13634	13666	13358	13345	14218	13209	13491	12977	15829	12691	13644	14097	14160	13954	14154	11313	12834	15822	14997	14265	14798	13108	15085	12492	15518	14038	13747	13463	12723	13771	14518	14092	12582	13517	13215	12676	15668	14125
EC:1.3.8.10	Cyclohex-1-ene-1-carbonyl-CoA_dehydrogenase	09100_Metabolism	09111_Xenobiotics_biodegradation_and_metabolism	00362_Benzoate_degradation_	2	2	0	1	0	0	1	0	1	0	0	0	2	0	0	0	1	0	1	0	1	0	0	1	1	0	0	3	1	1	0	1	1	3	0	2	0	0	4	0	3	0	14	0	12
EC:1.3.8.11	Cyclohexane-1-carbonyl-CoA_dehydrogenase	09100_Metabolism	09111_Xenobiotics_biodegradation_and_metabolism	00362_Benzoate_degradation_	2	2	0	1	0	0	0	0	1	0	0	0	2	0	0	0	1	0	1	0	1	0	0	1	1	0	0	3	1	2	0	1	1	3	0	2	0	0	4	0	4	0	14	0	12
EC:1.3.8.12	(2S)-methylsuccinyl-CoA_dehydrogenase	09100_Metabolism	09101_Carbohydrate_metabolism	00630_Glyoxylate_and_dicarboxylate_metabolism_	5998	5627	5651	5371	5727	5110	5311	5558	5963	5935	5394	5804	5555	6137	5910	5694	5190	5900	6204	5485	5549	5762	5085	6024	6226	6552	5688	6446	6208	5789	5504	6163	5565	6325	5634	4897	5417	5660	5912	5644	5331	5879	4632	6492	5512
EC:1.3.8.2	4,4'-diapophytoene_desaturase_(4,4'-diapolycopene-forming)	09100_Metabolism	09109_Metabolism_of_terpenoids_and_polyketides	00906_Carotenoid_biosynthesis_	0	0	1	0	0	0	0	0	0	2	0	0	1	0	0	0	0	0	1	0	0	0	2	0	0	0	0	2	0	0	0	0	0	0	0	0	0	0	0	0	0	0	3	0	0
EC:1.3.8.3	(R)-benzylsuccinyl-CoA_dehydrogenase	09100_Metabolism	09111_Xenobiotics_biodegradation_and_metabolism	00623_Toluene_degradation_	108	174	100	276	153	133	252	111	153	117	87	74	115	87	136	205	89	143	123	89	143	88	249	119	101	113	152	75	97	117	120	96	107	97	86	99	105	120	208	187	179	153	267	185	159
EC:1.3.8.4	Isovaleryl-CoA_dehydrogenase	09100_Metabolism	09105_Amino_acid_metabolism	00280_Valine,_leucine_and_isoleucine_degradation_	12925	11959	10591	12086	10453	10363	11783	11545	11507	11776	11705	11531	11311	14521	12392	11513	10739	12106	12465	11531	11939	11659	11364	11885	13493	12098	10772	11714	13821	12569	12911	13278	10849	12008	10924	13192	13562	11783	10642	10567	11740	11307	10271	11554	12424
EC:1.3.8.6	Glutaryl-CoA_dehydrogenase_(ETF)	09100_Metabolism	09103_Lipid_metabolism	00071_Fatty_acid_degradation_	21858	20156	19517	19671	19279	17641	19555	21184	20109	20657	20234	20012	20332	21332	20880	20881	19476	21109	21321	19667	20356	20310	19532	20849	22432	20015	20342	21378	22310	22524	21117	20811	20090	19744	20486	20967	21084	20668	19516	20989	20528	20618	18709	20835	20444
EC:1.3.8.6	Glutaryl-CoA_dehydrogenase_(ETF)	09100_Metabolism	09105_Amino_acid_metabolism	00310_Lysine_degradation_	21858	20156	19517	19671	19279	17641	19555	21184	20109	20657	20234	20012	20332	21332	20880	20881	19476	21109	21321	19667	20356	20310	19532	20849	22432	20015	20342	21378	22310	22524	21117	20811	20090	19744	20486	20967	21084	20668	19516	20989	20528	20618	18709	20835	20444
EC:1.3.8.6	Glutaryl-CoA_dehydrogenase_(ETF)	09100_Metabolism	09105_Amino_acid_metabolism	00380_Tryptophan_metabolism_	21858	20156	19517	19671	19279	17641	19555	21184	20109	20657	20234	20012	20332	21332	20880	20881	19476	21109	21321	19667	20356	20310	19532	20849	22432	20015	20342	21378	22310	22524	21117	20811	20090	19744	20486	20967	21084	20668	19516	20989	20528	20618	18709	20835	20444
EC:1.3.8.6	Glutaryl-CoA_dehydrogenase_(ETF)	09100_Metabolism	09111_Xenobiotics_biodegradation_and_metabolism	00362_Benzoate_degradation_	21858	20156	19517	19671	19279	17641	19555	21184	20109	20657	20234	20012	20332	21332	20880	20881	19476	21109	21321	19667	20356	20310	19532	20849	22432	20015	20342	21378	22310	22524	21117	20811	20090	19744	20486	20967	21084	20668	19516	20989	20528	20618	18709	20835	20444
EC:1.3.8.7	Medium-chain_acyl-CoA_dehydrogenase	09100_Metabolism	09103_Lipid_metabolism	00071_Fatty_acid_degradation_	73845	71696	71445	72421	72813	66303	71229	73948	73501	76149	72080	76276	70869	78057	76459	77906	70963	77462	78846	73179	72167	74093	70103	75628	80761	78230	73166	80159	75321	78916	71844	78584	72139	75275	74558	70524	70493	75525	77265	79761	74668	78562	68213	84535	74250
EC:1.3.8.7	Medium-chain_acyl-CoA_dehydrogenase	09100_Metabolism	09105_Amino_acid_metabolism	00280_Valine,_leucine_and_isoleucine_degradation_	73845	71696	71445	72421	72813	66303	71229	73948	73501	76149	72080	76276	70869	78057	76459	77906	70963	77462	78846	73179	72167	74093	70103	75628	80761	78230	73166	80159	75321	78916	71844	78584	72139	75275	74558	70524	70493	75525	77265	79761	74668	78562	68213	84535	74250
EC:1.3.8.7	Medium-chain_acyl-CoA_dehydrogenase	09150_Organismal_Systems	09152_Endocrine_system	03320_PPAR_signaling_pathway_	73845	71696	71445	72421	72813	66303	71229	73948	73501	76149	72080	76276	70869	78057	76459	77906	70963	77462	78846	73179	72167	74093	70103	75628	80761	78230	73166	80159	75321	78916	71844	78584	72139	75275	74558	70524	70493	75525	77265	79761	74668	78562	68213	84535	74250
EC:1.3.8.8	Long-chain-acyl-CoA_dehydrogenase	09100_Metabolism	09103_Lipid_metabolism	00071_Fatty_acid_degradation_	1192	1287	924	810	790	645	837	1109	1158	924	959	996	1008	1658	1349	772	732	1050	1229	910	908	1018	1086	1202	1119	947	1018	1046	1604	918	1205	940	855	710	1011	893	1364	898	655	950	1044	884	918	870	932
EC:1.3.8.8	Long-chain-acyl-CoA_dehydrogenase	09150_Organismal_Systems	09152_Endocrine_system	03320_PPAR_signaling_pathway_	1192	1287	924	810	790	645	837	1109	1158	924	959	996	1008	1658	1349	772	732	1050	1229	910	908	1018	1086	1202	1119	947	1018	1046	1604	918	1205	940	855	710	1011	893	1364	898	655	950	1044	884	918	870	932
EC:1.3.98.1	Dihydroorotate_oxidase_(fumarate)	09100_Metabolism	09104_Nucleotide_metabolism	00240_Pyrimidine_metabolism_	5818	6856	6776	7645	7727	7070	6485	6426	6856	6990	6804	6348	6280	4297	5713	5751	6443	5827	5862	6552	6907	6396	5338	6276	5080	6371	6990	5388	5814	5067	5960	5930	7394	5614	6159	5771	6113	6420	6239	5715	6232	5816	6171	5318	6607
EC:1.3.99.12	2-methylacyl-CoA_dehydrogenase	09100_Metabolism	09103_Lipid_metabolism	00071_Fatty_acid_degradation_	278	275	317	455	348	287	288	469	458	301	397	356	312	261	377	299	450	316	310	386	500	396	333	356	289	385	427	329	299	374	400	444	424	677	339	234	874	475	340	251	294	392	316	417	415
EC:1.3.99.12	2-methylacyl-CoA_dehydrogenase	09100_Metabolism	09105_Amino_acid_metabolism	00280_Valine,_leucine_and_isoleucine_degradation_	278	275	317	455	348	287	288	469	458	301	397	356	312	261	377	299	450	316	310	386	500	396	333	356	289	385	427	329	299	374	400	444	424	677	339	234	874	475	340	251	294	392	316	417	415
EC:1.3.99.16	Isoquinoline_1-oxidoreductase	09190_Not_Included_in_Pathway_or_Brite	09191_Unclassified:_metabolism	99980_Enzymes_with_EC_numbers	50278	48166	40944	45473	40781	39004	46053	43810	42830	44424	44637	41741	40800	52920	49452	42070	40619	43357	46186	41503	45276	43584	42875	46060	48361	42781	40950	43676	51412	47829	44840	47994	39690	43159	42070	51086	51774	43062	36176	37986	46059	36754	37296	40477	46524
EC:1.3.99.22	Coproporphyrinogen_dehydrogenase	NA	NA	NA	61968	61345	60025	59645	58292	61716	60965	58804	59260	58960	59451	58806	59452	60122	58700	58236	58255	59263	58891	59025	60532	59179	59633	59048	58808	58192	58131	58033	59992	58925	59878	59679	58539	59405	58493	61079	60716	58165	57108	56324	59409	56345	59631	56715	59103
EC:1.3.99.23	All-trans-retinol_13,14-reductase	09100_Metabolism	09108_Metabolism_of_cofactors_and_vitamins	00830_Retinol_metabolism_	1340	952	1122	1145	1106	934	1121	1327	1157	1098	1247	1065	1157	1038	982	1151	992	1120	1153	1202	1316	1137	814	1190	1368	1074	1129	1341	1265	1569	1025	993	1334	938	1196	930	1128	1159	894	949	929	746	890	1065	985
EC:1.3.99.26	All-trans-zeta-carotene_desaturase	09100_Metabolism	09109_Metabolism_of_terpenoids_and_polyketides	00906_Carotenoid_biosynthesis_	8580	8222	8051	8365	8824	7730	7673	8739	8370	8351	8569	7475	8425	7073	7142	7592	7600	7755	8356	7619	8910	8486	6908	8418	7785	7724	8682	8132	8808	8052	7479	7704	8819	7434	7662	7475	8521	8019	7201	6970	7593	6849	7557	7069	7947
EC:1.3.99.27	1-hydroxycarotenoid_3,4-desaturase	09100_Metabolism	09109_Metabolism_of_terpenoids_and_polyketides	00906_Carotenoid_biosynthesis_	847	675	544	530	506	426	488	632	702	503	549	552	705	886	776	445	439	618	803	623	567	631	582	768	783	664	569	646	1066	564	756	701	574	478	591	556	839	506	441	445	502	591	472	522	652
EC:1.3.99.28	Phytoene_desaturase_(neurosporene-forming)	09100_Metabolism	09109_Metabolism_of_terpenoids_and_polyketides	00906_Carotenoid_biosynthesis_	8565	8271	8063	8375	8791	7740	7683	8800	8372	8363	8538	7454	8450	7064	7131	7576	7613	7752	8418	7633	8921	8489	6936	8454	7800	7766	8656	8130	8813	8072	7542	7710	8835	7426	7679	7470	8546	8003	7191	6961	7572	6824	7554	7099	7886
EC:1.3.99.29	Phytoene_desaturase_(zeta-carotene-forming)	09100_Metabolism	09109_Metabolism_of_terpenoids_and_polyketides	00906_Carotenoid_biosynthesis_	8598	8271	8035	8394	8785	7726	7679	8754	8342	8357	8554	7451	8455	7091	7133	7562	7583	7731	8386	7628	8894	8449	6931	8466	7755	7775	8687	8148	8797	8084	7490	7744	8815	7456	7678	7486	8595	8000	7231	6973	7621	6833	7579	7055	7905
EC:1.3.99.31	Phytoene_desaturase_(lycopene-forming)	09100_Metabolism	09109_Metabolism_of_terpenoids_and_polyketides	00906_Carotenoid_biosynthesis_	8563	8279	8084	8377	8808	7699	7667	8760	8370	8355	8537	7439	8438	7080	7127	7567	7588	7724	8415	7637	8915	8452	6925	8457	7751	7771	8690	8135	8772	8054	7523	7712	8808	7403	7695	7495	8597	7986	7217	6943	7597	6842	7552	7099	7905
EC:1.3.99.32	Glutaryl-CoA_dehydrogenase_(acceptor)	09100_Metabolism	09111_Xenobiotics_biodegradation_and_metabolism	00362_Benzoate_degradation_	557	632	658	802	1100	695	829	683	723	637	746	769	749	620	734	1028	761	745	665	748	815	828	785	746	708	970	864	724	662	665	627	817	826	720	786	603	692	792	834	790	665	730	860	777	884
EC:1.3.99.33	Urocanate_reductase	09100_Metabolism	09105_Amino_acid_metabolism	00340_Histidine_metabolism_	0	0	0	0	26	0	0	0	0	0	9	0	0	8	0	13	0	0	8	0	0	12	0	7	0	0	12	8	0	8	0	0	0	0	0	0	10	11	0	10	0	11	0	0	0
EC:1.3.99.35	Chlorophyllide_a_reductase	NA	NA	NA	2185	1823	1384	1071	1184	1044	1062	1543	1740	1255	1293	1209	1760	2292	1906	897	987	1538	2072	1429	1274	1446	1422	1902	1815	1530	1538	1556	2817	1249	1994	1478	1327	984	1380	1388	1971	1163	949	1048	1221	1383	1207	1130	1455
EC:1.3.99.4	3-oxosteroid_1-dehydrogenase	09100_Metabolism	09111_Xenobiotics_biodegradation_and_metabolism	00984_Steroid_degradation_	1298	1138	1103	886	989	863	863	1169	1177	1015	1067	1038	1144	1521	1266	1003	876	1148	1506	1042	986	1133	1073	1317	1225	1089	1110	1319	1656	1037	1280	1055	1032	967	1092	920	1278	1058	935	1324	1059	1129	1078	1115	986
EC:1.3.99.5	3-oxo-5-alpha-steroid_4-dehydrogenase_(acceptor)	09100_Metabolism	09111_Xenobiotics_biodegradation_and_metabolism	00984_Steroid_degradation_	182	117	121	159	140	85	159	128	151	159	151	156	202	128	105	153	137	177	156	125	150	158	140	122	117	126	128	151	114	112	143	130	141	118	137	103	153	122	154	182	157	169	126	151	134
EC:1.3.99.8	2-furoyl-CoA_dehydrogenase	09100_Metabolism	09111_Xenobiotics_biodegradation_and_metabolism	00365_Furfural_degradation_	468	591	597	579	594	483	668	711	645	568	504	629	551	495	614	805	624	655	635	531	468	510	743	608	524	570	681	709	592	566	607	509	549	490	671	501	417	602	814	897	632	941	694	753	560
EC:1.4.1.1	Alanine_dehydrogenase	09100_Metabolism	09105_Amino_acid_metabolism	00250_Alanine,_aspartate_and_glutamate_metabolism_	40836	40332	42065	40615	41347	41455	40341	42110	41685	42193	41268	40996	41819	38201	40427	40961	42537	41067	41805	41693	40611	41472	40681	41320	40159	41180	42365	42483	38641	41503	39467	40448	42373	42094	42334	39265	39455	41865	42791	43194	41500	42596	41191	42585	40307
EC:1.4.1.1	Alanine_dehydrogenase	09100_Metabolism	09106_Metabolism_of_other_amino_acids	00430_Taurine_and_hypotaurine_metabolism_	40836	40332	42065	40615	41347	41455	40341	42110	41685	42193	41268	40996	41819	38201	40427	40961	42537	41067	41805	41693	40611	41472	40681	41320	40159	41180	42365	42483	38641	41503	39467	40448	42373	42094	42334	39265	39455	41865	42791	43194	41500	42596	41191	42585	40307
EC:1.4.1.11	L-erythro-3,5-diaminohexanoate_dehydrogenase	09100_Metabolism	09105_Amino_acid_metabolism	00310_Lysine_degradation_	1064	1002	975	1200	1042	1017	1109	1098	1165	1154	1149	1252	1195	1225	1032	1330	1064	1144	1263	1231	1151	1344	846	1141	1284	1186	1145	1197	1120	1176	971	1331	1274	1166	1078	1061	979	1093	1359	1168	1209	1219	1217	1414	1313
EC:1.4.1.13	Glutamate_synthase_(NADPH)	09100_Metabolism	09102_Energy_metabolism	00910_Nitrogen_metabolism_	78914	78648	78397	79066	81635	76114	79675	80022	79120	79725	79088	79831	79707	79832	80487	80292	79012	80221	79318	79386	79040	80020	79354	80445	80257	81652	80137	81474	79047	79598	79514	78957	80115	78292	80826	78553	78208	80459	78687	80231	78748	80215	75869	80312	80372
EC:1.4.1.13	Glutamate_synthase_(NADPH)	09100_Metabolism	09105_Amino_acid_metabolism	00250_Alanine,_aspartate_and_glutamate_metabolism_	78914	78648	78397	79066	81635	76114	79675	80022	79120	79725	79088	79831	79707	79832	80487	80292	79012	80221	79318	79386	79040	80020	79354	80445	80257	81652	80137	81474	79047	79598	79514	78957	80115	78292	80826	78553	78208	80459	78687	80231	78748	80215	75869	80312	80372
EC:1.4.1.13	Glutamate_synthase_(NADPH)	09180_Brite_Hierarchies	09181_Protein_families:_metabolism	01002_Peptidases_and_inhibitors_	78914	78648	78397	79066	81635	76114	79675	80022	79120	79725	79088	79831	79707	79832	80487	80292	79012	80221	79318	79386	79040	80020	79354	80445	80257	81652	80137	81474	79047	79598	79514	78957	80115	78292	80826	78553	78208	80459	78687	80231	78748	80215	75869	80312	80372
EC:1.4.1.14	Glutamate_synthase_(NADH)	09100_Metabolism	09102_Energy_metabolism	00910_Nitrogen_metabolism_	78892	78646	78392	79083	81601	76232	79596	80176	79168	79866	79061	79779	79609	79740	80463	80224	78923	80252	79479	79444	79163	79970	79362	80447	80445	81574	80250	81498	79116	79538	79584	79029	79982	78237	80763	78525	78306	80426	78608	80248	78760	80146	75815	80343	80403
EC:1.4.1.14	Glutamate_synthase_(NADH)	09100_Metabolism	09105_Amino_acid_metabolism	00250_Alanine,_aspartate_and_glutamate_metabolism_	78892	78646	78392	79083	81601	76232	79596	80176	79168	79866	79061	79779	79609	79740	80463	80224	78923	80252	79479	79444	79163	79970	79362	80447	80445	81574	80250	81498	79116	79538	79584	79029	79982	78237	80763	78525	78306	80426	78608	80248	78760	80146	75815	80343	80403
EC:1.4.1.16	Diaminopimelate_dehydrogenase	09100_Metabolism	09105_Amino_acid_metabolism	00300_Lysine_biosynthesis_	185	273	126	373	192	183	357	163	197	213	158	122	174	123	179	279	150	210	163	137	230	134	349	161	135	152	217	110	121	150	191	171	164	159	134	173	149	152	268	226	228	212	331	263	221
EC:1.4.1.18	Lysine_6-dehydrogenase	09100_Metabolism	09110_Biosynthesis_of_other_secondary_metabolites	00960_Tropane,_piperidine_and_pyridine_alkaloid_biosynthesis_	257	265	194	345	261	163	364	247	204	209	263	211	291	186	244	330	201	267	251	240	309	266	368	264	181	300	316	221	224	222	234	373	258	237	240	253	325	224	294	151	228	263	302	191	377
EC:1.4.1.2	Glutamate_dehydrogenase	09100_Metabolism	09102_Energy_metabolism	00910_Nitrogen_metabolism_	13899	14394	13357	13829	13530	12562	13759	13873	13356	14008	13321	13960	14213	15010	15207	14211	13775	14817	14566	13656	13401	13920	15229	14667	14071	14143	13811	13404	15425	13750	15337	14123	13451	12945	14058	14587	14209	13661	14765	15759	14712	15884	13658	14432	15079
EC:1.4.1.2	Glutamate_dehydrogenase	09100_Metabolism	09105_Amino_acid_metabolism	00250_Alanine,_aspartate_and_glutamate_metabolism_	13899	14394	13357	13829	13530	12562	13759	13873	13356	14008	13321	13960	14213	15010	15207	14211	13775	14817	14566	13656	13401	13920	15229	14667	14071	14143	13811	13404	15425	13750	15337	14123	13451	12945	14058	14587	14209	13661	14765	15759	14712	15884	13658	14432	15079
EC:1.4.1.2	Glutamate_dehydrogenase	09100_Metabolism	09105_Amino_acid_metabolism	00220_Arginine_biosynthesis_	13899	14394	13357	13829	13530	12562	13759	13873	13356	14008	13321	13960	14213	15010	15207	14211	13775	14817	14566	13656	13401	13920	15229	14667	14071	14143	13811	13404	15425	13750	15337	14123	13451	12945	14058	14587	14209	13661	14765	15759	14712	15884	13658	14432	15079
EC:1.4.1.2	Glutamate_dehydrogenase	09100_Metabolism	09106_Metabolism_of_other_amino_acids	00430_Taurine_and_hypotaurine_metabolism_	13899	14394	13357	13829	13530	12562	13759	13873	13356	14008	13321	13960	14213	15010	15207	14211	13775	14817	14566	13656	13401	13920	15229	14667	14071	14143	13811	13404	15425	13750	15337	14123	13451	12945	14058	14587	14209	13661	14765	15759	14712	15884	13658	14432	15079
EC:1.4.1.20	Phenylalanine_dehydrogenase	09100_Metabolism	09105_Amino_acid_metabolism	00350_Tyrosine_metabolism_	4	7	8	24	14	8	9	17	6	7	9	20	19	9	17	14	10	16	11	14	13	8	10	16	12	8	17	4	11	10	13	9	11	14	9	8	10	16	28	21	19	36	27	23	17
EC:1.4.1.20	Phenylalanine_dehydrogenase	09100_Metabolism	09105_Amino_acid_metabolism	00360_Phenylalanine_metabolism_	4	7	8	24	14	8	9	17	6	7	9	20	19	9	17	14	10	16	11	14	13	8	10	16	12	8	17	4	11	10	13	9	11	14	9	8	10	16	28	21	19	36	27	23	17
EC:1.4.1.20	Phenylalanine_dehydrogenase	09100_Metabolism	09105_Amino_acid_metabolism	00400_Phenylalanine,_tyrosine_and_tryptophan_biosynthesis_	4	7	8	24	14	8	9	17	6	7	9	20	19	9	17	14	10	16	11	14	13	8	10	16	12	8	17	4	11	10	13	9	11	14	9	8	10	16	28	21	19	36	27	23	17
EC:1.4.1.21	Aspartate_dehydrogenase	09100_Metabolism	09108_Metabolism_of_cofactors_and_vitamins	00760_Nicotinate_and_nicotinamide_metabolism_	3284	3080	3633	3651	3875	3530	3683	2699	3190	3617	3289	3659	2854	3145	3700	3407	3195	3833	2912	3143	3826	3304	3240	3276	3710	3940	2881	3128	3085	3316	3003	3785	2934	3465	3047	2601	3233	3057	3421	2620	2897	3216	2843	3497	3624
EC:1.4.1.23	Valine_dehydrogenase_(NAD(+))	09100_Metabolism	09105_Amino_acid_metabolism	00280_Valine,_leucine_and_isoleucine_degradation_	496	606	707	550	704	556	498	770	617	633	689	692	665	755	738	818	723	648	809	655	437	747	630	725	780	661	785	891	754	724	700	535	742	566	812	523	519	763	827	1134	742	838	917	974	637
EC:1.4.1.24	3-dehydroquinate_synthase_II	09100_Metabolism	09105_Amino_acid_metabolism	00400_Phenylalanine,_tyrosine_and_tryptophan_biosynthesis_	10	15	7	22	20	13	10	16	13	20	11	12	12	8	14	15	12	13	16	15	21	17	12	21	15	14	27	18	16	13	8	13	27	12	23	9	15	13	17	26	16	20	46	14	24
EC:1.4.1.3	Glutamate_dehydrogenase_(NAD(P)(+))	09100_Metabolism	09102_Energy_metabolism	00910_Nitrogen_metabolism_	22187	22575	22462	23222	22252	23971	23402	21343	22374	21430	22614	22024	21734	20187	20124	20626	21505	20646	20561	22620	23135	21909	20146	20916	21024	21283	22083	20739	19795	21137	20258	21705	22303	22335	21138	21538	22919	21983	19950	17496	21255	18397	21879	19097	21636
EC:1.4.1.3	Glutamate_dehydrogenase_(NAD(P)(+))	09100_Metabolism	09105_Amino_acid_metabolism	00250_Alanine,_aspartate_and_glutamate_metabolism_	22187	22575	22462	23222	22252	23971	23402	21343	22374	21430	22614	22024	21734	20187	20124	20626	21505	20646	20561	22620	23135	21909	20146	20916	21024	21283	22083	20739	19795	21137	20258	21705	22303	22335	21138	21538	22919	21983	19950	17496	21255	18397	21879	19097	21636
EC:1.4.1.3	Glutamate_dehydrogenase_(NAD(P)(+))	09100_Metabolism	09105_Amino_acid_metabolism	00220_Arginine_biosynthesis_	22187	22575	22462	23222	22252	23971	23402	21343	22374	21430	22614	22024	21734	20187	20124	20626	21505	20646	20561	22620	23135	21909	20146	20916	21024	21283	22083	20739	19795	21137	20258	21705	22303	22335	21138	21538	22919	21983	19950	17496	21255	18397	21879	19097	21636
EC:1.4.1.3	Glutamate_dehydrogenase_(NAD(P)(+))	09100_Metabolism	09106_Metabolism_of_other_amino_acids	00471_D-Glutamine_and_D-glutamate_metabolism_	22187	22575	22462	23222	22252	23971	23402	21343	22374	21430	22614	22024	21734	20187	20124	20626	21505	20646	20561	22620	23135	21909	20146	20916	21024	21283	22083	20739	19795	21137	20258	21705	22303	22335	21138	21538	22919	21983	19950	17496	21255	18397	21879	19097	21636
EC:1.4.1.3	Glutamate_dehydrogenase_(NAD(P)(+))	09140_Cellular_Processes	09143_Cell_growth_and_death	04217_Necroptosis_	22187	22575	22462	23222	22252	23971	23402	21343	22374	21430	22614	22024	21734	20187	20124	20626	21505	20646	20561	22620	23135	21909	20146	20916	21024	21283	22083	20739	19795	21137	20258	21705	22303	22335	21138	21538	22919	21983	19950	17496	21255	18397	21879	19097	21636
EC:1.4.1.3	Glutamate_dehydrogenase_(NAD(P)(+))	09150_Organismal_Systems	09155_Excretory_system	04964_Proximal_tubule_bicarbonate_reclamation_	22187	22575	22462	23222	22252	23971	23402	21343	22374	21430	22614	22024	21734	20187	20124	20626	21505	20646	20561	22620	23135	21909	20146	20916	21024	21283	22083	20739	19795	21137	20258	21705	22303	22335	21138	21538	22919	21983	19950	17496	21255	18397	21879	19097	21636
EC:1.4.1.3	Glutamate_dehydrogenase_(NAD(P)(+))	09180_Brite_Hierarchies	09183_Protein_families:_signaling_and_cellular_processes	04147_Exosome_	22187	22575	22462	23222	22252	23971	23402	21343	22374	21430	22614	22024	21734	20187	20124	20626	21505	20646	20561	22620	23135	21909	20146	20916	21024	21283	22083	20739	19795	21137	20258	21705	22303	22335	21138	21538	22919	21983	19950	17496	21255	18397	21879	19097	21636
EC:1.4.1.4	Glutamate_dehydrogenase_(NADP(+))	09100_Metabolism	09102_Energy_metabolism	00910_Nitrogen_metabolism_	9313	9211	10771	8374	8616	12114	9426	7878	9094	8791	8720	8986	9129	8965	9027	8427	9714	9257	8164	9207	9410	8579	9965	8428	8541	8095	8316	8404	7954	8535	8583	8119	8288	10439	8717	8065	9089	8250	9446	8990	8615	8470	11225	8874	7797
EC:1.4.1.4	Glutamate_dehydrogenase_(NADP(+))	09100_Metabolism	09105_Amino_acid_metabolism	00250_Alanine,_aspartate_and_glutamate_metabolism_	9313	9211	10771	8374	8616	12114	9426	7878	9094	8791	8720	8986	9129	8965	9027	8427	9714	9257	8164	9207	9410	8579	9965	8428	8541	8095	8316	8404	7954	8535	8583	8119	8288	10439	8717	8065	9089	8250	9446	8990	8615	8470	11225	8874	7797
EC:1.4.1.4	Glutamate_dehydrogenase_(NADP(+))	09100_Metabolism	09105_Amino_acid_metabolism	00220_Arginine_biosynthesis_	9313	9211	10771	8374	8616	12114	9426	7878	9094	8791	8720	8986	9129	8965	9027	8427	9714	9257	8164	9207	9410	8579	9965	8428	8541	8095	8316	8404	7954	8535	8583	8119	8288	10439	8717	8065	9089	8250	9446	8990	8615	8470	11225	8874	7797
EC:1.4.1.9	Leucine_dehydrogenase	09100_Metabolism	09105_Amino_acid_metabolism	00280_Valine,_leucine_and_isoleucine_degradation_	9820	8753	8780	9465	8508	7937	9198	10420	9727	10100	9365	9834	9615	9876	9093	10405	9319	10189	10773	9606	9333	9738	8852	9620	10223	9661	9859	11256	9831	10774	10105	9888	9862	8434	10093	8839	9282	10050	9886	10694	9531	10656	8716	10625	9123
EC:1.4.1.9	Leucine_dehydrogenase	09100_Metabolism	09105_Amino_acid_metabolism	00290_Valine,_leucine_and_isoleucine_biosynthesis_	9820	8753	8780	9465	8508	7937	9198	10420	9727	10100	9365	9834	9615	9876	9093	10405	9319	10189	10773	9606	9333	9738	8852	9620	10223	9661	9859	11256	9831	10774	10105	9888	9862	8434	10093	8839	9282	10050	9886	10694	9531	10656	8716	10625	9123
EC:1.4.3.10	Putrescine_oxidase	09100_Metabolism	09105_Amino_acid_metabolism	00330_Arginine_and_proline_metabolism_	53	55	81	46	70	62	53	59	85	75	71	96	80	67	57	89	77	65	79	83	46	81	63	92	83	68	91	99	63	73	83	57	83	68	86	64	69	99	85	106	87	85	89	89	55
EC:1.4.3.16	L-aspartate_oxidase	09100_Metabolism	09105_Amino_acid_metabolism	00250_Alanine,_aspartate_and_glutamate_metabolism_	39130	39011	39198	38751	39290	38834	39144	39893	39784	39277	39432	40148	39972	37823	38962	39101	39952	38770	39135	40264	38658	39837	39337	39215	38200	39858	40314	39723	37343	39201	38158	39341	40355	40297	40452	38680	38384	40283	39809	39221	39341	39842	38894	39434	39711
EC:1.4.3.16	L-aspartate_oxidase	09100_Metabolism	09108_Metabolism_of_cofactors_and_vitamins	00760_Nicotinate_and_nicotinamide_metabolism_	39130	39011	39198	38751	39290	38834	39144	39893	39784	39277	39432	40148	39972	37823	38962	39101	39952	38770	39135	40264	38658	39837	39337	39215	38200	39858	40314	39723	37343	39201	38158	39341	40355	40297	40452	38680	38384	40283	39809	39221	39341	39842	38894	39434	39711
EC:1.4.3.19	Glycine_oxidase	09100_Metabolism	09108_Metabolism_of_cofactors_and_vitamins	00730_Thiamine_metabolism_	11900	11951	11716	11773	12067	10912	10864	12579	11935	12715	12121	12352	11846	13126	12608	12720	12416	12539	12814	11613	11468	12228	12943	12764	12353	12041	12054	12648	12947	12186	12661	12102	11969	12560	12445	12334	11905	12546	12816	14478	12445	13244	12461	13604	11699
EC:1.4.3.20	L-lysine_6-oxidase	09190_Not_Included_in_Pathway_or_Brite	09191_Unclassified:_metabolism	99980_Enzymes_with_EC_numbers	0	0	1	1	1	0	0	1	0	0	2	0	0	0	1	0	0	0	0	0	0	0	0	0	0	1	0	0	0	0	0	1	1	0	0	1	1	0	1	0	3	0	1	0	0
EC:1.4.3.21	Primary-amine_oxidase	09100_Metabolism	09105_Amino_acid_metabolism	00260_Glycine,_serine_and_threonine_metabolism_	2136	2688	2935	2331	2869	2489	2667	3439	2876	2792	2598	3307	3039	2892	3113	3504	3331	3131	3391	3491	2401	2880	3123	3284	2927	3072	3269	3409	3090	2895	2958	2756	2926	2656	3401	2675	2487	3146	4540	4595	3153	5583	3347	4076	3400
EC:1.4.3.21	Primary-amine_oxidase	09100_Metabolism	09105_Amino_acid_metabolism	00350_Tyrosine_metabolism_	2136	2688	2935	2331	2869	2489	2667	3439	2876	2792	2598	3307	3039	2892	3113	3504	3331	3131	3391	3491	2401	2880	3123	3284	2927	3072	3269	3409	3090	2895	2958	2756	2926	2656	3401	2675	2487	3146	4540	4595	3153	5583	3347	4076	3400
EC:1.4.3.21	Primary-amine_oxidase	09100_Metabolism	09105_Amino_acid_metabolism	00360_Phenylalanine_metabolism_	2136	2688	2935	2331	2869	2489	2667	3439	2876	2792	2598	3307	3039	2892	3113	3504	3331	3131	3391	3491	2401	2880	3123	3284	2927	3072	3269	3409	3090	2895	2958	2756	2926	2656	3401	2675	2487	3146	4540	4595	3153	5583	3347	4076	3400
EC:1.4.3.21	Primary-amine_oxidase	09100_Metabolism	09106_Metabolism_of_other_amino_acids	00410_beta-Alanine_metabolism_	2136	2688	2935	2331	2869	2489	2667	3439	2876	2792	2598	3307	3039	2892	3113	3504	3331	3131	3391	3491	2401	2880	3123	3284	2927	3072	3269	3409	3090	2895	2958	2756	2926	2656	3401	2675	2487	3146	4540	4595	3153	5583	3347	4076	3400
EC:1.4.3.21	Primary-amine_oxidase	09100_Metabolism	09110_Biosynthesis_of_other_secondary_metabolites	00950_Isoquinoline_alkaloid_biosynthesis_	2136	2688	2935	2331	2869	2489	2667	3439	2876	2792	2598	3307	3039	2892	3113	3504	3331	3131	3391	3491	2401	2880	3123	3284	2927	3072	3269	3409	3090	2895	2958	2756	2926	2656	3401	2675	2487	3146	4540	4595	3153	5583	3347	4076	3400
EC:1.4.3.21	Primary-amine_oxidase	09100_Metabolism	09110_Biosynthesis_of_other_secondary_metabolites	00960_Tropane,_piperidine_and_pyridine_alkaloid_biosynthesis_	2136	2688	2935	2331	2869	2489	2667	3439	2876	2792	2598	3307	3039	2892	3113	3504	3331	3131	3391	3491	2401	2880	3123	3284	2927	3072	3269	3409	3090	2895	2958	2756	2926	2656	3401	2675	2487	3146	4540	4595	3153	5583	3347	4076	3400
EC:1.4.3.3	D-amino-acid_oxidase	09100_Metabolism	09105_Amino_acid_metabolism	00260_Glycine,_serine_and_threonine_metabolism_	641	659	840	784	710	705	618	966	887	852	795	796	716	793	851	861	878	759	906	759	791	941	690	871	872	714	884	894	823	849	862	669	902	976	806	584	1104	951	911	1083	841	885	865	1147	677
EC:1.4.3.3	D-amino-acid_oxidase	09100_Metabolism	09105_Amino_acid_metabolism	00330_Arginine_and_proline_metabolism_	641	659	840	784	710	705	618	966	887	852	795	796	716	793	851	861	878	759	906	759	791	941	690	871	872	714	884	894	823	849	862	669	902	976	806	584	1104	951	911	1083	841	885	865	1147	677
EC:1.4.3.3	D-amino-acid_oxidase	09100_Metabolism	09106_Metabolism_of_other_amino_acids	00472_D-Arginine_and_D-ornithine_metabolism_	641	659	840	784	710	705	618	966	887	852	795	796	716	793	851	861	878	759	906	759	791	941	690	871	872	714	884	894	823	849	862	669	902	976	806	584	1104	951	911	1083	841	885	865	1147	677
EC:1.4.3.3	D-amino-acid_oxidase	09100_Metabolism	09110_Biosynthesis_of_other_secondary_metabolites	00311_Penicillin_and_cephalosporin_biosynthesis_	641	659	840	784	710	705	618	966	887	852	795	796	716	793	851	861	878	759	906	759	791	941	690	871	872	714	884	894	823	849	862	669	902	976	806	584	1104	951	911	1083	841	885	865	1147	677
EC:1.4.3.3	D-amino-acid_oxidase	09140_Cellular_Processes	09141_Transport_and_catabolism	04146_Peroxisome_	641	659	840	784	710	705	618	966	887	852	795	796	716	793	851	861	878	759	906	759	791	941	690	871	872	714	884	894	823	849	862	669	902	976	806	584	1104	951	911	1083	841	885	865	1147	677
EC:1.4.3.4	Monoamine_oxidase	09100_Metabolism	09105_Amino_acid_metabolism	00260_Glycine,_serine_and_threonine_metabolism_	15059	14842	14235	13056	13569	12574	13060	15466	13864	14997	14421	13792	14265	15545	14897	14634	14359	14590	16426	13942	13191	14443	14740	15736	14584	13715	14852	16614	15617	15763	15087	13908	14571	13574	15636	15133	13598	14973	14937	18515	15849	15772	13941	15931	14121
[truncated: 4,882 more rows]
[truncated: 390 more columns]
