# Supplementary material for: Medicago truncatula genotype drives the plant nutritional strategy and its associated rhizosphere bacterial communities
Source: New Phytol. 2024 Nov 28;245(2):767–84. doi: 10.1111/nph.20272 (PMC11655437; doi:10.1111/nph.20272)
Supplement: Supplementary file 2 — Notes S1 Zip file containing datasets and R scripts used to produce the analyses and figures. [file NPH-245-767-s003.zip › Notes_S1/Microbio_R_analyses/00_Data/picrustPredMetagenomeUnstrat.txt]

EC_id	Sample_001_R1T97	Sample_002_R2T97	Sample_003_R3T97	Sample_004_R1T97	Sample_005_R2T97	Sample_006_R3T97	Sample_007_R1T97	Sample_008_R2T97	Sample_009_R3T97	Sample_010_R1T97	Sample_011_R2T97	Sample_012_R3T97	Sample_013_R1T97	Sample_014_R2T97	Sample_015_R3T97	Sample_016_R1T97	Sample_018_R3T97	Sample_019_R1T97	Sample_020_R2T97	Sample_021_R3T97	Sample_022_R1T97	Sample_024_R3T97	Sample_025_R1T97	Sample_026_R2T97	Sample_027_R3T97	Sample_028_R1T97	Sample_030_R3T97	Sample_032_R2T97	Sample_033_R3T97	Sample_038_R2T97	Sample_039_R3T97	Sample_040_R1T97	Sample_042_R3T97	Sample_043_R1T97	Sample_044_R2T97	Sample_045_R3T97	Sample_046_R1T97	Sample_048_R3T97	Sample_052_R1T97	Sample_053_R2T97	Sample_054_R3T97	Sample_058_R1T97	Sample_059_R2T97	Sample_060_R3T97	Sample_061_R1T97	Sample_062_R2T97	Sample_063_R3T97	Sample_064_R1T97	Sample_065_R2T97
EC:1.1.1.1	92128.8	95545.15	98406.35	93074.62	94644.32	98219.34	92985.06	91646.69	93435.25	95919.1	94403.08	96049.39	93081.44	100376.89	101585.73	95775.64	99208.16	96630.24	95147.73	92944.98	92359.42	93501.69	100238.9	96118.98	95319.59	94567.54	91956.99	93802.75	99612.97	93420.93	98740.7	94507.99	90389.06	96423.9	94204.4	97681.7	94246.55	93420.76	98748.38	102648.46	96245.56	101564.82	95351.92	98680.27	92717.74	93127.38	94601.54	90852.93	89848.9
EC:1.1.1.100	204000.8	206860.34	204853.61	204602.82	209272.7	198597.24	204499.09	204354.3	202472.98	207608.87	204316.76	205642.94	203101.35	205986.43	211106.65	211225.9	204521.96	209318	210906.99	205825.39	204358.82	205765.18	203871.01	209279.21	211327.16	209239.68	207194.86	207581.62	215013.54	210100.92	213432.36	210652.86	205617.4	208598.21	205729.37	204952.79	205146.46	209171.04	214632.56	216808.53	212855.54	220134.76	203226.97	215488.21	210647.34	207294.83	210239.53	204140.39	207690.6
EC:1.1.1.102	127.65	62.98	141.18	215.55	70.55	101.94	92.51	283.82	280.46	151.79	157.98	151.66	115.17	105.82	183.14	86.73	232.55	128.08	106.62	147.75	305.35	186.31	108.28	164.5	110.18	112.17	171.62	113.28	145.87	189.54	195.35	149.72	171.16	462.35	104.46	43.46	661.53	230.99	130.83	70.66	81.3	198.59	77.45	222.23	97.25	141.84	123.78	214.4	240.46
EC:1.1.1.103	5637.24	4332.48	4612.13	5455.08	4294.1	4580.87	4944.59	4994.41	4942.39	5239.31	5402.12	4680.84	5248.34	6715.29	5370.41	5150.8	5169.43	5285.71	5629.7	4961.66	5071.53	4912.97	5061.22	5223.47	6436.81	4881.42	5145.35	5598.94	6501.31	6214.38	6307.37	5763.48	4658.4	4856.5	4686.3	5938.03	6055.28	5507.51	4538.88	5274.26	5237.01	4755.82	4792.48	5398.85	4757.41	5379.15	5763.2	5471.15	6754.5
EC:1.1.1.107	11.04	10.88	25.65	11.05	11.39	12.43	12.84	18.92	16.32	13.87	17.38	10.6	15.87	13.15	7.17	12.09	14.15	25.23	11.69	18.18	8.98	15.45	12.16	17.17	18.28	20.54	11.1	22.66	31.18	15.94	27.41	15.36	15.61	9.95	16.38	8.99	21.12	17.99	12.55	23.23	9.56	19.6	13.24	27.83	13.8	21.55	23.21	17.22	15.07
EC:1.1.1.108	1103.59	1199	1291.38	1372.8	1063.65	1527.99	1068.47	1267.66	1060.43	1288.91	1379.24	1147.55	1512.71	2306.89	1947.42	1324.27	2063.02	1236.62	1348.02	1385.61	1022.94	1203.66	2274.12	1455.92	1523.38	1194.11	1088.81	1162.87	2328.6	1282.95	1970.75	1126.88	1137.09	1086.33	1305.36	2406.76	1419.75	1238.4	1587.95	2220.83	1380.94	1965.76	1549.87	1545.4	1345.48	1296.39	1812.96	1217.4	1097.69
EC:1.1.1.11	67.85	87.61	56.39	118.09	74.02	75.02	111.09	73.37	110.81	94.15	94.35	135.19	75.25	342.84	88.45	142.74	58.76	116.05	109.94	85.36	127.27	115.35	129.02	78.63	116.8	101.74	71.84	73.37	284.64	98.81	146.19	100.64	83.51	80.85	83.81	124.83	134.89	181.15	72.61	59.42	92.19	100.03	114.33	107	136.7	127.36	197.96	102.23	70.79
EC:1.1.1.116	24.64	31.63	0	8.43	8.93	13.24	9.83	27.61	31.04	10.52	14.6	5.14	8.33	24.92	16.52	5.23	14.14	10.85	8.2	14.3	10.1	6.44	9.73	11.46	17.51	12.05	10.8	14.26	30.64	13.98	8.95	10.56	11.24	13.27	7.46	21.56	18.32	15.87	1	0.97	17.13	6.53	6.11	7.42	13.79	23.96	21.33	14.44	12.64
EC:1.1.1.122	9287.27	9212.15	9218.48	8404.81	8295.94	8369.62	8413.44	8697.85	8095.53	9024.01	9052.7	8606.55	8392.55	11086.75	10238	8683.43	9480.5	9044.82	9319.08	8300.06	8316.97	8596.49	10033.24	9555.16	9485.09	8032.32	8287.38	8839.55	10998.03	9129.9	10960.78	8488.06	7767.94	8026.62	8865.62	10581.1	9516.84	8592.49	8424.49	10833.45	9448.92	9761.78	8414.25	8931.84	8633.24	9099.48	9550.08	7810.01	8336.04
EC:1.1.1.125	13093.73	11818.75	11999.29	12916.7	12301.74	11199.17	12597.25	11914.23	11715.1	11796.41	11862.88	11452.29	11597.06	14791.84	12694.86	12147.17	10946.82	12811.09	12191.44	10845.26	12898.01	11398.47	12940.56	12800.65	14172.17	12972.94	11274.95	13108.08	14771.1	12922.18	13769.88	11976.77	10953.07	12135.58	11364.22	11193.66	13526.95	11987.86	10482.89	11670.69	10729.19	10813.85	11177.37	11875.48	11633	13490.3	13645.81	12130.64	12567.03
EC:1.1.1.130	587.22	360.02	486.36	446.2	397.66	367.98	443.42	446.5	433.88	459.98	502.72	326.59	447.25	411.58	454.27	536.64	405.57	426.49	476.56	416.86	477.68	409.42	280.09	465.9	614.93	367.7	510.66	575.15	601.07	739.15	438.82	343.6	498.04	375.22	439.64	363.74	443.1	469.92	281.09	410.21	413.68	227.65	341.1	433.52	254.99	494.87	493.86	414.81	758.14
EC:1.1.1.132	3022.26	3629.38	2748.7	3084.35	2885.61	2739.74	3568.89	2355.03	2606.28	2980.48	2675.16	2907.83	2255.72	3260.89	3609.15	2744.85	2349.93	2911.65	2589.03	2562.47	3031.16	2799.07	2914.38	2804.77	2849.74	2715.55	2349.16	2214.02	3166.58	2696.53	3035.64	3121.89	2191.52	2463.83	2604.97	3206.52	3203.87	2423.42	2476.86	2175.48	3458.02	2470.3	2430.12	2652.15	3339.58	2436.82	3961.54	2614.56	2119.61
EC:1.1.1.133	44524.92	45515.59	43023.65	43631.48	42553.75	43152.39	44469.57	44177.21	43808.45	43039.95	43491.02	43258.3	43048.75	44357.55	43030.23	42954.2	42070.73	42794.46	43913.06	43204.36	43715.47	43421.14	42944.37	43688.65	43551.5	43058.49	43407.89	43940.58	44326.43	43473.14	43926.73	43489.34	43224.82	42684.52	43285.97	44157.43	44566.45	43326.88	42272.5	41933.46	44494.48	42480.94	43410.38	42337.58	43670.68	44170.69	45160.31	43120.9	43853.01
EC:1.1.1.136	12186.98	12520.75	13339.88	14851.55	15297.69	13596.37	14326.51	13766.92	13762.08	13774.9	14019.79	13561.33	13371.62	13259.18	13041.25	13817.21	13961.32	12787.15	13322.95	13958.36	14005.06	13488.55	12259.73	13437.5	14673.01	14532.62	14503.01	14247.48	13467	12857.15	13538.39	13338.21	14378.57	12433.69	13490.77	12846.2	13470.08	14188.06	12859.84	12792.88	12690.53	12396.83	12968.79	13083.16	13249.47	14728.05	13120.21	14477.88	14651.47
EC:1.1.1.137	0	0	1.36	0	0.89	0	0	0	0	2.56	0.86	1.29	2.08	0	0	2.19	0	2.9	0	0	1.12	0	4.87	0.82	0	0	0	3.92	0	0.87	0	0	0.84	0.95	0.56	2.05	1.02	0.7	0	0.64	0	1.09	7.14	0	0.99	1.28	0	0	0
EC:1.1.1.14	11197.63	13596.01	13762.96	14115.11	17137.45	13243.27	14998.22	16406.8	14834.06	13608.39	14074.87	14912.53	14269.04	12682.9	13858.74	15888.23	14380.13	13916.78	13751.09	14544.64	14267.57	14334.01	14567.72	14459.92	13506.37	15928.08	15471.24	14939.65	13339.8	12589.45	14114.75	13819.1	15080.45	13912.58	15024.13	12182.44	13633.27	14844.34	15689.72	14948.48	13413.4	16185.71	14411.86	14152.88	15378	14178.84	13785.96	14712.35	13478.67
EC:1.1.1.140	16.95	18.58	3.55	13.69	11.59	9.33	20.77	15.36	14.45	16.27	15.67	16.85	15.97	17.08	17.62	30.06	11.8	18.58	10.95	10.12	29.47	19.31	16.16	10.85	17.26	29.6	16.8	19.73	4.36	19.95	12.59	15.36	15	14.46	21.14	9.25	12.73	8.99	17.06	10.65	6.26	11.98	11.31	14.85	29.7	9.11	17.54	31.93	8.99
EC:1.1.1.145	35.94	34.79	40.13	28.44	48.2	32	36.6	42.74	28.37	54.52	37.35	34.06	56.71	41.52	40.73	69.94	44.19	55.38	60.69	42.29	49.4	47.66	44.26	47.48	56.64	40.55	60.01	76.37	34.46	52.4	48.66	43.19	41.23	33.63	65.07	29.78	31.57	59.79	68.78	91.95	77.78	62.63	61.15	59.38	57.16	46.48	45.78	47.2	52.51
EC:1.1.1.157	55628.71	54802.09	54357.26	53651.37	56114.42	49264.46	53749.06	58356.49	55970.75	57194.16	54946.24	56612.91	55511.37	55651.81	57809.23	60874.98	55499.8	58858.95	59380.04	55110.13	54661.23	56761.39	56032.86	58072.05	60185.99	57827.82	58160.77	62099.06	57283.32	62270.09	55693.58	55877.29	56914.88	54590.79	59129.67	53593.54	52853.18	58492.58	60334.57	64967.23	58606.18	62816.5	54012.41	64925.13	56087.87	56824.91	57184.32	55064.69	62676.85
EC:1.1.1.159	913.39	1219.61	1266.82	1139.07	1177.6	1192.49	1341.36	1339.95	1433.78	1299.09	1077.69	1315.38	1267.53	1333.21	1521.14	1473.82	1237.69	1261.95	1459.44	1232.53	1087.53	1357.32	1306.74	1289.05	1298.82	1523.43	1485.13	1579.65	1270.96	1302.12	1220.43	1087.93	1331.39	1116.41	1380.43	1085.81	981.14	1330.06	1801.33	1852.85	1501.68	1878.04	1341.01	1879.68	1232.6	1351	1269.1	1283.56	1394.82
EC:1.1.1.163	8.21	0	0	0	0.89	2.21	1.09	1.78	1.07	2.87	0	0	7.29	18.46	1.1	1.31	0	1.09	0.82	0	6.74	2.58	2.92	1.64	1.03	0	2.4	0	0	0	4.47	0	0	0	2.49	3.08	12.21	1.06	2.01	0	0	1.09	0	0	5.91	0	1.25	0	10.69
EC:1.1.1.169	37845.29	37308.55	37164.5	39321.97	37891.4	35447.08	37756.18	36869.39	38325.19	38945.05	37009.98	38762.58	36059.35	37628.89	39646.42	38080.32	36344.49	39613.09	37970.94	37880.34	39826.08	38164.87	35116.01	38401.61	38922.77	38897.66	36759.36	36214.59	39399.03	38146.61	38773.7	41089.06	36996.4	41906.3	36518.44	34965.31	40658.76	38438.76	39351.11	37784.95	38345.6	40247.32	35619.4	40383	39387.25	38044.26	39629.39	38504.18	38451.98
EC:1.1.1.17	116.1	89.43	86.99	116.16	93.44	103.66	138.52	77.26	106.86	112.09	92.7	88.7	121.68	294.37	85.79	116.07	85.16	113.85	122.46	86.47	91.65	128.11	178.56	117.27	73.85	124.72	102.34	65.67	253.43	84.94	146.62	123.59	108.42	78.99	87.36	96.5	123.55	188.12	136	97.27	133.32	137.36	184.91	166.16	158.09	104.11	140.33	111.31	68.4
EC:1.1.1.170	49.28	29.26	48.75	47.4	59.81	38.62	44.8	46.31	37.47	40.17	37.78	46.27	47.87	43.37	58.36	71.89	51.86	44.51	41	35.74	71.84	61.82	42.8	54.83	74.15	62.47	22.8	48.67	42.67	48.04	31.32	58.54	61.21	37.9	47.25	41.06	34.61	42.32	43.17	47.43	43.49	37.04	40.77	59.36	63.06	63.26	56.45	57.77	53.47
EC:1.1.1.173	378.26	254.72	287.19	271.84	195.02	231.94	230.18	259.83	274.15	283.46	302.91	237.5	287.72	389.28	267.4	219.44	189.44	362.53	407.18	221.87	307.17	298.45	290.5	301.09	307.16	320.26	220.22	338.17	468.21	339.48	436.22	273.58	268.29	207.75	219.48	265.33	540.73	249.97	160.46	250.92	190.5	170.35	209.18	149.37	264.73	471.35	414.17	347.99	257.27
EC:1.1.1.18	3495.23	3443.81	3891.78	3425.88	3203.19	3702.34	3017.72	3699.15	3261.32	3766.96	3935.83	3512.11	3959.25	6011.93	4737.99	3950.91	5117.62	3759.03	3967.65	3135.21	2885.11	3423.03	5533.35	3919.75	3900.35	3167.9	3383.93	3911.63	6276.76	3472.26	5502.24	3163.21	3203.65	2760.39	3937.92	5588.58	3793.69	3840.17	3753.97	5580.02	3774.05	4286.29	4247.24	3774.94	2981.07	3649.01	4891.28	3254.75	3245.1
EC:1.1.1.184	1.03	0	0	1.05	0	0	1.09	0.89	2.14	0	0.86	1.29	0	0.92	1.1	0	0	3.26	0	0	3.37	0	0.97	0.82	1.03	3.29	0	3.36	0	1.75	1.12	1.92	1.25	3.79	0.83	0	8.14	2.12	0	0	1.32	3.27	1.02	0	5.92	0.96	0	5.55	0
EC:1.1.1.189	1.03	0	0	1.05	0	0	1.09	0.89	2.14	0	0.86	1.29	0	0.92	1.1	0	0	3.26	0	0	3.37	0	0.97	0.82	1.03	3.29	0	3.36	0	1.75	1.12	1.92	1.25	3.79	0.83	0	8.14	2.12	0	0	1.32	3.27	1.02	0	5.92	0.96	0	5.55	0
EC:1.1.1.193	42752.66	42386.74	42449.51	41521.45	41838.11	41744.18	42804.94	42989.51	42586.22	42129.18	42114.42	43503.92	42503.69	43978.23	43176.32	43942.74	42403.43	43475.61	43330.97	42854.94	42282.47	42774.14	43296.88	42899.17	43903.8	43625.29	42573.96	44248.63	42833.84	43690.05	43214.63	43499.1	42177.93	43789.38	43223.92	42277.16	43153.27	43130.52	43876.61	43691.27	42887.33	44453.58	43074.71	44294.12	43009.12	42134.69	43241.94	42754.65	43345.25
EC:1.1.1.197	1.03	0	0	1.05	0	0	1.09	0.89	2.14	0	0.86	1.29	0	0.92	1.1	0	0	3.26	0	0	3.37	0	0.97	0.82	1.03	3.29	0	3.36	0	1.75	1.12	1.92	1.25	3.79	0.83	0	8.14	2.12	0	0	1.32	3.27	1.02	0	5.92	0.96	0	5.55	0
EC:1.1.1.2	0	2.37	0	2.1	0.89	1.1	1.09	0	3.21	1.91	0	2.57	5.2	0	3.3	1.31	0	1.09	1.64	1.19	1.12	0	2.91	0	0	1.1	2.4	0	0	0	4.48	0	2.5	4.73	0.83	0	2.04	1.06	1	0.97	3.95	4.36	3.06	2.48	2.96	2.88	1.25	0	0.97
EC:1.1.1.202	16.52	14.01	15.75	22.6	10.96	10.25	15.38	11.95	8.14	9.22	9.94	13.5	16.13	13.92	9.24	14.12	11.77	23.74	14.98	16.36	18.6	14.37	24.05	13.48	18.8	9.23	12.5	15.21	15.51	13.77	26.07	26.01	17.86	15.09	9.38	10.15	9.83	7.73	26.25	16.42	26.54	22.85	34.94	27.97	33.24	13.82	16.92	18.96	13.59
EC:1.1.1.203	5759.65	6785.77	5626.3	5924.25	5871.49	5600.71	6230.64	5761.21	5552.65	5773.05	5882.33	6373.44	5436.29	7878.07	7230.13	6219.14	6085.55	6094.67	5881.66	5781.75	5701.19	5946.33	6988.6	6030.25	6439.86	5783.95	5179.88	5412.6	7069.49	5682.93	6674.05	6007.36	5116.9	5150.8	5878.04	7749.89	6516.09	5715.07	5943.91	6155.55	6410.75	6684.99	5781.19	6064.64	6642.03	5749.53	7623.3	5481.14	5012.95
EC:1.1.1.205	46524.43	47461.39	47695.03	46803.46	47434.97	47448.75	47147.91	47662.95	47622.05	47224.33	47089	47941.6	47322.09	47072	47638.43	47912.3	47454.15	47384.48	48005.4	47731.59	46754.43	47735.7	46834.56	47550.65	47573.53	48128.89	47998.41	48099.48	47404.69	47298.16	47852.81	47109.79	47945.53	47637.14	47907.11	46539.24	46856.9	47979.24	48833.96	49185.23	48200.06	49204.41	47796.24	48780.82	47546.85	47715.46	47390.31	47359.55	47539.75
EC:1.1.1.206	335	302.64	331.41	403.25	283.21	315.89	517.96	345.1	344.4	285.58	319.25	308.55	476.09	471.95	347.63	345.78	271.05	503.45	397.18	239.19	373.46	431.8	385.71	384.65	422.51	401.42	348.02	417.7	728.09	434.99	1343.34	400.72	476.26	322.14	302.01	408.14	667.2	485.38	286.82	377.99	301.6	578.88	281.25	267.21	366.95	418.56	454.65	432.69	395.66
EC:1.1.1.21	24.64	16.6	12.19	17.89	16.07	20.96	16.39	16.02	4.28	10.53	18.05	18.02	14.56	17.52	13.21	11.77	10.61	6.52	22.96	21.45	23.57	23.19	23.34	26.19	20.6	10.96	27.6	6.72	15.3	26.19	20.14	96.93	11.25	62.54	20.73	30.8	45.8	49.73	15.04	14.52	35.6	13.08	27.51	12.38	22.67	17.25	27.6	12.22	17.49
EC:1.1.1.215	1732.77	2127.14	1254	1904.08	1368.22	1391.44	1927.39	1655.63	1837.05	1429.41	1541.27	1870.29	1503.98	2782.33	1871.74	1706.79	1133.96	1789.04	1576.2	1404.78	1742.44	1755.92	1943.04	1555.37	2072.75	1560.72	1430.31	1320.71	2814.19	1638.21	3237.17	1565.72	1571.31	1277.13	1428.05	2344.96	2458.52	1865.34	1113.57	1304.96	1690.72	1619.87	1610.95	1386.42	1654.2	1919.21	3399.24	1560.99	1531.02
EC:1.1.1.219	10714.61	12543.35	13181.92	12187.74	11861.8	15933.58	11619.41	10135.38	12012.01	11301.86	12113.99	10802.41	11541.2	10049.21	10238.65	10205.49	11904.58	10604.72	10898.17	11721.36	12483.37	11514.71	10101.83	10534.69	10361.7	9899.2	10848.23	9397.52	10526.41	10639.98	10068.38	11628.19	11034.49	12386.93	10001.73	11539.21	12224.03	10638.65	11224.64	9132.47	12113.22	9417.48	13108.29	9517.66	10301.73	11584.25	9838.57	10934.65	11261.78
EC:1.1.1.22	46949.56	47167.39	47724.26	47915.1	47674.58	48122.33	48193.73	46242.67	47155.66	47281.77	46680.74	47181.34	46825.22	46290.98	47638.54	47510.73	46700.66	48139.05	46977.31	47161.1	47837.87	47199.55	47149.14	47116.31	47286.23	48540.29	46786.41	46833.77	47319.11	46977.43	47241.91	47657.22	46697.97	47320.72	46756.76	45422.78	47198.81	46979.05	48235.98	47001.87	47304.78	48080.41	47077.46	47870.09	47733.69	46679.73	47488.37	47591.85	46301.42
EC:1.1.1.23	45297.86	46662.35	46889.84	46716.02	46404.54	47373.37	46563.04	46719.31	46416.14	46297.77	46309.16	46760.04	47041.84	47078.39	47840.07	47064.55	48538.65	46754.01	46742.27	47980.86	45997.56	46566.26	48321.91	47012.22	46789.11	47386.04	46801.05	46248.12	47021.06	46291.7	46775.72	46583.53	46747.06	46932.68	47001.47	48064.65	46406.47	47043.21	49302.86	49168.65	47599.57	50504.05	47748.88	48342.41	47900.48	46495.14	46213.64	46450.89	45765.75
EC:1.1.1.243	2.05	0.79	0	0	0	0	0	0	0	0.96	0	0	0	0	0	0	0	0	0	0	0	0	0	0	0	0	1.2	0	1.09	0	0	0	0	0	0	1.03	0	0	0	0	0	0	0	1.24	0	1.92	1.25	0	0.97
EC:1.1.1.25	50095.19	50539.36	50767.19	50625.25	50456.67	50871.31	50259.39	50079.28	50161.65	50215.98	50331.09	50635.49	50352.08	51908.99	51947.97	50485.4	51426.51	50804.35	50590.75	50629.89	50363.4	50196.76	51874.44	50866.43	50981.51	51016.48	49870.42	50263.89	52429.11	49998.99	52004.98	50770.09	50035.24	51209.58	50341.1	51497.63	51435.05	50552.41	51094.24	51501.06	50530.01	52073.04	50508.62	50905.27	50728.85	50763.93	51573.72	50388.51	49355.88
EC:1.1.1.251	0	0.79	0.25	0	0.22	0.44	0	0	0	0.24	0	0.26	0.2	0	0.28	0.65	0	0.22	0.16	0	0	0.32	0.2	0	0.26	0	0	0	0.27	0.4	0	0	0	0	0	0	0	0.53	1	0.97	0	0	0.2	1.24	1.44	0.24	0	0.28	0
EC:1.1.1.26	16864.77	17579.02	17726.52	18132.95	18639	17319.14	16820.84	16602.27	16929.9	17820.28	17391.09	17033.25	16555.61	16082.95	17684.35	16590.39	17193.86	17343.74	16977.99	17001.37	17515.22	16735.54	17092.27	17719.73	16428.24	17661.58	16897.33	15662.57	17966.89	15665.97	17246.83	17227.63	16928.43	16847.59	16558.28	16363.34	17027.43	16709.93	17609.64	17394.52	16746.73	17922.15	16789.93	16582.14	17751.82	17825.66	17071.33	16810.54	15427.19
EC:1.1.1.261	838.45	992.05	1224.41	1040.2	985.31	1180.65	897.63	1217.22	921.62	1206.56	1308.02	1127.43	1196.16	1592.58	1496.28	1289.83	1961.48	1023.19	1085.61	994.04	871.54	980.72	1849.37	1228.09	1195.44	921.98	1018.54	1278.85	1287.93	1158.05	1247.86	794.05	937.47	873.37	1317.52	1891.56	843.12	1024.42	1195.65	1957.46	1086.53	1356.36	1364.58	1323.41	821.16	1043.73	1002.52	831.16	1081.99
EC:1.1.1.262	35333.65	33869.66	33681.9	34182.86	32756.8	34421.34	35255.12	33436.93	32639.68	32841.21	34187.91	33849.17	33756.55	38342.72	34688.97	34312.11	34051.6	34274.05	33723.11	33949.99	34310.13	32978.91	36251.86	33788.71	35946.27	34288.31	32154.86	34192.61	36128.52	34220.49	35175.19	35055.98	32107.92	34642.95	33194.62	36435.85	35375.28	33398.61	32637.39	31993.85	33232.44	32898.61	34312.86	32280.45	34471.2	33787.89	35640.04	34066.18	33368.08
EC:1.1.1.264	715.19	645.87	847.93	812.47	667.19	994.71	512.79	693.85	589.75	769.1	994.19	569.14	890.27	1521.12	1140.16	789.48	1482.8	673.56	788.25	514.81	581.22	651.83	1503.81	840.34	888.07	557.64	540.54	731.68	1278.41	797.05	1039.89	651.65	628.48	791.12	781.54	1680.33	771.26	727	561.38	1328.51	748.99	632.27	865.83	617.75	494.22	779.1	805.7	558.63	641.2
EC:1.1.1.267	36300.91	37053.25	36950.63	34725.96	36536.7	36259.85	36626.11	36663.71	36180.11	36027.7	36058.08	37337.32	36480.46	37326.41	37286.03	37323.71	36825.86	37037.65	36669.13	36317.94	35654.74	36646.43	38620.53	36766.69	36008.36	37189.1	36333.81	37436.17	36329.95	36313.73	37497.85	36239.84	36204.25	37438.33	37496.65	36526.96	36035.46	36745.12	37610.8	37920.5	36783.29	38558.73	37085.84	37021.96	36776.3	35636.31	36531.8	35859.69	35022.58
EC:1.1.1.27	1804.6	2055.44	1543.05	2248.67	1907.92	1496.04	2070.56	1915.37	2019.24	1855.81	1841.2	1935.74	1825.59	2056.29	1948.44	1954.91	1663.97	1886.95	1866.1	1737.04	2138.48	1983.52	2130.27	1952.57	1675.83	1679.3	1949.9	1587.27	1904.4	1767.2	1898.46	1924.96	1888.66	1991.61	1732.13	1619.21	2630.3	1819.22	1855.08	1652.04	2024.82	1938.78	2061	1957.22	2066.39	1761.76	2394.39	1966.22	1633.99
EC:1.1.1.271	18736.68	19976.6	21073.58	19767.04	21081.77	22618.73	21036.5	18475.89	19323.63	19080.98	19928.61	19820.27	19458.31	19259.98	18750.1	19383.66	19701.48	19033.39	18302.15	19814.98	20463.67	19413.64	19866.15	18887.99	18873.05	20049.01	18999.33	19361.83	18309.15	18604.2	18543.61	18749.61	19075.65	20521.01	19230.68	18218.77	19477.59	19209.44	19484.76	17639.87	18656.17	18787.91	20839.33	17801.26	19153.24	19164.38	18062.88	19252.64	18334.51
EC:1.1.1.275	47.25	40.32	50.8	31.58	58.02	40.84	43.15	47.64	34.79	37.31	39.93	47.58	63.47	45.2	46.78	89.52	52.45	53.2	60.28	41.1	52.77	43.8	53.49	49.13	82.39	46.05	68.41	103.23	46.49	55.88	50.35	49.43	41.23	34.56	65.9	26.69	34.63	56.61	78.82	105.02	94.92	81.15	66.25	79.18	58.17	48.4	47.03	41.65	71.45
EC:1.1.1.276	629.48	431.44	618.34	526.66	458.92	507	597.48	573.39	501.33	552.07	621.88	475.67	654.38	752.1	541.12	488.49	408.91	735.9	794.52	444.73	598.78	652.63	555.45	609.79	677.94	647.43	489.83	713.21	1093.25	751.54	1757.72	532.71	651.78	448.63	544.22	476.87	964.04	658.36	535.13	646.03	429.48	693.12	861.53	385.2	590.4	786.7	691.01	691.32	600
EC:1.1.1.28	10288.01	9676.69	10466.64	8998.15	8099.24	12079.49	11486.41	9425.52	9344.93	8259.44	9114.94	8712.27	9371.55	12109.57	8471.02	9116.59	8768.6	9292.82	8898.73	9232	9743.19	9009.69	9996.1	8711.66	9792.32	8509.39	8126.86	10205.81	10477.65	9599.27	11950.76	8346.59	8492.94	9837.22	8590.58	9531.91	10802.58	8818.52	8396.72	8222.62	8980.11	8457.4	11405.06	8264.66	8550.38	8826.86	9324.48	9177.48	9235.39
EC:1.1.1.281	3863.31	4661.81	4969.86	4695.95	5902.98	4697.3	5054.59	5163.2	5158.66	4939.94	4758.86	5510.27	4923.02	4552.33	5061.81	6072.07	5054.08	4948.68	5054.01	4882.01	4666.36	5398.37	4895.92	4889.89	5044.18	5690.25	5614.45	5737.39	5241.32	4804.48	5039.55	4631.53	5578.12	4472.49	5448.5	4341.12	4168.38	5112.03	5930.52	5772.34	4758.54	5885.99	4819.76	6122.29	5000.07	4954.89	5262.23	5070.77	5465.74
EC:1.1.1.282	0.52	0	0.25	0	0.66	0.5	0.55	0.22	1.61	0.72	0.21	0.13	0.36	0.46	0.28	0.65	0.59	0.11	0.29	0.6	1.4	0.32	0.1	0.2	0.52	0.55	0	0.84	1.36	1.4	0.28	0	0	0.24	0.41	1.03	0.5	1.05	0	0.97	0.99	0	0.1	0	0.85	0.24	0	0.56	0.24
EC:1.1.1.284	32047.89	32864.41	33664.38	30394.29	29800.08	33770.44	31202.5	31556.19	32402.87	32691.48	31669.58	33522.23	32293.76	37038.97	35642.39	33312.94	34327.95	33932.5	33951.5	32191.48	30897.58	32299.47	34524.54	33188.04	34286.24	33001.37	31034.19	33899.32	35400.12	33605.15	34136.7	32765.93	30285.67	32538.28	32765.7	34326.55	32675.62	31874.08	34623.63	36552.43	33010.55	36194.81	32914.8	35708.16	31087.81	32875.8	32753.48	30832.03	32737.27
EC:1.1.1.29	1813.91	2207.4	1302.13	1711.84	1533.62	1520.81	2258.69	1424.71	1391.78	1536.76	1483.95	1359.44	1352.81	1932.71	1972.71	1729.25	1113.76	1563.99	1589.56	1529.38	1735.02	1580.48	1445.52	1601.43	1631.1	1497.84	1335.52	1275.25	2067.67	1697.86	1896.22	1969.5	1249.28	1299.94	1579.3	2367.77	1835.81	1395.99	1284.69	1325.66	2316.16	1170.22	1347.77	1462.98	2106.61	1431.92	2580.57	1568.68	1127.15
EC:1.1.1.290	1404.04	1151.31	1240.79	1434.06	1637.44	1302.16	1638.12	1409.05	1279.88	1365.19	1315.87	1305.74	1372.95	2157.55	1321.41	1453.93	1245.36	1284.54	1445.06	1389.54	1509.1	1388.1	1345.48	1428.36	1808.06	1712.92	1456.64	1937.42	1997.87	1217.55	1754.17	1226.73	1516.49	1234.85	1542.38	1094.41	1334.35	1604.46	954.3	1150.04	1023.61	879.24	1120.67	1272.02	1249.34	1681.09	1809.17	1603.46	1425.89
EC:1.1.1.291	0	0.26	0	0	0.6	1.1	0.36	0	1.07	2.87	0.57	0.86	0	1.23	1.46	1.31	0.39	0.72	0	1.19	0	0.43	0	0	0.69	0	0.4	0	1.82	0	0	0.32	0.42	0	0.56	0.68	0	1.06	0.33	0.97	0	0.36	0.34	0	0.66	0.64	2.51	0.37	0
EC:1.1.1.292	614.86	504.69	680.48	639.84	490.77	835.1	376.13	572.86	446.84	671.66	862.68	452.52	762.57	1410.43	1074.05	558.87	1268.89	499.52	543.45	384.86	423.43	481.92	1361.67	732.34	821.21	405.74	448.49	556.05	1204.51	633.26	1046.92	382.91	381.33	435.55	610.55	1541.71	672.02	523.13	333.95	1159.69	547.59	434.89	652.84	444.71	278.22	650.81	675.15	409.48	512.06
EC:1.1.1.294	1.03	1.58	1.02	1.05	3.57	2.21	3.28	0.89	2.14	0.96	0.86	1.29	2.08	0.92	0	1.31	0	2.17	0	4.77	0	3.86	3.89	1.64	2.06	4.38	1.2	1.68	0	2.62	1.12	0	3.75	2.84	0.83	0	0	2.12	1	1.94	0	4.36	2.04	0	0.99	0	0	4.44	0.97
EC:1.1.1.298	18.48	22.14	11.19	38.97	13.38	8.82	20.76	14.24	20.34	16.28	16.31	16.72	28.09	18.45	13.21	10.46	11.79	13.04	22.96	14.29	17.97	20.6	12.64	15.55	3.09	12.06	20.4	9.24	12.03	14.84	15.66	21.12	17.5	17.05	9.95	22.59	19.34	7.4	17.07	7.75	11.87	23.96	35.66	14.85	31.55	22.05	20.06	15.54	3.89
EC:1.1.1.3	47371.66	46987.68	47389.83	46841.71	47052.79	47010.71	47459.42	47289.62	47123.98	46573.75	46754.51	46716.38	46944.62	46791.24	46700.95	47074.16	46203.92	47306.86	46981.13	46685.8	47327.14	46930.67	46417.99	47215.21	47812.23	47481.83	47326.96	47662.82	48097.16	47947.48	48298.33	46764.97	47354.76	47024.91	47016.89	46190.46	47431.69	47537.09	46681.74	46935.99	47049.9	47011.51	46575.91	46997.36	46766.69	47767.43	47269.06	47088.7	47701.49
EC:1.1.1.30	16298.54	17221.66	15232.81	14975.99	14874.13	13895.19	15337.22	16443.75	15452.42	16134.65	15415.35	16099.58	15346.83	19274.19	17476.03	16259.3	15345.59	16504.66	17555.88	15172.08	14994.2	15870.44	17261.65	17020.36	16703.99	15747.05	15304.8	16447.95	18881.18	16039.25	18385.06	16278.62	14873.91	15601.58	16310.78	17124.05	16637.74	16050.34	16147.35	18452.02	17023.15	18036.28	15559.38	16721.92	16090.03	16450.55	18385.78	14497.84	15238.75
EC:1.1.1.300	127.65	62.19	137.12	209.23	66.97	99.73	91.42	282.04	277.25	146.05	155.4	147.8	112.05	104.9	180.94	84.12	230.19	122.65	104.16	146.56	300.86	183.73	100.5	162.04	105.03	106.68	169.22	110.76	143.68	188.67	193.11	145.88	169.91	459.51	102.8	41.41	659.49	230.99	124.81	65.82	72.07	188.79	73.37	216.04	93.3	136.09	123.78	212.18	239.49
EC:1.1.1.302	15.4	17.39	9.15	25.28	25	13.24	17.49	20.48	12.84	22.96	19.76	15.44	17.68	12.01	16.51	23.53	15.32	14.12	21.32	22.63	26.94	20.61	18.48	23.73	18.54	15.34	28.8	22.66	16.41	22.71	13.44	12.48	26.24	16.09	27.35	11.29	22.41	14.82	23.09	28.07	18.47	19.61	47.89	29.68	31.55	25.86	23.82	19.99	18.46
EC:1.1.1.303	2394.46	2739.54	2844.84	2440.43	2311.85	2678.81	2214.48	2930.71	2557.95	2807.82	2968.14	2745.83	2966.79	4182.29	3849.93	2975.17	4187.15	2656.96	2884.47	2220.36	2014.99	2347.42	4493.15	3069.37	2781.88	2326.48	2567.82	3046.61	4084.43	2579.17	3800.68	2162.97	2226.8	1745.59	3060.57	4548.16	2575.32	2465.86	2668.35	4103.65	2469.82	3387.52	2901.13	2657.28	2079.21	2806.46	3132.3	2208.01	2571.23
EC:1.1.1.304	3564.38	3844.46	4002.54	3763.1	3295.85	3857.51	3185.81	4160.8	3659.56	4010.55	4480.87	4018.18	4029.52	6189.94	5171.4	4312.8	6070.58	3735.03	3706.72	3116.9	3068.13	3366.75	6427.79	4141.57	4296.83	3236.42	3606.46	4151.13	5094.86	3877.37	4975.75	2980.01	3243.58	2775.44	4253.4	7040.38	3767.06	3804.69	3486.6	5800.95	3614.55	4269.46	4153.2	3790.78	3002.78	3883.12	4347.17	3005.35	3705.95
EC:1.1.1.305	25.27	7.51	12.95	16.96	12.28	22.26	49.84	5.67	41.96	41.22	9.76	17.24	13.82	243.25	13.6	15.97	7.67	9.67	38.17	7.15	12.54	36.95	40.95	13.15	8.86	25.1	8.4	13.44	209.84	14.06	60.75	10.22	13.05	7.45	9.62	14.99	18.37	98.61	4.72	18.39	10.23	13.07	29.88	39.38	13.17	31.58	51.72	20.61	7.19
EC:1.1.1.306	921.52	1050.97	1083.94	929.24	1105.89	834.1	863.78	1216.85	971.23	1020.44	1110.46	1172.38	1168.25	1178.65	1155.45	1278.3	1130.9	1082.66	1372.52	1084.82	854.34	1214.78	1055.91	1217.05	1151.52	1085.84	1254.01	1342.88	1186.27	1129.65	1130.49	1020.46	1139.86	950.39	1242.75	951.45	950.72	1177.37	1374.41	1694.48	1249.83	1382.94	1445.55	1472.12	1200.3	1155.7	1155.72	1110	1272.22
EC:1.1.1.307	0.26	0.1	0.25	0.13	0.22	0.14	0.14	0.22	0.13	0.36	0.54	0.32	0.52	0.35	0.41	0.49	0.29	0	0	0.45	0.14	0.32	0.12	0.1	0.26	0.27	0	0	0.68	0.33	0	0.84	0.31	1.54	0.31	0.13	0.13	0.26	0.88	0.24	0.66	0.41	0.25	0.31	0.12	0.36	0	0.28	0.12
EC:1.1.1.308	3791.91	3900.7	4448.3	3877.03	3990.81	4041.51	3593.33	4101.21	3869.65	4390.98	4366.94	4444.91	4087.35	5031.47	5321.91	4425.19	5764.55	4378.45	4089.47	3684.06	3591.55	3744.52	5803.35	4456.93	4522.3	4097.06	3788.46	4558.67	4803.33	4041.4	4537.04	3796.6	3444.94	3271.57	4515.68	5489.59	3691.74	3780.85	4261.22	5174.08	3677.58	4864.95	3967.68	4314.31	3723.79	4129.5	3827.92	3607.65	3982.63
EC:1.1.1.31	45094.29	45672.68	46263.26	43191.64	43571.56	45457.68	43129.29	44093.92	44046.94	44700.87	43763.28	45921.11	44453.29	50815.9	48123.02	46946.73	45978.58	48082	46460.57	44328.52	43836.25	44380.29	49769.07	46430.99	47535.12	45857.1	42911.22	46126.36	49368.81	45473.04	47481.31	44712.63	42263.19	45661.86	44927.68	46357.15	45115.38	44509.19	48659.76	51742.41	45474.86	51620.44	46381.13	49514.48	44824.49	45145.79	46716.94	42750.43	43307.02
EC:1.1.1.310	621.16	780.29	828.37	698.28	1002.67	711.09	805.09	943.77	792.74	810.79	813.43	932.97	808.56	801.54	873.78	1067.23	962.92	876.87	906.56	792.34	702.7	830.16	1021.13	851.48	810.39	797.2	825.06	1029.85	782.72	837.61	821.3	683.02	849.26	663.05	996.93	716.24	622.19	794.8	1027.6	1195.67	787.3	1205.98	957.31	997.21	776.16	761.43	729.75	756.56	850.35
EC:1.1.1.311	0	0	4.07	2.1	0.89	0	0	1.78	2.14	0	1.72	0	2.08	0.92	2.2	0	0	4.34	0	0	4.48	0	8.75	0.82	0	1.1	0	0	2.18	0.87	3.36	0.96	0	0.95	2.49	3.09	2.04	5.29	0	0	6.6	0	0	0	0	7.67	0	3.33	0
EC:1.1.1.312	2425.2	2447.61	1591.93	1783.51	1528.86	1418.36	1675.9	2138.35	2217.62	1676.6	1875.41	2022.11	1821.9	3294	2267	1709.34	1361.94	2027.91	2165.35	1716.42	1907.19	1980.8	2053.95	2075.92	2506.53	2012.92	1776.07	1928.06	3029.11	1788.17	2552.35	1817.19	1709.61	1383.6	1794.16	2440.8	2922.76	1864.08	1064.51	1391.25	1743.25	1475.4	1588.94	1428.29	1816.9	2870.66	3234.12	1722.15	2144.62
EC:1.1.1.313	9.24	0.79	2.03	2.1	2.67	2.2	2.18	1.34	1.07	0.96	0.86	1.29	3.12	1.84	3.3	2.61	0.59	0	2.46	2.38	0	0	2.92	0.82	0	3.29	0	2.1	2.19	0.87	2.24	0.96	2.5	0.47	0.83	1.03	6.62	6.35	1	1.94	0	0	6.12	0	0.49	0.96	15.06	2.22	0.97
EC:1.1.1.316	103.68	108.84	96.81	113.43	136.94	92.35	132.96	100.34	99.54	91.81	95.87	94.29	87.75	111.97	80.03	109.37	80.54	100.22	123.25	108.04	107.38	103.05	102.43	94.92	121.52	97.19	80.8	101.54	95.54	98.4	95.46	81.92	92.06	79.91	96.98	83.47	103.84	91.3	113.8	80.99	76.04	96.92	109.74	107.56	120.23	94.25	111.21	106.26	122.48
EC:1.1.1.320	184.83	213.64	205.95	288.52	229.99	220.55	306.85	256.33	201.47	169.95	215.33	213.21	254.47	279.97	220.68	297.96	185.52	219.44	213.56	206.67	258.53	240.06	276.39	223.29	239.33	235.37	223.45	200.53	227.08	217.66	258.85	224.53	230.46	180.16	215.32	188.63	237.93	226.49	213.95	192.98	190.96	226.59	253.73	245.24	275.02	212.41	289.38	274.6	285.76
EC:1.1.1.325	11.29	7.12	6.09	11.59	2.68	3.3	7.65	1.78	5.35	11.47	6.87	5.15	4.16	9.23	6.6	7.84	1.18	5.43	5.74	4.76	4.49	5.15	6.81	11.45	6.18	5.49	6	5.04	9.85	6.99	12.3	5.76	5	10.42	0.83	4.1	1.02	4.24	3.01	7.74	10.55	8.72	10.2	1.24	5.92	3.84	8.77	5.55	3.88
EC:1.1.1.327	0	0	0	0	0	0	0	0	0	0	0	0	0	0	0	0	0	0	0	0	0	0	0.97	0	0	0	0	0	2.19	0	0	0	0	0	0	0	0	0	0	0	0	0	1.02	0	0.99	0	1.25	0	0
EC:1.1.1.328	3036.24	3482	3853	2853.94	3787.66	3079	2808.04	4368.26	3678.96	4005.37	3599.2	4014.56	3753.45	3484.22	3979.82	4359.58	4332.63	3953.76	4563.06	3778.18	2911.59	3939.34	3932.43	4109.99	3668.86	3659.47	4230.43	4894.17	3499.01	4072.63	3925.31	3107.16	4087.75	3289.71	4716.83	3172.89	2561.8	4128.58	4931.53	6528.45	4401.07	5509.49	4315.8	5444.16	3322.2	3603.8	3053.99	3123.13	4262.95
EC:1.1.1.329	0	0.79	0.51	0.7	0.3	0	0	0.45	0	0	0	1.07	0.52	0	0.55	0.44	0	0	0.41	0	0	0	1.14	0	0	0	0	0	0	0	0.93	0.48	0	0.32	0	0.34	0	0.35	0	0.48	0	0	0	0	0.66	0.32	0	0.74	0.49
EC:1.1.1.333	1484.83	1838.86	1940.62	1715.17	2041.05	1742.66	1882.44	2176.51	2319.34	2014.98	1874.57	2320.25	2181.84	2284.31	2146.91	2479.38	2114.4	1948.03	2377.5	2016.43	1616.91	2319.44	1742.34	2057.42	2252.66	2517.01	2372.09	2880.09	2157.93	2157.6	1921.09	1857.73	2317.82	1817.35	2323.03	1816.79	1549.28	2113.54	2625.47	2616.2	2054.09	2671.34	1768.67	3008.45	1939.32	2274.2	1923.83	2166.47	2653.54
EC:1.1.1.335	1706.25	1865.43	1227.16	1566.18	1243.71	1006.11	1465.6	1581.23	1618.05	1623.92	1529.77	1584.84	1365.36	1884.33	1746.64	1366.94	1108.38	1452.25	1486.83	1390.14	1771.06	1568.35	1447.93	1532.68	1520.62	1198.89	1509.75	1360.14	1810.8	1636.39	1305.49	1438.06	1468.68	1242.55	1465.5	1420.41	1887.65	1367.49	877.61	988.68	1745.19	989.35	1290.05	1102.52	1422.35	1541.05	2407.22	1180.97	1566.68
EC:1.1.1.336	5260.13	6361.86	6385.19	5397.65	6784.48	6131.34	5041.48	7287.08	6835.02	6511.07	6101.45	5686.41	6296.11	5531.05	6016.99	5858.05	6417.84	6113.91	6742.7	5826.19	5594.53	6254.33	5969.22	6566.02	5295.15	5966.56	6622.91	6374.53	6688.77	5685.31	6449.59	5399.07	6555.49	5796.36	6513.46	5523.01	5496.71	6363	6639.92	7901.89	6671.47	7213.1	5961.49	6317.06	5451.4	6885.81	5269.11	5351.86	6255.64
EC:1.1.1.337	1.03	0.2	0	3.16	2.67	1.1	2.18	0.45	0	0.96	2.58	0	3.12	1.84	1.1	2.61	5.89	2.18	0	0	1.12	1.29	0	3.28	0	0	1.2	0.84	0	0	0	0	1.25	0	1.04	0.26	2.55	2.12	0	3.39	0	3.27	1.27	6.18	1.98	1.92	1.25	1.11	0
EC:1.1.1.338	522.37	470.07	601.28	686.02	396.75	797.47	355.81	495.01	388.38	665.43	828.87	409.1	711.13	1301.88	1058.82	565.84	1439.9	463.21	481.11	371.5	375.41	434.07	1515.46	623.33	645.72	342.7	355.93	517.13	912.14	577.69	775.75	354.04	433.8	423.69	611.58	1634.63	516.27	414.78	363.36	1096.86	555.46	376.83	665.76	456.12	303.81	540.58	587.61	361.15	463.96
EC:1.1.1.339	11.82	15.41	24.4	22.08	25.01	11.57	22.94	13.96	18.19	11.01	18.06	18.02	27.05	40.13	15.4	23.52	11.01	29.17	24.6	17.45	21.87	24.49	40.84	20.46	25.75	17.56	18	16.8	28.44	18.34	44.01	33.6	23.75	15.16	22.81	24.17	30.56	25.76	16.05	18.4	18.91	28.87	19.37	9.9	22.7	28.11	33	33.67	9.71
EC:1.1.1.34	128.35	46.64	48.78	106.02	51.19	34.22	80.86	72.13	68.49	104.26	72.99	51.87	81.16	35.08	46.23	46.19	45.98	100.95	75.44	59.56	77.49	78.57	48.31	59.76	26.78	48.24	57.6	45.33	55.78	48.03	42.88	60.47	59.97	60	51.41	53.73	85.5	36.34	38.13	30.99	54.04	56.66	37.72	37.12	45.03	39.61	37.61	61.82	42.75
EC:1.1.1.340	0	0	0	0	0	0	0	0	0	0	0	0	0	0	0	0	0	0	0	0	0	0	0	0	0	0	0	0	0	0	0.19	0	0	0	0	0	0	0	0	0.16	0	0	0	0.21	0	0	0	0	0
EC:1.1.1.343	35725.72	36576.58	38873.42	37647.58	38682.37	39418.47	38043.83	37889.29	37837.84	37720.53	37395.71	37998.05	37960.66	36313.51	37321.58	38868.98	39293.17	37773.02	37657.44	38933.42	37558.01	37955.04	37388.48	37804.98	38241.52	37911.88	38389.29	38872.88	37079.37	38495.57	37910.58	36598.93	38323.89	38088.75	38501.8	35609.51	36529.49	38707.89	40080.17	40824.8	37647.26	40150.67	39080.24	40146.18	36516.22	37315.9	35789.52	37433.12	39070.63
EC:1.1.1.346	3376.04	3513.07	2953.15	2500.17	2642.37	2679.97	2953.98	2872.79	2675.72	2813.03	2871.77	2670.97	2715.2	4199.69	3286.85	2658.34	2270.69	2833.42	3463.78	2485.51	2425.12	3015.43	2693.29	3317.03	3287.25	2549.37	3010.35	3097.6	4648.43	3026.53	5616.84	2873.27	2914.67	2362.53	2843.82	3486.62	3705.67	3226.75	2408.59	3558.29	3743.35	3233.62	2583.58	2711.52	2904.38	3217.49	3375.32	2529.36	2814.35
EC:1.1.1.35	46942.13	44188.08	40026.07	43939.41	41300.93	38016.6	44423.78	44088.01	42439.43	44318.83	42737.71	42951.33	41741.38	47704.86	44392.88	46255.83	39868.77	45561.32	46366.74	42527.09	44176.53	43190.14	42106.61	44443.83	48563.64	43992.86	42629.59	45423.19	47038.33	47949.86	45594	47511.39	41939.47	43502.4	43128.05	45640.54	45246.44	44515.47	42395.88	44477.86	46114.27	43381.2	40780.5	46525.02	44662.97	43986.17	48926.91	43081.61	47842.47
EC:1.1.1.350	10.44	33.73	14.65	65.1	27.75	21	58.46	18.69	23.19	18.89	14.18	18.37	36.8	24.45	29.08	72.13	26.74	32.5	23.86	23.01	32.18	20.93	63.35	22.63	23.09	32.56	26.33	21.55	14.84	22.28	40.48	30.72	22.5	20.33	18.12	20.03	19.87	17.12	39.63	30.33	27.91	46.24	41.37	25.36	41.92	20.06	58.86	42.12	13.76
EC:1.1.1.36	12519.36	12672.94	10594.23	11178.98	10271.48	10239.3	11392.75	11211.06	10947.49	11310.57	11220.92	11097.1	11040.01	14575.85	12526.54	10860.83	10385.7	11762.04	12152.63	10647.37	11177.05	11320.9	12332.05	12155.64	12269.07	11471.06	10384.06	10832.79	14585.59	11485.37	14383.67	12271.12	10573.13	11332.22	10863.59	13201.56	13190.47	11206.24	10560.66	11117.2	11835.06	11818.44	11019.06	10502.28	12194.86	12133.62	13841.83	10849.04	10497.73
EC:1.1.1.361	0	4.35	0	2.1	1.79	1.1	0.55	0.89	1.07	0.96	0.86	1.29	3.24	2.77	1.65	5.23	2.95	3.26	0.82	1.19	3.37	3.22	3.41	0.82	1.03	1.65	1.33	0.42	4.92	0	2.43	0	11.24	2	0.83	0	1.02	1.06	3.01	2.1	3.96	4.48	7.13	12.58	5.92	2.87	7.66	2.22	3.89
EC:1.1.1.362	9.24	13.44	4.07	2.1	8.49	7.73	3.28	7.13	6.42	9.56	4.29	4.5	5.2	12.92	6.61	3.92	5.89	2.17	11.48	4.77	16.84	2.58	10.7	12.27	5.15	3.29	13.2	12.59	14.22	6.11	9.51	17.27	7.5	10.42	4.97	5.13	22.9	8.46	3.51	2.9	5.27	8.71	5.09	4.95	10.84	2.87	5.02	8.89	6.81
EC:1.1.1.363	38315.78	40500.63	39719.62	38242.39	38440.34	39934.72	39579.43	39812.71	39728.42	38883.85	38794.77	39352.8	39305.55	40936.67	39900.99	39326.23	39741.73	38951.31	40375.48	40011.94	38129.34	39634.5	38984.32	39922.95	39814.49	38687.7	39804.56	40380.04	40914.47	39834.81	40971.51	38078.74	39299.75	37606.15	40269	39841.45	39843.31	39925	40479.65	42018.24	40914.18	41713.45	40144.96	40838.18	38864.74	40193.48	39818.5	38582.76	40190.1
EC:1.1.1.367	535.11	876.82	412.58	798.25	483.69	491.55	736.88	565.84	669.34	563.28	494.43	657.34	484.63	867.95	794.34	554.47	390.41	573.46	545.48	485.52	664.89	605.61	785.27	541.9	518.83	488.68	504.17	339.58	1022.4	477.61	876.53	564.46	514.61	458.71	502.55	673.39	856.33	510.48	439.36	425.47	723	467.18	641.8	437.63	582.15	525.17	1560.52	528.37	358.83
EC:1.1.1.368	5.03	3.48	1.42	2.52	0.45	1.32	2.3	0.98	3.75	1.77	1.24	1.29	4.58	5.53	0.44	0	1.06	2.83	3.94	1.01	3.14	0.26	4.23	1.56	4.22	1.54	0.72	3.49	2.18	4.37	0.67	2.21	0.62	3.22	0.58	3.39	1.02	2.75	4.42	1.69	5.27	0.22	15.58	1.73	13	0.77	2.38	3.55	1.27
EC:1.1.1.369	3495.23	3443.81	3891.78	3425.88	3203.19	3702.34	3017.72	3699.15	3261.32	3766.96	3935.83	3512.11	3959.25	6011.93	4737.99	3950.91	5117.62	3759.03	3967.65	3135.21	2885.11	3423.03	5533.35	3919.75	3900.35	3167.9	3383.93	3911.63	6276.76	3472.26	5502.24	3163.21	3203.65	2760.39	3937.92	5588.58	3793.69	3840.17	3753.97	5580.02	3774.05	4286.29	4247.24	3774.94	2981.07	3649.01	4891.28	3254.75	3245.1
EC:1.1.1.37	43060.17	42225.74	42640.39	41886.81	41612.71	42078.58	42897.8	42829.83	42592.14	42268.47	41965.08	43106.04	42196.85	43109.47	42766.3	43203.73	42332.14	43133.08	42827.31	42927.13	42079.71	42294.44	42704.54	42572.11	43458.48	43239.94	42562.3	43630.27	42299.65	43070.75	42907.33	42651.91	42268.65	43153.02	43081.3	41755.53	42408.9	42777.35	43186.88	43551.1	42644.14	43842.9	42470.77	43749.7	42502.7	42358.52	42473.41	42371.27	42838.34
EC:1.1.1.370	0	0.4	0	0	0	0	0.55	0	0	0	0	0	0.12	0.92	0.55	0	0.59	0	0	0	0	0.64	0.49	0	0	0.55	0.13	0.42	0.55	0	0	0	0	0.11	0	0	0	0	0	0	0	0.12	0	0	0	0	0.14	0	0
EC:1.1.1.371	317.42	261.39	364.39	441.22	246.72	313.74	319.59	442.8	475.95	373.84	348.61	362.05	297.15	236.44	355.93	298.77	429.98	332.21	317.4	326.42	476.47	447.16	274.12	345.26	313.23	290.05	388.87	289.63	369.15	344.6	425.96	339.96	419.86	654.61	272.9	229.8	844.96	472.14	381.94	291.19	322.17	382.65	265.25	488.52	304.86	304.62	364.31	418.72	414.13
EC:1.1.1.373	35.43	33.21	16.5	17.91	19.4	23.68	12.57	24.26	24.09	38.98	18.24	23.28	30.54	44.77	20.09	22.88	30.06	21.83	32.27	19.66	19.36	32.52	17.61	18.21	20.09	18.09	22.8	32.72	21.05	18.86	31.6	23.04	27.49	18.23	26.94	14.38	26.97	25.38	38.16	17.42	40.53	23.96	24.55	29.7	28.44	18.45	12.53	24.99	26.49
EC:1.1.1.374	19.51	25.29	14.23	23.17	24.99	17.66	13.11	21.37	18.19	22.01	16.33	15.44	18.72	8.31	16.51	15.69	14.14	15.2	28.7	27.4	23.58	27.05	11.67	28.64	17.51	13.15	28.8	20.14	30.64	18.35	14.56	14.4	23.74	18.94	26.53	19.5	17.31	15.87	19.08	33.88	38.22	19.61	47.88	19.8	35.49	23.95	16.3	17.77	16.51
EC:1.1.1.376	935.26	1227.25	512.37	462.36	497.29	484.61	935.92	493.85	466.71	667.6	595	431.25	316.36	910.32	947.51	400.67	369.45	482.97	741.39	502.24	465.34	649.69	530.68	642.75	452.12	330.96	432.64	412.84	692.01	593.98	762.8	712.13	339.17	342.93	632.48	1261.6	916.99	449.65	270.08	420.04	1246.9	276.68	331.17	296.24	963.15	596.51	833.05	423.25	345.62
EC:1.1.1.377	378.26	254.72	287.19	271.84	195.02	231.94	230.18	259.83	274.15	283.46	302.91	237.5	287.72	389.28	267.4	219.44	189.44	362.53	407.18	221.87	307.17	298.45	290.5	301.09	307.16	320.26	220.22	338.17	468.21	339.48	436.22	273.58	268.29	207.75	219.48	265.33	540.73	249.97	160.46	250.92	190.5	170.35	209.18	149.37	264.73	471.35	414.17	347.99	257.27
EC:1.1.1.378	378.26	254.72	287.19	271.84	195.02	231.94	230.18	259.83	274.15	283.46	302.91	237.5	287.72	389.28	267.4	219.44	189.44	362.53	407.18	221.87	307.17	298.45	290.5	301.09	307.16	320.26	220.22	338.17	468.21	339.48	436.22	273.58	268.29	207.75	219.48	265.33	540.73	249.97	160.46	250.92	190.5	170.35	209.18	149.37	264.73	471.35	414.17	347.99	257.27
EC:1.1.1.38	12970.17	14858.18	16778.91	13234.95	14185.05	17205.28	13796.99	15308.17	15679.64	14598.45	14332.89	15901.1	15052.51	13637.38	15190.21	15873.44	16803.7	15293.26	14815.76	15302.88	13371.3	15169.91	16266.04	14316.29	12985.3	13845.92	15420.39	15205.98	12846.89	14498.07	14366.55	12960.38	15125.01	15382.93	15852.34	13680.15	13296.75	14594.34	18385.16	19234.84	16228.04	18668.2	18324.97	17668.02	13731.75	12957.68	12663.86	13787.55	14356.27
EC:1.1.1.380	17.98	7.16	20.57	18.95	9.58	25.88	43.83	5.56	42.58	40.05	7.95	15.78	7.76	222.95	12.07	21.57	15.47	15.5	36.51	11.31	10.38	31.87	42.4	10.84	7.9	18.95	7.33	11.34	181.34	18.24	58.64	13.58	15	12.65	11.62	9.24	14.77	95.37	19.06	20.44	11.55	11.02	34.07	53.45	20.79	37.61	27.87	9.44	7.34
EC:1.1.1.381	1630.82	1867.21	1101.11	1324.95	1093.45	1120.65	1835.97	1131.7	1296.08	1420.52	1301.93	1265.67	1040.43	1889.24	1561.64	1274.44	1040.45	1241.63	1463.99	1310.14	1230.96	1459.72	1039.97	1313.36	1216.91	1101.8	1169.5	1085.41	1426.35	1301.96	1269.31	1695.11	1066.85	1145.37	1277.97	2032.86	1480.36	1212.42	1158.55	966.51	2059.43	1077.02	1039.07	1257.18	1834.34	1119.07	1535.11	1319.15	1212.52
EC:1.1.1.385	110.12	188.85	110.69	287.44	161.6	143.5	271	119.34	163.06	123.4	95.31	82.27	123.27	93.75	143.88	228.78	95.46	156.58	129.38	99.29	149.59	100.79	263.89	128.48	110.46	118.35	159.75	77.48	111.58	126.65	131.99	97.89	126.17	107.41	95.34	111.9	118.66	130.13	225.26	206.41	192.9	170.58	289.35	216.76	163.83	78.57	256.07	135.34	91.38
EC:1.1.1.387	2.06	1.58	4.07	7.38	3.57	7.73	4.37	2.67	2.14	0	2.58	0	4.16	5.53	6.61	0	0	1.09	0	0	4.49	2.58	0.97	0.82	0	0	2.4	1.68	0	0	0	1.92	7.5	0.95	0.83	1.03	4.08	0	0	0.97	7.91	1.09	2.04	4.95	3.94	0.96	1.25	1.11	0.97
EC:1.1.1.4	2394.46	2739.54	2844.84	2440.43	2311.85	2678.81	2214.48	2930.71	2557.95	2807.82	2968.14	2745.83	2966.79	4182.29	3849.93	2975.17	4187.15	2656.96	2884.47	2220.36	2014.99	2347.42	4493.15	3069.37	2781.88	2326.48	2567.82	3046.61	4084.43	2579.17	3800.68	2162.97	2226.8	1745.59	3060.57	4548.16	2575.32	2465.86	2668.35	4103.65	2469.82	3387.52	2901.13	2657.28	2079.21	2806.46	3132.3	2208.01	2571.23
EC:1.1.1.40	28813.08	26830.55	23141.48	25910.76	23108.21	22493.25	26112.02	25060.66	24217.99	25216.07	25177.86	24631.78	24534.83	30581	26927.15	25589.85	22945.71	26614.26	26419.12	24555.85	26538.13	24808.89	25741.6	26113.02	28847.84	25531.93	23199.46	25216.91	29394.35	27190.88	26547.59	28012.43	22999.03	24547.37	24070.69	29036.49	28070.5	24503.69	22933.53	23245.6	26092.98	23978.14	23226.08	24744.38	27193.19	26547.3	29872.72	25339.02	26335.02
EC:1.1.1.41	5898.54	6050.69	5952.07	7109.6	7603.43	5716.72	7417.84	6624.99	6571.23	6360.46	6391.91	7006.48	6560.77	6292.64	6227.56	7222.51	6476.74	6646.17	6448.67	6921.98	7073.53	7016.87	6545.45	6600.23	6767.58	7598.87	6985.29	6940.59	6510.31	6227.35	7219.08	7131.85	7019.86	6859.95	6687.77	5729.54	7573.21	6907.85	6541.04	5878.78	5764.59	6442.87	6312.9	6559.06	7081.82	6501.27	6427.07	7204.44	6646.06
EC:1.1.1.42	46661.83	46916.77	45107.5	45884.85	44553.11	45416.13	46821.92	44646.21	45436.57	44673.47	44922.35	45363.53	44462.73	45804.74	45506.8	44523.78	43505.95	45440.9	44247.02	44683.61	46214.51	44957.19	44617.87	44853.41	46067.51	45720.47	44451.91	43805.84	46472.25	45481.8	45767.71	46267.55	44318.16	45195.54	44051.1	46555.16	47430.3	44729.62	43629.8	41881.15	45481.93	43620.51	43949.2	43301.93	46137.53	45900.77	47609.64	45520.89	44711.54
EC:1.1.1.43	85.43	104.38	56.87	97.14	40.18	156.13	84.38	37.17	59.8	78.12	48.28	71.26	65.78	171.22	130.16	54.19	36.34	59.44	101.03	60.35	77.44	116.19	64.2	51.35	70.25	84.63	32.8	44.07	494.28	55.02	403.89	99.82	135.22	56.92	58.78	175.08	177.8	90.77	35.58	51.97	73.82	42.49	32.71	49.49	54.38	55.77	559.3	162.68	31.1
EC:1.1.1.44	35725.72	36576.58	38873.42	37647.58	38682.37	39418.47	38043.83	37889.29	37837.84	37720.53	37395.71	37998.05	37960.66	36313.51	37321.58	38868.98	39293.17	37773.02	37657.44	38933.42	37558.01	37955.04	37388.48	37804.98	38241.52	37911.88	38389.29	38872.88	37079.37	38495.57	37910.58	36598.93	38323.89	38088.75	38501.8	35609.51	36529.49	38707.89	40080.17	40824.8	37647.26	40150.67	39080.24	40146.18	36516.22	37315.9	35789.52	37433.12	39070.63
EC:1.1.1.47	4699.49	4653.9	4246.77	4190.44	3959.61	3702.97	4140.04	5036.98	4731.91	4137.77	4281.58	4632.84	4393.28	5390.08	4895.22	4729.16	4233.41	4844.42	5049.36	4656.39	4378.76	4478.05	4529.08	4787.65	5145.7	4483.07	4596.6	4889.79	5983.65	4777.85	5285.76	4391.9	4437.53	4247.25	4544.73	4769.44	5446.35	4692.94	5002.13	4995.55	4346.07	5726.64	4785.01	5015.86	4608.81	5097.85	5594.1	4384.07	5038.11
EC:1.1.1.48	3844.59	3619.92	2927.24	2660.29	2410.39	2820.39	2749.7	2855.89	2591.83	2962.86	3126.29	2305.5	2741.93	4820.49	3911.27	2344.2	2978.54	2690.11	3451.83	2448.66	2545.13	2780.95	3513.55	3296.92	3112.3	2491.36	2471.72	2850.74	4880.76	2850.38	4133.72	2859.58	2271.22	2214.7	2831.07	4514.66	3792.04	2553.47	1845.1	3261.09	3308.58	2193.41	2471.62	2188.92	2757.09	3514.39	4020.11	2391.89	2745.36
EC:1.1.1.49	38315.78	40500.63	39719.62	38242.39	38440.34	39934.72	39579.43	39812.71	39728.42	38883.85	38794.77	39352.8	39305.55	40936.67	39900.99	39326.23	39741.73	38951.31	40375.48	40011.94	38129.34	39634.5	38984.32	39922.95	39814.49	38687.7	39804.56	40380.04	40914.47	39834.81	40971.51	38078.74	39299.75	37606.15	40269	39841.45	39843.31	39925	40479.65	42018.24	40914.18	41713.45	40144.96	40838.18	38864.74	40193.48	39818.5	38582.76	40190.1
EC:1.1.1.51	2403.97	2074.5	2187.05	2092.39	2169.54	2016.93	2133.65	1758.65	2107.62	2175.09	2008.55	2164.58	1908.05	2296.98	2459.92	1876.13	1828.26	2421.04	2045.36	1963.93	2262.49	2037.15	2010.58	2200.45	2423.96	2433.93	1800.17	1974.58	2469.36	2007.28	2129.06	2259.75	1713.29	1895.51	1879.03	1718.09	2303.53	1809.75	1876.29	1534.37	1702.82	1980.11	1672.32	2046.89	2140.28	2306.46	2190.03	2114.55	1964.37
EC:1.1.1.53	2921.18	2933.86	2923.34	2183.95	2492.78	2158.08	2403.69	3136.68	2917.38	2601.34	2596.07	2702.28	2834.06	3358.9	3247.76	2890.83	2558.21	3083.96	3539.41	2557.54	2233.83	2658.09	3001.27	3250.74	3023.67	2732.19	3014.79	3473.53	3829.28	2630.74	3324.33	2517.94	2488.35	2177.33	3066.89	2360.58	2835.89	2712.13	2974.15	3829.87	2801.98	3657.26	2849.37	3144.45	2492.37	3565.83	2877.3	2440.22	3229.81
EC:1.1.1.56	627.31	477.63	608.87	447.41	498.14	575.23	534.12	556.03	463.21	497.59	537.29	445.36	563.25	1032.34	630.09	484.12	435.78	510.19	625.52	449.18	490.69	489.21	610.11	567.26	701.86	435.68	470.85	496.99	992.32	509.76	851.54	431.2	443.61	475.96	461.71	534.07	668.66	493.15	445.96	796.24	563.12	567.43	530.06	572.24	365.72	613.37	722.1	452.11	495.94
EC:1.1.1.57	3115.81	2534.66	2737.27	2437.1	2283.02	2527.54	2046.98	2714.36	2488.29	2680.04	2881.43	2337.57	2785.63	4401.42	3210.71	2545.92	3164.93	2702.49	3290.47	2371.5	2322.33	2598.14	3382.94	3081.25	3281.21	2633.86	2489.63	3030.02	4480.38	2768.65	3523.62	2352.73	2658.1	2241.3	2744.48	3392.72	3162.35	2611.6	2368.64	3610.14	2628.16	2556.54	3184.23	2692.18	2295.95	3581.51	3114.55	2364.29	3008.51
EC:1.1.1.58	4700.86	4286.81	3425.44	3611.44	3324.09	2838.83	4041.74	4098.75	3646.77	3480.58	3661.9	3004.74	3360.12	4640.9	3892	3351.78	2619.66	3538.62	3625.24	2964.11	4181.44	3465.13	3304.7	3944.03	4275.18	3093.3	3512.77	3869.08	4815.01	4763.58	3804.63	3393.29	3145	3133.91	3467.04	3938.33	4869.21	3545.47	2119.3	2821.25	3903.09	2252.7	2886.39	2941.55	3536.43	4215.42	4541.42	3410.58	4458.49
EC:1.1.1.6	1819.65	2316.48	3565.1	1610.44	416.64	5897.89	2095.69	528.21	1656.21	1165.31	1959.81	1738.14	1836.13	3081.09	1705.44	1204.19	3299.32	1428.31	953.06	1924.97	1592.4	1238.43	3554.85	836.39	748.49	298.51	548.96	764.73	1220.37	1115.56	1441.75	851.53	681.56	2384.77	1141.92	3067.85	2079.73	770.95	2018.99	1569.16	1763.13	981.33	4983.49	1022.49	414.2	467.84	637.7	754.27	492.06
EC:1.1.1.60	13967.5	16058.54	13607.32	13278.87	13411.81	13225.17	14263.87	14407.84	13173.23	14554.39	14068.81	14221.05	13339.03	17799.44	17067.25	14998.53	15673.22	14293.45	14868.67	13851.4	12779.37	13976.89	17186.34	15054.56	14368.03	13012.17	13182.63	13751.31	15937.62	14233.97	15664.47	14060.63	12598.07	13289.78	15029.9	18669.1	13836.53	14119.86	15022.08	17784.83	16864.49	16742.63	14237.82	15303.78	15312.16	13193.8	15837.72	12240.99	12594.53
EC:1.1.1.61	185.43	243.74	148.53	321.33	199.82	192.55	309.88	163.19	214.8	187.41	127.36	122.47	176.23	161.03	184.14	268.64	137.41	201.48	180.1	135.42	190	147.16	303.77	167.21	147.03	166.03	202.92	130.9	156.69	164.94	188.68	146.85	161.17	141.56	146.62	149.98	165.48	170.33	285.26	244	262.21	220.11	337.34	251.1	219.69	111.55	286.01	188.65	131.64
EC:1.1.1.65	424.7	305.24	350.88	261.55	358.6	345.87	281.73	347.5	310.42	292.72	366.79	251.3	313.42	613.17	448.12	279.54	203.5	335.22	409.5	236.51	309.64	288.81	297.67	392.68	457.79	296.98	292.33	316.63	669.79	327.25	587.2	369.19	208	390.36	234.36	329.53	470.55	348.09	415.01	400.35	336.15	268.11	748.22	229.86	263.99	422.44	397.89	275.1	280.32
EC:1.1.1.67	2515.26	2820.53	3031	2619.01	2622.4	2804.25	2417.82	3156.66	2616.07	2842.8	2983.69	2989.78	3136.45	3824.24	3602.47	3292.85	3870.2	2953.03	3324.64	2944.78	2332.55	2782.67	3872.55	3238.69	3123.07	2780.6	2999.68	3150.01	4211.41	2834.08	3789.67	2646.72	2812.18	2440.86	3299.28	3882.08	2755.32	2933.2	3933.37	4741.05	3104.75	4511.48	4223.95	3560.86	3041.42	2891.54	3313.12	2623.79	2747.9
EC:1.1.1.69	12045.35	12666.43	11350.38	12654.89	11793.89	11265.75	12566.48	11194.74	11022.8	11722.27	11828.95	11859.86	11170.31	14637.89	13759.12	12384.18	11909.41	12461.03	11815.05	11546.61	11798.84	11375.64	14039.47	12114.78	12988.34	11608.78	10709.51	10910.17	13378.72	11703.39	12457.3	12047.8	10312.71	10880.34	11209.32	14024.93	12669.62	11288.86	12227.31	12521.61	12453.82	12829.07	12260.24	12492.26	13063.62	11404.1	13766.97	11315.19	10542
EC:1.1.1.76	3564.38	3844.46	4002.54	3763.1	3295.85	3857.51	3185.81	4160.8	3659.56	4010.55	4480.87	4018.18	4029.52	6189.94	5171.4	4312.8	6070.58	3735.03	3706.72	3116.9	3068.13	3366.75	6427.79	4141.57	4296.83	3236.42	3606.46	4151.13	5094.86	3877.37	4975.75	2980.01	3243.58	2775.44	4253.4	7040.38	3767.06	3804.69	3486.6	5800.95	3614.55	4269.46	4153.2	3790.78	3002.78	3883.12	4347.17	3005.35	3705.95
EC:1.1.1.77	22.08	7.9	10.4	17.9	6.01	18.16	52.99	2.89	40.32	35.15	7.95	11.91	5.56	222.86	16.79	21.56	7.67	13.32	31.59	8.94	16	32.52	42.91	8.38	8.93	17.29	3.6	6.72	182.98	12.91	48.57	4.94	8.75	3.09	7.18	9.25	18.82	94.3	9.02	15.5	24.71	6.54	34.74	43.29	11.7	26.12	45.16	11.66	6.37
EC:1.1.1.79	12210.02	12565.1	10074.72	10760.67	9542.62	9750.6	10338.39	10599.78	10479.48	10515.86	10936.59	10754.49	10048.76	15464.38	12480.83	10331.94	10538.35	10923.16	11194.64	10047.38	10356.47	10495.45	12479.42	11263.87	12297.75	10374.11	9484.97	9936.19	14122.7	10315.1	12666.78	11378.14	9425.64	10604.59	10111.77	14958.27	12609.25	10676.49	9237.87	10560.81	11202.74	10275.56	9801.92	9894.13	11147.51	11835.87	14055.81	9653.82	9616.89
EC:1.1.1.8	54.4	67.2	93.47	87.4	105.34	59.6	83.04	84.62	63.14	46.87	98.75	75.87	67.64	55.36	90.28	86.28	71.9	70.58	89.38	79.82	84.21	86.28	74.88	72.82	64.89	85.48	103.2	89.81	79.84	75.1	79.43	80.64	99.95	64.42	85.4	57.51	92.64	96.29	83.33	55.17	68.53	56.64	104.98	71.75	78.86	87.22	95.32	72.19	60.25
EC:1.1.1.81	33325.17	34702.04	30217.71	33118.4	31182.54	30159.64	31593.4	30566.06	30296.89	31963.14	32570.8	31103.49	29831.09	37558.15	34747.96	30447.78	31770.01	30726.55	31451.99	30474.99	31395.19	30650.75	33556.56	32256.79	33469.91	30472.5	29516.36	28636.21	36072.64	30653.17	34001.22	33367.86	29323.15	31134.34	30107.44	39435.88	33937.52	31199.27	28702.64	30614.62	33313.33	29458.62	29557.7	29023.24	33026.12	32932.05	36588.17	29774.51	29460.16
EC:1.1.1.82	2.06	0	1.02	3.16	1.79	1.1	1.09	0.89	1.07	0.96	2.58	1.29	3.12	2.77	0	0	4.72	1.09	2.46	0	2.24	1.29	0.97	0	1.03	2.19	1.2	2.52	4.37	0.87	2.24	0	1.25	0	1.66	2.05	1.02	2.12	0	2.91	0	0	0	2.48	0.99	0.96	2.51	0	0.97
EC:1.1.1.83	9529.38	10861.56	8205.05	8984.35	8407.46	8179.03	9767.69	8824.66	8636.79	8594.87	8751.28	9305.12	8230.57	12590.52	10875.88	9210.83	8402.75	9354.79	9430.55	9058.12	8728.19	9081.05	10250.61	9302.05	10061.7	8887.2	7937.7	8186.11	11306.39	8660.41	10295.53	9622.97	7861.11	8380.06	8769.34	12087.75	10509	8928.38	8982.6	8825.22	10407.5	10059.87	8587.68	9080.48	10706.81	9474.03	11860.99	8485.71	7761.83
EC:1.1.1.85	44771.81	45055.09	45227.86	44651.69	45046.74	45286.34	44843.99	45118.52	45093.59	44618.75	44566.88	44939.45	44703.12	44787.67	45100.3	44772.65	44604.88	44821.11	44802.06	44987.42	44968.7	44877.02	44374.19	44963.57	44957.28	45230.69	44979.07	44688.43	45697.36	44771.96	46036.87	44848.45	45097.43	45661.33	44860.19	44259.47	45687.06	45209.43	45073.21	45127.94	45184.39	45572.44	44654.22	44977.62	44676.46	45154.21	45227.28	44853.68	44560.6
EC:1.1.1.86	41743.42	43090.57	43313.87	42165.52	42950.77	43489.45	42541.54	42167.38	42545.64	42005.6	42019.99	42756.98	42157.47	41880.73	42859.92	41959.21	42441.58	42758.67	41786.93	42193.93	42271.14	42498.04	43006.12	42589.09	41275.13	43189.56	42119.75	41585.73	42466.38	40981.89	43161.4	41566.94	42248.39	42185.75	42363.73	41642.01	42661.8	42175.18	42878.31	42772.48	42363.55	43523.62	42549.42	42198.71	42423.26	42240.61	42109.5	41932.94	40026.59
EC:1.1.1.87	207.35	208.94	221.96	155.38	175.79	186.37	126.43	183.54	212.69	234.21	194.64	174.8	206.37	84.76	152.65	136.15	191.35	154.67	170.15	155.14	218.89	183.07	146.1	182.89	138.61	140.17	301.22	133.98	183.1	157.38	184.94	137.59	265.64	184.43	171.72	197.74	156.77	152.37	175.17	162.92	219.28	177.11	174.08	150.93	192.64	201.61	166.44	160.35	161.4
EC:1.1.1.88	7167.13	7074.24	6862.49	8503.7	7068.41	7708.05	7173.53	6736.79	7649.43	7656.47	7345.61	6562.44	6949.35	5609.14	6210.52	6139.67	6578.48	6480.2	6934.15	7437.25	7602.32	7096.35	4792.64	6666.68	7243.15	6754.12	7370.91	6131.13	6836.6	6758.66	6280.72	7397.95	7852.41	6391.11	6130.8	6776.8	7076.96	7139.96	6653.05	5574.19	7398.15	5771.15	6439.55	6534.94	7116.16	7859.15	6917.28	7586	8041.77
EC:1.1.1.9	1400.14	1427.17	1548.26	1466.74	1202.8	1577.62	1196.19	1474.5	1200.92	1445.76	1579.65	1263.92	1666.74	2370.72	1950.19	1421.32	2139.5	1420.59	1597.79	1577.49	1204.96	1343.62	2287.06	1670.05	1621.96	1295.66	1391.04	1357.69	2196.54	1404.27	1849.1	1240.83	1228.4	1215.52	1449.53	2384.81	1552.93	1370.09	1712.58	2472.56	1605.41	2095.13	1727.28	1719.75	1479.84	1481.19	1526.63	1228.56	1250.88
EC:1.1.1.90	1827.87	1663.81	1402.58	1003.29	1085.81	1141.47	1173.19	1424.39	1509.8	1273.39	1333.41	1175.37	1572.97	2136.74	1828.79	1048.96	1011.77	1549.42	1957.89	1305.7	1128.58	1483.49	1406.34	1768.33	1821.7	1436.45	1461.53	1668.73	2796.81	1365.18	2807.18	1325.91	1336.84	979.49	1371.78	1335.57	1868.73	1365.73	1158.8	1548.16	1427.17	1643.81	1351.23	1412.2	1273.71	2265.93	1738.67	1246.82	1651.99
EC:1.1.1.91	975.45	896.86	1012.49	892.86	831.91	749.38	767.02	1219.46	1058.05	980.63	964.34	1044.87	854.9	793.93	965.07	1010.6	1074.12	995.55	1034.98	903.6	1008.43	958.72	888.88	1074.31	825.35	873.38	1077.5	1124.43	1003.16	1015.85	1062.8	967.16	922.33	1273.77	1024.6	778.49	1357.71	1081.03	1046.19	1231.38	899.02	1315.57	867.26	1119.27	851.63	986.28	825.58	909.62	1101.57
EC:1.1.1.93	9529.38	10861.56	8205.05	8984.35	8407.46	8179.03	9767.69	8824.66	8636.79	8594.87	8751.28	9305.12	8230.57	12590.52	10875.88	9210.83	8402.75	9354.79	9430.55	9058.12	8728.19	9081.05	10250.61	9302.05	10061.7	8887.2	7937.7	8186.11	11306.39	8660.41	10295.53	9622.97	7861.11	8380.06	8769.34	12087.75	10509	8928.38	8982.6	8825.22	10407.5	10059.87	8587.68	9080.48	10706.81	9474.03	11860.99	8485.71	7761.83
EC:1.1.1.94	43779.71	42712.97	42915.2	42976.97	42593.21	42733.4	44215.7	43497.38	43066.41	43257.85	43163.65	43954.11	43545.55	45251.35	44231.04	45385.73	43889.23	44384.42	44205.7	43851.16	43306.29	43371.79	44613.11	43407.77	45820.98	44482.68	43557.76	45180.65	43537.66	45622.29	43565.27	44812.75	42869.36	44381.84	44020.81	44111.52	43173.39	44076.59	44609.68	44518.57	44206.85	44631.27	43854.51	45543.16	43932.45	42793.5	44508.76	43839.85	45452.22
EC:1.1.1.95	77055.05	77291.35	78202.37	79022.24	79454.2	77282.08	78084.44	77064.04	76649.98	78522.14	77946.05	78547.32	76375.27	79424.57	79925.91	79649.02	78911.68	79825.16	77550.68	77557.45	79418.08	77105.67	79256.18	78498.43	81011.26	79322.94	75756.78	77911.54	79872.45	79282.11	77288.41	79263.32	75437.89	79155.02	76992.82	78193.7	77376.49	77966.29	79780.7	78909.04	76861.43	80816.67	76894.27	79863.43	79180.73	77744.65	78559.63	77337.9	77643.73
EC:1.1.2.3	14548.62	15018.97	13384.43	12976.57	12584.06	12112.41	12795.7	14188.94	13314.13	13525.8	13912.01	14141.64	13324.1	18092.22	15524.07	13959.83	13856.82	14207.25	14866.62	12890.26	12718.91	13539.85	15445.18	14776.34	15381.29	13615.94	12945.21	14245.02	17494.7	13915.71	16639.52	13806.67	12795.99	13129.02	13962.03	16722.35	15187.24	13779.05	13081.28	15635.44	14182.7	15108.44	13383.25	13845.51	14034.51	15140.64	16026.81	12609.18	13559.41
EC:1.1.2.4	9166.97	9139.39	8412.06	8412.42	8376.87	7791.56	8224.49	8639.82	8386.66	8596.52	8632.66	8766.7	8401.61	11037.83	9788.73	8747.92	8508.35	9122.01	9067.94	8348.25	8547.11	8485.31	9712.92	9208.08	9590.6	8785.66	8000.46	8379.4	10506.05	8473.41	9659.75	9423.31	7692	9538.83	8371.58	9792.31	9409.31	8482.51	8597.69	9259.65	8720.26	9527.64	8376.38	8732.64	8984.3	9340.57	10059.54	8044.37	7942.7
EC:1.1.2.6	1089.04	1237.95	881.6	1204.89	716.92	779.67	868.13	1212.51	1177.82	943.93	972.35	1163.93	909.04	1408.65	1131.27	712.83	793.5	918.82	1045.25	937.41	1227.07	1070.09	944.26	1117.18	1075.97	961.58	954.8	901.4	1269.98	908.86	1043.17	1033.66	998.91	1138.36	841.05	873.47	1907.93	1072.08	641.7	614.77	882.16	816.96	671.49	848.51	953.1	1214.92	1410.1	986.69	1025.24
EC:1.1.2.7	637.07	544.84	392.1	446.6	502.23	399.84	388.94	558.43	481.7	604.86	458.78	383.13	469.28	396.74	491.02	414.5	367.74	431.06	516.64	424.19	482.16	486.83	465.19	556.5	385.1	405	516.64	382.24	499.4	469.46	429.88	469.34	502.81	576.03	457.87	427.37	469.28	450.74	486.86	544.42	655.12	532.61	459.6	571.28	454.95	501.96	537.13	383.84	477.15
EC:1.1.2.8	7038.88	7106.38	6730.04	7441.26	8711.01	6908.61	7266.2	7045.47	6990.74	6611.62	7114.42	6857.07	7195.22	8439.34	8317.96	8548.5	7348.56	7271.33	7460.9	6988.87	7571.07	7397.09	7892.92	7801.04	7731.09	8389.63	7360.77	7394.69	9516.45	6861.36	7768.66	7752.91	6997.93	6971.27	7329.01	7590.09	7836.85	7210.27	6514.85	7717.28	6771.29	6447.68	7337.42	6810.76	7376.79	7905.86	9556.93	6928.54	7272.52
EC:1.1.3.12	11.04	10.88	25.65	11.05	11.39	12.43	12.84	18.92	16.32	13.87	17.38	10.6	15.87	13.15	7.17	12.09	14.15	25.23	11.69	18.18	8.98	15.45	12.16	17.17	18.28	20.54	11.1	22.66	31.18	15.94	27.41	15.36	15.61	9.95	16.38	8.99	21.12	17.99	12.55	23.23	9.56	19.6	13.24	27.83	13.8	21.55	23.21	17.22	15.07
EC:1.1.3.15	40972.98	41913.6	42809.76	41562.1	41699.78	42337.27	41895.01	41873.79	42064.03	41781.85	41413.76	43703.84	41278.41	40361.54	43513.31	43577.77	42903.76	42621.02	41800.4	42720.96	41375.83	42179.18	42687.05	41808.43	42167.32	42384.59	42106.48	41496.07	40681.49	42405.45	41128.85	42751.79	41981.4	43457.95	42812.48	41113.3	41407.67	42343	45362.67	44523.47	43599.67	45337.65	43671.35	45520.35	42662.32	40184.25	42301.64	41492.81	42035.83
EC:1.1.3.17	0	0.79	1.02	0	1.79	1.1	3.28	0	0	0	0	0	1.04	0.92	1.1	3.92	0	0	0.82	0	0	0	0.97	0	0	0	3.6	0.84	2.19	2.62	0	2.88	0	1.89	0	0	2.04	0	0	0.97	0	1.09	0	0	0.99	0	0	1.11	0
EC:1.1.3.21	32.86	5.53	10.16	17.91	9.83	14.36	15.3	19.59	11.77	22.95	6.01	11.57	15.61	7.38	22.02	14.38	10.61	21.71	22.96	17.87	22.46	24.47	18.49	13.92	8.24	12.06	15.6	11.75	17.5	15.72	10.07	19.2	17.49	12.31	13.27	10.28	15.26	13.76	6.02	6.78	15.81	9.81	9.17	0	18.73	12.46	17.56	8.89	4.85
EC:1.1.3.37	304.95	404.83	472.22	285.4	412.48	327.79	385.74	552.17	450.63	455.26	402.7	551.38	412.12	333.13	445.93	569.95	535.04	482.99	463.36	409.89	318.84	405.7	467.92	469.72	401.66	421.92	501.65	596.6	402.6	436.73	461.96	362.79	423.52	324.94	574.51	364.43	286.01	451.77	602.45	696.84	413.88	787.46	414.71	557.85	381.39	390	328.69	362.11	495.82
EC:1.1.3.41	1026.45	908.79	1151.19	875.9	1055.01	916.41	981.53	1205.54	1079.47	1106.57	1105.2	1148.5	1007.52	1006.4	1077.76	1329.26	1130.13	1103.83	1200.83	1051.25	972.6	1095.08	871.24	1148.04	1330.05	1011.31	1173.61	1406.41	1199.08	1416.76	1067.15	881.14	1186.56	819.89	1207.8	901.16	868.65	1129.35	1150.92	1410.24	1034.65	1257.63	1032.22	1309.67	841.64	1103.56	1066.68	979.51	1492.34
EC:1.1.3.43	0	0.79	1.53	2.8	0.3	2.21	0	0.45	0	0	0	1.07	1.56	1.84	1.65	1.75	0	2.17	1.23	0	0	0	3.08	0.82	0	2.2	1.2	0	2.18	0	3.17	3.36	1.25	0.32	1.66	1.37	1.02	0.35	1	0.48	1.32	2.18	2.04	3.71	1.65	2.24	1.25	0.74	0.49
EC:1.1.3.44	0	0.79	1.53	2.8	0.3	2.21	0	0.45	0	0	0	1.07	1.56	1.84	1.65	1.75	0	2.17	1.23	0	0	0	3.08	0.82	0	2.2	1.2	0	2.18	0	3.17	3.36	1.25	0.32	1.66	1.37	1.02	0.35	1	0.48	1.32	2.18	2.04	3.71	1.65	2.24	1.25	0.74	0.49
EC:1.1.3.45	80.88	82.24	106.89	106.1	75.44	66.19	59.54	82.15	97.42	46.17	88.43	67.15	98.85	80.51	86.17	79.44	63.64	77.35	72.18	53.3	114.5	69.88	59.82	57.25	74.94	72.85	61.5	93.99	154.8	130.15	108.52	41.52	110.25	67.04	54.31	58.54	138.67	73.8	50.17	81.31	58.33	85.78	41.78	55.68	87.26	91.29	77.75	90.25	93.08
EC:1.1.3.46	2434.51	2687.25	2346.03	2396.67	2276.2	1965.97	2344.91	2874.69	2873.68	2415.94	2469.62	2811.72	2525.32	3393.84	2884.9	2594.46	2392.21	2603.4	2896.56	2622.51	2651.63	2768.1	2314.64	2823.57	2864.38	2538.69	2615.6	2690.8	3171.92	2623.62	2660.04	2654.45	2513.9	2452.84	2600.66	2198.42	3220.12	2471.51	2510.13	2589.07	2486.15	2867.94	2596.63	2866.57	2563.14	3037.63	3067.7	2551.17	3010.67
EC:1.1.3.47	1745.36	1594.72	1939.97	1885.82	2000.94	1855.06	1872.62	1401.18	1635.85	1883.09	1718.79	1915.41	1460.35	1628.96	1954.97	1775.61	1666.33	2007.14	1528.91	1615.63	1983.78	1692.19	1648.71	1721.44	1956.54	2059.84	1454.84	1652.98	1646.72	1763.48	1602.51	2000.45	1417.27	1872.96	1574.92	1359.91	1710.95	1615.53	1759.65	1400.49	1456.81	1667.5	1477.46	1842.7	1840.25	1593.33	1676.19	1774.1	1558.29
EC:1.1.3.48	2340.18	1737.21	1800.64	1849.99	1778.87	1440.45	1907.85	2055.99	1754.93	1570.51	1814.22	1352.85	1876.88	1913.88	1565.66	2028.25	1305.14	1909.7	1771.84	1394.05	2099.43	1526.09	1542.45	1946.37	2426.38	1813.6	1888.99	2492.46	2446.35	2795.28	1726.97	1538.5	1716.45	1529.6	1689.49	1590.22	1965.34	1794.86	1105.85	1596.53	1534.96	1089.76	1555.93	1571.53	1553.16	2368.81	2004.73	1931.73	2838.88
EC:1.1.3.6	8902.09	8436.44	9589.92	8854.97	8907.52	8279.4	8684.83	11155.05	10332.11	10370.36	9568.23	10478.42	9616.24	8991.72	9956.28	11382.61	10740.37	10295.78	11099.23	10044.86	9185.07	10256.13	8996.76	10106.35	10674.02	9489.6	10823.01	11891.41	9746.68	11099.27	10084.38	9668.74	10254.65	9954.31	10828.38	8510.24	9844.22	10859.31	11766.04	13192.04	10614.87	12838.73	9504.77	13188.34	9004.02	9447.21	9434.13	9675.65	12632.89
EC:1.1.3.8	2607.8	2964.28	3147.55	2388.36	3161.91	2610.55	2370.93	3690.71	3184.43	3451.25	2989.93	3387.17	3167.62	2830.54	3326.87	3653.59	3694.39	3351.95	3808.3	3204.15	2531.07	3298.79	3396	3477.06	2990.06	3104.31	3563.17	4090.98	2851.11	3421.11	3241	2685.46	3511.04	2820.82	4024.73	2725.92	2122.51	3476.02	4209.74	5442.89	3711.84	4775.43	3477.74	4544.75	2843.63	2948.42	2482.97	2626.19	3510.05
EC:1.1.3.9	15.41	14.23	15.24	12.12	15.63	17.1	16.93	15.59	17.13	15.79	16.32	28.29	20.81	12.93	23.12	22.22	19.45	21.71	14.35	14.3	18.53	23.17	19.93	20.46	27.28	18.62	15	12.17	33.9	19.21	16.78	20.64	17.49	21.31	19.06	25.68	25.96	33.34	25.09	14.03	21.1	20.7	37.7	22.26	17.26	15.33	31.98	17.21	10.21
EC:1.1.5.2	9815.23	9762.11	9963.04	10832.59	12278.49	10033.23	10707.27	10426.72	9833.45	9562.07	10324.96	10151.86	10163.66	12135.47	10855.66	12213.85	10177.87	10591.59	10373.32	10154.3	10783.04	10525.07	11253.83	10742.18	11668.22	11739.36	10419.23	10698.41	13145.49	10524.9	11989.77	10218.39	10350.64	9232.82	10400.52	10692.62	11299.77	10905.48	9930.6	11415.53	9260.43	10137.46	10659.36	10387.17	10477.24	10875.93	12498.56	10198.32	10576.1
EC:1.1.5.3	51498.11	50442.67	50201.65	52161.77	51124.34	48135.77	50150.38	52368.71	51345.25	52832.68	51528.05	51200.49	50917.06	52413.19	53706.37	52334.06	52143.46	51839.24	52505.18	51254.23	50750.78	51325.09	50785.96	52313.72	53297.75	51602.81	51979.08	51771.71	53571.23	52500.83	52978.63	51476.29	51898.28	50223.45	51710.23	52868.81	51032.33	52073.87	52187.01	56077.14	53426.33	54170.44	49047.25	54507.95	51881.48	52424.08	52728.07	51279.27	53209.7
EC:1.1.5.4	6500.86	5821.08	5641.02	5992.59	5845.96	5237.89	6145.04	5779.24	5658.05	5512.67	5659.13	5519.33	5502.92	6841.26	5730.51	6127.69	4703.08	6179.27	5711.27	4937.13	6333.68	5602.27	5580.53	5889.77	6989.66	6039.98	5496.97	6250.64	7890.71	6874.69	7463.43	5577.87	5519.7	5107.25	5491.27	5821.64	6468.89	5983.99	4783.3	5203.92	5109.17	4976.49	5393.24	5616.09	5580.25	6399.11	7730.96	5940.79	6476.95
EC:1.1.5.6	1.04	0	0.5	0	1.32	1	1.1	0.44	3.22	1.44	0.42	0.26	0.72	2.76	2.76	1.3	1.18	0.22	0.58	1.2	2.8	0.64	0.2	0.4	1.04	1.1	0	3.36	4.9	4.54	0.56	0	0	0.48	2.48	2.06	1	2.1	0	1.94	1.98	0	0.2	2.48	1.7	0.48	0	1.12	0.48
EC:1.1.5.8	80.33	46.31	81.36	67.94	64.03	125.2	184.61	48.08	94.4	94.41	76.2	68.43	146.08	377.82	90.04	107.47	49.8	171.17	128.71	43.28	110.17	160.22	142.24	105.31	170.24	127.98	66.6	139.54	592.82	211.57	1114.94	92.92	132.3	66.88	60.31	100.84	248.03	240.8	52.19	169.65	76.14	337.46	100.31	80.01	75.93	121.67	143.23	131.74	84.79
EC:1.1.9.1	3732.4	3016.92	2666.63	2850.08	2490.17	2533.87	2684.52	3109.44	3047.07	2641.04	2670.87	2521.95	2940.28	4214.32	3097.51	2524.76	2084.85	3137.82	3663.73	2739.19	2944.37	2771.15	2574.05	3399.78	3658.19	3530.11	2761.11	3420.6	4767.76	2847.04	3357.42	3123.75	2600.97	2429.55	2675.58	2594.5	3834.43	2728.99	2013.95	2447.73	2282.97	2381.39	2270.75	2557.2	2692.46	4298.64	3576.42	2950.16	3437.35
EC:1.1.98.2	679.62	799.36	915.03	635.02	830.95	706.65	741.95	983.89	881.44	872.1	791.74	1055.24	864.39	805.09	887.63	1098.98	978.82	964.1	1023.06	904.26	690.42	838.11	941.83	940.93	875.65	857.87	1015.9	1215.53	835.17	889.34	970.44	764.98	901.11	650.58	1094.75	745.83	695.64	921.11	1187.5	1418.21	987.36	1487.57	960.18	1112.41	799.76	864.09	734.92	777.01	946.43
EC:1.1.98.3	1792.16	2061.57	2158.8	2079.61	2203.24	1912.66	2125.38	2586.35	2706.48	2293.65	2171.36	2568.94	2465.43	2511.32	2453.55	2669.4	2456.55	2215.05	2651.01	2273.79	2082.82	2664.48	2021.02	2390.63	2436.32	2788.42	2692.82	3098.25	2421.97	2481.07	2206.3	2254.59	2596.43	2408.21	2550.74	2021.45	2411.99	2457.37	2908.58	2754.31	2256.22	3010.06	2003.02	3330.27	2299.25	2527.54	2172.64	2599.33	3009.86
EC:1.1.99.1	33502.79	32790.64	33109.09	32749.69	32368.6	31759	32449	29295.79	30590.25	33273.21	32085.73	33532.35	29832.49	38872.55	38043.06	31741.94	32349.87	34936.91	31793	30160.33	32958.83	31637.93	34825.3	33591.35	36078.33	34451.51	28179.25	31202.86	38122.33	31952.1	35392.52	34472.21	27570.71	31631.57	30486.99	34012.97	34799.83	30339.36	31136.28	31488.9	30984.29	33139.24	28913.61	32734.37	33531.7	32468.78	35232.65	31262.05	29814.67
EC:1.1.99.2	2130.35	2297.85	2483.3	1846.21	2474.38	2081.16	1787.7	2824.61	2463.08	2747.56	2323.93	2488.58	2475.7	2118.59	2588.48	2780.58	2860.8	2657.73	2999.13	2490.22	2004.36	2597.02	2729.24	2694.31	2240.44	2334.92	2782.49	3178.51	2131.66	2653.51	2551.97	2036.17	2723.34	2230.53	3141.82	2091.1	1629.19	2753.05	3233.51	4403.62	2986.35	3599.64	2662.55	3595.84	2094.32	2198.42	1870.27	1941.8	2714.82
EC:1.1.99.21	711.68	583.02	770.7	741.65	565.05	921.69	449.25	639.77	525.92	755.83	970.24	533.69	842.76	1638.23	1229.32	639.06	1416.31	571.73	655.4	460.51	477.35	571.84	1535.87	810.58	917.43	456.89	515.25	623.49	1371.23	708.34	1164.38	446.48	427.25	483.33	691.89	1718.62	773.76	602.93	405.32	1277.13	630.58	512.83	753.37	543.65	345.68	754.02	821.23	463.36	591.39
EC:1.1.99.24	12.32	15.82	12.7	14.74	20.54	12.69	11.48	19.61	12.32	22	12.46	13.51	19.25	9.69	19.81	32.02	15.91	15.19	19.27	17.28	18.52	16.11	22.38	15.55	17.5	21.37	9.6	15.95	10.94	20.1	13.98	20.16	16.23	9	15.32	11.3	15.78	17.46	25.59	27.08	20.43	18.5	23.44	23.5	19.22	14.86	17.57	10.57	19.45
EC:1.1.99.28	821.86	576.34	639.05	685.6	595.96	529.47	670.89	620.18	561.43	638.43	688.64	505.47	664.96	571.16	613.06	711.58	537.21	656.9	669.15	572.96	689.07	597.4	471.92	656.17	807.41	549.88	672.86	746.69	804.45	901.52	596.76	537.5	662.73	520.16	583.28	567.06	719.19	594.58	443.33	561.87	573.28	407.42	542.39	581.94	492.71	653.43	687.43	612.07	938.48
EC:1.1.99.3	1295.22	1663.2	1604.03	1800.28	1588.84	1488.45	2164.53	1728.16	1788.01	1727.91	1453.43	1745.16	1551.01	2253.65	1667.12	2278.64	1682.87	1788.17	1759.29	1507.2	1480.33	1680.22	2204.6	1639.66	1610.45	1564.82	1857.36	1874.12	2416.3	1619.92	1991.91	1394.78	1976.49	1319.92	1748.53	1503.71	1366.75	2015.75	2236.49	2270.61	1928.77	2498.21	2000.03	2223.9	1615.18	1470.78	1954.01	1595.54	1676.18
EC:1.1.99.31	1832.11	1607.88	1988.85	1931.51	1985.18	1940.9	1939.12	1449.87	1664.12	1958.88	1784.82	1929.89	1550.39	1809.9	2045.12	1798.81	1751.65	2050.93	1557.64	1649.27	2014.24	1763.75	1798.24	1766.8	2087.19	2068.26	1503.67	1714.79	1848.41	1843.76	1713.95	1904.14	1694.4	1825.68	1644.48	1455.29	1812.66	1634.5	1782.59	1580.43	1606.34	1774.44	1511.56	1957.84	1856.16	1650.19	1782.29	1787.86	1701.83
EC:1.1.99.38	0	0	0	1.05	0	0	0	0	0	0	0	0	0	0	0	0	0	0	0	0	0	0	0.97	0	0	1.1	0	0	1.09	0	2.24	0	1.25	0	0.83	0	0	0	0	0	1.32	0	0	3.71	0.99	0	1.25	0	0
EC:1.10.2.2	13894.63	13890.97	11283.37	12436.87	11150.24	10971.55	12626.78	12269.78	11927.48	12295.35	12139.66	12193.95	11961.97	15883.54	13571.42	11758.31	11049.63	12949.15	13066.84	11786.11	12611.54	12238.35	13257.54	13248.43	13395.38	12583.58	11281.03	11703.49	15497.42	12378.5	14294.65	13660.05	10994.94	12264.9	11813.36	14379.74	14446.91	11955.91	10956	11687.76	12747.22	12112.63	11186.91	11296.78	13324.31	13285.6	15529.63	11828.99	11340.33
EC:1.10.3.1	0	0.79	0	1.05	2.68	0	0	0.89	0	0.96	1.72	1.29	0	2.77	1.1	2.61	2.36	2.17	0	0	1.12	0	2.92	0.82	1.03	3.29	1.2	0.84	2.19	1.75	6.71	1.92	2.5	0	0	1.03	0	0	2.01	0	1.32	1.09	4.08	1.24	0.99	1.92	2.5	2.22	0.97
EC:1.10.3.11	2333.84	2220.2	2425.41	2460.83	2318.83	2296.23	2273.93	1908.6	2193.53	2272.37	2156.35	2445.93	1957.53	2445.38	2402.84	2094.24	1946.2	2468.43	2102.62	2046.46	2415.14	2170.3	2118.09	2324.38	2624.94	2653.22	1951.39	2217.71	2467.62	2185.9	2184.97	2445.48	2007.84	2085.38	1966.62	1860.2	2486.94	2182.84	2098.21	1715.3	1841.08	2028.55	1702.12	2324.16	2310.05	2268.39	2344.68	2339.48	2128.22
EC:1.10.3.12	544.57	923.53	584.33	1556.8	831.27	740.7	1463.72	617.68	789.37	643.21	489.56	537.8	720.48	577.62	796.74	1273.57	541.11	867.35	656.72	603.16	855.3	537.36	1477.06	691.4	579.19	707.76	886.8	410.49	576.13	699.1	774.05	623.4	698.38	571.34	561.17	604.7	658.51	655.98	1255	1053.6	940.45	1092.84	1507.59	1128.68	981.74	434.32	1315.1	830.13	469.15
EC:1.10.3.3	654.98	537.71	366.63	251.22	289.71	277.05	279.73	417.71	487.04	327.58	352.01	291.75	466.24	751.18	581.93	196.74	234.52	438.47	606.07	394.41	330.64	376.05	386.23	563.81	548.41	428.99	391.24	445.55	898.26	335.87	593.9	408.37	322.31	241.6	361.45	381.89	602	304.7	203.79	269.09	309.11	349.62	291.42	283.89	350.8	821.2	548.87	351.59	495.83
EC:1.10.9.1	2291.55	2924.61	4118.81	1947.07	1056.14	6273.39	2836.39	1241.15	2531.52	1711	2229.18	2563.74	2420.98	2845.17	2114.35	1864.45	3167.96	2113.98	1712.35	2701.9	2266.92	1998.63	3164.85	1391.75	1371.9	1389.59	1457.91	1621.59	1289.54	1761.06	1793.34	1574.1	1499.67	3187	1801.48	2639.92	2555.53	1323.89	3259.84	2029.41	2447.82	2247.17	5389.01	2090.95	1232.6	1225.15	1166.39	1611.63	1313.18
EC:1.11.1.10	9653.61	10472.68	8690.28	8848.7	7851.85	8813.41	9524.52	7849.58	7642.96	9114.09	9236.77	8160.23	7992.42	12954.81	11577.47	7986.25	9405.73	8454.27	9138.75	7390.81	8017.17	8523.64	10843.6	9289.57	9088.45	7665.12	7207.54	7859.01	12667.09	8706.79	13116.48	8842.46	7118.03	7193.16	8363.87	13388.02	10643.33	8151.27	6883.46	9320.39	10291.31	7752.34	7598.65	7271.3	8716.25	8611.06	11616.56	7735.1	6864.76
EC:1.11.1.15	96988.67	96378.41	96406.77	96987.88	92744.3	99756.88	98626.41	95236.99	97996.11	94937.76	95178.85	96448.86	95557	94976.9	94798.25	95269.62	94098.26	95963.49	95051.16	97289.83	98371.22	96128.83	92918.11	93765.36	95898	95752.25	94642.48	94115.66	94381.57	96581.03	94175.37	97871.64	95108.15	98985.07	93580.45	94340.98	99397.45	94888.54	97173.01	90494.18	96418.71	95023.94	98366.3	95989.66	96316.05	94446.75	96879.78	97461.94	96787.36
EC:1.11.1.19	184.71	230.21	276.06	207.77	295.38	233.39	206.91	263.23	262.08	249.82	262.63	292.58	266.9	309.5	249.65	348.29	298.99	262.17	326.08	292.37	211.44	280.8	197.73	306.05	326.89	246.32	296.93	323.8	253.92	330.59	310.28	210.14	278.29	246.73	282.04	233.93	187.15	287.73	315.15	416.16	296.07	299.9	326.79	384.34	221.51	292.9	272.32	222.34	309.64
EC:1.11.1.21	19881.35	18758.51	19305.43	16913.25	15699.71	19497.24	17164.33	18633.17	18819.53	17817.14	17833.33	17642.99	18014.69	21172.16	17908.84	17900.4	17886.15	18731.34	18702.75	16659.39	17516.1	17541.91	19491.86	18064.16	18569.31	16926.29	16930.21	19523.92	19830.97	18825.81	19100.51	16702.29	16441.17	18159.31	17659.38	18457.74	18807.85	17147.91	17190.7	19317.06	17342.73	17508.73	19450.64	18139.6	15460.08	18209.65	18178.34	16190.89	18769.61
EC:1.11.1.5	37576.83	31121.54	29936.94	36322.99	32123.45	28907.85	36773.91	34966.68	33713.25	33886.42	33768.61	32718.67	33107.05	36214.3	32076.03	36859.83	29490.56	35045.52	35212.22	34626.8	37646.81	33853.75	28197.49	33419.47	42151.75	34916.6	33502.07	37473.91	34877.81	41196.28	30673.61	38429.35	32393.15	33042.29	31941.86	32710.87	36685.49	34745.95	30750.3	28326.94	33253.88	28963.85	30762.71	36093.14	34888.87	35526.82	37918.37	36975.82	44290.71
EC:1.11.1.6	24067.49	24400.81	21067.39	23108.74	20808.99	20362.71	23896.93	23207.91	22067.44	22358.85	22225.39	22455.76	21896.21	27883.4	25045.07	23746.11	21848.82	23271.13	24294.75	22782.22	22856.05	22787.55	23559.56	23790.57	25532.07	22473.38	21660.58	22922.93	28148.77	24504.84	26706.92	24194.1	21505.69	22177.14	22094.22	26726.02	26481.21	23380.51	22896.03	23640.62	24729.23	25083.18	21692.87	24288.14	24769.3	23720.97	28276.55	22575.62	23888.17
EC:1.11.1.7	0	0	0	0	0.89	0	0	0	0	0	0	0	0	0	0	0	0	0	0	0	0	0	0	0	0	0	0	0	0	0	0	0	0	0	0	0	0	0	0	0	0	0	0	0	0	0.96	0	0	0.97
EC:1.11.1.9	31280.8	29703.54	26412.38	28604.22	27134.92	25028.92	30116.97	28426.39	28455.2	28460.88	27529.3	27980.15	27867.22	30920.51	29273.53	29676.68	25112.17	30247.39	29512.1	27215.82	29515.37	28800.04	27077.15	29170.64	32050.48	29062.86	27862.86	29443.82	32780.9	31858.34	31550.53	30320.79	27229.75	27366.59	27649.37	29750.19	30813.74	28889.44	26736.38	27144.05	29087.28	27987.94	25891.9	29116.25	29629.18	30009.17	33127.51	29081.81	31050.33
EC:1.11.2.3	125.26	60.09	133.04	201.17	63.38	97.14	88.51	276.98	270.82	141.57	151.97	141.37	108.23	101.5	173.96	79.75	226.26	116.14	102.52	138.22	293.01	177.72	96.3	157.13	98.87	101.91	164.42	108.24	142.23	182.57	189.02	137.24	163.65	435.82	98.65	39.02	651.34	226.41	115.47	62.91	69.87	175.36	70.31	210.28	86.72	131.29	117.93	206.63	236.26
EC:1.11.2.4	144.42	242	209.21	259.44	308.08	178.24	242	268.36	232.31	222.46	258.74	305.42	271.76	356.34	297.41	370.89	300.49	232.15	309.09	292.68	219.35	278.74	269.01	277.19	347.46	309.54	304.87	292.55	289.54	315.81	273.65	261.81	317.85	234.26	316.69	228.68	187.69	273.8	385.47	368.99	274.52	370.49	417.6	404.17	331.93	294.06	299.87	278.8	260.11
EC:1.12.1.2	626.95	665.57	230.73	402.7	218.46	214.38	413.3	359.56	615.47	708.83	462	412.85	372.14	477.02	340.11	391.35	262.49	443.38	578.13	387.25	617.72	432.77	327.78	355.53	257.44	322.35	359.2	532.32	377.01	420.58	305.45	571.12	312.33	468.01	381.93	494.95	402.49	342.89	394.08	170.06	435.04	217.48	440.6	265.23	629.83	345.43	642.94	419.42	492.18
EC:1.12.1.3	5729.86	4718.34	4994.68	5654.05	6714.01	4773.63	6503.03	5851.57	5218.3	5605.75	5555.25	5467.28	5659.23	7629.56	4974.13	5935.26	5129.3	5268.76	5830.98	5753.2	6356.44	5407.7	5329.4	5923.94	7358.96	6797.67	6274.3	8317.14	5710.67	5120.61	5727.85	5078.02	5869.46	5316.08	6418.13	4219.14	4869.54	6064.57	4014.94	4635.6	4249.55	3790.62	4611.37	5211	5407.62	6805.14	5447.12	6358.59	6347.24
EC:1.12.2.1	25.71	41.91	25.41	56.86	39.31	20.94	39.34	22.27	13.91	48.8	29.22	57.89	29.12	44.29	31.9	41.85	23.58	55.37	25.42	36.93	43.78	30.93	31.13	60.58	12.34	27.44	46.8	17.64	26.23	13.98	42.54	62.4	27.48	31.26	22.38	39.04	25.47	41.28	56.22	21.29	55.35	83.85	34.66	18.57	68.04	26.86	40.11	30	24.3
EC:1.12.5.1	0	3.16	0	4.22	0	2.2	0	0	0	0	0	0	2.08	0	6.6	0	4.72	0	3.28	2.38	0	0	0	3.28	0	0	7.2	1.68	0	1.74	0	1.92	5	0	0	0	0	2.12	2	0	5.28	0	0	0	0	3.84	0	0	0
EC:1.12.7.2	24.74	44.08	10.69	41.14	29.08	17.09	33.42	20.03	32.29	16.91	34.03	27.23	40.04	28.12	26.96	45.76	16.02	38.58	46.13	24.6	34.21	20.63	41.51	34.47	34.24	25.78	21.7	21.41	34.43	39.9	28.44	43.2	23.74	33.79	26.4	29.35	33.73	33.87	32.65	22.84	33.86	32.24	40.27	37.74	43.97	34.18	48.24	25.91	21.53
EC:1.12.98.1	2957.2	3671.11	4945.36	2696.79	1964.36	6962.63	3564.49	2170.18	3534.16	2565.1	3024.98	3486.26	3294.59	3868.23	2873.58	3011.59	4031.36	2937.84	2712.2	3491.12	2818.16	3025.28	3879.98	2261.5	2423.9	2379.37	2441.79	3014.68	2281.27	2714.84	2625.24	2311.19	2429.27	3845.26	2788.32	3345.71	3180.05	2210.29	4094.21	3108.29	3197.93	3083.35	5944.51	3437.68	1886.14	2215.1	1954.05	2492.36	2727.08
EC:1.12.99.6	1812.39	2247.99	2136.87	2243.23	2223.35	1803.59	2380.85	2370.02	2280.43	2166.78	2113.53	2459.71	2126.4	1745.62	2209.2	2799.47	2193.77	2290.56	2432.21	2112.89	2105.24	2045.75	2471.7	2309.82	2014.26	2059.99	2501.1	2340.79	2086.16	2162.31	2228.39	2178.6	2254.69	1926.75	2392.75	2040.44	1792.42	2280.8	2882.93	2802.14	2480.14	3080.42	2955.84	2650.24	2303.44	1983.74	2482.28	2120.54	2229.21
EC:1.13.11.1	4610.95	4483.16	4218.43	4079.59	4232.13	3988.95	4232.58	4125.12	4294.58	4064.76	4051.75	4473.79	3877.89	5557.25	4932.58	4205.24	3549.83	4588.11	4366.21	3805.19	4128.68	4095.06	4357.69	4454.81	5151.12	4416.62	3870.18	4176.43	5932.01	4062.12	5475.76	4277.84	3668.61	3633.86	3925.3	4482.99	4917.95	4117.15	3846.59	3997.18	3949.99	4343.57	3775.99	4143.37	4060.87	4737.3	5733.39	4095.26	4010.4
EC:1.13.11.11	13322.93	11835.48	10614.77	12041.1	10364.38	9634.41	12138.39	12333.9	11638.58	11506.25	11635.24	11323.96	11004.78	13465.89	11327.14	12250.41	9882.3	11924.21	12704.56	10953.93	11946.41	11635.38	10235.81	11755.97	13905.82	11200.67	11411.19	12881.04	13210.8	13584.73	12393.18	12122.43	11248.06	10595.47	11161.29	12253.81	13239.28	12064.94	10051.26	10800.23	11989.63	10379.18	10511.49	11851.15	11613.56	12717.62	13772.1	11787.54	14507.68
EC:1.13.11.14	48.26	18.98	28.44	17.91	25.89	27.58	21.84	34.73	39.61	10.54	19.76	11.59	27.06	70.12	35.24	26.15	10.62	40.18	46.74	27.39	22.44	15.46	31.12	22.1	23.69	28.48	18	32.72	64.55	19.2	32.44	35.52	22.48	44.53	9.11	26.7	32.58	20.12	23.07	28.07	34.28	19.6	17.32	11.14	25.63	40.24	43.91	34.43	25.28
EC:1.13.11.15	191.15	297.31	182.55	400.76	215.59	308.45	375.35	174.78	222.32	194.43	154.06	158.52	200.16	256.98	294.24	299.89	140.74	223.96	244.84	159.45	237.37	219.14	348.88	187.56	197.22	211.51	188.42	153.58	635.2	201.24	542.75	202.67	352.92	179.93	169.43	308.31	328.1	239.65	262.03	259.9	311.96	237.44	319.03	264.08	225.03	150.44	811.3	286.03	129.01
EC:1.13.11.16	1656.57	1540.88	1837.09	1805.05	1920.93	1768.36	1823.92	1331.65	1591.01	1806.72	1648.52	1911.97	1468.14	1564.78	1902.5	1735.89	1613.74	1975.56	1448.73	1574.98	1931.09	1653.14	1640.73	1645.22	1933.96	2011.78	1424.58	1585.09	1584.7	1682.75	1543.13	1860.21	1408.23	1653.32	1539.89	1311.06	1636.11	1538.17	1753.51	1379.98	1475.97	1680.19	1432.68	1830	1812.65	1523.4	1650.34	1730.48	1490.02
EC:1.13.11.2	11936.42	12583.63	12587.75	12388.03	12825.94	11425.81	12138.99	13334.81	12369.55	12916.3	11794.17	11804.54	12452.78	12712.65	13442.01	14602.69	13310.35	13240.75	13883.23	11969.73	11310.32	11946.22	15200.84	13672.06	12278.9	12104.04	13430.95	13451.05	13526.17	12655.06	13533.26	11945.19	12225.15	12883.97	13383.71	12310.15	11100.29	12941.26	15383.56	18265.66	13820.24	16566.91	14307.22	15179.19	12118.81	11971.36	12865.4	11063.13	12229.76
EC:1.13.11.20	294.66	381.91	305.68	510.82	345.51	362.05	511.39	295.67	371.43	345.28	290.21	287.92	306.08	214.08	323.72	456.25	296.97	356.04	333.79	305	341.29	368.34	448.46	311.79	321.33	325.47	410.57	266	317.25	279.46	351.23	301.37	368.54	297.62	275.23	329.55	304.33	356.56	493	415.22	427.09	384.62	449.34	507.13	387.29	269.29	483.12	335.47	265.39
EC:1.13.11.24	8.21	6.85	6.77	9.12	9.83	5.14	6.93	7.72	6.06	5.11	10.3	9.86	11.56	8.92	12.47	49.68	12.18	9.05	8.75	11.11	9.35	3.44	9.41	8.18	9.96	1.83	6.13	10.36	8.02	4.65	5.97	3.52	17.07	8.63	12.72	6.5	7.13	4.94	13.71	10.01	7.47	12.83	14.61	22.68	12.49	13.1	14.76	7.03	11.01
EC:1.13.11.25	1062.73	896.66	832.41	606.2	656.43	592.36	638.76	872.43	868.63	734.92	787.04	702.02	897.49	1215.19	1032.03	651.87	622.19	918.14	1135.44	762.53	655.35	833.11	834.87	990.82	963.82	811.6	851.48	985.56	1369.24	727.11	1051.5	719.35	721.74	564.04	836.58	695.66	1011.55	735.46	654.25	985.14	799.35	862.92	753.52	825.78	705.91	1251.5	916.64	733.46	992.35
EC:1.13.11.27	23387.73	23294.52	21750.01	20839.67	19153.42	22656.37	21825.58	20219.73	20281.86	19911.39	21136.36	20359.77	20203.56	25689.3	22095.44	20714.41	20361.28	21216.04	21351.03	19593.91	21015.81	20404.3	23135.92	21032.83	21693.71	19441.25	18672.47	20380.82	24600.61	21000.39	23151.48	21019.77	18449.38	20857.56	19832.13	23985.9	23957.72	19452.91	18919.12	20053.82	21019.12	18871.63	22710.44	19068.66	20379.18	21084.28	23551.31	19685.14	20155.31
EC:1.13.11.3	15873.49	15611.72	17132.68	15192.73	16680.81	15499.77	14590.63	16807.77	15449.59	17365.78	16483.23	16978.53	16212.65	18197.16	18186.8	17843.25	18155.46	17741.45	18206.3	15983.11	15237.29	16342.51	18491.12	17629.08	17335.13	16392.99	16190.68	18618.32	18950.52	17371.22	20282.15	16104.84	16128.97	17063.99	17797.12	16715.18	15048.36	17232.5	18389.54	22984.46	17314.08	20400.37	17009.69	19628.67	15335.82	16066.37	16587.15	14973.53	16332.84
EC:1.13.11.33	707.89	756.08	627.11	897.39	523.15	467.44	639.23	1030.89	1053.33	728.36	740.83	848.24	622.84	979.06	980.5	572.58	803.72	676.2	643.51	684.55	1176.54	878.31	723.26	794.6	662.21	605.98	703.88	513.52	847.39	770.87	785.72	771.94	720.81	1244.45	633.75	541.52	1940.81	841.09	602.78	398.78	720.97	667.13	976.13	720.5	732.45	788.21	1076.43	767.08	812.79
EC:1.13.11.34	152.98	170.8	171.63	174.84	134.81	190.97	181.4	130.03	177.69	197.02	162.27	177.37	149.86	100.58	147.54	171.25	162.62	156.31	176.33	154.9	142.6	230.51	144.97	149.75	160.66	142.46	200.42	146.84	169.57	120.53	171.13	158.36	211.12	162.97	129.32	177.59	147.57	195.73	220.9	168.4	202.99	166.65	133.47	236.25	181.32	136.07	179.39	161.08	140.97
EC:1.13.11.37	2145.11	2158.02	2551.61	2324	2581.85	2315.37	2381.53	2154.13	2270.14	2442.06	2265.19	2743.53	2043.03	2188.61	2579.67	2560.1	2379.56	2658.82	2227.21	2208.67	2470.14	2290.14	2288.29	2376.04	2570.53	2653.38	2133.4	2464.99	2288.49	2366.02	2253.61	2505.63	2059.53	2348.5	2325.68	1932.7	2153.25	2259.91	2564.66	2327.67	2073.18	2705.85	2108.11	2622.65	2413.63	2190.55	2233.01	2330.73	2241.66
EC:1.13.11.39	2.05	3.56	3.55	4.75	2.69	1.65	3.82	4.91	0	2.63	2.79	5.79	4.16	2.77	3.85	7.84	5.9	3.26	2.87	2.69	2.24	3.86	4.62	2.46	1.54	4.38	2.4	2.73	5.47	4.8	7.83	3.36	4.37	2.36	2.89	6.16	3.05	7.41	1.5	2.66	1.98	9.8	4.08	2.47	6.89	3.84	6.9	7.77	1.46
EC:1.13.11.4	3501.56	3465.64	3225.04	3483.24	3399.77	3097.69	3485.54	2947.23	3353.14	3174.62	3216.87	3503.59	2802.11	3871.3	3602.43	3414.69	2817.53	3679.64	3022.09	2980.46	3607.41	3150.13	3364.85	3184.35	3968.1	3498.41	2938.03	3140.24	3545.38	3321.6	3495.67	3428.5	3011.75	3137.92	2979.09	3488.64	3701.57	3283.23	3042.29	2805.44	3098.79	3079.58	3008.49	3292.84	3354.52	3333.46	3984.37	3157.29	3030.82
EC:1.13.11.41	667.31	549.56	379.33	254.89	298.18	281.46	290.64	428.4	509.72	333.81	367.47	324.8	478.2	765.03	594.02	209.17	248.08	452.8	623.86	406.31	344.91	387.64	403.25	581.16	573.65	448.18	398.44	463.61	929.97	349.39	614.6	425.65	331.06	250.59	378.87	403.45	626.64	323.75	219.84	282.16	316.37	372.49	307.73	288.22	368.05	846.3	574.59	373.24	508.96
EC:1.13.11.46	20.58	19.71	24.29	18.76	33.21	22.24	23.06	26.05	28.74	23.78	27.76	34.39	21.33	28.82	25.98	34.54	36.94	32.48	32.27	29.87	28.23	32.74	20.98	31.15	37.6	25.41	24.7	24	27.51	28.83	30.77	30.24	21.98	30.24	33.03	31.66	11.18	32.09	40.46	36.79	26.7	43.22	44.83	30.01	26.24	32.76	30.92	29.26	32.8
EC:1.13.11.49	11833.21	12745.21	13635.68	12983.53	14303.43	12548.66	12408.58	14174.16	14124.02	14118.54	12892.29	14038.94	13439.65	11549.24	13873.54	14532.79	14258.59	13752.38	13820.23	13878.92	12346.33	13991.66	13057.27	13782.39	12803.65	13737.8	14795.08	14354.46	12576.53	13347.02	13513.4	12117.6	14843.44	12602.39	14758.85	11528.33	11962.54	14129.05	15712.14	17687.89	14223.87	16447.09	13631.11	16595	13021.71	13316.44	12450.13	13243.05	14038.36
EC:1.13.11.5	15619.31	14942	14284.13	15573.27	14723.71	13135.94	15145.65	15332.48	14615.53	14716.38	14920.54	14618.01	14450.24	16134.09	15074.74	15603.29	13809.38	15336.27	15113.11	13466.77	15555.25	14819.63	15413.53	15274.87	16066.7	15095.24	14311.1	15573.3	16964.84	15657.96	15902.23	15075.8	14307.43	14110.56	14503.25	14573.53	16358.01	14594.53	13563.49	14571.79	14063.4	13849.8	14138.68	14404.52	14689.36	15202.37	16880.62	14887.03	15840.69
EC:1.13.11.52	155.77	212.8	219.15	161.78	213.57	130.37	151.47	159.21	185.3	202.17	225.93	190.59	142.56	118.01	186.48	158.69	189.45	142.22	207.06	176.18	166.31	189.62	155.25	181.34	146.5	154.25	238.21	206.02	171.32	174.57	178.98	188.02	208.32	152.19	209.23	183.92	164.03	198.65	175.07	128.96	224.07	145.28	184.19	168.55	170.65	167.11	192.53	175.22	152.72
EC:1.13.11.53	1862.99	1523.59	1733.82	2571.59	1504.78	1736.05	2237.35	2275.94	2374.7	1864.94	1900.04	2028.48	1968.86	2192.52	1951.61	1856.64	1976.52	2049.41	1965.16	1959.43	2463.19	2205	1831.42	1949.7	1900.7	1905.15	1933.95	1792.17	2833.03	2053.94	3384.26	2111.6	2360.77	2789.53	1641.47	1676.12	3892.77	2431.32	2318.83	1709.59	1684.56	2372.14	2553.78	2308.52	1986.56	1914.03	2650.15	2462.7	2276.63
EC:1.13.11.54	1862.99	1523.59	1733.82	2571.59	1504.78	1736.05	2237.35	2275.94	2374.7	1864.94	1900.04	2028.48	1968.86	2192.52	1951.61	1856.64	1976.52	2049.41	1965.16	1959.43	2463.19	2205	1831.42	1949.7	1900.7	1905.15	1933.95	1792.17	2833.03	2053.94	3384.26	2111.6	2360.77	2789.53	1641.47	1676.12	3892.77	2431.32	2318.83	1709.59	1684.56	2372.14	2553.78	2308.52	1986.56	1914.03	2650.15	2462.7	2276.63
EC:1.13.11.57	9.25	9.88	14.73	11.06	14.3	13.78	14.2	10.25	5.35	4.31	10.75	12.22	16.65	23.07	8.8	22.22	14.75	16.31	16.4	9.53	8.97	14.18	20.91	9.83	11.84	10.18	9.6	9.24	18.59	10.03	20.14	15.98	8.12	9.94	12.43	15.92	15.27	16.56	7.51	8.23	9.9	29.41	15.29	3.71	17.73	10.55	23.18	18.87	2.57
EC:1.13.11.6	1262.94	1005.54	1141.76	1210.09	1028.55	1081.44	1385.63	1136.73	1165.69	1130.99	1158.18	1020.64	1174.58	1291.69	1197.59	1247.33	1005.77	1261.98	1294.71	1023.89	1189.75	1326.91	958.45	1197.53	1703.48	1129.43	1229.8	1438.87	1732.05	1600.77	2092.27	1133.79	1512.03	1019.3	1103.16	1146.78	1421.51	1324.36	1021.3	1183.92	1184.02	1163.08	981	1278.57	1058.95	1263.71	1374.87	1189.22	1518.22
EC:1.13.11.74	2.83	1.59	3.29	3.24	4.17	3.68	2.73	4.08	2.15	3.12	3.71	3.52	2.08	3.3	3.97	6.22	4.7	5.69	6.04	6.05	4.48	5.9	3.07	4.34	2.84	6.02	3.1	3.36	3.45	3.8	3.17	3.76	3.23	3.56	2.91	3.76	2.79	4.67	3.51	3.87	3.41	5.53	3.05	5.78	4.78	3.44	4.17	5.47	3.65
EC:1.13.11.75	3741.08	3889.84	5472.25	3597.83	2496.28	7563.69	4161.51	2303.6	3606.77	3012.44	3578.89	3956.08	3310.97	3918.12	3334.02	3074.76	4397.28	3645.35	2558.44	4000.02	4000.64	3139.73	4356.82	2649.32	2783.29	2626.8	2293.4	2529.85	2408	2991.67	2971.78	3124.33	2420.42	4690.37	2753.95	3407.16	4434.92	2484.25	4117.57	2581.3	3220.17	2973.98	6264.69	3180.73	2560.99	2152.79	2450.67	2949.85	2425.16
EC:1.13.11.76	2.83	1.59	3.29	3.24	4.17	3.68	2.73	4.08	2.15	3.12	3.71	3.52	2.08	3.3	3.97	6.22	4.7	5.69	6.04	6.05	4.48	5.9	3.07	4.34	2.84	6.02	3.1	3.36	3.45	3.8	3.17	3.76	3.23	3.56	2.91	3.76	2.79	4.67	3.51	3.87	3.41	5.53	3.05	5.78	4.78	3.44	4.17	5.47	3.65
EC:1.13.11.79	7707.62	7760.43	6911.64	6735.83	6680.44	6535.22	6931.29	6741.04	6647.01	6990.08	6936.44	6811.14	6490.28	9223.66	8274.15	6830.07	6784.16	7176	7410.96	6750.19	6588.23	6833.75	7644.74	7373.05	7819.39	6809.65	6281.33	6657.12	8893.71	6763.27	8146.69	7143.64	6073.21	6783.97	6826.5	8608.28	7693.44	6724.96	6844.16	7742.88	7674.97	7537.48	6534.22	7279.22	7416.15	7411.01	8481.31	6386.09	6471.37
EC:1.13.11.8	4597.39	4436.34	3095.16	3253.61	2879.57	2628.83	3083.62	3732.71	4021.43	3182.92	3342.45	3352.18	3747.61	6132.26	4651.64	2874.33	2515.97	3872.09	4590.45	3270.84	3503.57	3576.81	3943.78	4295.61	4469.95	3964.82	3305.26	3782.4	6342.3	3372.65	4691.81	3568.03	3091.61	2539.75	3383.37	3459.89	5355.17	3054.21	2174.68	2771.5	3117.69	3036.81	3154.91	2726.33	3529.44	5855.7	5504.09	3423.88	4126.48
EC:1.13.11.80	1884.93	1867.7	2231.16	2026.05	2244.85	2031.02	2132.99	1805.29	1957.76	2193.15	1965.34	2349.91	1766.07	1819.06	2261.62	2188.8	2063.47	2355.52	1809.17	1906.45	2153.31	1965.25	2018.51	2035.15	2233.07	2345.06	1839.78	2070.85	1890.52	2035.2	1916.32	2141.22	1738.97	1916.29	2015.3	1607.95	1846.25	1890.95	2237.1	1924.09	1759.63	2347.4	1746.45	2281.15	2093.89	1804.65	1878.03	2013.85	1911.4
EC:1.13.11.9	1195.35	1203.15	870.68	990.88	911.15	821.5	924.76	1141.22	1144.49	841.41	1016.82	1103.05	862.37	1650.01	1033.88	1060.07	783.67	1060.24	1046.53	880.14	957.15	1013.52	1057.06	990.3	1417.93	964.8	934.73	1015.65	1405.13	990.1	1346.86	1010.66	998.3	931.34	936.21	1576.28	1355.79	1163.87	678.64	852.83	995.29	812.16	876.7	838.51	888.73	1324.97	1614.14	880.17	1024.74
EC:1.13.12.16	37670.63	36233.82	34017.12	35682.66	34215.01	31855.94	36079.61	33008.16	34022.35	35458.9	34245.93	36147.76	32434.94	40390.99	38173.95	35686.57	31622.95	37496.92	35854.38	33361.89	36355.59	34315.05	34132.18	36124.14	39230.91	37133.17	32089.65	35006.89	39712.76	36736.39	36834.51	39368.8	31367.66	36589.51	33073.43	35130.73	37723.66	34451.77	33220.04	32272.29	34444.36	34578.74	31234.29	35059.06	36736.04	36158.69	40180.81	34554.76	35060.49
EC:1.13.12.22	0	0	0	0	0.45	0	0	0	0	0	0	0.64	0	0	0	0	1.18	0	0	0	0	0	0	0	0	0	0	0	0	0	0.56	0	0	0	0	0	0.51	0	0.5	0	0	0	0	0	0	0	0	0	0
EC:1.13.12.3	116.88	131.52	92.1	127.27	72.39	167.82	111.4	66.15	89.4	95.04	99.28	103.49	105.89	188.1	171.05	124.29	61.29	96.88	167.12	82.59	114.72	139.13	103.98	82.02	107.29	114.15	50.2	65.48	521	72.31	431.25	139.34	150.38	89.26	93.09	219.67	206.74	119.29	211.54	90.2	128.75	78.97	501.77	83.02	132.67	85.82	634.44	190.76	50.11
EC:1.13.12.4	674.49	447.53	586.87	486.89	514.4	461.4	523.75	554.1	536.81	571.96	594.03	480.57	513.22	485.53	528.11	658.42	503.2	551.22	626.28	553.08	561.5	530.08	359.75	595.62	769.33	476.74	619.97	723.13	676.1	834.16	504.66	441.2	613.8	406.17	599.22	454.61	477.89	615.95	421.49	607.2	565.07	380.7	476.2	581.95	383.03	578.32	630.16	503.57	906.42
EC:1.13.99.1	982.89	762.34	772.97	733.31	746	623.25	743.54	952.76	753	781.02	843.28	631.47	827.34	744.56	657.14	773.15	601.89	751.11	825.82	676.45	919.76	721.53	597.07	794.02	940.2	702.02	785.07	1000.74	909.06	1242.86	856.59	657.51	800.05	678.83	854.2	646.73	832.24	797.84	480.01	578.57	626.16	471.32	636.28	723.7	633.99	985.14	893.38	921.52	1166.75
EC:1.14.11.1	451.16	403.27	409.6	386.52	300.83	512.52	380.38	333.98	379.13	455.01	355.47	354.21	336.83	475.54	406.26	331.63	329.2	353.73	448.76	330.83	331.4	488.94	300.58	367.61	429.46	330.61	376.84	339.01	903.67	348.75	769.92	362.8	480.97	421.61	357.32	453.77	456.51	440.51	379.86	516.88	449.95	359.45	315.88	486.12	324.27	389.25	892.41	406.19	411.54
EC:1.14.11.16	125.52	61.77	138.89	203.94	65.83	102.8	90.3	276.31	269.88	143.37	154.23	142.33	111.87	104.15	176.57	86.77	227.14	116.68	105.8	142.84	290.9	185.13	97.88	159.69	102.22	98.89	169.82	105.72	146.73	182.46	194.06	140	163.33	435.47	102.28	40.18	646.9	227.2	123.87	65.09	71.19	176.31	77.19	213.06	81.41	135.01	126.08	202.47	237.35
EC:1.14.11.17	24576.52	24184.08	24650.37	24509.54	24248.44	23746.6	25009.26	20905.4	23268.59	24606.7	22689.14	25499.31	20839.43	26417.01	27115.24	22807.14	21439.76	26017.8	23162.6	22619.31	25642.84	23660.45	22381.74	24204.42	26447.55	27384.8	20923.39	23167.5	26449.52	23499.58	23909.97	25840.69	21089.64	23163.97	21865.61	21251.08	26219.48	22603.67	23661.85	20102.48	22103.85	24187.93	19360.8	25308.82	25547.25	24072.64	25332.57	24364.19	22204.79
EC:1.14.11.18	3014.41	3458.55	2655.38	2856.07	2774.5	2554.09	3346.97	2267.49	2555.46	2991.63	2680.33	2891.23	2156.4	3079.58	3391.77	2560.62	2342.94	2829.28	2483.04	2518.44	2951.66	2813.31	2658.43	2736.65	2739.24	2683.31	2320.03	2207.13	2660.51	2595.31	2588.9	3049.49	2230.39	2425.28	2552.57	3087.87	3040.46	2374	2355.23	1922.7	3331.97	2301.35	2158.97	2486.62	3303.52	2371.76	3266.08	2462.65	2074.05
EC:1.14.11.2	4383.38	4053.44	3070.88	3380.22	2881.83	2633.36	3175.18	3795.3	3870.78	3182.83	3349.69	3444.12	3488.11	5728.29	3963.7	3187.52	2502.87	3781.32	4188.68	3026.38	3382.86	3459.56	3647.46	3823.58	4255.37	3910.58	3297.16	3743.7	5583.98	3346.39	4609.52	3380.39	3093.89	2566.79	3300.92	3792.35	5041.53	3321.97	2247.34	2799.48	2962.83	2837.23	3032.91	2702.38	3352.96	5202.04	5363.9	3440.95	3997.38
EC:1.14.11.21	0	0	0	1.05	0	0	0	0	1.07	0	0.86	0	0	0.92	0	0	0	0	0	0	0	0	0	0.82	0	0	0	0	0	0	0	0	0	0.95	0	0	1.02	0	0	0	0	0	0	0	0	0	0	0	0
EC:1.14.11.27	4.11	2.37	2.03	10.52	1.79	3.31	4.37	0.89	3.21	0.96	1.72	3.86	3.12	1.84	1.1	3.92	1.18	5.43	4.1	4.76	5.61	6.44	0.97	2.46	5.15	7.67	1.2	6.72	2.18	5.24	1.12	7.68	5	7.58	1.66	1.03	11.19	5.29	5.02	0.97	3.96	6.54	1.02	3.71	9.87	0.96	2.51	9.99	4.86
EC:1.14.11.33	7315.3	7056.65	7035.8	6880.95	6843.13	6697.41	6722.46	6968.19	6784.63	7171.38	7011.92	7188.58	6765.62	9206.93	7903.45	7341.45	7282.26	7441.24	7202.52	6748.48	6839.6	6816.39	8026.44	7378.04	7995.56	7204.75	6343.51	6961.18	8972.28	7050.19	8284.39	7400.42	6429.8	7877.48	6761.14	8238.01	7516.16	7158.84	7338.25	8020.63	6953.19	8000.12	6756.41	7509.36	7036.5	7148.81	8355.28	6523.5	6477.75
EC:1.14.11.35	0	0	0	0	0	0	0	0	0	0	0	0	0	0	0	0	0	0	0	0	0	0	0	0	0	0	0	0	0	0	0.19	0	0	0	0	0	0	0	0	0.16	0	0	0	0.21	0	0	0	0	0
EC:1.14.11.36	0	0	0	0	0	0	0	0	0	0	0	0	0	0	0	0	0	0	0	0	0	0	0	0	0	0	0	0	0	0	0.19	0	0	0	0	0	0	0	0	0.16	0	0	0	0.21	0	0	0	0	0
EC:1.14.11.39	14.15	12.85	13.46	5.25	17.86	8.81	12.56	9.12	10.71	10.07	9.87	7.39	10.4	16.39	10.2	18.64	21.22	14.94	18.06	12.79	11.21	19.97	12.38	19.43	13.4	10.41	13.8	12.81	18.05	16.17	8.4	19.68	14.06	15.87	10.37	24.14	6.09	23.27	15.54	19.37	9.56	21.79	23.43	13.92	17.79	13.92	17.52	18.33	14.34
EC:1.14.11.47	3594.53	4349.1	2499.41	3086.01	2713.91	2623.91	3850.82	3298.83	3243.01	3006.23	3082.01	3282.75	2824.13	4841.34	3703.19	3011.42	2387.34	3123.69	3204.75	2770.46	3206.57	3443.72	3323.43	3275.06	3374.26	2957.82	2811.98	2779.45	4505.9	3200.52	4735.36	3421.13	2920.97	2416.13	3170.17	4593.91	4446.39	3362.59	2057.56	2302.91	3808.31	2645.23	2741.34	2344.38	3659.65	3324.45	5208	2882.55	2916.84
EC:1.14.11.8	5.13	3.95	2.04	3.16	3.56	4.41	1.09	1.78	4.28	4.79	4.3	5.15	3.12	6.46	5.5	6.54	5.9	3.27	4.1	1.19	1.12	0	7.77	1.64	4.12	2.2	3.6	4.2	6.56	4.36	10.07	4.8	5	5.68	5.81	4.1	3.06	2.12	6.02	3.87	2.64	3.27	4.08	6.18	3.95	5.75	3.76	3.33	2.91
EC:1.14.12.1	1520.47	1370.37	980.02	778.31	802.56	854.34	844.6	1019.51	1239.28	927.39	979.2	860.4	1171.5	1747.47	1419.85	663.45	704.13	1135.1	1506.89	1015.22	913.93	1083.92	1054.55	1367.8	1398.58	1110.62	1045.5	1176.37	2245.9	893.14	1451.6	1058.62	1141.41	721.66	938.25	1037.5	1503.29	890.51	698.25	786.74	960.74	962.26	822.66	881.54	979.77	1870.23	1431.42	964.22	1237.17
EC:1.14.12.10	1774.79	1521.73	1216.75	947.58	1016.65	939.18	1071.22	1256.31	1335.59	1067.15	1153.4	975.37	1232.05	1971.43	1632.92	828.35	786.96	1255.39	1727.63	1122.45	1122.49	1163.38	1140.3	1585.78	1471.91	1266.66	1108.5	1379.77	2327.69	1135.46	1688.46	1447.96	1062.61	1171.48	1127.27	1162.8	1718.8	1083	753.62	1026.93	1068.02	1113.11	955.77	919.24	1215.14	2096.94	1582.39	1106.74	1381.77
EC:1.14.12.13	0	0.79	0	0	0	0	0	0	0	0.96	0	0	1.04	0	0	1.31	0	0	0	0	0	0	0	2.45	0	0	0	0	1.09	0.87	0	0	0	0.95	0	0	1.02	0	0	0	0	0	0	0	0.99	0	0	0	0
EC:1.14.12.15	2.57	4.74	2.03	1.05	1.34	0.55	2.73	1.78	0	0	0.43	3.22	0	0.92	2.75	3.27	1.18	0	1.23	3.57	1.12	0	1.46	0.82	0.51	3.3	0	1.68	4.36	0.87	2.24	2.4	0	0.95	2.9	0.51	2.04	2.12	0.5	0.97	0	1.09	0	1.86	3.95	3.36	1.25	3.33	1.94
EC:1.14.12.17	5164.91	6272.7	6024.96	4317.4	2989.86	8177.83	5312.86	3206.06	4326.72	3919.68	4534.09	4352.67	4386.47	6954.83	5194	3813.13	5361.89	4065.31	4155.07	4464.25	4372.6	4007.81	6426.81	3957.74	3489.04	2796.63	3100.69	3101.44	5173.41	3656.16	4939.96	3918.84	2928.09	5034.17	3857.6	6522.45	5655.04	3223.66	4096.69	4123.46	5355.6	3604.59	7077.5	3302.59	3627.02	3520.99	4922.92	3199.86	2670.2
EC:1.14.12.18	0	0	0	0	0	0	0	0	0	0.48	0.42	0	0	0	0	0	0	0	0	0.6	1.12	0	0.48	0	0	0	0	0.42	0	0	0	0	0	0	0	0	0	0	0	0.48	0	0	0	0	0	0	0	0	0
EC:1.14.12.19	1275.63	1061.73	729.83	484.33	563.84	543.33	530.72	816.02	958.96	636.21	698.42	566.99	916.21	1472.54	1126.31	369.51	459.2	864.12	1200.33	772.56	646.76	740.09	755.15	1103.9	1086.61	849.07	768.12	874.35	1786.94	648.94	1167.84	791.97	623.37	450.55	716.29	748.46	1178	588.09	396.48	532.84	593.92	681.95	562.32	547.35	664.95	1628.55	1095.29	677.17	984.26
EC:1.14.12.22	1.03	0	1.02	0	0.89	0	0	0	0	0	0	1.29	1.04	0	1.1	0	0	0	0	0	0	1.29	0.97	1.64	1.03	0	0	2.52	0	0.87	0	0	1.25	0	0.83	0	0	0	2.01	0	2.64	2.18	1.02	1.24	0.99	0.96	0	0	0.97
EC:1.14.12.7	2.36	3.95	2.03	1.05	1.7	0.55	2.08	0.36	0.42	1.34	0.43	3.99	1.04	1.28	2.09	3.27	1.18	0.44	1.89	1.19	2	0.52	1.46	3.93	1.35	2.64	0.48	1.52	4.15	1.74	1.12	2.78	0	2.28	1.58	1.75	3.06	2.54	1.3	0.38	1.06	1.76	0.4	1.86	3.95	3.16	1.75	3.1	1.35
EC:1.14.13.1	6756.48	6468.64	6427.53	6591.25	6351.08	5996.37	6261.32	6192.59	6099.16	6588.29	6302.85	6184.83	5915.7	7478.84	6963.54	6813.33	6542.74	6675.34	6407.81	5624.94	6139.65	5876.83	7490.63	6654.7	7094.59	6196.48	5884.19	6177.71	7324.62	6326.76	7095.13	6549.11	5625.16	7037.32	6098.2	7337.67	6292.7	6286.96	6310.43	7308.74	6460.11	6446.88	6268.52	6596.9	5959.65	6261.03	7240.46	5574.55	5789.74
EC:1.14.13.10	16.43	15.82	12.7	15.44	21.73	13.79	11.48	22.28	12.32	24.87	12.46	13.94	19.25	9.69	20.91	36.38	15.91	16.28	19.27	18.47	18.52	16.11	25.95	17.19	19.56	21.37	10.8	15.95	10.94	20.97	17.71	21.12	16.23	9.32	16.15	11.64	17.82	17.81	25.59	27.08	20.43	20.68	24.46	24.74	21.85	15.18	18.82	14.64	19.45
EC:1.14.13.100	49.28	29.26	48.75	47.4	59.81	38.62	44.8	46.31	37.47	40.17	37.78	46.27	47.87	43.37	58.36	71.89	51.86	44.51	41	35.74	71.84	61.82	42.8	54.83	74.15	62.47	22.8	48.67	42.67	48.04	31.32	58.54	61.21	37.9	47.25	41.06	34.61	42.32	43.17	47.43	43.49	37.04	40.77	59.36	63.06	63.26	56.45	57.77	53.47
EC:1.14.13.106	5.3	6.06	5.25	8.24	5.21	4.23	3.82	5.34	5	5.26	6.44	4.07	9.53	4.16	6.79	4.8	5.7	8.86	9.98	5.16	6.36	5.15	7.78	7.9	3.26	2.93	5.8	8.11	5.83	4.51	5.97	5.76	3.75	5.06	6.5	5.65	5.6	4.94	7.52	12.41	10.77	7.99	5.77	5.78	6.07	9.27	7.52	6.3	4.05
EC:1.14.13.107	3400.91	3167.7	3805.52	3723.71	3973.9	3646.68	3735.96	2827.01	3262.61	3731.5	3391.88	3915.85	2956.45	3265.02	3908.82	3550.34	3339.71	3986.77	3073.79	3272.51	3929.37	3396.46	3330.92	3442.66	3937.28	4110.77	2957.69	3347.11	3256.45	3506.69	3169.17	3884.14	2907	3562.44	3177.96	2719.39	3383.8	3199.84	3601.8	2854.22	2992.07	3433.05	3005.88	3787.4	3711.94	3142.35	3368.98	3562.62	3138.04
EC:1.14.13.111	2.06	0	0	10.52	0	0	2.18	0	2.14	0	3.44	2.58	6.24	1.84	0	0	0	2.18	3.28	2.38	6.74	0	0	1.64	0	4.4	0	3.36	0	1.74	2.24	1.92	5	1.9	1.66	0	4.08	0	4.02	3.88	0	0	6.12	0	1.98	0	7.52	2.22	1.94
EC:1.14.13.113	34.41	16.6	33.54	33.7	19.86	36.41	54.64	22.72	44.96	44.73	22.11	39.84	26.53	248.69	18.99	31.72	19.16	23.61	47.15	27.41	16.27	47.33	45.23	23.12	24.71	26.89	31.8	39.04	212.52	24.24	62.92	25.58	29.35	28.88	15.75	16.44	24.44	103.84	31.86	23.45	24.74	31.31	60.64	60.62	24.9	43.61	33.88	16.67	17.4
EC:1.14.13.114	1022.01	1039.07	667.21	801.48	708.95	646.39	763.59	946.01	965.2	678.64	849.5	931.01	709.21	1414.78	863.97	855.25	618.08	875.63	791.2	722.47	780.93	829.33	894.18	787.07	1225.07	784.9	772.92	784.88	1193.28	791.69	1166.4	747.52	844.21	611.86	752.32	1404.66	1186.99	926.16	498.64	633.14	822.15	623.66	691.24	670.39	725.55	1097.39	1441.24	710.53	828.54
EC:1.14.13.127	9423.66	9680.43	9039.19	8892.26	9008.51	8108.06	8837.03	8866.49	8987.76	9044.82	8928.54	9926.6	8425.34	10734.65	10208.75	9377.46	8404.63	9800.75	9447.96	8574.89	9285.85	9266.33	9241.29	9460.72	10198.19	9667.07	8546.21	9129.17	10828.17	8878.89	9785.68	9788.2	8452.83	9296.4	8906.13	8909.36	9915.39	8921.18	8762.37	8963.49	8951.54	9446.9	8652.71	9358.61	9471.12	9801.41	11214.5	8655.52	8803.7
EC:1.14.13.129	6357.6	4950.31	4869.67	4837.28	4607.38	4228.49	5110.23	5691.42	5561.85	5164.96	5021.85	4671.08	5317.25	6160.58	4937.04	5340.7	4320.11	5400.17	5759.62	4600.32	5399.04	5249.64	4520.08	5419.39	6136.37	5568.23	5243.63	6614.09	6563.78	6197.85	4966.99	4917.78	5038.87	4453.98	5094.99	4724.11	5538.12	4947.84	4193.08	4639.35	4475.83	4411.22	4096.3	5183.17	4650.59	6373.58	5504.03	5434.47	7011.42
EC:1.14.13.133	14.48	7.38	7.44	5.62	11.83	4.78	12.88	8.32	11.05	4.47	10.3	4.28	11.44	9.53	12.02	78.43	16.3	14.1	8.62	5.56	10.85	9.45	12	13.29	10.65	5.85	10.8	7.28	8.38	10.17	11.01	5.12	4.47	8.52	21.28	18.15	9.15	11.99	9.38	16.85	12.29	11.25	13.33	13.41	9.21	4.16	8.16	6.29	15.47
EC:1.14.13.141	929.48	1148.02	1327.9	987.13	1197.04	1167.49	1211.33	1358.39	1392.05	1285.14	1139.01	1416.23	1399.08	1396.01	1515.37	1510.3	1308.02	1293.8	1518.21	1261.5	1100.47	1408.48	1191.01	1281.16	1378.41	1530.48	1510.13	1736.59	1300.72	1313.1	1236.82	1125.06	1376.66	1144.03	1466.4	1075.29	971.26	1360.37	1779.13	1932.13	1526.94	1920.41	1198.81	1859.72	1219.02	1441.8	1175.31	1293.46	1458.3
EC:1.14.13.142	2976.54	2710.59	3043.9	2641.67	2860.16	2594.32	2692.05	2564.7	2736.49	2829.93	2747.35	2896.19	2681.65	3137.18	3319.83	2783.93	2518.6	3218.03	3011.04	2592.08	2783.6	2806.96	2825.45	2963.48	3262.35	3087.22	2664.26	3045.97	3294.84	2710.29	2964.22	2809.72	2425.38	2430.31	2762.8	2219.74	2893.35	2609.8	2795.08	2990.87	2677.94	2938.57	2592.2	3138.31	2772.58	3089.91	2838.74	2740.52	2885.52
EC:1.14.13.148	357.65	339.5	482.29	511.11	271.78	623.75	217.03	369.58	268.15	511.1	673.11	310.58	537.46	945.34	818.97	374.84	1183.73	332.27	324.22	264.14	255.92	294.64	1175.29	508.97	505.06	224.54	263.53	382.01	729.73	436.79	613.96	236.44	249.87	293.66	475.13	1357.87	361.03	323.29	232.47	906.67	381.41	265.37	521.42	317.6	177.75	415.98	403.37	237.39	321.9
EC:1.14.13.149	12727.79	12948.41	11944.16	11604.38	11396.25	10413.05	12139.63	12445.95	10953.24	11912.88	12486.19	11563.95	11278.32	14230.47	13581.79	12515.67	12077.36	11868.77	12240.65	10503.33	11630.16	11201.48	12947.82	12699.29	13046.67	11020.38	11450.37	13327.28	13495.97	13743.8	11964.04	11106.99	10617.67	9844.33	12306.85	13908.56	12058.62	11497.01	10085.09	12943.78	12742.79	10604.99	11739.66	11429.03	11742.58	12563.74	13471.84	10760.51	13106.76
EC:1.14.13.151	640.6	529.02	362.55	240.15	281.23	270.43	267.71	409.7	480.62	320.4	345.13	287.89	461.04	740.11	563.77	184.33	228.62	429.77	602.79	388.46	323.35	368.31	381.36	553.98	543.78	422.96	380.44	440.51	898.26	325.83	586.07	396.37	311.06	230.23	356.47	376.74	590.28	296.23	199.79	265.21	295.27	337.63	281.22	272.13	337.99	811.61	544.49	339.93	490.01
EC:1.14.13.154	0	0	0	0	0	0	0	0	0	0	0	0	0	0	0	0	0	0	0	0	0	0.32	0	0.41	0	0	0.3	0	0	0	0	0	0	0	0	0	0	0	0	0	0	0	0	0	0.25	0	0	0	0
EC:1.14.13.163	2.05	2.37	1.02	1.05	0.89	0	1.09	0.89	1.07	0.96	0.86	3.86	2.08	3.69	3.3	1.31	2.36	0	2.46	0	2.25	1.29	0.97	0.82	1.03	1.1	0	0.84	8.75	0	1.12	0.96	1.25	1.9	0	4.11	5.09	1.06	0	0	0	2.18	0	0	0	1.92	16.31	3.33	1.94
EC:1.14.13.165	600.3	682.49	849.73	791.49	780.22	670.96	761.58	1061.11	978.33	829.88	808.52	1014.32	799.22	781.3	899.4	1021.52	1002.49	882.51	877.68	840.33	883.82	900.29	840.49	888.18	860.77	819.13	920.55	963.26	800.56	931.63	907.66	754.61	920.46	989.35	909.73	609.61	1152.77	921.26	1193.66	1129.99	761.65	1328.31	1288.19	1153.01	835.76	811.54	783.87	872.59	1029.37
EC:1.14.13.170	0	0	0	0	0	0	0	0	0	0	0	0	0	0	0	0	0	0	0	0	0	0	0	0	0	0	0	0	0	0	0.19	0	0	0	0	0	0	0	0	0.16	0	0	0	0.21	0	0	0	0	0
EC:1.14.13.171	0	0	0	0	0	0	0	0	0	0	0	0	0	0	0	0	0	0	0	0	0	0	0	0	0	0	0	0	0	0	0.19	0	0	0	0	0	0	0	0	0.16	0	0	0	0.21	0	0	0	0	0
EC:1.14.13.172	2108.73	2299.98	1397.43	1759.62	1504.79	1386.38	1716.24	1967.42	2053.76	1446.25	1856.01	2045.33	1473.95	2998.51	1849.79	1828.44	1302.18	1867.93	1718.12	1534.67	1770.46	1799.11	1914.14	1663.34	2501.58	1695.19	1618.96	1634.54	2398.91	1714.08	2393.48	1612.44	1797.69	1333.89	1616.57	3023.09	2522.6	1972.11	1097.28	1290.19	1766.33	1336.4	1531.5	1472.33	1746.81	2304.58	3122.52	1510.71	1777.19
EC:1.14.13.180	6.18	6.32	4.08	0	8.94	4.4	2.18	1.78	4.28	3.84	1.72	2.58	4.16	10.16	0	2.62	9.44	4.36	8.2	4.76	2.24	6.45	3.88	9.02	4.12	2.2	6	5.04	12.03	2.61	2.24	13.44	7.5	5.68	1.66	10.28	0	10.58	8.02	7.76	0	8.72	4.08	4.94	7.9	5.76	5	8.88	0
EC:1.14.13.185	5.13	2.11	1.69	3.86	6.25	1.84	6.93	4.16	2.85	1.28	4.29	2.14	4.16	3.38	3.67	39.22	7.46	4.7	3.01	2.78	3.74	0.86	4.54	4.09	3.78	1.83	2.4	1.96	2.55	2.03	3.73	1.6	0.83	3.79	7.74	4.45	3.05	2.82	4.69	5.16	3.51	3.99	3.4	6.6	3.62	2.56	3.34	1.48	3.24
EC:1.14.13.188	0	0	0	0	0	0	0	0	0	0	0	0	0	0	0	0	0	0	0	0	0	0.32	0	0.41	0	0	0.3	0	0	0	0	0	0	0	0	0	0	0	0	0	0	0	0	0	0.25	0	0	0	0
EC:1.14.13.2	5475.06	5560.55	4869.2	4910.11	4609.64	4573.18	4524.61	5431.49	5039.12	4945.07	5165.56	5193.21	5050.39	7568.52	6044.09	5337.35	5231.65	5078.47	5815.57	4638.88	4593.43	5000.58	6052.97	5530.52	5963.35	4888.93	4719.69	5299.55	7783.19	5017.48	6882.82	5033.43	4753.39	5034.41	5127.71	6646.7	5971.43	5130.26	4454.15	6082.55	5112.56	5122.41	5151.13	4897.5	4646.16	6121.83	7569.75	4609.09	5060.15
EC:1.14.13.20	374.19	463.6	563.32	341.64	488.9	403.95	460.57	619.68	501.29	500.86	478.72	606.9	491.71	407.74	538.51	658.85	605.19	585.4	535.05	476.8	381.23	468.71	560.8	552.46	505	491.53	567.25	672.42	519.28	514.99	578.69	433.83	492.55	387.17	653.6	425.05	369.59	533.62	684.07	807.64	519.79	894.12	501.26	616.01	457.14	475.32	409.36	455.31	540.44
EC:1.14.13.200	13.86	10.42	13.88	12.46	25.08	15.08	16.22	18.86	18.91	13.72	21.04	27.65	17.17	17.67	19.91	55.34	25.14	18.81	20.64	22.44	20.58	16.32	14.44	22.71	27.47	14.44	14.4	18.75	12.4	13.38	22	16.96	12.39	19.26	28.88	16.08	7.63	16.93	30.79	19.92	20.65	26.87	25.56	25.16	15.62	24.93	16.52	13.33	20
EC:1.14.13.22	5719.91	5162.37	5568.8	5566.22	5475.79	5155.8	5217.03	4861.34	5322.85	5457.38	5161.63	5609.97	4774.15	5642.31	5862.64	5086.26	4889.59	5755.21	5323.33	5062.79	5844.32	5153.64	4883.91	5629.72	6001.61	6021.99	4706.76	5377.31	5886.86	5434.99	5259.09	6122.64	4623.38	6275.62	4825.22	4300.4	6086.25	5231.19	5028.04	4570.34	4506.43	5139.74	4390.06	5501.69	5357.42	5670.22	5423.87	5370.41	5244.38
EC:1.14.13.23	1.03	1.58	4.06	0	0.89	0	1.09	0.89	0	1.92	0.86	2.58	0	0.92	1.1	3.93	1.18	1.09	1.64	1.19	0	2.58	1.94	0	1.03	1.1	0	1.68	3.27	0	3.36	0.96	0	0.95	1.66	0	0	2.12	2.01	0.97	0	3.27	1.02	1.24	0.99	0.96	0	1.11	0.97
EC:1.14.13.40	6552.49	6288.81	5335.89	6110.21	5396.24	4896.2	6407.21	6424.01	6119.26	6012.78	6090.53	6283.74	5414.96	7630.18	6432.94	6556.18	5430.08	6047.05	6701.86	6190.32	6114.35	6106.58	5155.99	5931.39	7597.28	5790.73	5927.99	6520.26	6524.24	7080.25	6075.99	6919.31	5693.61	5747.65	6076.9	6944.55	6947.73	6331.49	5630.58	5604.37	6889.63	5738.83	5548.32	6543.97	6431.17	6438.77	7516.53	6035	7612.18
EC:1.14.13.50	76.86	109.5	119.21	107.21	136.83	89.74	93.02	146.2	118.11	96.49	127.83	209.56	138.39	135.36	132.55	136.63	140.1	109.14	172.35	160.62	112.42	137.42	123.82	140.28	121.53	122.23	119.81	154.01	136.72	113.93	128.13	103.99	168.98	98.19	118.15	133.3	103.86	100.54	150.88	192.38	147.44	187.35	175.37	175.66	148.04	142.33	157.99	138.82	126.42
EC:1.14.13.59	1185.65	1151.08	1452.53	1015.67	1180.61	1152.77	1087.69	1451.64	1296.48	1281.26	1266.25	1213.3	1178.66	1596.56	1324.99	1450.52	1307.03	1324.11	1444.33	1135.65	1018.21	1285.57	1203.81	1368.58	1439.31	1170.33	1361.54	1583.37	1720.84	1454.22	1522.64	968.1	1274.35	1140.09	1489.44	1016.39	1130.16	1384.94	1429.68	2171.18	1354.34	1666.41	1378.65	1752.14	1036.22	1398.32	1218.72	1057.92	1592.8
EC:1.14.13.7	258.75	247.87	300.63	262.75	302.84	265.98	207.59	270.29	244.04	277.44	265.37	264.21	246.63	300.36	244.97	324.47	240.08	272.5	353.46	256.16	244.7	272.04	243.2	312.82	264.69	266.3	244.22	322.65	289.35	285.59	288.63	330.17	234.87	411.18	267.95	237.16	253.46	336.48	261.02	375.07	286.33	308.24	350.55	268.42	244.46	330.12	260.85	247.67	275.11
EC:1.14.13.70	743.29	619.94	487	341.25	419.16	360.37	374.21	524.56	579.63	427.54	447.75	409.39	584.34	845.28	687.06	369.29	349.44	557.9	722.52	495.07	476.02	505.17	504.4	683.3	725.55	563.82	488.75	605.43	997.26	452.01	691.79	529.78	443.5	321.63	498.65	474.28	676.84	408.94	334.81	439.46	449.5	496.13	411.69	421.79	490.48	957.77	669.29	483.77	639.72
EC:1.14.13.8	20.53	7.91	26.91	25.28	32.14	17.65	25.13	24.5	20.34	18.17	20.61	23.77	16.13	20.3	28.08	49.67	18.86	20.63	29.11	17.87	35.92	33.49	20.92	28.64	52.52	38.36	8.4	20.98	16.41	29.7	15.1	30.23	39.97	19.9	20.72	13.34	17.3	16.93	24.1	29.52	17.13	15.25	20.38	39.58	40.4	26.84	31.36	26.66	17.02
EC:1.14.13.81	2351.2	2676.61	3674.6	1510.37	597.52	5717.68	2235.14	802.93	1996.4	1120.2	1838.04	1900.15	1958.64	2690.88	1685.17	1179.79	2527.69	1754.48	1416.6	2245.55	1815.62	1453.28	2852.05	1134.18	1089.09	666.54	862.58	1018.86	1383.73	1216.12	1642.07	1211.86	832.28	2577.96	1258.93	2228.73	2488.9	776.07	2247.85	1276.81	1860.58	1280.28	4971.62	1176.18	751.81	1116.76	944.84	1068.97	912.32
EC:1.14.13.82	8975.11	9479.66	6871.44	6847.21	6590.49	6405.83	7931.62	6783.46	7299.21	7403.59	6966.11	7107.76	6444.89	10260.46	9232.28	6246.39	5666.88	7266.97	8258.83	6781.99	7263.99	7425	7117.68	8014.97	7936.82	7070.61	6313.16	6701.75	10548.56	6925.72	8670.12	8191.88	6031.16	6662.01	6980.86	8460.85	9208.55	6583.96	5593.93	5878	8308.87	6326.12	5994.11	6357.38	8109.02	8672.72	10373.76	6472.49	6745.03
EC:1.14.13.83	5029.39	4484.06	4904.74	4472.71	4666.3	4593.75	4136.13	4379.69	4256.72	4850.18	4712.48	4466.31	4573.15	5917.46	5476.02	4537.87	5013.87	4741.28	5010.14	4239.66	4356.1	4475.58	5182.1	5029.61	5274.99	4609.96	4192.83	4673.72	6326.37	4528.04	5583.97	4679.41	4074.42	4752.4	4560.09	5103.36	4713.78	4333.98	4441.77	5481.22	4544.17	4653.96	4445.88	4846.33	4244.36	5015.87	5329.79	4223.83	4465.93
EC:1.14.13.84	2606.24	2828.17	2771.92	2164.59	2397.57	2348.17	2429.05	3048.96	2980.5	2685.35	2458.22	2996.19	2789.05	3213.19	3015	2738.03	2610.39	2757.6	3242.29	2618.74	2360.44	2711.04	2540.98	3066.33	2991.68	3100.21	2943.87	3453.75	3351.57	2672.78	2933.31	2614.09	2725.97	2336.66	2970.4	2444.85	2661.43	2796.7	3116.8	3299.03	2517.01	3743.27	2197.94	3175.24	2517.48	3416.16	2620.62	2603.1	3135.14
EC:1.14.13.9	2297.65	1677.59	1602.11	1831	1421.24	1450.61	1946.12	1842.46	1845.47	1887.21	1774.86	1519.9	1747.27	1589.88	1492.8	1793.47	1538.12	1872.12	1859.96	1514.4	1907.19	1953.62	1380.83	1649.23	1962.65	1454.22	1672.63	1913.99	2050.35	2097.48	2382.28	1728.6	1904.04	1587.5	1599.55	1792.07	2013.77	1809.99	1314.55	1348.15	1613.25	1454.74	1295.17	1512.15	1464.01	1556.06	1711.42	1707.3	2078.76
EC:1.14.14.1	2555.66	2286.51	2846.41	2790.49	2729.88	2851.28	2474.04	2190.41	2295.96	2719.4	2786.35	2645.59	2494.37	3431.87	3291.35	2581.52	3242.5	2749.91	2366.45	2228.37	2570.49	2391.27	3341.98	2698.7	3000.13	2639.86	2107.19	2458.62	3101.34	2578.58	2898.27	2592.84	2043.06	2473.34	2398.27	3195.55	2643.99	2323.68	2494.74	2871.97	2276.73	2396.64	2861.41	2609.03	2408.29	2472.24	2627.88	2372.49	2259.19
EC:1.14.14.11	0	0	2.03	0	0	0	0	0	0	0	0.86	1.29	0	0	0	0	0	0	0	0	0	0	0	0	1.03	0	1.2	0	0	0	0	0	0	0	0	0	0	0	1	0	1.32	2.18	0	1.24	0.99	1.92	0	0	0
EC:1.14.14.12	3478.29	3044.84	3146.55	2772.24	2950.81	2714.27	2817.04	2702.68	3016.58	2969.73	2861.4	2947.63	2858.84	3602.01	3576.25	2636.42	2522.52	3400.73	3292.97	2791.5	2989.86	2911.22	2905.05	3297.27	3493.91	3333.78	2721.06	3088.02	3924.26	2842.41	3247.24	3144.17	2473.2	2691.38	2788.73	2455.73	3336.38	2668.56	2647.29	2682.88	2586.77	2934.04	2534.63	2958.22	2921.18	3698.02	3157.64	2890.07	3069.18
EC:1.14.14.13	0	0	1.02	2.1	0	0	0	0.89	0	0	0.86	0	1.04	0	1.1	0	0	2.17	0	0	2.24	0	4.86	0	0	1.1	0	0	2.18	0	3.36	0	1.25	0	1.66	1.03	0	1.06	0	0	3.96	0	0	3.71	0.99	1.92	1.25	1.11	0
EC:1.14.14.5	15311.16	16203.17	14947.69	13729	14543.94	13464.82	14530.93	16174.41	15779.71	15510.66	14482.52	15627.98	14280.16	18631.6	16951.16	15865.62	14664.82	15652.28	16946.8	14758.38	14065.88	15735.66	15079.86	16289.14	16051.59	15217.86	15149.09	16619.02	18201.84	15858.92	17050.94	15313.67	14537.53	16174.68	15935.86	15441.51	16513.91	16102.22	16217.79	18457.54	16801.85	18204.19	13790.46	17836.71	15218.07	15805.82	16558.36	14048.89	15793.01
EC:1.14.14.8	4.11	7.11	1.02	5.27	5.36	4.4	6.55	5.34	1.07	3.83	3.44	6.43	2.08	4.61	8.81	9.15	3.54	2.18	3.28	7.15	5.6	5.16	5.83	3.27	1.03	1.1	4.8	1.68	4.37	4.35	4.48	1.92	0	1.9	2.49	4.11	5.1	3.18	7.02	4.84	5.27	7.63	10.19	3.71	5.92	2.88	0	2.22	0.97
EC:1.14.14.9	2778.99	2698.62	3098.56	2942.76	3139.27	2872.7	3077.19	2686.5	2790.94	2981.2	2715.65	3098.95	2577.89	3028.23	3200.38	3139.28	2714.53	3185	2804.07	2671.16	2916.51	2745.16	2977.26	2954.04	3131.43	3109.32	2680.37	2924.76	3008.7	2897.3	3030.37	2938.8	2471.92	2804.65	2784.02	2337.32	2780.42	2745.38	3139.31	3162.73	2689.91	3365.43	2793.86	3213.54	2838.86	2678.87	2923.03	2776.01	2724.21
EC:1.14.15.11	10.94	11.33	8.97	12.63	11.46	6.62	10.2	9.51	8.39	8.45	15.46	6.85	16.29	8.92	12.66	43.36	13.16	16.27	16.27	10.32	11.78	6.65	12.81	12.4	8.58	14.62	11.8	10.91	9.47	6.98	14.93	11.2	5.83	8.37	17.55	12.16	9.16	9.88	11.2	19.67	16.92	13.07	10.19	12.59	9.19	10.87	8.36	9.45	12.14
EC:1.14.15.12	0	0.4	0	0	0	0	0.55	0	0	0	0	0	0.12	0.92	0.55	0	0.59	0	0	0	0	0.64	0.49	0	0	0.55	0.13	0.42	0.55	0	0	0	0	0.11	0	0	0	0	0	0	0	0.12	0	0	0	0	0.14	0	0
EC:1.14.15.13	10.43	8.04	8.3	8.25	5.21	5.33	8.75	8.01	3.93	7.17	9.87	5.36	8.49	8.77	5.14	6.1	7.47	9.95	11.62	6.35	8.6	5.79	9.24	4.63	5.32	3.48	9.4	9.37	11.85	7.13	9.14	4.8	8.75	4.11	7.33	6.68	8.66	7.06	12.55	14.19	12.09	11.26	9.85	12.99	6.08	15.98	12.53	6.3	6.96
EC:1.14.15.3	1000.31	781.98	802.66	889.79	653.07	509.01	852.24	854.55	900.38	850.09	856.08	731.12	923.61	845.51	758.2	784.41	654.49	970.36	968.67	698.19	703.58	826.23	791.65	818.43	732.22	745.75	801.65	895.04	855.52	729.17	784.88	737.06	799.62	664.06	810.72	728.59	945.22	764.17	773.96	1045.08	902.96	923.45	828.77	934.36	762.92	806.91	753.92	835.82	857.41
EC:1.14.15.7	2919.59	3819.29	1875.61	2434.61	1974.7	1720.67	2803.74	2491.1	2599.86	2311.92	2427.71	2638.58	1966.02	3792.53	3036.02	2087.02	1679.07	2296.43	2352.79	2084.61	2431.78	2540.77	2673.87	2483.29	2403.34	1973.12	2212.83	1785.84	2859.68	2208.74	2739.95	2653.73	1919.97	1844.74	2333.9	3792.11	3514.93	2289.08	1390.53	1440.64	3174.23	1672.14	1971.53	1606.79	2906.59	2572.53	4105.58	2008.63	1863.42
EC:1.14.15.9	0	0	0	1.05	0	0	1.09	0	0	0	0.86	0	0	1.84	1.1	0	0	0	0.82	2.38	0	0	0	0.82	1.03	1.1	0	0	0	0.87	0	0	0	0	0	1.03	0	1.06	0	0	0	2.18	0	0	0	0	0	0	0
EC:1.14.16.1	9140.82	8052.61	7232.85	7713.56	6867.22	6774.88	7643.46	7811.79	7876.52	7571.89	7485.08	7607.39	7364.58	9470.47	7617.32	7346.22	6248.48	8306.2	8161.69	6718.03	7890.66	7741.97	7462.62	7912.49	8796.32	8008.25	7022.34	7806.76	10097.8	7799.56	9617.82	7893.75	7114.86	6680.61	7118.56	7914.27	9311.82	7551.04	6359.91	6503.68	6672.77	7162.77	6328.76	6874.95	7479.82	8561.97	9436.42	7831.78	7905.14
EC:1.14.16.2	24.64	22.13	14.22	18.95	33.03	14.35	31.68	32.95	28.9	14.35	17.18	16.72	17.69	17.53	15.42	40.53	30.64	22.79	20.5	25.01	28.05	25.76	19.45	20.47	33.99	39.45	34.8	31.05	27.35	19.21	27.96	27.84	32.48	18.95	34.82	23.63	30.54	18	20.07	22.26	26.36	20.7	21.4	30.94	24.65	48.88	31.37	24.43	30.14
EC:1.14.17.3	8.21	12.65	13.2	15.8	15.18	12.14	12.02	20.48	23.55	12.44	12.02	20.57	17.69	23.07	15.41	20.92	21.22	16.29	33.62	17.87	12.35	27.05	15.56	13.91	18.54	19.73	16.8	32.72	17.5	15.72	17.9	21.12	28.74	9.47	25.7	11.29	4.07	21.16	31.13	20.33	19.77	31.58	23.44	19.79	19.7	14.38	10.03	27.77	17.5
EC:1.14.18.1	314.1	277.36	263.18	331.16	210.48	248.32	267.12	449.07	400.1	342.04	351.31	258.23	287.89	341.01	349.78	243.23	365.25	255.27	265.85	274.49	451.79	393.13	274.15	341.9	263.07	257.61	314.82	251.63	380.13	401.17	431.95	300.44	306.99	579.01	288.17	229.81	798.55	397.38	300.34	278.79	299.5	327.53	303.59	371.2	265.24	298.57	339.69	348.14	351.39
EC:1.14.18.2	0	0.79	0	0	0	1.1	1.09	0	0	1.91	0	0	1.04	0.92	0	1.31	1.18	1.09	0.82	1.19	0	0	0	0	0	2.19	1.2	0.84	1.09	0.87	0	0	1.25	0	0.83	0	0	0	1	0	0	1.09	0	0	0	0.96	1.25	0	0
EC:1.14.18.3	54.4	69.6	42.67	43.18	54.91	55.74	49.17	66.8	54.6	83.23	69.56	39.85	49.94	70.15	62.77	52.29	42.41	41.24	54.94	46.47	56.13	68.25	49.63	64.25	66.41	41.08	75.6	53.28	87.54	77.33	76.06	61.43	68.7	54.93	77.09	64.68	46.83	70.88	67.26	89.02	83.05	47.92	116.15	74.21	58.64	59.4	67.74	40	51.52
EC:1.14.19.1	27920.19	28078.67	28460.89	25713.38	23953.69	30793.47	28517.52	27878.37	28262.49	25565.35	26393.74	27022.56	25934.81	27986.49	25791.2	27816.29	26818.25	26909.99	26539.1	26903.39	27366.41	26362.06	27071.3	25481.24	26607.78	23902.71	25124.15	27512.8	25443.37	28526.71	26451.91	26042.32	24487.92	28487.89	26324.79	27007.8	28834.03	25162.08	27152.94	26687.4	27675.1	26527.94	31069.55	27648.98	24688.4	24310.04	26189.19	24942.82	28689.38
EC:1.14.19.2	1102.84	1151.72	1281.87	1388.47	1220.22	999.45	1235.06	1487.66	1343.78	1215.03	1280.01	1217.09	1267.78	1173.84	1414.65	1475.04	1372.83	1328.25	1414.69	1152.11	1281.4	1321	1356.54	1294.74	1300.88	1181.37	1481.23	1442.02	1332.08	1294.7	1425.14	1121.96	1265	1443.68	1367.9	1007.44	1729.6	1427.24	1544.01	1746.83	1366.68	1546.86	1570.07	1638.59	1232.24	1182.25	1307.61	1236.23	1422.37
EC:1.14.19.20	78.02	37.17	82.26	94.8	94.63	67.31	96.15	75.26	64.23	58.82	62.26	71.97	74.4	78.89	92.49	125.48	72.49	72.2	73.39	60.17	115.06	103.04	72.96	88.39	132.33	104.12	34.8	73.43	68.93	83.42	52.01	91.17	114.91	69.64	69.63	60.57	64.13	62.95	69.28	83.25	68.53	62.09	62.68	109.46	106.42	95.85	100.98	88.32	75.35
EC:1.14.19.3	10120.55	8056.16	8254.59	8131.38	7893.21	6426.76	8527.36	9604	8360.92	8100.17	8496.8	7429.15	8443.11	8367.75	7687.76	9019.11	7053.92	8718.14	8616.55	7092.41	9202.68	7922.67	7453.11	8894.54	9840.06	7807.2	8692.04	10459.02	9853.73	11154.71	8846.87	7379.61	8220.84	7248.58	8398.16	7353.76	9175.36	8436.87	6329.96	8055.52	7543.79	6924.26	7374.55	7898.98	7275.42	9516.14	8994.41	8405.17	11279.98
EC:1.14.19.8	32.01	50.73	53.51	34.74	56.34	34.56	39.33	36.53	46.4	39.24	46.53	65.13	62.26	62.91	39.17	50.77	45.6	48.14	69.43	41.29	38.72	50.67	30.79	35.53	36.73	41.83	33	37.35	44.67	25.02	40.85	46.56	53.42	45.14	33.02	42.62	35.47	31.22	44.64	64.45	35.16	58.63	39.67	37.52	50.77	53.37	48.28	42.2	33.59
EC:1.14.19.9	12382.16	13584.95	8551.14	9358.23	7507.28	6789.54	9808.28	9969.61	10530.68	9554.67	9542.94	9895.83	9266.02	16350.66	12619.51	7403.29	6799	10381.02	11514.69	8653.56	10195.33	10508.02	10644.59	10904.46	10045.72	9299.77	8694.6	8930.62	15023.01	9576.7	13174.99	10262.87	8063.67	7053.33	9186.66	10990.96	15788.49	8373	5223.2	6929.2	10832.96	7186.82	7730.54	5975.61	10535.97	13206.16	16269.66	8868.95	8800.43
EC:1.14.20.3	0	0	0	0	0.89	0	2.19	0.89	0	0	0	0	0	0	0	0	1.18	0	0	0	0	0	0	0	1.03	0	0	0	0	0.87	0	0	0	0.95	0	0	0	0	2.01	0	0	1.09	1.02	0	0.99	0	1.25	0	0
EC:1.14.21.7	10.86	12.52	10.5	13.59	8.64	8.46	7.64	8.9	7.86	8.6	11.16	8.14	14.9	8.32	6.98	5.67	8.84	17.36	17.16	7.94	13	10.62	15.56	9.26	4.46	5.86	11.6	9.5	11.66	7.28	11.75	9.6	7.5	6.32	11.34	11.3	11.45	9.88	11.04	24.58	21.54	14.07	11.37	11.35	8.2	17.58	11.08	10.66	8.1
EC:1.14.21.9	9.24	5.27	8.81	11.24	14.28	7.35	9.11	9.5	4.99	27.11	9.45	4.72	11.44	14.45	9.17	44.45	11	14.49	11.21	9.92	8.23	12.46	9.4	12.28	8.93	5.12	10.8	12.04	8.01	9.01	11.56	6.4	10.83	16.11	15.21	11.65	10.19	9.18	13.72	13.88	8.79	10.53	9.52	15.26	18.4	12.15	5.84	15.91	17.83
EC:1.14.99.1	328.58	417.48	493.56	300.14	430.33	338.8	397.76	570.86	468.82	472.48	440.48	575.82	424.6	352.49	476.75	588.25	545.66	499.28	510.1	431.32	336.8	414.72	490.3	486.09	423.29	436.17	525.65	613.4	414.63	459.43	480.99	399.27	438.52	336.3	592.75	392.16	307.4	466.59	759.08	714.27	446.85	804.9	876.28	570.22	446.44	416.85	343.71	373.21	503.59
EC:1.14.99.29	9.24	14.23	6.1	17.9	19.64	12.14	7.65	16.03	12.84	19.14	11.17	10.29	10.4	7.39	12.11	13.07	11.78	10.86	15.58	16.68	20.21	18.03	10.7	20.46	13.39	9.86	25.2	17.62	13.13	13.11	10.08	9.6	19.99	11.36	20.72	8.21	16.29	10.58	15.06	23.23	14.51	14.16	40.75	12.37	23.66	16.28	10.03	14.44	12.63
EC:1.14.99.39	54.4	69.6	42.67	43.18	54.91	55.74	49.17	66.8	54.6	83.23	69.56	39.85	49.94	70.15	62.77	52.29	42.41	41.24	54.94	46.47	56.13	68.25	49.63	64.25	66.41	41.08	75.6	53.28	87.54	77.33	76.06	61.43	68.7	54.93	77.09	64.68	46.83	70.88	67.26	89.02	83.05	47.92	116.15	74.21	58.64	59.4	67.74	40	51.52
EC:1.14.99.44	0.47	2.95	1.7	8.89	4.31	4.6	6.42	3.05	3.41	4.81	3.05	4.51	2.27	5.7	10.5	12.56	2.79	12.33	2.57	0.51	7.39	0	6.88	6.63	7.06	3.69	6.11	3.11	3.87	6.06	6	8.73	5.42	4.92	4.43	5.14	13.03	6.8	13.1	8.87	4.62	17.84	12.89	8.08	4.95	6.89	10.64	11.17	3.4
EC:1.14.99.46	403.15	353.06	394.72	343.83	332.51	334.06	351.28	389	455.43	360.7	350.94	440.32	408.68	860.82	388.3	393.74	354.78	465.09	657.76	343.67	403.82	532.52	471.05	416.13	495.14	460.56	320.71	562.47	894.85	427.83	618.76	369.7	454.46	256.24	397.33	345.12	505.27	480.05	396.78	408.19	336.24	372	406.76	369.78	384.11	592.55	499.41	456.33	396.99
EC:1.14.99.48	170.94	280.45	179.19	443.82	264.31	229.18	403.18	196.57	217.06	226.75	167.96	194.84	240.15	159.79	235.78	373.62	155.08	250.62	210.06	200.24	256.04	170.2	433.41	205.49	194.71	232.59	253.59	160.88	193.29	203.28	253.83	186.41	227.06	192.64	198.02	198.14	194.74	204.03	349.34	322.48	294.64	326.9	476.29	349.75	280.82	147.47	373.42	256.75	152.12
EC:1.14.99.50	4215.93	5353.57	5411.82	4465.51	5765.03	4784.27	4509.1	5798.2	5369.35	5773.72	5318.99	6055.74	5625.81	4288.56	5857.87	5792.77	6440.15	5532.57	5890.36	5860.03	4457.31	5862.36	5910.05	5828.89	4607.38	5503.25	6046.02	6034.08	4527	5609.49	5617.05	5015.95	6003.86	5256.31	6686.51	5098.69	4120.83	6183.16	6852.73	7731.11	6307.38	7793.77	5240.5	6732.25	5355.51	4955.1	4464.21	4862.4	5275
EC:1.15.1.1	71000.53	69273.69	69727.37	69448	66388.16	70818.72	69783	67957.41	69380.04	68069.78	68607.29	69285.08	67901.58	72837.2	69212.99	68926.95	67515.72	70470.44	68796.25	68361.27	70412.55	68228.27	69180.98	68459.43	72668.26	69027.56	66933.57	69234.29	72748.4	70929.26	73636.95	69290.98	67026.54	70167.03	66900.86	69306.59	73806.44	68785.3	67963.9	66866.33	67828.9	68760.89	69723.91	69020.67	67703.62	69586.83	72015.07	68593.67	70320.57
EC:1.15.1.2	1352.38	1106.9	1296.97	1461.46	1727.16	1249.81	1691.44	1490.04	1281.58	1287.77	1383.39	1424.37	1467.38	1925.87	1304.92	1508.19	1305.39	1318.19	1426.94	1442.07	1531.46	1379.62	1366.19	1518.62	1884.05	1759.73	1639.61	2022.88	1436.23	1266.6	1498.76	1281.05	1512.49	1292.46	1626.08	1034.24	1226.12	1570.13	1096.93	1191.14	1104.79	1026.45	1311.98	1337.64	1389.52	1718.44	1376.74	1663.89	1560.64
EC:1.16.1.1	90.65	77.11	69.36	89.76	80.74	80.21	93.41	60.78	114.56	102.16	94.91	101.4	84.35	282.11	113.67	99.68	67.17	154.04	98.09	77.12	125.13	76.32	122.17	97.39	105.81	123.32	89.1	80.17	197.96	134.59	118.04	112.08	85.9	96.87	80.02	96.03	167.21	121.99	76.76	74.56	87.36	94.51	99.48	80.44	135.23	116.22	125.35	104.67	74.61
EC:1.16.1.3	13.87	3.56	10.92	14.74	6.92	18.71	38.8	3.34	38.54	36.11	5.37	12.97	5.04	219.16	5.78	11.75	5.9	8.24	31.45	5.96	6.45	29.93	32.2	9.62	5.66	17.3	6	8.82	180.79	13.19	46.7	5.42	9.99	4.97	7.04	7.69	11.2	92.72	4.5	12.57	10.23	6.53	25.58	36.49	11.68	29.47	22.58	6.67	6.22
EC:1.16.1.9	10.79	1.58	7.36	11.58	4.23	14.85	36.61	2.89	35.86	33.24	2.79	7.84	1.4	217.32	3.58	8.49	4.13	6.62	30.63	5.36	5.89	28.65	30.25	5.11	3.61	15.1	2.4	5.04	176.41	11.01	43.9	2.06	6.25	3.08	3.73	5.14	6.61	89.01	2	9.68	3.63	4.36	22.52	35.87	7.75	28.03	20.07	3.89	4.27
EC:1.16.3.1	33146.06	35730.26	33091.8	32888.98	32917.73	34610.41	34644.44	32122.25	32762.77	32883.06	33351.03	34264.99	32280.22	36994.23	34410.06	32837.7	32813.88	33448.31	33472.13	33587.92	33166.19	33591.39	34162.24	33336.25	34216.6	33561.89	32042.1	32567.87	35569.44	32739.23	37348.54	34379.35	31966.69	32921.72	33115.23	36112.08	35618.47	33493.04	32322.87	31863.32	34498.61	33390.82	33411.85	31923.53	33810.38	33316.28	36354.84	32209.77	31448.59
EC:1.16.3.2	7179.36	6818.18	6655.86	6975.32	7607.94	6454.15	6788.6	7064.11	6712.37	6897.28	6980.84	5687.63	6845.13	5855.3	5488.37	6240.87	6021.37	6256.94	6411.68	5948.67	7668.38	6483.71	5619.08	6787.66	6716.77	6364.86	7048.57	7088.04	6881.34	6842.59	5983.67	5931.21	7022.75	5883.28	6402.8	6128.29	6391.8	6660.06	5096.5	5092.64	6067.73	4634.16	5658.46	5064.01	6122.78	7589.71	6024.68	6718.59	7310.88
EC:1.16.8.1	798.25	653.6	879.89	836.61	676.26	1032.61	529.41	725.41	586.33	846.52	1046.45	587.14	908.25	1691.22	1293.3	734.03	1488.67	660.54	754.71	499.63	581.26	632.37	1603.4	916.95	981.8	534.86	562.86	716.82	1421.78	809.69	1240.43	604.11	482.53	725.1	752.15	1764.9	860.67	699.96	473.37	1387.92	682.86	576.53	816.72	570.87	408.32	849.26	830.43	522.33	655.07
EC:1.17.1.1	7548.58	7673.16	6113.98	6853.89	6449.06	5721.36	7363.54	7046.24	6917.33	6507.93	6709.22	6768.07	6029.04	7863.15	7201.18	6504.6	5568.83	6821.98	6235.46	5918.46	7643.22	6708.93	6433.39	6944.59	7490.42	6529.65	6135.23	6547.11	7701.67	7585	7116.7	6929.74	6214.26	6325	6457.19	7353.23	8782.11	6639.96	5014.17	4894.63	6796.24	5295.72	5667.85	5923.92	7072.79	7123.34	8716.58	6788.31	7085.05
EC:1.17.1.2	38157.91	38760.21	38499.44	36337.81	37795.61	37565.14	38299.68	38173.15	37850.95	37829.3	37575.72	39087.01	38176.85	38906.33	38754.11	38915.99	38561.89	38675.39	38519.79	38096.91	37251.71	38353.47	40132.74	38377.95	37621.13	38985.81	38102.31	39007.3	38181.43	37850.9	39281.22	38357.55	37918.71	39282.1	39052.49	38443.57	37870.9	38324.59	39178.02	39576.76	38392.73	40102.65	38402.25	38524.08	38471.65	37283.85	38098.15	37495.64	36712.42
EC:1.17.1.4	51474.97	56034.25	47772.06	51249.62	48256.67	47593.18	51763.61	47575.76	46179.58	50078.62	50724.49	49159.64	46934.38	60477.4	57356.34	49885.15	51291.56	49201.7	50068.55	48210.48	49115.21	49298.69	55159.3	50828.03	51558.29	47955.52	44913.79	45374.21	57169.69	48985.22	54998.83	53057.43	44896.02	48177	47890.73	64141.19	54782.91	49077.06	46773.33	50367.87	55040.06	48765.97	45813.94	47785.41	54247.77	49783.68	58236.06	46955.56	44642.44
EC:1.17.1.8	44865.82	44128.14	44483.88	43574.45	43399.61	43958.16	44881.48	44519.16	44334.16	44161.67	43699.9	44951.01	44153.99	45262.03	44856.54	45242.43	43924.32	44997.81	45114.54	44835.31	43754.84	44434.16	44657.93	44484.87	45463.7	45333.22	44608.65	45739.73	44785.82	44804.25	45017.55	44593.34	44349.28	44749.58	44974.44	43703.2	43781.98	44725.74	45642.52	46026.53	45109.38	46216.41	44479.89	46241.95	44608.82	44412.24	45050.21	44438.61	44633.52
EC:1.17.2.1	4017.11	4412.73	3751.18	4100.15	4184.38	3601.59	4164.18	4549.75	4376.07	3675.6	3991.13	4634.96	3921.52	5321.98	4359.57	4945.61	3922.54	4479.91	4285.82	4317.79	3987.09	4354.5	4489.47	4189.75	5015	4487.27	4176.72	4334.19	5049.5	4033.34	4697.92	4215.54	4273.15	4005.81	4155.19	5096.37	4749.66	4652.15	4546.86	4575.18	4196.85	5152.98	4190.43	4564.59	4546.01	4693.9	5438.28	4017.8	4160.02
EC:1.17.3.2	32.6	25.8	17.01	20.14	12.72	9.52	15.44	17.14	19.42	23.8	19	11.89	7.28	13.26	8.67	4.41	10.31	15.19	18.86	21.32	13.61	8.05	8.39	15.65	37.34	2.46	12.6	16.36	15.45	9.5	9.51	14.28	12.8	11.96	9.01	18.09	12.85	21.42	10.92	5.08	15.16	6.4	13.5	15.77	16.38	15.22	23.83	11.95	63.33
EC:1.17.4.1	85583.94	84690.24	83132.13	82053.47	79395.08	82448.14	82858.02	82560.55	82983.38	82082.8	81461.07	82510.7	81397.71	85515	82379.08	81798.87	79540.82	84498.95	83484.08	81378.45	83183.64	82158.94	82589.98	83152.39	83580.79	81870.66	81168.73	83045.07	85881.49	83393.36	85936.21	81518.09	80728.49	80732.39	81559.23	81431.27	85833.53	81869.19	81846.07	83292.35	82814.26	84494.75	82250.72	83353.92	81963.79	82973.28	84874.53	81177.71	82712.74
EC:1.17.4.2	878.37	828.9	603.42	901.58	627.93	685.63	838.21	640.14	703.6	803	769.66	718.95	764.92	936.48	744.62	764.09	638.87	749.87	795.54	675.44	886.28	847.93	790.52	725.46	660.32	823.52	703.72	658.75	1196.64	759.6	1019.6	1016.87	859.58	882.41	652.87	905.16	916.97	808.33	775.02	632.74	892.83	772.01	879.16	757.22	911.7	685.67	1309.97	914.01	596.78
EC:1.17.5.1	3.49	1.9	1.42	1.47	0	0.22	0.66	0.53	1.07	0.81	1.24	0	2.5	4.61	0.44	0	0.47	0.65	2.3	1.01	1.46	0.26	1.8	0.33	3.71	0.44	0.72	0.55	1.09	1.75	0.67	0.77	0	0.38	0.17	1.85	1.02	0.63	0.4	0.24	0	0.22	1.83	0.49	1.18	0.77	0.5	3.55	0.78
EC:1.17.7.1	36970.24	37514.67	37475.77	35195.04	36900.22	36708.33	36946.42	37104.25	36573.93	36512.85	36545.87	37681.97	36924.34	37840.92	37734.19	37725.28	37283.67	37532.7	37191.41	36708.32	36047.66	37045.56	39084.77	37287.17	36494.47	37542.63	36825.65	37907.14	37011.14	36786.8	38119.41	36647.69	36612.04	37914.55	37959.07	37011.64	36541.67	37164.02	37932.23	38632.94	37276.55	38992.34	37482.26	37471.37	37138.82	36177.06	37030.36	36223.27	35532.77
EC:1.17.7.3	36970.24	37514.67	37475.77	35195.04	36900.22	36708.33	36946.42	37104.25	36573.93	36512.85	36545.87	37681.97	36924.34	37840.92	37734.19	37725.28	37283.67	37532.7	37191.41	36708.32	36047.66	37045.56	39084.77	37287.17	36494.47	37542.63	36825.65	37907.14	37011.14	36786.8	38119.41	36647.69	36612.04	37914.55	37959.07	37011.64	36541.67	37164.02	37932.23	38632.94	37276.55	38992.34	37482.26	37471.37	37138.82	36177.06	37030.36	36223.27	35532.77
EC:1.17.99.1	2412.45	2292.81	1397.24	1206.46	1196.37	1059.03	1313.87	1700.56	1935.05	1419.52	1483.58	1407.56	1774.71	3018.11	2300.48	920.92	994.35	1696.2	2198.91	1549.72	1522.84	1597.02	1666.68	2100.09	2043.35	1600.12	1542.44	1587.58	3183.96	1381.26	2212.37	1654.48	1272.98	1045.08	1515.67	1628.98	2449.34	1263.83	853.45	1056.36	1472.29	1357.77	1285.21	1077.87	1592.57	2897.05	2477.29	1364.08	1823.75
EC:1.17.99.6	30218.27	29733.63	28790.57	29586.52	28465.68	30325.76	30580.24	28841.06	28731.72	28128.44	29086.21	28076.89	28445.67	31663.52	28127.02	28820.79	27285.06	28860.18	28810.68	28333.65	30517.8	28260.27	28921.46	28635.28	30274.38	28992.14	27599.16	28947.37	30293.4	29064.32	29058.77	29531.65	27128.58	29278.69	27466.04	29486.23	30788.31	28012.6	27181.45	25933.18	28099.64	26161.95	30051.52	26944.57	28865.42	29274.32	30379.45	28912.29	29180
EC:1.18.1.1	249.27	246.92	147.09	209.91	141.05	265.28	212.03	162.91	157.37	203.08	186.54	171.79	199.8	314.7	254.79	169.35	128.73	176.31	225.08	178.91	226.39	245.74	191.18	160.55	177.05	205.95	139.24	142.33	618.22	197.46	565.86	223.58	251.93	170.26	199.95	315.89	327.81	239.31	154.55	175.25	230.58	130.89	186.34	178.42	194.77	161.72	766.55	296.57	102.61
EC:1.18.1.2	34818.16	36189.77	37068.51	35739.79	35738.36	37828.53	35501.78	35266.75	36240.97	36041.09	35819.44	37042.87	35926.78	36500	36804.42	35056.14	36774.56	36436.34	35805.51	36626.46	35475.19	36015.41	36342.46	35775.46	35298.54	36454.21	35403.7	34935.83	36143.25	34592.9	37225.28	36066.13	35839.13	36546.85	35864.32	35501.35	36182.71	36215.26	36889.46	36571.37	36093.84	37799.62	36600.93	35761.79	35672.55	35999.81	36081.02	35531.87	34046.79
EC:1.18.1.3	12939.78	12739.38	13208.78	11663.89	12222.82	12011.73	10689.06	13982.25	12936.2	13592.88	13230.44	12962.62	13906.66	16960.05	15084.63	13707.86	15118.85	13467.76	15251.82	12595.49	11106.79	13063.33	15480.28	14713.98	14165.07	13343.79	13204.67	15443.8	16711.45	13598.75	15087.61	12356.34	13002.64	12940.36	14099.96	14968.39	12756.6	13442.42	14113.72	18347.01	13405.21	15955.42	12915.55	15213.97	11823.26	14533.92	13116.62	11861.66	14010.29
EC:1.18.1.7	2614.32	2592.11	2444.46	2582.39	2565.06	2374.35	2555.67	2214.57	2497.89	2437.09	2458.2	2790.21	2060.49	2879.07	2702.9	2496.04	2156.22	2755.75	2171.05	2244.25	2661.03	2424.96	2471	2364.34	3029.94	2721.42	2132.01	2248.08	2596.59	2414.47	2614.92	2560.89	2087.19	2223.17	2228.81	2720.6	2741.36	2390.21	2166	1849.59	2158.38	2189.21	2066.9	2428.86	2548.75	2512.7	3064.84	2374.71	2278.91
EC:1.18.6.1	1971.59	2033.28	2542.24	2527.89	1819.84	2699.79	1929.99	2058.79	1602.67	2503.78	2954.38	1991.82	2407.14	3800.95	3342.7	2354.93	4343.49	1859.13	2147.79	1801.18	1971.63	1761.99	4416.71	2431.01	2245.95	1546.41	1636.86	2159.34	2800.12	2168.37	2477.44	1938.22	1569.06	2162.39	2339.07	4883.08	1895.99	2143.74	1984.43	3790.84	2444.32	1799.72	3080.37	2247.33	1595.67	2120.59	2438.59	1603.94	1856.16
EC:1.2.1.10	5477.42	6479.25	7498.16	5515.04	5258.58	9530.01	6446.89	4441.59	5977.97	5034.85	5266.79	5715	5921.68	5910.01	6113.37	5872.51	6705.68	6036.28	5062.48	6053.43	5456.46	5498.55	7507.8	4988.53	4679.45	4504.7	5179.29	4279.08	4915.28	5198.61	5552.43	4468.68	4986.91	6197.12	5276.48	5696.62	5856.7	4937.08	7028.32	6946.58	6495.39	6250.83	8971.07	6137.72	4644.87	4486.98	5044.19	4862.91	4307.46
EC:1.2.1.11	47324.52	47654.16	47666.39	47443.58	47312.07	47941.05	47558.33	46867.33	47289.85	47516.98	47381.49	47591.51	47022.02	47180.9	47851.09	47252.56	47738.04	47570.5	47170.47	47342.64	47391.94	47299	47828.84	47418	47436.84	47969.94	47158.43	47051.18	47251.33	47112.6	47468.94	47835.57	47019.9	47750.8	47182.91	47714.36	47348.5	47348.69	47704.45	47290.55	47618.5	47789.23	47101.74	47405.53	47648.66	47206.91	47389.99	47198.36	46464.44
EC:1.2.1.12	48596.17	48704.18	48428.44	48094.92	48130.79	48185.51	48609.3	48654.08	48554.64	48106.39	47867.3	48399.98	48192.02	47880.88	48110.07	48693.74	47713.51	48498.67	48549.69	48139.14	48286.28	48082.38	48144.59	48536.41	48686.5	48692.62	48878.94	49201.97	49294.42	48757.75	49243.06	48239.6	48646.49	48224.04	48550.37	47882.18	48435.33	48628.86	48709.76	48871.84	48866.86	49330.17	48262.87	48679.34	48442.55	48655.68	49630.35	48430.39	48560.92
EC:1.2.1.16	45940.21	45928.71	44413.69	42146.17	39825.68	43541.69	41825.86	44887.3	43327.47	44302.13	44734.81	44460.7	43845.81	54442.1	48095.91	45367.48	46636.9	45188.55	47388.09	42679.96	41632.52	43575.61	48886.23	45874.07	47000.42	42357.97	42432.39	46275.88	52705.75	45463.19	50606.95	44078.58	41455.59	43496.08	44940.92	51072.9	46863.55	43898.21	44141.86	50627.36	45708.93	47853.76	45968.76	45687.98	42360.16	45566.76	48598.47	41446.26	44727.62
EC:1.2.1.18	24454.69	25281.85	24781.91	22934.03	21551.7	25311.34	24144.66	23312.73	24226.23	23424.69	23201.88	24798.54	23470.89	27811.2	25414.53	24777.88	24011.58	24876.83	24517.65	23976.94	23235.68	23744.2	24995.17	23849.42	25596.37	23084.83	23012.51	24148.28	26581.82	24823.05	26111.86	24054.46	22345.37	23836.14	23641.99	25865.38	25623.19	23838.64	24625.29	25626.36	25113.44	25785.86	24755.34	25397.11	22991.27	23964.6	26620.9	22793.6	24457.76
EC:1.2.1.19	1823.75	1876.98	2057.48	1690.74	1612.85	2000.8	1500.58	2017.49	1707.27	2026.12	2047.22	1933.4	1986.43	2680.61	2509.12	2016.76	2636.19	1921.35	1988.63	1610.18	1459.48	1757.01	2736.3	2110.72	1994.44	1622.88	1878.48	2160.14	3287.33	1861.56	3073.07	1608.05	1758.1	1397.5	2154.28	2940.09	1954.6	1864.53	1862	3014.46	1920.82	2417.24	1829.68	1914.23	1417.95	1859.18	2684.81	1648.84	1800.54
EC:1.2.1.2	43532.33	49169.55	45296.87	45410.36	49685.74	44449.14	46762.93	45302.35	44211.5	47105.14	45752.89	46966.05	44823.42	46706.58	50561.34	48429.58	47171.61	47100.19	46588.9	45323.89	45464.34	46667.7	48958.06	48219.5	45292.87	47189.71	45323.42	43325.31	48412.97	44529.32	48130.93	48019.73	45255.44	45498.22	47141.08	49139.8	44468.57	46020.41	50066.58	50677.47	50500.87	52011.41	46044.36	48313.52	49581.23	44929.99	48503.82	44010.85	41613.55
EC:1.2.1.20	45782.32	45799.04	44287.47	41994.41	39744.68	43291.5	41570.59	44821.09	43185.44	44141.32	44624.45	44334.13	43647.28	53947.86	47897.36	45238.41	46557.33	44969.9	47164.99	42580.1	41482.46	43326.16	48700.35	45720.3	46781.45	42156.41	42356.79	46117.24	51687.59	45204.73	49149.84	43914.15	41186.41	43386.11	44829.99	50808.6	46459.29	43585.34	44058.34	50419.24	45565.56	47485.62	45851.24	45577.45	42238.04	45396.72	47934.33	41185.16	44625.18
EC:1.2.1.21	352.34	511.22	555.78	780.03	410.81	698.92	537.96	448.05	371.66	583.97	704.3	395.9	630.44	1159.76	913.41	611.23	1232.62	406.95	446.35	364.53	418.59	373.98	1467.34	552.45	497.94	330.53	363.88	399.13	835.38	460.26	680.4	297.06	315.98	273.09	496.74	1431.01	423.43	498.72	473.54	982.83	518.25	406.04	851.14	537.86	329.5	398.63	645.58	339.87	281.06
EC:1.2.1.22	352.34	511.22	555.78	780.03	410.81	698.92	537.96	448.05	371.66	583.97	704.3	395.9	630.44	1159.76	913.41	611.23	1232.62	408.04	447.17	364.53	419.71	373.98	1467.34	552.45	497.94	331.63	363.88	399.13	836.47	460.26	680.4	297.06	315.98	273.09	498.4	1431.01	423.43	498.72	473.54	982.83	518.25	406.04	851.14	537.86	329.5	398.63	645.58	339.87	281.06
EC:1.2.1.24	54.02	18.18	58.17	44.34	26.54	100.08	165.67	19.91	74.6	81.4	48.41	36.56	121.54	316.14	52.13	59.77	31.24	132.88	97.22	24.42	71.48	136.12	110.98	83.11	139.67	96.33	31.2	99.87	521.64	200.54	1052.22	55.81	114.25	44.9	36.16	71.98	203.58	215.51	32.33	150.03	57.68	312.59	77.76	57.32	43.24	91.47	95.61	97.8	58.71
EC:1.2.1.27	24454.69	25281.85	24781.91	22934.03	21551.7	25311.34	24144.66	23312.73	24226.23	23424.69	23201.88	24798.54	23470.89	27811.2	25414.53	24777.88	24011.58	24876.83	24517.65	23976.94	23235.68	23744.2	24995.17	23849.42	25596.37	23084.83	23012.51	24148.28	26581.82	24823.05	26111.86	24054.46	22345.37	23836.14	23641.99	25865.38	25623.19	23838.64	24625.29	25626.36	25113.44	25785.86	24755.34	25397.11	22991.27	23964.6	26620.9	22793.6	24457.76
EC:1.2.1.28	1231.85	1950.2	1007.41	1469.42	1111.26	862.5	1475.87	1422.95	1497.56	1327.44	1299.86	1752.2	1290.39	2259.93	1805.67	1196.02	1000.22	1416.34	1246.96	1289.18	1617.69	1541.21	1646.11	1403.03	1389.46	1153.89	1251.08	1058.81	1845.75	1377.78	2280.99	1398.74	1186.96	1076.38	1319.31	1388.87	2076.54	1251.57	831.16	984.23	1685.83	1415.77	1323.92	925.39	1409.6	1491.84	2500.26	1115.82	1013.02
EC:1.2.1.3	73054.81	73036.73	69839.08	70652.3	70171.38	65364.51	69186.06	74047.45	71421.77	72171.17	72204.71	70866.17	72540.95	80341.82	76855.52	73712.52	73446.46	72707.15	75114.74	69442.82	69639.87	71612.99	76262.93	74773.02	75345.45	72048.47	72173.27	74639.81	81572.99	73034.15	76606.49	71307.3	71182.41	68291.79	72470.62	78491.04	73336.9	72073.67	71235.57	78425.24	73123.25	75474.17	68866.66	73563.78	71738.55	76133.26	77543.51	70355.32	73559.96
EC:1.2.1.32	2138.81	1953.98	1675.56	1981.29	1639.82	1565.25	2070.92	1815.56	1961.46	1678.02	1706.03	1559.41	1827.51	2131.48	2008	1809.12	1486.87	1905.14	2138.02	1669.95	1748.2	1801.6	1835.9	1975.79	2146.77	1754.61	1935.59	1945.64	2549.87	1982.03	1982.17	1663.09	1980.32	1446.55	1641.57	1784.03	2110.51	1765.03	1695.28	1801.64	1890.37	1602.51	1842.31	1949.84	1740.96	2191.61	2412.55	1734.45	2130.76
EC:1.2.1.38	47272.43	45313.94	46251.38	46509.3	45479.25	45927.32	47289.54	46061.98	46292.08	46327.67	45869.51	47095.41	45810.97	47159.63	46756.63	47408.66	45740.79	47326.25	46751.45	47090.44	46594.37	46272.67	45501.7	46150.39	48697.5	47680.87	46143.34	47497.15	46332.65	47848.23	46344.27	47908.46	46008.42	47213.24	46392.57	45344.75	46557.75	46813.11	47057.72	46208.74	46535.67	47020.59	45949.91	48329.8	46736.25	46224.62	47062	47080.65	48155.68
EC:1.2.1.39	3881.24	4135.26	3876.94	3092.05	3683	3247.96	3160.25	4431.28	4139.65	4227.18	3717.42	4104.27	4011.74	4500.75	4499.8	4055.02	4014.58	4230.31	4723.46	3857.21	3381.38	4118.77	4307.46	4452.76	3851.69	3768.61	4255.61	4663.1	4868.83	4006.73	4819.71	3491.51	4121.66	3319.74	4631.99	3703.37	3770.5	4133.98	4340.13	5813.05	4486.4	5293.34	3868.82	4797.95	3408.68	4158.34	4323.65	3328.85	4168.32
EC:1.2.1.4	9281.97	9034.71	6902.48	7081.52	6904.33	6224.67	7800.02	7832.5	7232.92	7322.26	7815.49	6673.52	6923.76	10096.21	8625.05	6995.11	6508.29	7186.52	7950.86	6474.86	7542.09	7254.6	7669.95	8133.75	8593.33	6419.4	7008.76	7676.9	9952.6	8717.32	8647.99	7084.35	6599.51	5915.84	7367.43	9904.45	9476.4	7130.08	4939.3	6638.64	8201.55	5261.67	6535.74	6160.82	7414.28	8652.83	9939.58	6791.68	8189.46
EC:1.2.1.41	39168.98	39128.51	41056.2	37662.78	36256.02	43156.61	39156.06	37269.14	38554.23	37641.7	38015.75	39149.79	38450.07	40670.41	38931.83	38051.87	39393.99	38803.28	38305.67	39449.99	37596.36	37880.72	39792.18	37816.78	38681.36	37768.75	37449.79	38520.34	38117.72	38286.85	39410.72	37889.98	37324.84	40281.57	38250.2	38830.42	38790.42	37816.12	39863.31	39700.26	39505.04	39618.98	42066.18	39644.73	37298.32	37676.71	38007.7	37753.53	37410.34
EC:1.2.1.43	2149.17	3728.55	3320.9	3305.6	4214.36	3710.1	2754.1	2916.81	3302.63	3380.78	3566.89	2890.01	3122.74	1504.52	2760.31	2518.65	3342.92	2544.98	2853.39	2941.72	3315.26	3305.46	2618.05	3186.89	2059.71	2833.25	3499.19	2163.25	2622.7	2298.52	2755.19	2918.05	3654.25	2778.69	2902.38	3187.88	2647.03	3161.98	3268.48	2573.49	3611.13	2900.7	3007.74	2316.92	3328.59	3121.07	2537.72	2919.51	2322.55
EC:1.2.1.46	476.53	444.26	477.44	563.55	419.84	492.83	419.33	625.89	577.26	499.75	486.64	597.73	497.93	576.54	632.44	484.48	549.54	489.44	571.54	554.78	654.3	565.26	478.42	517.01	478.65	479.17	517.74	513.95	949.25	531.82	928.15	546.39	624.2	749.35	503.45	513.53	1101.43	630.11	574.29	557.31	539.65	699.12	580.66	668.86	457.14	497.69	1036.77	680.67	563.22
EC:1.2.1.5	227.91	136.4	201.61	152.19	136.18	182.14	159.01	171.89	160.55	196.57	179.03	131.12	147.25	201.64	148.63	147.05	137.9	151.98	205.84	162.05	150.47	165.49	123.08	186.99	204.93	128.79	164.42	170.76	232.5	175.11	196.29	124.78	163.04	211.75	184.03	137.57	165.9	147.59	150.07	291.8	201.69	190.05	169.16	214	121.21	206.51	186.28	137.74	244.02
EC:1.2.1.54	2436.31	2696.93	2165.16	2207.16	2263.22	2235.66	2704.95	1655.47	1912.46	2341.46	2069.45	2194.08	1591.66	2377.34	2756.04	1992.64	1832.98	2233.55	1957.79	1942.13	2229.98	2149.38	2009.04	2111.06	2172.15	2193.08	1682.56	1719.02	2409.18	2088.87	2323.12	2493.61	1651.15	1896.11	2000.86	2605.83	2356.39	1860.55	1864.08	1515.13	2572.06	1808.05	1596.06	1975.31	2629.93	1758.57	2804.16	2060.46	1609.89
EC:1.2.1.58	17.45	9.5	7.1	7.35	0	1.1	3.3	2.65	5.35	5.25	7.25	0	12.5	23.05	2.2	0	2.35	3.25	11.5	6.55	10.1	1.3	10.2	1.65	18.55	2.2	3.6	3.8	5.45	8.75	3.35	3.85	0	1.9	0.85	9.25	5.1	3.15	2	2.4	0	1.1	9.15	2.45	5.9	3.85	2.5	17.75	3.9
EC:1.2.1.59	1689.12	2117.54	3287.66	1244.61	305.64	5442.88	1934.28	370.37	1501.31	804.88	1469.87	1561.48	1453.73	1914.82	1066.95	976.06	2277.63	1292.82	779.92	1832.69	1488.85	1067.57	2433.56	576.22	540.17	216.97	459.24	550.98	462.07	865.96	1020.04	770.68	529.03	2325.46	873.17	1821.01	1879.93	443.31	1945.86	1013.63	1523.74	889.64	4599.34	872.21	372	267.53	393.73	673.01	383.2
EC:1.2.1.60	1339.28	1399.14	1651.72	1158.11	1455.5	1407	1323.49	1725.67	1472.21	1542.6	1419.46	1670.47	1416.2	1669.58	1611.67	1772.22	1550.63	1552.83	1691.03	1348.39	1214.54	1477.91	1498.61	1645.32	1543.44	1402.25	1543.4	1853.27	2200.64	1519.85	2135.35	1360.19	1543.1	1393.01	1698.58	1408.06	1458.9	1611.06	1696.17	2268.01	1514.82	2213.38	1401.92	1735.92	1215.45	1533.7	1839.36	1295.34	1619.43
EC:1.2.1.68	4272.05	4287.54	3189.07	3658.82	2923	3053.54	3517.13	3698.35	3761.81	3162.23	3394.9	3705.64	3590.28	5707.95	3987.22	3177.97	2587.11	3876.38	4190.82	3160.92	3727.55	3807.55	3639.78	3858.94	4324.29	3833.7	3217.5	3564.63	6171.23	3553.11	5906.91	3801.85	3528.22	2972.99	3231.88	4316.62	5302.26	3775.51	2475.28	2894.55	3232.6	3236.9	2976.41	2896.68	3583.42	4829.21	6119.36	3761.13	3512.15
EC:1.2.1.70	34103.85	34029.65	34655.26	34241.75	34292.29	34874.04	35732.4	34813	34916.85	33920.63	34045.96	35315.1	34275.3	33203.9	34175.83	35438.59	34367.2	34516.43	33935	35156.36	34391.73	34658.99	33899.36	33759.47	34732.57	34701.94	35143.75	35252.83	32642.47	35030.85	34550.38	33877.81	35239.03	34424.03	35303.66	33308.71	33970.37	35099.48	35070.54	34683.67	35032.28	34939.35	35208.13	35645.52	34240.56	33503.75	34493.54	34803.62	35110.96
EC:1.2.1.71	2925.14	2779.56	1873.8	1865.9	1551.08	1745.59	2215.56	2168.32	2219.42	2164.82	2057.69	1790.08	1800.7	3454.88	2617.23	1551.13	1555.29	2027.81	2577.88	1782.15	2021.13	2163.76	1947.54	2297.72	2025.38	2058.92	1805.26	2048.15	3633.41	2112.41	2956.03	2267.97	1709.67	1825.47	1954.87	2663.63	3479.61	1977.05	1243.26	1482.9	2360.45	1570.9	1418.32	1495.12	2336.26	2643.7	3183.16	2076.46	2108.74
EC:1.2.1.72	149.41	132.76	88.53	150.08	72.99	200.74	159.21	69.13	145.78	146.31	70.26	107.89	98.52	427.32	175.34	90.11	57.1	100.26	167.58	89.95	122.89	179.79	125.44	77.89	91.87	126.94	58.32	68.55	709.26	91.33	459.97	140.57	172.35	84.1	87.74	215.51	222.44	209.65	54.81	74.31	109.13	63.96	88.79	96.79	99.64	103.59	636.62	190.05	46.34
EC:1.2.1.75	18.48	22.14	11.19	38.97	13.38	8.82	20.76	14.24	20.34	16.28	16.31	16.72	28.09	18.45	13.21	10.46	11.79	13.04	22.96	14.29	17.97	20.6	12.64	15.55	3.09	12.06	20.4	9.24	12.03	14.84	15.66	21.12	17.5	17.05	9.95	22.59	19.34	7.4	17.07	7.75	11.87	23.96	35.66	14.85	31.55	22.05	20.06	15.54	3.89
EC:1.2.1.76	0	0	0	0	0	0	0	0	0.18	0	0	0.21	0	0	0	0	0	0.18	0.14	0	0	0	0	0	0.17	0	0	0	0	0.15	0.19	0	0	0	0.14	0	0	0	0	0	0	0	0	0	0	0	0	0	0.16
EC:1.2.1.77	8.29	16.12	6.5	19.88	12.23	12.34	14.3	11.21	19.26	8.48	16.86	23.8	16.02	20.29	18.59	22.24	7.55	18.03	18.7	14.5	21.67	13.15	18.82	20.26	23.79	19.08	4.32	8.95	29.32	16.86	23.05	16.77	12.5	15.21	13.34	21.18	24.63	30.81	13.91	6.06	14.52	19.83	14.06	15.34	22.89	17.55	32.04	26.86	9.51
EC:1.2.1.79	45782.32	45799.04	44287.47	41994.41	39744.68	43291.5	41570.59	44821.09	43185.44	44141.32	44624.45	44334.13	43647.28	53947.86	47897.36	45238.41	46557.33	44969.9	47164.99	42580.1	41482.46	43326.16	48700.35	45720.3	46781.45	42156.41	42356.79	46117.24	51687.59	45204.73	49149.84	43914.15	41186.41	43386.11	44829.99	50808.6	46459.29	43585.34	44058.34	50419.24	45565.56	47485.62	45851.24	45577.45	42238.04	45396.72	47934.33	41185.16	44625.18
EC:1.2.1.8	13640.61	15063.83	16986.79	13324.29	16146.05	14812.45	14051.58	17237.6	16002.85	16901.21	15405.62	17357.37	16447.25	16528.65	18116.84	18572.56	18244.2	17621.61	17443.11	15987.36	13534.85	16459.65	17809.04	17159.66	16647.13	16336.02	17291.26	18966.43	17416.15	16893.83	18727.84	14260.51	16468.25	14364.01	18524.64	15123.56	13513.24	17136.57	20247.59	24512.69	17538.19	23342.78	16426.64	21032.63	15017.35	15643.33	14812.54	14979.79	17109.02
EC:1.2.1.80	1653.19	2096.19	3254.14	1199.32	252.08	5410.89	1900.41	324.06	1468.13	760.87	1438.09	1528.06	1427.72	1887.13	1025.11	902.87	2244.63	1259.15	734.82	1794.57	1432.72	1016.05	2397.56	522.2	470.14	168.75	423.24	511.54	432.53	820.54	987.58	729.41	469.07	2293.25	830.07	1799.46	1842.26	414.74	1903.69	960.39	1490.78	854.78	4536.17	820.26	304	224.41	349.84	624.14	354.04
EC:1.2.1.81	173.2	208.76	138.61	320.71	192.13	174.41	308.13	168.75	202.31	165.27	119.66	127.87	150.89	130.56	189.97	258.22	135.5	197.02	186.61	145.44	190.26	152.61	302.78	168.81	151.93	165.47	195.02	122.74	155.14	175.88	164.44	152.29	143.05	131.86	140.44	148.19	159.44	167.69	254.03	239.33	235.3	211.84	318.9	246.17	216.84	112.61	297.5	172.76	134.64
EC:1.2.1.85	2138.81	1953.98	1675.56	1981.29	1639.82	1565.25	2070.92	1815.56	1961.46	1678.02	1706.03	1559.41	1827.51	2131.48	2008	1809.12	1486.87	1905.14	2138.02	1669.95	1748.2	1801.6	1835.9	1975.79	2146.77	1754.61	1935.59	1945.64	2549.87	1982.03	1982.17	1663.09	1980.32	1446.55	1641.57	1784.03	2110.51	1765.03	1695.28	1801.64	1890.37	1602.51	1842.31	1949.84	1740.96	2191.61	2412.55	1734.45	2130.76
EC:1.2.1.86	1.03	0	1.02	3.16	4.46	0	2.19	0	1.07	0.96	0	2.57	4.16	1.85	0	1.31	1.18	4.34	0.82	3.57	2.25	1.29	2.92	1.64	3.09	1.1	0	0.84	0	2.62	0	0	3.75	0	1.66	1.03	2.04	0	2.01	1.94	0	4.36	3.06	3.71	0	0.96	0	1.11	1.94
EC:1.2.1.87	196.57	69.57	71.84	141.56	73.34	53.39	146.9	86.02	110.42	132.01	104.01	77.54	128.43	83	69.82	78.65	70.48	141.62	92.94	81.99	117.05	99.26	81.21	76.85	36.33	90.03	73.4	56.81	70.61	74.97	88.82	73.27	99.69	85.56	82.05	70.47	161.17	67.28	63.41	58.3	94.79	71.93	65.28	74.66	76.78	56.86	88.67	109.45	69.14
EC:1.2.1.88	37544.84	38449.1	38286.6	36215.49	36654.27	38027.01	36618.71	37651.41	37026.86	37968.58	37039.54	37619.06	37301.68	36731.46	37883.54	38975.7	38268.7	38996.08	38471.83	37200.73	37113.26	37267.31	38660.08	37883.17	37122.62	36492.98	37652.14	37850.57	37787.45	38363.02	37919.87	37291.73	36738.05	36495.16	38285.1	37886.79	36667.83	37238.66	39670.84	41442.04	39389.6	40791.55	39437.82	39291.34	36848.14	36405.1	37026.53	35720.5	37666.54
EC:1.2.1.9	1013.54	899.1	976.11	917.89	937.8	958.82	907.72	874.6	970.61	1047.07	994	883.71	843.43	887	1011.86	1009.02	920.3	865.96	1068.08	943.28	922.89	1060.82	694.87	955.81	1201.58	829.83	1022.11	1101.79	1467.23	1218.8	1208.41	817.05	1156.98	774.53	965.04	936.79	878.38	1032.04	876.21	984.59	1053.93	692.92	859.1	1153.15	745.5	887.2	1499.83	931.26	1193.08
EC:1.2.1.91	6396.66	5680.27	4977.42	6081.3	4940.72	4809.67	6169.81	5907.18	5344.55	5688.78	5975.24	5354.89	5481.92	7040.54	6095.71	6002.5	5508.97	5565.55	5923.08	5525.05	6047.09	5343.36	5430.84	5689.11	7040.68	5324.47	5391.18	6276.29	6031.22	7279.02	5183.58	6305.54	4914.66	5066.54	5406.79	6961.33	6392.49	5632.57	4517.6	4910.01	6162.74	4268.98	5209.58	5651.5	5824.52	6140.16	6794.67	5853.25	7651.01
EC:1.2.3.3	43.7	63.59	47.19	48.2	51.67	39.33	34.69	54.72	33.12	48.36	40.92	40.83	53.12	48.85	50.96	65.83	33.84	56.14	55.93	41.09	60.36	47.92	47.09	51.71	42.9	38.64	62.47	62.49	68.02	45.79	55.4	46.65	64.64	36.58	59.14	35.28	78.66	41.31	59.46	55.5	54	59.71	94.28	44.65	63.62	49.43	53.3	50.42	49.19
EC:1.2.4.1	109097.01	111703.34	113589.61	107164.84	106220.19	113166.32	105716.45	110307.11	110716.41	111739.85	108573.18	111196.53	111493.87	109451.27	112865.96	110808.23	114856.55	112804.09	114400.65	112422.19	107015.16	110958.39	113799.1	112323.52	108213.6	108090.18	110821.29	110928.5	112161.59	110612.44	114361.26	108021.6	110784.55	111493.81	112476.81	109142.37	109499.46	111123.55	119450.56	124884.06	115405.61	123801.92	115876.84	118471.87	108144.31	109633.36	107261.8	106297.82	109759.85
EC:1.2.4.2	28923.18	27429.51	25590.9	26900.43	26696.83	23916.13	27104.26	28227.2	26841.7	27660.29	26999.52	27045.63	27034.26	29891.15	27735.06	29224.15	25797.19	28610.1	29220.39	26692.24	27337.33	27482.03	27134.66	28487.3	30080.17	28220.87	27390.1	29714.75	30201.14	29752.87	28345.84	28422.4	26711.4	26040.5	27852.84	27659.4	27273.52	27646.93	27134.27	29007.9	27844.21	28269.06	25885.17	29261.03	27873.51	28381.58	29712.64	27080.12	30104.88
EC:1.2.4.4	35662.98	30150.85	31189.68	33878.75	31685.36	29498.35	33296.49	33575.17	32672.89	33880.49	33500.51	31994.54	32995.65	36264.35	33629.31	35243.37	32758.8	34417.75	34985.54	32327.04	34629	32457.13	32152.66	33622.37	39301.46	34713.75	33311.68	36961.18	37556.45	38028.26	34227.55	34969.34	32408.8	30620.22	32718.89	32983.44	34577.43	33476.65	30996.31	32354.8	31495.35	30751.67	30508.84	34796.73	32192.82	35025.27	35749.3	34730.36	40666.43
EC:1.2.5.1	10549.08	11524.16	10655.23	10128.4	10249.48	9824.58	10450.89	11208.8	10809.05	11262.01	10738.37	11335.14	10327.34	12584.64	12104.51	11464.78	11435.34	11264.9	11735.96	10775.73	10324.57	11291.84	11630.42	11335.92	11046.12	10488.7	10572	11436.51	12116.04	11207.6	12460.54	11010.41	10317.44	10766.49	11495.9	12123.33	11021	11300.25	11849.45	13445.72	12170.58	13291.43	10722.26	12520.66	11183.96	10484.14	11673.15	9964.42	10812.14
EC:1.2.7.1	22115.87	26612.45	26324.91	27323.02	29932.63	24974.62	26772.28	24900.94	25956.95	26839.8	26919.32	28886.66	26050.25	19527.02	26612.2	25104.98	28358.18	24308.06	24303.95	27658.72	25317.48	26847.94	26190.74	26234.43	22538.48	28628.09	28775.78	24513.46	22217.16	23598.26	26129.6	27274.11	29057.32	28029.18	28365.06	25219.48	23951.08	28569.93	28210.72	24469.87	27173.79	29261.68	23343.54	24631.7	28792.26	25380.73	24248.81	27498.98	22520.58
EC:1.2.7.11	65207.86	67097.34	68277.33	70793.23	75758.47	66007.55	67946.15	72071.01	70331.72	69955.99	69276.96	68161.16	68226.9	60900.26	66910.51	67372.37	66790.79	67551.52	68111.13	68272.83	69675.29	68456.98	64163.83	69616.76	67873.01	71998.83	72632.3	69742.56	66088.49	65906.68	67189.44	66442.78	73101.08	66424.54	69557.43	60952.48	64712.76	71199.82	68105.61	68337.29	67704.93	67911.32	64744.93	67768.76	69502.69	72682.28	66971.19	70642.49	69266.95
EC:1.2.7.3	80818.78	85013.49	86179.26	91175.96	96654.7	84656.17	86789.77	89445.7	88337.86	88040.42	87681.55	85794.88	85750.11	75369.22	83372.09	83377.72	84334.25	83545.66	84447.58	86483.95	88268.97	86125.16	79738.16	87367.86	83711.33	90903.51	91656.49	86118.58	82271.77	80247.21	84701.77	83337.42	93007.77	83515.68	87212.73	76755.59	81804.67	89849.08	84892.21	83565.96	84668.19	83866.72	81223.72	82683.52	87905.81	92094.16	83574.49	89493.53	85016.68
EC:1.2.7.4	215.93	239.51	112.68	252.62	164.5	122.72	251.12	167.73	224.56	202.21	245.36	264.97	251.56	190.59	171.57	203.57	174.72	218.61	208.42	179.9	273.56	257.06	276.62	231.18	141.28	242.32	266.5	118.49	158.71	176.74	201.25	299.24	252.9	211.26	216.02	218.32	207.85	204.04	249.06	141.43	301.2	219.77	277.56	221.43	359.67	141.96	255.87	268.5	157.79
EC:1.2.7.5	7259.22	11020.83	10297.24	11239.49	11994.03	11830.71	8992.66	9145.45	10317.73	10246.64	10515.45	8607.2	9742.65	4970.35	8228.16	7330.78	9832.69	7981.96	8425.02	9216.08	10197.72	9702.81	7478.66	9405.7	6443.61	8905.07	10496.53	6288.76	8441.94	6734.36	8690.01	8601.31	11219.73	8235.58	8477.37	9383.98	8864.95	9443.29	9603.18	7874.61	10289.44	8727.14	9214.97	6904.84	9669.11	10506.88	7803.78	9271.59	7422.63
EC:1.2.7.6	3.59	1.58	1.02	3.69	0.89	1.1	1.09	0.45	0	2.39	2.15	1.29	6.24	0.92	3.3	0	0.59	3.8	2.46	1.19	5.61	3.86	1.95	1.23	2.06	1.64	3	1.68	1.09	1.31	1.68	4.8	1.87	0.47	0.41	0.51	3.56	0.53	3.51	0	5.27	1.09	1.02	1.86	2.96	1.44	3.76	1.67	0
EC:1.2.7.7	221.76	185	111.78	151.62	110.66	134.62	109.26	162.08	179.8	195.16	154.62	136.34	135.26	129.16	114.48	88.92	110.82	134.66	150.88	114.34	139.22	154.58	171.24	139.14	127.72	98.72	136.8	154.48	168.4	129.24	140.98	161.24	174.92	197.1	124.38	154.04	122.2	148.22	182.66	172.42	203.02	163.42	148.76	170.76	177.46	97.8	155.52	191.02	143.84
EC:1.2.7.8	20400.46	20474.63	19198.48	19892.32	20068.23	18046.88	21298.59	18374.97	18455.49	20034.42	19143.13	20595.89	17685.48	22270.01	20969.39	19675.45	17722.44	20481.05	19518.28	18954.75	20506.92	19228.73	19305.68	20119.66	21594.95	20955.75	18067.88	19979.52	20411.43	19403.6	20479.16	21346.6	18091.57	20819.29	19344.92	19291.42	20317.33	19339.1	18640.07	17892.74	19701.76	19528.15	17434.24	19595.13	21539.24	19776.71	21536.42	19424.03	18240.56
EC:1.2.98.1	16.26	18.58	32.85	22.63	19.64	19.66	34.96	32.8	20.33	13.08	16.75	22.94	11.1	24.28	25.31	27.01	12.39	24.81	24.19	25.61	11.77	16.65	23.83	20.47	25.22	19.38	23.1	27.7	22.95	20.8	35.26	30.72	27.49	18.93	22.38	11.31	21.24	18.53	23.9	29.06	25.71	33.77	15.8	32.79	23.92	17.42	19.43	34.24	20.23
EC:1.2.99.2	90169.58	94815.85	99314.67	96450.6	101073.79	93818.28	90220.69	97599.8	95782.35	102080.79	95933.94	99376.18	94489.51	89772.49	102057.28	100401.1	102767	100018.92	100370.52	97983.25	94120.51	96791.83	97911.37	100161.53	94819.7	99236.26	98602.74	98509.44	94971.48	95292.09	95412.89	97161.94	98254.1	101187.23	101011.2	90902.99	87151.14	99505.25	109545.45	117897.33	101505.5	113993.53	97921.91	110278.4	97601.61	95192.61	91422.79	92205.34	94285.95
EC:1.2.99.5	5136.38	4575.68	4108.02	5292.21	4719.29	4299.93	4489.15	4464.31	4564.35	4781.49	4416.67	4165.66	4228.83	4109.53	4010.9	3725.15	3663.88	4281.38	4412.49	4528.77	4523.58	4216.5	3899.64	4570.61	3975.67	4101.43	4351.26	3706.51	4433.93	3765.74	4306.76	4119.01	4477.02	4025.68	4095.81	3686.4	4655.19	4078.53	4011.9	4251.53	4253.34	4004.13	4798.81	4365.91	4375.5	4861.57	4579.31	4387.33	3901.56
EC:1.2.99.7	1.95	7.29	6.09	4.53	3.67	6.39	4.82	2.6	5.46	5.55	4.64	8.35	5.73	2.4	8.14	9.54	5.08	4.01	5	1.67	7.39	4.38	6.7	2.7	4.72	9.23	6	2.61	7.88	6.64	3.13	7.29	4.74	6.72	7.45	3.29	3.05	4.54	4.51	4.15	4.35	4.68	8.96	5.08	4.74	2.48	5.01	9.34	6.81
EC:1.20.1.1	1.03	2.37	0	5.26	0	3.31	3.27	1.78	0	1.92	0	2.58	1.04	1.84	2.2	7.84	2.36	3.26	0.82	0	1.12	1.29	0	1.64	3.09	2.19	1.2	3.36	5.47	1.75	7.83	4.8	1.25	4.74	2.49	1.03	2.04	1.06	3.01	1.94	0	3.27	1.02	6.19	3.94	2.88	3.76	5.55	0.97
EC:1.20.4.1	58332.6	57964.1	54949.27	56116.35	53397.43	54771.79	56141.29	55884.33	56157.61	56668.87	55493.63	55589.45	55140.36	58828.89	57292.33	54966.73	54813.54	56619.47	57276.98	55878.69	56196.44	55765.92	55476.8	56763.13	57540.47	55574.17	54572.74	55374.92	58232.32	57091.46	57330.17	58857.7	54253.27	57941.6	55181.08	57827.81	58428.2	55869.52	55932.34	55011.07	57991.1	56786.16	54666.63	56291.21	57316.75	56536.56	57773.19	55543.73	56301.32
EC:1.20.4.3	936.33	1101.13	1219.41	920.49	1191.3	962.89	817.2	1258.48	1093.1	1116.91	1155.83	1248.85	1171	1140.19	1175.85	1305.89	1243.47	1088.97	1388.2	1121.43	908.72	1237.09	1009.27	1229.92	1233.14	1053.59	1407.82	1364.13	1261.44	1164.04	1255.4	925.14	1306.9	1001.7	1300.19	999.26	892.4	1220.26	1394.51	1784.39	1359.89	1410.85	1477.6	1521.59	1119.12	1247.08	1158.69	1042.07	1341.51
EC:1.20.9.1	37.99	29.26	22.38	29.49	43.7	36.42	22.94	46.31	38.52	37.32	31.78	36	31.21	65.52	36.33	47.08	62.49	34.75	42.64	44.09	22.45	42.5	35.96	41.76	58.71	38.39	32.4	60.43	44.86	61.99	60.42	48.96	28.74	41.66	51.41	30.82	42.77	38.1	55.21	64.89	52.75	49.02	55.03	96.48	53.25	56.55	53.93	39.99	72.9
EC:1.21.4.1	273.37	159.13	294.52	437.89	161.78	217.46	188.2	585.14	553.69	337.91	337.2	325.47	257.56	223.3	377.65	186.96	476.09	248.56	250.78	307.73	603.41	382.49	224.69	342.49	227.61	224.09	360.64	249.19	311.27	390.92	407.13	300.4	359.78	891.79	238.74	100.62	1302.92	476.33	267.09	177.12	182.91	393.46	231.54	457.99	191.17	296.6	253.69	426.6	501.69
EC:1.21.4.2	1.82	17.2	0	5.53	7.77	0	9.52	5.34	2.25	8.4	4.48	23.3	10.92	6.44	0	17.03	16.52	0.36	4.62	2.1	11.76	0	15.52	2.87	0.34	3.85	4.2	0	10.39	3.38	0.38	13.44	0	8.33	6.09	7.21	1.75	1.82	7	6.79	6.93	38.95	15.01	2.17	0	15.84	24.73	0	0.32
EC:1.21.4.4	0.26	3.36	0	0.79	2	0	2.45	0.89	0.27	2.16	0.64	4.19	2.6	1.84	0	3.93	4.72	0	0.62	0.3	2.8	0	1.94	0.41	0	0.55	0.6	0	1.64	0.44	0	3.84	0	2.14	1.66	2.06	0.25	0.26	2	1.94	0.99	10.08	3.31	0.31	0	3.36	4.07	0	0
EC:1.21.98.1	7089.24	6665.47	6657.26	7312.79	8419.02	5999.54	8019.76	8315.5	7327.13	6718.84	7270.35	7204.59	7202.01	7264.54	6526	8077.09	6298.25	7206.96	6977.04	6949.41	7851.1	7128.11	7281.12	7398.58	7943.74	8357.59	7561.69	8408.24	7047.65	7625.89	6988.4	7205.08	7346.98	7072.74	7318	6131.89	7274.29	7342.6	6427.16	6496.02	6106.66	6214	7087.6	6724.36	7744.22	7723.55	7568.86	7926.77	7908.41
EC:1.3.1.1	5492.24	5916.07	4498.77	5294.84	4327.21	4352.35	5245.22	5109.26	5003.44	4709.62	5062.54	4819.36	4742.77	7020.21	5963.24	5000.18	4985.21	4922.77	4924.97	4872.4	4960.74	4860.81	5850.61	5165.1	5357.52	4427.97	4639.89	4548.02	6110.43	5105.21	5685.17	5003.25	4293.43	4567.43	4650.31	7034.43	6444.83	4880.93	4449.46	5181.5	5634.31	5121.93	4707.41	4838	5510.34	5188.53	6385.42	4684	4875.28
EC:1.3.1.10	47960.1	47246.82	45996.99	45532.65	44145	45928.79	46083.24	45254.31	45625.2	46174.36	45076.09	45940.47	44892.56	48424.42	47711.84	46135.5	45357.39	47211.18	46174.1	45906.25	45442.21	45301.62	47189.9	46033.24	46917.59	45833	44146.38	44671.89	47629.55	46373.17	45892.22	47009.69	43710.29	46572.84	45247.29	47698.4	46433.69	45102.34	46638.69	46906.94	47196.83	47194.09	45777.85	47068.51	46355.12	45205.21	47681.66	44462.29	44838.57
EC:1.3.1.101	9.24	14.49	6.1	17.9	20.24	13.24	8.01	16.03	13.91	22.01	11.74	11.15	10.4	8.62	13.57	14.38	12.17	11.58	15.58	17.87	20.21	18.46	10.7	20.46	14.08	9.86	25.6	17.62	14.95	13.11	10.08	9.92	20.41	11.36	21.28	8.89	16.29	11.64	15.39	24.2	14.51	14.52	41.09	12.37	24.32	16.92	12.54	14.81	12.63
EC:1.3.1.104	323.46	446.35	328.79	540.82	345.08	395.68	511.49	302.88	411.69	365.88	315.99	340.01	341.96	266.66	356.4	469.99	310.56	382.69	368.73	293.09	352.51	389.74	486.49	332.23	331.11	326.69	428.7	262.24	353.87	305.08	355.16	317.8	409.79	321.3	281.05	334.69	311.52	386.2	526.6	458.29	481.81	423.96	503.48	512.11	421.33	268.35	499.57	364.45	278.49
EC:1.3.1.106	8409.93	8808.66	10387.76	8074.29	7134.22	11992.89	8360.43	7135.77	7855.15	7848.79	8233.65	8448.36	8215.49	9669.45	8746.99	8323.12	9709.09	8513.88	8014.14	8530.29	7970.76	7746.01	10240.18	7816.71	7861.94	7120.97	7009.05	7561.53	8691.89	7629.7	8713.33	7632.09	6936.09	9388.48	7820.58	9056.7	8532.99	7259.4	9811.38	9737.42	8682.69	9324.81	11749.13	8820.33	7337.22	6911.45	7808.13	7146.03	6915.28
EC:1.3.1.12	40420.87	40985.49	40129.99	41437.77	43174.61	38295.94	41259.58	42291.32	41344.8	41724.75	41170.53	41721.79	41349.04	40371.51	42078.46	42109.29	40649.58	41652.82	41997.19	41602.31	41028.96	41694.66	40422.38	42453.26	42729.38	43529.13	42899.66	42350.92	41911.84	41811.79	42107.96	42156.7	42643.23	40897.1	42306.58	40446.71	40168.3	42742.25	42016.52	42747.03	42098.97	43211.85	38834.57	42657.66	42865.54	42960.59	41951.03	42129.11	42031.42
EC:1.3.1.13	28.75	7.11	12.18	13.69	4.92	12.14	6.55	12.03	6.42	10.52	13.31	9.65	16.65	12.45	13.76	3.92	4.72	18.47	8.2	10.72	34.24	16.1	20.92	14.33	6.18	5.48	8.4	5.45	19.68	17.04	11.19	6.24	5	16.57	9.11	20.03	57.51	16.4	9.04	9.69	6.59	12.53	9.17	1.24	19.22	12.94	22.58	4.44	9.24
EC:1.3.1.14	20994.28	23564.97	24569.34	24288.55	27577.24	23558.82	24073.5	25356.21	25033.54	24884.74	24106.35	25432.34	24641.5	20055.39	24636.38	25144.34	25537.36	24043.09	23827.7	25156.21	23566.85	25026.68	23824.05	24626.86	22604.03	26372.43	26689.48	24792.89	22057.86	22741.03	23987.99	23563.61	27031.89	24326.88	26121.28	22037.12	21592.12	25826.68	26741.87	26749.84	24672.64	27505.91	23042.33	25774.78	25124.95	24432.77	22470.93	24874.52	22822.76
EC:1.3.1.2	20.53	7.12	26.4	25.28	32.14	17.65	25.13	24.05	20.34	18.17	20.61	23.13	15.61	20.3	27.53	49.67	18.86	20.63	28.7	17.87	35.92	33.49	20.43	28.64	52.52	38.36	8.4	20.98	16.41	29.7	14.54	29.75	39.97	19.9	20.72	13.34	17.3	16.93	24.1	29.04	17.13	15.25	20.38	39.58	40.4	26.84	31.36	26.66	16.53
EC:1.3.1.21	39.02	36.38	30.47	37.92	34.82	30.89	31.68	31.17	49.24	29.65	33.49	25.71	26.01	35.98	42.94	64.06	25.94	28.23	41	25.02	43.78	42.5	51.55	40.1	63.85	49.32	19.2	26.86	39.38	41.93	21.25	41.27	43.72	28.43	31.5	25.66	30.54	27.51	35.15	37.75	40.86	26.14	34.65	42.06	57.15	30.67	40.14	39.99	26.25
EC:1.3.1.22	49.28	30.84	50.78	53.72	61.6	40.83	45.89	48.98	40.68	44.95	39.5	48.84	53.07	44.29	61.66	74.5	54.22	51.03	45.1	36.93	79.7	65.69	51.55	56.47	77.24	66.86	24	51.19	48.14	48.91	33.56	63.34	64.96	40.74	51.4	44.14	36.65	44.44	47.19	52.27	52.72	44.66	43.83	64.31	65.03	66.13	57.7	59.99	54.44
EC:1.3.1.24	1651.65	2096.19	3253.12	1199.32	251.19	5409.23	1898.23	324.06	1467.59	760.39	1437.23	1528.06	1427.2	1885.75	1023.46	899.61	2244.63	1258.06	734.82	1793.97	1431.6	1016.05	2397.07	520.97	470.14	167.65	422.64	511.12	432.53	820.1	987.58	729.41	467.2	2292.78	829.66	1798.95	1842.26	413.68	1901.18	959.43	1487.48	853.69	4509.17	819.64	304	222.49	349.84	624.14	354.04
EC:1.3.1.25	715.09	615.58	419.65	303.18	336.46	317.46	363.24	457.3	526.77	373.66	409.7	341.36	505.79	832.93	646.36	250.87	269.74	480.8	667.19	429.27	392.86	437.23	451.95	615.31	595.38	471.51	423.74	495.85	981.69	387.51	677.56	480.68	366.4	287.33	410.69	448.46	677.62	360.85	244.21	316.48	373.53	405.71	326.81	322.61	461.49	857.86	656.03	410.27	533.31
EC:1.3.1.28	433.55	375.28	513.88	589.48	401.89	485.58	589.52	558.97	625.98	504.14	518.04	486.92	520.28	667.38	508.1	514.63	555.21	543.41	540.2	470.77	629.04	681.36	469.5	507.66	505.74	469.86	538.97	484.51	977.46	611.35	1536.59	481.17	644.84	763.75	390.12	396.96	1142.03	773.38	525	497.78	449.71	775.69	445	642.26	445.99	499.71	563.11	581.52	539.66
EC:1.3.1.31	16.69	6.92	9.49	3.95	18.01	19.95	10.12	2.89	8.74	0.24	6.3	0.21	23.95	50.21	5.68	14.59	6.1	18.01	30.62	3.97	3.36	9.03	24.47	11.59	16.74	6.57	12.2	8.47	26.26	11.85	20.97	13.6	7.71	6.86	8.86	15.76	10.25	15.86	7.09	12.98	9.67	22.95	7.56	2.48	11.33	11.8	27.9	18.13	0.16
EC:1.3.1.32	720.72	604.4	675.68	694.26	657.16	646.48	677.44	640.35	620.12	592.11	580.57	485.01	573.76	941.27	690.75	641.02	448.43	640.37	725.12	470.65	572.35	572.47	678.05	680.54	767.62	529.66	627.27	608.62	1023.5	645.21	904.12	592.33	489.73	696.68	523.33	553.68	734.46	636.21	582.36	913.14	683.26	627.54	705.24	648.15	473.32	702.72	800.42	531.89	604.07
EC:1.3.1.33	1676.83	2123.07	3291.23	1223.53	288.69	5434.04	1929.9	355.67	1493.82	783.84	1472.45	1583.99	1471.93	1921.27	1057.57	938.18	2277.65	1292.83	770.49	1821.96	1464.15	1056.63	2420.41	546.75	501.04	202.72	451.44	536.72	468.61	845.85	1018.36	752.93	512.81	2322.61	849.97	1822.06	1869.76	435.91	1935.8	1007.33	1518.47	897.27	4567.77	852.42	347.88	268.5	386.2	663	378.81
EC:1.3.1.34	2445.13	2962.04	1881.3	2251.72	1831.78	1718.93	2704.32	2262.02	2270.5	2159.42	2142.6	2169.85	1971.16	3132.67	2802.89	2022.7	1782.65	2184.22	2432.75	1917.12	2239.48	2462.08	2217.18	2275.67	2036.67	1849.68	2039.94	2015.73	3236.55	2255.82	3608.96	2370.05	2027.92	2021.09	2200.32	2924.31	3490.62	2339.76	1662.9	2031.61	3010.82	2140.96	1945.27	1978.45	2580.5	2187.12	3448.13	2114.53	1934.55
EC:1.3.1.38	0	0.2	0	0	0	0	0	0.45	0	0	0	0	0	0	0	0	0	0	0	0	0	0	0	0	0	0	0	0	0	0	0	0	0	0	0.21	0.26	0.51	0	0	0.48	0	0	0.25	0	0	0	0	0	0
EC:1.3.1.43	8820.4	7856.21	8047.56	7559.55	7589.06	7255.76	7154.12	7614.32	7322.61	8377.63	7830.34	7596.29	7671.39	9106.82	8578.22	7561.32	8020.43	8161	8422.82	7683.74	7704.54	7494.6	8583.82	8472.85	8446.16	8103.62	7355.42	7862.37	9448.84	7878.23	8559.48	8739.82	7211.57	9522.52	7630.88	8317.88	8155.51	7668.44	7998.77	8631.86	7771.88	8524.53	7257.85	7949.71	8059.79	8414.53	8091.42	7461.6	7493.52
EC:1.3.1.44	614.36	350.36	505.49	671.84	400.77	466.07	600.45	615.75	685.16	515.53	515.54	501.62	609.06	599.43	603.84	473.62	533.6	594.83	530.26	525.5	757.2	683.82	489.18	599.02	745.43	529.19	516.03	607.61	903.33	785.21	1532.46	632.5	759.7	862.61	468.72	471.89	1387.39	708.52	455.39	469.4	477.25	840.38	405.39	582.27	536.47	574.54	568.62	736.03	740.36
EC:1.3.1.45	1106.2	1154.38	1070.26	1338.91	979.98	924.89	1335	1218.53	1338.28	1142.53	1158.49	1255.96	1209.06	915.21	1206.34	1180.37	1237.66	1166.15	1209.14	1277	1400.21	1420.51	1171.16	1162.02	1056.2	1325.63	1367.28	1050.79	1180.7	1074.66	1150.85	1551.06	1380.89	1458.58	1087.4	1251.19	1890.76	1354.5	1286.31	806.65	1069.45	1146.23	1037.56	1189.34	1338.08	1169.19	1235.27	1353.16	1143.01
EC:1.3.1.53	1.54	3.16	2.03	1.05	1.34	0.55	1.64	1.78	0	0	0.43	1.93	0	0.92	1.65	1.96	1.18	0	1.23	2.38	1.12	0	1.46	0.82	0.51	2.2	0	0.84	2.18	0.87	1.12	2.4	0	0.95	2.07	0.51	2.04	1.06	0.5	0.97	0	1.09	0	1.86	2.96	2.4	1.25	2.22	0.97
EC:1.3.1.54	8409.93	8808.66	10387.76	8074.29	7134.22	11992.89	8360.43	7135.77	7855.15	7848.79	8233.65	8448.36	8215.49	9669.45	8746.99	8323.12	9709.09	8513.88	8014.14	8530.29	7970.76	7746.01	10240.18	7816.71	7861.94	7120.97	7009.05	7561.53	8691.89	7629.7	8713.33	7632.09	6936.09	9388.48	7820.58	9056.7	8532.99	7259.4	9811.38	9737.42	8682.69	9324.81	11749.13	8820.33	7337.22	6911.45	7808.13	7146.03	6915.28
EC:1.3.1.56	110.27	179.5	107.64	281.22	156.42	141.3	269.03	117.74	158.63	121.91	91.22	79.43	113.44	88.77	141.16	215.7	89.56	148.92	124.99	93.24	143.57	92.99	259.02	123.89	106.5	117.47	157.46	76.07	104.37	124.91	128.63	97.12	106.19	98.73	93.02	110.46	112.97	123.99	218.31	201.75	186.39	158.81	273.25	199.13	151.74	68.42	241.14	129.3	83.79
EC:1.3.1.62	0	11.85	18.27	15.8	10.73	5.5	5.45	15.13	0	8.64	6.02	9.03	10.4	11.09	11	37.94	8.26	13.03	11.48	5.95	0	18.06	18.48	8.2	7.21	10.95	0	10.08	24.08	17.45	32.43	16.32	12.5	11.35	9.96	10.25	0	33.87	9.02	6.79	6.6	50.09	12.24	14.83	29.55	9.6	25.1	22.2	0
EC:1.3.1.64	2.98	3.95	2.03	1.05	1.52	0.55	1.86	0.18	0.21	1.15	0.43	2.96	1.04	1.1	1.87	3.27	1.18	0.22	1.56	1.19	1.56	0.26	1.46	3.6	0.93	2.42	0.24	1.18	3.71	1.74	1.12	3.55	0	2.09	1.41	2.16	3.06	2.33	0.9	0.19	0.53	0.88	0.2	1.86	4.94	2.78	1.5	2.66	1.16
EC:1.3.1.70	49.28	29.26	48.75	47.4	59.81	38.62	44.8	46.31	37.47	40.17	37.78	46.27	47.87	43.37	58.36	71.89	51.86	44.51	41	35.74	71.84	61.82	42.8	54.83	74.15	62.47	22.8	48.67	42.67	48.04	31.32	58.54	61.21	37.9	47.25	41.06	34.61	42.32	43.17	47.43	43.49	37.04	40.77	59.36	63.06	63.26	56.45	57.77	53.47
EC:1.3.1.72	49.28	29.26	48.75	47.4	60.26	39.17	44.8	46.31	37.47	40.17	37.78	46.27	47.87	43.37	58.36	71.89	51.86	44.51	41	35.74	71.84	61.82	42.8	55.24	74.66	63.02	22.8	49.09	42.67	48.48	31.32	58.54	61.21	37.9	47.25	41.06	34.61	42.32	44.17	47.43	43.49	38.13	40.77	59.36	63.55	63.26	56.45	57.77	53.47
EC:1.3.1.74	2379.86	3898.68	3789.53	3486.62	4489.04	4116.46	2991.17	3315.41	3482.58	3556.84	3723.84	3015.66	3407.8	1730.99	3001.48	2775.71	3553.61	2726.86	3152.42	3167.02	3615.69	3481.79	2745.84	3423.73	2342.66	2978.01	3814.64	2389.62	3019.52	2560.42	3012.08	3029.23	3917.65	3143.83	3079.89	3318.47	2930.42	3439.45	3459.09	2982.11	3710.9	3095.21	3352.74	2522.85	3388.18	3586.08	2765.26	3033.43	2671.91
EC:1.3.1.75	22.08	16.59	14.23	9.47	17.4	6.06	24.58	16.02	7.49	15.33	10.74	18.65	12.48	15.68	23.65	25.5	10.62	15.22	15.17	15.48	12.34	16.75	16.05	18.02	13.9	14.26	12	13.44	4.36	15.7	23.5	22.56	11.25	21.8	11.2	11.83	17.32	18.01	18.55	9.7	15.83	25.07	20.4	21.66	28.6	20.61	7.5	33.3	14.57
EC:1.3.1.76	27332.4	26439.21	26812.31	26632.25	27473.53	25219.27	26360.83	27720.33	27014.63	28181.13	26980.1	27541.41	28350.99	28437.79	29296.38	29229.87	28486.95	28752.32	29033.83	27334.32	26767.15	27730.46	28820.54	28801.87	29755.27	28884.48	28276.43	29308.36	29800.3	30107.57	28187.66	28603.36	27780.13	28203.37	28736.06	27907.54	26718.19	28774	29531.03	31585.57	28549.73	30783.77	26155.7	31172.87	27702.17	28292.99	28082.03	27782.54	29577.88
EC:1.3.1.78	1653.19	2096.19	3254.14	1199.32	252.08	5410.89	1900.41	324.06	1468.13	760.87	1438.09	1528.06	1427.72	1887.13	1025.11	902.87	2244.63	1259.15	734.82	1794.57	1432.72	1016.05	2397.56	522.2	470.14	168.75	423.24	511.54	432.53	820.54	987.58	729.41	469.07	2293.25	830.07	1799.46	1842.26	414.74	1903.69	960.39	1490.78	854.78	4536.17	820.26	304	224.41	349.84	624.14	354.04
EC:1.3.1.83	2537.34	2851.43	3873.69	1643.29	750.51	5883.44	2321.67	954.23	2187.49	1330.63	1991.16	2029.3	2127.03	2742.55	1783.16	1267.57	2691.92	1869.16	1557.78	2368.32	1989.24	1605.85	2967.85	1292.65	1187.86	758.1	1127.4	1115.9	1547.15	1340.91	1796.45	1312.97	1069.57	2734.72	1398.01	2403.71	2625.47	910.99	2324.32	1413.12	2043.81	1426.52	5038.03	1290.22	888.11	1290.4	1079.5	1187.7	1050.56
EC:1.3.1.84	18.48	22.14	11.19	38.97	13.38	8.82	20.76	14.24	20.34	16.28	16.31	16.72	28.09	18.45	13.21	10.46	11.79	13.04	22.96	14.29	17.97	20.6	12.64	15.55	3.09	12.06	20.4	9.24	12.03	14.84	15.66	21.12	17.5	17.05	9.95	22.59	19.34	7.4	17.07	7.75	11.87	23.96	35.66	14.85	31.55	22.05	20.06	15.54	3.89
EC:1.3.1.85	6062.24	6192.86	6556.33	5813.36	6611.25	5795.01	5878.89	6743.21	6283.28	6965.48	6082.45	6830.63	6315.1	6056.63	6859.7	7162.84	6818.05	7217.4	7137.29	6786.33	6110.21	6608.3	6852.6	6867.38	6482.37	6863.25	6576.91	7214.4	6164.05	6654.19	6369.83	6482.09	6433.83	6669.8	7196.4	5617.69	5403.1	6689.71	8320.3	8833.44	7056.44	9109.91	6523.39	8414.9	6770.23	6008.2	5698.79	5992.49	6473.77
EC:1.3.1.86	1862.64	2299.62	2537.82	2108.31	2543.5	2169.19	2261.28	2768.2	2810.48	2486.52	2410.13	2846.82	2657.72	2890.07	2725.19	3054.98	2702.74	2476.8	2982.82	2512.93	1910.7	2865.63	2225.21	2613.94	2849.95	3008.6	2924.74	3549.23	2768.28	2729.51	2520.91	2188.56	2834.56	2230.59	2894.01	2202.17	1956.74	2671.4	3207.06	3529.84	2598.17	3275.7	2425.76	3763.25	2355.65	2868.25	2426.3	2606.84	3333.52
EC:1.3.1.87	6.74	6.06	5.5	5.09	6.5	4.45	4.04	3.74	4.14	4.73	6.44	6.52	7.55	5.26	3.99	2.83	4.32	6.66	8.61	3.97	5.68	7.02	4.96	6.6	3.94	3.15	6.04	7.61	5.45	4.82	4.66	4.99	5	3.35	6.67	6.27	5.6	4.62	8.93	12.12	11.3	9.96	7.94	6.81	5.44	7.97	6.31	4.8	6.18
EC:1.3.1.9	63727.77	62674.74	61122.64	60689.02	59692.04	59996.03	60877.97	60912.85	61156.28	61747.22	60712.37	60863.17	59940.31	62991.88	62273.42	60282.6	59346.34	62093.22	61901.74	60036.88	61717.2	60789.43	60871.84	61863.11	62539.08	61949.6	59640.89	60901.16	63833.6	61841.52	61569.63	62517.66	59434.22	62046.24	60019.31	61686.63	62944.67	60483.28	60632.97	60207.14	61351.89	61733.62	58728.54	60915.92	61638.75	61875.86	62447.03	60313.66	60655.6
EC:1.3.1.93	10.27	7.9	7.11	5.27	5.35	5.52	5.46	4.45	3.21	2.87	4.3	5.15	7.28	0.92	4.4	2.62	2.36	4.34	13.12	10.72	3.37	6.44	0.97	8.18	4.12	3.29	3.6	2.52	17.51	5.24	3.36	3.84	3.75	7.58	5.81	9.24	1.02	5.29	2.01	10.65	18.44	5.45	7.13	6.19	11.83	6.71	6.27	3.33	3.88
EC:1.3.1.98	44191.42	44700.48	44488.6	44126.65	44383.13	44785.2	44588.34	44116	44316.25	44093.26	44010.46	44447.99	44195.94	43753.65	44250.22	44284.1	43994.41	44406.19	44269.66	44493.87	44077.58	44255.53	44167.69	44249.86	44163.29	44846.79	44475.39	44221.58	44185.83	43947.94	44512.9	44407.23	44468.2	44476.92	44360.47	43978.5	43806.11	44425.64	44837.38	44490.7	44827.03	45019.63	44249.52	44313.84	44574.43	44354.08	44344.96	44166.86	43578.2
EC:1.3.3.11	6323.03	6561.55	5838.39	6324.83	5649.57	5733.03	6204.56	5849.35	5974.68	6456.88	6198.48	6079.14	5676.14	7181.36	7071.37	5852.94	6393.81	6046.64	6218.2	6132.13	6335.17	6217.66	6426.87	6294.28	5930.09	5954.65	5436.9	5534.86	6750.16	6104.88	6138.81	6891.16	5483.02	6838.49	5856.67	7297.09	7243.27	5906.18	6227.75	5977.8	6806.59	6606.88	5673.6	6461.65	6961.85	5637.32	6702.33	6071.42	5652.39
EC:1.3.3.14	80.88	82.24	106.89	106.1	75.44	66.19	59.54	82.15	97.42	46.17	88.43	67.15	98.85	80.51	86.17	79.44	63.64	77.35	72.18	53.3	114.5	69.88	59.82	57.25	74.94	72.85	61.5	93.99	154.8	130.15	108.52	41.52	110.25	67.04	54.31	58.54	138.67	73.8	50.17	81.31	58.33	85.78	41.78	55.68	87.26	91.29	77.75	90.25	93.08
EC:1.3.3.3	22431.64	20478.34	19278.58	19260.06	16248.91	20777.12	20128.19	18212.07	18539.97	18490.06	19047.5	18204.52	18685.84	22814.52	18944.88	18490.15	17721.57	19753.31	19484.1	18607.23	20110.55	18246.4	19696.82	18875.26	20962.73	17912.9	16994.16	18618.48	21494.57	20529.07	19722.15	20047.56	16604.9	19350.27	17597.24	21232.68	21404.42	17884.39	17164.45	16795.3	19113.21	16700.39	20233.07	17550.07	18584.13	19216.34	21239.15	18305.35	19691.22
EC:1.3.3.4	8687.87	9051.82	9264.1	10134.06	9816.6	8725.38	9602.68	10312.04	10424.26	9338.66	9200.87	9901.05	9278.83	8863.69	9179.47	10107.13	9035.34	9267.19	9484.38	9563.29	9047.66	9614.15	8736.66	9292.69	9254.98	10016.39	10058.83	9967.4	9349.41	8748.97	9213.66	8801.79	10137.83	8746.38	9458.45	8025.05	8871.52	9303.16	10363.9	10343.73	9086.21	10153.66	10025.09	10653.95	9712.82	9767.26	9683.47	9757.85	10007.64
EC:1.3.3.5	41	32.54	29.66	39.04	41.36	30.15	22.94	28.49	40.32	40.68	32.65	40.74	39.7	41.06	28.25	43.37	33.8	34.58	48.59	31.36	42.55	37.68	41.31	39.01	46	27.07	33.4	34.98	41.92	42.04	46.25	58.08	26.25	42.01	40.92	31.83	32.33	39.86	58.18	42.35	38.47	47.49	41.27	44.75	37.63	50.98	34.89	41	28.34
EC:1.3.3.6	1124.67	1360.01	1552.81	1171.1	1444.57	1228.51	1245.28	1617.9	1430.06	1437.26	1434.61	1682.15	1457.76	1425.57	1502.82	1829.25	1588.75	1542.04	1744.85	1424.25	1116.68	1578.23	1439.2	1578.22	1558.23	1437.25	1710.86	1834.16	1530.01	1474.54	1588.15	1258.95	1556.88	1210.53	1698.82	1255.6	1144.32	1619.81	1933.08	2346.33	1614.27	2087.92	1716.12	2003.85	1418.87	1485.56	1405.8	1331.9	1649.78
EC:1.3.4.1	112.94	187.41	118.81	292.81	166.06	147.92	275.37	133.59	175.55	130.09	98.74	98.97	126.97	110.74	153.05	231.39	106.06	160.64	155	102.47	149.3	112.05	270.46	133.38	121.53	133.69	170.42	105.72	121.43	140.63	143.17	110.37	126.18	105.17	110.26	118.05	117.04	142.82	239	214.87	199.04	177.53	289.35	216.45	167.5	81.46	248.42	144.41	99.16
EC:1.3.5.1	91224.78	93268.33	93229.59	91536.12	91859.41	92869.43	91649	92781.31	93297.3	92579.95	91721.88	93311.85	92259.44	89110.99	93232.69	92973.65	93133.58	93063.55	92616.07	92891.22	91528.69	92830.86	92426.16	92597.53	91036.44	92383.04	93443.46	91289.06	91622.22	92338.64	93248.1	92339.45	93143.5	93633.43	92894.18	91559.11	92576.77	93201.97	95868.35	95880.6	94916.05	97197.5	93119.77	94536.45	92934.62	91494.33	92060.46	91922.02	91329.9
EC:1.3.5.2	22911.22	22176.32	21421.29	19379.5	17989.73	22030.99	20466.97	19721.57	20117.98	20043.24	20182.22	19924.69	20416.35	23112.94	20840.06	19636.08	19982.11	21190.67	20553.29	19714.64	20515.55	20107.58	21733.74	20576.86	20760.91	18667.3	18810.36	19454.28	22444.14	20932.7	21771.35	20255.28	18529.09	20770.88	19534.37	22381.64	22236.26	19266.63	19600.45	20405.61	20984.45	19919.51	21753.28	19331.33	19728.98	20220.48	21497.45	19155.34	19781.42
EC:1.3.5.3	3563.82	5180.6	5213.11	4581.73	5865.67	5142.26	4109.32	5252.46	5064.64	5398.45	4973.64	4726.36	5031.93	3425.54	4680.99	4948.22	5597.27	4695.94	5201.09	4712.51	4495.44	5083.94	4820.11	5139.14	3746.97	4626.53	5603.52	4881.17	4444.19	4381.57	4774.71	4155.5	5547.98	4307.69	5442.49	4549.26	3662.75	5324.53	5992.74	6742.89	5727.48	6233.97	5120.64	5417.64	4486.65	4826.14	3691.33	4161.16	4572.31
EC:1.3.5.4	92591.7	94624.6	94441.68	93047.1	93271.5	94029.54	93173.56	94125.07	94514.1	93964.48	92877.76	94485.63	93498.25	90584.16	94497.33	94624.64	94283.21	94402.42	94150.94	94172.41	92820.35	94020.78	94013.79	94030.22	92349.43	93671.7	94752.87	92613.29	93197.68	93700.85	94612.6	93816.75	94471.28	95622.48	94102.89	92712.93	93786.17	94682.47	97536.4	97660.85	96501.36	98751.82	94804.52	96239.54	94354.01	92712.53	93695.4	93157.78	92462.73
EC:1.3.5.5	1654.22	2095.79	3249.57	1200.37	252.08	5410.34	1900.41	324.06	1468.13	760.87	1436.38	1528.06	1427.72	1887.13	1022.36	902.87	2244.63	1257.52	731.95	1796.95	1433.28	1016.05	2402.42	522.2	469.11	170.95	422.64	512.38	434.16	820.54	992.06	729.89	471.57	2294.2	830.49	1801.51	1842.26	413.68	1899.67	960.88	1490.78	857.51	4512.23	825.21	303.52	225.37	350.46	626.36	353.07
EC:1.3.5.6	48.93	59.84	49.27	50.35	54.63	55.19	53.53	43.5	40	37.01	67.87	44.6	35.73	43.65	72.47	52.72	29.47	38.73	92.66	62.78	61.13	45.95	55.78	59.19	57.84	49.16	63.4	31.76	39.18	48.89	57.24	121.74	39.76	75.49	58.17	56.97	60.07	63.67	252.82	49.04	87.48	45.56	570.41	38.77	112.01	49.54	55	38.33	46.34
EC:1.3.7.11	9.24	14.49	6.1	17.9	20.24	13.24	8.01	16.03	13.91	22.01	11.74	11.15	10.4	8.62	13.57	14.38	12.17	11.58	15.58	17.87	20.21	18.46	10.7	20.46	14.08	9.86	25.6	17.62	14.95	13.11	10.08	9.92	20.41	11.36	21.28	8.89	16.29	11.64	15.39	24.2	14.51	14.52	41.09	12.37	24.32	16.92	12.54	14.81	12.63
EC:1.3.7.2	0.34	0.53	0	1.76	0.3	1.84	0.73	0.3	0	0.96	1.43	2.57	1.39	0.92	1.1	2.18	1.57	1.81	1.09	1.19	2.99	0	0	0.55	3.09	1.1	2	1.4	1.46	2.91	0	1.6	0	0.95	1.11	1.03	1.7	1.06	1	0.32	2.64	1.45	1.7	2.06	1.64	2.56	0.42	1.48	1.62
EC:1.3.7.3	0.34	0.53	0	1.76	0.3	1.84	0.73	0.3	0	0.96	1.43	2.57	1.39	0.92	1.1	2.18	1.57	1.81	1.09	1.19	2.99	0	0	0.55	3.09	1.1	2	1.4	1.46	2.91	0	1.6	0	0.95	1.11	1.03	1.7	1.06	1	0.32	2.64	1.45	1.7	2.06	1.64	2.56	0.42	1.48	1.62
EC:1.3.7.5	1653.19	2096.19	3254.14	1199.32	252.08	5410.89	1900.41	324.06	1468.13	760.87	1438.09	1528.06	1427.72	1887.13	1025.11	902.87	2244.63	1259.15	734.82	1794.57	1432.72	1016.05	2397.56	522.2	470.14	168.75	423.24	511.54	432.53	820.54	987.58	729.41	469.07	2293.25	830.07	1799.46	1842.26	414.74	1903.69	960.39	1490.78	854.78	4536.17	820.26	304	224.41	349.84	624.14	354.04
EC:1.3.7.7	4207.27	4285.26	5006.67	2494.66	1672.92	6724.03	3133.88	2151.88	3487.58	2367.36	3073.28	3023.48	3469.65	4474.13	3337.22	2006.55	3479.43	3063.04	3228.3	3480.64	2998.26	2711.48	4079.67	2768.38	2617.26	1929.59	2352.5	2316.1	3672.03	2321.03	3369.44	2483.46	2125.75	3544.3	2498.01	3516.81	4108.78	1834.18	3528.26	2310.98	3124.19	2552.86	7187.28	2207.65	2122.88	3343.14	2462.42	2263.25	2377.79
EC:1.3.7.8	247.64	374.2	226.64	574.2	312.48	288.76	547.26	239.36	333.96	249.44	191.94	161.96	246.88	214.06	285.4	431.4	182.88	306.96	271	198.72	296.82	187.54	535.84	249.76	241.84	238.02	320.2	155.44	216.58	270.78	262.62	200.02	212.38	203.92	187.06	234.48	234.1	256.84	443.02	408.44	377	321.98	560.74	407.14	312.92	146.08	495.78	286.12	173.44
EC:1.3.7.9	199.48	104.49	191.73	258.86	124.24	138.4	137.75	326.56	315.25	189.56	196.67	187.21	175.68	178.37	235.76	152.95	282.39	163.75	160.44	183.69	368.34	241.79	150.51	213.04	199.16	164.17	192.66	158.87	195.44	245.47	223.91	201.01	224.65	477.33	147.23	94.22	683.93	273.14	168.79	111.79	115.99	214.3	136.96	273.07	164.6	202.5	184.77	281.85	294.71
EC:1.3.8.1	13472.04	12578.93	12367.19	14879.39	14044.84	12003.85	14706.78	14153.23	14220.2	13883.2	13858.21	14887.06	13663.58	14682.97	13844.01	16659.12	13234.68	14409.73	14870.13	14744.67	14607.7	14740.89	12033.32	13469.8	16884.06	15633.8	14733.24	15521.29	14223.07	15834.05	13363.91	16307.64	14403.23	14397.62	13985.16	13521.32	14652.81	15161.28	14831.87	13403.78	14360.21	14104.77	13355.42	16556.66	14746.8	14446.86	16172.49	15370.01	18024.67
EC:1.3.8.10	1.54	1.58	0	1.05	0.45	0	0.55	0.45	0.54	0	0	0	2.08	0	0	0	0.59	0	0.82	0	0.56	0	0.49	1.23	0.51	0	0	2.94	1.09	1.75	0	1.44	0.62	2.84	0.41	1.54	0	0	4.02	0.48	3.95	0	13.75	0	11.82	0	0.63	0	0.49
EC:1.3.8.11	1.54	1.58	0	1.05	0.45	0	0.55	0.45	0.54	0	0	0	2.08	0	0	0	0.59	0	0.82	0	0.56	0	0.49	1.23	0.51	0	0	2.94	1.09	1.75	0	1.44	0.62	2.84	0.41	1.54	0	0	4.02	0.48	3.95	0	13.75	0	11.82	0	0.63	0	0.49
EC:1.3.8.12	6310.86	5985.14	5940.25	5573.91	5889.46	5376.99	5564.4	5783.03	6187.37	6184.82	5611.53	6104.19	5740.1	6671.48	6280.63	6005.86	5384.79	6213.12	6531.63	5718.96	5798.01	5994.07	5371.8	6336.09	6629.41	6843.88	5868.78	6731.71	6765.96	6065.14	5921.31	6450.79	5735.25	6620.8	5848.59	5207.35	5775.4	5903.41	6207.71	5988.41	5649.17	6284.14	4865.33	6818.67	5771.44	6632.29	5930.18	5840.7	6440.49
EC:1.3.8.2	0	0	0.68	0	0	0	0	0	0	2.24	0	0	1.04	0	0	0.44	0	0.36	0.82	0	0	0	1.95	0	0	0	0	1.96	0	0	0	0	0.42	0	0.28	0	0	0.35	0	0.32	0	0	3.06	0	0	0.64	0	0	0.97
EC:1.3.8.3	112.43	181.08	107.64	282.27	156.69	141.3	269.36	118.9	158.96	121.72	91.22	78.4	116.56	88.59	140.94	215.7	90.15	148.7	126.3	93.24	144.81	92.73	259.51	126.43	106.59	117.25	157.22	79.51	105.02	126.66	130.87	98.37	108.06	101.38	93.26	111.38	112.97	125.9	221.93	202.04	189.81	157.93	286.8	199.13	164.55	69	242.77	128.86	84.09
EC:1.3.8.4	13643.6	12727.91	11151.71	12574.32	10769.67	10881.06	12385.84	12045.29	11962.9	12251.53	12143.19	12070.29	11721	15786.29	13249.87	12065.36	11167.52	12782.34	13179.54	12008.2	12433.14	12152.27	12033.81	12523.96	14415.44	12623.5	11098.81	12257.61	15002.18	13254.57	13852.21	13972.83	11124.52	12610.1	11374.28	13963.65	14487.76	12307.33	11173.24	11250.73	12459.97	12010.5	10828.61	12199.33	12977.39	13273.46	14851.08	12449.83	13380.13
EC:1.3.8.6	23035.17	21435.91	20455.95	20483.41	19846.82	18530.07	20540.55	21991.12	20982.43	21421.67	21005.49	20998.48	21032.86	23204.63	22284.65	21973.22	20289.75	22289.43	22494.04	20463.21	21245.37	21142.21	20614.99	21986.27	23903.69	20923.04	20965.55	22352.17	24066.93	23664.82	22659.87	21890.45	20593.34	20682.39	21281.7	22233.12	22512.21	21619.48	20489.47	22287.81	21768.02	21975.76	19694.8	21996.83	21342.92	22415.62	23385.86	20972.37	23664.81
EC:1.3.8.7	77821.24	76089.36	75010.77	75307.17	74836.42	69694.38	74929.37	76828.12	76544.33	79342.2	74864.48	79748.56	73159.58	84673.38	81686.17	81877.09	73902.2	81682.99	83115.43	76161.85	75210.4	77141.47	74099.5	79373.12	86008.6	81744.13	75591.79	83895.03	81671.48	82965.32	77192.88	82525.93	73999.49	78727.07	77520.43	74834.64	75399.72	78861.24	81364.62	84794.17	79374.72	83862.58	71608.7	89305.25	77634.32	78624.52	81807.77	75455.35	83681.9
EC:1.3.8.8	1252.01	1365.21	975.51	855.22	820.21	679.31	883.97	1143.99	1196.19	957.2	984.6	1049.5	1042.74	1797.12	1445.95	808.19	759.86	1118.25	1300.29	953.84	954.86	1061.53	1149.87	1252.67	1192.59	985.44	1056.11	1089.16	1725.59	959.68	1305.59	981.83	877	740.88	1061.96	955.26	1457.48	940.63	697.01	1005.44	1113.51	939.65	959.36	906.73	980.29	1568.67	1579.49	885.88	1142.1
EC:1.3.98.1	6160.87	7279.72	7084.67	7928.2	7928.88	7405	6792.31	6683.03	7156.71	7286.36	7066.05	6638.44	6473.77	4652.5	6097.5	6028.6	6689.01	6161.83	6193.41	6847.6	7231.21	6656.35	5626.19	6623.75	5408.44	6685.97	7239.88	5610.3	6300.34	5338.29	6383.47	6242.89	7591.47	5890.61	6413.78	6091.93	6503.9	6709.29	6587.03	6085.29	6628.38	6209.31	6505.72	5612.44	6920	7215.35	6359.12	6735.79	6062.7
EC:1.3.99.12	295.1	293.22	326.42	469.93	354.76	302.41	305.22	485.05	476.15	317.9	409.17	371.3	326.37	278.85	395.81	312.02	468.67	338.19	324.02	401.13	526.19	408.15	354.24	370.85	311.9	398.75	437.83	341.1	319.07	387.34	424.14	464.21	435.59	708.53	349.99	249.83	927.44	497.13	352.55	265.13	313.55	415.81	332.71	434.8	430.51	341.99	395.34	444.6	417.05
EC:1.3.99.16	52978.49	51160.73	43019.22	47259.32	41887.97	40927.56	48335.67	45534.79	44598.04	46304.62	46434.4	43732.05	42178.5	57521.17	52740.69	44226.6	42236.9	45738.48	48756.32	43197.42	47123.72	45286.28	45351.31	48370.81	51547.63	44717.31	42297.37	45703.65	55593.46	50322.82	48112.97	50386.36	40684.89	45155.2	43704	54254.1	55224.6	44983.16	38041.27	40333.35	49036.48	39210.97	39241.35	42807.71	48638.35	49752.8	55664.27	44362.16	49418.68
EC:1.3.99.22	65282.01	65171.17	62992.11	62062.4	59933.08	64789.61	64008.58	61107.14	61788.59	61483.48	61848.76	61601.1	61388.97	65180.44	62628.1	61259.89	60650.89	62508.1	62035.05	61437.57	63023.64	61620.95	63193.22	62064.2	62660.22	60771.75	60032.84	60696.62	64978.27	61949.54	64253.37	62671.33	60009.08	62247.48	60824.04	64858.56	64835.93	60691.84	60099.57	59880.94	63101.51	60079.53	62749.51	59958.28	61752.82	61759.59	65051.54	60869.89	60234.63
EC:1.3.99.23	1420.39	1008.15	1178.49	1193.58	1131.27	973.53	1166.71	1379.7	1198.31	1148.72	1289.52	1112.37	1190.13	1133.31	1040.65	1220.61	1031.19	1178.13	1205.66	1248.29	1363.68	1181.43	867.59	1244.95	1456.26	1111.86	1156.69	1396.94	1399.27	1644.32	1105.86	1057.84	1371.47	980.36	1242.13	977.69	1224.48	1204.78	943.01	1008.91	970.39	796.79	939.84	1112.03	1029.79	1267.36	1249.88	1187.83	1607.81
EC:1.3.99.26	9061.51	8789.84	8451.21	8717.64	9051.58	8094.22	8061.59	9090.2	8707.84	8700.24	8870.92	7804.19	8739.86	7703.74	7606.27	7980.34	7927.61	8170.8	8863.71	7930.04	9295.14	8807.63	7350.43	8878.97	8273.82	8104.49	8944.98	8510.02	9518.67	8475.53	8086.47	8094.28	9050.52	7775.76	7980.44	7958.71	9149.86	8361.33	7581.02	7394.72	8090.38	7281.08	7955.77	7485.98	8285.23	9735.59	8421.35	8600.72	9268.01
EC:1.3.99.27	898.68	714.38	570.66	552.7	518.15	456.09	519.49	664.01	732.06	533.31	568.55	576.06	732.15	976.26	829.13	470.68	462.75	654.64	856.84	652.57	598.7	660.07	609.24	811.89	818.33	693.31	587.75	676.95	1130.17	591.89	813.29	736.62	584.38	504.9	609.24	591.2	878.22	530.59	464.86	466.14	530.84	637.34	501.89	550.05	687.8	1099.22	792.23	716.41	783.61
EC:1.3.99.28	9061.51	8789.84	8451.21	8717.64	9051.58	8094.22	8061.59	9090.2	8707.84	8700.24	8870.92	7804.19	8739.86	7703.74	7606.27	7980.34	7927.61	8170.8	8863.71	7930.04	9295.14	8807.63	7350.43	8878.97	8273.82	8104.49	8944.98	8510.02	9518.67	8475.53	8086.47	8094.28	9050.52	7775.76	7980.44	7958.71	9149.86	8361.33	7581.02	7394.72	8090.38	7281.08	7955.77	7485.98	8285.23	9735.59	8421.35	8600.72	9268.01
EC:1.3.99.29	9061.51	8789.84	8451.21	8717.64	9051.58	8094.22	8061.59	9090.2	8707.84	8700.24	8870.92	7804.19	8739.86	7703.74	7606.27	7980.34	7927.61	8170.8	8863.71	7930.04	9295.14	8807.63	7350.43	8878.97	8273.82	8104.49	8944.98	8510.02	9518.67	8475.53	8086.47	8094.28	9050.52	7775.76	7980.44	7958.71	9149.86	8361.33	7581.02	7394.72	8090.38	7281.08	7955.77	7485.98	8285.23	9735.59	8421.35	8600.72	9268.01
EC:1.3.99.31	9061.51	8789.84	8451.21	8717.64	9051.58	8094.22	8061.59	9090.2	8707.84	8700.24	8870.92	7804.19	8739.86	7703.74	7606.27	7980.34	7927.61	8170.8	8863.71	7930.04	9295.14	8807.63	7350.43	8878.97	8273.82	8104.49	8944.98	8510.02	9518.67	8475.53	8086.47	8094.28	9050.52	7775.76	7980.44	7958.71	9149.86	8361.33	7581.02	7394.72	8090.38	7281.08	7955.77	7485.98	8285.23	9735.59	8421.35	8600.72	9268.01
EC:1.3.99.32	597.49	672.89	689.6	828.34	1137.89	722.38	862.15	720.95	754.1	667.63	773.62	809.13	775.83	675.48	789.44	1083.76	796.06	786.98	698.32	779.26	863.32	868.65	831.27	786.84	758.5	1012.55	888.68	754.77	721.52	697.89	681.19	845.54	852.61	756.53	816.59	647.32	742	823.11	871.46	838.15	709.86	770.07	896.65	823.19	913.03	699.09	848.67	804.79	766.09
EC:1.3.99.33	0	0	0	0	26.8	0	0	0	0	0	8.6	0	0	9.2	0	13.1	0	0	8.2	0	0	12.9	0	8.2	0	0	12	8.4	0	8.7	0	0	0	0	0	0	10.2	10.6	0	9.7	0	10.9	0	0	0	0	0	0	0
EC:1.3.99.35	2320.38	1951.61	1451.89	1113.26	1208.19	1089.81	1128.2	1605.83	1810.12	1301.82	1350.09	1260.23	1806.58	2481.85	2037.98	943.8	1025.4	1619.53	2200.33	1484.61	1326.67	1495.81	1492.87	2015.53	1943.28	1604.63	1591.04	1615.5	3030.84	1314.24	2131.26	1573.1	1353.8	1036.94	1438.67	1489.49	2096.15	1221.01	1002.37	1093.02	1290.63	1451.28	1258.95	1193.99	1508.52	2867.76	1959.99	1468.92	1810.47
EC:1.3.99.4	1382.45	1212.27	1151.55	909.03	1010.75	913.36	896.09	1208.63	1224.71	1061.08	1113.8	1078.93	1181.72	1650.51	1364.68	1036.83	914.05	1214.94	1587.24	1088.18	1045.3	1177.1	1137.62	1372.12	1304.61	1127.43	1148.9	1379.71	1780.91	1083.1	1381.91	1117.17	1063.46	1007.98	1130.75	987.76	1370.13	1109.67	983.98	1415.95	1120.3	1208.03	1135.33	1177.63	1032.09	1641.23	1264.69	1049.64	1336.15
EC:1.3.99.5	193.17	123.34	127.03	168.07	143.07	90.16	166.19	135.01	159.49	166.79	156.41	162.78	206.99	137.36	111.55	160.95	138.42	184.43	166.06	130.43	157.99	166.01	143.7	126.69	125.49	132.22	133.81	160.74	123.67	119.2	148.33	136.78	144.57	121.11	144.74	110.48	166.8	126.54	159.82	191.47	167.95	187.07	129.94	159.08	143.2	134.65	116.89	151.94	122.22
EC:1.3.99.8	492.33	630.97	617.43	601.38	605.6	515.92	696.75	736.51	677.92	600.46	528.57	652.54	573.43	534.89	657.31	844.46	652.52	695.37	666.33	550.47	498.43	527.21	788.4	634.21	556.84	592.84	695.27	736.74	637.98	606.45	645.87	532.52	565.1	503.04	697.41	529.81	448.36	624.26	855.81	942.05	665.65	992.57	726.83	792.97	591.45	531.94	647.71	557.82	623.58
EC:1.4.1.1	43076.85	42744.68	44116.01	42268.43	42540.51	43545.11	42362.3	43772.98	43478.37	43983.88	42875.01	42952.46	43217.8	41509.99	43181.09	43086.33	44183.7	43298.85	43989.21	43442.58	42339.98	43199.05	42975.5	43426.22	42805.64	43033.53	43758.49	44529.52	41846.04	43579.45	42338.14	42483.82	43519.6	44176.9	44018.09	41709.08	42101.6	43724.45	44954.15	45894.79	44116.29	45264.58	43249.88	45039.79	42126.4	42846.68	40560.86	42510.95	43868.78
EC:1.4.1.11	1122.64	1076.69	1021.43	1254.86	1073.39	1063.25	1155.8	1136.94	1234.73	1206.81	1177.83	1311.68	1239.49	1332.85	1102.61	1391.54	1104.65	1202.89	1338.41	1276.12	1190.44	1398.45	897.52	1199.54	1362.79	1247.5	1182.6	1239.24	1227.12	1230.29	1048.12	1405.15	1307.41	1231.9	1119.24	1133.2	1058.09	1141.29	1433.49	1232.42	1297.36	1309.85	1285.58	1504.57	1372.47	1183.76	1249.04	1453.91	1459.68
EC:1.4.1.13	83268.61	83504.89	82337.2	82307.16	83887.63	79915.44	83637.06	83324.52	82359.28	83053.5	82146.03	83579.51	82245.4	86569.4	85874.9	84360.49	82210.55	84550.95	83698.69	82584.97	82409.07	83360.31	83918.84	84594.29	85568.42	85241.4	82778.23	85242.21	85612.65	83696.61	85542.06	82983.44	82116.91	82043.57	84012.58	83311	83549.46	83951.78	82714.82	85238.56	83665.25	85525.38	79760.36	85032.07	83931.17	84299.47	85357.07	82892.35	82614.34
EC:1.4.1.14	83268.61	83504.89	82337.2	82307.16	83887.63	79915.44	83637.06	83324.52	82359.28	83053.5	82146.03	83579.51	82245.4	86569.4	85874.9	84360.49	82210.55	84550.95	83698.69	82584.97	82409.07	83360.31	83918.84	84594.29	85568.42	85241.4	82778.23	85242.21	85612.65	83696.61	85542.06	82983.44	82116.91	82043.57	84012.58	83311	83549.46	83951.78	82714.82	85238.56	83665.25	85525.38	79760.36	85032.07	83931.17	84299.47	85357.07	82892.35	82614.34
EC:1.4.1.16	197.45	290.51	133.14	389.15	199.8	193.71	370	171.93	204.65	225.28	165.16	125.96	180.98	133.14	191.51	294.1	157.42	218.94	167.51	140.79	245.42	140.16	365.48	164.5	148.13	161.36	224.06	120.14	130.62	153.79	205.84	178.55	165.75	163.08	142.23	183.28	155.81	165.75	280.54	238.23	253.89	228.8	350.89	277.71	231.02	104.32	311.04	198.27	111.41
EC:1.4.1.18	274.15	279.08	206.23	360.18	267.83	173.28	371.51	258.26	214.05	214.26	274.81	218.62	300.74	200.23	262.03	342.99	220.43	280.1	265.7	246.97	319.96	271.76	384.21	274.95	191.58	318.94	325.21	229.14	241.71	234.02	255.09	386.82	263.63	251.07	248.76	265.96	344.05	231.74	306.17	160.7	242.54	283.21	319.32	204.14	404.11	263.94	339.93	376.53	186.6
EC:1.4.1.2	14658.26	15312.52	14027.12	14370.99	13871.96	13203.67	14512.32	14400.41	13885.68	14575.12	13876.51	14529.5	14655.1	16248.29	16170.67	14893.62	14305.98	15642.03	15329.61	14208.54	13945.85	14451.49	16068.98	15400.69	14950.31	14794.97	14266.35	14039.12	16816.19	14491.4	16408.63	14880.56	13770.58	13537.54	14646.86	15503.85	15186.67	14256.76	15556.99	16758.73	15607.49	16988.11	14357.23	15312.57	15738.66	14707.65	16330.64	14308.71	13232.96
EC:1.4.1.20	4.11	7.11	9.15	24.75	14.73	8.83	9.3	16.91	6.42	7.18	9.46	19.93	18.73	9.23	17.62	13.74	10.62	18.49	11.07	15.48	15.14	7.74	12.15	16.36	11.84	8.78	18	4.2	14.21	10.91	14.56	10.56	11.25	14.21	9.96	8.22	11.73	15.89	28.59	20.82	19.13	37.59	27.53	24.75	16.78	8.64	16.3	13.32	5.34
EC:1.4.1.21	3485.26	3256.02	3810.45	3824.14	3990.07	3701.49	3882.07	2813.37	3320.5	3775.67	3417.7	3850.91	2955.64	3398.29	3949.02	3595.38	3316.78	4045.74	3065.57	3263.75	3995.85	3419.69	3402.35	3441.12	3964.49	4145.12	2970.71	3294.16	3337.38	3497.95	3219.28	3960.75	3005.92	3613.75	3183.78	2781.7	3445.96	3191.35	3582.36	2797.5	3083.21	3434.54	2981.81	3708.53	3776.26	3152.47	3444.45	3623.85	3126.83
EC:1.4.1.23	515.55	645.51	732.14	570.27	719.62	585.67	513.65	800.09	651.16	649.24	716.18	725.16	684.9	822.96	776.73	871.05	761.38	680.09	860.09	689.31	461.25	779.65	657.24	760.91	827.01	689.26	801.17	929.01	814.75	763.03	751.38	559.74	763.78	588.74	849.22	553.56	550.32	791.49	878.04	1192.44	798.5	889.07	957.59	1035.73	661.71	771.5	715.52	649.16	898.99
EC:1.4.1.24	10.68	15.92	7.41	22.12	20.71	13.4	9.51	17.1	13.36	21.25	11.29	13.9	11.96	10.33	14.53	14.57	11.78	14.12	16.73	16.85	25.14	18.47	11.67	21.73	15.87	13.92	26.64	19.22	16.3	14.1	10.08	13.15	27.49	11.55	22.67	8.98	18.33	12.91	17.47	27.43	17.87	22.67	45.61	15.02	24.79	19.06	11.53	21.54	14.76
EC:1.4.1.3	23390.2	23948.33	23526.25	24194.42	22914.49	25164.14	24612.92	22215.54	23270.87	22301.46	23524.22	23052.52	22433.2	21960.25	21472.04	21697.28	22419.13	21703.98	21719.83	23488.22	24121.96	22777.79	21320.31	21955.79	22454.64	22172.74	22797.19	21741.1	21354.27	22259.1	21800.69	22806.81	22901.07	23351.44	21964.5	22823.82	24477.98	22915.87	20910.19	18647.92	22578.54	19665.8	22995.84	20170.35	22644.57	23085.01	22481.67	23110.4	22926.92
EC:1.4.1.4	9830.21	9770.46	11265.29	8744.35	8871.88	12705.3	9916.11	8188.01	9465.39	9177.42	9038.33	9378.79	9423	9736.38	9651.64	8901.13	10094.83	9757.17	8648.96	9607.34	9742.76	8930.64	10554.16	8836.18	9104.53	8464.36	8571.92	8767.55	8590.32	9007.39	9214.73	8525.41	8512.79	10930.45	9052.71	8542.61	9729.49	8628.48	9903.68	9520.18	9194.44	9015.48	11799.48	9362.95	8128.86	8543.84	8276.06	8645.1	8074.22
EC:1.4.1.9	10376.64	9309.65	9190.44	9864.56	8787.85	8320.15	9651.18	10837.14	10098.48	10492.03	9761.91	10306.06	9940.22	10720.9	9677.63	10954.22	9668.05	10753.61	11323.24	9987.87	9707.89	10134.25	9391.51	10110.4	10860	10112.15	10171.76	11764.59	10656.27	11277.39	10858.12	10412.58	10113.75	8852.94	10484.65	9373.25	9919.29	10507.88	10401.51	11306.09	10137.91	11375.62	9181.31	11232.25	9535.76	10003.83	10711.44	10014.98	12149.65
EC:1.4.3.10	54.45	56.92	83.82	46.85	73.66	61.79	55.18	61.44	86.69	76.07	75.58	97.73	82.72	77.5	61.65	91.51	78.97	70.61	84.47	86.38	47.13	83.74	66.14	97.81	90.63	67.96	93.61	100.72	66.71	78.16	92.31	57.59	84.96	69.63	89.13	65.21	73.29	102.65	89.34	113.76	90.97	94.76	93.26	98.36	56.71	77.63	81.5	61.64	87.48
EC:1.4.3.16	41344.8	41516.99	41099	40314.73	40405.3	40734.88	41090.96	41463.61	41480.65	40865.63	40939.82	42041.64	41259.16	41028.92	41600.27	41066.74	41567.25	40969.83	41338.21	42008.21	40295.13	41445.76	41633.87	41232.4	40627.15	41578.87	41620.93	41553.02	40452.06	41254.06	40993.36	41319.09	41386.53	42199.44	42076.54	41120.18	41101.63	42040.45	41859.52	41723.49	41789.5	42521.5	40939.27	41628.08	41494.51	40957.15	41250.75	41087.11	41087.34
EC:1.4.3.19	12539.98	12673.17	12310.39	12246.2	12412.88	11442.45	11400.91	13062.09	12478.45	13238.72	12580.04	12941.57	12232.54	14326.51	13452.54	13342.37	12916.01	13217	13553	12034.06	11980.16	12749.29	13693.74	13403.69	13205.52	12554.27	12457.42	13262.31	14016.57	12793.56	13659.97	12703.7	12279.08	13104.77	12951.55	13069.75	12747.49	13115.63	13490.64	15391.05	13219.27	14100.64	13121.81	14375.48	12186.18	12497.53	13864.01	11613.53	12442.51
EC:1.4.3.20	0	0	1.02	1.05	0.89	0	0	0.89	0	0	1.72	0	0	0	1.1	0	0	0	0	0	0	0	0	0	0	1.1	0	0	1.09	0	0	0.96	1.25	0	0	1.03	1.02	0	1	0	2.64	0	1.02	0	0	0.96	0	0	0
EC:1.4.3.21	2264.01	2857.32	3071.15	2436.47	2945.68	2606.77	2804.6	3573.53	2979.63	2907.2	2684.33	3467.07	3142.27	3121.88	3339.78	3696.04	3455.77	3292.53	3571.13	3641.3	2500.27	2995.12	3305.58	3437.65	3111.63	3215.44	3373.34	3554.78	3344.89	3048.99	3186.83	2893.7	3008.69	2796.28	3536.99	2824.5	2647.57	3280.94	4777.91	4903.26	3358	5949.76	3540.62	4322.22	3561.91	2974.15	2751.9	2840.09	3148.82
EC:1.4.3.3	679.65	704.67	880.37	814.08	735.4	740.09	649.7	1000.98	930.75	877.6	831.63	841.96	736.31	846.39	910.15	899.89	906	803.17	961.08	791.45	818.04	988.51	734.87	912.74	917.8	751.94	913.31	939.58	899.91	894.95	929.28	698.05	928.74	1029.52	837.36	613.55	1183.33	995.56	944.07	1156.16	891.97	945.47	913.74	1229.7	710.34	855.65	814.55	835	1090.48
EC:1.4.3.4	15889.48	15781.07	14995.77	13554.65	13941.51	13175.21	13756.72	16112.67	14452.14	15591.52	14941.48	14438.75	14726.67	16843.83	15900.38	15422.19	14937.51	15382.75	17298.98	14524.25	13735.2	15024.77	15591.95	16554.08	15464.81	14329.21	15283.28	17366.34	16919.16	16570.87	16189.71	14584.97	14970.1	14234.96	16238.8	16067.46	14548.9	15635.82	15737.66	19618.32	16868.71	16821.05	14630.24	16862	14739.19	15709.3	15422.82	13733.33	15997.86
EC:1.4.3.5	28320.43	27390.71	26741.74	25615.89	24108.89	27452.43	26787.34	25817.41	26412.42	26072.16	25864.42	26187.45	26382.54	29190.88	26888.65	27058.87	25975.3	27373.36	27059.26	26246.53	26697.69	26456.36	26724.98	26370.05	28273.78	25764.74	25344.25	26739.39	28816.95	28037.86	27243.72	27142.69	24797.76	26612.7	25710.75	27928.31	28103.52	25787.94	26043.28	26505.07	26937.79	26069.34	26847.43	26927.06	25643.33	26343.74	28139.62	25863.02	27844.43
EC:1.4.4.2	65532.45	67063.68	66957.61	66929.76	68187.89	65963.65	66656.54	67210.04	67148.38	66995.74	66615.43	67350.91	66447.15	64326.67	66430.68	65926.33	66470.61	66751.87	67307.26	67338.24	66564.74	66951.83	65824.77	67824.44	65752.54	68852.47	68153.76	67331.37	66349.6	64766.05	67368.29	66857.88	67918.42	66439.81	67637.34	64337.49	66405.72	67797.73	67541.75	67381.89	66515.56	68954.48	64873.88	66474.8	67417.87	68019.95	65567.69	66988.7	65230.56
EC:1.4.7.1	7251.6	8489.63	9210.29	6401.7	6493.38	10505.21	7033.85	7109	7678.01	7097.57	7537.75	7987.66	7158.37	7801.27	7373.79	7420.78	8531.37	7501.73	7397.28	7823.86	6854.75	7191.73	8932.72	6895.53	6519.33	5904.72	6967.02	7255.27	6177.89	7060.11	7441.92	6105.55	6886.26	7662.68	7795.04	7857.86	7141.04	6893.47	8726.44	9043.22	8232.98	8327.73	11343.91	8105.82	6161.74	6076.26	6767.01	5826.56	6652.17
EC:1.4.9.1	4937.99	4279.38	3103.49	2640.42	2481.01	2630.06	2414.9	3486.01	3730.02	2899.5	2994.71	2724.6	3581.98	5454.3	4071.64	1940.78	2034.12	3348.74	4611.93	3173.49	2999.83	3112.49	3038.94	4380.47	4313.77	3572.71	3250.04	3732.85	6433.18	2891.19	4321.44	3401.63	3175.62	2340.6	2923.72	3153.99	4741.98	2967.21	2035.4	2464.64	2759.7	2892.99	2303.64	2654.39	2942.79	5867.26	4132.33	3075.51	3932.39
EC:1.4.9.2	4.11	0.79	6.09	4.21	3.57	11.04	19.66	2.67	2.14	3.83	12.02	0	8.33	11.07	12.11	3.92	2.36	4.34	5.74	3.57	19.09	12.88	9.73	6.55	17.51	4.38	4.8	26.85	43.77	16.6	8.95	0.96	104.93	9.48	3.32	6.16	36.64	4.23	3	6.77	44.82	7.62	4.08	7.42	0.99	12.46	8.78	4.44	14.58
EC:1.4.99.5	243.3	308.4	170.61	287.2	121.74	444.83	232.77	104.22	164.4	226.68	133.92	195.34	188.33	454.02	365.56	154.73	101.35	177.6	295.71	170.34	221.88	316.77	174.77	140.4	200.82	230.13	86.4	119.19	1411.38	157.23	1129.99	287.94	391.04	164.25	169.14	519.8	511.47	253.22	102.42	139.41	214.86	112.21	91.71	137.34	164.3	160.91	1623.51	436.22	93.3
EC:1.4.99.6	6239.54	6098.55	5426.8	5712.51	5415.44	5146.73	5607.8	5776.94	5821.12	5556.19	5602.05	6173.09	5515.39	7775.59	6521.61	5538.57	4928.31	6219.54	6185.95	5746.22	6001.47	5825.25	5958.76	5936.15	6635.68	6393.53	5217.25	5658.29	7634.99	5571.49	6783.24	5847.22	5332.54	5117.39	5434.96	5971.02	7063.99	5618.68	5450.32	5230.74	5282.48	6172.24	5248.77	5673.44	6208.71	6668.73	7679.19	5858.55	5694.05
EC:1.5.1.1	44.35	73.95	28.47	60.38	50.17	41.91	77.32	36.21	34.37	36.17	64.01	45.89	27.74	68.07	61.52	55.33	28.83	61.54	53.44	34.13	76.34	51.98	51.86	29.73	44.29	39.85	53.6	33.58	44.26	41.99	53.34	57.12	25.42	48.92	49.24	77	49.04	22.59	40.13	38.55	87	50.13	42.14	30.36	102.07	37.37	85.59	47.37	32.06
EC:1.5.1.10	642.12	404.44	519.3	490.62	423.33	402.36	459.81	506.48	500.97	486.82	524.89	367.41	462.76	428.35	485.2	496.99	416.58	470.31	511.87	434.55	525.6	446.02	285.83	490.43	658.1	409.87	531.45	632.5	695.29	803.63	428.57	347.13	550.07	363.51	480.26	390.95	513.51	500.6	298.99	425.71	449.05	265.77	371.73	474.95	327.05	496.39	519.18	430.28	792.17
EC:1.5.1.19	0	0	2.03	0	0.89	0	0	0	2.14	0	0	0	0	0.92	0	0	0	0	0	0	0	0	0.97	0.82	0	1.1	0	0	0	0.87	1.12	0.96	0	0.95	0.83	1.03	2.04	3.17	0	0	1.32	0	0	0	0	3.83	0	1.11	0
EC:1.5.1.2	44984.55	45376.14	45820.05	45173.06	45363.22	46113.81	45289.74	45382.98	45225.28	45029.48	45241.74	45278.12	45168.75	45849.12	46007.77	45293.5	45700.52	45236.71	45145.1	45063.26	44816.65	44998.48	45920.04	45435.19	45509.15	45350.48	45304.78	45261.06	46378.81	45023.2	46618.75	44684.92	45345.06	45293.07	45365.09	45641.68	45329.19	45461.02	45618.38	46495.47	45778.92	46212.6	45397.25	45452.99	44788.49	45350.39	45921.78	44879.32	44661.62
EC:1.5.1.20	36942.42	35272.32	35584.51	33286.54	32915.32	34967.73	34544.79	35704.67	35317.04	35186.04	34545.57	35210.26	35279.79	37838.31	35863.34	35739.34	34746.75	36389.08	36539.2	34801.55	34674.91	34983.17	35974.56	35601.62	36967.22	35024.13	34630.86	36886.35	37313.24	36808.03	37675.68	35424.1	34275.05	35921.04	35228.41	35800.9	36124.63	34949.87	35740.79	37249.48	35948.65	37173.6	35614.19	36753.24	34456.05	35327.15	36029.33	34694.55	36275.8
EC:1.5.1.21	449.78	384.28	260.01	300.29	182.14	310.41	197.88	230.45	232.69	305.46	268.85	220.52	258.51	351.67	298.47	196.4	196.05	294.04	342.3	240.26	264.52	291.62	241.25	300.75	234.93	234.68	294.02	255.11	755.52	239.32	654.19	322.49	310.39	222.77	239.71	409.75	422.09	276.02	160.87	301.04	336.58	202.6	191.8	205.75	238.51	283.38	782.27	326.43	204.15
EC:1.5.1.25	308.03	405.62	472.22	286.45	414.26	330	385.74	553.06	452.77	457.18	406.14	553.96	415.24	334.98	449.23	572.57	536.22	486.25	465.82	411.08	323.33	405.7	471.81	474.63	406.81	421.92	501.65	599.96	410.26	441.09	465.32	366.63	423.52	329.68	577	366.48	291.1	452.83	604.45	700.71	415.2	790.73	414.71	557.85	384.35	390	332.44	365.44	495.82
EC:1.5.1.28	2037.91	3259.03	3392.28	3185.05	3803.58	3857.91	2514.66	2925.74	2939.38	3240.46	3479.02	2621.35	3166.4	2508.74	3118.99	2565.94	3996.9	2392.67	2670.97	2541.19	2853.52	2873.75	3342.28	3074.33	2170.97	2519.98	3087.35	2260.91	3179.92	2282.24	3086.07	2469.59	3169.7	2560.59	2778.88	4007.28	2641.1	2903.08	2812.2	3317.07	3150.99	2829.03	2805.91	1999.48	2476.11	3188.28	2285.35	2491.07	2368.03
EC:1.5.1.3	21910.2	19231.97	16654.65	18596.3	16646.63	15540.63	18761.26	19379.86	18168.93	18646.98	18509.23	17094.23	18203.55	21503.47	18217.23	18652.24	16115.63	19006.72	19831.55	16974.09	19358.76	18090.65	17872.05	19343.43	21327.65	17948.59	17817.7	19716.36	22451.47	20993.36	20131.84	19767.96	17252.67	17674.71	17915.4	20174.17	20546.11	18500.82	15333.71	17034.14	18530.89	15755.38	16439.89	17413.44	18397.55	20109.92	22188.49	18507.16	21171.27
EC:1.5.1.33	8224.3	9394.57	9046.28	10728.18	10574.09	9755.39	9906.1	8991.4	9385.07	9104.52	9313.14	8905.85	9057.76	7241.37	8359.38	8571.44	8565.22	8741.39	8486.47	9313.34	9907.55	9279.31	7861.81	9128.71	8174.04	9454.28	9502	7653.34	9010.34	7870.34	9335.15	9082.31	9946.95	8155.5	8637.12	8338.86	9372.42	9127.75	8746.13	8057.73	8774.4	8329.82	9016.54	7919.57	9573	9620.18	8980.16	9483.11	8339.46
EC:1.5.1.34	39.73	28.2	20.42	38.26	48.2	41.89	69.19	30.35	58.17	23.61	29.06	37.2	37.29	121.36	26.25	27.99	50.78	31.85	38.14	40.32	47.05	40.05	34.62	23.32	36.22	39.31	28.5	36.78	48.11	42.22	24.06	44.94	29.78	41.15	33.46	24.66	54.13	30.48	38.22	41.87	38.01	37.68	46.98	44.74	46.54	38.42	33.23	37.41	51.98
EC:1.5.1.36	174.97	133.84	175.69	152.2	164.2	141.51	136.88	148.91	122.89	151.36	146.09	113.82	115.28	173.17	136.27	150.92	118.68	142.5	190.52	119.87	158.96	141.17	123.91	156.8	121.01	140.52	110.91	169.92	186.42	169.18	144.95	224.26	97.02	288.79	126.15	130.62	200.79	191.67	121.47	176.97	118.69	125.51	140.55	116.15	132	179.94	131.32	115.82	142.2
EC:1.5.1.37	0	2.37	2.03	3.16	1.79	1.1	1.09	2.67	0	0.96	0.86	1.29	2.08	1.85	2.2	6.54	1.18	2.17	1.64	1.19	0	2.58	2.92	1.64	1.03	2.19	0	1.68	4.38	3.49	5.59	2.88	2.5	1.89	1.66	2.05	0	6.35	1	0.97	1.32	8.71	2.04	2.47	5.91	1.92	5.02	4.44	0
EC:1.5.1.38	7968.57	9206.02	7403.23	8586.86	7164.6	7039.95	8468.7	8347.66	7993.84	7747.68	7844.1	8077.81	7536.59	10250.44	8976.83	8694.78	7764.75	8081.43	8502.92	7237.83	7473.15	7905.44	9372.12	8347.98	8239.27	7241.7	7847.31	7852.01	10251.89	8056.65	11242.33	7365.69	7548.34	6795.28	7936.92	9467.27	9353.65	8161.23	7632.87	9702.74	8999.06	8812.11	8554.67	8272.74	7936.47	8224.29	10798.11	7283.81	7608.24
EC:1.5.1.39	1723.9	1680.33	1912.64	2070.32	2019.62	1883.23	2089.99	1422.55	1753.67	1908.25	1679.63	1943.78	1506.01	1858.89	1999.18	1881.4	1667.01	2071.36	1562.66	1631.4	2007.34	1727.62	1874.16	1725.07	2000.4	2097.91	1559.18	1616.56	1824.31	1771.99	1670.61	1918.72	1493.07	1724.57	1588.1	1402.57	1705.8	1704.37	1909.77	1482.12	1581.92	1787.44	1679.6	2013.65	1904.16	1559.2	1853.39	1833.98	1552.96
EC:1.5.1.41	13.87	3.56	10.92	14.74	6.92	18.71	38.8	3.34	38.54	36.11	5.37	12.97	5.04	219.16	5.78	11.75	5.9	8.24	31.45	5.96	6.45	29.93	32.2	9.62	5.66	17.3	6	8.82	180.79	13.19	46.7	5.42	9.99	4.97	7.04	7.69	11.2	92.72	4.5	12.57	10.23	6.53	25.58	36.49	11.68	29.47	22.58	6.67	6.22
EC:1.5.1.45	334.72	547.98	325.97	846.82	472.29	430.5	814.07	357.13	476.33	367.32	277.33	244.21	345.52	269.46	426.12	654.08	269.86	448.27	374.8	282.79	433.31	280.77	787.04	373.14	319.27	351.75	476.46	229.92	316.16	380.83	390.37	293.67	318.57	297.52	282.7	334.66	347.07	373.46	660.75	605.9	564.17	479.24	825.61	604.81	460.16	208.28	725.17	388.8	254.69
EC:1.5.1.47	287.74	209.13	185.9	186.94	226.99	180.06	155.13	248.03	210.32	267.03	202.34	167.14	219.56	159.62	209.18	194.84	175.04	211.74	233.31	206.72	198.99	217.68	205.35	262.68	177.13	190.99	236.72	179.8	228.9	209.81	209.92	211.15	228.31	252.51	215.69	183.93	171.03	203.16	237.92	266.43	295.93	249.98	209.42	288.73	187.58	227.49	217.11	181.35	206.97
EC:1.5.1.5	46447.31	46578.06	46720.06	46271.14	45939.98	47001.24	45997.19	46392.33	46459.9	46412.65	46642.71	46212.78	46511.93	47388.95	47405.37	45910.48	47545.82	46271.24	46490.88	46267.64	46039.03	46247.79	47593.66	46703.01	46644.42	46488.58	46297.37	46278.59	47562.78	46123.08	47551	46071.05	46247.06	46552.18	46330.95	47723.47	47156.17	46436.32	46385.44	47237.39	46602.53	46704.63	46639.72	46177.34	46031.28	46956.32	46621.93	46033.91	45819.86
EC:1.5.1.6	0	0	0	0	0.89	0	0	0	0	0	0	0	0	0	0	0	0	0	0	0	0	0	0	0	0	0	0	0.84	2.19	0	0	0	0	0	0	0	0	0	1	0	0	0	0	0	0	0	0	0	0
EC:1.5.1.7	1583.97	1324.31	991.66	1106.27	951.02	899.01	1052.32	1200.08	1244.33	1096.45	1007.02	912.16	1205.1	1672.73	1250.42	1015.38	817.58	1244.47	1414.95	1007.58	1140.98	1026.23	1226.36	1307.32	1303.04	1263.47	1162.5	1195.54	1847.79	1057.18	1360.42	1188.7	986.97	922.93	1015.99	1066.95	1489.34	986.11	933.9	1062.23	1107.58	1129.69	1126.5	1098.88	1125.15	1574.43	1457.8	1065.82	1390.14
EC:1.5.1.9	51.25	71.1	78.13	74.57	121.58	82.59	79.76	100.85	94.03	88.84	100.17	109.82	70.24	151.3	98.64	115.61	104.12	77.81	110.45	125.59	85.49	108.73	65.8	108.88	164.02	110.9	87.51	123.86	81.1	177.33	97.88	78.23	115.68	64.44	96.88	74.76	55.31	95.58	120.79	141.32	105.78	98.51	147.75	171.12	80.84	128.6	92.38	103.4	130.97
EC:1.5.3.1	39395.17	38856.22	39282.28	41067.42	38799.69	39759.97	37501.4	40299.25	37840.81	41443.68	41029	38966.49	41588.08	47783.31	44915.73	41392.05	45724.99	40137.16	42301.23	41721.33	38417.69	39382.24	45738.52	42010.09	43646.56	39395.62	38728.02	38654.01	49156.67	39604.1	44722.95	41217.31	39233.26	39326.38	39559.59	48160.35	40948.41	39730.68	44257.4	48536.42	41963.28	47245.71	41453.05	43763.55	41370.07	41130.6	44020.32	39524.28	40365.62
EC:1.5.3.19	2911.73	2542.13	3216.79	3097.38	2912.04	3430.77	2589.85	2501.74	2479.72	3159.37	3343.98	2795.64	2947.74	4429.4	4080.62	2821.14	4178.34	2975.7	2520.59	2375.48	2747.19	2577.66	4387.34	3138.17	3638.37	2818.65	2289.83	2704.45	3961.44	2946.08	3604.41	2630.13	2167.41	2483.26	2746.34	4414.55	2990.9	2523.17	2416.97	3667.39	2568.44	2563.71	2770.38	2748.72	2412.16	2811.06	2999.8	2569.33	2521.26
EC:1.5.3.7	18.48	20.81	5.09	16.85	13.09	12.14	20.03	13.36	18.19	20.1	20.33	22.73	18.73	21.54	20.17	34	16.91	20.28	13.94	11.9	29.19	18.46	20.42	11.47	19.23	31.8	17.2	22.67	8.38	21.82	17.9	19.52	20.42	20.84	25.44	13	15.29	10.59	20.4	13.55	9.23	11.25	14.61	19.79	30.25	15.02	22.56	32.57	9.72
EC:1.5.5.1	17339.94	16969.34	15247.55	15242.47	15287.59	14232.19	15789.84	17387.33	16107.67	16225.95	15757.2	15832.74	15854.69	20040.97	17396.96	16001.62	15124.43	16797.2	17457.46	15494.05	15713.83	15999.16	17246.58	17411.6	17414.97	16509.95	15596.94	17051.74	19426.77	16175.21	18710.47	16584.03	15189.07	15910.67	16374.51	17392.31	17261.78	16183.68	15204.44	17625.11	16522.79	16967.07	14711.02	16239.98	16263.17	17095.75	18432.32	15154.25	15630.13
EC:1.5.5.2	21703	22864.77	22531.32	19041.88	19089.02	22663.97	20397.55	21426.83	20972.41	21427.2	20736.84	21870.26	20847.29	23956.56	22190.62	21728.38	22314.27	22448.84	22643.59	21043.62	19748.13	20827.61	23813.57	22022.68	20665.84	19975.63	20356.35	22301.31	22675.52	21141.6	23241.07	20570.3	19448.15	20956.16	22380.85	22516.89	20949.01	20656.29	23079.78	25802.77	22581.4	25010.81	23624.02	22755.29	20003.28	20191.12	21176.45	18573.94	20037.23
EC:1.5.8.1	266.41	283.28	366.73	458.15	218.71	496.17	147.52	282.34	210.61	404.6	566.89	257.4	494.59	831.66	756.18	374.61	1117.44	244.8	240.5	184.69	209.68	220.9	1137.92	405.09	372.28	192.95	186.62	292.23	582.58	341.94	505.06	197	176.44	161.56	398.99	1314.21	274.15	245.2	178.9	701.74	297.27	194.97	463.64	217.1	146.63	286.77	306.08	185.77	186.19
EC:1.5.8.2	266.41	283.28	366.73	458.15	218.71	496.17	147.52	282.34	210.61	404.6	566.89	257.4	494.59	831.66	756.18	374.61	1117.44	244.8	240.5	184.69	209.68	220.9	1137.92	405.09	372.28	192.95	186.62	292.23	582.58	341.94	505.06	197	176.44	161.56	398.99	1314.21	274.15	245.2	178.9	701.74	297.27	194.97	463.64	217.1	146.63	286.77	306.08	185.77	186.19
EC:1.5.8.3	0	0.26	0.34	0.35	0	0	1.09	0	0	0.96	0	0	0	0	0.37	0	0	1.09	0	0.4	0	1.29	1.94	0	0.34	0	0	0	4.38	0.87	0	1.6	0	0.32	0	0	0.34	0.35	0.33	0.97	0	0.36	0	0	0	0	0	0	0.32
EC:1.5.8.4	1736.91	1380.42	1771.59	1674.12	1229.22	2042.36	1022.5	1466.14	1208.74	1778.66	2098.7	1181.77	1879.71	3456.02	2599.01	1400.44	3036.91	1313.82	1448.48	1058.28	1078.84	1240.27	3304.07	1844.61	2023.44	1010.37	1136.82	1459.28	2816.65	1605.5	2569.85	1049.12	1056.28	1172.4	1567.72	3620.45	1738.35	1303.51	1013.28	2906.57	1497.91	1251.44	1755.7	1324.24	877.39	1679.42	1799.43	1030.22	1410.1
EC:1.5.98.2	1993.28	3604.72	3634.68	3060.63	4155.14	3673.49	2895.51	3481.63	3418.53	3494.04	3457.15	3314.15	3267.51	1771.91	2943.46	3167.38	3771.07	2934.86	3058.22	3054.01	3105.33	3292.05	2820	3342.17	2359.24	3061.9	3706.7	2963.34	2853.81	2648.8	3026.11	2774.15	3651.05	2660.34	3427.09	3112	2533.23	3335.29	3759.95	3598.55	3457.27	4016.51	3064.9	2835.46	3017.86	3371.92	2304.96	2907.12	2918.34
EC:1.5.99.14	304.95	405.63	472.22	285.93	413.37	327.79	386.29	552.62	451.17	455.26	402.7	552.02	412.12	334.51	447.03	569.95	535.63	483.53	463.36	409.89	319.96	406.02	468.41	470.13	401.66	421.92	502.55	597.44	403.7	436.73	461.96	362.79	423.52	326.36	575.34	364.43	286.01	451.77	602.45	697.8	413.88	788	415.73	557.85	381.64	390.48	328.69	362.11	495.82
EC:1.5.99.6	86	29.83	37.85	57.94	43.98	31.19	60.91	43.4	45.22	52.62	28.56	42.77	46.04	105.45	60.54	50.66	32.43	57.82	50.23	40.79	60.07	48.95	42.32	39.3	37.33	44.11	36.3	43.24	55.22	49.56	53.15	52.32	58.1	49.24	39.61	41.87	60.84	42.34	23.55	36.82	55.04	31.6	36.7	40.83	59.66	46.48	41.39	46.64	33.52
EC:1.6.1.1	6380.29	6545.34	6579.39	7265.31	7110.59	6676.24	6970.73	6936.49	7029.76	7441.8	7330.09	7581.14	7317.51	7576.89	7792.78	7423.92	8216.05	6948.75	7498.88	7979.77	6759.4	7429.42	7228.41	7225.3	7947.08	7237.99	7426.39	7276.34	7637.93	7981.24	7329.1	7853.85	7118.04	7034.43	7447.82	8012.47	7209.23	7914.61	7890.34	7522.19	7705.38	8277.87	6677.74	8167.73	7467.55	7008.13	7562.1	7453.83	8283.63
EC:1.6.1.2	62512.15	62418.54	60068.56	56567.6	54840.59	60368.71	58713.91	58916.49	56329.21	57636.51	58004.3	58319.24	58567.48	67819.2	61026.99	60092.85	57560.75	61960.08	61586.37	57797.49	58264.03	57335.37	64658.88	61456.82	60174.95	58135.91	55569.77	60553.72	66042.66	60696.9	63876.48	59382.29	54342.62	58657.59	59130.13	62137.4	61510.42	57119.17	59525.19	65104.1	60876.68	62354.02	63774.05	59835.13	58635.17	59373.9	63339.32	55293.58	57173.73
EC:1.6.2.4	1818.32	1705.84	2020.8	1996.58	2138.71	1927.41	1991.97	1530.45	1747.35	1960.51	1801.05	2078.88	1579.48	1788.47	2069.19	1888.22	1795.89	2111.79	1671.15	1739.49	2084.42	1801.93	1755.18	1861.89	2074.46	2172.84	1569.24	1773.27	1759.51	1870.25	1680.16	2105.07	1563.95	1984.94	1687.77	1480.82	1829.16	1740.47	1904.37	1557.6	1600.42	1823.58	1669.39	2028.23	1975.78	1707.63	1821.72	1873.73	1672.03
EC:1.6.3.3	339.86	460.97	529.09	341.21	487.47	380.77	431.62	647.91	523.42	502.13	471.39	664.5	481.84	413.43	521.9	632.05	621.08	526.42	574.89	509.97	369.34	476.54	528.24	558.1	474.78	483.3	578.46	701.5	480.27	509.21	527.97	412.7	522.21	377.99	649.96	441.42	347.08	519.49	693.81	804.75	499.56	888.76	526.29	669.18	456.79	462.83	425.27	429.86	583.31
EC:1.6.5.2	29984.61	29179.72	28665.85	30773.71	29212.57	28337.51	31266.03	28957.91	28429.91	29691.5	30138.05	30193.52	29569.55	36140.09	33101.63	30886.06	30782.75	30807.66	30378.15	29757.57	30279.01	29939.7	31906.63	30814.84	33755.45	31629	28431.52	30635.73	34277.84	31301.34	34393.12	31654.59	28254.87	29171.68	29272.56	33289.83	32762.85	30494.7	28946.05	29911.03	29708.97	30808.36	27577.82	30903.17	31299.56	30611.64	32554.44	30653.78	30430.53
EC:1.6.5.3	439137.02	443990.54	442903.31	438614.29	439316.74	445269.86	441618.81	439889.38	441733.3	438888.59	437980.01	441543.23	437822.09	432314.52	439803.91	437805.02	438524.47	440526.4	439177.38	442248.66	438274.24	439789.25	437572.89	439569.29	437619.09	443791.23	441855.11	437155.51	438658.29	437505.83	442811.55	441709.6	441744.69	445315.7	440011.54	436669.91	440060.35	442085.16	446406.44	441850.84	445615.93	448466.2	439243.89	441330.92	442002.17	439192.48	439324.37	438926.72	434551.7
EC:1.6.5.5	59421.16	60403.58	58557.12	57955.02	55798.76	57322.36	57784.32	55671.98	56304.8	58670.16	57236.39	60252.11	55096.82	65987.19	62666.17	59629.43	57364.14	60547.85	59765.24	56595	57662.82	57327.33	60434.15	59543.08	61117.29	58997.85	54222.28	58181.82	62666.71	58521.73	59709.9	61977.73	52832.8	60729.13	56591.88	60314.01	60109.9	56549.26	59087.33	60586.41	58965.48	60718.83	57620	61064.1	59193.8	57234.05	62035.06	55548.58	56295.97
EC:1.6.99.1	244.41	411.56	241.96	680.74	369.62	316.77	650.82	269.79	358.88	278.86	212.4	219.44	292.89	227.78	345.04	545.72	221.98	363.86	284.2	245.43	357.72	227.5	620.91	294.32	258.33	303.54	370.9	178.33	252.12	293.86	325.54	249.01	273.62	251.36	237.22	261.12	277.06	284.62	519.84	453.46	422.95	423.41	635.58	474.97	400.3	180.38	576.09	336.31	195.84
EC:1.6.99.3	66182.33	70563.11	71767.58	67232.23	65520.56	75080.21	67891.64	66653.74	68214.54	67560.71	68077.7	69064.67	67743.11	67883.56	69297.48	67466.2	72150.77	67705.31	67586.41	69661.82	67036.05	67865.72	70733.7	67077.18	64916.14	65220.19	66533.11	65305.86	66457.57	67206.57	67821.54	67603.22	65974.8	70304.7	67821.56	70047.13	69470.38	67250.46	71697.58	70751.45	71046.38	72308.68	73478.39	68768.67	66456.37	65058.91	65951.08	65010.78	65628.45
EC:1.7.1.13	29625.41	29643.44	29256.7	29603.28	29076.54	30461.75	31315.92	28377.34	28841.58	28439.7	29169.79	30114.05	29022.14	31851.37	29918.65	29930.9	28874.86	29481.89	29082.87	30033.23	29603.8	29042.81	30602.74	29002.86	30458.14	31099.79	28561.98	29478.19	29872.91	28934.12	30181.93	31186.02	28294.46	31089.97	28893.3	30193.02	30408.05	29305.16	29449.22	27067.36	29179.77	29120.51	29857.94	28756.81	30556.77	29134.09	30905.42	29938.31	28193.55
EC:1.7.1.15	29263.84	29885.24	24718.49	25862.61	25393.31	22505.95	26640.23	28244.57	26338.02	25934.22	26649.55	25344.52	24439.54	32975.74	28867.61	25829.2	24036.61	25622.2	27720.32	23748.38	26411.36	26177.57	27341.18	28279.39	28400.88	24527.87	25622.8	26836.48	33531.05	27999.35	30016.21	25508.58	24424.19	24507.57	26477.37	29887.02	32498.89	26496.25	21493.45	26033.23	27709.5	22976.91	25310.68	24601.25	26000.72	28799.79	33424.75	24457.54	27577.67
EC:1.7.1.6	8.47	10.74	9.73	14.39	9.6	21.15	13.02	9.13	3.03	11.32	9.45	4.72	8.35	10.98	9.44	15.48	10.71	15.76	8.48	10.73	11.68	11.06	15.16	8.94	12.18	5.22	17.53	6.92	10.84	12.3	18.83	16.8	16.76	14.87	12.37	10.19	13.5	13.5	23.74	19.93	15.61	24.36	18.17	34.75	16.2	8.39	11.32	8.24	5.11
EC:1.7.1.7	1563.98	1978.11	1101.06	1736.89	1259.31	1126.53	1650.3	1556.68	1730.07	1293.44	1419.31	1712.4	1288.48	2441.68	1668.09	1587.75	1052.78	1551.98	1370.08	1298.45	1582.25	1475.97	1848.45	1399.94	1756.73	1358.68	1364.35	1146.74	1916.2	1345.84	1777.44	1397.32	1286.81	1149.13	1310.61	2059.18	1993.07	1565.61	1053.53	1084.01	1564.01	1254.11	1544.94	1244.9	1566.35	1701.06	2719.85	1303.23	1280.92
EC:1.7.2.1	3594.35	4542.88	3969.17	4327.41	4290.32	3957.29	3993.3	4002.89	4125.98	4185.08	4431.89	4339.88	4318.9	4446.17	5140.57	3794.02	4955.4	3754.04	3900.98	4077.03	3905.45	4335.36	5156.45	4364.34	3810.8	3902.34	4297.37	3608.42	4780.9	4152.8	4687.22	4066.67	4216.65	3912.44	4444.41	5393.07	4398.18	4519.16	3708.17	3996.97	4374.48	3987.21	3730.44	3403.17	4130.38	4068.73	5025.82	3790.33	3663.22
EC:1.7.2.2	880.29	843.67	621.28	1003.22	539.51	616.95	875.46	783.43	895.61	960.98	771.03	701.46	672.73	565.2	727.98	823.79	727.79	756.65	797.14	708.54	1035.23	800.76	807.9	742.94	601.56	586.82	858.86	668.14	664.26	688.83	738.74	805.13	767.48	1043.25	610	770.33	1191.18	797.63	878.39	616.07	870.79	791.18	778.49	905.66	855.98	587.43	950.16	856.85	780.54
EC:1.7.2.3	323.39	551.03	237.96	390.07	269.2	180.83	361.14	373.56	401.6	347.11	330.26	461.61	294.46	589.04	488.54	259.27	232.35	319.66	289.19	306.75	419.98	384.18	422.16	348.81	298.05	253.98	311.04	198.79	394.05	279.17	320.15	348.36	263.38	268.21	329.36	345.93	540.24	280.51	142.25	151.21	436.84	231.43	300.1	164.52	366.24	358.53	704.89	237.84	222.86
EC:1.7.2.4	3700.36	2874.53	2798.07	2890.25	2882.09	2439.81	3044.87	3249.81	2802.48	2673.34	2894.54	2248.93	2920.45	3212.69	2650.76	2959.43	2047.18	2986.02	2964.84	2350.61	3245.91	2605.55	2676.13	3154.16	3686.04	2771.35	2972	3458.92	4075.36	3897.25	3189.53	2506.18	2749.73	2318.37	2732.62	2684.06	3111.2	2863.3	1981.31	2573.94	2587.04	1813.74	2642.19	2546.56	2441.23	3497.54	3837.17	2987.67	3897.21
EC:1.7.2.5	1923.01	2094.21	1658.33	2004.99	1537.78	1673.91	1659.54	2038.03	1935.33	1865.18	2069.25	1757.61	1959.67	2877.94	2472.01	1635.87	2302.09	1726.23	1767.55	1509.97	2092.47	1861.42	2716.53	2022.64	1941.56	1503.03	1626.58	1595.57	2816.56	1904.15	2485.11	1683.26	1700.69	1746.78	1826.26	3011.07	2870.41	1819.12	1209.51	1758.75	1758.8	1369.08	1711.94	1386.74	1588.99	1981.53	2835.43	1733.34	1689.75
EC:1.7.2.6	44.67	50.61	30.98	19.49	31.25	36.43	36.6	48.54	39.61	59.8	51.52	29.58	34.86	65.55	42.95	38.58	32.41	23.87	31.57	26.81	29.19	45.07	30.17	34.78	41.19	34.53	41.4	27.27	60.73	51.97	78.31	36.95	39.97	36.47	58.04	48.77	33.6	55.55	57.72	58.06	62.61	31.59	74.39	50.71	31.04	38.81	63.36	22.22	31.11
EC:1.7.3.3	1339.27	1671.42	1965.78	1923.27	1614.25	1639.76	1469.37	2055.43	1732.15	1773.96	2025.9	1810.1	1940.92	2093.73	2356.41	2185.91	2778.71	1757.94	1835.05	1556.02	1526.76	1680.14	2698.51	1920.92	1721.68	1526.58	1873.61	2028.75	2099.28	1864.39	2175.47	1367.93	1658.66	1727.03	2012.72	2452.91	2012.38	1879.51	2005.01	2904.19	1790.92	2292.77	2213.33	2116.91	1541.45	1703	1686.01	1598.54	1862.95
EC:1.7.7.1	3351.33	3650.81	4919.15	2586.38	1883.01	6726.66	3291.06	2103.43	2959.93	2551.5	2972.84	3106.68	2869.69	3317.85	2569.84	2739.61	3844.88	2894.94	2644.97	3362.05	2834.3	2462.95	3902.24	2309.28	2079	1706.2	2038.58	2399.88	2043.99	2544.22	2578.61	2704.71	1927.83	5076.95	2554.41	3176.26	3119.08	2228.12	3946.14	3121.44	3243.06	2791.45	6554.55	2557.16	1835	1827.24	1739.42	1897.84	2015.49
EC:1.7.7.2	5188.26	5025.22	6404.42	3916.91	3293.39	7823.19	4944.15	4041.93	4512.54	3719.36	4530.37	4368.63	4532.11	4823.46	3790.38	4336.17	4934.3	4546.19	3891	4373.83	4663.22	3818.01	5214.65	3904.07	4260.79	3177.44	3726.97	4659.23	4063.69	5066.77	3975.49	3336.61	3468.34	4775.47	4195.54	4484.66	4791.5	3551.3	4479.34	4251.75	4156.25	3703.71	7299.04	3882.87	2946.61	3860.82	3455.63	3653.7	4720.74
EC:1.7.99.1	5018.41	5956.38	6736.13	5275.71	4712.41	8955.83	6276.49	4008.73	5260.55	4570.37	5319.22	5778.58	5531.05	5612.8	5035.5	4723.28	6324.65	4895.96	4396.17	5969.7	5372.6	5126.8	6645.01	4442.29	4213.29	4712.55	4663.69	4587.39	4133.17	4344.91	5147.16	4784.94	4648.97	6335.9	5190.76	5519.55	5429.53	4827.94	5592.54	4134.08	5107.7	4868.63	7331.17	4331.58	4604.06	4178.19	4539.57	4883.61	3821.04
EC:1.7.99.4	31536.45	35320.06	32717.58	33110.85	35561.83	30425.16	33064.24	33036.25	32930.53	33922.26	33542	36462.78	32336.19	35096.75	37430.69	34243.74	34740.66	33633.84	33361.29	33424.76	32708.84	34184.13	36408.81	34686.4	33406.72	34455.49	33333.66	32219.77	35977.29	32552.91	36146.06	34361.2	33080.03	34007	34916.73	35306.25	35020.46	34491.47	34147.47	34828.9	34918.7	36656.4	31626.91	33788.05	35477.8	33092.41	38255.17	32444.75	30697.75
EC:1.8.1.14	0	0	0	0	0	0	0	0	0	0.96	0	0	0	0	0	0	0	0	0.82	0	0	0	0	0	0	0	0	0	0	0	0	0	0	0	0	0	0	0	0	0	0	0	0	0	0	0	0	0	0.97
EC:1.8.1.15	203.84	234.54	258.06	204.28	289.32	188.83	205.38	292.83	232.65	227.88	243.19	324	289.79	261.38	250.52	292.84	283.11	249.17	357.69	281.32	213.8	261.85	232.36	270.04	275.4	221.27	294.93	341.99	257.39	249.28	297.09	206.86	275.19	226.79	267.65	222.81	186.53	254.52	329.03	427.44	298.84	354.67	329.61	331.61	280	250.49	281.51	254.95	291.97
EC:1.8.1.2	26477.69	25580.13	22072.66	23504.05	22019.05	20633.19	24401.72	24606.77	23229.65	23737.42	22969.81	22393.56	22895.99	28489.54	24582.74	23861.65	21033.63	24862.97	25316.06	22121.06	24201.03	23342	24578.03	25302.46	26014.28	23464.64	22692.23	24526.7	29056.23	25763.36	28007.6	24777.16	22252.13	24010.17	23320.47	25847.61	26474.71	24368.76	21924.8	24786.77	24920.5	23947.34	22261.57	23882.12	24393.51	25419.58	28286.98	22707.62	24590.32
EC:1.8.1.4	75055.39	75954.89	73131.58	72819.72	72596.32	71323.7	74013	75118.04	73875.49	74681.12	73573.19	74944.04	73199.36	78446.32	76317.52	75723.45	73494.99	75283.23	76185.5	73495.19	72766	74558.38	75351.25	75841.91	75754.96	74635.92	73842.69	75916.71	78417.44	74695.02	77267.21	74625.63	73390.4	72333.43	75078.2	76289.16	74839.94	74372.12	74766.13	77786.59	76104.92	77028	72602.93	76147.74	74383.6	74528.14	78070.89	72236.83	73996.2
EC:1.8.1.7	12367	11741.78	12692.87	11184.22	9110.68	14515.73	11218.03	9777.05	10845.31	10502.91	10913.93	10848.09	11166.57	14227.44	11489.54	10394.65	11470.71	11718.82	11277.38	11153.63	11417.74	10582.89	12732.66	11007.24	11163.6	10641.89	9374.47	10200.71	13404.78	10711.9	12706.97	11553.73	9473.35	12933.34	9852.98	11998.85	13349.07	10050.91	11369.1	11043.78	10802.76	11236.4	13441.16	10691.36	10458.44	10825.48	11575.84	10509.01	9627.66
EC:1.8.1.8	33518.53	31356.39	26749.8	31687.86	29281.78	26079.17	33720.42	31035.38	29912.5	29713.53	30193.72	29849.12	28948.39	33956.55	30349.15	31791.19	25984.55	31270.07	31087.22	29910.48	33016.18	30457.81	27989.09	30742.7	34932.63	31557.21	29616.06	31632.09	33083.78	33794.35	30466.85	33763.16	29068.83	28675.25	29427.55	31923.15	34176.54	30950.55	26997.54	25091.97	30850.1	26763.74	27288.6	30031.46	33162.75	31520.12	35968.04	32189.42	34088.74
EC:1.8.1.9	79006.56	78037.04	75237.99	77471.92	75205.4	73296.96	77921.65	75605.36	74937.35	76111.71	75289.35	75197.09	73784.01	76611.37	77143.35	76344.66	72973.94	77237.07	76305.65	74897.1	76871.1	75245.55	75397.56	76367.79	76470.64	76487.33	74983.61	74983.26	78110.13	75714.52	76285.18	77077.38	74124.75	75000.66	75200.93	76059.5	77504.24	74938.87	75127.35	75277.35	77056.92	76476.05	74574.34	75649.13	78516.44	76277.26	79636.37	75430.33	74393.11
EC:1.8.2.1	38.83	40.31	21.35	64.21	31.62	23.14	55.05	25.28	41.08	28.4	45.73	41.95	35.37	58.49	30.16	57.53	29.47	48.28	37.56	43.17	68.8	49.5	42.04	31.78	44.1	45.41	25.68	38.67	47.87	53.27	44.76	42.62	48.73	32.62	40.16	49.51	62.1	45.96	40.93	20	30.09	45.36	48.31	27.22	61.16	42.93	79.47	53.06	33.43
EC:1.8.2.2	3109.8	2492.61	2540.06	2616.14	2513.89	2103.88	2703.16	3010.02	2672.88	2459.93	2676.05	2174.17	2702.85	2651.35	2270.6	2636.49	2070.31	2738.64	2601.85	2141.31	3132.79	2545.69	2432.62	2851.32	3218.32	2597.04	2715.04	3291.16	3359.05	3616.07	3497.77	2382.76	2721.53	2626.64	2505.81	2277.43	3304.27	2783.45	1918.99	2277.54	2352.28	2177.26	2297.75	2501.85	2385.43	3162.85	2854.49	2920.88	3535.93
EC:1.8.2.3	77.02	43.48	30.49	52.64	59.34	50.78	92.87	47.19	55.65	30.62	26.63	70.72	53.05	83.05	37.42	43.14	31.85	55.41	33.62	44.06	59.48	39.95	51.55	39.3	119.47	43.88	26.4	46.17	40.45	58.46	42.52	39.36	53.74	45.48	36.9	43.15	63.16	49.76	48.16	42.61	34.28	42.5	54.02	66.81	44.39	76.68	60.19	53.29	164.28
EC:1.8.3.1	434.57	615.96	752.05	657.19	544.42	746.29	476.98	740.12	544.86	777.71	888.35	742.26	800.82	1053.82	1095.02	835.31	1559.66	619.77	605.65	515.95	430.81	535.11	1506.57	756.56	641.07	509.36	593.76	800.3	752.43	677.61	813.34	463.58	511.25	387.95	862.29	1592.29	450.43	602.01	700.83	1258.91	587.9	870.23	782.55	651.75	463	567.66	537.11	463.53	608.52
EC:1.8.4.11	50660.16	49138.16	48625.77	48571.12	46639.05	47968.36	49056.45	48887.44	48289.61	48777.04	48603.27	48565.31	48690.4	52347.25	50137.55	49131.38	48865.95	49318.7	49709.72	48343.31	48137.75	48234.41	50528.94	49480.54	50159.95	49217	48082.74	49966.53	51473.11	49595.52	51714.06	49568.32	47727.65	49522.1	48867.07	50684.62	50209.32	48775.69	48195.63	50014.83	49091.26	49278.92	48464.33	48844.34	48697.83	49500.28	50294.29	48443.99	48774.98
EC:1.8.4.12	50842.71	47968.09	48062.57	47928.3	46106.29	47209.95	48093.04	48589.13	48096.69	48254.32	47849.78	47617.27	48123.45	50828.18	48625.53	48439.24	47532.06	48920.01	49179.22	47561.73	47940.01	47847.09	48721.09	48747.59	49880.31	48792.88	47789.72	49672.04	51091.4	49245.59	50702.39	48955.17	47522.58	49420.97	48044.29	48562.56	49918.75	48285.35	47017.74	48706.54	47841.21	48004.81	46951.25	48092.9	47365.57	49128.36	49441.02	48014.74	49181.88
EC:1.8.4.2	6.16	0	4.08	2.1	1.78	1.1	2.18	2.67	2.14	0	2.58	2.57	2.08	8.31	2.2	7.86	2.36	6.52	6.56	1.19	3.37	5.16	2.92	0.82	4.12	4.39	0	2.52	7.65	3.49	12.31	2.88	3.75	1.9	2.49	4.11	6.12	1.06	3	3.88	1.32	4.36	3.06	7.42	1.97	2.87	6.27	1.11	0
EC:1.8.4.8	31031.18	30860.61	30407.9	28794.33	28934.74	30607.39	30468.46	30588.18	30288.5	30155.6	29831.17	30181.89	30518.07	33068.82	30759.44	31175.81	30512.13	30708.29	31377.72	30490.12	29481.6	30447.38	31261.35	30616.39	31726.08	29920.37	30263.26	32371.44	31137.48	31878.4	30506.03	29763.65	29529.65	30508.15	31201.13	30948.37	30486.9	30775.29	30438.75	32272.83	30964.11	30927.26	30994.14	31590.42	29148.72	30600.75	30682.51	29449.68	31771.98
EC:1.8.4.9	20.53	7.12	26.4	25.28	32.14	17.65	25.13	24.05	20.34	18.17	20.61	23.13	15.61	20.3	27.53	49.67	18.86	20.63	28.7	17.87	35.92	33.49	20.43	28.64	52.52	38.36	8.4	20.98	16.41	29.7	14.54	29.75	39.97	19.9	20.72	13.34	17.3	16.93	24.1	29.04	17.13	15.25	20.38	39.58	40.4	26.84	31.36	26.66	16.53
EC:1.8.5.2	2733.25	3302.89	2770.03	4390.79	3150.37	3009.48	4058.8	2854.65	3278.05	2952.76	2694.36	2590.75	2945.57	2649.49	3032.32	3906.1	2566.8	3117.95	3126	2750.75	3143.83	2864.85	3824.76	2965.33	3029.46	2711.62	3376.78	2681.64	2869.57	3238.67	2969.42	2737.03	3029.44	2583.09	2581.82	2673.45	2786	2925.8	3911.4	3868.94	3626.39	3261.02	4482.62	4061.25	3171.6	2505.08	4069.77	3077.94	2995.25
EC:1.8.5.3	235.82	374.41	219.93	575.78	329.28	289.8	567.84	239.12	321.66	254.29	191.9	181.38	241.8	188.16	295.55	461.05	185.71	301.95	256.24	200.97	303.37	197.39	538.08	256.39	215.77	238.34	321.74	157.83	213.59	264.6	265.75	200.74	220.09	205.94	197.16	226.11	237.65	261.32	445.85	416.52	397.97	324.58	564.96	415.57	314.6	140.31	514.71	271.6	172.3
EC:1.8.7.1	6152.99	6455.12	7748.69	5409.79	4916.62	9280.47	6175.01	5255.61	6324.43	5576.89	5986.68	6186.44	6032.48	6449.19	5456.7	6146.39	6762.15	5756.91	5920.94	6225.69	5615.41	5992.64	6348.71	5132.69	5301.12	4750.39	5337.21	6231.25	5168.32	5815.65	5206	4798.2	5289.67	6322.09	5761.61	5900.85	5871.09	5007.56	6704.18	6247.49	6015.1	5665.12	8785.05	6356.53	4389.34	4844.21	4672.98	5084.35	5957.13
EC:1.8.7.2	1735.31	2220.34	3357.72	1259.35	344.03	5467.19	1958.32	383.73	1573.03	897.64	1550.56	1618.02	1482.87	1925.89	1099.98	956.48	2353.05	1303.65	823.39	1876.78	1498.96	1102.33	2455.92	613.84	532.96	220.26	532.45	615.58	494.89	897.41	1070.35	806.19	564.01	2364.31	936.18	1901.09	1892.13	491.97	1971.97	1025.23	1634.45	921.22	4587.11	903.15	372.98	285.73	423.86	705.23	424.04
EC:1.8.98.1	1369.7	1375.13	784.07	1651.99	1093.46	923.68	1463.58	1115	1352.26	1296.53	1536.93	1625.1	1564.7	1303.16	1016.08	1389.2	1099.98	1574.59	1223.45	1241.89	1653.61	1571.1	1594.94	1426.91	1244.05	1762.34	1578.3	929.18	924.42	1247.08	1271.11	1942.5	1622.11	1376.57	1303.17	1468.17	1225.44	1186.31	1714.27	961.01	1660.36	1791.53	1488.74	1639.85	2214.28	1077.19	1323.11	1762.94	1250.94
EC:1.8.99.2	294.98	274.32	140.86	329.76	243.3	189.48	374.04	239.86	291.72	232.58	280.36	343.72	264.3	295.36	198.26	232.66	198	263.4	227.06	229.32	333.6	290.86	295.82	273.32	325.08	280.46	301.6	151.42	190.74	234.38	248.52	347	288.52	258.36	253.14	268.14	252.68	267.28	297.24	163.98	325.92	278.56	277.6	303.38	372.28	252.88	319.22	302.66	455.28
EC:1.8.99.3	273.93	263.64	128	313.44	233.22	187.08	346.19	232.3	286.01	220.62	272.06	335.58	254.94	278.9	175.88	204.77	188.16	262.13	221.58	217.79	319	284.41	276.04	267.32	322.5	274.98	296.4	147.92	181.98	227.23	235.64	340.92	280.6	254.08	237.92	261.26	238.26	252.46	269	149.62	280.24	272.93	242.12	292.26	359.46	252.24	265.91	286.38	448.17
EC:1.8.99.5	273.93	263.64	128	313.44	233.22	187.08	346.19	232.3	286.01	220.62	272.06	335.58	254.94	278.9	175.88	204.77	188.16	262.13	221.58	217.79	319	284.41	276.04	267.32	322.5	274.98	296.4	147.92	181.98	227.23	235.64	340.92	280.6	254.08	237.92	261.26	238.26	252.46	269	149.62	280.24	272.93	242.12	292.26	359.46	252.24	265.91	286.38	448.17
EC:1.9.3.1	192808.23	191999.77	184318.61	188113.05	184865.91	182682.45	189791.84	188307.52	185802.31	189348.7	187920.52	186729.84	186071.6	194154.03	193543.43	193245.42	187843.05	190704.18	192717.71	187117.3	189024.13	188214.25	190029.09	190282.96	196571.79	187105.19	186751.5	189929.9	193987.88	196821.31	188470.67	193517.43	182946.43	185982.97	188260.18	196700.34	192217.89	188631.11	188778.11	191473.1	195153.76	189570.34	185026.92	193654.47	189711.77	188327	195145.77	184501.26	196638.27
EC:1.97.1.4	36746.13	38096.23	42116.91	41918.2	41721.34	46725.49	42171.01	37041.98	39646.66	38152.92	39885.32	40284.51	39896.94	35615.22	37668.23	38144	41206.67	38044.18	35997.74	41864.36	40758	38969	38341.53	37013.86	37705.34	40089.66	39985.69	36553.63	34015.1	36143.61	37437.48	38474.07	41176.3	41118.82	38477.12	36529.59	38412.33	39770.65	40781.31	36008.51	39080.43	37997.37	42372.75	37850.12	39550.1	38469.71	36125.24	41438.23	36896.79
EC:1.97.1.9	11.82	12.25	8.37	9.48	9.58	7.84	21.31	3.56	11.43	13.16	8.16	12.81	8.62	7.83	17.9	25.48	10.03	3.77	9	7.76	13.47	8.05	16.84	9.41	4.55	8.23	8.4	7.14	16.66	12.87	6.91	6.24	8.12	8.54	14.21	5.13	10.17	15.86	11.03	15	30.32	5.99	24.75	9.28	8.46	2.16	34.49	16.39	7.93
EC:2.1.1.10	7365.06	8122.29	8324.89	9767.58	10650.23	8649.49	9480.41	8951.16	8632.93	8774.65	9048.77	8867.29	8813.51	7861.23	8232.85	9840.49	8764.86	8546.74	8711.14	9213.29	9560.17	8930.78	7765.56	8679.72	9450.05	9719.34	9578.38	9128.5	8262.52	8933.03	8008.71	9407.65	9501.46	8436.99	8906.35	7825.34	8507.86	9475.54	9223.59	8126.19	8729.39	8565.82	8879.65	9042.62	9417.09	9279.03	8635.87	9638.67	10043.47
EC:2.1.1.100	1.14	0	0	1.05	0.89	0	0.12	0.89	0	0.96	0	1.29	2.08	0	0	1.31	0	2.18	0.82	0	1.12	0	0	0.82	0	0	0	1.68	1.09	0.87	0	1.92	0	0	0.83	0	1.02	0	3.01	1.94	0	3.27	0	0	0.99	0	2.5	3.33	0
EC:2.1.1.101	0	2.37	2.03	3.16	0	1.1	0	0.89	0	1.91	0	0	0	0.92	1.1	1.31	1.18	0	0	1.19	0	0.32	0	0.41	0	0	0.3	0.84	0	0	0	0	0	0	0.83	0	0	0	1	0	0	2.18	1.02	1.24	2.22	0	0	0	0
EC:2.1.1.102	11.3	11.06	8.13	8.43	3.79	3.3	6.56	9.79	5.35	19.14	12.02	9.01	10.4	8.31	6.88	10.47	7.08	4.35	8.2	3.57	4.5	6.77	6.81	10.43	2.06	5.49	9.9	13.43	5.46	12.22	14.55	5.76	5.31	1.9	6.64	7.19	9.17	11.65	12.05	9.92	7.9	8.72	11.46	6.19	7.15	13.43	6.27	6.66	10.92
EC:2.1.1.103	203.86	125.3	180.02	123.52	130.42	171.62	119.59	162.33	142.33	172.46	148.01	105.3	120.73	192.6	124.64	108.57	126.59	126.44	168.12	123.09	108.82	146.06	91.14	163.89	184.78	113.52	142.42	151.8	230.42	169.04	184.74	102.42	143.14	201.13	161.43	94.57	145	139.03	121.35	284.39	153.35	144.71	148.17	195.33	89.98	190.58	155.57	84.33	222.75
EC:2.1.1.104	1890.93	2099.9	2338.77	2276.2	2315.78	2100.07	2374.9	2777.2	2743.78	2474.2	2390.49	2902.17	2504.71	2498.54	2631.82	2817.95	2718.89	2319.23	2596.3	2723.12	2396.89	2637.28	2076.79	2533.32	2536.07	2760.66	2709.32	2909.36	2347.72	2689.74	2419.31	2410.52	2772.14	2611.45	2673.49	2096.43	2519.91	2582.61	3165.96	2879.65	2418.94	3482.62	2245.3	3292.14	2496.14	2643.11	2284.22	2722.16	2917.34
EC:2.1.1.107	61384.17	61271.6	60245.75	57899.83	56256.24	61342.72	60312.01	58331.57	58475.28	57769.55	58369.66	59175.72	58437.69	65774.63	61628.17	58974.26	58601.86	59669.47	59687.7	58334.66	58367.36	58343.14	61930.03	59278.44	60815.05	58317.34	56942.69	59148.42	63590.67	59723.72	61848.58	58053.63	56712.51	58097	58887.11	61939.51	61361.98	57872.92	58229.83	60086.67	60193.91	59162.08	61641.47	58986.78	58483.07	59716.16	63200.7	57499.5	58490.26
EC:2.1.1.11	2368.49	2688.06	3665.48	1532.12	596.47	5719.52	2248.97	804.1	2011.37	1124.51	1835.74	1901.45	1975.63	2695.5	1659.3	1181.32	2528.67	1754.13	1416.74	2244.34	1816.4	1466.16	2853	1138.39	1070.56	673.11	863.38	1014.38	1384.63	1215.96	1642.06	1208.82	842.29	2581.28	1254.24	2239.51	2493.64	770.77	2190.3	1276.67	1852	1287.73	4914.21	1176.4	762.02	1120.74	952.77	1070.43	899.84
EC:2.1.1.113	111.98	143.99	189.17	131.83	131.3	135.68	168.73	155.49	84.83	131.53	131.59	145.56	144.22	161.72	134.88	164.61	126.5	127.99	172.43	162.36	162.4	126.2	147.35	133.93	157.31	120.27	118.71	146.57	186.91	110.55	168.34	121.89	135.54	122.68	135.22	95.21	136.82	129.08	180.55	208.4	165.11	178.97	211.59	231.5	124.19	143.9	177.94	120.9	107.11
EC:2.1.1.13	58293.05	58413.91	58248.46	58331.48	58236.09	58048.7	57516	58424.01	58067.47	57815.13	58298.56	57421.41	57975.52	60351	58648.93	56874.1	57828.33	57953.37	57847.84	57067.63	58666.4	57607.52	58373.1	58885.07	59605.37	58809.49	57690.72	58264.58	61164.52	58025.7	60403.67	57305.64	57752.31	57375.43	57315.73	58752.48	60467.16	58309.63	56167.61	57148.71	56949.38	57244.46	56319.91	56408.47	57444.37	60317.44	59105.67	57894.04	58259.14
EC:2.1.1.130	8706.57	8568.46	8462.4	8372.62	8113.53	7748.57	7728.84	8616.34	8268.91	8432.13	8370.21	8525.19	8271.77	10162.2	9530.13	8747.33	8694.28	8869.83	9032.65	8205.41	8201.69	8300.23	9379.63	8989.26	9368.23	8429.28	8098.25	8500.82	10508.36	8268.47	9824.81	8436.61	7879.94	8596.6	8394.87	9321.38	9267.44	8449.85	9226.07	9915.11	8575.57	9899.74	9243.93	9334.37	8573.48	8914.75	9772.52	7993.45	8261.19
EC:2.1.1.131	10870.74	11265.46	12452.78	9977.01	9015.59	13692.04	10143.34	9734.34	10419.05	9923.62	10422.64	10906.67	10337.03	12505.63	11152.68	10360.84	11731.03	10790.54	10501.38	10654.22	10111.18	9963.47	12423.01	10233.53	10425.08	9177	9383.07	9804.74	11551.42	9653.06	11478.34	9714.19	9093.06	11418.24	10029.86	11721.72	11534.64	9499.6	11913.4	11852.45	10749.93	11778.72	14361.63	10964.61	9452.35	9789.52	10688.41	9151.61	9327.24
EC:2.1.1.132	10500.86	10792.57	11912.36	9621.96	8486.31	13275.33	9665.61	9081.12	9898.21	9352.86	9956.63	10173.03	9849.31	12059.84	10644.2	9725.31	11079.5	10242.45	9916.16	10090.57	9745.11	9429.04	11850.86	9635.65	9944.49	8665.83	8736.21	9084.74	11088.33	9180.91	10939.65	9226.45	8545.87	11014.05	9332.34	11262.39	11196.67	8964.38	11327.24	11024.36	10209.64	10845.68	14120.39	10236.69	8996.43	9283.05	10179.4	8663.24	8757.45
EC:2.1.1.133	10499.47	10808.41	11875.17	9642.27	8528.51	13308.85	9706.41	9086.68	9868.27	9413.57	9939.92	10255.13	9856.75	12090.25	10646.6	9775.48	11112.79	10275.15	9877.15	10142.31	9770.19	9489.7	11896.52	9681.96	9966.5	8706.95	8771.11	9091.78	11029.51	9156.41	10918.13	9285.68	8573.62	11036.59	9370.51	11287.6	11186.81	9001.71	11102.61	11037.29	10256.96	10904.89	13391.35	10292.05	8983.26	9313.43	10296	8740.57	8739.34
EC:2.1.1.14	24377.07	24758.36	25423.31	23049.37	23128.78	25701.29	24741.65	23618.75	23731.21	23379.79	23071.43	24548.99	22778.21	26793.46	24890.77	25420.25	23626.58	25464.78	24412.14	23274.87	24211.87	23433.26	25378.09	24289.14	24917.21	24008.2	22521.78	25183.44	26162.5	25102.87	25395.83	23453.54	21802.54	24080.25	24129.39	23006.44	24941.93	23371.89	24674.33	26327.55	23962.28	25900.12	25965.26	25391.49	22913.17	23525.36	24965.39	22173.44	24143.71
EC:2.1.1.144	7908.01	7735.65	8034.62	7896.12	7661.9	7430.89	7536.03	7941.43	7758.97	7829.08	7988.75	8244.7	7766.67	9834.6	8704.97	8487.15	8200.18	8365.11	8243.95	7783.95	7832.29	7967.4	8441.23	8229.43	8836.15	8106.18	7680.3	8298.04	9762.55	8093.44	9010.6	7975.03	7455.93	7961.04	7684.49	8639.42	8712.09	8176.85	8698.97	9207.63	7936.72	9042.53	8749.29	8911.89	8081.44	8189.63	9026.94	7865.06	8154.73
EC:2.1.1.148	9859.04	11081.99	11672.06	10060.72	9963.21	13430.04	11375.93	9591.22	10593.44	9396.81	10320.79	11420.29	10844.85	10476.02	10467.18	10027.56	11397.99	10424.58	9670.6	11677.93	10461.38	10420.54	12000.39	9724.05	9321.49	10350.97	9745.73	9408.47	8850.6	9285.65	9505.35	10478.67	9564.72	11826.19	10206.47	10296.16	10558.28	9822.55	11813.2	9237.42	10150.59	11313.72	12698.07	10025.76	10892.66	9049.98	9326.48	10192.29	8405.96
EC:2.1.1.151	8054.8	7762.15	7567.6	7684.65	7248.11	7073.19	7099.03	7642.84	7483.78	7641.62	7508.74	7573.63	7377.03	9242.16	8614.28	7710.37	7767.85	8030.06	7942.89	7364.32	7614.24	7378.97	8568.22	8075.59	8463.38	7617.27	7104.26	7398.72	9545.04	7448.46	8886.54	7755.92	6959.25	7871.63	7377.92	8617.38	8594.12	7510.17	8157.3	8447.33	7595	8781.92	8122.21	8171.01	7727.82	8019.93	8881.87	7215.15	7243.55
EC:2.1.1.152	4290.66	3882.44	4161.84	3773.08	3833.17	3932.67	3496.93	3716.38	3710.64	4077.26	3987.5	3937.67	3841.38	4993.98	4766.53	3711.28	4296.99	4166.05	4081.06	3535.61	3737.05	3684.36	4526.79	4339.67	4356.66	3983.43	3627.09	4020.44	5389.84	3833.3	4841.03	3924.87	3354.2	3534.92	3846.75	4471.32	4105.6	3594.55	3582.59	4506.52	3681.52	4013.25	3558.55	3890.22	3561.12	4237.27	4535.82	3625.35	3780.4
EC:2.1.1.156	3.08	0.79	1.02	0	0	3.31	0	0	0	1.91	0	0	0	0	0	0	1.18	1.09	0	0	1.12	0.32	0.97	0.41	0	1.1	0.3	1.68	0	0.87	2.24	0	0	0	1.66	2.06	0	0	0	0.97	0	0	0	3.71	0.25	0	0	0	0.97
EC:2.1.1.157	30.79	32.14	41.16	40.02	41.34	22.8	37.15	33.69	27.12	56.14	28.93	37.94	33.83	44.29	27.34	43.16	25.55	39.83	50.98	34.15	24.7	36.72	15.72	26.75	24.37	37.65	25.8	27.7	21.13	20.95	35.25	35.04	18.75	39.49	32.62	29.8	36.33	26.47	35.44	32.77	20.66	35.22	24.13	25.16	41.91	35.8	32.6	39.23	31.27
EC:2.1.1.163	50933.3	52755	54093.33	51727.07	50739.64	56508.32	51829.41	50553.32	52136.32	51138.75	51410.05	51573.68	51157.1	49462.58	50398.59	49986.19	52291.12	50824.22	50420.71	51979.32	51320.35	50847.19	50952.48	50596.39	49258.61	50268.26	51187.36	49629.39	50192.26	49378.29	51256.16	50220.24	51325.81	52130.93	50764.48	50871.9	51528.59	50745.82	52480.86	51135.97	51989.87	51867.14	54001.91	50122.68	50091.46	50914.72	49505.03	50323.43	49354.83
EC:2.1.1.166	18946.63	17401.73	15602.28	17637.69	15615.42	15472.25	17502.62	16703.72	16474.55	17312.04	16894.67	16927.74	16653.42	20204.94	18004.01	17261.42	15747.1	17829.61	18075.41	17010.86	17702.92	16816.4	16942.78	17655.21	19479.05	17873.98	16213.47	16944.18	19904.79	18257.21	18575.61	19804.15	16135.79	18201.09	16336.64	18932.45	19070.28	17182.97	16436.32	15996.38	17813.42	16959.78	15503.71	17465.84	18487.52	17856.88	20121.96	17648.86	17813.59
EC:2.1.1.17	8918.17	9237.45	9399.95	9169.73	10085.91	8871.5	8969.13	8964.88	8710.5	9621.8	9296.77	9531.71	9262.91	9514.15	10331.49	9815.3	10257.07	9478.13	9559.19	9671.57	9087.66	9405.73	10393.47	9956.94	9465.87	9928.34	8928.35	8980.44	9795.04	9305.06	9433.67	10810.4	8794.53	12164.16	9620.99	9805.94	8895.4	9926.4	10413.92	10440.06	9741.33	10806.15	8851.23	9734.16	9953.27	9169.65	9105.61	8793.58	8342.77
EC:2.1.1.170	41789.63	42462.3	41744.36	41403.23	40483.38	42281.57	41118.99	41158.35	41745.52	41389.67	41070.81	41515.19	41355.41	39878.41	41690.93	41071.2	41419.74	41820.47	41233.85	41571.91	41380.67	41419.45	41463.22	41224.98	40472.92	41153.98	41314.51	39846.98	41419.51	41424.13	41423.71	42008.33	41381.14	42097.65	41075.38	41964.47	41738.44	41260.59	42615.27	41797.92	42664.44	42891.94	41636.34	41703.41	41843.45	40926.81	41663.02	40886.38	40641.25
EC:2.1.1.171	16072.76	15397.79	15578.21	15345.67	15327.94	14919.67	15006.41	15692.95	15526.05	15990.65	15262.68	15932.42	16487.59	17684.29	17086.55	16518.4	15869.82	17020.92	17035.99	15826.79	15285.68	16111.78	16615.7	16716.79	17120.7	17222.6	15774.95	16558.98	18726.63	16240.13	17570.93	16698.77	15826.27	16303.68	15864.97	16161.13	15987.26	16089.42	17153.56	18255.57	16072.2	18113.42	14740.92	17847.52	16387.22	16687.75	17001.64	16197.15	15866.09
EC:2.1.1.172	4341.99	4236.33	4488.96	4856.96	4182.95	4656.66	4458.54	3801.38	3980.99	4314.91	4377.84	4300.3	4345.23	6001.76	5080.35	4257.79	4441.26	4583	4388.83	3741.7	4322.8	4199.97	5259.27	4565.12	4916.96	4559.28	3771	4171.44	6593.25	4220.86	6406.55	4329.27	4041.48	3770.12	3881.62	5145.57	5178.84	4349.2	3994.08	4556.71	3898.14	4356.54	4151.68	4332.54	4112.94	4388.44	5914.06	4370.3	3727.48
EC:2.1.1.173	1197.13	960.32	865.01	1279.3	856.28	1010.36	1406.34	1022.07	1066.69	1018.36	1032.3	1141.74	1247.85	1532.06	988.03	1092.34	877.5	1260.2	1132.51	1090.15	1187.44	1203.04	1055.98	1072.18	1114.85	1198.62	945.54	1080.11	1956.74	1119.61	2300.79	1266	1334.97	1020.21	954.96	1232.24	1608.23	1271.8	983.47	930.12	919.52	1252.98	907.24	953.08	1221.16	1096.66	1736.36	1344.85	1107.08
EC:2.1.1.174	13.36	3.56	10.92	14.74	6.92	18.16	38.25	3.34	38.54	36.11	5.37	12.33	4	218.7	5.23	11.1	5.9	7.7	31.45	5.96	6.45	29.29	32.2	9.21	4.63	16.75	6	8.82	180.24	12.75	46.7	5.42	9.37	4.5	6.21	7.18	10.69	92.72	4	12.09	9.57	5.99	25.58	36.49	11.19	29.47	21.95	6.67	5.73
EC:2.1.1.176	49696.26	49155.92	47864.14	46671.96	46721.21	47051.02	48389.47	47961.15	47351.05	47838.5	47755.46	48607.93	47485	52693.99	49960	48776.7	47205.14	49098.59	49171.04	47618.61	47325.14	47977.96	49904.64	49034.76	50635.73	49126.16	47241.31	49315.09	50763.95	49110.99	50124.89	49396.76	46546.58	49077.18	48369.46	49844.57	49028.34	48364.97	47787.03	48933.33	49151.3	48804.83	47258.83	48835.28	48598.83	48739.81	50959.52	47323.09	48083.49
EC:2.1.1.177	27470.68	26134.84	24027.21	25760.74	24691.45	22721.68	25747.11	26162.99	25071.83	26119.5	25547.54	25733.68	25620.44	27252.05	26569.85	26443.55	24731.29	26910.49	27029.69	25568.94	26264.7	25737.01	26115.37	26775.97	27531.95	26681.67	25419.96	26579.53	27675.89	27849.34	27019.2	28200.05	25272.19	26562.72	26201.9	27015.27	26801.09	26504.68	25681.14	26014.84	26807.34	27144.64	23624.85	26663.51	27201.6	26360.64	27983.04	26011.61	26975.55
EC:2.1.1.178	42.62	50.6	23.64	35.28	31.02	29.18	67.21	15.36	58.87	62.42	36.73	50.93	24.28	232.53	21.73	32.01	40.68	35.94	64.25	27.4	43.49	55.05	53.6	28.45	18.02	34.28	35.4	17.64	192.81	22.78	69.65	52.93	31.24	45.24	29.42	40.55	36.64	98.02	24.56	18.87	59.65	26.7	49.03	47.01	46.7	40.99	42	37.2	18.35
EC:2.1.1.179	42.11	78.27	14.26	26.66	33.63	17.64	27.31	18.69	32.1	34.44	47.26	43.31	22.88	17.52	16.5	20.49	56.6	30.44	59.04	40.5	37.04	30.92	38.24	27.02	18.54	27.4	40.8	12.6	18.57	11.33	32.08	73.9	33.75	58.44	36.48	57.16	30.54	15.53	26.07	9.7	89.62	32.7	34.66	14.85	50.65	9.28	32.58	43.66	22.33
EC:2.1.1.180	0	0	0	0	0	0	0	0	0	0	0	0	0	0	0	0	0	0	0	0	0	0	0	0	0	0	0	0	0	0	0	0	0	0	0.83	1.03	0	0	0	0	0	0	0	0	0	0	0	0	0
EC:2.1.1.181	300.24	243.01	171.09	272.85	164.78	288.26	305.17	158.86	246.05	223.63	176.07	201.97	233.18	559.59	299.12	221.68	149.56	218.12	277.9	185.46	272.77	290.7	237.92	183.41	295.85	223.52	181.8	228.57	803.89	226.39	581.43	279.29	266.04	196.77	186.92	346.94	358.01	274.61	154.75	150.4	210.68	149.44	176.82	223.69	234.64	197.54	741.28	320.37	188.63
EC:2.1.1.182	44585.58	44954.66	44831.34	44497.02	44604.87	45023.81	44853.22	44615.97	44776.16	44551.61	44393.71	44746.67	44434.99	43989	44558.4	44490.01	44417	44688.29	44584.83	44848.92	44537.21	44586.43	44387.91	44606.58	44525.51	45075.58	44841.21	44548.91	44495.65	44322.28	44892.27	44754.06	44826.87	45089.34	44659.34	44188.81	44607.72	44881.95	45124.83	44711.52	45097.53	45324.04	44478.05	44709.95	44826.69	44632.54	44651.31	44558.13	44167.91
EC:2.1.1.184	173.27	203.39	244.24	199.36	282.84	270.4	182.31	242.46	239.79	274.3	230.87	269.86	234.33	325.47	227.07	326.96	241.45	230.65	309.59	272.5	197.7	294.32	178.53	280.1	327	214.49	264.22	298.14	245.17	316.33	246.7	211.49	287.05	215.19	261.47	218.02	186.31	288.85	288.87	377.69	293.66	268.5	321.2	366.08	200.47	270.3	280.29	227.52	348.09
EC:2.1.1.185	41552.81	42140.19	41606.39	41130.82	40319.25	42082.9	40676.19	40996.83	41487.65	41182.45	40898.83	41207.86	41105.98	39712.79	41447.31	40739.35	41156.36	41527.91	41126.54	41247.92	41132.17	41085.73	41111.62	41057.51	40171.85	40642.1	41024.21	39697.53	41190.72	41176.5	41156.8	41407.16	41148.6	41797.05	40841.71	41503.81	41367.06	40992.23	42321.06	41784.5	42537.04	42697.03	41496.72	41541.88	41431.32	40718.56	41469.33	40487.15	40387.18
EC:2.1.1.186	2526.13	2457.58	2613.04	2718.8	2589.08	2706.93	2870.65	2127.41	2505.9	2662.47	2426.87	2709.97	2347.78	2837.7	2723.17	2491.85	2275.74	2892.81	2393.48	2328.75	2735.23	2705.63	2549.93	2486.01	2910.08	2857.98	2238.91	2471.14	3411.3	2568.81	3707.4	2788.76	2509.52	2455.48	2290.19	2409.92	2890.25	2727.46	2525.91	2176.78	2332.34	2680.2	2186.16	2712.88	2712.09	2354.47	3158.5	2794.04	2434.67
EC:2.1.1.187	942.39	1118.32	1178.64	993.68	1176.56	1063.45	1044.52	1282.74	1176.56	1221.55	1125.12	1367.15	1181.72	1419.42	1257.26	1487.21	1310.08	1186.82	1397.68	1191.7	956.63	1288.5	1160.43	1235.28	1204.22	1171.4	1282.24	1391.35	1771.36	1197.82	1601.98	1065.08	1302.2	986.08	1400.09	1151.44	1028.53	1372.77	1469.25	1712.89	1218.02	1701.19	1349.91	1525.62	1132.28	1141.23	1648.31	1152.48	1265.94
EC:2.1.1.188	39.02	47.44	63.99	33.69	52.68	52.97	41.52	49.87	70.64	67.93	60.11	80.99	58.27	59.05	45.14	69.28	63.64	56.47	76.27	69.1	40.4	57.97	44.75	81.02	64.88	50.42	79.21	76.36	53.6	56.78	67.13	47.03	68.71	53.06	72.13	54.42	53.95	82.53	60.23	96.81	72.5	76.24	58.09	73	35.49	67.08	63.96	42.21	73.89
EC:2.1.1.189	100.64	103.43	142.31	100.39	121.64	128.69	136.03	117.9	153.23	144.88	120.59	153.14	111.16	349.12	95.11	165.81	115.73	119.92	162.8	137.19	93.82	144.37	134.8	145.07	122.72	130.2	131.01	160.02	286.48	142.56	192.72	101.73	139.73	99.57	135.42	114	116.94	232.43	111.06	201.35	133.71	158.5	138.03	179.38	103.89	169.57	131.46	123.12	155.73
EC:2.1.1.190	39186.93	37288.67	36817.17	38250.33	35036.09	37927.55	37466.62	36593.32	36794.93	36762.11	37015.93	36036.58	36087.97	36772.8	35978.64	36381.03	35461.06	37248.29	37006.94	36897.86	38207.73	35906.05	35623.9	36180.24	37771.4	36037.44	35794.73	35580.52	37418.06	37680.37	36316.52	38588.82	35928.88	37536.8	35262.31	37333.54	38095.57	36094.32	36381.17	34781.35	37538.38	35548.67	37658.8	36325.49	37157.17	36618.84	38221.39	36814.91	38083.23
EC:2.1.1.191	45788.71	44924.17	42209.63	48256.64	44887.58	42831.53	44939.11	43357.93	44318.78	45211.74	45218.98	42832.89	43337.52	41622.89	42548.52	42086.8	41108.81	43168.03	43552.54	43908.35	46453.4	43981.1	38859.99	43520.27	45969.46	44087.12	44461.56	41258.9	46402.48	44710.67	43772.54	46101.43	45232.81	41060.39	41383.8	45245.25	46176.62	44690.21	40651.84	37233.02	44377.1	39545.27	40061.46	40980.31	45444.7	46951.46	47760.01	45885.03	47387.79
EC:2.1.1.192	48472.85	48343.4	47839.73	48960.91	47794.82	48175.68	49188.36	48101.79	48687.73	48460.78	48046.59	48710.5	48132.49	47891.46	48203.3	48863.93	47768.92	48575.27	48570.16	49095.47	48689.29	48540.05	47318.53	47987.56	49446.19	49072.95	48607.34	48384.52	48042.53	48879.53	48069.4	49624.7	48575.4	48773.93	48051.11	47981.78	48472.97	48830.81	48989.42	47617.99	49202.27	48692.49	47914.38	49173.86	48933.57	48327.91	49171.41	48900.87	49480.24
EC:2.1.1.193	40141.52	38854.68	38558.21	39156.8	37679.15	38890.12	40145.92	38138.6	38596.74	38142.57	38316.76	39078.63	38541.18	40100.66	38808.91	38694.74	37701.34	39040.41	38472.2	39042.21	39018.91	38443.86	38747.13	38321.86	39980.62	39634.23	38233.97	38700.3	39364.31	38815.34	39174.19	39723.39	38131.46	39535.71	38181.1	38847.97	39592.18	38482.43	38119.11	36894.09	38472.37	37939.39	38555.85	38217.71	39430.27	38935.01	40103.6	39445.09	38547.31
EC:2.1.1.195	4861.7	5679.2	6272.74	4725.55	3288.49	8316.06	5137.45	3855.77	4907.32	3721.59	4547.71	5006.43	4677.03	5809.95	4511.43	4473.77	5261.34	4648.88	4171.66	5298.87	4936.9	4374.6	5854.39	3778.92	4003.64	3438.73	3733.3	3438.27	4588.16	3966.28	4978.34	3892.27	3889.32	5706.54	3940.9	5547.41	6070.97	3917.89	5804.49	4552.53	4949.09	5270.41	8297.26	4718.23	4113.2	3673.48	4903.5	4059.63	3416.95
EC:2.1.1.196	1693.65	2131.55	3279.86	1243.86	294.95	5444.96	1951.1	355.36	1493.12	797.52	1465.56	1566.33	1458.41	1916.22	1060.96	943.35	2275.85	1292.94	766.82	1829.11	1477.15	1051.36	2437.5	561.04	507.92	197.14	472.64	545.69	459.55	849.37	1016.55	761.82	507.77	2318.94	870.28	1824.16	1880.26	444.42	1943.91	996.91	1544.67	888.15	4581.47	863.99	354.57	260.27	404.37	671.6	381.73
EC:2.1.1.197	4907.23	5932.86	3568.72	4794.2	4126.53	3828.9	5618.04	4639.82	4650.07	4301.67	4416.02	4766.52	4190.44	6308.52	5209.63	4491.28	3477.54	4658.98	4480.37	4258.15	5044.23	4830.63	4847.86	4740.51	4926.89	4366.71	4115.43	3844.56	5825.8	4663.59	5920.58	5094.69	4212.48	3818.49	4470.26	6037.54	5919.99	4581.33	3422.02	3446.49	5404.14	3926.44	4234.11	3678.12	5380.94	4693.08	7170.71	4356.25	3917.4
EC:2.1.1.198	49220.29	49345.5	46602.26	46757.65	45480.09	46493.41	47166.57	47308.24	47236.39	47006.65	46904.58	46453.12	46374.71	46300.9	46996.97	46370.22	45469.98	47265.99	46820.56	46132.67	47500.34	46801.23	46512.12	46981.91	46619.91	45639.16	46398.99	45623.34	47440.93	47970.58	46665.69	47322.76	46291.93	46278.29	46592.64	48531.77	47586.12	46479.76	45939.59	45734.52	48625.41	46243.81	46292.56	45812.06	47446.61	46791.79	48717.28	45885.9	46918.41
EC:2.1.1.199	44798.55	45230.73	45092.24	44753.97	45081.19	45276.75	45150.4	44885.15	45006.95	44800.84	44669.1	45012.91	44689.72	44250.1	44803.59	44804.23	44672.15	44960.9	44864.1	45114.27	44771.79	44865.69	44712.24	44880.73	44783.29	45306.21	45061.22	44800.05	44714.28	44568.87	45120.33	44959.53	45044.31	45304.11	44940.2	44364	44818.47	45115.97	45405.1	45039.16	45304.92	45593.8	44843.07	45009.87	45079.79	44882.68	44889.53	44784.74	44381.03
EC:2.1.1.200	1787.45	1674.63	1495.73	2103.92	1633.86	1778.61	2320.43	1635.23	1735.67	1606.73	1615.76	1673.35	1889.38	2091.73	1705.89	1897.03	1382.54	2064.61	1848.05	1679.9	2050.71	1896.62	1755.8	1807.03	2053.64	2038.12	1710.03	1723.35	2802.33	1869.82	2893.76	2078.99	1862.22	1648.36	1610.8	1931.94	2188.52	1957.92	1676.19	1644.01	1707.79	1842.85	1616.46	1750.24	1997.76	1804.83	2662.72	2040.14	1652.41
EC:2.1.1.201	50933.3	52755	54093.33	51727.07	50739.64	56508.32	51829.41	50553.32	52136.32	51138.75	51410.05	51573.68	51157.1	49462.58	50398.59	49986.19	52291.12	50824.22	50420.71	51979.32	51320.35	50847.19	50952.48	50596.39	49258.61	50268.26	51187.36	49629.39	50192.26	49378.29	51256.16	50220.24	51325.81	52130.93	50764.48	50871.9	51528.59	50745.82	52480.86	51135.97	51989.87	51867.14	54001.91	50122.68	50091.46	50914.72	49505.03	50323.43	49354.83
EC:2.1.1.206	9.24	14.23	6.1	17.9	19.64	12.14	7.65	16.03	12.84	19.14	11.17	10.29	10.4	7.39	12.11	13.07	11.78	10.86	15.58	16.68	20.21	18.03	10.7	20.46	13.39	9.86	25.2	17.62	13.13	13.11	10.08	9.6	19.99	11.36	20.72	8.21	16.29	10.58	15.06	23.23	14.51	14.16	40.75	12.37	23.66	16.28	10.03	14.44	12.63
EC:2.1.1.207	20478.59	19709.32	18636.97	18963.91	16124.77	20744.57	19655.37	17593.08	18461.7	17786.51	18222.55	18165.45	18244.07	22140.69	19100.7	18320.36	17731.27	19238.32	18756.6	18599.99	19159.05	17812.55	19848.1	18102.68	19923.71	17812.66	16588.48	17321.79	20282.63	18848.06	19510.45	20098.69	16185.47	19950.85	16909.94	20638.18	21014.67	17252.77	18216.12	16982.33	19411.61	17811.58	20720.65	18293.49	18834.9	17967.06	20863.23	18171.3	18016.81
EC:2.1.1.210	707.08	578.83	414.37	310.69	348.41	308.08	337.64	483.61	535.75	366.98	395.08	369.52	530.74	803.76	636.95	279.1	283.45	497.68	677.82	446.2	379.73	442.38	460.33	617.43	622.03	497.23	441.34	508.71	961.95	401.11	651.13	491.89	370.7	289.91	432.04	434.4	643.75	369.26	285.09	322.07	364.51	424.79	365.82	360.46	439.29	889.14	600.43	445.76	560.38
EC:2.1.1.215	9.24	14.63	10.67	17.9	19.64	12.69	7.65	16.03	12.84	19.14	14.6	10.29	10.4	7.39	15.96	13.07	11.78	12.49	18.45	16.68	20.77	18.03	11.67	20.46	14.42	9.86	25.8	17.62	13.68	13.11	11.2	10.08	21.24	11.36	21.13	8.21	16.29	11.64	19.08	23.71	17.15	14.7	66.73	12.37	26.12	16.28	10.66	14.44	13.6
EC:2.1.1.216	9.24	14.63	10.67	17.9	19.64	12.69	7.65	16.03	12.84	19.14	14.6	10.29	10.4	7.39	15.96	13.07	11.78	12.49	18.45	16.68	20.77	18.03	11.67	20.46	14.42	9.86	25.8	17.62	13.68	13.11	11.2	10.08	21.24	11.36	21.13	8.21	16.29	11.64	19.08	23.71	17.15	14.7	66.73	12.37	26.12	16.28	10.66	14.44	13.6
EC:2.1.1.217	331.89	452.54	301.41	635.01	386.8	458.84	603.98	291.34	355.83	331.91	284.34	329.83	364.06	400.83	467.7	555.69	272.46	407.06	371.11	314.61	435.9	382.75	570.2	329.9	370.12	387.06	365.09	243.05	742.11	342.05	713.01	379.83	443.48	306.71	313.38	468.79	458.83	359.14	482.6	421.95	475.23	447.51	558.87	489.89	444.29	274.31	1069.82	514.85	230.1
EC:2.1.1.219	4477.92	6563.21	6918.13	5741.82	7720.27	6832.31	5519.06	6391.13	6889.77	6814.61	6331.03	6522.84	6854.78	4612.47	6658.11	6564.82	7316.41	6106.05	6323.29	6304.3	5719.67	7071.23	5798.5	6500.97	5612.62	6459.02	7438.09	6210.91	5894.41	6019.31	6182.07	5447.46	7455.55	5864.39	6804.8	6066.18	5094.5	6849.27	7714.68	8138.43	7318.5	7748.64	5930.9	7323.07	6055.09	6678.65	5264.98	6195.81	6282.13
EC:2.1.1.220	4477.92	6563.21	6918.13	5741.82	7720.27	6832.31	5519.06	6391.13	6889.77	6814.61	6331.03	6522.84	6854.78	4612.47	6658.11	6564.82	7316.41	6106.05	6323.29	6304.3	5719.67	7071.23	5798.5	6500.97	5612.62	6459.02	7438.09	6210.91	5894.41	6019.31	6182.07	5447.46	7455.55	5864.39	6804.8	6066.18	5094.5	6849.27	7714.68	8138.43	7318.5	7748.64	5930.9	7323.07	6055.09	6678.65	5264.98	6195.81	6282.13
EC:2.1.1.222	18837.7	19222.44	16576.91	17765.29	16791.05	16083.86	18019.59	17066.18	17203.1	17599.51	17434.63	18050.03	17352	21298.95	19594.75	16907.98	16502.63	18550.86	18397.76	17214.22	17834.34	17951.03	18720.87	18792.47	18850.26	18702.98	16555.75	16725.47	21510.71	17578.94	20722.46	19427.33	16262.25	17697.4	17213.66	19491.75	20046.02	17716.03	16554.07	16444.49	17911.1	18177.96	16111.66	16571.93	19207.28	18940.77	20935.6	17164.58	16289.67
EC:2.1.1.223	4706.15	3387.88	3069.14	3340.13	2943.09	2494.16	3406.35	3815.39	3384.98	3456.6	3413.34	2665.06	3340.4	3345.46	2645.29	3314.41	2515.91	3459.61	3379.67	2682.42	4021.81	3167.05	2809.5	3372.45	3839.18	2902.28	3174.06	4007.33	3829.35	4383.52	2831.44	3054.8	3083.56	2890.61	3128.74	3121.29	3521	3165.76	2068.77	2413.46	2771.46	1904.73	2750.22	2665.25	2926.84	3660.52	3413.99	3302.15	4461.52
EC:2.1.1.224	1.03	3.95	2.04	6.31	6.25	4.41	5.46	3.56	4.28	3.82	1.72	2.58	7.28	0.92	3.3	3.93	4.72	6.52	1.64	3.57	6.74	5.16	9.71	4.09	5.15	9.87	1.2	3.36	5.46	5.23	7.84	4.8	10	1.9	4.97	8.22	7.12	4.23	4.01	7.75	2.64	9.81	3.06	13.61	11.83	3.83	8.77	6.66	6.8
EC:2.1.1.226	32974.64	34523.75	35786.31	34070.63	34195.11	36457.22	32781.18	33590.88	34688.92	34442.45	34151.49	35233.5	34279.71	32381.07	34995.06	33991.45	35717.43	34395.26	34127.99	35209.31	33131.12	34284.65	34756.73	33887.36	33030.27	34318.14	34487.27	32609.99	33103.42	33091.68	33811.51	34265.35	34803.58	35663.69	34272.78	34088.7	33113.22	34413.75	37272.22	36473.61	35739.81	37390.72	35599.8	35893.06	34229.13	33788.19	33280.35	33581.27	33051.9
EC:2.1.1.227	32974.64	34523.75	35786.31	34070.63	34195.11	36457.22	32781.18	33590.88	34688.92	34442.45	34151.49	35233.5	34279.71	32381.07	34995.06	33991.45	35717.43	34395.26	34127.99	35209.31	33131.12	34284.65	34756.73	33887.36	33030.27	34318.14	34487.27	32609.99	33103.42	33091.68	33811.51	34265.35	34803.58	35663.69	34272.78	34088.7	33113.22	34413.75	37272.22	36473.61	35739.81	37390.72	35599.8	35893.06	34229.13	33788.19	33280.35	33581.27	33051.9
EC:2.1.1.228	44544	44949.92	44835.41	44465.94	44587.48	45032.63	44835.74	44604.85	44793.81	44558.33	44400.59	44771.74	44443.83	43993.61	44539.67	44485.44	44419.94	44684.51	44604.93	44863.21	44494.53	44577.42	44382.57	44617.63	44481.2	45062.45	44889.22	44559.4	44494.55	44323.17	44921.37	44731.99	44821.87	45092.65	44677.58	44187.8	44609.77	44900.47	45134.35	44756.54	45114.02	45357.23	44489.26	44711.85	44784.34	44624.86	44637.49	44531.48	44127.08
EC:2.1.1.234	5.13	4.48	3.72	7.02	6.25	2.94	6.93	5.05	3.92	3.19	5.15	2.14	4.16	6.14	4.77	39.22	8.64	4.7	3.01	3.97	3.74	2.47	4.54	6.14	3.78	1.83	3.9	2.8	3.64	2.9	3.73	1.6	0.83	4.74	8.57	4.45	4.07	2.82	5.69	5.16	3.51	6.17	4.42	7.84	5.84	1.6	2.09	1.48	3.24
EC:2.1.1.235	0	0	0	0	0.89	0	2.19	0.89	0	0	0	0	0	0	0	0	1.18	0	0	0	0	0.32	0	0.41	1.03	0	0.3	0	0	0.87	0	0	0	0.95	0	0	0	0	2.01	0	0	1.09	1.02	0	1.24	0	1.25	0	0
EC:2.1.1.242	727.12	607.19	377.17	643.24	382.01	527.75	693.37	436.92	533.62	547.31	515.81	524.5	594.06	853.63	503.01	484.52	389.36	582.04	565.79	447.61	642.42	592.27	608.68	506.27	518.31	568.8	428.91	393.73	1075.96	505.91	836.73	633.3	531.77	524.19	448.46	735.1	731.14	552.82	464.9	373.61	514.48	491.71	473.69	400.14	642.62	472.29	1088.42	678.58	475.64
EC:2.1.1.245	279.85	301.23	183.13	371.51	251.71	216.12	317.52	243.5	292.05	299.07	334.73	372.38	353.82	295.85	236.69	346.29	254.47	366	267.4	285.93	350.45	348.02	352.86	316.78	275.05	419.67	350.7	213.77	211.15	285.93	297.7	442.42	357.2	310.36	292.64	325.23	269.84	273.08	422.47	231.53	376.67	454.63	350.37	378.93	499.39	241.22	310.12	401.15	260.58
EC:2.1.1.246	0	6.32	3.05	0	1.78	3.31	4.37	0.89	3.21	4.79	1.72	7.72	3.12	0.92	4.4	9.16	5.9	0	4.1	0	3.37	2.58	5.83	1.64	1.03	3.29	3.6	0.84	7.65	4.37	1.12	2.88	2.5	5.69	4.97	1.03	0	3.17	4.01	3.87	1.32	6.54	8.15	1.24	0.99	1.92	7.52	3.33	4.86
EC:2.1.1.250	2874.19	2369.44	3098.32	3000.65	2099.31	3646.55	1743.49	2600.14	2052.48	3173.71	3776.63	2094.74	3300.54	5992.07	4614.51	2488.45	5713.22	2235.62	2464.79	1845	1890.51	2177.8	6036.16	3210.4	3467.03	1789.38	1988.02	2600.51	4753.73	2867.86	4286.21	1749.8	1832.69	2073.87	2850.65	6672.09	2825.18	2251.47	1706.48	5245.87	2527.76	2100.94	3107.8	2341.64	1473.77	2894.99	3010.58	1792.77	2516.98
EC:2.1.1.254	2.83	2.58	3.29	5.96	4.32	3.31	2.73	3.78	2.15	4.32	3.85	5.88	2.08	3.22	3.6	6	5.88	4.88	4.94	5.65	4.48	4.5	2.1	4.68	2.84	6.02	3	2.73	2.73	3.08	2.61	3.36	1.56	4.59	2.91	3.93	2.53	4.57	4.01	3.87	2.97	6.26	3.05	4.96	5.36	2.72	3.75	5.47	3.65
EC:2.1.1.255	54.99	51.25	66.05	58.33	67.35	50.55	53.83	61.59	44.6	46.1	67.72	94.29	82.52	61.91	56.78	98.95	63.87	69.25	68.14	60.34	55.28	67.21	53.23	57.07	60.51	57.01	62.5	72.19	65.24	45.52	62.86	55.84	69.87	67.19	46.86	51.18	47.94	47.27	73.75	84.99	66.15	86.97	54.28	74.95	71.01	68.06	60.19	63.12	42.33
EC:2.1.1.257	79.05	98.04	51.81	83.19	35.72	37.53	86.31	75.7	97.4	59.3	64.41	59.13	92.62	91.35	64.96	48.38	35.36	74.92	87.75	52.42	72.96	69.56	86.58	80.2	60.76	73.42	74.41	75.52	91.9	41.06	40.28	107.49	74.96	68.22	66.32	121.15	116.04	99.47	48.19	35.82	55.37	57.73	65.21	22.27	78.84	100.61	107.88	82.2	72.91
EC:2.1.1.258	103.31	118.21	56.12	129.29	85.03	61.11	115.17	88.35	109.35	104.15	125.17	139.2	120.24	101.89	77.43	90.69	85.88	115.49	96.91	91.15	134.48	127.47	130.58	123.26	69.19	121.85	136.86	57.3	74.08	83.31	102.45	156.68	126.06	103.13	105.09	115.64	105.88	101.42	124.96	64.87	131.62	127.54	113.72	106.73	177.01	74.05	107.36	129.7	77.67
EC:2.1.1.260	9.24	14.23	6.1	17.9	19.64	12.14	7.65	16.03	12.84	19.14	11.17	10.29	10.4	7.39	12.11	13.07	11.78	10.86	15.58	16.68	20.21	18.03	10.7	20.46	13.39	9.86	25.2	17.62	13.13	13.11	10.08	9.6	19.99	11.36	20.72	8.21	16.29	10.58	15.06	23.23	14.51	14.16	40.75	12.37	23.66	16.28	10.03	14.44	12.63
EC:2.1.1.264	1197.13	960.32	865.01	1279.3	856.28	1010.36	1406.34	1022.07	1066.69	1018.36	1032.3	1141.74	1247.85	1532.06	988.03	1092.34	877.5	1260.2	1132.51	1090.15	1187.44	1203.04	1055.98	1072.18	1114.85	1198.62	945.54	1080.11	1956.74	1119.61	2300.79	1266	1334.97	1020.21	954.96	1232.24	1608.23	1271.8	983.47	930.12	919.52	1252.98	907.24	953.08	1221.16	1096.66	1736.36	1344.85	1107.08
EC:2.1.1.265	45.19	54.42	21.43	35.09	20.76	42.61	56.27	21.74	76.18	57.79	31.27	34.83	24.8	243.91	33.47	42.93	23.79	36.3	59.47	26.41	29.83	55.47	78.39	34.58	31.06	44.71	32.6	24.08	211.04	36.91	64.04	37.42	26.04	26.62	32.61	37.99	34.46	121.29	29.77	35.8	54.61	33.23	56.5	49.5	42.73	46.89	44.94	42.04	29.37
EC:2.1.1.266	11488.59	11620.24	9415.52	10122.09	9116.99	9082.95	10289.05	9851.8	9848.41	10142.75	10022.87	10035.86	9771.92	13344.36	11400.49	9563.62	9379.71	10619.99	10746.42	9684.93	10102.51	9993.8	11162.75	10901.5	10972.18	10073.74	9139.94	9444.15	12947.04	10004.89	12124.98	11252.36	9090.73	10358.23	9613.88	12383.53	11871.38	10005.96	9258.37	9760.94	10645.78	10423.85	9193.47	9470.6	10944.61	10757.48	12515.13	9606.76	9175.31
EC:2.1.1.268	45.18	41.91	38.6	27.39	24.11	27.6	31.69	34.73	33.19	44	36.06	19.28	18.73	28.6	24.23	11.76	21.21	32.55	26.24	42.9	24.7	21.9	23.36	30.28	56.65	16.43	25.2	34.4	30.63	21.84	21.25	24	31.23	24.62	20.72	41.06	25.44	41.26	26.11	12.59	26.36	11.99	29.55	22.27	33.49	24.92	42.66	34.44	80.7
EC:2.1.1.269	12.32	6.33	3.05	5.27	11.6	7.73	6.55	13.36	9.63	5.74	4.29	11.57	6.24	19.38	8.81	7.85	15.32	5.43	12.3	14.3	3.37	18.03	4.86	8.19	15.45	8.77	8.4	19.3	7.66	16.6	6.71	9.6	5	5.68	13.26	5.14	11.2	10.58	12.05	12.59	15.82	13.07	17.32	28.45	15.77	12.46	10.04	8.89	28.2
EC:2.1.1.271	10499.47	10808.41	11875.17	9642.27	8528.51	13308.85	9706.41	9086.68	9868.27	9413.57	9939.92	10255.13	9856.75	12090.25	10646.6	9775.48	11112.79	10275.15	9877.15	10142.31	9770.19	9489.7	11896.52	9681.96	9966.5	8706.95	8771.11	9091.78	11029.51	9156.41	10918.13	9285.68	8573.62	11036.59	9370.51	11287.6	11186.81	9001.71	11102.61	11037.29	10256.96	10904.89	13391.35	10292.05	8983.26	9313.43	10296	8740.57	8739.34
EC:2.1.1.288	0	0	0	0	0	0	0	0	0	0	0	0	0	0	0	0	0	0	0	0	0	0	0.24	0	0.26	0	0	0	0	0	0	0	0	0	0	0	0	0	0	0	0	0.27	0	0	0	0	0	0	0
EC:2.1.1.289	28.66	29.53	15.87	32.95	33.03	17.68	41.4	24.03	22.27	30.91	18.57	27.34	23.76	22.48	30.34	36.75	24.73	25.98	27.49	27.56	37.5	25.61	28.75	31.05	20.28	18.53	40.8	24.08	21.17	18.91	26.92	22.81	31.62	23.16	34.26	20.57	30.2	25.79	31.17	36.82	52.33	30.66	68.97	27.62	35.6	28.83	49.52	35.24	18.45
EC:2.1.1.294	4.1	7.23	5.03	12.63	5.97	7.56	9.65	0.89	5.13	3.51	2.7	5.27	4.78	4.76	3.48	8.03	3.15	7.12	6.5	5.13	8.6	7.9	0.75	3.81	7.2	9.5	3.6	5.6	4.37	6.62	0.75	8.8	4.99	5.37	3.71	2.89	6.61	4.94	7.36	4.5	4.15	4.9	4.59	6.98	10.43	2.4	7.11	7.78	5.51
EC:2.1.1.295	1957.8	2499.96	3726.36	1482.96	665.15	5736.84	2286.51	875.93	1918.76	1215.17	1839.07	2076.87	1838.45	2220.26	1469.94	1470.64	2779.28	1740.33	1196.54	2203.27	1749.69	1421.75	2865.48	991.37	868.71	590.67	922.89	1106.74	834.76	1254.36	1450.66	1090.28	892.59	2617.24	1403.47	2163.89	2126.57	865.45	2505.81	1656.91	1900.7	1640.79	4943.07	1376.05	683.42	612.81	678.11	984.77	848.24
EC:2.1.1.297	50912.28	52817.18	51990.92	50547.93	51866.39	51275.63	51489.74	52160.43	52063.55	52239.45	50985.47	52230.22	51625.55	50383.29	52809.63	52403.36	52332.99	52188.84	52337.74	52081.58	50538.63	52173.79	52211.26	52184.88	51021.19	51601.11	52782.79	51834.99	51056.87	51742.7	52458.29	51151.66	52316.56	51596.64	53024.46	51508.79	50595.48	52455.12	53834.97	55649.39	54330.7	54880.59	51880.24	53779.93	51939.07	51174.57	51567.03	50650.22	50961.21
EC:2.1.1.298	7074.8	7445.13	5687.5	6694.91	6213.23	5843.74	7490.84	6144.01	6356.44	6367.01	6206.63	6567.41	5792.9	7826.45	7014.08	6412.43	5292.75	6800.97	6196.31	5995.6	7004.17	6468.69	6339.39	6635.89	6961.9	6565.04	5706.17	5714.05	7582.63	6662.03	7585.64	7377.66	5673.75	6523.16	6108.69	7471.87	7457.89	6481.86	5335.34	5237.05	6826.95	5728.98	5579.96	5697.92	7138.94	6353.92	8594.82	6139.64	5754.39
EC:2.1.1.305	7.19	7.91	9.14	6.32	14.29	12.14	7.65	15.14	14.99	12.44	13.74	15.43	9.37	11.99	11.01	15.68	15.32	14.11	15.58	13.11	16.84	12.88	5.84	13.09	19.57	12.06	10.8	10.91	9.85	10.48	15.66	14.4	8.75	11.37	17.41	8.21	3.05	12.7	24.1	12.58	14.5	15.25	18.34	16.08	6.9	18.21	13.8	10	12.64
EC:2.1.1.307	0	2.37	2.03	3.16	0	2.2	1.09	0.89	2.14	1.91	0	1.29	0	0.92	1.1	1.31	1.18	1.09	0.82	1.19	0	0.32	0.97	0.41	0	0	0.3	0.84	0	0.87	0	0	0	0	0.83	0	0	1.06	1	0.97	1.32	2.18	1.02	2.48	2.22	0	1.25	0	0
EC:2.1.1.33	30049.95	27998.35	27721.59	27649.14	26091.84	28438.11	28729.99	26848.82	26902.88	27140.61	27364.9	26910.85	27349.07	31203.28	27727	27625.35	26534.09	28458.74	27840.39	27337.81	28379.41	27041.11	28197.61	27511.91	29878.83	26943.6	26190.9	28019.1	29181.04	28752.87	28481.83	27887.31	25649.65	27881.67	26629.4	28380.41	29426.76	26933.69	26009.81	26322.19	27395.55	25870.78	28813.6	26729.63	27286.4	27861.42	29243.28	27659.11	28095.24
EC:2.1.1.34	6766.94	4871.76	4900.95	5909.96	4980.92	4509.71	5836.75	5872.64	5609.15	5612.88	5690.27	5019.56	5585.53	5859.3	4990.97	6064.41	4648.67	5815.05	5957.72	5476.49	6463.83	5410.11	4299.56	5588.3	7481.64	5612.35	5754.79	6748.44	6089.55	7752.21	4805.64	6263.1	5397.93	5377.33	5214.16	5130.28	6012.94	5826.65	4703.39	4478.92	5313.19	4157.52	4965.44	5975.44	5490.45	6210.38	6145.03	6287.91	8553.61
EC:2.1.1.35	355.13	388.22	263.24	525.93	287.64	395.19	504.13	252.91	331.68	344.59	234.06	242.88	271.27	558.2	380.06	354.73	202.36	328.32	345.27	264.7	347.23	328.35	463.65	273.94	279.99	293.6	282.64	199.32	877.43	269.72	641.48	297.98	342.47	244.05	230.28	409.31	443.18	413.17	352.55	337.52	373.35	306.79	454.16	375.1	337.97	225.81	964.5	387.8	224.16
EC:2.1.1.37	20115.96	21563.17	22260.39	17086.17	13004.39	28047.16	19202.23	15675.1	18375.55	15751.09	18212.21	17768.51	17454.73	22810.25	17407.78	16253.04	19666.34	17160.36	16539.69	17458.33	17081.58	16326.75	22678.38	15785.06	16412.07	13272.1	14278.31	15108.79	18218.41	16114.94	19987.64	15744.49	14152.67	19618.93	15487.07	23160.86	20698.2	14992.16	18342.83	16668.53	18317.83	14990.23	29168.31	14918.29	14365.84	14991.79	18081.38	14021.01	14370.27
EC:2.1.1.4	1.03	0	0	1.05	0	0	1.09	0.89	2.14	0	0.86	1.29	0	0.92	1.1	0	0	3.26	0	0	3.37	0	0.97	0.82	1.03	3.29	0	3.36	0	1.75	1.12	1.92	1.25	3.79	0.83	0	8.14	2.12	0	0	1.32	3.27	1.02	0	5.92	0.96	0	5.55	0
EC:2.1.1.41	4.11	4.74	11.17	1.05	7.14	8.83	2.18	5.34	2.14	1.92	1.72	6.44	2.08	7.38	3.3	10.45	2.36	2.18	0.82	3.57	5.61	0	1.94	4.92	22.66	4.39	6	16.78	1.09	6.11	0	3.84	1.25	7.57	3.32	0	1.02	1.06	2	7.74	9.23	6.54	3.06	9.89	3.95	0	2.51	2.22	25.27
EC:2.1.1.43	5.64	7.12	2.54	15.27	8.49	7.72	12.57	4.45	5.89	5.74	8.6	10.3	16.12	9.68	7.7	16.99	7.67	10.32	6.15	8.33	19.09	3.86	8.27	7.78	6.17	10.43	7.2	6.3	4.37	8.73	5.04	8.64	7.49	7.11	9.94	4.62	7.64	4.77	11.04	9.2	7.92	8.71	12.24	17.93	11.82	10.06	15.68	10	4.38
EC:2.1.1.44	3304.67	3685.1	4107.21	3039.37	3939.23	3400.86	3003.86	4560.08	3871.29	4314.81	3789.46	4136.73	3976.44	3484.62	4153.89	4592.94	4502.23	4283.71	4726.62	4026.21	3092.65	4144.7	4265.52	4348.21	3670.19	3767.69	4467.84	5022.19	3615.1	4280.73	4167.55	3298.98	4343.02	3565.55	4879.35	3403.88	2765.54	4341.3	5269.57	6871.23	4705.86	5894.3	4388.16	5709.94	3512.93	3622.82	3220.31	3315.9	4327.9
EC:2.1.1.45	21976.89	19384.72	17797.79	19558.35	18428.7	16541.31	20386.35	20552.93	19035.88	19530.35	19577.97	18645.84	19197.57	23670.23	19234.89	20377.75	17425.36	19984.94	21019.04	18315.19	19995.47	19047.3	18947.17	20426.28	23065.55	20032.67	19322.48	22287.89	22896.79	21468.91	21384.6	20371.01	18597.92	18509.22	19501.57	20486.58	20589.71	19944	16541.75	18599.9	18989.78	17038.5	17792.27	18599.72	19270.38	21467.5	22487.02	19853.3	22244.56
EC:2.1.1.6	35.94	34.79	40.13	28.44	48.2	32	36.6	42.74	28.37	54.52	37.35	34.06	56.71	41.52	40.73	69.94	44.19	55.38	60.69	42.29	49.4	47.66	44.26	47.48	56.64	40.55	60.01	76.37	34.46	52.4	48.66	43.19	41.23	33.63	65.07	29.78	31.57	59.79	68.78	91.95	77.78	62.63	61.15	59.38	57.16	46.48	45.78	47.2	52.51
EC:2.1.1.61	3995.33	4846.44	2751.13	3360.63	2805.85	2846.54	3822.23	3501.33	3507.4	3255.21	3365.69	3596.34	2883.62	5116.11	3886.13	3004.55	2478.87	3187.27	3480.92	3056.84	3431.19	3531.86	3464.88	3557.23	3554.07	3091.35	2984.62	2873.32	4476.3	3274.5	4058.22	3654.66	3009.39	2542.91	3253.19	4856.23	4594.73	3461.85	2218.36	2275.04	3981.65	2469.54	2753.93	2519.84	3844.83	3605.23	5491.45	3074.37	2866.07
EC:2.1.1.63	69190.11	67322.56	67942.52	67992.29	67294.88	66829.24	68305.03	66138.71	66338.43	68101.79	67416.46	67822.37	66183.79	70419.65	69516.27	68013.83	66310.37	69372.43	67726.41	66713.11	68664.5	66913.55	67017.95	68302.12	71123.26	69136.05	65657.73	68080.34	71170.38	69885.94	69536	69849.04	65361.62	68345.69	66268.61	67486.44	69038.29	67196.23	66687.76	66937	67173.71	67585.58	64870.48	68162.01	67933.71	68041.18	69858.4	67667.9	68422.12
EC:2.1.1.64	18837.7	19222.44	16576.91	17765.29	16791.05	16083.86	18019.59	17066.18	17203.1	17599.51	17434.63	18050.03	17352	21298.95	19594.75	16907.98	16502.63	18550.86	18397.76	17214.22	17834.34	17951.03	18720.87	18792.47	18850.26	18702.98	16555.75	16725.47	21510.71	17578.94	20722.46	19427.33	16262.25	17697.4	17213.66	19491.75	20046.02	17716.03	16554.07	16444.49	17911.1	18177.96	16111.66	16571.93	19207.28	18940.77	20935.6	17164.58	16289.67
EC:2.1.1.67	650.8	669.26	548.57	581.72	537.81	583.77	597.77	546.34	572.56	651.11	577.57	544.3	599.09	720.85	632.15	525.71	470.92	567	614.52	477.95	603.35	661.66	517.87	596.85	510.65	552.35	567.24	567.74	1070.35	580.29	949.59	613.49	836.85	597.82	598.36	699.46	782.14	623.89	500.32	560.07	763.85	534.09	480.44	578.35	567.27	562.4	1169.54	643.2	538.52
EC:2.1.1.71	8918.17	9237.45	9399.95	9169.73	10085.91	8871.5	8969.13	8964.88	8710.5	9621.8	9296.77	9531.71	9262.91	9514.15	10331.49	9815.3	10257.07	9478.13	9559.19	9671.57	9087.66	9405.73	10393.47	9956.94	9465.87	9928.34	8928.35	8980.44	9795.04	9305.06	9433.67	10810.4	8794.53	12164.16	9620.99	9805.94	8895.4	9926.4	10413.92	10440.06	9741.33	10806.15	8851.23	9734.16	9953.27	9169.65	9105.61	8793.58	8342.77
EC:2.1.1.72	128049.75	127308.25	130737.11	132391.99	128648.6	136150.25	132031.56	125597.96	129919.48	128409.82	129987.55	130910.73	127903.96	127052.27	127302.9	126678.45	129947.42	128261.56	127441.51	133831.7	132280.95	128931.09	124267.82	126372.43	131465.73	131626.64	128485.21	127167.46	123808.96	128101.78	126070.73	133403.37	128442.78	132918.75	126267.63	126433.28	133633.06	130106.99	130233.12	119023.75	128391.61	126925.1	131857.38	127601.07	129849.94	128942.48	125435.47	132000.32	131136.65
EC:2.1.1.74	18701.35	18979.89	18414.55	19919.38	20217.69	18100.09	18800.52	18884.15	18705.15	19343.8	19428.11	19061	19154.21	17935.53	19223.89	18896.96	19024.92	18991.17	19174.35	19291.23	19406.25	18986.27	19084.82	19416.39	19017.57	20363.68	19261.51	17897.82	19319.06	18742.08	18642.16	21230.47	19077.92	20813.71	18534.27	19171.33	19020.33	19446.29	19882.87	18004.3	19307.03	19911.31	17727.66	18453.48	20728.04	19449.66	19289.99	19625.02	18710.11
EC:2.1.1.77	52373.95	52057.97	50259.48	52235.27	53385.7	47986.84	52748.77	51087.08	49784.67	52273.77	51614.12	52226.3	50003.17	54459.77	53684.45	52533.81	49761.68	53176.96	52298.84	50797.36	53197.22	51607.01	51612.45	53358.51	55184.15	54465.19	50535.32	52019.06	54883.99	52585.54	53820.61	54933.18	50143.37	52138.66	51419.11	52340.97	52907.95	52461.33	50488.69	50343.71	51580.35	51987.13	47548.78	51609.69	54114.82	52709.13	54900.59	51474.33	50919.53
EC:2.1.1.79	36969.93	36232.56	33266.1	32679.6	31788.46	30116.2	32260.86	36013.75	34263.13	35327.02	33944.4	34656.85	33994.45	41754.31	37409.98	34876.97	33282.75	36755.85	38407.34	33444.27	33337.44	34652.9	36220.26	37341.78	37116.73	34534.64	33813.28	36550.75	41873.52	35327.98	41016.31	35803.54	32789.48	34852.76	35238.26	37247.53	38098.43	35157.2	34560.25	40100.21	36537.2	38865.09	33133.83	36625.67	34799.6	36781.39	39169.8	32660.82	34997.95
EC:2.1.1.80	71891.17	68808.28	61452.94	66942.05	58573.79	60774.3	67328.09	66784.57	65370.05	66305.29	66631.13	64526.53	63956.84	74054.43	68987.44	66709.58	64205.23	65651.92	69252.77	65502.05	66448.12	66018.74	65302.29	66392.18	70997.59	62282.12	64146.43	67125.51	70313.53	71895.53	67514.42	70060.45	62371.91	64614.15	64576.05	74321.56	73423.66	66056.75	62682.31	62678.21	71389.59	63261.28	64199.12	67222.8	67239.85	65551.89	73506.94	65405.05	72791.47
EC:2.1.1.86	9.24	18.97	9.15	17.9	20.53	15.45	10.93	16.03	16.05	22.97	12.89	15.43	12.48	7.39	16.51	19.61	15.32	10.86	19.68	16.68	22.46	20.61	15.56	22.1	14.42	13.15	28.8	18.46	19.69	17.48	11.2	10.56	22.49	16.1	24.86	8.21	16.29	13.75	18.07	26.13	15.83	15.25	46.86	13.61	24.65	16.28	13.79	17.77	17.49
EC:2.1.1.90	0	4.74	3.05	0	0.89	3.31	3.28	0	3.21	3.83	1.72	5.14	2.08	0	4.4	6.54	3.54	0	4.1	0	2.25	2.58	4.86	1.64	1.03	3.29	3.6	0.84	6.56	4.37	1.12	0.96	2.5	4.74	4.14	0	0	3.17	3.01	2.9	1.32	1.09	6.11	1.24	0.99	0	3.76	3.33	4.86
EC:2.1.1.95	260.61	223.07	351.91	347.92	216.64	247.41	278.81	446.51	378.95	281.23	329.71	316.59	290.69	297.58	366.07	264.72	369.84	270.47	332.14	324.71	490.78	336.14	257.45	313.15	281.67	238.87	311.03	256.9	332.97	295.96	369.48	282.17	327.31	570.66	242.97	151.01	802.68	372.78	519.44	307.61	280.13	389.73	801.79	460.96	301.72	295.65	318.42	338.27	364.75
EC:2.1.1.98	9.24	14.23	6.1	17.9	19.64	12.14	7.65	16.03	12.84	19.14	11.17	10.29	10.4	7.39	12.11	13.07	11.78	10.86	15.58	16.68	20.21	18.03	10.7	20.46	13.39	9.86	25.2	17.62	13.13	13.11	10.08	9.6	19.99	11.36	20.72	8.21	16.29	10.58	15.06	23.23	14.51	14.16	40.75	12.37	23.66	16.28	10.03	14.44	12.63
EC:2.1.2.1	46290.33	47038.88	47380.71	46403.06	46705.83	47237.66	46693.04	47235.1	46926.19	46908.47	46794.13	47348.96	46810.87	46829.4	47424.53	47324.97	47693.15	47049.75	47094	46910.3	46189.52	46788.85	47530.28	47116.14	46842.78	47158.36	47164.12	47421.08	47443.01	46661.31	47737.05	46575.01	47045.59	46847.67	47478.1	47231.3	46441.49	47190.69	47887.9	48667.92	47388.84	48684.37	47053.76	47576.69	46710.96	46854.43	47213.42	46496.61	46616.65
EC:2.1.2.10	44635.45	44417.52	45068.35	43865.61	44925.18	44648.64	44928.59	45025.54	44180.31	44788.25	44923.78	45640.29	44888.95	46637.34	46308.61	46623.89	46300.33	45502.35	45070.99	44722.86	44220.44	44885.68	47483.87	45208.47	46224.13	45764.74	44951.78	46287.8	46114.13	45722.86	46395.47	45108.56	44554.62	45641.5	45976.82	46204.44	44554.92	45212.71	45785.32	47548.89	45306.2	46573.41	45347.2	46337.13	44970.09	44153.58	45959.46	44433.97	45075.2
EC:2.1.2.11	41909.81	40645.38	40981.8	40274.02	39009.73	40967.86	40786.36	40874.79	41013.82	40776.76	40600.43	40891.71	40830.21	42631.73	41664.39	40571.78	41237.66	41134.31	41127.43	40916.4	40160.4	40540.26	41598.27	41028.69	41941.79	40918.64	40450.81	41545.59	41722.51	41531.56	41925.22	40914.63	40252.01	41575.69	41025.95	41602.95	41280.05	40953.64	40743.85	41914.73	41077.1	41463.25	40695.76	41619.89	40344.6	40865.53	41348.48	40595.65	41080.11
EC:2.1.2.13	25.27	7.51	12.95	16.96	12.28	22.26	49.84	5.67	41.96	41.22	9.76	17.24	13.82	243.25	13.6	15.97	7.67	9.67	38.17	7.15	12.54	36.95	40.95	13.15	8.86	25.1	8.4	13.44	209.84	14.06	60.75	10.22	13.05	7.45	9.62	14.99	18.37	98.61	4.72	18.39	10.23	13.07	29.88	39.38	13.17	31.58	51.72	20.61	7.19
EC:2.1.2.2	48837.64	47573.96	47224.42	47295.68	45406.73	46622.06	47792.45	47129.19	47484.1	46940.45	46694.51	47963.37	46665.5	49208.47	47672.95	47255.75	45740.21	48346.15	47758.06	46941.94	47301.57	47175.85	47393.33	47455.66	48647.13	48096.06	46501.47	47568.47	49345.83	47933.34	49645.79	48023.82	46858.31	47318.42	46823.35	47267.59	49308.4	47717.54	47117.35	47142.59	47095.35	48035.02	46596.54	48040.52	47446.32	47410.3	49827.07	47384.21	47202.91
EC:2.1.2.3	44746.04	45252.96	45250.54	44760.07	44981.34	45282.68	45204.29	45092.25	45212.36	44906.69	44753.73	45287.71	44798.74	44261.62	44977	45042.55	44889.18	45112.04	44939.27	45202.04	44831.93	44992.75	44781.61	45035.13	44847.92	45481.6	45264.45	45066.71	44768.08	44665.93	45330.26	45088.22	45236.83	45353.41	45187.01	44501.25	44825.61	45325.21	45686.7	45348.7	45434.07	46087.05	44832.57	45259.13	45192.32	44974.93	44854.87	44872.34	44593.26
EC:2.1.2.5	8011.42	10340.73	9949.07	9674.31	11469.17	9667.05	9581.81	10319.68	10522.01	10655.98	10029.6	10561.02	10264.94	7770.99	9833.76	10929.34	10839.62	9953.86	10340.38	10172.48	9743.71	10713.25	9873.29	10200.72	8753.06	11064.1	11360.18	10602.28	9096.28	9334.28	9463.71	9964.87	11221.31	9227.66	10954.89	9470.2	8507.47	10493.49	11775.59	11674.8	10640.93	11776.25	9630.06	11046.29	10240.77	9905.35	8764.09	9741.65	10047.15
EC:2.1.2.9	46480.99	46804.56	46726.02	46688.85	46460.49	47045.19	46754.84	46655.48	46504.75	46539.11	46629.12	46630.2	46556.88	46527.14	46805.58	46440.04	46958.76	46308.12	46667.47	46760.47	46550.97	46640.91	46869.96	46751.02	46565.06	46757.57	46516.14	46440.67	46617.66	46425.81	46877.51	46819.22	46687.9	47053.05	46576.29	46949.49	46647.35	46912.47	46784.74	46714.76	46933.56	46724.48	46550.36	46502.76	46736.95	46564.02	46748.49	46496.13	46098.78
EC:2.1.3.1	13.69	18.44	6.11	12.26	19.07	9.21	13.47	16.06	10.02	4.47	7.74	7.3	15.61	9.54	5.87	11.33	11.4	7.6	13.94	4.37	8.2	7.31	8.12	12.82	10.97	14.62	8	25.75	19.66	16.3	5.22	13.76	10.39	20.53	10.22	10.26	9.51	9.17	27.11	13.86	21.52	8.71	70.97	8.25	56.82	8.63	10.05	6.29	11.68
EC:2.1.3.11	4479.53	3181.7	2966.05	3200	2867.62	2406.82	3249.15	3674.25	3169.68	3171.87	3254.17	2518.7	3191.75	2972.3	2527.95	3175.79	2422.2	3294.74	3165.57	2549.43	3831.13	2986.66	2654.12	3241.56	3723.19	2787.35	3039.06	3799.07	3513.52	4219.55	2682.61	2864.45	2972.39	2743.73	3008.14	2954.14	3371.12	2943.53	1925.45	2332.85	2612.78	1821.91	2524.49	2522.09	2706.71	3513.78	3179.71	3161.24	4276.3
EC:2.1.3.12	0	0.79	2.03	6.32	1.79	2.21	1.09	1.78	2.14	4.78	1.72	2.57	3.12	0	2.2	2.61	2.36	5.43	2.46	1.19	3.37	2.58	7.78	1.64	3.09	3.29	1.2	2.52	2.19	0.87	2.24	3.84	1.25	2.84	1.66	2.05	2.04	0	4.02	4.84	7.91	7.62	3.06	3.71	1.97	2.87	0	1.11	0.97
EC:2.1.3.2	44335.26	44765.27	44694.23	44374.48	44490.04	44867.47	44758.86	44432.09	44678.76	44318.89	44266.49	44670.38	44256.71	43884.72	44473.09	44466.91	44291.31	44561.49	44397.86	44679.72	44487.86	44510.02	44204.09	44414.82	44433.85	44986.03	44656.99	44473.83	44362.38	44168.83	44825.16	44631.87	44800.22	44959.22	44552.04	44042.17	44520.85	44749.69	44955.09	44569.87	44918.71	45177.9	44358.35	44584.97	44713.52	44520.73	44461.22	44472.95	44029.35
EC:2.1.3.3	36222.4	37874.33	39649.04	38118.75	38795.2	40141.28	37285.57	37895.18	38530.22	38668.28	38287.33	39398.81	38393.76	37857.15	39363.14	38297.67	40496.69	38025.94	38251.73	39272.68	37254.85	38291.11	39493.44	38159.67	37236.78	39000.54	38725.18	38093.84	37920.05	36785.36	38601.41	37993.84	38927.44	39586.21	38818.27	37690.91	37349.16	38707.73	40593.97	40603.12	38767.32	40909.59	39293.23	39523.35	37891.61	37909.61	37622.18	38109.91	37020.7
EC:2.1.3.6	26.7	47.83	14.75	17.9	23.21	13.23	28.41	11.57	21.4	24.88	29.21	43.74	14.56	12.91	13.2	22.22	34.19	23.9	30.34	21.44	32.55	21.9	20.42	18.01	11.33	15.34	26.4	8.4	12.02	9.59	22.39	43.19	21.25	41.22	22.8	32.86	23.41	5.83	18.05	6.78	46.13	19.62	22.43	8.66	34.52	10.56	16.29	28.86	13.59
EC:2.1.3.7	0	0.79	2.03	1.58	2.23	0	2.19	0	2.14	0.48	1.72	1.29	1.04	2.07	0.55	1.96	1.18	0.27	1.64	2.38	0.56	1.29	1.21	3.28	1.8	2.74	0	1.68	0	2.18	3.36	1.44	0	4.03	0.83	1.03	3.57	4.23	2	0.97	1.98	3.54	1.02	2.17	2.23	4.79	1.88	1.95	0
EC:2.1.3.9	2970.24	4161.09	4007.16	4658.09	4806.74	4621.45	4113.38	3894.93	4260.83	3999.35	4189.96	3628.65	4184.83	2762.89	3580.44	3577.18	3988.93	3812.78	3652.91	3933.37	4570.81	4255.91	3169.24	3985.37	3413.84	4090.28	4294.84	3207.99	4104.47	3442.42	4459.45	4190.81	4527.66	3976.21	3530.73	3969.76	4506.71	4122.53	3944.88	3292.52	4136.16	3832.95	3614.25	3342.41	4209.68	4268.98	3689.74	4208.7	3588.18
EC:2.1.4.1	159.39	79.34	151.67	230.47	87.94	117.52	130.75	298.21	292.58	162.94	176.56	170.09	139.95	127.64	206.34	182.38	246.48	143.47	129.04	151.52	317.05	196.51	121.56	186.4	127.53	119.55	183.02	136.3	174.4	203.88	227.96	170.2	190.92	464.71	130.01	67.08	675.78	249.52	148.42	89.69	93.38	198.59	97.24	253.66	113.73	152.6	154.26	231.01	263.78
EC:2.1.4.2	125.26	60.09	133.04	201.17	63.38	97.14	88.51	276.98	270.82	141.57	151.97	141.37	108.23	101.5	173.96	79.75	226.26	116.14	102.52	138.22	293.01	177.72	96.3	157.13	98.87	101.91	164.42	108.24	142.23	182.57	189.02	137.24	163.65	435.82	98.65	39.02	651.34	226.41	115.47	62.91	69.87	175.36	70.31	210.28	86.72	131.29	117.93	206.63	236.26
EC:2.10.1.1	49579.88	52244.08	50583.88	50244.22	50936.17	50964.44	50325.58	50253.81	50449.26	50423.38	50109.44	50429.22	49778.04	48808.8	50443.65	50440.94	49951.22	50137.99	50637.84	50615.8	49886.57	50633.26	49531.17	50418.62	49183.49	50152.14	50396.62	48765.3	50517.24	49429.84	50774.06	50860.11	50743.21	51061.72	50148.27	51423.66	49820.9	50713.67	52048.02	51336.08	52644.02	52452.22	50575.58	50485.38	51503.57	50336.38	51172.97	49490.3	48867.2
EC:2.2.1.1	74566.58	74299.31	75652.57	76168.56	77946.03	74600.11	74867.2	75275	74914.15	76501.81	76163.84	75487.55	75522.39	74352.86	76972.09	76674.75	78037.12	75518.19	74578.44	74762.7	75916.73	75108.71	76518.27	75973.62	76739.77	76660.49	76051.64	75569.58	75975.3	76294.59	75658.5	76375.94	75845.96	77454.13	75908.82	76650.88	74079.76	76812.45	75504.73	76083.78	75716.37	75419.98	72982.86	75198.59	75505.92	75479.69	74683	75315.46	75094.08
EC:2.2.1.10	9.65	15.33	8.42	21.05	19.82	12.3	11.15	16.66	17.64	20.29	14.73	12.61	10.4	7.57	18.93	15.88	12.96	12.49	19.19	18.04	20.65	21.05	13.62	22.55	15.87	15.56	25.44	17.96	16.85	14.97	19.03	10.75	21.24	13.45	23.71	10.27	16.8	15.02	16.46	25.01	21.82	16.13	44.84	16.26	24.79	19.54	16.54	14.88	15.73
EC:2.2.1.2	50042.32	51081.47	52646.13	49314.24	49000.66	53822.26	50201.68	50148.86	51034.62	50277.1	50168.66	51206.13	50218.17	49691.61	50146.16	50340.26	51981.87	50560.37	50357.93	50982.56	49800.13	50307.93	51413.03	49893.83	48690.6	49277.35	50345.15	50539.99	48904.19	49780.34	50631.9	49457.22	50056.73	51981.08	50836.31	49618.14	50822.67	50164.68	52814.13	52505.82	51501.28	53029.78	53450.99	51615.65	49103.26	48752.74	48313.58	49192.56	49712.31
EC:2.2.1.6	128536.96	133005.39	134278.94	128873.33	131361.37	134927.82	130415.16	129441.12	129721.19	131018	129574.61	132675.41	130102.21	135331.69	136213.15	132837.01	133808.66	133434.98	132113.15	131775.62	129189.07	130628.42	135489.8	132246.39	131623.14	132300.23	128629.96	130155.16	134740.39	129416.86	134579.78	130986.9	129025.78	133466.67	131438.16	132266.27	130095.99	130656.8	137895.39	139544.8	135123.06	141375.33	133499.66	136311.4	131920.43	130490.75	130899.63	128166.03	126321.29
EC:2.2.1.7	34573.29	34827.69	34527.41	32392.24	33062.33	34078.32	33927.7	33404.11	33431.18	33624.61	33607.93	34589.38	34389.99	35781.68	34915.11	34502.5	34475.49	34857.25	34696.49	33877.31	33171.26	34442.13	35965.3	34480.34	34025.4	34534.38	33831.79	35210.03	34539.45	34098.26	35424.17	33743.07	33503.74	34158.61	34866.22	34725.15	33971.51	34086.22	34867.88	35714.02	34670.28	36101.32	34665.32	34785.49	34113.73	33676.26	34037.38	33556.34	32906.93
EC:2.2.1.9	10076.28	10661.74	12062.93	9009.59	8719.75	12925.64	9827.49	10168.04	10919.87	10449.96	10055.33	10762.25	10468.99	10097.9	9869.31	11235.38	11661.42	10565.31	10805.35	10513.7	9312.26	10514.31	10999.53	9741.15	9257.36	8914.54	10288.97	11596.96	9011.24	10365.52	9583.43	8798.06	10080.15	10368.24	10883.28	9848.22	8945.63	9631.36	12446.4	13079.67	11029.58	12117.58	13196.79	12327.53	8457.59	8599.72	8324.25	8926.26	10806.44
EC:2.3.1.1	49276.84	51666.73	51033.29	51227.68	52779.93	50524.47	52886.59	51001.31	51113.04	50309.09	50550.2	53454.22	50190.32	51855.44	52500.77	51490.16	51247.97	50275.3	50150.23	52380.81	50046.53	51619.08	52326.79	51271.76	49921.4	53213.05	51633.82	50441.05	50313.75	48073.3	52566.01	50598.85	52145.5	51571.17	52493.22	50145.31	52187.46	52189.07	51940.41	51248.28	50986.21	52674.73	51558.02	50861.16	52615.31	50928.98	52622.33	51231.83	47854.82
EC:2.3.1.101	854.31	843.62	685.41	790.11	1107.47	701.93	782.51	821.85	717.33	881.26	788.98	729.89	768.37	767.02	736.8	806.43	647.41	793.05	850.48	759.95	780.81	760.31	854.25	866.63	705.5	695.69	767.74	738.1	773.71	756.12	702.76	703.01	702.65	754.71	785.02	637.57	722.92	690.68	770.89	876.96	793.75	781.9	969.7	847.78	770.28	778.27	793.61	668.83	663.44
EC:2.3.1.102	15.92	25.36	5.42	10.36	5.36	8.82	11.47	11.13	4.55	10.52	12.66	17.04	17.95	11.31	11.1	13.08	16.21	11.96	7.59	11.72	8.14	15.46	17.26	4.91	12.7	8.53	17.4	6.09	10.93	10.9	12.31	13.5	8.44	8.37	10.17	42.35	19.93	6.06	8.6	4.85	9.89	13.44	7.65	6.19	14.05	6.95	12.52	14.16	6.28
EC:2.3.1.109	7555.26	7306.95	4840.96	5847.34	4678.3	5181.65	7052	5438.85	5622.56	6227.9	5724.87	5254.59	4901.73	8000.09	6964.96	5452.19	4522.75	5537.95	6817.75	5755.12	5725.31	6070.22	4547.1	5773.78	6616.74	5442.15	5186.43	5587.66	8252.24	6724.38	7069.16	7284.06	5037.84	5021.44	5517.35	8054.16	7580.15	5683.65	4481.23	4159.06	7723.58	4351.33	4337.05	5366.19	6942.76	6047.6	9038.75	6129.57	6900.96
EC:2.3.1.111	5.14	3.16	8.14	7.38	8.92	5.51	2.18	5.34	2.14	25.83	5.16	3.87	8.32	11.07	6.6	5.23	3.54	9.79	8.2	7.14	4.49	12.89	5.83	9.83	6.18	3.29	8.4	12.6	5.46	7.85	7.83	4.8	11.25	12.32	8.3	7.2	7.14	6.36	11.04	8.72	7.92	8.72	7.14	9.9	15.77	10.55	2.5	14.43	15.56
EC:2.3.1.117	24145.18	22221.87	20126.99	21747.9	20015.63	18865.98	22015.31	22519.85	21739.15	21991.82	21643.15	21431.89	21566.67	25458.45	22281.4	22632.01	19922.05	22742.96	23569.2	21056.67	22344.99	21931.86	21052.12	22673.64	24990.84	22406.53	21322.24	23729.09	25438.13	24225.45	22914.06	23434.06	20767.12	21197.54	21468.42	23085.82	23595.23	21912.72	20408.07	21312.05	21949.42	21295.28	19768.57	22482.72	22323.14	23457.64	24873.34	22065.01	24759.59
EC:2.3.1.118	4960.75	4658.32	4827.96	4899.58	4507.69	4458.14	4671.71	4615.4	4835.06	4655.79	4496.05	4803.24	4365.91	5108.73	4991.99	4409.29	4285.02	5083.16	4862.3	4317.43	4929.27	4700.53	4548.25	4958.6	5131.07	4905.91	4376.3	4724.39	6071.53	4650.44	6226.35	4686.53	4419.33	4727.28	4300.94	3945.21	6156.74	4637.68	4467.2	4542.02	4073.61	5124.59	4056.3	4962.57	4545.55	5055.61	5358.97	4757.49	4790.71
EC:2.3.1.12	52699.95	52162.75	52373.64	52356.64	51221.84	52450.64	52666.45	51115.36	51942.02	52910.47	51843.68	52493.6	52149.12	53507.62	53365.71	52954.72	52324.23	53440.98	53358.07	52545.35	52073.47	52317.33	52049.78	52736.83	54643.28	53018.67	51791.5	53235.23	53946.25	53357.47	53560.27	53256.75	51468.68	51120.67	52143.37	52454.07	52425.03	52425.06	53224.16	53262.31	53095.39	53932.94	52195.26	53994	52044.19	52921.82	53030.66	52304.96	53743.29
EC:2.3.1.122	151.98	143.12	174.74	142.18	208.02	141.23	172.62	187.88	147.73	220.95	159.72	163.2	254.92	166.97	180.52	312.41	192.1	243.25	255.88	181.09	214.43	200.95	216.94	194.85	251.25	178.67	248.44	316.4	157.56	213.97	217.03	199.64	166.17	143	275.16	124.23	138.52	240.22	294.2	402.68	344.08	292.96	261.94	259.8	239.47	190.69	188.14	201.04	212.94
EC:2.3.1.128	58947.52	62635.66	61791.96	61407.93	61144.74	61581.94	59657.14	60976.01	61858.31	61101.11	60811.08	61706.13	61278.63	61149.08	63462.15	61806.41	62445.02	61751.69	61345.33	60653.4	60234.07	61496.8	63230.3	62033.99	60550.9	60881.39	61821.59	59101.16	63244.89	60576.76	63527.68	61061.63	61118.87	61977.55	60636.7	62503.59	62585.46	61867.01	65076.81	65393.27	63553.85	66426.74	63273.37	63756.74	61581.95	61321.57	62604.07	60022.82	59422.61
EC:2.3.1.129	27268.43	26555.36	25269.66	25137.62	23745.14	26005.02	26622.1	24934.43	24750.31	24463.78	25428.09	25073.2	25127.54	27101.69	24754.7	24327.04	24661.01	24978.67	24764.38	25189.71	25731.99	24653.45	26785.28	25051.4	25192.55	24816.74	24230.16	24781.36	25602.39	24729.24	25929.34	26314.4	24098.4	27240.62	24642.86	27223.63	26656.33	24736.74	23727.6	22442.19	25238.01	23591.7	25735.84	22688.76	25831.97	24378.46	26311.79	25074.41	23221.4
EC:2.3.1.15	85379.23	85576.73	84562.63	88011.02	84016.54	87252.26	87034.62	83129.63	84651.2	83515.56	84679.2	83634.45	83039.66	83868.75	82571.49	81783.55	81781.4	83346.2	82773.59	84856.36	86423.56	83322.02	82313.24	83495.4	83246.29	85460.76	82808.13	81040.39	84892.47	81042.8	83494.22	85711.94	83620.99	84375.32	81468.54	83636.86	86835.97	83467.95	82236.62	77360.36	83185.98	80471.95	83894.97	80014.28	85519.02	85212.75	86288.49	85281.72	81791.98
EC:2.3.1.157	39687.19	41416.15	41625.22	40992.66	41502.25	42431.56	41334.19	40625.97	41296.97	40931.34	40799.07	41982.15	41006.54	40729.72	41798.44	41073.7	41758.48	41074.76	41065.69	42012.35	40372.7	41345.09	41477.47	41084.72	40457.36	42061.36	41472.15	40367.6	40683.78	39787.52	41996.9	41511.89	41570.9	42072.3	41352.8	40933.59	40942.92	41617.77	42956.92	42187.48	42190.78	43308.75	41684.26	41930.55	41768.37	40849.21	41084.03	41106.71	39435.52
EC:2.3.1.16	36874.68	36873.56	34671.82	36845.06	36346.47	33299.21	36442.84	37814.09	37552.13	37479.51	36422.85	36900.99	35781.98	37503.1	36684.93	38522.16	34583.99	37196.01	38839.75	36594.15	36522.44	37938.67	33288.93	37117.24	38895.77	37265.03	37586.02	39140.78	38411.36	39201.39	37310.6	36830.57	38060.46	33385.9	37310.09	36110.47	36634.07	37947.28	37179.32	38370.02	38490.6	37711.08	34705.93	40399.52	36934.82	38170.68	39300.32	36940.4	41240.77
EC:2.3.1.165	7.45	6.33	9.39	21.32	9.81	8.27	10.94	10.02	4.83	13.64	11.59	13.18	13	5.29	9.1	18.64	11.78	14.93	13.96	19.93	8.41	14.49	12.64	15.96	13.65	10.41	5.7	13.44	7.1	8.3	13.44	8.88	4.06	16.34	8.71	5.13	9.42	7.14	14.54	13.56	14.84	32.41	15.29	11.15	18.28	8.87	10	10.84	7.53
EC:2.3.1.168	4484.28	4004.52	4343.62	4341.16	4089.32	4272.16	4046.03	3745.87	3867.73	4297.02	4258	3943.93	4088.25	5786.01	4998.48	4007.55	4331.45	4387.03	4306.15	3593.19	4120.41	3923.65	5028.81	4395.52	4743.86	4450.45	3546.09	4122.96	6067.39	4081.99	5214.17	3983.91	3614.14	3464.6	3868.34	4618.57	4744.33	3700.62	3590.21	4276.4	3673.26	3809.01	3905.15	3951.66	3844.55	4603.75	5174.94	4142.29	3962.96
EC:2.3.1.169	99.09	115.83	52.83	125.86	80.35	59.56	109.27	84.16	104.9	99.99	121.95	131.16	116.54	97.83	73.19	86.96	81.93	111.31	94.31	87.57	129.11	124.3	127.43	121.55	65.9	115.65	133.8	54.15	72.71	81.22	95.68	152.13	124.32	100.43	99.49	112.96	100.8	97.35	118.44	60.97	129.18	121.44	109.04	103.32	173.02	70.46	99.09	121.63	74.84
EC:2.3.1.174	1519.35	1412.03	1310.67	1393.46	1143.56	1316.04	1253.45	1272.05	1198.23	1230.34	1231.29	1224.33	1259.23	1572.02	1263.57	1209.78	1001.17	1322.1	1545.98	1175.85	1338.36	1295.8	1180.73	1486.41	1474.43	1440.9	1165.89	1469.54	2296.16	1481.68	2555.23	1694.02	1400.06	2003.96	1127.54	1300.48	1704.39	1597.73	1084.2	1334.7	1118.2	1296.69	1013.74	1147.89	1194.9	1540.12	1903.92	1284.55	1264.88
EC:2.3.1.178	244.52	231.25	239.25	226.43	255.87	215.39	238	246.26	223.89	199.35	231.9	266.15	306.44	290.15	260.81	341.65	258.56	266.15	324.01	268.64	271.36	256.15	278.91	268.41	255.67	215.45	254.92	348.3	309.17	249.26	274.69	243.65	371.99	209.58	245.82	263.9	356.88	261.43	299.21	376.02	347.17	344.38	325.37	310.21	287.6	252.26	313.5	253.98	247.47
EC:2.3.1.179	68057.74	67164.38	68820.9	67582.06	69054.5	69918.98	69912.79	66575.4	66154.61	66434.51	67773.3	66564.02	67153.76	71308.47	66862.44	68779.71	67193.63	67007.14	67673.02	67372.87	67674.79	66746.08	69031.75	67686.66	69139.17	67665.04	66730.91	69547.14	69869.5	67217.4	70857.62	67163.24	66387.67	70407.31	66973.66	67125.37	68387.18	67530.54	65657.55	67813.77	66420.52	64669.69	69727.16	65845.72	66019.39	67526.05	67983.4	67060.16	66374.77
EC:2.3.1.18	4.19	4.94	6.95	9.65	8.78	7.21	6.46	4.53	5.53	5.35	8.03	10.2	10.41	11.15	3.67	9.92	3.44	6.81	6.3	5.36	7.94	5.59	6.33	5.25	13.48	1.37	7.4	7.91	4.73	12.61	5.41	9.12	8.02	4.81	7.75	8.14	6.87	6.62	9.26	8.14	12.32	8.26	16.41	12.26	13.91	12.15	7.83	8.88	9.15
EC:2.3.1.180	65219.8	58443.4	58090.18	62142.12	57739.83	57073.51	62263.47	61629.58	61226.13	60542.06	60362.63	59675.35	60601.4	62347.04	58658.72	62922.56	57426.36	62539.76	62161.21	61092.43	63079.43	60680.92	56737.71	60308.23	66944.6	61034.38	60365.51	63993.53	62110.26	66769.82	59771.46	63454.22	59965.52	60402.27	59465.13	58999.73	63346.37	61114.26	58445.51	57743.76	60223.38	57684	59465.84	62738.23	60670.89	61694.73	63056.98	62965.82	69096.21
EC:2.3.1.181	39890.36	39253.38	39465.08	38999.83	38627.57	40018.68	39169.71	39144.73	38887.19	38987.43	38835.55	38420.78	38367.87	39303.73	38595.36	38510.73	38328.62	39172.58	38972.96	38917.42	39400.94	38376.46	38305.26	38833.35	39570.12	38571.7	38527.97	38660.39	39518.81	38696.09	39483.32	38964.61	38600.15	39245.45	38423.5	38702.66	39677.29	38748.56	38281.47	38756.91	39189.79	37949.65	39485.55	38284.98	38505.58	39263.4	39328.79	38530.06	38714
EC:2.3.1.182	631.89	562.21	462.06	487.63	465.13	326.72	422.33	582.48	492.94	464.86	523.74	346.38	538.02	410.64	390.87	435.33	347.66	477.55	444.9	345.54	661.8	471.99	404.71	481.62	546.86	374.22	433.84	492.54	560.17	696.21	523.46	364.71	497.79	417.35	491.58	454.24	618.3	437.47	264.04	337.77	336.78	269.03	359.7	327.82	424.72	586.46	422.78	454.34	568.78
EC:2.3.1.183	28975.77	29621.71	28911.38	26725.75	25556.44	29121.38	28015.12	26806.52	27092.23	27487.56	27289	27794.13	26674	32459.14	29477.06	28308.55	27731.01	28766.09	28366.77	26626.87	27051.52	27388.6	30104.64	27995.94	28555.73	26787.16	25442.32	28395.84	30748.1	28770.1	29461.17	27201.44	25173.49	27210.53	27237.11	29812.2	28949.74	26528.14	28133.77	29820.08	28687.46	29157.43	29032.68	28874.63	27116.96	27014.83	29387.48	25923.81	27172.04
EC:2.3.1.184	1671.73	1592.26	1930.51	1959.51	1410.33	2383.38	1150.08	1526.26	1321.76	2032.55	2485.63	1363.16	2058.97	4333.87	3118.32	1568.97	3804.35	1348.85	1643.89	1089.63	1237.21	1423.26	4014.76	2027.7	2000.98	1140.14	1164.72	1567.07	3725.57	1740.21	3045.46	1309.6	1091.81	1327.7	1699.29	4758.83	1926.1	1699.62	961.72	2987.44	1600.27	1092.96	1929.97	1179.11	876.77	1746.73	2288.47	1181.17	1196.97
EC:2.3.1.187	1308.32	1935.7	762.05	1019.69	800.92	854.92	1606.47	873.87	927.98	1070.32	997.58	990.99	732.08	1718.54	1571.44	815.65	647.08	934.3	1057.74	854.37	987.68	1158.37	1056.18	1052.57	862	709.99	766.61	612.24	1757.34	1054.32	2331.14	1225.65	769.57	713.35	1010.26	1874.76	1639.83	907.05	522.95	665.57	1850.06	901.11	723.62	542.8	1476.69	839.03	2145.58	816.56	544.01
EC:2.3.1.189	2316.55	2874.43	3043.51	2749.17	3092.87	2728.61	2912.52	3247.16	3383.13	3052.94	2873.82	3356.1	3153.26	3312.55	3212.36	3826.23	3179.45	3019.41	3575.95	2962.68	2420.1	3498.91	2868.44	3113.59	3400.42	3490.48	3553.9	4115.67	3266.57	3235.9	3048.54	2655.5	3417.37	2691.85	3388.93	2651.68	2392.53	3290.72	3944.31	4265.03	3253.32	3893.55	3100.33	4500.9	2907.04	3267.88	3102.37	3125.29	3851.99
EC:2.3.1.19	591.45	644.2	286.6	656.12	368.33	341.24	605.63	407.92	521.81	632.91	394.8	352.96	487.49	474.11	414.74	590.76	336.82	507.02	532.53	398.16	611.69	391.96	646.19	457.9	352.55	352.36	497.64	424.28	428.51	433.08	401.54	489.5	374.23	426.91	372.05	438.36	480.35	408.22	517.34	407.75	538.54	480.25	643.34	456.02	614.46	333.99	682.21	444.19	410.32
EC:2.3.1.191	33074.5	31830.82	30980.11	31312.58	31347.44	31270.12	33602.86	31544.39	30495.7	29864.61	31487.94	31010.83	31188.65	34087.65	30326.56	31427	29870.38	30988.6	30624.58	30900.25	32432.05	30575.07	32682.56	31371.69	32764.86	32254.54	30759.59	32975.03	31885.59	31378.17	32046.92	31918.87	30367	32817.09	31178.54	32012.29	32613.55	31211.95	28525.8	27935.41	29876.82	28261.84	31379.29	28204.21	31937.6	31609.2	32543.78	31899.8	30310.18
EC:2.3.1.193	50.85	32.28	33.62	41.41	30.56	37.66	71.01	22.63	63.33	56.86	20.98	48.33	49.77	265.6	32.92	47.48	27.34	44.47	52.91	28.78	41.05	56.13	72.56	38.28	35.18	41.99	23	36.67	206.11	41.67	66.29	35.5	46.66	25.2	28.47	34.4	59.42	118.15	36.26	41.13	39.46	34.87	69.75	58.15	55.08	53.61	54.33	47.57	22.07
EC:2.3.1.20	503.65	491	603.94	430.16	571.55	426.5	457.77	632.23	480.08	556.02	544.19	539.32	625.34	599.26	605.74	794.5	541.3	664.22	751.22	537.88	479.4	588.64	656.57	619.38	668.35	542.26	713.18	860.6	595.32	630.27	694.47	477.51	527.24	424.37	739.83	442.04	452.12	687.34	753.23	1139.51	849.94	802.47	754.62	832.53	568.79	627.27	581.34	595.9	709.88
EC:2.3.1.200	1.03	0	0	0	0	0	0	0	0	0	0	0	0	0	0	0.44	0	0	0	0.4	0	0	0	0	0	0	0	0	0	0	0	0	2.5	0	0	0	0	0	0	0	1.32	0	0.34	0	0	0.32	0	0	0
EC:2.3.1.201	3637.36	2949.17	2449.08	2982.77	2358.94	2046.58	2776.43	3243.67	3194.07	3120.74	2962.74	2726.35	2734.67	2810.86	2602.38	2733.68	2392.93	2918.51	2885.88	2656.21	3513.14	3075.58	2254.29	2811.97	2735.37	2370.15	2662.14	2791.59	2901.13	3211.25	2328.14	2940.27	2841.3	2924.52	2689.97	2649.93	3566.38	2628.37	1986.85	1838.15	2692.62	1989.34	2196.41	2343.37	2632.94	2671.62	3153.63	2820.32	3381.22
EC:2.3.1.204	155.8	246.92	154.4	420.84	237.74	207.28	399.26	169.98	209.39	175.42	146.48	142.34	199.48	158.8	212.2	354.22	144.47	240.34	174.17	174.43	234.61	150.35	410.05	185.78	168.17	204.8	237.39	125.02	165.74	188.05	220.07	167.69	192.48	162.86	158.59	178.58	187.37	181.35	335.82	279.03	264.78	297.22	400.05	321.27	268.44	123.61	358.27	227.23	124.64
EC:2.3.1.207	2497.03	2866.67	1676.1	1966.18	1432.33	1681.42	2175.25	1777.66	1831.4	1982.41	1839	1787.87	1477.11	2992.63	2346.33	1378.06	1293.47	1731.81	2064.42	1590.56	1764.95	1887.55	1836.04	2011.61	1796.51	1562.32	1569.15	1506.62	2798.3	1779.3	2345.92	2052.65	1541.58	1491.05	1716.21	2704.01	2674.31	1704.07	1104.99	1395.24	2496.87	1315.81	1277.49	1342.71	2120.26	1948.86	3160.05	1596.58	1479.48
EC:2.3.1.210	13.36	3.82	8.21	14.05	7.37	17.23	38.79	3.94	37.65	36.75	5.51	10.39	10.24	219.01	5.96	11.54	6.1	9.15	33.23	6.16	7.38	29.71	33.65	10.03	5.31	18.4	6.2	7.28	179.33	12.46	50.62	4.78	9.79	5.77	6.9	8.21	11.03	91.66	4.68	12.57	8.47	9.26	25.92	38.35	10.2	29.63	22.37	7.61	5.08
EC:2.3.1.223	60.57	73.52	103.88	112.16	120.29	67.54	96.7	96.19	70.63	54.28	108.21	97.23	83.35	62.74	107.08	101.97	80.16	91.34	98.89	96.49	101.6	96.92	93.94	86.73	71.84	95.36	121.2	95.69	91.04	89.81	91.75	91.2	113.7	76.73	97.02	62.64	105.39	109.53	107.92	73.07	82.39	92.05	130.56	100.22	103.88	97.05	112.88	82.46	65.59
EC:2.3.1.226	0	0	0	0	0.89	0	2.19	0.89	0	0	0	0	0	0	0	0	1.18	0	0	0	0	0	0	0	1.03	0	0	0	0	0.87	0	0	0	0.95	0	0	0	0	2.01	0	0	1.09	1.02	0	0.99	0	1.25	0	0
EC:2.3.1.228	1560.24	1173.04	1382.31	1123.7	1166.19	1180.79	1111.82	1300.31	1143.18	1339.86	1212.63	1083.62	1173.33	1483.32	1168.2	1190.9	1077.76	1255.3	1535.64	1158.73	1225.65	1154.58	1057.15	1404.22	1289.4	1263.87	1102.01	1359.13	1712.43	1408.62	1484.06	1437.28	1124.05	2165.82	1189.43	969.92	1384.32	1343.71	1088.77	1749.65	1194.3	1154.01	1162.18	1269.21	1064.93	1591.71	1362.65	1100.31	1301.32
EC:2.3.1.229	1560.24	1173.04	1382.31	1123.7	1166.19	1180.79	1111.82	1300.31	1143.18	1339.86	1212.63	1083.62	1173.33	1483.32	1168.2	1190.9	1077.76	1255.3	1535.64	1158.73	1225.65	1154.58	1057.15	1404.22	1289.4	1263.87	1102.01	1359.13	1712.43	1408.62	1484.06	1437.28	1124.05	2165.82	1189.43	969.92	1384.32	1343.71	1088.77	1749.65	1194.3	1154.01	1162.18	1269.21	1064.93	1591.71	1362.65	1100.31	1301.32
EC:2.3.1.233	25.69	19.57	32.24	22.81	22.85	14.81	19.7	22.78	20.6	16.9	24.68	13.81	26.43	21.3	21.29	90.1	28.88	30.47	23.59	18.17	19.45	23.93	23.18	23.85	18.8	16.17	19.6	27.14	31.16	21.01	33.01	15.68	16.03	16.9	33.38	23.54	25.69	23.28	18.4	32.41	28.66	26.86	23.77	24.55	23.42	23.49	21.12	16.48	26.58
EC:2.3.1.234	44575.75	45000.97	44821.46	44400.44	44670.77	45033.66	44896.8	44445.09	44613.43	44517.83	44384.19	44771.83	44484.12	43997.61	44512.79	44640.24	44315.42	44697	44614.5	44824.95	44379.07	44561.07	44420.24	44599.2	44564.29	45118.46	44828.3	44581.76	44472.71	44282.2	44862.79	44759.28	44782.32	44757.94	44689.59	44323.68	44095.77	44796.82	45129.28	44831.49	45224.53	45315.61	44571.73	44652.69	44874.96	44641.78	44700.43	44498.4	43987.18
EC:2.3.1.235	48.3	50.48	63	57.99	73.46	51.11	51.11	59.82	58	52.8	68.58	85.05	78.88	66.05	55.68	105.91	74.48	76.29	78.39	63.32	63.69	70.11	61.67	59.13	69.77	54.84	48.4	54.56	69.07	45.09	69.39	61.12	67.37	64.65	62.6	50.99	43.87	51.33	80.78	98.55	72.73	95.11	78.74	69.38	79.29	88.04	67.07	58.88	50.6
EC:2.3.1.239	0	0	0	0	5.34	0	13.14	5.34	0	0	0	0	0	0	0	0	7.08	0	0	0	0	0	0	0	6.18	0	0	0	0	5.22	0	0	0	5.7	0.83	1.03	0	0	12.06	0	0	6.54	6.12	0	5.94	0	7.5	0	0
EC:2.3.1.240	0	0	0	0	6.23	0	15.33	6.23	0	0	0	0	0	0	0	0	8.26	0	0	0	0	0	0	0	7.21	0	0	0	0	6.09	0	0	0	6.65	0.83	1.03	0	0	14.07	0	0	7.63	7.14	0	6.93	0	8.75	0	0
EC:2.3.1.241	38330.73	39288.41	35913.24	38695.64	39666.66	34651.51	39964.7	38576.35	38016.71	38314.95	38428.93	38569.35	38317.21	38896.57	39126.09	39337.22	36946	38251.84	38564.64	37955.97	39228.85	39308.28	37380.12	39048.31	40153.95	39633.46	39216.7	38556.64	40131.88	39657.11	39968.87	40424.48	39258.53	38285.44	38603.39	40408.9	40169.18	40056.21	36971.85	35997.26	39511.97	37769.63	34731.78	37340.81	40575.87	39177.88	41598.59	39430.64	39171.81
EC:2.3.1.242	10.79	1.58	7.36	11.58	4.23	14.85	36.61	2.89	35.86	33.24	2.79	7.84	1.4	217.32	3.58	8.49	4.13	6.62	30.63	5.36	5.89	28.65	30.25	5.11	3.61	15.1	2.4	5.04	176.41	11.01	43.9	2.06	6.25	3.08	3.73	5.14	6.61	89.01	2	9.68	3.63	4.36	22.52	35.87	7.75	28.03	20.07	3.89	4.27
EC:2.3.1.243	66.23	30.7	27.52	48.79	52.89	52	108.18	37.78	76.18	53.01	20.97	61.16	22.72	267.46	32.93	33.11	23.79	28.17	50.45	26.41	44.42	54.83	61.86	36.63	109.33	39.78	23	35.81	211.6	53.05	71.87	22.06	31.65	37.5	32.6	33.37	33.95	127.64	35.28	37.25	32.86	29.41	47.33	80.41	29.44	89.04	61.88	32.04	157.23
EC:2.3.1.28	1160.52	1721.95	619.61	807.1	675.2	595.77	1254.37	781.11	851.92	914.25	841.87	831.87	555.07	1386.43	1365.51	669.67	581.72	681.2	835.93	765.4	809.75	904.14	920.53	897.63	742.69	492.8	700.67	527.81	866.63	808.23	858.37	1047.4	516.65	601.91	881.99	1587.87	1232.97	645.86	402.31	425.08	1612.36	497.78	608.43	423.13	1260.94	708.73	1398.61	574.79	476.87
EC:2.3.1.29	29163.69	28683.3	26684.16	28316.61	29675.62	24957.14	29150.85	30376.78	28714.16	28828.09	29152.14	27875.25	28714.2	28878.52	28183.99	28375.19	27547.08	28050.28	28761.65	27740.7	29244.94	28627.93	27923.8	29220.19	29158.95	28733.76	29418.52	30204.67	29416.07	30087.92	29072.44	28400.69	28440.29	26581.74	29206.85	28275.45	29017.43	29533.51	25268.01	26303.8	27862.91	26421.03	24762.89	25717.42	28311.28	29617.86	28935.81	28471.9	30638.46
EC:2.3.1.30	46138.34	46423.04	46199.64	44182.48	41654.1	48221.83	45100.74	43346.96	44978.42	43629.83	44462.09	44154.07	43288.71	46833.43	43836.47	42515.29	43676.77	43427.06	44049.87	44241.15	44525.68	43704.98	44250.36	43430.66	43563.07	42289.49	42624.25	43132.33	44237.36	43403.56	44139.9	43886.2	42601.65	46022.89	42915.28	45601.84	46798.05	43123.99	43437.9	41684.63	45218.44	42296.6	47234.76	42475.5	43139.93	43914.1	44738.77	42952.82	43169.55
EC:2.3.1.31	28068.55	27138.07	25830.43	26370.12	27194.45	23692.44	28537.83	26991.47	26152.85	26764.13	26085.53	26842.46	25536.72	29393.87	27194.99	28236.75	23894.8	27822.99	27672.67	25299.21	27397.68	27006.7	25550.57	27818.89	29438.89	28814.95	26478.98	29531.13	29392.92	27870.86	28586.84	27873.05	25673.15	26262.09	26787.53	25957.27	27726.42	27094.18	25265.57	25710.71	26131.09	26213.92	24056.33	27001.15	27780.65	27827.21	29182.5	26991.23	27685.09
EC:2.3.1.35	34075.47	35364.39	36029.69	33814.28	34630.71	35807.27	34541.41	34711.25	34991.9	34640.64	34327.59	36157.9	34529.99	35344.08	36102.37	34609.32	35848.61	34743.18	34787.64	35506.77	33469.74	34949.68	36468.84	35048.38	33577	35430.87	34954.38	34446.72	34347.14	33090.74	35748.75	34325.4	35031.97	36272.65	35657.31	34641.21	34933.53	35007.69	36629.59	36940.2	35478.48	37456.8	35803.86	35872.15	34990.77	34266.37	34600.09	34202.3	32338.39
EC:2.3.1.37	9881.21	8780.43	8406.46	8163.33	7635.6	7665.31	7567.7	8306.29	8098.12	8594.01	8341.77	7988.35	8500.29	10961.65	9291.5	7809.01	8059.39	8979.44	9527.51	8164.83	8176.89	8100.5	9192.44	9394.26	9339.95	8990.49	7791.97	8610.27	11135.08	8395.92	9390.75	9304.84	7459.89	8988.5	7954.45	8986.4	9466.84	8061.86	8121.42	8812.69	8046.14	8900.11	7701.13	8312.66	8648.97	9765.49	9315.24	8184.52	8190.31
EC:2.3.1.39	46275.39	47051.55	45701.19	45953.24	45582.26	45940.21	46800.21	45595.66	45846.23	45800.38	45634.98	45982.88	45460.84	46070.63	46166.79	45743.31	45267.17	45975.31	45892.22	46121.8	45911.72	46068.59	45630.17	45862.83	45732.47	45959.25	45701.04	45231.46	46631.38	45591.1	47443.29	46629.36	45778.27	46038.79	45813.49	46407.51	46702.87	46030.66	45619.32	45328.85	47080.35	45963.28	45559.94	45281.78	46672.98	45600.57	47068.82	45665.41	45029.68
EC:2.3.1.4	15.4	20.56	11.18	23.17	27.68	16	12.57	18.72	16.59	28.22	17.62	13.5	19.24	12.47	16.51	18.3	17.09	18.46	23.37	19.66	24.13	20.6	16.05	25.79	18.54	11.51	31.8	23.5	18.61	17.47	18.47	14.88	26.86	14.2	25.69	15.39	20.88	16.4	21.08	27.58	16.49	26.69	45.34	16.7	29.08	23.95	15.68	20	16.52
EC:2.3.1.40	3718.98	3328.59	3245.89	3013.29	3159.54	2912.11	2890.63	3233.05	3108.88	3568.81	3169.07	2830.17	2860.69	3936.93	2951.01	2762.28	2729.65	2984.35	3577.18	2847.47	2962.64	2970.65	3005.84	3476.38	3475.53	2924.33	3030.35	3311.05	4087.05	3069.99	3473.32	3200.77	2896.55	3469.13	2986.78	2970.76	3331.8	3191.27	2799.56	3420.56	3187.55	2905.59	2810.4	3130.93	2751.74	3378.96	3369.71	2776.39	3186
EC:2.3.1.41	16902.6	15300.73	14288.61	15452.32	13669.87	13578.78	15199.3	14851.27	14726.52	14737.27	14858.94	14191.7	14540.83	17329.47	15739.89	14775.71	13486.01	15476.32	15487.85	14092.54	15916.87	15119.84	14339.94	15621.48	17211.81	14776.25	13736.36	14907.3	19451.21	16808.03	17897.62	15961.06	14841.49	15146.8	14226.07	16659.1	17710.35	15071.63	13228.65	14244.2	14818.18	14052.24	13011.2	14641.16	15302.19	15593.98	18252.05	15132.72	15894.52
EC:2.3.1.46	2999.96	2990.4	2697.91	3177.85	2604.24	2861.99	2874.65	2806.01	2693.88	2716.04	2811.81	2430.44	3134.59	4268.8	3602.83	2957.99	3253.34	3038.52	3151.76	2916.63	2852.31	2583	3956.32	3276.11	3335.21	2891.01	2754.12	2744.7	4284.83	2841.03	3374.83	2966.62	2382.54	2453.97	2733.99	3848.48	3116.71	2714.85	2978.61	3652.47	2924.58	3372.05	3180.63	3114.38	3068.82	3262.51	3447.97	2726.47	2497.56
EC:2.3.1.47	36032.71	35642.93	35039.42	32525.43	33477.78	34158.21	35264.69	35927.92	35017.51	35035.63	34131.67	35565.97	34511.06	37127.59	35789.83	35423.69	34446.49	35880.98	36312.72	35133.88	34276.42	34836.26	35493.92	35620.63	35957.83	34547.46	34790.69	37045.99	35625.11	36329.14	36435.21	34742.39	33762.9	35637.47	36337.56	34263.77	35112.58	35424.52	35464.94	37360.95	36299.35	37317.08	34765.84	36134.05	34379.71	34831.11	35141.13	33640.65	35750.98
EC:2.3.1.48	1036.91	2333.89	2148.36	2145.47	2827.55	2627.21	1658.71	1745.64	1985.63	2067.82	2168.77	1571.86	1962.8	621.96	1509.59	1358.26	2075.19	1414.24	1562.33	1736.09	2081.48	1971.59	1361.95	1852.61	1001.05	1674.3	2133.84	1041.29	1577.66	1168.71	1570.33	1618.11	2277.31	1634.81	1616.9	1959.68	1633.47	1885.82	1846.52	1402.39	2126.11	1574.89	1722.95	998.2	1802.21	2105.26	1239.47	1724.06	1309.6
EC:2.3.1.5	32.17	34.79	37.93	27.39	44.63	31.27	36.05	40.37	27.83	52.29	36.92	32.57	54.81	40.91	39.63	64.93	43.6	53.56	58.23	38.12	48.28	47.24	41.82	45.02	53.55	40.19	58.81	74.69	33.91	51.82	44.74	41.27	41.23	32.21	61.35	29.78	29.87	58.2	67.6	90.98	76.46	58.82	58.09	56.9	52.23	46.64	43.9	42.57	51.85
EC:2.3.1.51	76630.95	76999.89	75898.51	76685.26	77029.86	74917.82	76862.94	77388.5	77242.62	77780.08	76782.9	77574.76	76410.03	77607.73	78219.03	78549.58	76090.24	77814.74	78671.05	77157.7	77565.19	77889.27	74831.49	77740.24	79865.8	79111.44	78104.26	78643.58	79040.07	79240.15	76984.09	79071.24	77265.61	76732.45	77187.61	76661.08	77151.35	77931.57	79007.22	78181.54	79077.91	79410.18	75185.35	80237.29	78358.3	78458.91	79295.95	77608.77	80364.34
EC:2.3.1.54	3289.22	3615.66	4975.61	3196.35	2423.61	7070.66	4193.31	2183.37	3149.31	2437.11	3081.93	3226.89	3205.32	4548.85	2720.04	2964.05	3896.7	2963.08	2578.52	3602.47	3389.51	2756.18	4291.86	2433.15	2847.05	2280.01	2356.47	2922.55	2520.05	2531.11	2930.03	2248.05	2335.19	3863.02	2774.29	3126.14	3440.46	2424.35	3297.74	2767.37	3059.11	2267.95	5894.09	2909.25	1976.37	2328.3	2412.07	2619.87	2238.53
EC:2.3.1.57	1243.74	1249.16	1065.98	1389.38	1211.24	1116.41	1367.46	1196.58	1314.85	1300.06	1161.66	1098.48	1172.39	1880.69	1269.58	1509.02	994.27	1195.43	1408.47	1079.81	1217.27	1260.23	1315.65	1252.71	1484.73	1098.94	1242.62	1263.97	1720.66	1282.51	1521.21	1115.78	1291.8	1079.57	1141.87	1096.9	1260.96	1241.62	1274.4	1501.81	1330.44	1295.31	1444.48	1399.54	1216.8	1267.46	1679.53	1139.44	1339.08
EC:2.3.1.59	418.6	506.56	611.07	373.85	545.79	424.9	491.55	667.8	580.32	595.25	524.51	686.37	581.38	472.69	548.12	771.48	673.33	628.76	625.2	543.11	430.34	537.53	583.59	626.31	561.21	534.47	674.47	792.99	517.62	579.94	621.39	464.37	560.95	436.49	747.09	468.48	408.52	619.5	763.58	937.53	588.77	959.27	562.33	719.63	499.95	540.64	480.03	486.22	654.77
EC:2.3.1.60	443.83	657.26	331.06	474.16	367.69	275.04	411.05	492.39	492.39	474.88	408.81	540.44	404.67	687.48	570.92	326.39	313.86	415.87	419.75	424.8	500.9	476.49	519.98	473.93	363.54	325.99	428.05	275.76	485.05	368.9	390.32	433.48	362.28	365.71	421.8	443.47	623.02	378.75	251.03	242.27	561.51	333.07	391.93	254.4	458.35	458.68	781.41	311.41	332.18
EC:2.3.1.61	43032.03	40319.19	39502.78	40539.19	41365.75	36495.05	41072.95	41489.01	40323.55	42040.48	40887.36	40912.89	40631.65	42393.25	41923.34	43251.09	39915.13	42924	42020.42	39728.05	41850.79	41343.73	40972.37	42120.77	44392.94	42909.72	41160.75	43727.77	43328.7	43967.33	41405.67	42137.01	40387.26	39131.22	41519.56	41007.22	40629.84	41265.11	39962.27	41716.38	40275.81	40913.71	37817.7	42230.9	41647.04	41730.99	42881.84	41343.6	43594.83
EC:2.3.1.7	51.49	86.31	80.4	90.56	99.62	73.22	72.11	115.78	99.92	78.45	94.61	139.05	108.57	112.06	90.38	97.18	106.29	79.89	155.13	125.88	71.82	92.53	87.94	107.56	91.57	78.02	91.21	127.99	99.37	83.54	85.04	75.83	114	78.07	94.38	101.12	85.86	76.72	120.96	145.27	116.23	140.58	137.49	137.41	90.94	109.9	124.78	81.91	106.01
EC:2.3.1.79	6587.32	6664.68	6407.18	6576.67	6171.55	5940.04	6531.71	6254.61	6172.26	6414.32	6610.99	6321.25	5882.11	7427.69	7261.2	6530.57	6499.96	6457.04	6443.66	5808.76	6279.81	6171.89	6741	6674.24	6883.05	6111.79	5911.94	6377.01	6975.14	6836.22	6511.21	6325.23	5663.44	5782.8	6273.34	7147.7	6919.32	5982.91	6169.23	6625.79	6435.1	6007.52	6445.18	6628.08	6432.22	6306.61	6643.82	6087.24	6495.52
EC:2.3.1.8	12427.89	13174.48	14545.79	12286.04	12002.9	16229.98	13250.14	10845.6	11867.79	12514.94	12643.16	12756.24	12584	14213.34	14182.32	12515.16	14967.1	12694.85	11583.2	12874.76	12103.03	12031.48	15485.27	11972.31	11983.56	11323.66	11468.44	11273.15	12278.92	11657.45	13038.87	11806.73	11383.95	13070.87	12478.54	14724.89	12547.93	11853.37	13585.02	13621.92	13583.43	13374.76	14958.4	12498.81	12179.74	10838.43	12091.39	11694.62	10082.92
EC:2.3.1.81	2689.3	2562.23	2923.05	3325.37	2687.79	2935.86	2721.35	2586.33	2808.03	3009.97	2983.88	2840.89	2539.77	3003.4	3407.55	2735.24	3591.93	2930.94	2418.77	2502.59	3186.28	2707.61	3484.86	2825.56	2914.77	2808.83	2542.36	2508.65	2825.75	2852.25	2885.21	2765.21	2412.73	3118.1	2476.96	3192.88	3655.65	2680.6	2696.91	2734.56	2486.91	2626.86	2612.28	3091.67	2636.92	2448.37	2789.23	2796.13	2585.94
EC:2.3.1.82	5789.61	5563.66	6321.62	5204.67	5409.21	5612.52	4445.15	6451.37	5586.09	6394.66	6304.17	5595.15	6065.39	7136.02	6947.69	6262.69	7709.35	5973.93	6748.37	5471.03	4762.14	5758.92	7576.97	6583.79	6069.86	5209.31	6199.42	7047.43	7011.38	6398.58	6832.92	4861.3	5755.2	5065.48	6797.05	7209.15	4987.39	6056.93	6312.41	9723.54	6568.5	7025.77	6689.76	7098.1	4675.47	5856.17	5553.99	4741.84	6467.2
EC:2.3.1.86	0.34	0.53	0	1.76	0.3	1.84	0.73	0.3	0	0.96	1.43	2.57	1.39	0.92	1.1	2.18	1.57	1.81	1.09	1.19	2.99	0	0	0.55	3.09	1.1	2	1.4	1.46	2.91	0	1.6	0	0.95	1.11	1.03	1.7	1.06	1	0.32	2.64	1.45	1.7	2.06	1.64	2.56	0.42	1.48	1.62
EC:2.3.1.89	138.65	220.98	142.61	355.45	209.55	176.02	337.02	155.93	195.82	154.21	128.82	126.66	168.17	131.04	191.7	290.8	125.54	214.82	161.61	147.32	204.31	134.78	331.33	174.3	153.28	171.1	203.08	103.09	149.28	167.94	173.98	146	170.6	142.25	136.75	150.94	169.02	164.38	298.11	259.27	232.7	251.88	358.12	274.6	238.44	111.2	293.81	193.37	112.24
EC:2.3.1.9	133959.63	136418.24	130295.91	133970.08	132126.5	123946.89	130158.62	133542.37	134547.71	135589.91	131937.08	135163.3	130806.3	143010.43	140141.72	134657.98	129248.21	135554.98	140443.52	130375.88	130773.32	133971.75	130709.88	138498.36	140568.06	139785.13	134039.18	138139.89	146118.93	135017.89	138859.87	137106.76	133238.95	132063.93	133104.73	135046.77	134825.22	135822.5	134087.03	139679.43	135193.98	138661.13	123706.58	139543.91	134420.89	142720.21	143282.29	132422.3	136414.95
EC:2.3.1.94	0	0	0	0	0	0	0	0	0	0	0	0	0	0	0	0	0	0	0	0	0	0.96	0	1.23	0	0	0.9	0	0	0	0	0	0	0	0	0	0	0	0	0	0	0	0	0	0.75	0	0	0	0
EC:2.3.2.13	137.85	214.73	131.61	333.51	189.95	183.37	311.68	148.14	176.79	148.44	127.1	112.72	161.32	124.49	179	258.64	119.27	194.89	152.08	126.69	186.81	128.3	316.14	157.06	141.36	152.18	202.35	94.2	137.83	160.74	166.5	139.65	161.81	131.4	127.9	145.72	153.98	161.85	279.87	254.18	229.18	237.87	340.16	290.91	211.35	96.57	292.31	163.74	110.08
EC:2.3.2.15	6.16	1.58	9.14	0	0	1.1	1.09	0.89	6.42	0	22.32	2.57	0	0.92	14.31	3.92	0	6.51	27.88	2.38	6.74	1.29	4.86	2.45	11.33	4.38	6	0	0	0	10.07	14.4	2.5	3.79	2.49	8.22	2.04	2.12	140.58	5.81	22.41	3.27	432	0	46.31	0.96	0	0	0.97
EC:2.3.2.16	0.47	0.58	0.68	4.14	1.19	1.3	1.51	0.38	3.41	3.37	2.19	2.58	1.23	3.86	0.6	6.23	0.43	2.54	1.34	0.11	1.22	0	4.45	0.89	0.37	0.4	0.11	3.11	0.6	3.02	2.64	0.09	0.42	1.12	0.28	2.05	2.32	1.5	2.57	0.64	0	3.13	6.43	0.67	0.99	0.81	6.89	1.18	1.94
EC:2.3.2.17	0	0	0	0	0	0	0	0	0	0.96	0	0	0	0	0	0	0	0	0.82	0	0	0	0	0	0	0	0	0	0	0	0	0	0	0	0	0	0	0	0	0	0	0	0	0	0	0	0	0	0.97
EC:2.3.2.18	0	0	0	0	0	0	0	0	0	0.96	0	0	0	0	0	0	0	0	0.82	0	0	0	0	0	0	0	0	0	0	0	0	0	0	0	0	0	0	0	0	0	0	0	0	0	0	0	0	0	0.97
EC:2.3.2.19	0	0	0	1.05	0	0	0	0	0	0	0	0	0	0	0	0	0	0	0	0	0	0	0.97	0	0	1.1	0	0	1.09	0	2.24	0	1.25	0	0.83	0	0	0	0	0	1.32	0	0	3.71	0.99	0	1.25	0	0
EC:2.3.2.2	70677.35	68542.48	67526.04	69548.54	68775.63	66653.44	69752.86	66333.27	66168.49	67817.96	67423.9	69243.13	65069.57	73046.87	69594.21	71023.23	64068.24	71764.27	69074.92	67996.65	71328.5	67442.3	66220.29	68402.61	74114.83	70746.75	64863.18	68386.1	72444.05	71254.25	68662.85	73191.65	64790.12	69343.82	65708.42	66441	71383.96	67728.7	68181.69	65218.47	67636.5	68613.78	67318.36	70037.61	70409.18	68715.32	73532.96	68226.95	70949.81
EC:2.3.2.21	33.91	33.73	43.87	31.94	52.98	30.5	36.42	37.55	32.82	50.08	44.67	53.36	51.49	50.68	37.23	80.2	47.56	44.1	50.16	34.93	36.29	52.4	33.14	38.47	39.06	34.71	34.8	38.06	45.2	32.57	42.71	33.76	55.82	48.87	35.11	37.67	31.58	37.05	46.83	63.73	33.84	56.56	43.16	46.49	62.71	56.56	40.94	49.13	39.69
EC:2.3.2.22	0	0.4	0	0	0	0	0.55	0	0	0	0	0	0	0.92	0.55	0	0.59	0	0	0	0	0.64	0.49	0	0	0.55	0	0.42	0.55	0	0	0	0	0	0	0	0	0	0	0	0	0	0	0	0	0	0	0	0
EC:2.3.2.27	3.59	1.58	1.02	3.69	0.89	1.1	1.09	0.45	0	2.39	2.15	1.29	6.24	0.92	3.3	0	0.59	3.8	2.46	1.19	5.61	3.86	1.95	1.23	2.06	1.64	3	1.68	1.09	1.31	1.68	4.8	1.87	0.47	0.41	0.51	3.56	0.53	3.51	0	5.27	1.09	1.02	1.86	2.96	1.44	3.76	1.67	0
EC:2.3.2.3	6835.6	6165.62	5884	7436.93	5676.58	6120.67	6785.47	6385.91	6222.76	6236.5	6496.35	6283.6	6803.82	8144.96	6685.48	6958.04	6173.4	6801.29	7241.65	6815.87	6768.12	6323.06	6573.96	6620.31	8339.79	6783.27	6263.76	6946.1	8247.84	7609	7744.93	7148.49	6443.95	5829.57	5898.09	7302.76	7350.12	6871.23	6754.2	6587.76	6471.36	6938.63	6363.95	7356.54	6744.92	6958.09	7790.87	7204.2	7996.44
EC:2.3.2.4	79.04	120.2	101.55	57.92	87.49	52.99	55.73	58.78	100.62	124.33	108.18	89.96	49.95	36.91	71.57	52.3	106.06	39.07	86.93	78.64	63.99	83.7	53.5	89.19	58.7	48.22	99.61	98.17	62.36	75.12	81.65	72.94	89.94	67.27	101.14	98.55	45.8	75.11	60.25	60.97	133.13	64.26	44.83	70.51	67.99	58.45	70.26	74.43	67.08
EC:2.3.2.5	225.18	131.26	187.55	144.12	144.5	126.93	110.91	159.28	147.19	161.5	172.44	134.95	186.28	237.16	170.12	128.11	108.82	221.95	272.69	136.44	174.57	208.3	155.16	173.35	188.46	191.05	138.31	212.85	331.34	181.54	293.04	118.69	189.04	111.32	138.3	137.58	341.95	169.64	94.86	197.27	96.89	97.3	114.98	88.46	124.26	351.06	228.12	222	159.77
EC:2.3.2.6	26021.34	24939.6	24237.58	24110.31	22213.34	25586.13	25027.38	23259.36	23784.09	23341.58	23792.98	23841.17	23825.67	27768.77	24414.76	24751.06	22898.43	24891.01	24635.81	23919.06	24811.81	23641.9	24693.17	24037.44	26272.9	24342.51	22650.93	24463.21	26427.13	25434.61	24725.55	25432.22	22159.75	24632	23079.19	25497.86	26072.85	23087.98	23638.85	22992.35	24376.64	23062.81	25407.5	24626.66	24174.25	24455.47	26163.85	24034.87	25472.85
EC:2.3.2.8	14104.56	13507.77	11612.54	12451.65	11117.51	11008.29	12430.78	12425.37	12206.68	12504.39	12327.5	12220.52	12043.42	15625.17	13541.24	11858.06	11374.53	12903.28	13235.94	11818.12	12633.89	12567.68	12787.36	13279.49	13523.14	12525.54	11422.74	12030.62	15548.19	12672.77	14378.11	13632.49	11433.36	12676.16	11806.51	14207.57	14906.83	12221.54	11131.14	11776.26	12609.42	12171.28	11115.89	11801.25	13093.84	13356.73	14983.11	12083.9	12279.7
EC:2.3.3.1	62056.71	62316.13	62146.37	61445.63	61480.28	61067.2	61686.89	62067.12	62130.32	62625.3	61545.05	62760.26	61132.79	63737.36	63100.66	62811.66	60875.57	63079.5	63965.23	62271.35	61142.6	62829.38	60256.37	62697.97	64013.22	63278.33	62270.7	63890.65	63655.25	62913.44	62605.62	62961.04	61902.2	60559.3	62309.65	60772.51	61808.93	62409.47	63391.19	64491.39	63830.6	64325.44	60948	65388.64	62309.01	62644.93	63309.74	61941.1	63839.91
EC:2.3.3.10	7420.71	7298	7378.43	9289.42	7827.86	8335.25	7969.19	7419.27	8053.32	7953.73	7849.35	7148.69	7509.44	6223.6	6757.47	6956.88	7075.74	7150.38	7387.09	8318.96	8351.99	7491.79	5221.19	7306.44	8019.17	7603.08	7921.14	6729.41	7356.24	7430.87	6706.86	8142.02	8263.09	6837.53	6758.26	7153.17	7563.03	7672.41	7267.4	6158.88	7724.95	6278.37	7013.62	7224.07	7722.97	8494.28	7590.91	8271.84	8553.84
EC:2.3.3.13	72871.2	76029.34	77346.76	74130.31	75916.19	78040.74	74562.95	75107.02	75925.98	75180.64	74776.64	76017.76	74536.89	73115.92	76248.93	74072.51	77237.41	74261.51	73967.25	76155.4	73894.08	75333.36	75796.07	74994.45	72706.4	74918.01	75491.11	73505.3	72923.57	72682.05	75639.83	73745.47	75810.52	78011.34	75771.8	74484.55	74875.15	75747.77	77667.86	77553.69	76992.44	78527.84	76252.49	76320.69	74535.55	74111.44	72810.9	73784.38	71674.13
EC:2.3.3.14	437.62	417.26	458.67	386.02	371.17	398.27	471.79	420.18	385.48	416.11	405.8	405.45	387.72	491.73	416.79	444.12	359.53	375.45	492.31	413.78	452.16	388.64	377.28	413.04	471.4	361.73	406.44	422.78	515.17	415.1	439.97	369.64	408.29	445.18	429.77	314.52	383.6	420.97	476.84	615.39	533.95	456.39	596.77	604.85	396.2	444.48	569.72	359.62	454.51
EC:2.3.3.15	374.37	349.72	453.74	460.93	293.75	596.42	218.99	356.8	256	451.51	635.93	300.83	553.93	1158	869.38	347.36	1087.96	246.11	313.25	218.57	247.59	287.57	1195.69	487.49	487.9	197.28	241.35	366.32	783.29	392.24	707.66	198.51	281.87	151.96	376.56	1410.84	480.85	298.7	157.04	763.32	377.14	210.9	495.17	219.13	150.2	369.74	432.29	217.39	267.29
EC:2.3.3.5	2313.81	2910.6	1737.21	1955.97	1837.5	1805.94	2788.93	1965.06	2010.47	2129.58	2072.17	2037.22	1894.97	2584.09	2394.84	1939.66	1745.21	2033.55	2187.86	1911.76	2035.79	2315.6	2043.61	2227.28	1940.27	1800.13	1901.76	1843.82	2765.21	2190.19	3349.13	2442.9	2057.39	1655.73	2217.17	3048.6	2665.96	2186.62	1604.48	1638.06	2783.22	1940.64	1811.33	1584.95	2560.72	1818.45	2990.15	2050.04	1734.06
EC:2.3.3.8	176.56	267.28	219.36	134.8	201.76	141.3	120.2	131.8	226.92	294.58	235.24	200.5	120.7	92.28	167.36	117.68	238.06	104.2	183.7	181.1	139.22	188.02	134.22	202.92	129.76	122.74	247.22	223.18	137.84	162.48	176.74	165.08	192.38	149.7	227.14	221.74	120.1	165.04	156.64	143.24	297.88	156.84	112.06	185.56	145.86	128.38	158.08	168.84	143.88
EC:2.3.3.9	16536.74	15930.11	14220.87	15619.93	13890.91	13536.94	15519.27	15243.97	14996.34	15390.6	15093.41	15316.71	14841.28	18619.55	16389.3	15743.28	14355.76	15914.28	16685.01	15092.22	15270.96	15323.27	15344.29	15962.84	17462.32	15492.61	14723.26	15454.21	18185.51	16265.43	17068.2	16949.63	14292.28	15283.48	14771.04	16886.13	17176.08	15613.08	14898.25	15403.07	16071.46	15786.28	14718.94	15959.15	16133.88	16207.02	18231.55	15274.58	16627.24
EC:2.4.1.1	38676.15	39411.83	41705.48	39317.58	39074.36	44458.19	40518.88	38173.29	39703.67	38327.5	39297.32	39510.5	39533.53	38661.46	38224.01	38811.44	40649.5	38453.48	37928.08	40572.48	39567.07	38761.14	39679.92	38100.59	38177.26	38524.54	38956.88	38438.72	37600.01	37835.51	37807.94	38630.83	38955.73	41688.6	38860.88	38252.45	38922.7	38831.97	40038.22	37869.57	39012.35	38318.49	42520.9	38353.66	38006.68	38241.56	37362.1	39126.07	37995.78
EC:2.4.1.10	710.42	576.83	413.89	294.38	339.72	299.08	342.53	445.01	519.68	372.58	391.5	344.5	517.85	809.76	636.96	265.39	267.33	491.51	651.17	448.2	412.03	418.55	443.62	609.66	621.54	496.43	426.77	496.35	955.65	398.26	646.89	471.73	349.18	281.51	412.88	429.14	649.86	350.04	261.98	314.14	339.89	416.19	356.67	327.17	431.17	890.03	660.42	443.58	543.45
EC:2.4.1.11	4427.57	4157.46	4281.28	3722.57	4083.45	3539.11	3635.27	5192.72	4666.08	4982	4292.37	4418.37	4284.96	3816.29	4265.13	4849.92	4841.87	4630.28	5123.22	4306.46	4167.65	4644.75	4259.6	4562.2	4141.24	3902.5	4661.19	5393.45	3982.5	4893.19	4178.56	3861.62	4687.3	4246.92	5074.97	3871.35	3872.91	4634.58	5023.4	6234.96	4781.75	5514.93	4251.74	5586.97	3741.64	3869.8	3629.98	3789.27	5137.28
EC:2.4.1.117	204.08	171.38	89.87	167.98	98.64	78.65	178.39	132.24	105.15	142.29	167.68	115.06	189.4	104.98	135.14	130.42	102.15	165.38	150.84	118.83	198.16	161.96	194.78	176.96	78.8	179.17	164.41	105.75	117.31	132.52	96.4	263.7	119.32	162.26	126.65	170.71	212.22	108.44	166.38	69.94	129.2	148.13	141.28	92.39	277.18	118.63	143.19	244.09	90.63
EC:2.4.1.12	4403.57	4721.7	6142.78	3956.66	2499.29	8333.27	4314.04	3945.26	4569.59	3541.98	4636.7	3916.13	4574.01	7037.68	4801.67	3634.25	6095.01	3930.78	3816.28	3992.75	3971.21	3763.39	6921.97	3674.48	3494.13	2418.06	2707.33	3163.75	5126.25	3588.42	5538.7	3412.94	2648.83	5430.03	3371.66	6402.57	5608.3	3305.27	4154.28	4832.89	4211.45	3586.19	7537.23	3341.14	2497.37	3114.73	3552.37	3049.9	2875.22
EC:2.4.1.129	10316.1	11908.24	12327.69	11717.96	13618.77	11513	12086.66	12866.71	12620.71	12680.83	11576.09	12998.73	12796.81	10914.63	13088.07	14483.96	13134.78	13240.69	12904.01	12361.04	11435.3	13063.11	13236.92	12821.49	12117.93	13168.7	13903.74	13532.29	12443.57	12906.65	13583.52	11392.3	13784.77	11546.63	13868.13	11239.17	10474.46	13292.02	15311.51	17247.9	13705.86	16240.65	12969.81	15884.7	12481.94	11762.35	12504.93	12111.28	12620.72
EC:2.4.1.13	62.79	67.75	49.77	28.79	35.42	43.41	44.61	42.91	39.62	55.97	80.73	41.13	44.4	64.13	91.38	41.61	33.2	35.11	64.78	35.16	52	51.52	55.46	46.12	58.71	42.75	50.2	35.95	63.65	60.39	76.06	54.23	39.98	42.64	60.25	63.16	40.56	53.97	250.67	71.77	103.49	37.75	556.66	56.07	101.5	47.77	56.03	32.39	31.92
EC:2.4.1.14	746.12	645.65	525.15	510.74	666.28	413.5	548.53	681.8	552.37	626.18	603.73	510.33	599.36	539.81	492.68	523.5	411.31	592.7	602.77	492.11	658.13	573.09	531.8	642.01	662.68	519.74	564.94	623.27	605.3	725.63	584.61	482.79	554.31	443.87	651.65	502.64	532.87	523.2	426.58	479.3	485.78	364.29	581.36	478.61	530.5	667.37	562.79	526.86	620.19
EC:2.4.1.144	15.41	22.14	5.08	9.48	4.47	7.72	8.74	8.01	4.28	7.65	11.16	11.57	14.57	6.46	8.8	10.46	14.15	9.78	4.1	9.53	7.86	15.46	13.62	4.09	12.36	5.79	13.2	4.2	8.75	7.85	12.31	11.66	6.25	6.63	7.47	37.98	17.3	5.45	3.01	3.88	7.91	11.99	6.12	4.95	12.81	5.75	11.27	13.33	4.99
EC:2.4.1.15	27031.01	25652.69	26629.23	25957.95	27330.06	24403.49	26117.61	28567.33	27349.54	27640.2	26828.01	27686.21	27506.9	29606.44	28030.5	28655.39	27437.48	27911.09	29126.54	27284.94	26302.59	28078.94	26665.38	28472.01	30375.5	28824.4	28042.1	30969.5	29298.98	29489.73	28822.53	27120.86	27841.83	27617.94	28414.51	26129.07	27240.6	29370.23	27815.07	30374.95	26895.6	29555.83	24618.66	30491.6	26196.33	29215.61	27309.03	27506.3	30824.47
EC:2.4.1.161	1211.42	1474.74	755.76	736.7	863.49	658.99	1299.6	765.02	662.58	865.8	828.56	611.85	560.92	990.29	1105.67	794.82	570.57	655.77	819.56	672.21	727.69	764.98	729.76	909.13	676.64	577.72	763.28	781.33	854.44	980.35	861.42	945.5	525.93	579.97	820.98	1469.15	991.31	749.23	440.07	582.66	1473.6	429.17	516.96	523.2	1183.77	796.29	1062.82	648.7	728.34
EC:2.4.1.173	504.02	601.26	712.78	420.67	599.87	519.11	496.51	738.52	655.83	683.4	601.64	740.73	615.36	421.26	603.17	699.57	732.68	638.56	641.51	566.23	524.52	591.25	610.61	656.42	548.85	550.74	800.07	730.85	603.21	589.87	653.82	489.34	697.06	511.25	738.34	553.28	445.07	612.26	779.79	885.97	641.07	976.12	579.47	707.74	562.21	605.02	485.31	510.9	663.69
EC:2.4.1.18	42187.06	41919.18	43459.31	41241.7	39977.9	45435.95	42364.28	41437.29	42350.51	40397.12	41430.01	42525.22	41666.02	41980.55	41312.18	42005.13	42474.96	42316.9	40753.78	42830.39	41804.75	41185.6	43534.62	40484.83	41371.05	40388.1	40550.65	40737.01	39957.12	40830.94	41041.33	40807.61	40474.08	43202.15	41199.09	41502.42	42100.79	40796.69	43328.63	41927.1	41611	42242.01	47071.21	42237.84	40749.63	39785.52	41518.3	40776.64	40127.52
EC:2.4.1.180	13.36	3.82	11.26	15.1	7.37	18.34	38.79	3.94	38.72	36.75	5.51	12.96	5.04	219.01	5.96	11.54	6.1	8.06	31.59	6.16	7.38	29.71	32.68	10.03	5.31	17.3	6.2	8.96	180.42	13.33	47.26	5.74	9.79	4.82	6.9	8.21	11.03	92.72	5.68	12.57	9.79	7.08	25.92	37.11	12.17	29.63	22.37	7.61	6.05
EC:2.4.1.182	30011.14	30038.61	30004.69	28116.21	26396.95	32990.35	30340.21	26799.21	27593.35	26558.73	28370.48	28386.61	28089.98	30207.73	27388.14	27427.42	28411.96	27874.92	26802.57	28598.56	28891.71	27283.43	30977.7	27077.17	27078.88	27007.12	26327.08	26755.36	27406.32	26945.86	28337.93	28581.4	26264.24	30989.81	27153.91	30235.72	29903.78	26775.64	27460.85	25115.04	28086.43	26232.92	32001.85	25109.53	27988.61	26042.19	28288.49	27357.3	24933.35
EC:2.4.1.187	11199.11	10629.55	10755.04	10873.38	10092.54	9724.89	10238.75	12662.43	11944.66	11215.58	10528.02	10764.16	10256.02	9838.66	10895.29	10507.78	10218.84	11192.28	10824.97	10421.24	10715.88	10407.54	10716.22	11089.51	9957.86	10286.63	10978.04	10779.18	10633.17	10435.27	10962.19	10182.86	10623.17	10900.87	10743.39	9339.76	11019.04	10571.24	11298.71	12328.1	10936.79	11898.34	10993.98	11688.43	10539.69	10603.13	11143.47	10244.08	10747.81
EC:2.4.1.19	91.48	76.01	124.64	126.52	92.93	90.97	132.41	106.29	105.71	75.59	106.67	103.45	112.74	141.16	112.61	106.74	79.32	128.5	131.06	75.38	104.85	122.02	98.27	97.9	117.67	108.19	110.61	123.29	140.95	112.57	152.69	110.38	152.06	93.32	107.03	96.01	162.99	134.07	223.97	97.58	111.74	88.56	503.47	113.4	148.57	113.97	140.91	104.28	136.77
EC:2.4.1.20	135.86	68.12	140.18	214.5	72.34	103.03	93.61	284.46	284.92	148.92	160.56	153.15	118.29	115.98	190.29	90.66	231.61	130.97	108.97	148.95	306.48	188.89	110.43	165.31	120.33	113.48	180.02	116.22	154.3	197.54	200.02	152.12	173.89	464.25	105.83	48.08	671.19	233.53	135.03	75.49	77.35	193.14	79.49	224.95	101.68	140.41	131.3	221.63	243.06
EC:2.4.1.208	2.05	0.79	0	1.05	5.36	1.1	3.27	6.23	10.7	1.92	2.58	0	4.16	4.62	4.4	3.93	1.18	8.69	2.46	2.38	2.25	2.58	4.86	0	6.18	0	1.2	0.84	4.38	2.61	1.12	3.84	6.25	0.95	0	2.06	3.06	2.12	4.01	0	2.64	4.36	1.02	0	8.88	2.88	0	3.33	2.91
EC:2.4.1.21	35313.56	35223.7	35076	35774.71	33960.29	36005.34	34805.25	34704.31	34988.56	33744.71	35107.36	34114.81	35244.58	33222.45	34438.91	34021.9	35166.48	34746.03	33609.77	34946.6	36038.56	34256.5	35158.78	34288.41	34313.3	33475.95	34255.57	32231.83	34720.25	34846.94	33491.98	34989.83	34174.5	34683.89	33631.29	35968.42	36145.17	34069.1	34529.4	33008.91	34787.87	33660.08	36899.18	33252.26	34893.98	34655.89	35120.22	34809.43	34586.07
EC:2.4.1.211	1.03	0	0	0	0	0	0	0	0	0	0	0	0	0	0	0	0	0	0	0	0	0	0	0	0	0	0	0	0	0	0	0	2.5	0	0	0	0	0	0	0	1.32	0	0	0	0	0	0	0	0
EC:2.4.1.212	995.88	1029.46	1087.47	1072.88	1079.03	893.14	1118.67	1261.22	1209.34	1149.77	1106.09	1345.21	1201.59	1200.03	1159.13	1430.77	1208.03	1250.21	1268.99	1205.72	1110.01	1239.88	976.26	1221.93	1213.22	1237.76	1232.12	1379.37	1150.73	1201.16	1034.04	1326.4	1194.41	1067.92	1297.14	1056.47	1000.97	1101.32	1426.73	1383.98	1140.04	1542.56	1221.29	1412.13	1295.23	1139	1046.41	1286.1	1418.42
EC:2.4.1.213	2.06	1.19	8.64	2.1	4.46	4.96	2.18	0	1.07	0.96	4.29	1.29	4.16	0.92	4.95	3.92	0	1.63	4.51	0	5.05	1.29	0.97	1.64	3.09	5.49	0.6	0.84	0.55	0.87	4.48	2.4	2.5	0.95	1.24	1.03	0	2.12	6.02	1.45	3.96	0.54	31.08	1.24	5.42	1.92	1.88	1.11	0.97
EC:2.4.1.217	41.23	49.94	34.39	48.8	60.25	78.93	29.87	52.99	65.12	73.83	42.09	55.7	34.69	65.37	42.75	78	35.95	38.52	65.6	50.65	55.57	85	28.54	68.34	74.67	44.58	56.2	52.44	59.07	46.73	34.14	44.15	72.88	34.57	61.76	29.77	47	60.83	52.52	73.71	47.91	44.65	83.04	54.84	47.31	47.27	74.43	44.44	95.77
EC:2.4.1.227	44448.12	44757.02	44714.48	44289.49	44233.26	44888.77	44625.09	44422.36	44684.61	44418.54	44231.87	44640.77	44321.6	43866.61	44386.78	44372.32	44294.22	44529.32	44467.62	44709.36	44379.83	44421.18	44164.41	44486.29	44376.71	44937.55	44779.62	44443.66	44386.26	44193.77	44817.48	44637.05	44743.93	44958.68	44515.07	44133.84	44496.14	44809.19	44964.84	44594.25	45022.49	45227.89	44212.75	44577.16	44621.06	44523.77	44542.8	44402.07	44052.66
EC:2.4.1.230	43.78	66.04	47.23	45.66	29.17	49.47	24.95	51.9	40.89	47.85	48.24	41.37	50.12	37.36	41.27	33.78	35.1	41.81	58.71	26.23	48.63	41.23	43.39	30.57	41.47	35.22	46	38.07	45.67	45.29	43.27	51.03	38.86	52.13	35.93	49.3	47.19	34.1	63.66	61.14	75.83	52.46	74.73	59.31	53.4	38.68	53.52	49.61	42.78
EC:2.4.1.245	3592.83	4564.87	4559.23	3838.41	4969.28	4156.29	3785.18	4872.58	4558.41	4888.17	4485.89	5039.23	4802.15	3519.3	5060.36	4785.31	5478.77	4693.51	4935.82	5005.57	3815.25	5074.81	5142.27	4949.17	3784.23	4699.74	5123.93	4960.3	3781.4	4734.98	4714.08	4294.48	5179.37	4572.1	5688.48	4340.26	3556.96	5376.32	5768.37	6530.5	5374.17	6502.29	4375.9	5660.9	4587.53	4175.31	3715.52	4047.93	4372.34
EC:2.4.1.246	102.7	84.8	89.41	85.28	87.48	82.8	85.23	90.38	86.69	88.98	104.77	63.02	105.09	113.49	110.09	83.66	76.63	145.47	83.64	100.07	80.83	70.87	111.87	120.31	191.58	84.4	76.8	91.49	215.53	85.56	155.49	100.79	76.21	72	80.65	99.84	120.61	99.47	91.35	105.04	90.97	81.72	72.62	85.38	88.7	112.13	135.46	116.62	107.9
EC:2.4.1.247	46.46	42.77	40.21	29.67	26.12	29.99	35.97	36.74	34.26	44.32	39.5	19.7	21.76	31.29	25.42	13.18	21.9	35.44	28.5	44.1	26.84	23.3	27.82	31.85	58.19	16.7	27	35.87	32.18	24.25	23.49	26.4	31.75	25.17	23.9	43.03	26.2	43.11	29.03	14.61	29.44	16.07	32.44	28.56	34.89	27.56	45.06	36.02	84.51
EC:2.4.1.25	22602.75	23752.23	24960.41	24733.76	24473.34	26770.99	24253.05	21897.62	23487.12	23018.48	23548.1	24056.27	23332.49	20715.74	23171.92	22816.49	24047.81	23487.09	21570.03	24334.53	24570.74	23274.61	22787.66	22372.7	22362.56	23008.66	23187.21	20802.34	21863.03	22914.51	22200.73	23520.85	23520.83	24391.77	22695.59	22190.65	23669.26	23493	24359.66	21848.35	23686.57	23125.93	25400.72	22556.89	23647.16	22867.54	22957.42	23756.63	22372.45
EC:2.4.1.250	7553.35	9322.66	9750.67	9173.4	10122.81	9807.36	8226.51	9142.52	9948.71	9534.47	9051.42	9041.62	9350.6	6776.97	9229.6	8431.24	9685.31	8532.74	8881.14	9168.34	8493.64	9623.25	7724.82	9121.45	7979.34	8894.85	10087.3	8218.15	8691.87	8074.68	8928.46	7746.35	10504.65	8164.32	9177.97	8323.38	8082.38	9494.04	10054.94	10480.11	9721.95	9932.24	8620.54	9684.56	8725.95	9856.92	8126.17	8972.96	8690.88
EC:2.4.1.251	12.32	8.7	18.28	16.85	16.07	22.08	9.84	7.12	5.35	5.02	13.96	9.01	16.65	11.08	7.7	40.53	15.32	16.28	10.66	13.4	15.15	18.04	15.8	17.19	12.36	10.97	7.2	9.44	14.21	21.83	26.84	9.6	11.24	10.42	9.94	17.46	13.24	13.76	11.04	31.21	10.55	19.61	20.39	27.21	13.8	15.33	12.54	19.99	12.64
EC:2.4.1.252	67.78	44.13	30.83	39.82	45.54	34.91	46.97	53.9	35.86	32.67	41.79	39.26	83.24	86.69	68.63	60.76	33.61	82.57	68.88	34.35	60.61	39.31	73.57	69.58	61.1	61.94	42.6	40.29	97.89	35.35	76.78	76.47	49.98	54.32	41.16	47.9	135.73	42.17	49.98	54.22	47.49	57.02	49.43	44.09	59.94	56.68	79.17	49.74	38.38
EC:2.4.1.256	1.03	0.79	0	0.53	0.45	0	1.1	0	0	0	0	0.64	0	0	0	0	0	0	0.82	0	0.56	0	0.49	0	0	0	0	0	0	0.44	0	0	0	0.47	0.41	0	1.53	1.06	0	0	1.32	0	1.02	0	1.48	0.48	0	0	0.49
EC:2.4.1.264	32.87	24.11	6.61	18.93	20.54	9.38	16.94	23.17	9.63	20.08	20.19	19.95	38.5	29.97	30.82	28.1	15.33	30.96	25.01	14.3	32.55	19.98	33.56	33.56	23.17	27.97	21	19.31	28.98	17.89	36.91	36.47	19.37	25.09	19.48	27.2	83.46	21.69	17.56	25.18	16.49	29.42	24.46	20.41	26.13	19.17	26.33	24.99	17.02
EC:2.4.1.266	3380.79	4528.49	4521.3	4128.87	5037.16	4126.83	4465.82	4657.66	4933.64	4615.65	4628.35	5458.35	4949.34	4433.67	5123.05	4940.49	5215.2	4396.68	4918.47	4960.34	3812.26	5313.48	4650.82	4760.22	4438.28	5443.8	5278.18	5245.84	4493.01	4629.75	4649.06	4604.87	5197.17	4524.87	5415.58	4410.42	3920.86	5296.19	5561.03	5230.22	4841.64	5917.51	4046.4	5530.38	4859.52	4846.9	4276.67	4765.42	4917.59
EC:2.4.1.276	22.59	5.53	9.14	17.89	4.46	19.85	44.79	12.47	34.25	30.61	7.74	16.71	15.61	222.4	5.5	16.99	7.08	17.38	30.34	8.33	13.47	29.62	35.99	13.1	4.12	28.49	4.8	10.08	179.43	12.22	49.21	10.56	10	6.63	4.15	8.23	14.26	90.98	5.02	14.52	5.28	16.35	32.61	38.34	14.81	27.79	36.38	15.54	5.84
EC:2.4.1.277	2.83	1.59	3.29	3.94	4.46	3.31	4.92	4.67	3.22	3.12	4.28	3.52	2.08	3.91	3.6	4.91	5.88	4.61	4.94	5.65	4.48	4.5	1.45	5.3	3.87	6.02	3	2.52	2.73	3.51	1.68	3.12	1.56	5.46	2.91	3.08	2.79	3.96	5.52	3.87	2.97	6.26	4.07	4.96	5.69	2.16	5	4.73	3.65
EC:2.4.1.278	0	0	0	0	0	0	0	0	0	0	0	0	0	0	0	0	0	0	0	0	0	0.32	0	0.41	0	0	0.3	0	0	0	0	0	0	0	0	0	0	0	0	0	0	0	0	0	0.25	0	0	0	0
EC:2.4.1.279	2.05	0	0	0	0	0	0	0	1.07	0	0.86	0	2.08	0	1.1	0	0	0	0	0	0	0	0.97	0	0	0	1.2	0	2.19	0.87	0	0.96	0	0	0	1.03	1.02	0	3.01	0	1.32	0	1.02	0	1.97	0	0	0	0
EC:2.4.1.280	4.1	0.79	2.03	2.11	2.68	2.21	0	1.78	1.07	0.96	0.86	0	3.12	1.85	1.1	0	0	1.09	2.46	0	1.12	2.58	0.97	0	1.03	2.19	2.4	2.52	2.19	2.62	1.12	1.92	0	0.95	0	2.06	2.04	1.06	5.02	2.9	3.96	1.09	2.04	1.24	3.94	4.79	3.76	1.11	1.94
EC:2.4.1.281	2491.34	1912.44	1790.57	1813.29	1855.89	1403.65	1918.73	2216.19	1794.55	1707.63	1899.21	1435.51	1928.29	1945.16	1482.09	1864.95	1307.73	1971.74	1826.67	1431.02	2244.72	1628.58	1698.77	2040.02	2391.46	1823.28	1879.98	2441.08	2259.26	2705.95	1756.61	1634.48	1733.95	1560.44	1807.06	1670.68	2024.61	1846.66	1131.98	1531.27	1502.45	1078.57	1645.47	1555.68	1699.84	2454.81	2025.92	1998.89	2667.75
EC:2.4.1.283	0	0.79	0.51	1.75	0.3	0	0	0.45	0	0	0	1.07	0.52	0	0.55	0.44	0	0	0.41	0	0	0	2.11	0	0	1.1	0	0	1.09	0	3.17	0.48	1.25	0.32	1.66	1.37	0	0.35	0	0.48	1.32	0	0	3.71	1.65	0.32	1.25	0.74	0.49
EC:2.4.1.284	0	0.79	0.51	1.75	0.3	0	0	0.45	0	0	0	1.07	0.52	0	0.55	0.44	0	0	0.41	0	0	0	2.11	0	0	1.1	0	0	1.09	0	3.17	0.48	1.25	0.32	1.66	1.37	0	0.35	0	0.48	1.32	0	0	3.71	1.65	0.32	1.25	0.74	0.49
EC:2.4.1.287	411.41	561.89	632.49	479.14	604.48	433.48	447.95	679.48	529.67	526.62	611.55	686.08	640.84	663.85	683.22	729.3	621.34	604.83	812.03	588.73	415.91	637.04	607.82	659.56	619.38	605.17	705.37	787.54	684.05	578.7	637.67	497.67	654.98	497.73	729.37	506.18	487.48	660.83	794.58	1057.03	723.25	854.56	847.72	851.17	642.19	655.2	615.17	570.07	673.74
EC:2.4.1.288	506.21	676.54	774	597.06	750.45	556.9	552.29	845.87	698.79	656.91	770.42	905.04	786.69	821.72	830.19	881.82	786.36	739.58	1046.57	780.53	526.44	786.7	746.19	848.21	794.19	731.43	874.59	986.03	837.73	721.36	804.39	630.13	838.63	624.91	891.87	662.26	617.62	820.62	1111.16	1299.03	930.22	1066.67	1475.39	1067.37	818.38	824.03	793.24	697.9	852.9
EC:2.4.1.289	232.02	354.71	325.01	319.85	404.93	258	292.25	411.62	330.05	322.2	379.74	479.4	436.87	389.56	381.82	463.59	404.5	351.15	500.4	383.47	300.26	410.7	338.87	401.76	378.14	384.39	421.24	464.51	393.57	339.85	376.5	356.83	444.17	327.92	433.87	340.9	291.3	367.47	524.5	586.66	417.79	560.22	532.9	482.59	476.13	400.54	394.37	391.5	368.24
EC:2.4.1.291	56.46	26.88	12.19	21.06	16.06	8.82	31.69	16.03	53.51	23.91	22.34	14.15	17.68	74.74	56.15	44.46	21.22	15.2	29.52	17.87	28.06	33.48	21.38	22.91	143.15	28.5	37.2	93.14	35	75.98	32.45	51.83	19.99	39.8	39.8	45.18	40.71	26.46	20.07	8.72	23.73	11.99	18.35	23.5	27.61	26.84	15.05	34.44	47.64
EC:2.4.1.302	2.83	1.59	3.29	2.89	3.57	3.31	2.73	3.78	2.15	3.12	3.42	3.52	2.08	2.99	3.6	4.91	4.7	4.61	4.94	5.65	4.48	4.82	1.45	4.89	2.84	6.02	3.3	2.52	2.73	2.64	1.68	3.12	1.56	3.56	2.91	3.08	1.77	3.96	3.51	3.87	2.97	5.17	3.05	4.96	4.95	2.16	3.75	4.73	3.65
EC:2.4.1.310	284.95	231.65	337.16	372.43	237.64	274.11	237.31	433.5	493.15	300.99	318.45	327.68	302.3	465.61	348.77	281.67	361.45	300.42	353.55	301.5	436.39	397.34	234.02	354.64	284.86	265.57	315.33	282.38	424.44	327.22	399.53	324.18	335.15	607.86	231.03	204.18	863.08	402.65	284.18	266.12	238.97	360.51	224.53	384.49	230.41	331.87	420.39	380.28	440.94
EC:2.4.1.311	0	0	0	1.05	0.89	0	2.19	0	0	0	1.72	1.29	1.04	0.46	0	1.31	1.18	0.54	1.64	2.38	0	1.29	0.48	1.64	1.55	0	0	1.68	0	0.87	1.12	0	0	3.32	0	0	1.02	1.06	1	0.97	0	3.81	1.02	0.62	2.48	0.96	1.25	0.56	0
EC:2.4.1.315	741.66	795.68	712.03	868.78	674.88	661.41	907.44	657.21	698.11	807.04	718.98	568.58	664.52	490.75	667.88	793.72	633.49	683.64	671.87	659.94	760.19	614.75	779.07	679.66	722.27	566.33	823.58	594.96	677.36	674.01	784.44	637.59	755.71	659.03	642.43	699.85	655.14	694.27	797.94	719.35	876.86	699.52	847.87	806.15	783.84	636.82	904.59	728.57	793.22
EC:2.4.1.316	0	0	0	0	0.89	0	2.19	0.89	0	0	0	0	0	0	0	0	1.18	0	0	0	0	0	0	0	1.03	0	0	0	0	0.87	0	0	0	0.95	0	0	0	0	2.01	0	0	1.09	1.02	0	0.99	0	1.25	0	0
EC:2.4.1.319	56.72	54.63	46.3	43.36	35.05	54.27	74.22	40.57	52.45	49.1	56.68	33.84	35.28	44.21	36.43	34.09	35.22	45.21	33.66	63.16	53.78	37.48	53.4	39.22	66.73	32.38	40.2	43.42	41.27	32.09	33.56	38.88	42.11	48.86	32.19	58.44	44.53	47.97	58.43	18.48	37.36	26.96	50.79	35.1	56.57	35.23	51.32	49.35	86.45
EC:2.4.1.320	56.72	54.63	46.3	43.36	35.05	54.27	74.22	40.57	52.45	49.1	56.68	33.84	35.28	44.21	36.43	34.09	35.22	45.21	33.66	63.16	53.78	37.48	53.4	39.22	66.73	32.38	40.2	43.42	41.27	32.09	33.56	38.88	42.11	48.86	32.19	58.44	44.53	47.97	58.43	18.48	37.36	26.96	50.79	35.1	56.57	35.23	51.32	49.35	86.45
EC:2.4.1.321	1070.01	1677.37	560.96	715.33	611.36	538.46	1197	725.75	756.91	863.02	760.4	768.17	432.84	1265.54	1274.63	542.16	489.88	602.17	773.11	676.99	733.01	834.14	824.17	815.88	561.21	404.2	621.07	378.64	771.34	693.75	776.03	941.5	429.76	512.62	818.85	1513.16	1171.66	584.48	323.81	374.79	1568.48	426.14	512.44	362.19	1202.66	620.71	1346.08	449.79	382.8
EC:2.4.1.322	0	0	0	1.05	0.89	0	2.19	0	0	0	1.72	1.29	1.04	0	0	1.31	1.18	0	1.64	2.38	0	1.29	0	1.64	1.03	0	0	1.68	0	0.87	1.12	0	0	2.84	0	0	1.02	1.06	1	0.97	0	3.27	1.02	0	1.98	0.96	1.25	0	0
EC:2.4.1.325	13.36	3.82	8.21	14.05	7.37	16.13	38.79	3.94	37.65	36.75	5.51	10.39	5.04	219.01	5.96	11.54	6.1	8.06	31.59	6.16	7.38	29.71	32.68	10.03	5.31	17.3	6.2	7.28	179.33	12.46	47.26	4.78	8.54	4.82	6.9	8.21	10.01	91.66	4.68	12.57	8.47	7.08	25.92	37.11	10.2	28.67	22.37	7.61	5.08
EC:2.4.1.326	0	0	0	0	0.45	0	0	0	0	0	0	0.64	0	0	0	0	1.18	0	0	0	0	0	0	0	0	0	0	0	0	0	0.56	0	0	0	0	0	0.51	0	0.5	0	0	0	0	0	0	0	0	0	0
EC:2.4.1.327	5.66	5.55	8.61	9.99	7.14	7.72	5.46	8.45	5.37	8.15	7.7	7.04	4.16	7.82	8.3	11.13	10.58	9.22	9.88	12.49	8.96	8.68	2.9	9.37	5.68	12.04	5.7	5.88	5.46	5.28	3.36	6.24	3.12	8.07	6.65	6.16	4.56	7.92	8.02	7.74	5.94	12.52	7.12	11.16	11.12	4.32	7.5	9.46	7.3
EC:2.4.1.328	0	0	0	0	0	0	0	0	0	0	0	0	0	0	0	0	0	0	0	0	0	0.32	0	0.41	0	0	0.3	0	0	0	0	0	0	0	0	0	0	0	0	0	0	0	0	0	0.25	0	0	0	0
EC:2.4.1.4	1461.99	2006.1	1234.85	1038.99	1216.2	1051.28	1556.49	1384.98	1221.32	1472.36	1312.59	1344.26	1115.91	1351.89	1664.03	1325.28	1250.45	1212.62	1448.28	1218.73	1093.99	1320.66	1270.64	1446.51	1091.58	1037.25	1439.73	1220.23	1287.32	1261.08	1365.04	1367.69	1152.23	1008.16	1552.34	1968.54	1272.33	1166.51	1329.97	1401.89	2053.61	1543.66	1213.16	1214.26	1764.38	1152.53	1405.87	1009.15	1108.75
EC:2.4.1.44	0.52	0	1.02	1.05	4.46	0.72	0.55	2	2.68	3.35	0.21	0.9	0.46	1.38	1.1	2.61	2.95	0.22	2.83	2.98	1.4	2.58	1.17	0.2	2.32	0.86	0	0.84	1.09	3.02	1.96	2.06	3.75	2.13	2.07	1.03	1.01	2.79	1.5	3.87	2.31	1.09	1.22	0	3.66	3.83	3.76	2.5	1.35
EC:2.4.1.46	1192.45	2517.98	2302.29	2389.77	3100.42	2810.97	1875.39	1911.72	2171.32	2248.12	2383.57	1775.23	2164.66	733.46	1714.16	1515.16	2264.72	1594.11	1709.94	1936.81	2281.84	2170.36	1581.78	2012.19	1166.53	1904.47	2341.85	1194.44	1721.67	1301.4	1763.3	1846.88	2486.36	1806.8	1803.57	2153.9	1827.9	2068.35	2071.73	1537.43	2335.71	1778.44	1954.64	1167.07	2092.18	2322.96	1467.79	1911.01	1427.69
EC:2.4.1.5	0	0.79	0	1.05	1.78	0	0	0.89	1.07	0	1.72	2.58	0	0	1.1	2.62	2.36	2.18	0	1.19	1.12	0	2.92	2.46	0	0	2.4	1.68	0	2.62	1.12	0	0	0.95	0.83	2.05	3.06	0	4.01	0	0	2.18	2.04	3.71	1.98	0.96	1.25	1.11	0.97
EC:2.4.1.50	0	0.79	2.03	6.32	1.79	2.21	1.09	1.78	2.14	4.78	1.72	2.57	3.12	0	2.2	2.61	2.36	5.43	2.46	1.19	3.37	2.58	7.78	1.64	3.09	3.29	1.2	2.52	2.19	0.87	2.24	3.84	1.25	2.84	1.66	2.05	2.04	0	4.02	4.84	7.91	7.62	3.06	3.71	1.97	2.87	0	1.11	0.97
EC:2.4.1.52	55.2	56.73	97.79	46.85	65.85	59.87	48.88	61.66	79.47	80.87	82.66	95.47	80.49	79.59	57.8	97.1	84.87	85	95.34	81.32	54.99	74.72	64.71	89.2	81.1	65.49	86.84	104.9	84.76	75.33	102.37	56.63	96.83	62.18	81.89	68.54	77.12	93.11	66.74	115.21	80.75	97.06	87.65	95.88	55.22	89.59	86.05	54.98	87.99
EC:2.4.1.56	0.52	0	0	0	0.44	0.28	0.55	0.22	1.61	0.48	0.21	0	0.26	0.46	0	0	0.59	0	0.21	0.6	1.4	0	0	0.2	0.26	0.55	0	0.84	1.09	1.09	0.28	0	0	0.24	0.41	1.03	0.5	0.52	0	0.97	0.99	0	0	0	0.5	0	0	0.28	0.24
EC:2.4.1.57	5439.15	6492.36	6916.9	5429.73	7098.57	5990.58	5686.54	7753.03	7214.74	7235.7	6577.13	7468.98	6959.01	6325.19	7209.11	8159.1	7687.97	7074.08	7949.07	6903.65	5566.13	7368.23	6906.82	7349.85	6720.92	7159.89	7760.56	8843.28	6501.91	7376.73	6887.23	5972.27	7592.91	6141.68	8274.59	5958.38	4959.07	7456.31	8942.48	10452.11	7503	9771.18	7041.86	9582.45	6374.68	6648.54	5988.9	6225.78	7839.07
EC:2.4.1.58	0.52	0	1.02	1.05	4.01	0.72	0.55	2	2.68	3.35	0.21	0.26	0.46	2.3	1.1	2.61	1.77	0.22	2.83	2.98	1.4	2.58	1.17	0.2	2.32	0.86	0	1.68	2.18	3.02	1.4	2.06	3.75	2.13	2.07	1.03	0.5	2.79	1	3.87	2.31	1.09	1.22	1.24	3.66	3.83	3.76	2.5	1.35
EC:2.4.1.64	3821.35	4635.26	4212.42	3230.62	4171.43	3502.32	3747.62	4755.1	4058.88	4518.52	4046.78	4403.11	3976.52	4255.81	4784.85	4667.97	4646.24	4312.45	5124.92	4233.98	3244.61	4426.59	4357.63	4611.64	3938.72	3896.06	4613.86	5140.15	3945.46	4531.46	4464.97	3762.21	4331.8	3591.45	5221.28	4349.98	3274.75	4475.07	5123.18	6784.44	5579.11	5782.42	4477.04	5649.79	4232.68	3921.93	3819.69	3427.4	4440.62
EC:2.4.1.7	382.39	568.35	253.63	427.91	279.68	212.64	419.3	399.41	454.77	414.07	343.69	478.44	319.01	822.85	526.66	292.93	252.16	362.82	350.39	344.49	462.38	441.4	493.34	369.74	313.2	286.28	333.15	208.4	591.23	308.97	378.36	379.33	284.94	293.62	349.14	377.27	613.45	385.03	160.11	172.28	450.46	250.55	339.54	217.26	404.37	397.12	750.03	255.78	234.84
EC:2.4.1.8	648.25	358.36	483.74	435.25	390.58	374.42	451.48	455.82	484.01	488.91	498.35	345.59	426.63	450.65	478.09	481.21	401.95	438.87	498.2	419.14	515.59	439.58	282.2	473.76	741.06	378.18	520.29	641.61	619.49	773.87	406.06	367.86	505.36	357.66	476.95	427.93	512.78	475.72	311.3	393.62	404.24	223.83	345.05	446.17	277.81	467.34	526.85	398.11	753.27
EC:2.4.1.80	5411.19	4153.11	4756.2	5552.52	4864.31	4687.24	5372.24	4679.51	5044.31	5379.52	5021.15	5167.84	4690.69	5107.45	4989.02	5560.22	4679.67	5408.08	5270.84	5316.24	5640.98	5048.32	3891.78	4875.8	6587.81	5515.34	4883.32	5352.75	4954.53	6143.9	4516.07	6364.79	4720.6	5732.52	4709.46	4393.77	5352.29	5316.34	5196.63	4303.84	5078.48	4710.82	4459.68	6043.02	5178.75	5007.89	5313.66	5614.88	6812.91
EC:2.4.1.83	45391.68	46920.92	45909.09	46706.72	49149.39	43980.15	44433.47	47389.94	47203.01	47676.23	46655.1	44962.61	46097.71	38924.56	44651.08	45091.91	44978.51	45418.08	46525.26	45545.74	46157.54	46425.65	41831.97	46751.94	43749.49	45926.45	48576.78	45236.41	45767.05	45600.62	45531.47	45650.61	48671.12	44679.03	46171.3	43965.56	44580.4	46830.1	46840.69	46607.69	47318.25	46654.37	45115.74	45151.67	46380.5	48247.84	44518.2	46183.63	47229.55
EC:2.4.2.1	27440.46	26934.16	27318.7	29122.82	29112.92	26024.6	26976.6	28588.67	27891.67	28331.35	27857.81	26935.43	27572.72	24360.36	27595.86	28437.12	27548.69	28302.06	27403.91	27082.09	28131.97	27491.29	27452.27	27799.96	27317.47	27035.53	28667.85	26896.56	27007.89	28072.45	26840.76	26694.94	28290.54	26118.43	27590.44	25931.37	26474.86	27742.84	28456.57	29909.54	28358.78	28760.03	27787.89	29013.69	27689.7	27435.29	27531.32	27680.41	28376.18
EC:2.4.2.10	44836.02	45478.44	45400.67	44772.04	45264.26	45422.52	45328.45	45043.4	45210.46	45046.08	44886.34	45368.04	44885.53	44347.6	45054.54	45210.39	44944.6	45215.02	45121.77	45308.33	44762.65	45048.91	44926.21	45087.42	45022.51	45636.2	45383.05	45277.14	44882.01	44704.31	45434.23	45201.67	45326.47	45164.48	45359.1	44708.75	44424	45314.17	46002.02	45567.46	45695.01	46143.6	45517.77	45301.37	45388.37	45116.92	45013.46	44919.1	44553.43
EC:2.4.2.12	1828.44	1300.2	1363.98	1321.06	1344.85	1067.46	1364.4	1435.28	1311.43	1244.27	1387.99	1030.32	1425.19	1385.01	1218.74	1539.02	1078.28	1516.68	1390.95	1114.24	1579.03	1154.19	1150.17	1516.1	1693.31	1371.02	1438.54	1774.59	1921.61	2092.83	1329.82	1231.89	1335.89	1106.38	1315.84	1201.91	1489.93	1397.62	881.5	1184.8	1249.08	851.52	1170.56	1266.59	1156.34	1729.02	1636.37	1466.45	1983.82
EC:2.4.2.14	43216.01	42267.58	42458.32	42057.02	41522	42100.8	42948.16	42580.48	42500.48	42173.86	41926.99	42910.57	42151.68	43132.26	42787.46	42929.05	42058.94	42968.44	42733.84	42807.66	42239.13	42359.81	42661.2	42467.37	43305.42	43157.85	42389.95	43286.06	42610.65	42884.59	43088.13	42811.21	42293.11	43227.43	42792.61	41909.84	42725.15	42706.02	42924.23	43105.59	42659.01	43412.34	42461.86	43471.69	42709.99	42268.97	43061.22	42582.51	42641.61
EC:2.4.2.17	43752.65	44275.69	44439.1	43985.52	44264.57	44606.19	44330.13	44031.81	44252.55	43824.86	43792.77	44296.86	43916.33	43381.85	44137.36	44080.08	44022.07	44150.21	43916.68	44369.74	43975.92	44090.46	43820.37	44057.85	44068.19	44633.2	44319.19	43925.75	43899.56	43745.54	44415.11	44182.47	44371.44	44597.82	44167.64	43589.16	44100.44	44397.51	44672.71	44317.36	44553.38	44901.58	44088.97	44339.07	44201.21	44154.24	43938.13	44043.36	43618.71
EC:2.4.2.18	45895.66	46340.76	46804.91	46424.45	46689.73	46832.57	46784.08	45858.92	46398.49	46205.36	45947.55	46594.29	45706.42	45651.4	46482.76	46321.1	46042.94	46547.14	45996.9	46369.7	46401.2	46201.36	45983.73	46209.38	46387.46	47097.83	46243.37	46018.06	46090.6	45905.02	46474.96	46552.9	46183.51	46787.79	46162.92	45335.11	46170.18	46520.21	47063.26	46180.73	46507.9	46964.36	46492.75	46674.94	46489.04	46108.47	46120.46	46208.08	45542.47
EC:2.4.2.19	43185.92	42316.33	42444.54	42030.01	41587.99	42164.48	42909.58	42612.78	42554.05	42205.25	41978.14	42929.52	42193.35	43006.76	42769.84	42868.48	42056.93	42968.26	42718.46	42857.95	42252.65	42402.07	42566.8	42507.97	43220.52	43165.03	42435.2	43244.98	42578.31	42864.14	43000.65	42850.72	42347.11	43251.65	42776.22	41859.38	42709.68	42773.71	43007.72	43056.49	42677.07	43431.93	42485.8	43489.89	42733.61	42281.62	42996.55	42550.56	42601.72
EC:2.4.2.2	5701.83	7327.81	6590.52	7715.91	8654.65	7023.12	7430.45	7247.76	7223.93	6798.94	7142.16	6853.81	6926.98	4541.28	6302.51	7031.2	6705.19	6456.02	6192.83	6815	7335.32	7036.23	6989.44	6636.52	5508.64	7225.98	7356.55	5578.56	5920.14	5565.32	6203.3	7106.66	7492.98	6857.97	6456	6483.75	6471.57	6750.49	7374.24	5950.52	6859.45	6784.01	7090.88	5916.99	7710.36	6515.46	6718.58	7098.86	5742.29
EC:2.4.2.21	21208.07	22313.49	20500.03	20558.43	20236.63	18952.57	20086.74	21682.36	21445.41	21651.84	20807.29	21821.4	20835.55	22454.84	22891.59	20804.14	21338.15	21139.94	22114.63	21234.86	19951.12	21527.89	21650.12	22221.46	20747.23	21163.07	21340.19	21396.56	22797.94	20935.14	22324.41	21112.32	21016.81	20962.17	22022.87	21898.17	21562.32	21562.93	21690.76	23437.23	22364.51	23679.02	19849.12	22513.48	21526.76	21939.5	22714.46	20137.57	20695.88
EC:2.4.2.22	7356.01	8417.23	8221.78	8447.47	8683.07	8507.82	7606.36	7366.43	7546.04	8325.41	8130.03	7376.37	7884.04	7790.14	8256.96	7640.14	8437.99	7807.91	7800.71	7699.25	8080.8	7781.47	8467.85	8175.8	7468	7848.36	7570.77	6722.97	8967.55	7129.84	8229.59	8341.13	7673.85	8785.75	7339.06	8744.84	7723.59	7839.29	8460.26	8346.06	8332.81	8519.24	7859.96	7596.49	8188.95	7941.58	8038.51	7541.52	6675.23
EC:2.4.2.28	27248.2	28188.39	30092.12	28983.9	29632.76	31164.1	29325.82	28817.37	29215.47	28851.97	28970.57	29839.29	28550.42	26172.2	27971.52	28878.96	29837.31	28363.42	28423.16	30154.69	29176.54	29137.19	28233.89	28413.56	27760.19	29759.11	29233.36	28730.87	26063.35	27616.99	27801.18	29380.82	29638.9	30864.31	29157.98	26569.44	28497.26	29316.36	30877.79	28693.04	29022.03	29804.64	30338.94	29541.48	28894.09	28005.41	26644.46	29226.97	28486.14
EC:2.4.2.29	43097.46	42970.01	42493.86	42957.03	42079.16	42987.36	43248.65	42383.51	42669.99	42312.56	42499.34	42436.06	42057.61	42360.6	41836.31	42105.05	41690.36	42268.31	42504.28	42566.46	42906.74	42250.77	42039.05	42323.84	42469.04	43099.49	42451.37	42554.67	42701.5	41942.38	42614.4	43128.49	42442.7	43031.26	42053.1	42284.96	43014.71	42415.99	42204.08	40780.6	42509.35	42075.37	42159.02	41694.73	42806.28	42598.26	42894.1	42608.48	42126.84
EC:2.4.2.3	4998.9	3703.61	3464.95	3591.28	3269.9	2819.1	3696.52	4134.7	3626.97	3781.46	3700.8	2946.61	3641.72	3560.46	2927.95	3641.24	2836.11	3726.66	3695.35	2998.13	4396.31	3457.14	3092.85	3705.08	4132.39	3153.65	3553.19	4264.09	4162.34	4625.57	3125.5	3291.87	3470.47	3172.58	3450.38	3393.34	3747.84	3447.78	2360.71	2815.37	3173.59	2254.26	3010.57	3035.03	3207.19	4002.27	3764.07	3585.65	4740.35
EC:2.4.2.30	0	0	0	0	0	0	0	1.78	3.21	0.24	0.21	0	2.08	0.92	1.1	1.31	1.18	0	0.82	0.3	0.56	0	3.16	0.82	2.06	0	1.2	2.73	0	0	0	0.96	1.25	0.95	0.83	1.03	0	1.06	2.01	0.24	1.32	0	0	0	0	2.88	0	0	0.97
EC:2.4.2.37	19.5	26.92	2.04	21.58	15.18	12.67	26.34	10.25	37.59	14.71	19.56	19.31	21.84	21.77	17.84	23.55	10.16	23.36	18.04	19.34	25.78	19.98	27.96	13.52	21.1	22.5	9.6	13.65	15.27	22.34	13.43	28.32	8.11	21.31	16.02	21.57	18.35	20.12	30.58	3.73	27.04	13.08	34.49	21.32	42.13	17.26	33.97	18.88	10.2
EC:2.4.2.4	11164.24	11954.46	11206.91	10377.28	11468.03	10302.82	10842.91	10848.98	10718.92	11323.8	10915.12	11274.23	11147.93	12318	13076.84	11656.78	11698.87	11701.18	11600.65	11172	10513.44	11405.24	12395.6	11834.48	11311.72	11104.19	10999.37	10562.43	12350.56	11094.94	11773.76	11541.91	10545.88	11566.56	11480.25	12053.6	11113.04	11288.93	12073.4	13450.12	12342.88	13088.17	10975.07	12002.82	12083.41	11164.92	11788.42	10515.38	10188.39
EC:2.4.2.43	36.05	10.68	23.62	19.58	14.96	27.22	56.4	10.57	46.99	46.49	18.78	24.58	28.39	287.07	27.36	33.62	23.58	20.21	45.71	17.28	23.42	42.11	69.19	17.81	18.13	34.43	12	19.31	237.2	20.61	78.09	21.26	17.41	10.75	12.94	33.98	29.78	104.97	18.26	30.01	19.46	32.12	32.94	46.81	25.99	44.71	61.14	25.06	13.99
EC:2.4.2.44	1328.85	1210.7	1100.39	1612.27	1241.14	1346.2	1782.18	1246.94	1261.68	1139.85	1143.62	1216.24	1451.06	1514.67	1295.01	1424.58	984.19	1601.94	1353.79	1256.21	1572.49	1358.19	1222.24	1363.21	1623.89	1556.07	1230.71	1310.2	2204.93	1468.61	2424.31	1571.21	1412.07	1211.34	1218.62	1455.84	1728.94	1375.67	1145.08	1253.07	1221.11	1392.09	1172.42	1275.4	1451.72	1359.99	2123.46	1556	1283.62
EC:2.4.2.45	1465.32	1830.96	1924.71	1705	2030.04	1727.94	1873.33	2160.48	2314.7	2005.09	1858.82	2303.54	2171.78	2275.38	2137.73	2464.99	2104.77	1936.81	2368.34	2003.32	1610.18	2305.27	1730.35	2048.97	2243.74	2507.5	2358.89	2857.43	2143.72	2149.17	1905.24	1841.41	2301.58	1795.22	2311.14	1807.55	1539.79	2096.25	2606.08	2605.4	2040.46	2653.54	1764.42	2992.98	1934.69	2262.05	1913.16	2161.65	2646.42
EC:2.4.2.46	68.75	69.44	80.1	68.1	90.63	61.58	72.23	71.54	66.19	85.29	78.15	89.76	109.43	81.8	83.46	111.33	82.52	89.96	105.79	70.09	84.76	95.22	81.23	72.44	93.19	77.46	91.51	111.63	79.31	80.62	95.11	80.15	89.97	70.07	94.5	50.83	61.97	88.9	111.08	151.97	113.16	118.18	96.84	101.45	104.24	86.89	77.75	84.59	77.12
EC:2.4.2.47	67.25	72.88	76.87	75.48	93.3	63.08	63.73	84.76	52.62	110.81	79.01	88.26	108.21	70.72	84.03	144.45	78.17	91.03	110.03	78.44	81.76	82.02	90.14	85.95	100.06	74.17	94.81	125.32	68.74	85.01	92.67	78.39	82.04	70.09	121.29	61.43	57.54	90.65	116.14	159.55	133.36	121.07	160.34	111.76	95.76	84.97	64.78	83.12	92.2
EC:2.4.2.48	9.24	14.23	6.1	17.9	19.64	12.14	7.65	16.03	12.84	19.14	11.17	10.29	10.4	7.39	12.11	13.07	11.78	10.86	15.58	16.68	20.21	18.03	10.7	20.46	13.39	9.86	25.2	17.62	13.13	13.11	10.08	9.6	19.99	11.36	20.72	8.21	16.29	10.58	15.06	23.23	14.51	14.16	40.75	12.37	23.66	16.28	10.03	14.44	12.63
EC:2.4.2.49	0	0	0	1.05	0	0	0	0	0	0	0	0	0	0	0	0	0	0	0	0	0	0	0.97	0	0	1.1	0	0	1.09	0	2.24	0	1.25	0	0.83	0	0	0	0	0	1.32	0	0	3.71	0.99	0	1.25	0	0
EC:2.4.2.52	2210.04	2859.27	1484.81	1898.77	1915.4	1593.08	2447.66	1741.59	1686.66	2015.02	1842.48	1814.2	1590.1	2564.47	2408.72	1734.53	1341.6	1823.88	1976.27	1681.83	1853.6	1972.58	2002.32	1977.4	1660.81	1474.74	1571.35	1419.08	2578.49	1873.69	3109.43	2024.8	1545.71	1543.72	1866.31	2607.86	2435.7	1679.05	1378.07	1616.51	2784.52	1807.93	1860.59	1476.47	2397.52	1702.64	3097.2	1585.28	1273.44
EC:2.4.2.53	2044.61	1998.5	2246.43	2241.24	2356.3	2106.91	2274.82	1819.75	2093.75	2232.35	2089.01	2394.78	1900.92	2408.66	2291.98	2171.49	2021.89	2351.62	1975.73	2022.47	2289.37	2115.01	2049.9	2113.03	2472.3	2479.18	1910.67	2069.15	2254.7	2113.95	2060.5	2299.49	1914.76	2065.97	2042.08	1763.23	2089.28	2159.9	2210.81	1828.45	1854.49	2157.73	2001.05	2339.65	2327.02	1990.54	2209.51	2222.59	2077.6
EC:2.4.2.54	0	0	0	1.05	0	0	0	0	1.07	0	0.86	0	0	0.92	0	0	0	0	0	0	0	0	0	0.82	0	0	0	0	0	0	0	0	0	0.95	0	0	1.02	0	0	0	0	0	0	0	0	0	0	0	0
EC:2.4.2.6	14.38	2.37	6.1	15.8	15.18	0	20.76	1.78	14.99	3.83	3.44	1.29	8.33	62.76	3.3	9.15	8.25	13.02	5.74	1.19	7.86	0	0.97	1.64	9.27	14.24	3.6	1.68	6.56	1.75	6.71	11.52	9.99	7.58	3.32	1.03	14.25	4.23	2.01	5.81	5.27	0	4.08	4.95	6.9	5.75	3.76	2.22	4.86
EC:2.4.2.7	34251.33	35190.03	36769.39	35615.94	36438.28	37632.11	35380.58	35217.61	35704.46	35447.67	35649.89	36295.18	35901.53	34508.55	36135.73	35690.52	37096.73	35885.28	35461.19	36888.01	35219.15	35842.8	36198.39	35389.22	35102.28	36166.07	35986.1	34808.72	35054.42	34553.27	36633.39	35512.24	36370.54	36508.83	35852.09	34947.37	35449.49	36263.54	37494.39	37134.68	36125.94	37727.72	37373.58	36329.61	35599.66	35341.53	34802.22	35630.67	34382.23
EC:2.4.2.8	39563.46	40828.29	40459.05	42677.04	43413.36	39666.22	41136.23	42032.88	41799.6	42150.05	41259.15	40704.73	41274.59	37324.58	40930.74	40665.08	41142.61	40629.94	40918.06	41295.83	41153.86	41737.44	39086.66	41703.33	40374.87	42363.35	42803.22	40650.97	40656.88	40090.82	41292.93	40627.98	43391.83	38966.1	41416.58	39717.73	40055	42332.89	41858.5	41734.33	41836.87	42347.41	38618.81	41572.53	42102.76	42097.29	40319	42231.83	41134.11
EC:2.4.2.9	57091.81	57462.22	57366.23	54868.15	54817.86	58213.44	56856.8	55476.79	55814.49	54835.63	55481.72	55366.7	55351.25	54360.98	55151.08	56101.42	55541.63	55816.41	54274.69	54969.54	56223.34	55465.72	56164.58	54622.04	55127.54	53284.74	55221.53	54909.57	54166.87	56667.68	55067.27	53798.34	54876.06	55278.44	55572.9	56360.02	55917.29	54928.2	55527.46	55275.08	56843.62	54641.96	58771.43	54640.25	54585.36	54041.35	55615.85	54362.46	55557.22
EC:2.4.99.12	26184.6	25497.28	23189.68	25477.6	25772.87	21924.8	26421.37	25870.58	24400.2	24698.36	25191.32	25151.99	24925.47	26219.76	25125.8	25460.02	23760.39	25076.76	24987.68	24777.49	25806.4	25012.62	25916.48	25682.54	25959.55	26512.64	25148.78	25480.94	26142.55	25052.94	26042.87	26910.66	25069.78	26146.68	25305.16	26332.39	25931.39	25667.34	23457.72	22857.54	24730.29	24282.65	22812.47	23313.36	27179.55	25351.24	27347.58	25837.82	23980.27
EC:2.4.99.13	26184.6	25497.28	23189.68	25477.6	25772.87	21924.8	26421.37	25870.58	24400.2	24698.36	25191.32	25151.99	24925.47	26219.76	25125.8	25460.02	23760.39	25076.76	24987.68	24777.49	25806.4	25012.62	25916.48	25682.54	25959.55	26512.64	25148.78	25480.94	26142.55	25052.94	26042.87	26910.66	25069.78	26146.68	25305.16	26332.39	25931.39	25667.34	23457.72	22857.54	24730.29	24282.65	22812.47	23313.36	27179.55	25351.24	27347.58	25837.82	23980.27
EC:2.4.99.14	26184.6	25497.28	23189.68	25477.6	25772.87	21924.8	26421.37	25870.58	24400.2	24698.36	25191.32	25151.99	24925.47	26219.76	25125.8	25460.02	23760.39	25076.76	24987.68	24777.49	25806.4	25012.62	25916.48	25682.54	25959.55	26512.64	25148.78	25480.94	26142.55	25052.94	26042.87	26910.66	25069.78	26146.68	25305.16	26332.39	25931.39	25667.34	23457.72	22857.54	24730.29	24282.65	22812.47	23313.36	27179.55	25351.24	27347.58	25837.82	23980.27
EC:2.4.99.15	26184.6	25497.28	23189.68	25477.6	25772.87	21924.8	26421.37	25870.58	24400.2	24698.36	25191.32	25151.99	24925.47	26219.76	25125.8	25460.02	23760.39	25076.76	24987.68	24777.49	25806.4	25012.62	25916.48	25682.54	25959.55	26512.64	25148.78	25480.94	26142.55	25052.94	26042.87	26910.66	25069.78	26146.68	25305.16	26332.39	25931.39	25667.34	23457.72	22857.54	24730.29	24282.65	22812.47	23313.36	27179.55	25351.24	27347.58	25837.82	23980.27
EC:2.4.99.16	6690.54	6499.57	7295.64	6801.84	7157.69	6496.78	6485.86	6780.96	6666.62	7124.03	6831.53	7344.65	6557.3	6627.04	7386.95	7278.46	7002.59	7337.92	7185.16	7115.27	6763.03	7049.83	6544.84	7039.03	7298.05	7128.38	7029.63	7130.18	7533.34	7074.35	7091.66	7102.44	7225.01	7452.32	6959.57	6187.54	6559.28	7264.97	7946.76	7889.52	7072.75	8358.18	7038.11	7957.86	7287.16	6725.43	7334.68	6934.96	6953.47
EC:2.4.99.17	47910.75	45555.26	44916.65	47211.25	44655.17	45404.92	47437.21	45781.56	45871.29	45363.75	45853.39	44878.87	44941.39	45843.29	44045.38	45515.93	43425.94	45513.71	45406.79	45474.8	47506.23	45107.99	43482.58	45108.66	47495.55	46141.51	44995.26	46105.34	46201.49	46962.85	44618.54	47269.65	44924.98	46249.2	44117.91	45196.02	47415.59	45436.58	43417.04	40834.43	44510.91	42361.02	44331.55	44000.05	45829.39	46418.03	46972.01	46743.34	48075.05
EC:2.4.99.18	167.86	190.58	188.39	210.64	163.38	210.83	192.87	158.54	201.26	236.25	185.89	200.5	176.39	119.04	171.22	209.15	193.84	174.76	202.16	184.1	176.27	256.9	169.28	181.26	184.84	167.1	230.42	175.37	190.37	148.51	197.43	190.03	244.84	199.9	164.12	182.19	155.22	224.29	280.14	208.07	233.99	200.93	283.75	262.23	221.71	163.86	200.73	193.31	160.42
EC:2.5.1.1	46119.01	46446.89	46558.07	46125.98	46350.92	46693.99	46391.3	46289.43	46483.8	46268.57	46059.36	46649.44	46142.58	45981.16	46173.12	46494.77	46083.25	46286.77	46636.07	46538.69	46101.83	46642.18	45758.23	46402.13	46449.33	46708.65	46505.85	46373.4	46501.76	46094.71	46681.8	46433.89	46752.69	46891.89	46262.15	45612.57	46095.48	46742.74	47077.36	46976.38	46921.63	47201.53	46281.18	46912.07	46607.12	46519.77	46529.98	46247.77	46067.14
EC:2.5.1.10	46119.01	46446.89	46558.07	46125.98	46350.92	46693.99	46391.3	46289.43	46483.8	46268.57	46059.36	46649.44	46142.58	45981.16	46173.12	46494.77	46083.25	46286.77	46636.07	46538.69	46101.83	46642.18	45758.23	46402.13	46449.33	46708.65	46505.85	46373.4	46501.76	46094.71	46681.8	46433.89	46752.69	46891.89	46262.15	45612.57	46095.48	46742.74	47077.36	46976.38	46921.63	47201.53	46281.18	46912.07	46607.12	46519.77	46529.98	46247.77	46067.14
EC:2.5.1.101	1370.59	1169.45	1334.79	1374.8	1603.17	1181.05	1380.42	1279.5	1322.14	1219.5	1370.63	1180.57	1301.57	1296.21	1390.27	1628.45	1255.03	1314.98	1293.99	1260.26	1448.99	1371.99	1255.24	1383.22	1438.94	1480.48	1474.15	1456.06	1586.4	1569.79	1213.37	1347.2	1414.56	1180.22	1325.17	1145.05	1446.26	1395.11	1216.17	1293.43	1192.51	1066.31	1272.95	1280.19	1316.92	1268.79	1508.34	1377.8	1602.67
EC:2.5.1.105	3800.2	3630.94	4072.75	4333.21	4445.95	3973.4	4218.51	3137.31	3677.9	4135.35	3852.32	4352.97	3526.45	3585.42	4329.57	4039.91	3763.24	4570.43	3390.88	3728.97	4498.27	3941.83	3867.62	3935.49	4318.66	4792.22	3468.47	3548.03	3554.45	3895.01	3630.01	4492.24	3457.06	3976.14	3640.63	3197.04	3805.88	3613.74	4288.63	3161.85	3575.27	4125.14	3644.6	4313.44	4505.27	3491.96	3898.92	4256.63	3432.66
EC:2.5.1.108	9.24	14.23	6.1	17.9	19.64	12.14	7.65	16.03	12.84	19.14	11.17	10.29	10.4	7.39	12.11	13.07	11.78	10.86	15.58	16.68	20.21	18.03	10.7	20.46	13.39	9.86	25.2	17.62	13.13	13.11	10.08	9.6	19.99	11.36	20.72	8.21	16.29	10.58	15.06	23.23	14.51	14.16	40.75	12.37	23.66	16.28	10.03	14.44	12.63
EC:2.5.1.115	312.99	411.83	493.04	290.32	413.67	333.48	390.29	554.7	459.21	457.18	435.33	560.38	415.59	340.96	490.51	576.7	538.38	494.03	502.72	418.84	333.61	408.28	478.62	474.36	418.65	429.6	512.65	600.94	406.25	440.96	480.98	382.95	427.27	330.63	580.17	375.22	292.3	457.07	811.63	704.9	447.51	795.98	930.94	563.62	443.95	396.88	330.99	364.15	500.85
EC:2.5.1.116	312.99	411.83	493.04	290.32	413.67	333.48	390.29	554.7	459.21	457.18	435.33	560.38	415.59	340.96	490.51	576.7	538.38	494.03	502.72	418.84	333.61	408.28	478.62	474.36	418.65	429.6	512.65	600.94	406.25	440.96	480.98	382.95	427.27	330.63	580.17	375.22	292.3	457.07	811.63	704.9	447.51	795.98	930.94	563.62	443.95	396.88	330.99	364.15	500.85
EC:2.5.1.117	0	0	0	0	0.89	0	2.19	0.89	0	0	0	0	0	0	0	0	1.18	0	0	0	0	0	0	0	1.03	0	0	0	0	0.87	0	0	0	0.95	0	0	0	0	2.01	0	0	1.09	1.02	0	0.99	0	1.25	0	0
EC:2.5.1.120	7071.1	6661.51	6654.89	7298.4	8417.54	5995.67	8017.57	8303.78	7315.36	6693.33	7254.32	7200.72	7194.73	7254.39	6521.05	8075.78	6289.21	7205.32	6968.02	6942.26	7844.37	7124.25	7275.77	7389.03	7937.56	8355.77	7550.89	8400.41	7049.11	7618.76	6979.45	7174.53	7341.15	7046.21	7312.88	6115.47	7258.01	7330.25	6424.65	6496.34	6088.21	6211.09	7089.46	6719.41	7737.66	7719.07	7566.15	7918.26	7900.96
EC:2.5.1.15	49221.22	50490.73	50826.51	49045.46	50629.96	50077.79	49657.69	51191.84	50806.13	50846.04	49980.03	51162.88	50570.68	49789.83	50730.33	51701.94	50946.38	50896.52	51647.8	50778.92	48996.48	50985.28	50340.18	51045.82	50479.43	51438.93	51605.13	52495.03	50191.4	50701.74	50830.49	49948.2	51399.37	50117.33	51995.7	49363.6	48374.25	51292.88	52967.5	54383.98	51765.65	53935.98	50660.62	53307.64	50285.48	50536.52	49624.99	49947.28	51114.72
EC:2.5.1.16	30443.36	31401.59	29411.99	31709.88	29573.03	30884.42	34150.05	29226.16	30266.48	29479.13	29935.67	31685.66	29179.07	31650.91	31307.7	30490.83	29031.62	30140	29019.71	31632.01	31368.86	30502.66	29790.7	29205.83	31278.7	30259.37	29415.14	28349.81	28217.83	30171.68	29906.99	32345.39	29380.17	30539.1	29803.1	31079.6	32297.84	30189.56	29711.83	26520.47	32105.37	28402.13	30972.61	29493.9	32529.77	29124.42	32606.11	30928.54	29689.53
EC:2.5.1.17	55723.43	56672.78	54985.74	54781.39	54548.42	54247.78	55046.04	54937.01	54761.38	55095.94	54716.36	55201.52	54362.26	56585.05	56582.32	55011.86	54518.29	55400.87	55743.44	54812.26	54548.73	54819.58	55870.03	55628.4	55393.52	55205.71	54754.99	54459.58	56943.75	54365.3	56505.98	55718.97	54231.47	55699.91	54937.73	56299.38	55702.65	54910.15	56004.55	56174.14	56608.62	56621.05	56018.09	55358.07	56069.04	55395.17	57303.22	54091.06	53576.35
EC:2.5.1.18	137486.66	131789.88	123717.72	124033.29	106945.53	127362.73	125419.36	118299.2	121560.57	123216.34	123085.91	123264.12	118990.55	156088.01	133296.22	120502.69	119798.17	128597.12	130569.61	122434.37	124598.11	121870.22	128342.2	125757.07	136640.95	120774.24	111399.37	121410.64	145736.64	129264.57	139654.11	134313.55	110171.56	129381.71	116194.51	140067.62	143724.51	120743.77	117952.05	120186.93	128456.93	122149.2	124867.23	123068.03	123573.71	127535.18	140497.24	119122.63	126846.99
EC:2.5.1.19	44509.59	44872.39	44840.61	44447.14	44650.29	45004.36	44860.46	44498.01	44743.4	44438.27	44321.96	44668.69	44427.37	44150.75	44627.98	44478.79	44312.48	44640.55	44462.53	44757.02	44479.56	44579.62	44287.02	44569.65	44550.12	45005.55	44754.61	44401.34	44616.42	44225.03	45122.26	44634.56	44751.26	45010.78	44570.06	44181.35	44756.69	44829.7	44984.54	44751.52	45062.8	45299.32	44434.65	44692.28	44651.64	44646.26	44616.23	44476.15	44048.49
EC:2.5.1.2	428.77	344.7	418.82	579.57	317.94	405.22	416.25	556.69	612.71	473.84	459.38	491.86	428.8	341.82	466.88	389.63	523.98	401.19	429.17	472.68	587.78	573.12	354.68	459.61	395.06	387.29	499.25	382.62	454.31	456.76	499.93	502.91	539.73	782.98	370.35	341.08	997.76	550.14	486.52	341.97	404.27	526.78	315.89	591.6	458.92	421.36	447.09	582.82	558.66
EC:2.5.1.21	2268.85	2840.95	3933.67	2073.48	1032.87	6057.37	2776.13	934.23	2154.17	1510.45	2077.07	2155.44	2025.73	2439.57	1651.66	1732.15	2875.96	1912.11	1375.37	2398.22	2113.39	1718.08	3161.43	1174.38	1136.47	791.39	1169.42	1123.32	1057.84	1441.5	1670.33	1419.46	1205.14	2909.74	1474.76	2416.2	2438.61	1123.45	2537.53	1690.86	2304.75	1522.06	4857.43	1682.34	975.85	790.83	1194.63	1307.2	936.3
EC:2.5.1.26	10106.38	10064.22	10359.12	9220.05	10176.97	9010.9	9689.19	11358.59	10440.92	11714.63	10344.39	10997.59	10176.46	10090.47	10905.99	11946.81	11128.73	10981.41	12248.72	10934.2	9309.34	10829.28	9827.45	10991.41	11192.77	10170.27	11549.16	12813.6	9695.9	12065.29	10389.79	10879.62	11111.48	10390.64	12216.96	10118.83	8495.47	11479.97	12543.37	14724.28	12686.52	13194.74	10322.66	13837.93	10295.11	9961.35	9512.09	9743.52	12973.35
EC:2.5.1.29	32387.78	33019.63	35261.39	33975.75	35278.82	35788.94	34002.83	34190.92	34749.8	34143.15	34059.76	34812.18	34383.63	30389.5	33025.18	34837.09	35109.47	33541.54	33673.51	34960.78	33839.3	34679.12	32856.63	33284.78	33159.69	34258.88	35395.33	34664.74	31419.97	33779.09	32774.02	32993.01	35990.94	34533.36	34624.53	31633.47	32187.34	34809.03	36108.26	35092.61	34471	35145.57	35220.48	35568.89	33580.77	33325.78	32058.25	34673.16	34641.85
EC:2.5.1.3	55421.08	54426.56	54776.72	54573.08	54411.83	53532.34	54581.25	54498.96	53869.29	54206.44	54643.11	55494.55	54625.9	56964.75	56273.82	55587.54	55360.21	55565.23	55249.63	54907.8	54110.4	54464.24	56931.83	55533.25	56129.39	56351.26	54254.05	55641.93	56461.54	55266.7	56038.86	55982.28	53936.98	56210.08	55145.41	55246.27	55654.88	55358.37	55154.4	55897.07	54381.52	56272.67	54464.12	55344.71	55557.72	55391.72	55750.57	54817.1	54830.54
EC:2.5.1.30	8869.53	11034.35	11119.14	11045.57	11817.27	11244.84	10157.49	10753.41	11514.67	11115.19	10470.23	10543	10970.95	8062.56	10824.12	10461.03	11154.11	10206.29	10353.71	10763.8	10121.82	11147.75	9792.88	10852.42	9261.31	10400.38	11779.97	9588.77	9986.19	9740.31	10447.56	9271.28	12098.56	9543.72	10838.35	9787.08	9528.01	11077.58	12070.6	12352.34	11530.44	11992.07	10704.05	11568.68	10471.79	11078.67	10022.47	10556.83	9976.81
EC:2.5.1.31	45064.28	45350.01	45300.36	45114.87	45011.21	45434.21	45308.85	45248.07	45406.81	44984.67	44926.97	45234.94	44861.28	44427.24	45107.09	44915.92	44940.7	45094.58	45064.8	45311.86	45185.01	45137.22	44781.9	45119.21	44897.25	45536.92	45318.04	44965.3	45006.51	44878.97	45443.58	45384	45305.23	46062.16	45087.41	44534.25	45693.53	45475.41	45555.98	45059.49	45478.22	45818.83	44883.77	45216.43	45274.27	45159.59	45124.86	45148.46	44699.21
EC:2.5.1.32	26513.64	28259.06	27391.43	24663.01	25049.36	27971.98	24930.52	25992.83	26264.26	26303.62	26310.78	26349.39	25998.04	28500.94	26678.06	25640.24	26742.82	26105.27	27643.46	26271.26	25316.59	26384.04	27227.5	26919.95	24979.47	25364.01	25257.22	25928.09	27662.07	25096	26625.87	26472.04	25149.06	27639.04	25934.49	27084.52	26931.77	25482.82	27519.47	27780.39	27156.53	27765.22	27955.68	26407.73	25632.37	26652.62	25990.32	24311.54	24700.65
EC:2.5.1.38	0	0	0	0	0	1.1	0	0	0	0	0	0	1.04	0	0	0	0	0	0	0	2.25	0	0	0	0	0	0	0	0	0	0	0	1.25	0	0	1.03	0	0	0	0	0	1.09	0	0	0.99	0	0	2.22	0
EC:2.5.1.39	35298.65	33272.98	32090.3	32797.8	31528.19	32652.63	34367.22	32624.24	32164.77	31820.79	32690.88	32435.38	32481.07	35300.38	32105.42	33118.68	30896.66	33183.22	32695.43	32396.87	34136.61	31972.02	33293.53	32650.37	34855.61	33198.56	31287.01	33271.98	34574.83	34645.62	33285.6	34454.54	30887.32	34018.57	31827.27	33640.58	35029.07	32074.89	30779.29	29497.87	31854.41	30520.56	32775.8	31033.39	33310.9	32848.04	35000.32	33101.81	33645.81
EC:2.5.1.41	9.24	14.23	6.1	17.9	19.64	12.14	7.65	16.03	12.84	19.14	11.17	10.29	10.4	7.39	12.11	13.07	11.78	10.86	15.58	16.68	20.21	18.03	10.7	20.46	13.39	9.86	25.2	17.62	13.13	13.11	10.08	9.6	19.99	11.36	20.72	8.21	16.29	10.58	15.06	23.23	14.51	14.16	40.75	12.37	23.66	16.28	10.03	14.44	12.63
EC:2.5.1.42	27.21	49.02	14.74	33.17	24.1	28.14	18.04	27.17	45.49	37.31	26.2	20.57	21.84	21.68	30.27	34.65	22.4	21.17	34.03	27.4	26.39	31.87	44.75	34.38	25.23	24.12	39.9	22.66	41.56	29.27	21.27	22.56	24.99	26.05	34.8	19.51	26.98	24.33	33.13	36.29	36.92	32.68	64.19	14.85	45.1	22.98	21.31	31.66	26.73
EC:2.5.1.43	136.2	69.31	154.72	218.71	79.47	122.18	94.7	287.68	282.6	149.56	163.99	152.09	121.08	113.52	185.34	118.98	243.15	136.03	113.18	156.09	310.96	197.47	109.25	173.5	114.3	115.09	175.22	119.15	154.62	203.81	213.24	152.6	178.65	465.2	108.6	54.76	670.01	242.63	133.17	90.98	78.66	205.13	87.64	232.12	101.19	147.27	127.54	224.77	249.53
EC:2.5.1.44	5485.09	5501.69	5677.69	5670.19	5529.56	5392.26	5443.06	5347.13	5135.94	5803.47	5550.48	5639.9	5406.61	6759.81	6441.92	5789.33	6046.17	5813.48	5612.8	5557.95	5628.86	5373.39	6492.86	5854.54	6169.54	5667.65	4898.24	5297.44	6395.77	5532.88	5873.44	6024.51	4929.63	6704.33	5406.47	6004.75	5648.41	5501.18	6082.5	6447.52	5637.61	6401.43	5558.43	6068.78	5751.29	5408.09	5961.65	5121.15	4924.15
EC:2.5.1.46	17674.97	16457.41	17749.11	17656.09	16832.66	18932.49	18559.29	16645.18	17199.85	16376.44	17402.28	17524.21	17009.62	17612.18	15644.06	17339.26	17030.23	16773.65	16620.09	17892.27	18204.88	17100.36	16398.16	16265.47	18280.79	17546.91	16888.66	18515.77	15911.05	18020.22	16007.7	17255.23	16775.85	17791.04	16773.49	15863.02	18473.72	17183.82	15771.03	14090.8	15601.1	14477.59	17529.32	16046.51	16261.36	16956.61	16224.38	17942.59	18984.69
EC:2.5.1.47	78802.93	77435.18	78432.96	77135.01	75329.13	78961.56	77419.71	77069.63	77695	77503.64	76984.82	78263.12	77095.28	80901.23	79548.59	78426.53	77482.03	79019.38	79234.17	78686.97	78022.67	77860.81	77378.4	77822.86	80483.82	77766.74	76787.06	77681.55	79905.76	78961.44	80049.38	79416.84	76418.91	79942.09	77070.57	77852.27	81022.23	78383.04	79399.28	79040.91	79284.59	79974.45	79272.73	80606.25	77568.06	77978.3	79915.54	77762.28	79156.1
EC:2.5.1.48	18507.98	17489.99	19118.31	19679.68	19337.92	17617.84	18771	19424.68	19348.41	19281.15	18477.83	19703.07	18704.87	18126.82	19798.29	19804.7	18892.37	20052.37	19347.7	19923.43	19148.32	19347.79	17583.61	19210.84	20125.05	19664.86	19891.61	19069.65	19716.81	19251.68	20068.57	19058.74	19766.75	18505.42	19038.14	16713.83	20260.13	19918.25	20851.48	20929.58	19242.44	22078.97	19002.62	21685.09	19646.44	19622.94	19339.17	19939.6	20863.19
EC:2.5.1.49	35942.46	35628.71	34223.69	34074.56	35471.88	31799.81	35458.43	34911.67	34081.12	35618.81	34273.74	35730.36	34007.57	37538.28	37410.96	36363.08	33613	36777.89	35519.98	34276.85	35199.95	35297.29	35477.13	36327.5	37509.27	36697.93	34521.55	36342.74	36458.67	35698.21	36226.59	35587.88	33935.52	34036.71	35486.58	35374.44	34734.42	35132.99	35198.02	36425.93	35699.55	37249.69	32366.79	37198.27	36414.73	35474.94	36859.14	34597.21	33993.8
EC:2.5.1.54	52219.48	54815.54	55115.9	52232.32	52404.39	57277.3	53851.41	52369.04	53718.22	52425.2	52675.71	54143.53	52653.33	54080.44	54222.01	52559.07	53988.1	52920.18	52709.75	54001.68	52055.16	53422.5	54546.91	52580.45	51968.63	52115.33	52982.02	51346.73	53452.5	51031.07	55688.58	52440.55	53034.38	54575.2	53008.13	53884.86	54199.29	53365.42	54951.1	54535.53	55323.05	55046.11	56115.29	53764.84	52828.16	51841.06	54132.54	52017.06	50070.77
EC:2.5.1.55	28366.98	26878.86	24746.88	27551.59	27378.36	23594.6	28496.84	27837.42	26228.35	26809.82	27200.48	27033.8	26774.64	28280.32	26816.56	27678.14	25411.15	27018.65	27282.29	26993.19	27841.61	26816.9	27080.92	27386.75	28954.33	28565.03	27069.53	27872.86	27970.5	27985.47	27555.78	29359.32	26904.6	27934.47	27112.88	28072.63	27682.01	27916.29	25353.59	24360.71	26711.13	25816.37	24464.13	25678.3	29038.41	27386.91	29514.33	28120.59	27472.89
EC:2.5.1.56	6951.93	9785.97	9353.25	9229.91	10752.02	9950.05	8594.68	9756.76	9885.37	9228.39	9338.8	8876.24	9370.17	7004.36	8563.24	8556.29	9266.37	8322.54	8873.54	9025.06	9293.84	9307.31	8088.08	9248.94	7568.55	9253.73	9833.19	8034.08	9120.22	7692.36	8620.18	8665.76	10020.38	8662.97	8561.33	8934.58	8661.84	9314.74	10156.24	9110.82	9534.82	10362.89	8452.86	8359.76	9348.62	9704.19	8440.61	8915.77	8177.2
EC:2.5.1.57	304.95	404.83	472.22	285.4	412.48	327.79	385.74	552.17	450.63	455.26	402.7	551.38	412.12	333.13	445.93	569.95	535.04	482.99	463.36	409.89	318.84	405.7	467.92	469.72	401.66	421.92	501.65	596.6	402.6	436.73	461.96	362.79	423.52	324.94	574.51	364.43	286.01	451.77	602.45	696.84	413.88	787.46	414.71	557.85	381.39	390	328.69	362.11	495.82
EC:2.5.1.6	46417.95	46741.68	46905.8	46698.25	46811.7	47087.07	47068.63	46220.19	46667.23	46599.92	46241.76	46839.09	46071.84	45837.36	46738.55	46589.74	46254.12	46864.8	46289.72	46663.41	46672.04	46447.53	46323.54	46523.13	46707.74	47290.95	46507.38	46348.49	46342.79	46250.54	46770.11	46756.12	46489.16	47012.05	46453.02	45699.5	46450.54	46651.73	47216.74	46561.22	46860.04	47312.27	46408.75	46980.04	46875.94	46394.74	46661.24	46491.09	45928.59
EC:2.5.1.60	443.12	463.92	415.6	463.32	713.53	405.82	469.62	439.51	392.02	491.93	463.11	436.17	433.15	413.6	401.85	484.72	384.31	470.04	494.19	463.38	433.35	421.67	515.06	478.93	419.86	386.17	438.22	464.57	397.93	418.07	403.89	360.3	369.72	347.33	458.52	326.73	368.82	374.06	430.42	496.45	379.33	425.33	603.07	450.04	428.25	435.24	396.57	382.79	353.81
EC:2.5.1.61	41814.45	41340.25	41743.83	41030.13	40922.7	41570.59	42018.9	41452.52	41394.57	41031.65	40949.61	42146.92	41360.76	42599.05	42098.1	42157.57	41223.42	42075.79	41877.18	42027.57	40904.65	41294.04	41987.7	41678.15	42865.64	42635.04	41680.1	42535.69	42013.83	42066.05	42477.61	41793.53	41453.5	41993.43	42061.73	41026.81	41185.98	41872.38	42386.41	42819.94	41989.85	42840.19	41968.1	42936.95	41805.39	41713.69	42344.31	41622.86	41648.08
EC:2.5.1.62	2743.18	3059.4	4089	1881.86	939.53	6114.13	2552.23	1131.89	2411.75	1571.66	2190.34	2251.01	2331.53	2891.12	1975.03	1506.14	2911.7	2060.76	1780.44	2556.58	2201.44	1899.47	3145.38	1495.38	1418.57	957.53	1347.02	1307.63	1763.76	1507.72	2006.72	1524.11	1343.47	2937.96	1572.11	2621.34	2786.28	1148.5	2588.91	1628.71	2290.95	1630.2	5223.21	1592.64	1128.54	1494.53	1319.12	1397.64	1244.27
EC:2.5.1.66	0	0	0	1.05	0	0	0	0	1.07	0	0.86	0	0	0.92	0	0	0	0	0	0	0	0	0	0.82	0	0	0	0	0	0	0	0	0	0.95	0	0	1.02	0	0	0	0	0	0	0	0	0	0	0	0
EC:2.5.1.68	790.17	944.43	1089.18	831.06	1090.73	855.8	772.91	1151.46	964.45	966.46	1049.82	1156.19	1062.27	1174.11	1092.05	1287.8	1136.21	1026.91	1330.56	1058.49	747.45	1144.01	953.6	1144.15	1177.87	1010.09	1190.41	1343.95	1155.06	1094.44	1158.67	844.03	1132.26	883.55	1217.9	871.89	826.25	1177.04	1310.97	1766.78	1200.29	1351.64	1391.26	1476.97	1002.46	1134.12	1100.69	968.53	1258.04
EC:2.5.1.7	46126.65	46542.07	46697.38	46563.54	46419.94	46903.09	46909.26	45963.44	46441.78	46305.82	46044.44	46711.3	46042.45	45760.17	46633.38	46613.16	46116.8	46755.36	46105.9	46518.66	46593.67	46365.71	46219.6	46323.96	46600.66	47277.34	46432.09	46128.83	46259.04	46153.91	46614.35	46743.85	46519.17	46837.93	46274.21	45664.94	46368.95	46553.99	47213.71	46235.38	46826.21	47310.07	46216.38	46893.01	46835.72	46210.92	46678.12	46470.13	45714.7
EC:2.5.1.72	41467.54	41040.94	41348.96	40649.5	40553.1	41204.46	41463.01	41185.74	41256.87	40801.62	40733	41822.06	40886.51	41766.7	41733.47	41526.29	40936.24	41511.56	41293.1	41793.01	40813.23	40981.67	41429.09	41321.27	41873.33	42130.15	41360.5	41876.97	41105.78	41549.25	40974.4	41463.59	40898.77	41936.56	41607.82	40489.44	41094.69	41514.19	41948.25	42055.49	41434.96	42117.97	41450.33	42492.63	41537.99	41170.84	41833.4	41250.37	41277.84
EC:2.5.1.74	21766.85	24042.5	25425.64	23956.98	24247.98	27743.93	22805.18	22834.98	24153.46	23929.96	23935.26	22025.4	23399.49	19460.4	20951.15	22341.16	24036.97	21892.79	22958.88	23248.66	23441.62	23309.89	20467.61	22517.23	21601.15	21465.48	24196.62	22927.25	21542.89	22302.11	21121.92	20896.2	24509.91	21669.89	22495.88	22033.19	21255.41	23059.96	23814.33	23147.06	24082.15	21738.31	24858.28	22704.46	20781.73	23680.44	20097.89	22195.43	24334.89
EC:2.5.1.75	44687.21	45110.84	44762.33	44416.46	44575.87	44979.64	44864.13	44448.56	44656.26	44666.36	44389.43	44707.51	44465.15	44012.98	44477.46	44501.78	44272.66	44721.41	44659.44	44811.98	44457.5	44533.63	44416.15	44545.64	44475.04	45050.4	44763.19	44600.11	44460.63	44268.53	44793.84	44794.39	44743.77	44783.3	44659.75	44329.97	44109.55	44752.36	45069.09	44685.9	45141.67	45185.17	44458.21	44566.48	44918.81	44589.91	44724.04	44440.36	44012.34
EC:2.5.1.76	6.16	0	5.08	6.32	0	0	5.46	0.89	5.35	4.78	1.72	1.29	6.24	1.85	0	0	2.36	8.68	2.46	0	19.09	2.58	5.84	1.64	1.03	1.1	1.2	4.2	4.38	4.37	1.12	0.96	1.25	3.79	0	0	6.11	0	3.01	2.9	0	1.09	1.02	0	0	9.58	8.78	2.22	0.97
EC:2.5.1.77	3312.54	4206.61	6512.34	2416.54	522.02	10830.6	3804.11	664.15	2948.02	1538.96	2885.63	3066.41	2864.8	3778.89	2059.03	1812.29	4501.04	2526.98	1484.4	3604.62	2883.41	2050.13	4804.84	1062.4	952.65	345.16	869.28	1039.86	878.19	1653.31	1985.24	1468.42	954.39	4596.92	1680.04	3606.11	3700.81	837.94	3815.42	1942.09	2989.47	1721.54	9049.93	1651.65	631.66	461.26	709.71	1262.72	720.71
EC:2.5.1.78	43338.08	43622.41	42814.07	42360.14	42403.28	42703.2	43482.94	43546.68	42999.26	42666.17	42909.51	44148.81	43193.35	46322.12	44681.73	44533.53	43572.21	43923.15	43835.24	43459.65	42770.55	43384.76	45382.84	43591.62	44974.12	44179.08	42823.94	44346.83	44815.79	44096.81	44656.7	43897.91	42515.69	43970.89	43828.13	44851.52	43928.89	43901.47	44036.53	44517.97	43650.95	45088.7	43486.6	44506.64	43777.07	43040.46	45362.36	42971.98	43235.14
EC:2.5.1.84	1981.72	2316.78	3377.05	1366.77	365.46	5492.54	2132.08	1292.2	2213.13	934.97	1654.48	1684.87	1702.46	2156.58	1184.77	1049.3	2333.04	1476.24	883.26	1948.26	1728	1200.22	2751.65	712.87	586.53	310.14	594.86	664.27	611.92	957.67	1154.24	930	631.48	2891.07	927.07	2002.73	2151.67	541.7	2025.17	1056.22	1637.09	1008.36	4668.64	962.51	568.11	378.7	742.52	812.98	560.14
EC:2.5.1.85	1981.72	2316.78	3377.05	1366.77	365.46	5492.54	2132.08	1292.2	2213.13	934.97	1654.48	1684.87	1702.46	2156.58	1184.77	1049.3	2333.04	1476.24	883.26	1948.26	1728	1200.22	2751.65	712.87	586.53	310.14	594.86	664.27	611.92	957.67	1154.24	930	631.48	2891.07	927.07	2002.73	2151.67	541.7	2025.17	1056.22	1637.09	1008.36	4668.64	962.51	568.11	378.7	742.52	812.98	560.14
EC:2.5.1.86	35.94	34.79	40.13	28.44	48.2	32	36.6	42.74	28.37	54.52	37.35	34.06	56.71	41.52	40.73	69.94	44.19	55.38	60.69	42.29	49.4	47.66	44.26	47.48	56.64	40.55	60.01	76.37	34.46	52.4	48.66	43.19	41.23	33.63	65.07	29.78	31.57	59.79	68.78	91.95	77.78	62.63	61.15	59.38	57.16	46.48	45.78	47.2	52.51
EC:2.5.1.89	9.24	14.23	6.1	17.9	19.64	12.14	7.65	16.03	12.84	19.14	11.17	10.29	10.4	7.39	12.11	13.07	11.78	10.86	15.58	16.68	20.21	18.03	10.7	20.46	13.39	9.86	25.2	17.62	13.13	13.11	10.08	9.6	19.99	11.36	20.72	8.21	16.29	10.58	15.06	23.23	14.51	14.16	40.75	12.37	23.66	16.28	10.03	14.44	12.63
EC:2.5.1.9	42365.93	41562.36	41900.29	41538.3	41079.81	41647.15	42545.49	42042.52	41906.43	41429.19	41338.78	42437.7	41622.05	42690.25	42308.47	42503.13	41600.43	42377.33	42073.29	42303.22	41592.48	41780.9	42135.18	41837.82	42868.98	42759.41	41671.11	42685.24	41927.39	42360.56	42497.12	42250.51	41682.59	42714.27	42270.61	41329.43	42151.73	42213.81	42504.33	42565.69	41999.88	42967.07	41988.76	43067.2	42077.11	41708.97	42416.52	42071.92	42056.3
EC:2.5.1.90	37964.28	36930.21	35313.98	38068.11	37892.05	34053.86	37409.92	37115.42	36292.94	37475.85	37231.85	36596.26	36360.44	36730.51	36780.72	36469.42	35439.2	36893.59	37525.37	36919.25	37910	36933.32	35415.72	37727.62	38163.7	38596.62	37405.44	37247.24	38245.66	37034.93	37679.96	38677.89	37519.03	36569.93	36975.64	36752.37	37777.72	37899.31	35219.95	34828.35	36638.64	35819.33	33778.11	35555.68	38465.68	38496.01	38391.09	37810.41	37296.92
EC:2.5.1.96	0	0	0.68	0	0	0	0	0	0	2.24	0	0	1.04	0	0	0.44	0	0.36	0.82	0	0	0	1.95	0	0	0	0	1.96	0	0	0	0	0.42	0	0.28	0	0	0.35	0	0.32	0	0	3.06	0	0	0.64	0	0	0.97
EC:2.5.1.97	8.47	4.16	9.49	3.95	1.48	1.19	0.27	3.34	5.35	6.94	12.31	3.86	8.33	25.29	12.84	8.06	14.34	6.43	3.83	3.97	7.86	2.58	22.54	4.23	7.3	8.77	6.8	5.52	12.04	4.72	16.31	5.44	2.71	3.08	4.15	14.2	7.72	3.18	5.09	10.08	7.03	3.9	2.97	0	1.97	8.94	6.58	5.92	4.38
EC:2.6.1.1	46849.5	42939.01	44323.12	44945.01	45452.36	43720.16	46530.41	43718.62	42804.36	43727.77	44688.09	44047.95	44801.83	46238.32	43619.63	45611.35	43608.03	45558.77	43963.21	44094.87	46750.43	43600.71	45561.46	44822.4	47850.74	46389.97	43861.17	46973.37	45095.29	46456.29	43474.72	45756.19	43348.77	45470.96	43987.67	43195.75	45386.23	44240.48	42254.63	41396.9	41758.28	41119.89	44247.66	42849.91	44773.99	45238.05	44148.89	46163.47	45487.59
EC:2.6.1.100	0	1.58	2.54	8.07	2.09	2.21	1.09	2.23	2.14	4.78	1.72	3.64	3.64	0	2.75	3.05	2.36	5.43	2.87	1.19	3.37	2.58	9.89	1.64	3.09	4.39	1.2	2.52	3.28	0.87	5.41	4.32	2.5	3.16	3.32	3.42	2.04	0.35	4.02	5.32	9.23	7.62	3.06	7.42	3.62	3.19	1.25	1.85	1.46
EC:2.6.1.101	0	1.58	2.54	8.07	2.09	2.21	1.09	2.23	2.14	4.78	1.72	3.64	3.64	0	2.75	3.05	2.36	5.43	2.87	1.19	3.37	2.58	9.89	1.64	3.09	4.39	1.2	2.52	3.28	0.87	5.41	4.32	2.5	3.16	3.32	3.42	2.04	0.35	4.02	5.32	9.23	7.62	3.06	7.42	3.62	3.19	1.25	1.85	1.46
EC:2.6.1.102	6503.53	6302.62	7489.28	6741.66	8206.05	6611.6	7361.64	7966.98	7295.64	7686.13	7353.07	7916.9	7157.21	7980.64	7601.77	8118.54	7770.13	7666.5	7891.74	7429.73	7247.64	7538.99	7370.61	7889.08	8297.19	8485.4	7912.59	9661.8	7007.92	7514.03	7828.98	6816.46	7714.28	7235.57	8384.03	5785.38	6780.71	8041.37	7887.74	8928.1	6848.52	8228.61	7318.65	8717.36	7012.06	7595.52	6573.64	7601.21	7943.89
EC:2.6.1.103	18.79	15.5	19.04	22.46	26.37	21.88	19.74	24.73	28.04	22.98	26.76	34.16	19.6	24.04	21.4	31.28	29.86	32.45	30.49	29.09	27.67	28.22	16.93	27.05	35.02	26.7	21.3	22.32	20.94	24.91	32.26	26.4	16.15	28.51	30.94	23.79	15.77	28.74	36.78	33.55	30.44	37.76	38.72	25.88	26.07	29.56	31.36	25.57	31.36
EC:2.6.1.104	0	4.35	0	2.1	1.79	1.1	0.55	0.89	1.07	0.96	0.86	1.29	3.24	2.77	1.65	5.23	2.95	3.26	0.82	1.19	3.37	3.22	3.41	0.82	1.03	1.65	1.33	0.42	4.92	0	2.43	0	11.24	2	0.83	0	1.02	1.06	3.01	2.1	3.96	4.48	7.13	12.58	5.92	2.87	7.66	2.22	3.89
EC:2.6.1.105	0	0.4	0	0	0	0	0.55	0	0	0	0	0	0.12	0.92	0.55	0	0.59	0	0	0	0	0.64	0.49	0	0	0.55	0.13	0.42	0.55	0	0	0	0	0.11	0	0	0	0	0	0	0	0.12	0	0	0	0	0.14	0	0
EC:2.6.1.106	0	0	0	0	0.89	0	2.19	0.89	0	0	0	0	0	0	0	0	1.18	0	0	0	0	0.32	0	0.41	1.03	0	0.3	0	0	0.87	0	0	0	0.95	0	0	0	0	2.01	0	0	1.09	1.02	0	1.24	0	1.25	0	0
EC:2.6.1.109	3830.85	3110.72	3453.97	3465.66	3540.41	3088.48	3575.33	3239.64	3172.14	3266.33	3290.14	3122.67	3113.23	3329.46	3296.56	3514.63	2792.33	3720.11	3053.69	2836.99	3822.75	3041.84	3031.81	3451.25	4196.76	3686.35	3157.51	3876.1	3771.25	4233.01	3019.9	3300.62	2945.72	3034.17	3093.81	2781.03	3363.76	3162.81	2728.46	2752.16	2825.36	2585.18	2854.04	3261.12	3223.37	3661.45	3501.36	3490.25	4131.96
EC:2.6.1.11	40636.85	40447.27	40054.07	39268.24	37937.55	39838.9	39597.89	38843.13	39416.2	39732.67	39063.45	40488.35	39296.55	39650.81	40555.66	40103.97	39643.08	40506.01	40026.94	40025.27	39230.12	39654.05	39914.94	39568.89	39853.65	39679.1	39346.83	39219.87	40476.23	40486.11	40464.42	40534.35	39454.87	39986.2	40020.24	40162.06	39828.27	39673.79	40906.07	40932.17	41055.17	41610.76	40036.33	40984.06	39932.18	39050.5	40985.13	39182.12	39638.74
EC:2.6.1.13	8517.42	8420.53	8076.52	8372.75	8657.06	7677.66	7865.9	8369.76	7976.47	8233.04	8230.86	6723.51	7971.21	6687.13	6959.83	7990.83	7133.67	7650.53	8139.31	6966.07	8622.17	7762.01	6981.17	8211.9	7809.33	7177.26	8187.74	7995.84	8497.99	8520.78	7538.32	7661.35	7936.83	8314.16	7380.82	7489.47	7657.99	8071.18	7008.55	7745.72	8065.87	6445.08	7527.04	6952.91	7254.12	8531.88	7840	7547.76	8484.23
EC:2.6.1.16	60917.99	64669.54	64583.13	62409.22	65195.1	64561.39	61764.36	63595.58	63138.39	64359.88	63795.46	62937.69	63677.55	62421.17	65503.95	62546.8	66266.46	63107.62	63552.01	63005.89	62283.75	63701.32	65105.71	64545.03	61934.95	62885.51	64567.66	62533.2	64795.1	61782.18	66033.35	61737.92	64058.96	61835.76	64297.85	65217.69	62746.76	64080.88	64778.86	67780.08	65640.78	66602.97	62595.11	63504.81	62879.75	63945.98	62274.13	61584.61	61123.88
EC:2.6.1.17	30774.37	31039.21	29415.12	29839.12	29524.37	27729.36	29678.16	30418.77	29949.65	31113.35	29807.74	31037.72	29478.36	31741.17	32467.58	30980.64	29715.54	31047.88	31805.05	30384.74	29131.19	30948.76	29690.92	31077.26	31241.34	31005.19	30553.6	30476.99	32495.92	30854.22	32285.85	31376.78	30751.37	29103.79	31023.29	31346.76	30394.15	30964.53	31465.67	33297.59	32722.34	33231.95	28657.81	33010.47	31673.87	30787.73	32997.87	30073.94	30912.81
EC:2.6.1.18	10683.49	11191.28	9369.92	10236.84	9258.53	9326.42	10171.07	9647.16	9312.08	9984.33	10097.56	9831.26	9616.14	13382.08	11815.65	9927.45	10034.45	10330.57	10157.07	9498.85	10097.75	9774.15	11779.32	10488.26	10909.26	9693.92	8884.03	8998.82	12628.57	9945.5	12019.72	10857.25	8744.41	10211.11	9536.2	13041.59	11244.14	9579.23	9179.19	10365.95	10911.18	10105.85	9930.52	9403.71	10649.02	10078.74	12650.41	9194.34	8446.67
EC:2.6.1.19	17112.13	20659.1	20900.08	21173.26	22798.51	21597.99	19267.39	20339.74	21318.85	20960.37	20964.03	20695.2	21485.15	18874.45	21696.22	19640.84	22754.48	19280.07	19795.31	20817.55	19760.02	21465.08	20424.94	20862.32	18463.31	20468.38	21737.64	18221.21	22045.15	18459.46	21522.23	19350.11	22516.97	19342.31	20522.18	21304.33	20691.07	21343.07	21831.7	21977.12	21120.4	22566.07	19498.2	20240.28	20584.98	21581.67	19892.42	20575.84	19301.67
EC:2.6.1.2	3398.02	4226.49	2418.65	2928.59	2621.41	2468.37	3620.66	3078.5	3108.39	2924.67	2965.58	3155.13	2724.05	4514.72	3558.47	2941.4	2354.02	2993.88	3052.13	2695.23	2975.06	3300.89	3148.59	3111.98	3166.65	2612.04	2686.99	2591.61	4164.44	3034.15	4649.55	3210.76	2720.34	2284.62	3048.16	4522.31	4140.3	3255.51	2077.72	2397.69	3722.32	2630.97	2640.45	2311.43	3448.56	3120.19	5010.83	2700.89	2596.4
EC:2.6.1.21	13245.85	12183.32	12359.32	12835.33	13024.98	11686.19	13098.86	13073.98	11735.47	12559.36	12945.6	12234.74	12817.37	15972.66	13208.94	13057.34	12685.94	12768.62	12953.53	12007.91	13047.4	12195.44	14128.66	13788.02	14730.15	13618.81	12268.27	14333.64	14426.36	13380.59	13385.31	12811.09	11934.46	12834.89	12671.69	13368.41	12985.33	12852.91	11446.86	12891.93	11548.81	11652.21	12084.04	12288.19	12600.01	13783.17	13512.28	12914.41	12988.2
EC:2.6.1.22	4856.31	4910.17	5288.9	4631.66	5030	4638.43	4440.93	5541.15	5668.42	5409.51	4934.21	5454.94	5587.01	4994.93	5920.69	5285.72	5688.58	5494.25	5420.5	5344.04	4995.24	5613.73	5031.79	5531.6	5160.14	4884.54	5695.02	5025.52	5974.27	5445.16	5913.23	5011.13	5786.87	5589.03	5552.5	4766.85	5973.99	5637.84	5963.05	6602.17	5748.1	6710.82	4970.68	6284.05	5149.21	5427.42	5382.76	5480.35	5559.83
EC:2.6.1.30	12.07	10.88	26.67	13.16	13.17	12.43	13.93	19.81	16.32	13.87	18.24	10.6	17.95	15	9.37	12.09	14.15	27.41	11.69	20.56	13.47	16.74	12.16	18.81	20.34	22.74	11.1	22.66	33.37	17.69	30.77	15.36	15.61	11.85	18.04	8.99	21.12	19.05	13.55	24.2	12.2	21.78	16.3	29.07	13.8	21.55	25.71	21.66	17.01
EC:2.6.1.33	3.09	3.16	2.04	0	5.36	2.2	3.28	1.78	2.14	1.92	0.86	1.29	2.08	4.62	0	1.31	5.9	2.18	4.1	2.38	1.12	2.9	1.94	4.51	3.09	1.1	2.7	2.52	5.47	1.74	1.12	6.72	3.75	3.79	0.83	5.14	0	5.29	6.02	3.88	0	5.45	3.06	2.47	5.19	2.88	3.75	4.44	0
EC:2.6.1.36	479.47	531.75	375.31	475.49	366.03	394.57	561.65	414.12	576.89	518.42	391.96	590.05	534.88	370.01	426.08	547.09	555.67	497.74	491.63	624.31	515.84	543.15	515.11	426.01	495.91	613.13	563.73	434.68	453.99	459.42	489.93	677.16	520.95	499.26	495.31	612.89	580.71	521.63	562.18	420.61	502.21	504.83	390.31	468.18	544.31	437.95	454.03	503.77	465.65
EC:2.6.1.37	2738.03	2499.58	2991.29	3165.28	2800.01	2972.35	2764.22	2540.76	2856.28	3038.8	3051.91	3029.69	2734.23	3679.62	3495.18	2804.98	3501.37	2994.96	2559.54	2624.94	3111.82	2827.88	3332.72	2882.24	3200.19	2973.45	2463.74	2767.82	3172.68	2904.41	2955.1	3044.55	2507.47	2893.28	2596.69	3400.71	3356.83	2595.56	2634.64	2632.37	2533.75	2639.21	2513.39	2940.59	2701.32	2617.57	2785.74	2993.32	2839.17
EC:2.6.1.40	30.8	23.72	14.22	18.96	12.5	7.73	14.21	16.03	14.99	22	17.17	9	4.16	11.07	6.61	3.92	9.43	15.19	15.58	19.07	11.23	6.44	6.81	14.73	36.05	2.19	9.6	14.26	14.22	7.86	6.71	12.48	12.49	9.47	7.46	17.45	11.19	20.1	9.04	4.84	13.18	5.45	7.13	14.84	11.82	11.5	21.33	11.11	62.23
EC:2.6.1.42	84590.11	83999.84	85283.96	85369.7	87947.71	82766.13	85740.76	86097.98	84764.99	86394.72	85310.78	85921.13	84749.05	82497.94	85146.93	87484.86	85140.21	86398.62	85993.35	85816.75	86325.28	85651.05	83967.7	86211.44	87774.05	88642.38	86525.9	88646.57	84958.51	87217.28	84048.18	86221.19	86546.45	86256.82	86301.91	82248.58	83432.68	87034.61	87610.87	86407.45	84873.42	88437.28	82258.68	88082.81	86632.02	86058.85	83885.75	86314.07	87762.67
EC:2.6.1.44	9556.87	9226.78	10146.56	9992.38	10495.84	9630.77	9758.72	9005.38	9074.38	10446.39	9684.4	10337.3	8998.29	9882.07	10710.72	10352.83	10277.88	10518.95	9635.92	9622.39	10021.75	9527.05	10417.48	10049.17	10545.83	10565.79	8907.3	9717.96	9847.31	9801.62	9356.63	10571.5	8813.19	10788.26	9589.23	9226.19	9052.88	9471.6	10802.97	10220.56	9350.97	10935.34	9501.07	10904.84	10374.48	9117.34	9514.62	9482.22	8997.4
EC:2.6.1.45	9385.42	9115.31	10006.38	9897.6	10408.35	9544.67	9639.61	8855.77	8954.51	10238.82	9532.42	10226.73	8917.15	9797.2	10627.07	10259.99	10141.16	10417.98	9484.22	9475.84	9913.98	9436.89	10334.81	9935.44	10376.91	10486.86	8780.1	9563.55	9743.41	9669.75	9222.4	10417.91	8689.5	10678.36	9449.94	9122.5	8966.34	9328.75	10694.58	10121.8	9225.71	10853.62	9415.46	10781.16	10279.84	9030.13	9404.27	9364.49	8782.56
EC:2.6.1.46	1.03	0.2	0	3.16	2.67	1.1	2.18	0.45	0	0.96	2.58	0	3.12	1.84	1.1	2.61	5.89	2.18	0	0	1.12	1.29	0	3.28	0	0	1.2	0.84	0	0	0	0	1.25	0	1.04	0.26	2.55	2.12	0	3.39	0	3.27	1.27	6.18	1.98	1.92	1.25	1.11	0
EC:2.6.1.48	98.67	109.91	65.01	107.55	50	162.5	95.18	40.77	64.43	80.68	51.62	73.7	73.29	180.03	139.95	56.77	35.99	63.67	105.13	60.35	81.32	116.74	67.12	51.15	70.14	86.71	32.4	45.33	503.89	56.76	396.93	105.58	144.24	56.97	60.62	184.9	186.8	96.18	36.36	54.23	79.79	43.58	43.03	53.62	59.15	58.97	586.6	160.95	32.07
EC:2.6.1.50	0	0	0	0.7	0.3	0	0	0	0	0	0	0.43	0	0	0	0.44	0	0	0	0	0	0	0.65	0	0	0	0	0	0	0	0.37	0	0	0.32	0	0.34	0	0.35	0	0	0	0	0	0	0.66	0.32	0	0.74	0
EC:2.6.1.51	9385.42	9115.31	10006.38	9897.6	10408.35	9544.67	9639.61	8855.77	8954.51	10238.82	9532.42	10226.73	8917.15	9797.2	10627.07	10259.99	10141.16	10417.98	9484.22	9475.84	9913.98	9436.89	10334.81	9935.44	10376.91	10486.86	8780.1	9563.55	9743.41	9669.75	9222.4	10417.91	8689.5	10678.36	9449.94	9122.5	8966.34	9328.75	10694.58	10121.8	9225.71	10853.62	9415.46	10781.16	10279.84	9030.13	9404.27	9364.49	8782.56
EC:2.6.1.52	28652.19	28037.4	26114.29	27463.09	27193.92	25066.23	27248.61	27749.27	27392.82	27952.7	27263.99	26552.58	27510.39	28541.88	27890.8	28077.9	26055.72	28233.11	28442.36	26497.56	28110	27719.81	26448.68	28340.66	29371.99	27767.94	27756.03	27818.67	30289.04	29211.07	28054.6	28363.03	27086.66	26361.21	26909.75	28450.24	28447.91	27655.15	26646.57	27413.73	28240.77	27327.65	25113.1	27744.21	27895.37	28884.69	29686.3	27429.92	29428.32
EC:2.6.1.55	4493.89	4708.14	5005.06	5737.65	5785.21	5319.05	5118.19	5047.95	5259.79	5300.92	5400.34	4703.54	5185.55	4018.1	4467.3	5214.39	5011.56	4758.6	5004.44	5220.23	5704.75	5127.41	3538.44	4922.94	5533.71	5095.17	5481.44	5015.45	4851.17	5779.32	4439.34	5614.96	5518.02	4971.16	4564.47	4836.79	5368.85	5564.22	4904.71	4107.4	5367.2	4313.52	4461.55	4985.39	4992.62	5659.12	4791.5	5558.29	6718.14
EC:2.6.1.57	6082.2	6340.96	4514.49	5271.01	4110.94	4467.71	5310.97	5271.17	5296.19	5019.56	5310.41	5099.9	4837.62	8540.41	6477.1	4541.4	4664.34	5026.61	5477.67	4555.57	5143.15	5320.32	5725.27	5449.95	5654.2	4658.7	4503.34	4641.59	8108.1	5072.38	7689.26	5342.6	4508.17	4272.51	4864.3	7425.33	7458.74	4980.45	3368.48	4514.76	5702.94	4340.94	4480.17	4162.01	5269.04	5889.11	8295.26	4796.35	4975.26
EC:2.6.1.59	3103.08	3749.19	4120.79	2102.55	1057.58	6350.3	3298.48	1205.6	2359.2	1906.67	2407.12	2299.15	2075	3321.36	2369.82	1735.87	2965.21	2047.52	1816.96	2657.87	2279.24	2068.2	3170.93	1531.1	1429.05	809.41	1274.52	1345.78	2088.03	2022.82	2258.28	1761.51	1300.99	2961.41	1868.01	3563.33	3050.39	1345.85	2250.53	1663.18	3120.1	1351.17	4635.96	1586.01	1468.79	1070.39	2073.15	1392.37	1290.81
EC:2.6.1.62	23057.2	21610.56	20349.6	21345.19	21954.68	18800.79	22839.65	22820.42	21521.83	22153.16	21914.52	22014.21	21679.98	23916.8	21877.97	22733.56	20307.42	22102.7	23431.92	21763.88	21977.75	22084.3	20944.88	22826.89	24611.84	22764.33	22588.74	24783.28	23602.12	23701.35	23562.6	22699.07	22019.55	21300.99	23035.15	21494.07	22057	23261.33	20496.51	21768.39	22169.56	21352.78	20000.56	22043.88	22052.17	23378.82	23628.49	22304.34	24276.63
EC:2.6.1.64	13.35	17.39	3.05	13.69	8.93	6.63	19.67	11.58	12.84	12.44	15.46	16.72	15.61	13.85	13.21	24.84	10.62	16.29	9.84	8.33	28.07	18.03	12.65	9.01	14.42	28.5	14.4	18.47	1.09	16.59	7.83	14.4	15	13.27	19.07	8.22	10.19	7.41	14.05	8.71	5.27	9.8	9.17	13.61	25.64	8.63	16.29	27.76	8.75
EC:2.6.1.66	5128.75	6351.75	5701.49	4185.32	2904.54	7920.04	5592.66	3435.76	4634.32	3766.12	4433.95	4717.38	4193.23	6642.23	4626.79	3884.14	4631.08	4303.07	3859.4	4524.36	4469.25	4385.18	5620.68	3670.83	3662.02	2826.05	3147.73	3134.22	4808.94	3897.99	5711.8	3981.59	3227.51	4610.3	3910.77	6372.34	6069.61	3794.73	4004.46	3390.51	5250.36	3529.33	7197.89	3191.05	3803.45	3399.48	5419.62	3356.16	2970.27
EC:2.6.1.7	13.35	17.39	3.05	13.69	8.93	6.63	19.67	11.58	12.84	12.44	15.46	16.72	15.61	13.85	13.21	24.84	10.62	16.29	9.84	8.33	28.07	18.03	12.65	9.01	14.42	28.5	14.4	18.47	1.09	16.59	7.83	14.4	15	13.27	19.07	8.22	10.19	7.41	14.05	8.71	5.27	9.8	9.17	13.61	25.64	8.63	16.29	27.76	8.75
EC:2.6.1.76	1994.35	2216.61	2399.58	2012.59	2041.71	2239.77	2121.39	2669.11	2417.95	2389.38	2129.67	2662.37	2235.9	2632.8	2599.41	2756.99	2565.08	2443.23	2619.45	2196.97	2128.08	2424.65	2364.19	2379.78	2234.93	2190.41	2395.92	2779.87	4189.73	2322.47	3861.41	2156.65	2655.09	2280.15	2687.03	2387.85	2928.71	2609.13	2722.81	3277.9	2329.54	3429.57	2167.91	2870.38	2046.88	2213.28	4019.92	2432.68	2484.44
EC:2.6.1.77	47.23	27.68	28.44	23.18	21.42	17.83	27.31	31.17	28.9	24.06	22.45	28.28	28.09	47.98	30.83	18.31	23.57	22.8	31.98	33.35	22.45	27.05	27.37	31.11	42.23	26.31	19.2	45.32	25.16	29.69	34.84	30.72	29.99	18.94	31.63	28.91	36.66	27.51	42.15	36.79	48.78	43.56	55.03	50.91	42.68	32.73	44.08	29.2	42.92
EC:2.6.1.78	2.05	2.37	1.02	0	0.89	0	0	0	4.28	2.87	1.72	1.29	5.2	0	0	0	1.18	1.09	0	1.19	0	1.29	0.97	0.82	2.06	3.29	1.2	0.84	2.19	0.87	1.12	2.88	1.25	0.95	1.66	1.03	2.04	0	1	0	2.64	0	0	1.24	0.99	1.92	3.76	5.55	0.97
EC:2.6.1.79	2.05	2.37	1.02	0	0.89	0	0	0	4.28	2.87	1.72	1.29	5.2	0	0	0	1.18	1.09	0	1.19	0	1.29	0.97	0.82	2.06	3.29	1.2	0.84	2.19	0.87	1.12	2.88	1.25	0.95	1.66	1.03	2.04	0	1	0	2.64	0	0	1.24	0.99	1.92	3.76	5.55	0.97
EC:2.6.1.81	702.74	1049.34	313.04	294.89	326.97	348.21	794.96	320.86	338.8	522.47	390.43	289.33	123.16	835.59	735.28	260.16	234.51	245.93	467.76	349.73	262.97	439.44	368.79	451.47	222.97	139.48	288.63	174.54	524.89	385.3	466.13	547.18	152.4	213.42	457.18	1092.23	539.91	366.2	149.1	201.79	1077.19	163.93	211.02	199.13	753.62	268.56	579.65	182.74	135.03
EC:2.6.1.82	452.35	474.13	281.05	430.82	254.71	460.14	414	288.98	277.89	363.32	337.66	318.68	389.45	463.8	472.95	308.05	243.45	343.6	438.86	292.9	394.63	454.89	412.84	353.53	250.51	404.78	311.51	219.08	1144.44	294.43	975.49	528.22	458.23	332.83	317.64	608.68	646.28	374.23	349.02	259.1	424.38	326.35	335.95	266.41	466.71	295.48	1345.11	594.48	197.2
EC:2.6.1.83	16819.53	18909.4	20413.16	17914.54	19365.88	21810.86	18566.12	19764.55	20236.73	18478.96	18651.05	18769.49	18965.17	15577.04	17898.41	16884.57	20075.52	17538.27	17188.9	19389.37	17736.29	18487.01	19301.09	17923.91	15438.17	17660.94	18904.85	16907.44	15510.27	16213.13	18167.28	16909.44	19418.59	20544.21	18802.05	17421.75	17438.06	18711.06	20045.97	19082.28	18909.94	19215.56	20628.17	17608.64	17618.82	17359.13	15958.05	17779.15	15725.16
EC:2.6.1.84	1344.23	1333.58	1467.6	1467.27	1185.32	1718.32	1163.29	1415.89	1228.38	1462.81	1532.89	1225.98	1646.29	2559.89	2069.54	1410.19	2191.73	1339.52	1550.08	1491.17	1115.14	1354.1	2320.11	1628.88	1729.27	1286.23	1238.53	1317.02	2604.9	1454.98	2149.64	1212.86	1262.92	1293.46	1466.99	2502.18	1580.26	1382.7	1691.96	2539.69	1535.47	2076.46	1677.4	1725.37	1410.73	1472.34	1965.43	1259	1329.43
EC:2.6.1.85	36850.5	36550.9	36593.65	34866.28	35177.15	35990.94	36281.13	37141.05	36474.11	36251.82	36142.87	37047.7	36835.3	38515.47	37036.59	37594.48	36895.49	36859.53	37805.81	37056.49	35595.79	36832.14	37437.04	36844.49	37635.21	36746.21	36780.95	38505.04	36825.77	37610.8	36609.06	36649.72	36201.84	37120.46	37498.23	36966.04	36274.05	36978.06	37874.59	38598.04	37805.45	38364.73	37725.31	38508.21	36525.94	36325.32	36838.5	36360.22	37472.88
EC:2.6.1.86	346.2	392.01	525.38	340.29	451.33	383.33	341.94	495.39	445.66	413.14	466.83	439.54	422.3	584.24	505.27	616.74	469.09	485.79	605.54	449.86	298.57	475.16	430.89	532.51	561.87	426.36	522.75	636.85	512.45	541.37	525.57	338.66	465.05	348.81	535.56	377.14	387.13	528	539.07	853.34	556.36	550.29	589.47	709.01	349.3	534.31	456.77	406.1	609.92
EC:2.6.1.87	24.91	7.12	13.46	16.84	12.5	18.15	49.72	4.68	39.82	39.94	10.09	15.17	12.32	241.3	9.63	13.72	7.67	9.55	36.53	5.96	11.45	33.16	37.06	12.65	7.2	21.41	7.5	12.81	207.86	12.97	50.06	8.3	10.93	5.92	7.87	12.32	16.5	95.9	4	15.24	9.57	14.16	28.64	38.04	12.68	30.86	43.28	13.33	6.94
EC:2.6.1.9	57297.03	58803.2	58036.18	57934.96	58243.34	57866.8	57783.81	58231.93	57608.03	58038.86	58437.5	58631.02	58193.51	60739.81	60613.52	59651.83	60227.75	58460.12	59014.19	58224.83	57586.84	58633.97	60503.61	59405.05	59144.21	58353.98	58661.04	58914.39	60770.16	58674.12	61236.15	57855.2	58485.67	57396.5	59354.78	61058.72	59450.83	59353.66	59324.11	62581.45	59945.52	60948.51	59407.09	59878.09	58410.63	58224.95	60077.76	57114.14	57953.8
EC:2.6.1.93	0	0.79	0.51	3.85	1.2	0	0	0.45	0	0	0	2.36	0.52	0	0.55	1.76	0	0	0.41	0	0	0	4.06	0	0	1.1	0	0	1.09	0	4.28	0.48	1.25	1.28	1.66	2.39	0	1.4	0	0.48	1.32	0	0	3.71	3.63	1.28	1.25	2.96	0.49
EC:2.6.1.94	0	0.79	0.51	3.85	1.2	0	0	0.45	0	0	0	2.36	0.52	0	0.55	1.76	0	0	0.41	0	0	0	4.06	0	0	1.1	0	0	1.09	0	4.28	0.48	1.25	1.28	1.66	2.39	0	1.4	0	0.48	1.32	0	0	3.71	3.63	1.28	1.25	2.96	0.49
EC:2.6.1.95	0	0.79	0.51	3.85	1.2	0	0	0.45	0	0	0	2.36	0.52	0	0.55	1.76	0	0	0.41	0	0	0	4.06	0	0	1.1	0	0	1.09	0	4.28	0.48	1.25	1.28	1.66	2.39	0	1.4	0	0.48	1.32	0	0	3.71	3.63	1.28	1.25	2.96	0.49
EC:2.6.1.96	4275.33	4075.84	4430.24	4553.17	4422.58	4369.9	4175.86	4051.69	3896.16	4445.39	4333.11	4414	4209.13	5270.96	5094.06	4648.39	4918.55	4675.22	4367.97	4411.08	4427.58	4122.66	5186.72	4533.6	4714.03	4659.13	3782.22	4213.71	4813.42	4395.77	4514.63	4829.25	3752.56	5286.01	4114.11	4861.2	4340.23	4340.92	4924.55	5042.59	4119.38	5168.24	4338.72	4768.42	4690.89	4196.02	4285.21	4230.47	3864.18
[truncated: 1,249 more rows]
[truncated: 386 more columns]
