# Supplementary material for: Medicago truncatula genotype drives the plant nutritional strategy and its associated rhizosphere bacterial communities
Source: New Phytol. 2024 Nov 28;245(2):767–84. doi: 10.1111/nph.20272 (PMC11655437; doi:10.1111/nph.20272)
Supplement: Supplementary file 2 — Notes S1 Zip file containing datasets and R scripts used to produce the analyses and figures. [file NPH-245-767-s003.zip › Notes_S1/Microbio_R_analyses/00_Data/data_RandomForest_ecophy_OTU_mean_001_83.txt]

	BMsst_VS3	BMtot_VS3	RTR	SNU	OTU1	OTU2	OTU3	OTU4	OTU5	OTU6	OTU7	OTU8	OTU9	OTU10	OTU11	OTU12	OTU13	OTU14	OTU15	OTU16	OTU17	OTU18	OTU19	OTU20	OTU21	OTU22	OTU23	OTU24	OTU25	OTU26	OTU27	OTU28	OTU29	OTU30	OTU31	OTU32	OTU33	OTU34	OTU35	OTU36	OTU37	OTU38	OTU39	OTU40	OTU41	OTU42	OTU43	OTU44	OTU45	OTU46	OTU47	OTU48	OTU49	OTU50	OTU51	OTU52	OTU53	OTU54	OTU55	OTU56	OTU57	OTU58	OTU59	OTU60	OTU61	OTU62	OTU63	OTU64	OTU65	OTU66	OTU67	OTU68	OTU69	OTU70	OTU71	OTU72	OTU73	OTU74	OTU75	OTU76	OTU77	OTU78	OTU79	OTU80	OTU81	OTU82	OTU83	OTU84	OTU85	OTU86	OTU87	OTU88	OTU89	OTU90	OTU91	OTU92	OTU93	OTU94	OTU95	OTU96	OTU97	OTU98	OTU99	OTU100	OTU101	OTU102	OTU103	OTU104	OTU105	OTU106	OTU107	OTU108	OTU109	OTU110	OTU111	OTU112	OTU113	OTU114	OTU115	OTU116	OTU117	OTU118	OTU119	OTU120	OTU121	OTU122	OTU123	OTU124	OTU125	OTU126	OTU127	OTU128	OTU129	OTU130	OTU131	OTU132	OTU133	OTU134	OTU135	OTU136	OTU137	OTU138	OTU139	OTU140	OTU141	OTU142	OTU143	OTU144	OTU145	OTU146	OTU147	OTU148	OTU149	OTU150	OTU151	OTU152	OTU153	OTU154	OTU155	OTU156	OTU157	OTU158	OTU159	OTU160	OTU161	OTU162	OTU163	OTU164	OTU165	OTU166	OTU167	OTU168	OTU169	OTU170	OTU171	OTU172	OTU173	OTU174	OTU175	OTU176	OTU177	OTU178	OTU179	OTU180	OTU181	OTU182	OTU183	OTU184	OTU185	OTU186	OTU187	OTU188	OTU189	OTU190	OTU191	OTU192	OTU193	OTU194	OTU195	OTU196	OTU197	OTU198	OTU199	OTU200	OTU201	OTU202	OTU203	OTU204	OTU205	OTU206	OTU207	OTU208	OTU209	OTU210	OTU211	OTU212	OTU213	OTU214	OTU215	OTU216	OTU217	OTU218	OTU219	OTU220	OTU221	OTU222	OTU223	OTU224	OTU225	OTU226	OTU227	OTU228	OTU229	OTU230	OTU231	OTU232	OTU233	OTU234	OTU235	OTU236	OTU237	OTU238	OTU239	OTU240	OTU241	OTU242	OTU243	OTU244	OTU245	OTU246	OTU247	OTU248	OTU249	OTU250	OTU251	OTU252	OTU253	OTU254	OTU255	OTU256	OTU257	OTU258	OTU259	OTU260	OTU261	OTU262	OTU263	OTU264	OTU265	OTU266	OTU267	OTU268	OTU269	OTU270	OTU271	OTU272	OTU273	OTU274	OTU275	OTU276	OTU277	OTU278	OTU279	OTU280	OTU281	OTU282	OTU283	OTU284	OTU285	OTU286	OTU287	OTU288	OTU289	OTU290	OTU291	OTU292	OTU293	OTU294	OTU295	OTU296	OTU297	OTU298	OTU299	OTU300	OTU301	OTU302	OTU303	OTU304	OTU305	OTU306	OTU307	OTU308	OTU309	OTU310	OTU311	OTU312	OTU313	OTU314	OTU315	OTU316	OTU317	OTU318	OTU319	OTU320	OTU321	OTU322	OTU323	OTU324	OTU325	OTU326	OTU327	OTU328	OTU329	OTU330	OTU331	OTU332	OTU333	OTU334	OTU335	OTU336	OTU337	OTU338	OTU339	OTU340	OTU341	OTU342	OTU343	OTU344	OTU345	OTU346	OTU347	OTU348	OTU349	OTU350	OTU351	OTU352	OTU353	OTU354	OTU355	OTU356	OTU357	OTU358	OTU359	OTU360	OTU361	OTU362	OTU363	OTU364	OTU365	OTU366	OTU367	OTU368	OTU369	OTU370	OTU371	OTU372	OTU373	OTU374	OTU375	OTU376	OTU377	OTU378	OTU379	OTU380	OTU381	OTU382	OTU383	OTU384	OTU385	OTU386	OTU387	OTU388	OTU389	OTU390	OTU391	OTU392	OTU393	OTU394	OTU395	OTU396	OTU397	OTU398	OTU399	OTU400	OTU401	OTU402	OTU403	OTU404	OTU405	OTU406	OTU407	OTU408	OTU409	OTU410	OTU411	OTU412	OTU413	OTU414	OTU415	OTU416	OTU417	OTU418	OTU419	OTU420	OTU421	OTU422	OTU423	OTU424	OTU425	OTU426	OTU427	OTU428	OTU429	OTU430	OTU431	OTU432	OTU433	OTU434	OTU435	OTU436	OTU437	OTU438	OTU439	OTU440	OTU441	OTU442	OTU443	OTU444	OTU445	OTU446	OTU447	OTU448	OTU449	OTU450	OTU451	OTU452	OTU453	OTU454	OTU455	OTU456	OTU457	OTU458	OTU459	OTU460	OTU461	OTU462	OTU463	OTU464	OTU465	OTU466	OTU467	OTU468	OTU469	OTU470	OTU471	OTU472	OTU473	OTU474	OTU475	OTU476	OTU477	OTU478	OTU479	OTU480	OTU481	OTU482	OTU483	OTU484	OTU485	OTU486	OTU487	OTU488	OTU489	OTU490	OTU491	OTU492	OTU493	OTU494	OTU495	OTU496	OTU497	OTU498	OTU499	OTU500	OTU501	OTU502	OTU503	OTU504	OTU505	OTU506	OTU507	OTU508	OTU509	OTU510	OTU511	OTU512	OTU513	OTU514	OTU515	OTU516	OTU517	OTU518	OTU519	OTU520	OTU521	OTU522	OTU523	OTU524	OTU525	OTU526	OTU527	OTU528	OTU529	OTU530	OTU531	OTU532	OTU533	OTU534	OTU535	OTU536	OTU537	OTU538	OTU539	OTU540	OTU541	OTU542	OTU543	OTU544	OTU545	OTU546	OTU547	OTU548	OTU549	OTU550	OTU551	OTU552	OTU553	OTU554	OTU555	OTU556	OTU557	OTU558	OTU559	OTU560	OTU561	OTU562	OTU563	OTU564	OTU565	OTU567	OTU568	OTU569	OTU570	OTU571	OTU572	OTU573	OTU574	OTU575	OTU576	OTU577	OTU578	OTU579	OTU580	OTU581	OTU582	OTU583	OTU584	OTU585	OTU586	OTU587	OTU588	OTU589	OTU590	OTU591	OTU592	OTU593	OTU594	OTU595	OTU596	OTU597	OTU598	OTU599	OTU600	OTU601	OTU602	OTU603	OTU604	OTU605	OTU606	OTU607	OTU608	OTU609	OTU610	OTU611	OTU612	OTU613	OTU614	OTU615	OTU616	OTU617	OTU618	OTU619	OTU620	OTU621	OTU622	OTU623	OTU624	OTU625	OTU626	OTU627	OTU628	OTU629	OTU630	OTU631	OTU632	OTU633	OTU634	OTU635	OTU636	OTU637	OTU638	OTU639	OTU640	OTU641	OTU642	OTU643	OTU644	OTU645	OTU646	OTU647	OTU648	OTU649	OTU650	OTU651	OTU652	OTU653	OTU654	OTU655	OTU656	OTU657	OTU658	OTU659	OTU660	OTU661	OTU662	OTU663	OTU664	OTU665	OTU666	OTU667	OTU668	OTU669	OTU670	OTU671	OTU672	OTU673	OTU674	OTU675	OTU676	OTU677	OTU678	OTU679	OTU680	OTU681	OTU682	OTU683	OTU684	OTU685	OTU686	OTU687	OTU688	OTU689	OTU690	OTU691	OTU692	OTU693	OTU694	OTU695	OTU696	OTU697	OTU698	OTU699	OTU700	OTU701	OTU702	OTU703	OTU704	OTU705	OTU706	OTU707	OTU708	OTU709	OTU710	OTU711	OTU712	OTU713	OTU714	OTU715	OTU716	OTU717	OTU718	OTU719	OTU720	OTU721	OTU722	OTU723	OTU725	OTU726	OTU727	OTU728	OTU729	OTU730	OTU731	OTU732	OTU733	OTU734	OTU735	OTU736	OTU737	OTU738	OTU739	OTU740	OTU741	OTU742	OTU743	OTU744	OTU745	OTU746	OTU747	OTU748	OTU749	OTU750	OTU751	OTU752	OTU753	OTU754	OTU755	OTU756	OTU757	OTU758	OTU759	OTU760	OTU761	OTU762	OTU763	OTU764	OTU765	OTU766	OTU767	OTU768	OTU769	OTU770	OTU771	OTU772	OTU773	OTU774	OTU775	OTU776	OTU777	OTU778	OTU779	OTU780	OTU781	OTU782	OTU783	OTU784	OTU785	OTU786	OTU787	OTU788	OTU789	OTU790	OTU791	OTU792	OTU793	OTU794	OTU795	OTU796	OTU797	OTU798	OTU799	OTU800	OTU801	OTU802	OTU803	OTU804	OTU805	OTU806	OTU807	OTU808	OTU809	OTU810	OTU811	OTU812	OTU813	OTU814	OTU815	OTU816	OTU817	OTU818	OTU819	OTU820	OTU821	OTU822	OTU823	OTU824	OTU825	OTU826	OTU827	OTU828	OTU829	OTU830	OTU831	OTU832	OTU833	OTU834	OTU835	OTU836	OTU837	OTU838	OTU839	OTU840	OTU841	OTU842	OTU843	OTU844	OTU845	OTU846	OTU847	OTU848	OTU849	OTU850	OTU851	OTU852	OTU853	OTU854	OTU855	OTU856	OTU857	OTU858	OTU859	OTU860	OTU861	OTU862	OTU863	OTU864	OTU865	OTU866	OTU867	OTU868	OTU869	OTU870	OTU871	OTU872	OTU873	OTU874	OTU875	OTU876	OTU877	OTU878	OTU879	OTU880	OTU881	OTU882	OTU883	OTU884	OTU885	OTU886	OTU887	OTU888	OTU889	OTU890	OTU891	OTU892	OTU893	OTU894	OTU895	OTU897	OTU898	OTU899	OTU900	OTU901	OTU902	OTU905	OTU906	OTU907	OTU908	OTU909	OTU912	OTU914	OTU915	OTU920	OTU924	OTU931	OTU932	OTU939	OTU944
HM001	0.157029294	0.486029294	0.325949782	0.009437662	4370.034187	3994.539427	3151.941267	4133.462421	1856.333343	3118.720551	1509.025857	1648.95554	1542.246573	1162.72506	1111.383953	1334.86877	1632.848526	1046.955898	3492.201933	1623.788331	1079.169926	1127.490967	1427.4841	744.9493891	924.1399178	648.3073062	881.8590065	1238.226687	762.0630913	1289.567794	1288.561105	680.5213338	677.5012687	1373.122928	1082.189991	600.9929531	564.752172	842.5981604	649.3139945	475.1569076	851.6583556	663.4076316	911.0529691	424.8224895	457.0365171	679.5146455	658.3741898	517.4378189	434.8893731	388.5817084	548.6451582	392.6084618	463.0766473	333.2138484	418.7823593	530.5247676	342.2740436	444.9562567	288.9195604	326.1670298	464.0833356	485.2237913	373.4813829	420.795736	320.1268996	360.3944342	321.133588	275.8326116	280.8660535	307.0399509	481.1970378	264.7590396	400.6619687	326.1670298	259.7255978	313.0800811	217.4446865	238.5851422	442.94288	379.5215131	419.7890476	368.4479411	306.0332625	296.9730673	310.060016	216.4379982	222.4781284	277.8459884	300.9998207	312.0733927	273.8192349	297.9797556	238.5851422	272.8125465	103.6889015	356.3676807	299.9931324	223.4848167	159.0567615	229.5249469	203.3510495	202.3443611	320.1268996	259.7255978	172.1437102	250.6654025	200.3309844	228.5182585	172.1437102	244.6252724	156.0366964	183.2172822	152.0099429	197.3109193	127.8494222	242.6118956	222.4781284	234.5583887	174.1570869	131.8761756	124.8293571	157.0433847	169.1236451	217.4446865	176.1704636	105.7022782	212.4112447	161.0701382	242.6118956	80.53506909	204.3577378	215.4313098	106.7089665	169.1236451	77.515004	158.0500731	115.7691618	114.7624735	166.10358	131.8761756	147.9831895	148.9898778	93.62201782	147.9831895	84.56182255	79.52838073	88.588576	159.0567615	94.62870618	182.2105938	93.62201782	73.48825055	171.1370218	117.7825385	99.662148	81.54175745	151.0032545	121.809292	112.7490967	89.59526436	83.55513418	152.0099429	161.0701382	93.62201782	99.662148	131.8761756	93.62201782	131.8761756	94.62870618	108.7223433	136.9096175	177.177152	96.64208291	84.56182255	76.50831564	74.49493891	64.42805527	71.47487382	87.58188764	112.7490967	122.8159804	156.0366964	65.43474364	86.57519927	86.57519927	98.65545964	126.8427338	69.46149709	53.35448327	184.2239705	79.52838073	93.62201782	25.16720909	129.8627989	50.33441818	97.64877127	129.8627989	130.8694873	101.6755247	95.63539455	66.441432	97.64877127	102.6822131	79.52838073	63.42136691	66.441432	64.42805527	47.31435309	64.42805527	42.28091127	85.56851091	80.53506909	66.441432	142.9497476	58.38792509	86.57519927	42.28091127	87.58188764	71.47487382	93.62201782	46.30766473	56.37454836	84.56182255	66.441432	65.43474364	43.28759964	66.441432	44.294288	56.37454836	62.41467855	88.588576	52.34779491	46.30766473	44.294288	62.41467855	52.34779491	44.294288	34.22740436	44.294288	78.52169236	56.37454836	48.32104145	53.35448327	62.41467855	40.26753455	58.38792509	85.56851091	30.20065091	47.31435309	59.39461345	56.37454836	57.38123673	72.48156218	63.42136691	54.36117164	77.515004	55.36786	46.30766473	60.40130182	47.31435309	63.42136691	47.31435309	31.20733927	76.50831564	37.24746945	59.39461345	55.36786	72.48156218	31.20733927	73.48825055	64.42805527	8.053506909	41.27422291	44.294288	25.16720909	53.35448327	62.41467855	29.19396255	35.23409273	61.40799018	40.26753455	35.23409273	56.37454836	44.294288	52.34779491	39.26084618	46.30766473	29.19396255	45.30097636	43.28759964	68.45480873	52.34779491	53.35448327	52.34779491	76.50831564	28.18727418	71.47487382	65.43474364	30.20065091	34.22740436	29.19396255	43.28759964	38.25415782	40.26753455	36.24078109	46.30766473	51.34110655	40.26753455	34.22740436	46.30766473	44.294288	35.23409273	48.32104145	31.20733927	41.27422291	54.36117164	55.36786	43.28759964	31.20733927	65.43474364	51.34110655	40.26753455	38.25415782	50.33441818	57.38123673	46.30766473	62.41467855	30.20065091	38.25415782	40.26753455	62.41467855	72.48156218	39.26084618	24.16052073	26.17389745	45.30097636	41.27422291	23.15383236	28.18727418	66.441432	37.24746945	50.33441818	38.25415782	30.20065091	26.17389745	43.28759964	26.17389745	38.25415782	48.32104145	59.39461345	57.38123673	49.32772982	26.17389745	32.21402764	28.18727418	28.18727418	34.22740436	39.26084618	40.26753455	42.28091127	34.22740436	60.40130182	32.21402764	23.15383236	39.26084618	73.48825055	23.15383236	51.34110655	38.25415782	24.16052073	49.32772982	16.10701382	36.24078109	38.25415782	50.33441818	45.30097636	55.36786	50.33441818	9.060195273	22.147144	46.30766473	29.19396255	28.18727418	32.21402764	50.33441818	38.25415782	30.20065091	49.32772982	31.20733927	30.20065091	43.28759964	22.147144	28.18727418	37.24746945	33.220716	30.20065091	31.20733927	47.31435309	32.21402764	28.18727418	32.21402764	30.20065091	42.28091127	25.16720909	48.32104145	38.25415782	23.15383236	37.24746945	34.22740436	30.20065091	30.20065091	35.23409273	31.20733927	59.39461345	40.26753455	10.06688364	16.10701382	23.15383236	38.25415782	32.21402764	30.20065091	32.21402764	23.15383236	26.17389745	38.25415782	28.18727418	63.42136691	53.35448327	35.23409273	39.26084618	43.28759964	28.18727418	47.31435309	25.16720909	40.26753455	25.16720909	32.21402764	19.12707891	52.34779491	40.26753455	34.22740436	12.08026036	43.28759964	28.18727418	43.28759964	18.12039055	23.15383236	24.16052073	28.18727418	42.28091127	21.14045564	38.25415782	36.24078109	24.16052073	15.10032545	37.24746945	38.25415782	21.14045564	12.08026036	24.16052073	40.26753455	31.20733927	34.22740436	17.11370218	51.34110655	28.18727418	31.20733927	25.16720909	22.147144	23.15383236	35.23409273	56.37454836	50.33441818	30.20065091	34.22740436	22.147144	23.15383236	33.220716	38.25415782	24.16052073	40.26753455	35.23409273	29.19396255	22.147144	30.20065091	17.11370218	27.18058582	7.046818545	33.220716	46.30766473	32.21402764	25.16720909	21.14045564	28.18727418	35.23409273	13.08694873	42.28091127	13.08694873	15.10032545	37.24746945	36.24078109	33.220716	26.17389745	20.13376727	18.12039055	28.18727418	21.14045564	38.25415782	18.12039055	22.147144	18.12039055	18.12039055	25.16720909	16.10701382	35.23409273	164.0902033	24.16052073	28.18727418	28.18727418	34.22740436	36.24078109	28.18727418	36.24078109	28.18727418	51.34110655	29.19396255	43.28759964	25.16720909	29.19396255	21.14045564	22.147144	15.10032545	39.26084618	15.10032545	24.16052073	18.12039055	29.19396255	18.12039055	27.18058582	20.13376727	29.19396255	40.26753455	35.23409273	19.12707891	33.220716	38.25415782	14.09363709	22.147144	21.14045564	37.24746945	21.14045564	34.22740436	16.10701382	37.24746945	27.18058582	10.06688364	12.08026036	25.16720909	20.13376727	16.10701382	22.147144	37.24746945	19.12707891	16.10701382	17.11370218	17.11370218	24.16052073	23.15383236	24.16052073	28.18727418	23.15383236	35.23409273	42.28091127	13.08694873	40.26753455	30.20065091	23.15383236	20.13376727	28.18727418	15.10032545	22.147144	17.11370218	38.25415782	41.27422291	22.147144	22.147144	18.12039055	23.15383236	24.16052073	16.10701382	38.25415782	19.12707891	18.12039055	18.12039055	31.20733927	12.08026036	13.08694873	16.10701382	25.16720909	37.24746945	15.10032545	31.20733927	31.20733927	12.08026036	16.10701382	27.18058582	10.06688364	23.15383236	12.08026036	15.10032545	16.10701382	18.12039055	33.220716	20.13376727	14.09363709	23.15383236	15.10032545	18.12039055	29.19396255	20.13376727	8.053506909	47.31435309	16.10701382	16.10701382	24.16052073	28.18727418	19.12707891	23.15383236	27.18058582	26.17389745	22.147144	32.21402764	26.17389745	19.12707891	35.23409273	25.16720909	18.12039055	18.12039055	26.17389745	29.19396255	26.17389745	13.08694873	14.09363709	17.11370218	21.14045564	11.073572	19.12707891	18.12039055	9.060195273	24.16052073	10.06688364	18.12039055	16.10701382	20.13376727	22.147144	12.08026036	15.10032545	25.16720909	22.147144	0	22.147144	31.20733927	21.14045564	20.13376727	27.18058582	13.08694873	23.15383236	19.12707891	39.26084618	35.23409273	34.22740436	14.09363709	16.10701382	17.11370218	22.147144	15.10032545	20.13376727	24.16052073	19.12707891	21.14045564	9.060195273	16.10701382	6.040130182	17.11370218	14.09363709	15.10032545	20.13376727	13.08694873	21.14045564	21.14045564	24.16052073	15.10032545	23.15383236	21.14045564	19.12707891	18.12039055	12.08026036	13.08694873	15.10032545	15.10032545	24.16052073	19.12707891	24.16052073	15.10032545	9.060195273	17.11370218	17.11370218	15.10032545	12.08026036	28.18727418	13.08694873	13.08694873	25.16720909	22.147144	13.08694873	6.040130182	20.13376727	31.20733927	7.046818545	34.22740436	23.15383236	12.08026036	11.073572	20.13376727	26.17389745	11.073572	10.06688364	17.11370218	13.08694873	31.20733927	8.053506909	15.10032545	22.147144	10.06688364	15.10032545	21.14045564	23.15383236	10.06688364	10.06688364	11.073572	26.17389745	14.09363709	9.060195273	24.16052073	16.10701382	26.17389745	14.09363709	20.13376727	14.09363709	11.073572	14.09363709	6.040130182	19.12707891	5.033441818	2.013376727	14.09363709	12.08026036	15.10032545	16.10701382	10.06688364	23.15383236	23.15383236	19.12707891	15.10032545	13.08694873	8.053506909	19.12707891	9.060195273	15.10032545	22.147144	23.15383236	13.08694873	20.13376727	14.09363709	12.08026036	8.053506909	11.073572	18.12039055	12.08026036	10.06688364	14.09363709	13.08694873	9.060195273	20.13376727	21.14045564	6.040130182	23.15383236	26.17389745	14.09363709	13.08694873	8.053506909	21.14045564	4.026753455	22.147144	11.073572	28.18727418	17.11370218	5.033441818	18.12039055	12.08026036	21.14045564	7.046818545	20.13376727	12.08026036	19.12707891	14.09363709	5.033441818	13.08694873	31.20733927	13.08694873	13.08694873	17.11370218	16.10701382	17.11370218	23.15383236	10.06688364	18.12039055	30.20065091	10.06688364	9.060195273	15.10032545	22.147144	13.08694873	9.060195273	22.147144	29.19396255	27.18058582	18.12039055	13.08694873	21.14045564	5.033441818	14.09363709	8.053506909	6.040130182	18.12039055	13.08694873	12.08026036	12.08026036	18.12039055	12.08026036	15.10032545	10.06688364	50.33441818	15.10032545	11.073572	13.08694873	14.09363709	11.073572	26.17389745	23.15383236	14.09363709	31.20733927	9.060195273	19.12707891	16.10701382	9.060195273	28.18727418	10.06688364	8.053506909	21.14045564	18.12039055	11.073572	15.10032545	27.18058582	7.046818545	12.08026036	17.11370218	9.060195273	9.060195273	10.06688364	21.14045564	7.046818545	13.08694873	10.06688364	5.033441818	12.08026036	21.14045564	14.09363709	11.073572	28.18727418	13.08694873	5.033441818	11.073572	12.08026036	11.073572	22.147144	15.10032545	21.14045564	18.12039055	10.06688364	10.06688364	9.060195273	7.046818545	15.10032545	9.060195273	11.073572	11.073572	7.046818545	10.06688364	11.073572	24.16052073	8.053506909	16.10701382	22.147144	11.073572	27.18058582	16.10701382	6.040130182	17.11370218	12.08026036	22.147144	14.09363709	9.060195273	10.06688364	5.033441818	8.053506909	4.026753455
HM003	0.293588877	0.724388877	0.414042814	0.009026475	4675.327151	3818.119388	3928.976332	3204.539095	2423.384352	2048.275391	1964.488166	2209.40467	1763.398826	1584.223068	1387.000831	1362.509181	1421.804755	1541.684939	2730.174498	907.4800977	1111.147506	980.9550488	875.254242	979.6660146	796.6231539	1130.483019	868.8090708	855.9187285	862.3638997	794.0450855	773.4205378	864.9419681	692.2113813	692.2113813	631.6267725	725.7262713	674.1649021	649.6732518	754.0850244	715.4139975	574.9092664	525.9259657	541.3943765	497.5672127	717.9920659	478.2316992	453.7400488	498.8562469	474.3645965	559.4408557	427.9593643	545.2614792	439.5606723	467.9194254	505.301418	498.8562469	381.554132	424.0922616	452.4510146	455.0290831	381.554132	506.5904523	406.0457824	446.0058435	435.6935696	340.3050366	378.9760635	329.9927628	621.3144987	313.2353178	447.2948777	416.3580562	413.7799877	369.9528239	451.1619804	378.9760635	384.1322004	480.8097677	234.6042298	395.7335085	326.1256601	319.680489	257.8068459	295.1888386	311.9462836	313.2353178	369.9528239	275.8533252	244.9165036	296.4778728	212.6906479	268.1191198	217.8467848	234.6042298	220.4248533	232.0261613	220.4248533	313.2353178	243.6274694	279.7204278	282.2984963	198.5112714	300.3449755	228.1590587	132.7705257	210.1125794	226.8700244	217.8467848	274.5642909	188.1989975	198.5112714	202.3783741	193.3551345	201.0893398	208.8235452	167.5744499	228.1590587	212.6906479	192.0661002	172.7305868	217.8467848	126.3253545	185.6209291	179.1757579	174.019621	180.4647922	117.3021149	177.8867237	183.0428606	157.262176	170.1525183	157.262176	137.9266626	134.0595599	223.0029217	170.1525183	114.7240464	164.9963814	108.2788753	132.7705257	158.5512103	149.5279706	97.96660146	92.81046454	163.7073472	179.1757579	148.2389364	144.3718337	127.6143887	119.8801834	139.2156968	112.145978	97.96660146	110.8569438	146.9499022	73.47495109	137.9266626	127.6143887	114.7240464	181.7538264	126.3253545	139.2156968	95.388533	132.7705257	114.7240464	127.6143887	116.0130807	106.9898411	88.94336185	73.47495109	83.78722493	134.0595599	87.65432762	106.9898411	101.8337041	91.52143031	78.63108801	92.81046454	85.07625916	103.1227384	83.78722493	96.67756723	105.7008068	90.23239608	101.8337041	121.1692176	101.8337041	179.1757579	100.5446699	70.89688263	85.07625916	79.92012224	46.40523227	96.67756723	95.388533	110.8569438	82.4981907	69.6078484	68.31881417	91.52143031	104.4117726	86.36529339	148.2389364	90.23239608	94.09949877	56.71750611	50.27233496	86.36529339	61.87364302	56.71750611	122.4582518	76.05301955	87.65432762	81.20915647	123.747286	59.29557457	52.85040342	58.00654034	73.47495109	43.82716381	61.87364302	63.16267725	77.34205378	42.53812958	68.31881417	54.13943765	60.5846088	70.89688263	65.74074571	73.47495109	61.87364302	58.00654034	78.63108801	46.40523227	76.05301955	42.53812958	72.18591686	55.42847188	77.34205378	69.6078484	51.56136919	87.65432762	50.27233496	54.13943765	19.33551345	96.67756723	74.76398532	64.45171148	68.31881417	67.02977994	77.34205378	50.27233496	95.388533	54.13943765	67.02977994	48.98330073	51.56136919	64.45171148	59.29557457	63.16267725	34.8039242	48.98330073	52.85040342	52.85040342	67.02977994	74.76398532	72.18591686	69.6078484	38.67102689	47.6942665	73.47495109	14.17937653	41.24909535	55.42847188	73.47495109	48.98330073	56.71750611	34.8039242	52.85040342	38.67102689	42.53812958	52.85040342	56.71750611	38.67102689	47.6942665	77.34205378	46.40523227	46.40523227	64.45171148	42.53812958	73.47495109	61.87364302	38.67102689	39.96006112	37.38199266	43.82716381	34.8039242	39.96006112	58.00654034	58.00654034	28.35875305	59.29557457	60.5846088	65.74074571	60.5846088	60.5846088	54.13943765	48.98330073	43.82716381	52.85040342	41.24909535	41.24909535	38.67102689	54.13943765	64.45171148	46.40523227	52.85040342	43.82716381	42.53812958	41.24909535	46.40523227	54.13943765	56.71750611	54.13943765	34.8039242	43.82716381	54.13943765	88.94336185	37.38199266	32.22585574	41.24909535	41.24909535	41.24909535	37.38199266	50.27233496	39.96006112	37.38199266	42.53812958	54.13943765	101.8337041	30.93682151	46.40523227	36.09295843	34.8039242	32.22585574	23.20261613	59.29557457	55.42847188	42.53812958	39.96006112	52.85040342	39.96006112	55.42847188	41.24909535	48.98330073	27.06971882	42.53812958	59.29557457	34.8039242	45.11619804	55.42847188	30.93682151	43.82716381	47.6942665	30.93682151	54.13943765	56.71750611	41.24909535	30.93682151	61.87364302	37.38199266	47.6942665	29.64778728	16.75744499	60.5846088	36.09295843	56.71750611	28.35875305	112.145978	30.93682151	36.09295843	32.22585574	25.78068459	54.13943765	43.82716381	27.06971882	23.20261613	64.45171148	42.53812958	48.98330073	58.00654034	48.98330073	43.82716381	46.40523227	41.24909535	36.09295843	28.35875305	36.09295843	38.67102689	34.8039242	19.33551345	30.93682151	28.35875305	51.56136919	29.64778728	28.35875305	16.75744499	41.24909535	33.51488997	33.51488997	21.9135819	41.24909535	41.24909535	32.22585574	19.33551345	5.156136919	38.67102689	55.42847188	20.62454767	38.67102689	39.96006112	32.22585574	45.11619804	60.5846088	38.67102689	45.11619804	33.51488997	25.78068459	45.11619804	20.62454767	28.35875305	32.22585574	18.04647922	19.33551345	30.93682151	32.22585574	25.78068459	23.20261613	27.06971882	24.49165036	20.62454767	27.06971882	33.51488997	36.09295843	32.22585574	41.24909535	38.67102689	18.04647922	21.9135819	34.8039242	38.67102689	30.93682151	28.35875305	39.96006112	27.06971882	46.40523227	36.09295843	27.06971882	51.56136919	20.62454767	28.35875305	36.09295843	34.8039242	36.09295843	30.93682151	16.75744499	34.8039242	29.64778728	27.06971882	30.93682151	33.51488997	21.9135819	18.04647922	36.09295843	38.67102689	18.04647922	24.49165036	41.24909535	23.20261613	32.22585574	19.33551345	34.8039242	24.49165036	41.24909535	11.60130807	25.78068459	45.11619804	56.71750611	28.35875305	27.06971882	27.06971882	41.24909535	33.51488997	23.20261613	64.45171148	42.53812958	33.51488997	24.49165036	46.40523227	25.78068459	28.35875305	33.51488997	15.46841076	25.78068459	42.53812958	20.62454767	21.9135819	25.78068459	18.04647922	28.35875305	36.09295843	29.64778728	36.09295843	28.35875305	21.9135819	19.33551345	29.64778728	34.8039242	24.49165036	16.75744499	29.64778728	21.9135819	24.49165036	18.04647922	30.93682151	19.33551345	16.75744499	29.64778728	27.06971882	45.11619804	29.64778728	15.46841076	27.06971882	23.20261613	16.75744499	34.8039242	16.75744499	21.9135819	29.64778728	28.35875305	15.46841076	34.8039242	25.78068459	19.33551345	32.22585574	9.023239608	18.04647922	21.9135819	18.04647922	20.62454767	23.20261613	25.78068459	10.31227384	42.53812958	28.35875305	38.67102689	15.46841076	11.60130807	24.49165036	29.64778728	21.9135819	14.17937653	30.93682151	33.51488997	37.38199266	21.9135819	29.64778728	30.93682151	11.60130807	21.9135819	16.75744499	15.46841076	20.62454767	36.09295843	15.46841076	12.8903423	28.35875305	23.20261613	16.75744499	37.38199266	25.78068459	16.75744499	14.17937653	21.9135819	29.64778728	12.8903423	24.49165036	18.04647922	27.06971882	20.62454767	7.734205378	27.06971882	20.62454767	15.46841076	28.35875305	3.867102689	19.33551345	21.9135819	24.49165036	29.64778728	9.023239608	18.04647922	27.06971882	20.62454767	16.75744499	27.06971882	6.445171148	23.20261613	5.156136919	29.64778728	28.35875305	28.35875305	33.51488997	33.51488997	34.8039242	27.06971882	28.35875305	20.62454767	19.33551345	25.78068459	7.734205378	24.49165036	15.46841076	27.06971882	19.33551345	24.49165036	12.8903423	11.60130807	25.78068459	18.04647922	14.17937653	11.60130807	28.35875305	24.49165036	16.75744499	19.33551345	25.78068459	11.60130807	21.9135819	27.06971882	10.31227384	32.22585574	15.46841076	28.35875305	21.9135819	24.49165036	11.60130807	29.64778728	37.38199266	23.20261613	18.04647922	18.04647922	23.20261613	24.49165036	12.8903423	23.20261613	25.78068459	25.78068459	23.20261613	65.74074571	21.9135819	37.38199266	15.46841076	29.64778728	18.04647922	19.33551345	25.78068459	15.46841076	16.75744499	12.8903423	27.06971882	15.46841076	12.8903423	16.75744499	19.33551345	19.33551345	19.33551345	9.023239608	10.31227384	10.31227384	21.9135819	10.31227384	12.8903423	15.46841076	20.62454767	19.33551345	19.33551345	19.33551345	18.04647922	6.445171148	18.04647922	25.78068459	16.75744499	10.31227384	14.17937653	16.75744499	18.04647922	14.17937653	34.8039242	18.04647922	11.60130807	28.35875305	11.60130807	12.8903423	21.9135819	24.49165036	18.04647922	23.20261613	18.04647922	18.04647922	19.33551345	10.31227384	16.75744499	15.46841076	30.93682151	12.8903423	12.8903423	20.62454767	24.49165036	6.445171148	18.04647922	15.46841076	12.8903423	18.04647922	25.78068459	7.734205378	19.33551345	20.62454767	16.75744499	9.023239608	21.9135819	16.75744499	12.8903423	21.9135819	19.33551345	6.445171148	20.62454767	33.51488997	20.62454767	45.11619804	12.8903423	29.64778728	11.60130807	11.60130807	20.62454767	7.734205378	11.60130807	19.33551345	25.78068459	16.75744499	23.20261613	11.60130807	16.75744499	20.62454767	2.578068459	15.46841076	18.04647922	12.8903423	24.49165036	16.75744499	14.17937653	16.75744499	19.33551345	11.60130807	12.8903423	12.8903423	15.46841076	10.31227384	19.33551345	20.62454767	21.9135819	12.8903423	15.46841076	19.33551345	19.33551345	18.04647922	24.49165036	10.31227384	15.46841076	11.60130807	10.31227384	10.31227384	11.60130807	16.75744499	15.46841076	7.734205378	15.46841076	23.20261613	28.35875305	19.33551345	21.9135819	11.60130807	18.04647922	24.49165036	28.35875305	11.60130807	12.8903423	21.9135819	21.9135819	16.75744499	18.04647922	21.9135819	27.06971882	18.04647922	14.17937653	16.75744499	5.156136919	27.06971882	7.734205378	19.33551345	9.023239608	36.09295843	16.75744499	15.46841076	18.04647922	11.60130807	23.20261613	20.62454767	11.60130807	9.023239608	6.445171148	15.46841076	12.8903423	16.75744499	11.60130807	16.75744499	7.734205378	15.46841076	14.17937653	14.17937653	27.06971882	15.46841076	12.8903423	14.17937653	16.75744499	10.31227384	12.8903423	20.62454767	10.31227384	10.31227384	16.75744499	5.156136919	20.62454767	15.46841076	14.17937653	7.734205378	21.9135819	18.04647922	2.578068459	11.60130807	21.9135819	16.75744499	10.31227384	11.60130807	16.75744499	6.445171148	12.8903423	10.31227384	19.33551345	15.46841076	18.04647922	7.734205378	7.734205378	14.17937653	12.8903423	10.31227384	12.8903423	12.8903423	6.445171148	18.04647922	19.33551345	15.46841076	9.023239608	20.62454767	27.06971882	9.023239608	16.75744499	10.31227384	7.734205378	12.8903423	19.33551345	18.04647922	16.75744499	16.75744499	10.31227384	14.17937653	12.8903423	21.9135819	10.31227384	16.75744499	19.33551345	18.04647922	10.31227384	25.78068459	11.60130807	5.156136919	20.62454767	9.023239608	6.445171148	19.33551345	9.023239608	12.8903423	14.17937653	20.62454767	15.46841076	28.35875305	16.75744499	7.734205378	11.60130807	21.9135819	15.46841076	21.9135819	6.445171148	27.06971882	14.17937653	21.9135819	11.60130807
HM005	0.216223438	0.659390105	0.323468795	0.010434708	4537.641008	4133.688323	3829.54679	3443.484783	2724.091188	2655.353319	1663.83309	1908.6529	1616.752358	1819.199508	2011.288897	1763.644243	1623.34366	1684.548613	897.3587634	1842.739874	988.6953847	994.3450726	1358.749943	897.3587634	961.3885598	660.0718711	843.6867283	1065.907786	820.146362	682.6706228	1053.666796	725.0432821	871.9351678	870.0519385	443.5005011	543.3116542	717.5103649	771.1824001	740.1091165	676.0793202	736.3426579	628.0569729	705.2693744	701.5029158	682.6706228	647.8308806	502.8222242	563.0855619	451.0334183	597.9253041	467.9824821	592.2756162	457.6247209	370.9961729	315.4409084	366.2880997	381.3539341	524.4793612	387.9452367	401.1278418	451.975033	392.6533099	383.2371634	413.3688323	417.1352909	362.5216411	232.5788191	376.6458608	399.2446125	411.485603	385.1203927	416.1936762	446.3253451	435.9675839	382.2955487	387.9452367	241.0533509	420.9017495	403.0110711	465.1576381	370.0545583	272.1266345	412.4272176	352.1638799	321.0905964	274.9514784	341.8061187	357.8135678	338.9812747	257.0608	238.228507	253.2943414	282.4843956	146.8918857	48.96396191	328.6235136	205.2719942	225.0459018	325.7986696	212.8049114	254.2359561	248.5862681	289.0756982	290.9589275	59.32172308	235.403663	212.8049114	213.746526	205.2719942	217.5129846	208.0968381	210.9216821	197.7390769	195.8558476	232.5788191	222.2210579	194.914233	213.746526	175.1403253	230.6955898	154.4248029	147.8335004	153.4831883	216.57137	147.8335004	80.03724543	172.3154813	115.8186022	199.6223062	95.10307986	220.3378286	152.5415736	129.0012073	144.0670418	203.3887648	169.4906374	158.1912615	98.86953847	172.3154813	166.6657934	125.2347487	166.6657934	93.21985056	146.8918857	151.599959	100.7527678	179.8483985	131.8260513	168.5490227	132.7676659	290.9589275	140.3005832	153.4831883	108.285685	129.0012073	128.0595927	134.6508952	108.285685	101.6943824	98.86953847	161.0161055	141.2421978	135.5925099	57.43849378	130.8844366	110.1689143	89.45339195	96.98630916	96.04469451	139.3589685	114.8769876	125.2347487	133.7092806	98.86953847	75.32917217	139.3589685	91.33662125	75.32917217	144.0670418	90.3950066	74.38755751	98.86953847	122.4099048	128.0595927	110.1689143	91.33662125	83.80370404	90.3950066	88.5117773	120.5266755	80.03724543	81.92047473	47.0807326	97.92792382	112.9937582	98.86953847	66.8546403	100.7527678	90.3950066	75.32917217	80.97886008	78.15401612	72.50432821	88.5117773	114.8769876	89.45339195	96.04469451	104.5192264	75.32917217	85.68693334	64.02979634	225.0459018	69.67948425	75.32917217	94.16146521	62.14656704	46.13911795	60.26333773	83.80370404	87.57016264	90.3950066	68.7378696	98.86953847	58.38010843	54.61364982	58.38010843	68.7378696	84.74531869	83.80370404	72.50432821	70.62109891	66.8546403	81.92047473	51.78880586	68.7378696	60.26333773	67.79625495	46.13911795	65.91302565	48.96396191	54.61364982	54.61364982	49.90557656	71.56271356	9.416146521	60.26333773	64.97141099	84.74531869	64.02979634	56.49687912	56.49687912	58.38010843	81.92047473	79.09563077	64.02979634	67.79625495	94.16146521	91.33662125	54.61364982	57.43849378	68.7378696	58.38010843	69.67948425	64.97141099	75.32917217	48.02234726	48.02234726	67.79625495	103.5776117	51.78880586	62.14656704	9.416146521	46.13911795	43.314274	51.78880586	53.67203517	43.314274	41.43104469	59.32172308	80.97886008	32.01489817	38.60620074	24.48198095	58.38010843	56.49687912	38.60620074	60.26333773	149.7167297	54.61364982	51.78880586	64.97141099	54.61364982	64.97141099	40.48943004	52.73042052	51.78880586	37.66458608	61.20495239	88.5117773	45.1975033	53.67203517	69.67948425	36.72297143	50.84719121	47.0807326	65.91302565	48.96396191	60.26333773	28.24843956	41.43104469	57.43849378	50.84719121	32.01489817	59.32172308	49.90557656	50.84719121	46.13911795	38.60620074	50.84719121	43.314274	59.32172308	36.72297143	45.1975033	60.26333773	61.20495239	51.78880586	58.38010843	52.73042052	31.07328352	52.73042052	33.89812747	45.1975033	30.13166887	62.14656704	24.48198095	31.07328352	44.25588865	18.83229304	46.13911795	31.07328352	36.72297143	54.61364982	43.314274	42.37265934	54.61364982	67.79625495	18.83229304	42.37265934	43.314274	35.78135678	56.49687912	42.37265934	27.30682491	50.84719121	66.8546403	41.43104469	38.60620074	22.59875165	42.37265934	21.657137	38.60620074	36.72297143	19.77390769	38.60620074	22.59875165	50.84719121	48.02234726	32.95651282	42.37265934	30.13166887	39.54781539	41.43104469	33.89812747	60.26333773	48.02234726	40.48943004	38.60620074	32.01489817	112.0521436	47.0807326	22.59875165	25.42359561	33.89812747	51.78880586	19.77390769	32.95651282	32.95651282	31.07328352	32.01489817	26.36521026	40.48943004	29.19005421	48.02234726	33.89812747	23.5403663	27.30682491	24.48198095	51.78880586	35.78135678	35.78135678	20.71552235	29.19005421	34.83974213	32.01489817	43.314274	40.48943004	28.24843956	34.83974213	41.43104469	41.43104469	60.26333773	40.48943004	32.95651282	50.84719121	35.78135678	11.29937582	23.5403663	16.94906374	31.07328352	18.83229304	29.19005421	26.36521026	32.01489817	35.78135678	22.59875165	25.42359561	30.13166887	41.43104469	34.83974213	31.07328352	31.07328352	34.83974213	39.54781539	46.13911795	31.07328352	27.30682491	27.30682491	29.19005421	42.37265934	23.5403663	34.83974213	15.06583443	48.96396191	37.66458608	45.1975033	29.19005421	29.19005421	21.657137	17.89067839	25.42359561	15.06583443	40.48943004	34.83974213	24.48198095	28.24843956	38.60620074	24.48198095	30.13166887	17.89067839	28.24843956	16.94906374	27.30682491	24.48198095	19.77390769	30.13166887	30.13166887	12.24099048	29.19005421	26.36521026	27.30682491	27.30682491	20.71552235	48.96396191	24.48198095	32.95651282	36.72297143	29.19005421	34.83974213	26.36521026	23.5403663	40.48943004	31.07328352	22.59875165	41.43104469	33.89812747	34.83974213	32.95651282	13.18260513	21.657137	32.95651282	27.30682491	23.5403663	42.37265934	18.83229304	16.00744909	29.19005421	36.72297143	40.48943004	20.71552235	40.48943004	25.42359561	33.89812747	32.95651282	30.13166887	36.72297143	23.5403663	31.07328352	31.07328352	24.48198095	35.78135678	16.00744909	31.07328352	30.13166887	24.48198095	22.59875165	3.766458608	29.19005421	21.657137	27.30682491	32.95651282	39.54781539	19.77390769	29.19005421	21.657137	32.95651282	32.01489817	38.60620074	29.19005421	26.36521026	30.13166887	25.42359561	44.25588865	31.07328352	32.01489817	21.657137	17.89067839	31.07328352	43.314274	27.30682491	21.657137	25.42359561	27.30682491	21.657137	14.12421978	26.36521026	20.71552235	41.43104469	20.71552235	26.36521026	33.89812747	22.59875165	33.89812747	21.657137	19.77390769	22.59875165	7.532917217	28.24843956	40.48943004	24.48198095	32.95651282	28.24843956	41.43104469	11.29937582	36.72297143	23.5403663	34.83974213	24.48198095	32.01489817	61.20495239	17.89067839	34.83974213	26.36521026	31.07328352	16.94906374	15.06583443	23.5403663	26.36521026	26.36521026	19.77390769	32.01489817	14.12421978	21.657137	16.94906374	12.24099048	16.00744909	18.83229304	16.94906374	17.89067839	24.48198095	14.12421978	16.94906374	13.18260513	23.5403663	17.89067839	16.00744909	16.94906374	12.24099048	19.77390769	16.00744909	13.18260513	28.24843956	22.59875165	28.24843956	30.13166887	13.18260513	25.42359561	11.29937582	20.71552235	6.591302565	24.48198095	28.24843956	19.77390769	18.83229304	24.48198095	22.59875165	17.89067839	18.83229304	22.59875165	20.71552235	16.94906374	11.29937582	24.48198095	11.29937582	26.36521026	13.18260513	28.24843956	15.06583443	28.24843956	16.94906374	25.42359561	19.77390769	11.29937582	20.71552235	24.48198095	23.5403663	19.77390769	13.18260513	35.78135678	29.19005421	13.18260513	14.12421978	22.59875165	12.24099048	18.83229304	25.42359561	16.94906374	19.77390769	10.35776117	15.06583443	18.83229304	15.06583443	7.532917217	9.416146521	31.07328352	12.24099048	22.59875165	16.00744909	22.59875165	19.77390769	29.19005421	11.29937582	25.42359561	11.29937582	16.94906374	11.29937582	14.12421978	24.48198095	19.77390769	4.70807326	20.71552235	28.24843956	12.24099048	9.416146521	11.29937582	17.89067839	10.35776117	14.12421978	16.00744909	26.36521026	16.94906374	27.30682491	30.13166887	17.89067839	25.42359561	5.649687912	23.5403663	18.83229304	16.00744909	23.5403663	12.24099048	15.06583443	22.59875165	27.30682491	12.24099048	12.24099048	16.94906374	12.24099048	14.12421978	21.657137	15.06583443	23.5403663	23.5403663	20.71552235	8.474531869	11.29937582	22.59875165	15.06583443	20.71552235	14.12421978	16.00744909	24.48198095	14.12421978	23.5403663	16.00744909	19.77390769	19.77390769	7.532917217	23.5403663	8.474531869	0	16.00744909	17.89067839	18.83229304	10.35776117	11.29937582	10.35776117	21.657137	17.89067839	13.18260513	20.71552235	15.06583443	17.89067839	15.06583443	7.532917217	16.94906374	19.77390769	19.77390769	11.29937582	17.89067839	19.77390769	18.83229304	17.89067839	16.00744909	7.532917217	34.83974213	18.83229304	20.71552235	17.89067839	28.24843956	14.12421978	16.94906374	21.657137	16.00744909	15.06583443	16.00744909	15.06583443	10.35776117	16.00744909	15.06583443	14.12421978	17.89067839	7.532917217	10.35776117	15.06583443	20.71552235	10.35776117	16.94906374	12.24099048	14.12421978	13.18260513	19.77390769	14.12421978	26.36521026	16.94906374	27.30682491	13.18260513	16.94906374	17.89067839	21.657137	9.416146521	16.00744909	7.532917217	9.416146521	11.29937582	22.59875165	8.474531869	16.94906374	20.71552235	12.24099048	21.657137	13.18260513	18.83229304	19.77390769	16.94906374	22.59875165	20.71552235	22.59875165	16.94906374	16.00744909	6.591302565	19.77390769	6.591302565	16.94906374	15.06583443	9.416146521	20.71552235	11.29937582	16.00744909	6.591302565	17.89067839	19.77390769	16.00744909	13.18260513	9.416146521	19.77390769	8.474531869	12.24099048	24.48198095	17.89067839	6.591302565	14.12421978	16.94906374	10.35776117	6.591302565	18.83229304	16.94906374	17.89067839	14.12421978	9.416146521	18.83229304	11.29937582	12.24099048	6.591302565	20.71552235	6.591302565	13.18260513	9.416146521	15.06583443	11.29937582	15.06583443	9.416146521	18.83229304	0.941614652	9.416146521	14.12421978	12.24099048	12.24099048	5.649687912	16.94906374	10.35776117	17.89067839	12.24099048	20.71552235	16.94906374	7.532917217	10.35776117	17.89067839	13.18260513	10.35776117	13.18260513	9.416146521	24.48198095	15.06583443	22.59875165	22.59875165	18.83229304	19.77390769	12.24099048	24.48198095	2.824843956	11.29937582	18.83229304	11.29937582	16.94906374	20.71552235	15.06583443	22.59875165	14.12421978	18.83229304	13.18260513	11.29937582	19.77390769	10.35776117	14.12421978	18.83229304	16.94906374	7.532917217	8.474531869	10.35776117	17.89067839	12.24099048	17.89067839	11.29937582	13.18260513	16.00744909	10.35776117	12.24099048	11.29937582	7.532917217	8.474531869	7.532917217	11.29937582	13.18260513	13.18260513	8.474531869	22.59875165	14.12421978	0	12.24099048	16.00744909	13.18260513	19.77390769	6.591302565	9.416146521	13.18260513	9.416146521	14.12421978
HM006	0.192624526	0.61545786	0.314454788	0.013564185	5387.55547	4640.376244	3823.484124	4095.185661	2221.875066	2188.806129	1675.790728	2120.880745	1711.54093	1733.884806	1453.245719	1877.77937	1693.665829	1453.245719	580.9407856	1446.095679	1011.730722	1071.612311	1097.531207	898.22383	992.9618658	645.2911495	903.5863603	904.4801154	874.9861986	340.5206758	794.5482436	750.754246	697.1289427	883.9237491	622.0535181	583.6220507	670.316291	803.4857942	741.8166954	790.9732234	731.9853898	690.8726573	572.003235	533.5717677	597.0283766	598.8158867	554.1281339	527.3154823	450.4525476	551.4468688	370.0145927	510.3341362	440.621242	481.7339745	437.0462218	451.3463026	389.6772039	426.3211611	395.0397342	429.0024263	529.9967474	386.9959387	412.9148353	418.2773656	401.2960196	440.621242	214.5012131	327.11435	278.8515771	405.7647948	354.8207567	338.7331657	385.2084286	371.8021028	361.0770421	303.8767186	411.1273252	328.9018601	373.5896129	327.11435	318.1767995	326.220595	332.4768804	371.8021028	291.3641478	338.7331657	297.6204332	340.5206758	332.4768804	380.7396533	259.1889659	279.7453321	305.6642287	268.1265164	135.8507683	252.9326805	250.2514153	269.9140265	244.888885	285.1078625	297.6204332	308.3454939	232.3763142	274.3828018	186.7948064	218.0762334	211.819948	207.3511727	237.7388446	219.8637435	219.8637435	270.8077816	237.7388446	201.9886424	185.0072963	213.6074581	195.732357	194.8386019	212.713703	200.2011323	143.0008088	161.7696649	177.8572559	193.9448469	165.3446851	107.2506066	216.2887232	152.8321144	182.3260312	93.84428075	168.9197053	149.2570941	166.2384402	135.8507683	144.7883189	124.2319526	145.6820739	160.8759098	153.7258694	159.0883997	128.7007279	127.8069728	107.2506066	157.3008896	119.7631773	126.9132178	121.5506874	126.0194627	144.7883189	126.0194627	152.8321144	134.9570133	141.2132986	116.1881571	118.8694223	116.1881571	114.400647	135.8507683	97.41930096	81.33170998	88.48175042	137.6382784	143.8945638	84.01297514	126.0194627	139.4257885	113.5068919	140.3195436	105.4630965	112.6131369	91.16301558	111.7193818	105.4630965	94.7380358	106.3568515	111.7193818	109.0381167	60.77534372	91.16301558	103.6755863	100.9943212	112.6131369	89.37550547	111.7193818	86.69424031	97.41930096	118.8694223	96.52554591	47.3690179	107.2506066	98.31305602	92.95052569	106.3568515	78.65044482	85.80048525	96.52554591	109.9318717	83.11922009	99.20681107	101.8880762	72.39415943	108.1443616	51.83779317	112.6131369	79.54419987	99.20681107	88.48175042	57.2003235	99.20681107	37.5377123	74.18166954	85.80048525	74.18166954	70.60664932	65.24411899	79.54419987	72.39415943	74.18166954	72.39415943	100.1005661	58.09407856	68.81913921	70.60664932	64.35036394	62.56285383	74.18166954	75.0754246	64.35036394	75.96917965	79.54419987	70.60664932	78.65044482	66.13787405	55.41281339	63.45660888	86.69424031	72.39415943	62.56285383	81.33170998	79.54419987	68.81913921	53.62530328	59.88158867	40.21897746	11.61881571	59.88158867	82.22546503	89.37550547	73.28791449	74.18166954	74.18166954	73.28791449	89.37550547	84.9067302	76.86293471	67.0316291	90.26926053	58.98783361	66.13787405	61.66909878	48.26277295	48.26277295	47.3690179	67.0316291	67.92538416	65.24411899	56.30656845	75.96917965	67.92538416	36.64395724	42.90024263	33.06893702	57.2003235	60.77534372	34.85644713	56.30656845	59.88158867	56.30656845	52.73154823	60.77534372	50.05028306	60.77534372	39.32522241	50.05028306	69.71289427	82.22546503	58.09407856	39.32522241	50.05028306	66.13787405	51.83779317	67.0316291	70.60664932	42.00648757	50.05028306	33.06893702	61.66909878	65.24411899	54.51905834	49.15652801	41.11273252	54.51905834	63.45660888	55.41281339	50.94403812	58.98783361	36.64395724	67.0316291	61.66909878	60.77534372	58.98783361	51.83779317	33.96269208	51.83779317	66.13787405	56.30656845	80.43795492	56.30656845	45.58150779	67.0316291	67.0316291	42.00648757	72.39415943	41.11273252	36.64395724	43.79399768	46.47526285	36.64395724	52.73154823	45.58150779	40.21897746	50.05028306	45.58150779	54.51905834	54.51905834	25.91889659	29.49391681	41.11273252	39.32522241	44.68775274	45.58150779	44.68775274	35.75020219	49.15652801	39.32522241	29.49391681	28.60016175	58.09407856	50.05028306	37.5377123	51.83779317	33.06893702	41.11273252	52.73154823	51.83779317	47.3690179	39.32522241	31.28142692	38.43146735	42.90024263	37.5377123	41.11273252	33.06893702	38.43146735	38.43146735	43.79399768	43.79399768	45.58150779	51.83779317	28.60016175	37.5377123	44.68775274	45.58150779	35.75020219	44.68775274	42.00648757	42.90024263	25.91889659	28.60016175	33.96269208	34.85644713	58.09407856	33.06893702	50.94403812	32.17518197	56.30656845	37.5377123	42.00648757	43.79399768	28.60016175	32.17518197	31.28142692	27.7064067	35.75020219	38.43146735	38.43146735	27.7064067	33.06893702	44.68775274	34.85644713	33.96269208	49.15652801	32.17518197	8.937550547	38.43146735	30.38767186	24.13138648	42.00648757	35.75020219	33.96269208	41.11273252	28.60016175	50.94403812	31.28142692	50.94403812	22.34387637	23.23763142	28.60016175	33.06893702	24.13138648	40.21897746	31.28142692	48.26277295	50.94403812	37.5377123	22.34387637	15.19383593	36.64395724	25.91889659	25.02514153	39.32522241	23.23763142	35.75020219	42.90024263	31.28142692	37.5377123	50.05028306	36.64395724	42.90024263	49.15652801	38.43146735	25.02514153	28.60016175	28.60016175	41.11273252	35.75020219	54.51905834	34.85644713	26.81265164	23.23763142	24.13138648	31.28142692	25.02514153	44.68775274	25.02514153	31.28142692	25.02514153	25.02514153	31.28142692	21.45012131	39.32522241	32.17518197	25.91889659	14.30008088	29.49391681	25.02514153	30.38767186	24.13138648	34.85644713	21.45012131	29.49391681	25.02514153	12.51257077	25.02514153	32.17518197	29.49391681	32.17518197	33.96269208	15.19383593	26.81265164	32.17518197	24.13138648	20.55636626	31.28142692	34.85644713	22.34387637	33.06893702	16.98134604	25.02514153	25.02514153	42.00648757	25.91889659	20.55636626	32.17518197	40.21897746	24.13138648	26.81265164	16.98134604	14.30008088	26.81265164	25.91889659	31.28142692	24.13138648	25.91889659	25.91889659	19.6626112	25.91889659	33.96269208	12.51257077	44.68775274	33.96269208	25.02514153	20.55636626	28.60016175	31.28142692	1.787510109	28.60016175	36.64395724	34.85644713	24.13138648	30.38767186	20.55636626	33.96269208	25.91889659	16.98134604	36.64395724	37.5377123	25.91889659	30.38767186	19.6626112	25.02514153	28.60016175	16.08759098	16.98134604	25.91889659	25.91889659	28.60016175	33.06893702	21.45012131	35.75020219	37.5377123	15.19383593	20.55636626	25.02514153	15.19383593	16.08759098	30.38767186	27.7064067	28.60016175	40.21897746	25.02514153	25.02514153	12.51257077	27.7064067	16.08759098	16.98134604	24.13138648	25.02514153	20.55636626	33.96269208	21.45012131	32.17518197	5.362530328	36.64395724	29.49391681	32.17518197	23.23763142	31.28142692	28.60016175	28.60016175	26.81265164	19.6626112	25.02514153	34.85644713	16.08759098	17.87510109	26.81265164	24.13138648	40.21897746	25.02514153	24.13138648	25.02514153	18.76885615	28.60016175	19.6626112	20.55636626	22.34387637	24.13138648	26.81265164	21.45012131	10.72506066	26.81265164	17.87510109	23.23763142	24.13138648	8.937550547	13.40632582	27.7064067	34.85644713	26.81265164	32.17518197	26.81265164	23.23763142	9.831305602	21.45012131	33.96269208	16.08759098	23.23763142	19.6626112	26.81265164	29.49391681	18.76885615	25.02514153	16.98134604	14.30008088	25.91889659	19.6626112	19.6626112	20.55636626	22.34387637	24.13138648	28.60016175	10.72506066	16.98134604	12.51257077	23.23763142	25.91889659	17.87510109	17.87510109	18.76885615	21.45012131	48.26277295	26.81265164	18.76885615	21.45012131	26.81265164	22.34387637	24.13138648	25.02514153	11.61881571	21.45012131	20.55636626	27.7064067	14.30008088	15.19383593	11.61881571	19.6626112	25.91889659	15.19383593	22.34387637	21.45012131	14.30008088	25.91889659	15.19383593	9.831305602	24.13138648	15.19383593	25.02514153	24.13138648	23.23763142	16.08759098	20.55636626	16.08759098	24.13138648	19.6626112	9.831305602	21.45012131	16.08759098	14.30008088	15.19383593	11.61881571	4.468775274	10.72506066	23.23763142	24.13138648	17.87510109	18.76885615	18.76885615	22.34387637	12.51257077	16.98134604	19.6626112	21.45012131	19.6626112	14.30008088	12.51257077	20.55636626	22.34387637	24.13138648	8.937550547	16.98134604	17.87510109	22.34387637	15.19383593	22.34387637	25.91889659	30.38767186	21.45012131	15.19383593	23.23763142	21.45012131	17.87510109	9.831305602	13.40632582	19.6626112	24.13138648	16.08759098	22.34387637	20.55636626	22.34387637	9.831305602	18.76885615	25.02514153	14.30008088	22.34387637	15.19383593	18.76885615	20.55636626	14.30008088	0.893755055	27.7064067	21.45012131	21.45012131	20.55636626	5.362530328	22.34387637	19.6626112	10.72506066	25.91889659	19.6626112	16.98134604	30.38767186	22.34387637	14.30008088	16.08759098	16.98134604	11.61881571	13.40632582	12.51257077	22.34387637	13.40632582	24.13138648	27.7064067	20.55636626	15.19383593	12.51257077	12.51257077	20.55636626	19.6626112	23.23763142	14.30008088	10.72506066	18.76885615	16.08759098	11.61881571	14.30008088	25.91889659	12.51257077	12.51257077	15.19383593	17.87510109	16.98134604	19.6626112	20.55636626	8.937550547	16.98134604	17.87510109	20.55636626	23.23763142	10.72506066	22.34387637	17.87510109	23.23763142	14.30008088	17.87510109	14.30008088	16.98134604	20.55636626	17.87510109	22.34387637	15.19383593	17.87510109	16.98134604	22.34387637	30.38767186	5.362530328	16.08759098	16.98134604	14.30008088	11.61881571	21.45012131	11.61881571	20.55636626	18.76885615	14.30008088	21.45012131	14.30008088	8.043795492	32.17518197	35.75020219	7.150040438	9.831305602	15.19383593	16.98134604	27.7064067	9.831305602	19.6626112	16.98134604	18.76885615	11.61881571	11.61881571	16.98134604	7.150040438	11.61881571	24.13138648	14.30008088	18.76885615	15.19383593	13.40632582	16.08759098	19.6626112	20.55636626	11.61881571	11.61881571	14.30008088	22.34387637	7.150040438	11.61881571	10.72506066	20.55636626	19.6626112	21.45012131	16.08759098	22.34387637	13.40632582	11.61881571	9.831305602	19.6626112	17.87510109	16.98134604	17.87510109	8.043795492	11.61881571	21.45012131	11.61881571	9.831305602	10.72506066	1.787510109	10.72506066	10.72506066	21.45012131	13.40632582	9.831305602	8.043795492	20.55636626	18.76885615	16.08759098	22.34387637	13.40632582	16.98134604	11.61881571	16.08759098	11.61881571	14.30008088	16.08759098	25.91889659	6.256285383	12.51257077	20.55636626	6.256285383	6.256285383	19.6626112	12.51257077	18.76885615	16.98134604	23.23763142	21.45012131	9.831305602	13.40632582	6.256285383	14.30008088	11.61881571	6.256285383	22.34387637	20.55636626	10.72506066	9.831305602	21.45012131	18.76885615	7.150040438	11.61881571	12.51257077	8.937550547	16.08759098	15.19383593	13.40632582	22.34387637	14.30008088	11.61881571	14.30008088	8.043795492	13.40632582	15.19383593	12.51257077	8.043795492	12.51257077	17.87510109	8.043795492	15.19383593	14.30008088	5.362530328	8.937550547	13.40632582	8.043795492	19.6626112	4.468775274	11.61881571
HM007	0.174883931	0.632017264	0.26935832	0.011646447	5078.447732	4673.094045	4309.04417	4126.538956	2288.039058	2614.627336	1565.70263	2134.350456	1611.80921	1750.128952	1397.605722	1369.749663	1400.487383	1314.037545	678.150955	1800.077747	886.5911211	970.1592982	1491.73999	839.5239868	849.1295244	584.0166865	968.2381907	1195.889432	984.5676046	355.4048914	1015.305325	687.7564926	746.350272	924.0527177	474.5135577	556.1606274	748.2713795	928.8554865	609.951638	816.4706965	733.8630731	826.0762341	677.1904012	568.6478263	579.2139177	621.4782831	550.3973048	612.8332993	436.0914073	404.3931332	429.367531	557.1211812	479.3163266	384.2215043	372.6948591	405.353687	355.4048914	423.6042084	370.7737516	439.9336224	461.0658051	433.209746	505.2512781	397.6692569	399.5903644	381.339843	169.0574619	349.6415689	313.140526	407.2747945	381.339843	359.2471065	378.4581817	419.7619934	397.6692569	338.1149237	443.7758374	314.1010797	417.8408859	387.1031655	366.9315366	309.2983109	353.4837839	305.4560959	310.2588647	316.0221872	315.0616335	304.4955421	423.6042084	290.0872357	211.3218273	228.611795	300.6533271	192.1107521	113.3453438	287.2055744	312.1799722	323.7066173	208.4401661	242.0595477	263.1917304	348.6810151	247.8228702	275.6789293	52.83045683	222.8484725	189.2290908	232.4540101	204.597951	236.2962251	219.9668112	209.4007198	186.3474296	198.8346284	218.0457037	259.3495154	231.4934563	209.4007198	158.4913705	221.8879187	133.5169727	168.0969081	174.8207844	150.8069404	147.9252791	116.227005	142.1619566	125.8325426	204.597951	118.1481126	171.9391232	163.2941393	173.8602307	133.5169727	126.7930964	155.6097092	165.2152468	92.21316102	182.5052145	211.3218273	130.6353114	135.4380802	109.5031287	165.2152468	127.7536502	104.7003599	129.6747577	155.6097092	130.6353114	143.1225103	148.8858329	152.7280479	102.7792524	117.1875588	158.4913705	131.5958652	122.9508814	96.05537606	122.9508814	66.27820948	103.7398061	148.8858329	104.7003599	60.51488692	91.25260726	78.76540837	107.5820212	85.4892847	128.7142039	183.4657683	116.227005	105.6609137	112.38479	64.35710196	92.21316102	137.3591878	87.41039222	65.31765572	73.00208581	97.97648358	97.01592982	116.227005	84.52873094	121.9903276	82.60762341	105.6609137	105.6609137	82.60762341	56.67267188	131.5958652	57.63322564	97.01592982	68.199317	98.93703734	83.56817717	91.25260726	59.55433316	78.76540837	76.84430085	86.44983846	76.84430085	80.68651589	63.3965482	110.4636825	81.64706965	85.4892847	90.2920535	58.5937794	107.5820212	40.34325795	76.84430085	111.4242362	67.23876324	62.43599444	71.08097829	71.08097829	103.7398061	77.80485461	80.68651589	69.15987077	75.88374709	107.5820212	85.4892847	92.21316102	81.64706965	61.47544068	69.15987077	68.199317	55.71211812	62.43599444	68.199317	58.5937794	48.02768803	82.60762341	59.55433316	97.97648358	71.08097829	59.55433316	65.31765572	67.23876324	82.60762341	117.1875588	55.71211812	72.04153205	13.44775265	73.00208581	95.0948223	42.26436547	79.72596213	64.35710196	44.18547299	47.06713427	78.76540837	84.52873094	72.04153205	56.67267188	73.96263957	51.86990307	58.5937794	48.02768803	56.67267188	64.35710196	80.68651589	97.01592982	90.2920535	61.47544068	53.7910106	75.88374709	52.83045683	70.12042453	74.92319333	13.44775265	67.23876324	46.10658051	26.8955053	53.7910106	51.86990307	57.63322564	54.75156436	65.31765572	28.81661282	74.92319333	31.6982741	57.63322564	62.43599444	61.47544068	43.22491923	43.22491923	60.51488692	68.199317	57.63322564	48.02768803	55.71211812	51.86990307	71.08097829	38.42215043	32.65882786	64.35710196	49.94879555	54.75156436	36.5010429	47.06713427	69.15987077	52.83045683	43.22491923	52.83045683	30.73772034	67.23876324	33.61938162	54.75156436	54.75156436	39.38270419	45.14602675	45.14602675	50.90934931	62.43599444	38.42215043	49.94879555	49.94879555	44.18547299	51.86990307	67.23876324	40.34325795	60.51488692	53.7910106	51.86990307	37.46159666	36.5010429	59.55433316	56.67267188	39.38270419	65.31765572	46.10658051	54.75156436	39.38270419	27.85605906	46.10658051	27.85605906	44.18547299	50.90934931	49.94879555	52.83045683	35.54048914	52.83045683	42.26436547	37.46159666	24.01384402	41.30381171	52.83045683	30.73772034	41.30381171	36.5010429	30.73772034	34.57993538	69.15987077	40.34325795	50.90934931	29.77716658	44.18547299	44.18547299	30.73772034	54.75156436	59.55433316	44.18547299	35.54048914	34.57993538	42.26436547	38.42215043	40.34325795	25.93495154	42.26436547	25.93495154	52.83045683	50.90934931	39.38270419	37.46159666	37.46159666	33.61938162	56.67267188	35.54048914	33.61938162	43.22491923	50.90934931	46.10658051	27.85605906	37.46159666	43.22491923	23.05329026	27.85605906	17.28996769	48.98824179	29.77716658	34.57993538	46.10658051	32.65882786	39.38270419	26.8955053	35.54048914	31.6982741	38.42215043	37.46159666	23.05329026	30.73772034	14.40830641	52.83045683	43.22491923	22.09273649	25.93495154	63.3965482	30.73772034	31.6982741	34.57993538	46.10658051	29.77716658	38.42215043	18.25052145	18.25052145	56.67267188	33.61938162	21.13218273	14.40830641	25.93495154	29.77716658	51.86990307	31.6982741	39.38270419	15.36886017	48.98824179	34.57993538	33.61938162	20.17162897	42.26436547	42.26436547	28.81661282	38.42215043	37.46159666	50.90934931	24.01384402	33.61938162	33.61938162	45.14602675	42.26436547	63.3965482	24.97439778	39.38270419	28.81661282	24.01384402	34.57993538	21.13218273	11.52664513	24.01384402	39.38270419	37.46159666	37.46159666	14.40830641	53.7910106	34.57993538	33.61938162	7.684430085	41.30381171	30.73772034	28.81661282	50.90934931	24.01384402	41.30381171	31.6982741	24.01384402	24.97439778	31.6982741	15.36886017	29.77716658	28.81661282	48.02768803	21.13218273	37.46159666	25.93495154	22.09273649	30.73772034	38.42215043	34.57993538	18.25052145	31.6982741	30.73772034	33.61938162	21.13218273	28.81661282	28.81661282	12.48719889	30.73772034	26.8955053	32.65882786	26.8955053	24.01384402	37.46159666	44.18547299	23.05329026	29.77716658	23.05329026	64.35710196	37.46159666	28.81661282	39.38270419	48.98824179	28.81661282	16.32941393	35.54048914	24.97439778	45.14602675	14.40830641	35.54048914	32.65882786	24.01384402	27.85605906	24.97439778	8.644983846	2.881661282	27.85605906	34.57993538	29.77716658	35.54048914	36.5010429	12.48719889	32.65882786	34.57993538	20.17162897	28.81661282	18.25052145	26.8955053	26.8955053	28.81661282	25.93495154	29.77716658	24.97439778	34.57993538	28.81661282	14.40830641	39.38270419	45.14602675	22.09273649	22.09273649	22.09273649	20.17162897	21.13218273	52.83045683	14.40830641	23.05329026	11.52664513	32.65882786	21.13218273	38.42215043	16.32941393	31.6982741	17.28996769	15.36886017	12.48719889	11.52664513	27.85605906	27.85605906	23.05329026	28.81661282	17.28996769	27.85605906	9.605537606	24.97439778	34.57993538	17.28996769	25.93495154	39.38270419	33.61938162	13.44775265	26.8955053	24.01384402	10.56609137	20.17162897	10.56609137	24.01384402	24.97439778	14.40830641	32.65882786	33.61938162	29.77716658	30.73772034	33.61938162	32.65882786	22.09273649	11.52664513	10.56609137	27.85605906	33.61938162	22.09273649	15.36886017	29.77716658	23.05329026	31.6982741	22.09273649	0	13.44775265	24.97439778	18.25052145	27.85605906	22.09273649	20.17162897	16.32941393	14.40830641	15.36886017	28.81661282	15.36886017	21.13218273	5.763322564	28.81661282	15.36886017	17.28996769	27.85605906	13.44775265	33.61938162	29.77716658	8.644983846	21.13218273	17.28996769	19.21107521	7.684430085	22.09273649	15.36886017	22.09273649	13.44775265	27.85605906	10.56609137	25.93495154	33.61938162	22.09273649	18.25052145	22.09273649	18.25052145	8.644983846	21.13218273	19.21107521	5.763322564	27.85605906	25.93495154	22.09273649	14.40830641	33.61938162	17.28996769	19.21107521	20.17162897	20.17162897	23.05329026	32.65882786	14.40830641	13.44775265	16.32941393	4.802768803	22.09273649	22.09273649	21.13218273	23.05329026	15.36886017	17.28996769	36.5010429	69.15987077	13.44775265	17.28996769	8.644983846	21.13218273	20.17162897	6.723876324	20.17162897	26.8955053	3.842215043	21.13218273	24.01384402	6.723876324	12.48719889	12.48719889	15.36886017	6.723876324	11.52664513	21.13218273	36.5010429	16.32941393	23.05329026	24.97439778	15.36886017	19.21107521	7.684430085	14.40830641	19.21107521	13.44775265	17.28996769	17.28996769	16.32941393	12.48719889	15.36886017	32.65882786	20.17162897	26.8955053	24.01384402	32.65882786	17.28996769	13.44775265	15.36886017	14.40830641	21.13218273	4.802768803	17.28996769	21.13218273	13.44775265	16.32941393	16.32941393	13.44775265	22.09273649	23.05329026	20.17162897	18.25052145	16.32941393	25.93495154	5.763322564	19.21107521	9.605537606	1.921107521	17.28996769	14.40830641	20.17162897	31.6982741	13.44775265	14.40830641	22.09273649	19.21107521	19.21107521	19.21107521	7.684430085	26.8955053	17.28996769	8.644983846	25.93495154	21.13218273	12.48719889	13.44775265	21.13218273	28.81661282	20.17162897	17.28996769	24.01384402	8.644983846	13.44775265	9.605537606	7.684430085	19.21107521	21.13218273	16.32941393	18.25052145	13.44775265	16.32941393	17.28996769	3.842215043	23.05329026	15.36886017	18.25052145	15.36886017	26.8955053	30.73772034	12.48719889	24.01384402	16.32941393	20.17162897	25.93495154	31.6982741	12.48719889	15.36886017	8.644983846	12.48719889	24.01384402	28.81661282	18.25052145	22.09273649	6.723876324	16.32941393	9.605537606	24.97439778	24.97439778	19.21107521	13.44775265	19.21107521	20.17162897	17.28996769	5.763322564	16.32941393	13.44775265	11.52664513	21.13218273	9.605537606	23.05329026	29.77716658	8.644983846	17.28996769	39.38270419	11.52664513	13.44775265	8.644983846	13.44775265	24.97439778	23.05329026	19.21107521	10.56609137	29.77716658	16.32941393	24.01384402	17.28996769	13.44775265	13.44775265	17.28996769	22.09273649	12.48719889	13.44775265	20.17162897	8.644983846	11.52664513	9.605537606	11.52664513	19.21107521	23.05329026	12.48719889	11.52664513	18.25052145	9.605537606	12.48719889	5.763322564	9.605537606	21.13218273	14.40830641	13.44775265	10.56609137	17.28996769	19.21107521	18.25052145	16.32941393	13.44775265	15.36886017	14.40830641	19.21107521	17.28996769	20.17162897	23.05329026	24.01384402	18.25052145	19.21107521	13.44775265	3.842215043	18.25052145	15.36886017	16.32941393	13.44775265	13.44775265	12.48719889	19.21107521	15.36886017	14.40830641	12.48719889	11.52664513	11.52664513	14.40830641	19.21107521	6.723876324	13.44775265	10.56609137	15.36886017	22.09273649	18.25052145	23.05329026	12.48719889	12.48719889	12.48719889	13.44775265	12.48719889	15.36886017	9.605537606	33.61938162	14.40830641	10.56609137	21.13218273	11.52664513	12.48719889	9.605537606	14.40830641	17.28996769	34.57993538	12.48719889	12.48719889	13.44775265	15.36886017	17.28996769	14.40830641	19.21107521	14.40830641	18.25052145	9.605537606	8.644983846	15.36886017	5.763322564	17.28996769	8.644983846	6.723876324	14.40830641	14.40830641	2.881661282	16.32941393	13.44775265	4.802768803	13.44775265	11.52664513	15.36886017	14.40830641	15.36886017	8.644983846	22.09273649	4.802768803	12.48719889
HM008	0.28501416	0.734880826	0.396011601	0.008249701	5600.759331	3762.39553	3120.760233	2780.711009	2338.384768	1481.705489	2222.121152	1200.225154	1426.633249	1624.193981	1455.480613	2255.339328	1341.839484	1506.18204	1877.701115	1470.341376	1478.208839	1660.034645	757.8989137	1375.05766	1113.683063	1275.403132	694.085049	634.6419969	645.1319473	778.8788144	533.2391434	731.6740378	1034.134273	650.3769225	1312.99212	1034.134273	943.2213701	769.2630266	629.3970218	958.0821331	442.3262403	478.166904	437.0812651	528.8683308	525.3716807	349.6650121	419.5980145	364.5257751	583.9405702	684.4692612	452.8161907	470.2994413	305.082723	419.5980145	443.2004028	307.7052106	279.7320097	280.6061722	285.8511474	293.7186102	404.7372515	373.2674004	413.4788768	295.4669352	321.6918111	347.916687	538.4841186	466.8027911	756.1505886	318.195161	263.9970841	436.2071026	194.9382442	346.168362	433.584615	319.9434861	308.5793732	420.472177	248.2621586	211.5473323	227.2822579	380.2607006	234.2755581	229.0305829	236.0238832	279.7320097	259.6262715	215.918145	354.0358247	316.4468359	236.8980457	305.9568856	297.2152603	318.195161	275.361197	178.3291562	272.7387094	189.6932691	288.473635	216.7923075	209.7990073	183.5741313	159.971743	129.3760545	619.7812339	139.8660048	170.4616934	200.1832194	368.0224252	163.4683932	176.5808311	161.7200681	186.1966189	159.971743	137.2435172	129.3760545	116.2636165	131.1243795	165.2167182	204.5540321	118.0119416	121.5085917	194.0640817	113.6411289	178.3291562	264.8712467	178.3291562	153.8526053	94.40955326	208.0506822	101.4028535	85.66792796	143.362655	107.5219912	128.5018919	145.11098	105.7736662	119.7602666	111.0186413	134.6210297	111.8928039	139.8660048	208.0506822	131.9985421	124.1310793	203.6798695	131.1243795	123.2569168	125.8794044	98.78036591	142.4884924	90.03874061	84.79376543	169.5875309	128.5018919	171.3358559	84.79376543	126.7535669	113.6411289	351.4133371	89.16457808	97.03204085	125.8794044	186.1966189	158.223418	114.5152915	104.8995036	249.1363211	132.8727046	93.53539073	83.04544037	58.56888952	130.250217	159.971743	152.9784428	78.67462772	70.80716495	178.3291562	75.1779776	76.92630266	144.2368175	92.6612282	115.389454	97.03204085	79.54879025	82.17127784	65.56218977	99.65452844	153.8526053	78.67462772	97.03204085	76.92630266	118.8861041	91.78706567	62.93970218	49.82726422	106.6478287	54.19807687	54.19807687	82.17127784	69.05883989	82.17127784	64.68802724	55.0722394	72.55549001	75.1779776	78.67462772	68.18467736	81.29711531	48.95310169	81.29711531	66.4363523	66.4363523	55.94640193	74.30381507	80.42295278	93.53539073	65.56218977	111.0186413	76.92630266	62.06553965	64.68802724	55.94640193	76.05214013	69.93300242	77.80046519	72.55549001	50.70142675	118.0119416	66.4363523	45.45645157	53.32391434	65.56218977	79.54879025	68.18467736	141.6143299	51.57558928	86.54209049	98.78036591	50.70142675	32.34401362	48.95310169	89.16457808	28.8473635	45.45645157	33.21817615	54.19807687	64.68802724	81.29711531	41.95980145	57.69472699	68.18467736	48.07893916	41.95980145	33.21817615	50.70142675	49.82726422	44.58228904	43.70812651	67.31051483	43.70812651	39.33731386	80.42295278	33.21817615	59.44305205	25.35071338	49.82726422	43.70812651	52.44975181	32.34401362	68.18467736	138.9918423	33.21817615	62.06553965	114.5152915	34.96650121	41.08563892	47.20477663	44.58228904	62.93970218	78.67462772	53.32391434	48.07893916	29.72152603	26.22487591	48.07893916	48.07893916	114.5152915	64.68802724	47.20477663	37.5889888	36.71482627	69.05883989	62.93970218	27.09903844	53.32391434	68.18467736	34.09233868	34.96650121	40.21147639	63.81386471	55.0722394	29.72152603	40.21147639	34.96650121	32.34401362	37.5889888	30.59568856	64.68802724	51.57558928	54.19807687	85.66792796	55.94640193	48.95310169	48.95310169	23.60238832	48.95310169	55.94640193	22.72822579	82.17127784	84.79376543	45.45645157	25.35071338	32.34401362	45.45645157	44.58228904	38.46315133	27.09903844	27.97320097	55.0722394	30.59568856	33.21817615	39.33731386	52.44975181	130.250217	61.19137712	43.70812651	59.44305205	51.57558928	49.82726422	36.71482627	22.72822579	28.8473635	58.56888952	55.94640193	30.59568856	61.19137712	29.72152603	35.84066374	78.67462772	26.22487591	43.70812651	52.44975181	20.97990073	42.83396398	37.5889888	53.32391434	42.83396398	56.82056446	49.82726422	46.3306141	28.8473635	49.82726422	59.44305205	51.57558928	21.85406326	47.20477663	52.44975181	27.09903844	48.95310169	27.09903844	56.82056446	34.09233868	21.85406326	26.22487591	34.09233868	22.72822579	11.36411289	26.22487591	53.32391434	35.84066374	42.83396398	16.60908807	41.08563892	34.96650121	27.97320097	41.08563892	41.95980145	45.45645157	65.56218977	18.35741313	27.97320097	27.09903844	28.8473635	34.96650121	41.95980145	41.95980145	41.95980145	64.68802724	29.72152603	30.59568856	57.69472699	33.21817615	48.07893916	52.44975181	21.85406326	21.85406326	37.5889888	41.95980145	29.72152603	45.45645157	21.85406326	44.58228904	31.46985109	15.73492554	12.23827542	47.20477663	57.69472699	37.5889888	48.07893916	29.72152603	27.97320097	46.3306141	23.60238832	15.73492554	43.70812651	24.47655085	27.09903844	19.23157566	22.72822579	27.09903844	30.59568856	28.8473635	22.72822579	42.83396398	27.09903844	19.23157566	37.5889888	15.73492554	31.46985109	16.60908807	67.31051483	20.97990073	33.21817615	34.09233868	26.22487591	55.94640193	32.34401362	40.21147639	41.95980145	32.34401362	8.741625302	21.85406326	41.08563892	41.08563892	28.8473635	25.35071338	33.21817615	43.70812651	30.59568856	24.47655085	46.3306141	21.85406326	14.86076301	21.85406326	26.22487591	30.59568856	30.59568856	23.60238832	68.18467736	29.72152603	17.4832506	19.23157566	30.59568856	17.4832506	15.73492554	27.97320097	14.86076301	24.47655085	21.85406326	22.72822579	21.85406326	32.34401362	27.09903844	30.59568856	39.33731386	19.23157566	49.82726422	27.09903844	28.8473635	41.08563892	38.46315133	21.85406326	32.34401362	32.34401362	26.22487591	5.244975181	34.09233868	24.47655085	21.85406326	26.22487591	23.60238832	50.70142675	23.60238832	34.09233868	21.85406326	21.85406326	21.85406326	24.47655085	22.72822579	29.72152603	21.85406326	27.09903844	42.83396398	34.09233868	30.59568856	16.60908807	53.32391434	43.70812651	8.741625302	14.86076301	51.57558928	22.72822579	21.85406326	30.59568856	22.72822579	34.09233868	26.22487591	22.72822579	31.46985109	23.60238832	20.1057382	34.96650121	28.8473635	20.97990073	53.32391434	10.48995036	32.34401362	35.84066374	30.59568856	43.70812651	30.59568856	29.72152603	27.97320097	27.09903844	28.8473635	42.83396398	14.86076301	28.8473635	17.4832506	31.46985109	14.86076301	9.615787832	24.47655085	22.72822579	51.57558928	26.22487591	29.72152603	34.09233868	19.23157566	17.4832506	11.36411289	60.31721459	14.86076301	23.60238832	46.3306141	20.1057382	18.35741313	8.741625302	25.35071338	25.35071338	23.60238832	21.85406326	14.86076301	43.70812651	30.59568856	13.98660048	27.09903844	15.73492554	10.48995036	18.35741313	19.23157566	29.72152603	12.23827542	46.3306141	24.47655085	20.97990073	24.47655085	36.71482627	14.86076301	14.86076301	13.98660048	21.85406326	34.09233868	23.60238832	19.23157566	34.96650121	25.35071338	20.1057382	13.11243795	16.60908807	20.1057382	16.60908807	9.615787832	16.60908807	22.72822579	46.3306141	21.85406326	41.08563892	16.60908807	24.47655085	34.09233868	13.98660048	20.97990073	27.09903844	18.35741313	21.85406326	26.22487591	19.23157566	27.09903844	28.8473635	17.4832506	21.85406326	14.86076301	16.60908807	13.11243795	30.59568856	20.1057382	11.36411289	16.60908807	13.98660048	10.48995036	17.4832506	17.4832506	23.60238832	14.86076301	24.47655085	20.97990073	8.741625302	8.741625302	23.60238832	27.09903844	25.35071338	15.73492554	14.86076301	12.23827542	18.35741313	20.1057382	40.21147639	17.4832506	19.23157566	37.5889888	33.21817615	18.35741313	17.4832506	13.98660048	13.11243795	13.98660048	10.48995036	94.40955326	39.33731386	39.33731386	18.35741313	16.60908807	21.85406326	24.47655085	11.36411289	15.73492554	41.08563892	20.97990073	8.741625302	26.22487591	26.22487591	21.85406326	26.22487591	20.97990073	19.23157566	39.33731386	22.72822579	23.60238832	14.86076301	22.72822579	16.60908807	6.119137712	18.35741313	21.85406326	16.60908807	13.98660048	11.36411289	2.622487591	20.97990073	22.72822579	20.1057382	27.97320097	22.72822579	20.1057382	12.23827542	17.4832506	20.97990073	13.11243795	27.97320097	16.60908807	15.73492554	9.615787832	18.35741313	16.60908807	29.72152603	14.86076301	22.72822579	41.95980145	20.97990073	18.35741313	27.09903844	20.97990073	13.11243795	17.4832506	20.1057382	13.11243795	27.09903844	5.244975181	6.993300242	18.35741313	15.73492554	20.1057382	12.23827542	23.60238832	16.60908807	13.98660048	23.60238832	13.98660048	33.21817615	13.11243795	14.86076301	18.35741313	19.23157566	27.97320097	19.23157566	27.97320097	20.97990073	52.44975181	16.60908807	12.23827542	11.36411289	29.72152603	5.244975181	24.47655085	25.35071338	11.36411289	13.98660048	21.85406326	15.73492554	23.60238832	14.86076301	14.86076301	33.21817615	14.86076301	10.48995036	13.11243795	20.97990073	20.97990073	7.867462772	12.23827542	14.86076301	17.4832506	9.615787832	22.72822579	10.48995036	18.35741313	14.86076301	23.60238832	8.741625302	7.867462772	18.35741313	7.867462772	24.47655085	32.34401362	23.60238832	10.48995036	18.35741313	17.4832506	6.119137712	37.5889888	37.5889888	11.36411289	19.23157566	37.5889888	8.741625302	15.73492554	12.23827542	7.867462772	10.48995036	19.23157566	10.48995036	13.98660048	20.97990073	7.867462772	9.615787832	48.07893916	16.60908807	8.741625302	5.244975181	25.35071338	9.615787832	12.23827542	9.615787832	13.98660048	13.98660048	12.23827542	15.73492554	28.8473635	13.98660048	6.993300242	15.73492554	16.60908807	11.36411289	30.59568856	16.60908807	11.36411289	30.59568856	15.73492554	12.23827542	6.119137712	13.98660048	26.22487591	10.48995036	16.60908807	11.36411289	16.60908807	7.867462772	7.867462772	5.244975181	9.615787832	13.11243795	23.60238832	9.615787832	26.22487591	13.98660048	25.35071338	18.35741313	16.60908807	13.11243795	13.11243795	0	11.36411289	20.1057382	31.46985109	24.47655085	29.72152603	15.73492554	12.23827542	9.615787832	14.86076301	6.119137712	10.48995036	18.35741313	19.23157566	16.60908807	11.36411289	20.97990073	13.98660048	13.98660048	9.615787832	6.993300242	13.98660048	13.98660048	12.23827542	13.98660048	12.23827542	20.97990073	15.73492554	9.615787832	26.22487591	17.4832506	13.98660048	10.48995036	16.60908807	20.97990073	16.60908807	27.09903844	19.23157566	10.48995036	6.119137712	7.867462772	5.244975181	13.98660048	10.48995036	4.370812651	11.36411289	11.36411289	13.11243795	13.11243795	18.35741313	25.35071338	16.60908807	12.23827542	13.11243795	14.86076301	8.741625302	35.84066374	13.11243795	17.4832506	35.84066374	15.73492554	25.35071338	26.22487591	1.74832506	17.4832506	13.98660048	20.97990073	6.993300242	13.98660048	7.867462772	5.244975181	17.4832506	18.35741313	24.47655085	5.244975181
HM009	0.244645367	0.789312033	0.305730671	0.009041481	4096.353351	4287.832912	4517.772043	3598.015518	2287.935271	2225.745328	2175.829716	1953.255183	1949.982029	1526.926758	1417.276069	1140.694481	1502.378097	1299.442493	701.2734362	1271.620677	914.8467931	1004.040264	1159.515121	1112.872664	1105.508066	1130.875016	883.7518216	971.308715	837.1093643	792.9217732	828.9264771	935.3040112	890.2981314	938.5771661	873.1140682	779.8291537	687.3625279	873.9323569	824.8350335	479.5171921	585.0764374	636.628627	708.6380347	567.0740855	567.8923742	605.5336555	611.2616766	530.2510929	458.2416853	482.790347	473.789171	528.6145155	510.6121636	447.6039319	414.8723829	344.4995527	427.9650025	514.7036072	454.1502416	468.8794387	459.059974	459.059974	360.8653271	472.9708823	452.5136642	432.0564461	516.3401846	436.9661784	457.4233965	361.6836159	404.2346295	318.3143135	451.6953755	371.5030806	400.1431859	334.680088	364.138482	240.5768848	380.5042565	381.3225452	326.4972007	322.4057571	375.5945242	342.8629752	324.8606233	305.2216939	361.6836159	320.7691797	307.6765601	308.4948488	273.3084337	288.8559195	259.3975254	224.2111103	136.6542169	301.948539	255.3060818	253.6695043	240.5768848	209.4819133	190.6612726	325.678912	256.9426592	262.6706803	196.3892937	205.3904696	261.8523916	291.3107856	143.2005266	201.299026	229.1208426	199.6624486	243.8500397	193.1161388	234.030575	209.4819133	201.299026	220.9379554	166.1126109	230.7574201	139.9273717	198.8441599	177.568653	204.5721809	163.6577447	189.0246952	229.1208426	134.1993507	158.7480124	135.8359281	189.8429839	130.9261958	116.1969988	162.0211673	110.4689777	109.650689	147.2919703	101.4678017	177.568653	140.7456605	139.9273717	100.649513	110.4689777	129.2896183	108.0141115	160.3845898	129.2896183	119.4701537	146.4736815	121.9250198	114.5604213	139.109083	173.4772094	107.1958228	189.0246952	91.64833705	112.9238439	142.3822379	149.7468364	162.839456	112.1055551	135.0176394	112.9238439	100.649513	129.2896183	92.46662578	130.9261958	81.01058364	72.00940768	88.37518216	107.1958228	149.7468364	153.0199913	94.92149195	72.00940768	118.6518649	83.46544982	97.37635812	63.82652045	118.6518649	91.64833705	109.650689	85.10202726	119.4701537	108.8324002	85.10202726	100.649513	74.46427385	159.5663011	98.19464684	58.09849938	104.7409566	63.00823172	95.73978067	90.0117596	91.64833705	95.73978067	104.7409566	112.9238439	74.46427385	82.64716109	89.19347088	97.37635812	95.73978067	106.3775341	97.37635812	67.91796407	76.91914003	65.46309789	47.46074597	78.55571747	62.189943	67.91796407	79.3740062	80.19229492	58.9167881	33.54983767	76.1008513	50.73390087	72.82769641	61.37165428	76.91914003	68.73625279	94.92149195	75.28256258	68.73625279	58.09849938	58.9167881	61.37165428	71.19111896	84.28373854	75.28256258	63.00823172	72.82769641	66.28138662	61.37165428	58.9167881	64.64480917	40.09614746	59.73507683	54.00705576	67.09967534	51.55218959	82.64716109	12.27433086	99.01293557	56.46192193	42.55101363	68.73625279	63.82652045	54.00705576	45.82416853	77.73742875	63.82652045	67.91796407	50.73390087	61.37165428	63.82652045	49.91561214	58.09849938	84.28373854	65.46309789	60.55336555	63.00823172	49.09732342	73.64598513	40.91443618	60.55336555	57.28021066	55.64363321	55.64363321	61.37165428	46.64245725	38.45957001	84.28373854	50.73390087	58.09849938	51.55218959	59.73507683	57.28021066	32.73154895	55.64363321	45.0058798	54.00705576	67.91796407	40.91443618	44.18759108	81.01058364	52.37047832	48.2790347	68.73625279	45.82416853	53.18876704	40.09614746	50.73390087	50.73390087	43.36930236	57.28021066	55.64363321	55.64363321	39.27785874	40.91443618	22.91208426	53.18876704	40.91443618	68.73625279	43.36930236	52.37047832	36.82299257	27.00352788	47.46074597	31.0949715	31.91326022	27.82181661	48.2790347	63.00823172	46.64245725	44.18759108	50.73390087	24.54866171	40.91443618	37.64128129	59.73507683	41.73272491	50.73390087	57.28021066	37.64128129	62.189943	42.55101363	40.91443618	46.64245725	44.18759108	34.36812639	49.09732342	41.73272491	41.73272491	27.82181661	39.27785874	34.36812639	22.09379554	45.82416853	59.73507683	48.2790347	32.73154895	33.54983767	28.64010533	35.18641512	45.0058798	56.46192193	37.64128129	36.00470384	54.00705576	46.64245725	67.91796407	26.18523916	47.46074597	27.00352788	44.18759108	19.63892937	30.27668278	40.09614746	48.2790347	24.54866171	33.54983767	21.27550682	42.55101363	38.45957001	54.82534449	33.54983767	21.27550682	55.64363321	22.09379554	50.73390087	34.36812639	34.36812639	43.36930236	30.27668278	39.27785874	37.64128129	31.0949715	31.91326022	41.73272491	43.36930236	13.9109083	37.64128129	45.0058798	35.18641512	44.18759108	32.73154895	28.64010533	37.64128129	41.73272491	32.73154895	45.82416853	36.00470384	36.00470384	31.0949715	32.73154895	40.91443618	30.27668278	40.91443618	30.27668278	43.36930236	53.18876704	27.82181661	44.18759108	37.64128129	40.09614746	36.82299257	35.18641512	28.64010533	31.0949715	26.18523916	31.0949715	32.73154895	16.36577447	35.18641512	31.91326022	24.54866171	47.46074597	29.45839405	25.36695043	24.54866171	23.73037299	26.18523916	27.00352788	24.54866171	31.91326022	34.36812639	33.54983767	29.45839405	21.27550682	45.82416853	40.91443618	28.64010533	40.09614746	31.0949715	29.45839405	33.54983767	38.45957001	29.45839405	18.00235192	33.54983767	36.82299257	27.00352788	34.36812639	18.00235192	18.82064064	19.63892937	47.46074597	27.82181661	42.55101363	34.36812639	16.36577447	29.45839405	39.27785874	37.64128129	33.54983767	45.0058798	42.55101363	19.63892937	31.91326022	18.82064064	27.82181661	40.91443618	37.64128129	24.54866171	29.45839405	34.36812639	35.18641512	36.00470384	31.91326022	18.00235192	29.45839405	26.18523916	31.0949715	32.73154895	27.82181661	31.0949715	27.00352788	28.64010533	26.18523916	46.64245725	26.18523916	33.54983767	18.82064064	31.0949715	26.18523916	27.82181661	30.27668278	27.00352788	36.00470384	22.09379554	27.82181661	20.45721809	28.64010533	31.91326022	23.73037299	18.82064064	30.27668278	31.91326022	38.45957001	22.91208426	35.18641512	22.91208426	26.18523916	34.36812639	27.82181661	32.73154895	27.82181661	43.36930236	23.73037299	26.18523916	27.82181661	37.64128129	6.546309789	34.36812639	29.45839405	27.82181661	23.73037299	27.00352788	17.1840632	22.91208426	27.00352788	28.64010533	36.82299257	22.09379554	30.27668278	22.91208426	18.82064064	22.09379554	25.36695043	26.18523916	17.1840632	37.64128129	36.82299257	26.18523916	21.27550682	14.72919703	25.36695043	24.54866171	32.73154895	32.73154895	9.819464684	22.09379554	30.27668278	28.64010533	33.54983767	35.18641512	33.54983767	13.09261958	22.09379554	27.82181661	25.36695043	23.73037299	26.18523916	18.00235192	22.09379554	22.09379554	17.1840632	22.91208426	18.82064064	20.45721809	20.45721809	33.54983767	20.45721809	17.1840632	22.09379554	30.27668278	20.45721809	19.63892937	27.00352788	30.27668278	20.45721809	25.36695043	27.00352788	31.0949715	27.82181661	26.18523916	36.00470384	20.45721809	16.36577447	23.73037299	20.45721809	26.18523916	24.54866171	23.73037299	25.36695043	18.00235192	26.18523916	20.45721809	23.73037299	20.45721809	29.45839405	21.27550682	4.091443618	30.27668278	16.36577447	15.54748575	14.72919703	20.45721809	21.27550682	24.54866171	22.09379554	13.09261958	22.09379554	30.27668278	20.45721809	9.819464684	17.1840632	31.91326022	18.00235192	26.18523916	21.27550682	15.54748575	19.63892937	15.54748575	18.82064064	18.00235192	14.72919703	15.54748575	13.09261958	28.64010533	26.18523916	26.18523916	20.45721809	17.1840632	14.72919703	22.91208426	20.45721809	28.64010533	18.00235192	27.82181661	16.36577447	26.18523916	18.82064064	22.91208426	13.09261958	17.1840632	18.82064064	13.9109083	14.72919703	19.63892937	13.9109083	24.54866171	16.36577447	33.54983767	4.091443618	17.1840632	23.73037299	27.00352788	14.72919703	11.45604213	20.45721809	17.1840632	13.9109083	18.82064064	21.27550682	22.09379554	49.91561214	14.72919703	22.91208426	27.00352788	18.00235192	10.63775341	23.73037299	16.36577447	23.73037299	24.54866171	18.82064064	19.63892937	26.18523916	19.63892937	18.00235192	23.73037299	11.45604213	17.1840632	18.00235192	17.1840632	19.63892937	23.73037299	21.27550682	17.1840632	32.73154895	13.9109083	11.45604213	21.27550682	21.27550682	14.72919703	12.27433086	22.09379554	14.72919703	18.82064064	21.27550682	18.00235192	15.54748575	16.36577447	25.36695043	19.63892937	4.091443618	7.364598513	22.09379554	19.63892937	13.9109083	18.00235192	15.54748575	20.45721809	20.45721809	24.54866171	13.9109083	17.1840632	15.54748575	21.27550682	18.82064064	21.27550682	5.728021066	15.54748575	20.45721809	18.00235192	20.45721809	27.82181661	20.45721809	14.72919703	15.54748575	18.82064064	18.00235192	17.1840632	23.73037299	16.36577447	18.00235192	15.54748575	13.09261958	17.1840632	16.36577447	15.54748575	14.72919703	16.36577447	14.72919703	25.36695043	22.91208426	11.45604213	13.9109083	24.54866171	12.27433086	21.27550682	20.45721809	12.27433086	28.64010533	15.54748575	10.63775341	27.00352788	24.54866171	18.82064064	26.18523916	5.728021066	16.36577447	14.72919703	12.27433086	15.54748575	13.9109083	18.82064064	20.45721809	27.00352788	14.72919703	24.54866171	9.00117596	12.27433086	13.9109083	9.819464684	6.546309789	17.1840632	25.36695043	10.63775341	16.36577447	11.45604213	17.1840632	22.09379554	18.82064064	13.9109083	13.09261958	12.27433086	14.72919703	7.364598513	9.00117596	12.27433086	14.72919703	13.9109083	25.36695043	14.72919703	13.09261958	19.63892937	13.09261958	12.27433086	18.00235192	15.54748575	24.54866171	17.1840632	22.09379554	16.36577447	11.45604213	17.1840632	13.09261958	19.63892937	9.00117596	22.91208426	21.27550682	17.1840632	19.63892937	18.00235192	9.819464684	22.91208426	9.819464684	12.27433086	9.819464684	9.00117596	25.36695043	9.00117596	11.45604213	14.72919703	22.09379554	13.09261958	15.54748575	18.82064064	12.27433086	12.27433086	14.72919703	11.45604213	18.82064064	21.27550682	18.82064064	9.00117596	17.1840632	5.728021066	17.1840632	17.1840632	21.27550682	7.364598513	27.00352788	8.182887237	11.45604213	11.45604213	18.00235192	13.9109083	13.09261958	18.82064064	17.1840632	9.819464684	18.82064064	8.182887237	13.09261958	18.82064064	13.9109083	16.36577447	18.82064064	10.63775341	9.00117596	10.63775341	18.82064064	20.45721809	17.1840632	9.819464684	18.00235192	10.63775341	12.27433086	13.09261958	12.27433086	16.36577447	13.9109083	12.27433086	4.909732342	7.364598513	19.63892937	11.45604213	16.36577447	8.182887237	16.36577447	12.27433086	6.546309789	19.63892937	13.09261958	9.00117596	18.00235192	12.27433086	14.72919703	17.1840632	15.54748575	13.09261958	20.45721809	13.9109083	16.36577447	21.27550682	11.45604213	13.09261958	13.9109083	18.82064064	10.63775341	14.72919703	12.27433086	15.54748575	9.00117596	9.00117596	8.182887237	12.27433086	9.00117596	16.36577447	7.364598513	11.45604213	9.00117596	11.45604213	22.91208426	9.00117596	15.54748575	8.182887237	7.364598513	13.09261958	13.09261958	21.27550682
HM011	0.291970326	0.851436992	0.341620999	0.009500819	6685.351534	4777.105562	3959.28586	3770.624807	2157.486262	1839.012558	1853.724658	2621.350136	2040.654876	2014.692346	1462.55587	1208.123073	1497.172577	1639.966493	484.6338976	943.305265	1331.877801	1343.128231	867.1485097	773.6834009	970.1332129	578.0990065	807.4346902	795.3188427	981.3836427	471.6526325	714.834999	920.8044055	825.6084613	588.4840185	631.7549023	716.5658343	806.5692725	542.6168818	783.2029953	999.5574139	678.4874567	576.3681711	492.4226567	639.5436613	794.453425	527.0393637	566.8485767	486.364733	428.3817488	518.3851869	540.8860465	494.153492	376.4566883	467.3255441	372.9950176	424.0546604	344.4362344	358.2829172	476.8451386	556.4635646	386.8417004	368.6679293	501.0768334	450.0171907	493.2880744	495.0189097	282.1261618	287.3186679	335.7820576	393.7650418	345.3016521	429.2471665	379.918359	382.5146121	395.4958772	269.1448967	258.7598846	356.5520818	311.5503628	350.4941581	272.6065674	242.3169488	257.0290493	400.6883832	340.109146	450.0171907	307.2232744	373.8604353	238.8552781	359.1483348	318.4737042	311.5503628	265.683226	289.9149209	119.4276391	178.2760409	221.5469246	360.8791702	291.6457563	340.109146	319.3391218	248.3748725	250.9711256	211.1619125	61.44465488	205.9694065	240.5861135	181.7377116	241.4515311	224.1431777	293.3765916	272.6065674	147.1210046	199.0460651	235.3936074	171.3526995	233.6627721	143.6593339	180.8722939	192.1227237	193.8535591	214.6235832	154.9097637	169.6218642	146.255587	120.2930567	135.0051572	142.7939163	125.4855628	157.5060167	122.0238921	154.044346	243.1823665	123.7547274	218.9506716	126.3509805	185.1993823	150.5826753	122.8893098	116.831386	170.4872818	109.042627	108.1772093	146.255587	160.9676874	111.63888	212.8927479	115.9659684	87.40718511	144.5247516	131.5434865	171.3526995	85.67634976	127.2163981	163.5639404	103.8501209	141.9284986	160.1022698	159.2368521	94.3305265	134.1397395	146.255587	121.1584744	108.1772093	108.1772093	135.0051572	121.1584744	99.52303255	181.7377116	110.7734623	111.63888	114.235133	90.00343813	98.65761487	108.1772093	105.5809563	145.3901693	60.5792372	109.9080446	104.7155386	125.4855628	90.8688558	86.54176743	80.48384371	104.7155386	98.65761487	99.52303255	102.9847032	103.8501209	56.25214883	115.1005507	92.59969115	53.65589581	109.9080446	110.7734623	88.27260278	51.92506046	64.0409079	96.06136185	94.3305265	102.9847032	93.46510883	68.36799627	66.63716092	119.4276391	88.27260278	78.75300836	96.92677953	70.9642493	63.17549023	76.15675534	57.98298418	123.7547274	79.61842604	65.77174325	79.61842604	82.21467906	68.36799627	68.36799627	76.15675534	38.94379534	42.40546604	68.36799627	66.63716092	73.56050232	51.92506046	118.5622214	60.5792372	66.63716092	62.31007255	61.44465488	79.61842604	50.19422511	66.63716092	49.32880744	38.94379534	104.7155386	83.08009674	54.52131348	86.54176743	49.32880744	76.15675534	80.48384371	79.61842604	16.44293581	61.44465488	57.98298418	72.69508464	54.52131348	81.34926139	114.235133	92.59969115	60.5792372	54.52131348	72.69508464	60.5792372	39.80921302	46.73255441	67.5025786	48.46338976	38.94379534	80.48384371	40.67463069	55.38673116	96.06136185	77.88759069	45.00171907	69.23341395	38.94379534	52.79047813	66.63716092	29.42420093	50.19422511	51.92506046	34.61670697	71.82966697	55.38673116	52.79047813	49.32880744	32.88587162	41.54004837	77.88759069	65.77174325	30.2896186	83.94551441	44.13630139	47.59797209	31.15503628	63.17549023	61.44465488	51.92506046	66.63716092	55.38673116	70.09883162	41.54004837	31.15503628	62.31007255	33.7512893	66.63716092	51.05964279	76.15675534	54.52131348	72.69508464	67.5025786	50.19422511	49.32880744	61.44465488	54.52131348	45.86713674	47.59797209	82.21467906	32.88587162	56.25214883	71.82966697	86.54176743	55.38673116	36.34754232	52.79047813	84.81093208	45.86713674	24.23169488	51.05964279	57.11756651	40.67463069	34.61670697	60.5792372	41.54004837	60.5792372	46.73255441	25.09711256	42.40546604	46.73255441	49.32880744	29.42420093	26.8279479	25.96253023	44.13630139	43.27088372	35.48212465	35.48212465	38.94379534	50.19422511	40.67463069	51.05964279	64.90632557	32.88587162	34.61670697	51.92506046	38.07837767	44.13630139	50.19422511	41.54004837	63.17549023	43.27088372	45.00171907	27.69336558	49.32880744	24.23169488	53.65589581	30.2896186	43.27088372	28.55878325	38.07837767	49.32880744	39.80921302	20.77002418	51.92506046	23.36627721	33.7512893	47.59797209	32.88587162	69.23341395	25.96253023	32.02045395	31.15503628	33.7512893	34.61670697	48.46338976	51.92506046	41.54004837	45.86713674	35.48212465	33.7512893	46.73255441	43.27088372	40.67463069	45.86713674	36.34754232	45.86713674	32.88587162	35.48212465	29.42420093	47.59797209	32.02045395	52.79047813	50.19422511	33.7512893	19.90460651	26.8279479	53.65589581	53.65589581	57.98298418	21.63544186	20.77002418	12.11584744	36.34754232	51.92506046	33.7512893	28.55878325	32.88587162	21.63544186	41.54004837	27.69336558	27.69336558	45.86713674	30.2896186	33.7512893	40.67463069	26.8279479	22.50085953	34.61670697	29.42420093	33.7512893	40.67463069	41.54004837	36.34754232	13.84668279	25.96253023	39.80921302	29.42420093	25.09711256	30.2896186	19.90460651	21.63544186	22.50085953	33.7512893	38.94379534	46.73255441	44.13630139	29.42420093	40.67463069	17.30835349	12.11584744	19.03918884	25.09711256	41.54004837	20.77002418	25.96253023	25.09711256	14.71210046	27.69336558	21.63544186	26.8279479	33.7512893	26.8279479	36.34754232	30.2896186	31.15503628	15.57751814	19.90460651	42.40546604	14.71210046	17.30835349	51.05964279	56.25214883	21.63544186	30.2896186	29.42420093	41.54004837	38.94379534	29.42420093	38.94379534	14.71210046	39.80921302	27.69336558	36.34754232	31.15503628	31.15503628	29.42420093	22.50085953	28.55878325	22.50085953	34.61670697	45.00171907	20.77002418	39.80921302	35.48212465	25.09711256	44.13630139	19.03918884	19.03918884	21.63544186	25.09711256	26.8279479	25.96253023	26.8279479	32.88587162	28.55878325	19.03918884	19.90460651	23.36627721	16.44293581	29.42420093	20.77002418	28.55878325	30.2896186	25.96253023	21.63544186	27.69336558	32.02045395	19.03918884	16.44293581	38.07837767	32.88587162	29.42420093	1.730835349	26.8279479	24.23169488	20.77002418	30.2896186	13.84668279	23.36627721	25.09711256	33.7512893	21.63544186	38.94379534	24.23169488	32.88587162	28.55878325	25.09711256	40.67463069	20.77002418	28.55878325	25.96253023	25.96253023	19.90460651	35.48212465	32.02045395	29.42420093	32.88587162	33.7512893	33.7512893	26.8279479	35.48212465	10.38501209	23.36627721	71.82966697	23.36627721	19.90460651	23.36627721	42.40546604	26.8279479	25.96253023	19.90460651	19.90460651	16.44293581	32.88587162	13.84668279	19.03918884	38.94379534	31.15503628	21.63544186	14.71210046	32.02045395	26.8279479	21.63544186	37.21296	38.94379534	24.23169488	15.57751814	20.77002418	18.17377116	23.36627721	25.96253023	23.36627721	30.2896186	42.40546604	17.30835349	37.21296	14.71210046	14.71210046	19.03918884	16.44293581	16.44293581	17.30835349	21.63544186	19.03918884	36.34754232	16.44293581	28.55878325	38.94379534	32.02045395	16.44293581	30.2896186	20.77002418	14.71210046	8.654176743	27.69336558	22.50085953	25.09711256	28.55878325	23.36627721	20.77002418	18.17377116	25.96253023	20.77002418	10.38501209	18.17377116	32.88587162	26.8279479	22.50085953	10.38501209	20.77002418	14.71210046	8.654176743	19.90460651	12.98126511	19.90460651	25.96253023	31.15503628	19.03918884	10.38501209	20.77002418	22.50085953	12.11584744	24.23169488	26.8279479	11.25042977	28.55878325	32.88587162	20.77002418	19.90460651	22.50085953	26.8279479	12.98126511	21.63544186	8.654176743	26.8279479	15.57751814	18.17377116	20.77002418	14.71210046	26.8279479	25.96253023	22.50085953	20.77002418	26.8279479	15.57751814	18.17377116	12.98126511	25.09711256	13.84668279	17.30835349	18.17377116	19.90460651	19.03918884	21.63544186	21.63544186	13.84668279	40.67463069	19.03918884	14.71210046	19.03918884	15.57751814	21.63544186	17.30835349	9.519594418	10.38501209	13.84668279	24.23169488	23.36627721	12.11584744	7.788759069	26.8279479	14.71210046	14.71210046	17.30835349	14.71210046	15.57751814	11.25042977	21.63544186	13.84668279	14.71210046	26.8279479	13.84668279	19.90460651	15.57751814	13.84668279	6.923341395	12.11584744	13.84668279	12.98126511	23.36627721	11.25042977	13.84668279	25.96253023	45.00171907	13.84668279	29.42420093	31.15503628	12.11584744	17.30835349	31.15503628	15.57751814	20.77002418	27.69336558	33.7512893	19.90460651	17.30835349	21.63544186	10.38501209	22.50085953	7.788759069	17.30835349	23.36627721	21.63544186	20.77002418	13.84668279	20.77002418	17.30835349	15.57751814	21.63544186	23.36627721	13.84668279	11.25042977	9.519594418	28.55878325	13.84668279	21.63544186	15.57751814	9.519594418	13.84668279	12.11584744	18.17377116	23.36627721	17.30835349	6.923341395	19.03918884	12.98126511	31.15503628	12.98126511	22.50085953	27.69336558	13.84668279	15.57751814	12.98126511	19.90460651	29.42420093	12.11584744	19.90460651	17.30835349	12.98126511	8.654176743	34.61670697	21.63544186	17.30835349	29.42420093	16.44293581	19.90460651	18.17377116	10.38501209	24.23169488	19.90460651	21.63544186	10.38501209	26.8279479	11.25042977	15.57751814	10.38501209	8.654176743	11.25042977	20.77002418	11.25042977	16.44293581	12.98126511	6.923341395	12.11584744	18.17377116	30.2896186	27.69336558	17.30835349	14.71210046	17.30835349	14.71210046	10.38501209	23.36627721	14.71210046	10.38501209	19.03918884	12.11584744	19.03918884	13.84668279	19.03918884	19.90460651	12.11584744	10.38501209	16.44293581	9.519594418	16.44293581	9.519594418	10.38501209	19.03918884	18.17377116	14.71210046	13.84668279	8.654176743	11.25042977	12.11584744	5.192506046	15.57751814	8.654176743	16.44293581	13.84668279	12.98126511	10.38501209	14.71210046	14.71210046	10.38501209	12.11584744	19.90460651	11.25042977	16.44293581	10.38501209	19.90460651	28.55878325	8.654176743	14.71210046	12.98126511	46.73255441	6.923341395	7.788759069	24.23169488	15.57751814	17.30835349	15.57751814	18.17377116	16.44293581	7.788759069	15.57751814	16.44293581	17.30835349	10.38501209	9.519594418	17.30835349	9.519594418	5.192506046	8.654176743	5.192506046	10.38501209	8.654176743	18.17377116	14.71210046	15.57751814	12.98126511	13.84668279	8.654176743	13.84668279	12.98126511	13.84668279	16.44293581	25.09711256	21.63544186	17.30835349	9.519594418	27.69336558	13.84668279	12.98126511	11.25042977	16.44293581	23.36627721	5.192506046	21.63544186	12.98126511	18.17377116	11.25042977	7.788759069	22.50085953	17.30835349	14.71210046	6.923341395	9.519594418	6.05792372	19.90460651	18.17377116	10.38501209	14.71210046	14.71210046	15.57751814	15.57751814	11.25042977	23.36627721	11.25042977	11.25042977	18.17377116	19.03918884	8.654176743	12.11584744	19.03918884	7.788759069	11.25042977	9.519594418	10.38501209	14.71210046	13.84668279	5.192506046	10.38501209	15.57751814	4.327088372	12.11584744	7.788759069	8.654176743	8.654176743	18.17377116	9.519594418	14.71210046	6.05792372	19.03918884
HM012	0.167111829	0.465711829	0.351633486	0.007104805	5278.526706	3358.114365	3504.119337	3268.723566	2489.533764	2097.704093	2519.330697	1758.019055	1676.077489	1711.833809	1592.646076	1355.760458	1267.859505	1728.222122	1488.35681	1239.552419	1364.699538	1360.229998	999.6871069	986.278487	756.8421018	1449.620797	862.6212144	901.3572275	744.9233285	2370.346031	791.1085749	783.6593416	981.808947	643.6137559	1221.674259	907.3166142	962.4409405	755.3522551	785.1491883	584.0198896	645.1036025	572.1011163	619.7762093	585.5097362	487.1798569	476.7509303	518.4666367	518.4666367	460.362617	625.735596	379.9108976	573.590963	595.9386628	262.2130116	451.4235371	373.9515109	376.9312042	442.4844571	491.6493968	458.8727704	369.481971	558.6924964	297.9693314	412.687524	418.6469106	396.2992108	463.3423103	400.7687508	305.4185647	338.1951912	417.157064	385.8702842	366.5022776	275.6216316	308.398258	359.0530444	232.4160785	396.2992108	320.3170313	330.7459579	370.9718176	256.253625	335.2154978	280.0911715	303.928718	347.1342711	302.4388714	244.3348518	312.867798	409.7078307	457.3829237	259.2333183	186.2308321	336.7053445	99.81972602	202.6191454	286.0505582	290.5200981	274.1317849	251.784085	278.6013249	189.2105254	257.7434717	241.3551584	108.758806	283.0708648	238.3754651	253.2739317	213.048072	202.6191454	163.8831323	213.048072	202.6191454	213.048072	229.4363852	207.0886853	219.0074586	187.7206788	195.1699121	156.433899	187.7206788	180.2714455	114.7181926	168.3526722	175.8019055	147.494819	144.5151257	159.4135923	160.903439	242.8450051	147.494819	144.5151257	107.2689593	201.1292987	129.6166592	169.8425189	123.6572725	146.0049724	116.2080393	117.6978859	135.5760458	128.1268125	137.0658925	92.37049274	134.0861991	125.1471192	151.964359	113.2283459	141.5354324	108.758806	165.3729789	89.39079942	114.7181926	89.39079942	111.7384993	204.108992	148.9846657	125.1471192	138.5557391	120.6775792	159.4135923	101.3095727	111.7384993	147.494819	114.7181926	113.2283459	70.02279288	96.84003271	81.94156614	59.59386628	128.1268125	123.6572725	146.0049724	113.2283459	120.6775792	84.92125945	102.7994193	129.6166592	195.1699121	84.92125945	40.22585974	80.45171948	80.45171948	101.3095727	108.758806	92.37049274	110.2486526	92.37049274	116.2080393	64.06340625	83.4314128	44.69539971	19.36800654	89.39079942	125.1471192	98.32987937	143.0252791	74.49233285	105.7791127	61.08371294	102.7994193	67.04309957	86.41110611	93.8603394	92.37049274	65.55325291	50.65478634	98.32987937	104.289266	43.20555306	65.55325291	187.7206788	93.8603394	80.45171948	32.77662646	58.10401963	47.67509303	52.144633	68.53294623	77.47202617	81.94156614	52.144633	56.61417297	92.37049274	50.65478634	56.61417297	44.69539971	77.47202617	64.06340625	43.20555306	61.08371294	86.41110611	59.59386628	47.67509303	37.24616643	73.0024862	61.08371294	32.77662646	96.84003271	74.49233285	80.45171948	75.98217951	75.98217951	65.55325291	53.63447965	43.20555306	56.61417297	58.10401963	68.53294623	71.51263954	49.16493968	75.98217951	49.16493968	70.02279288	61.08371294	59.59386628	73.0024862	81.94156614	35.75631977	43.20555306	53.63447965	55.12432631	93.8603394	53.63447965	43.20555306	74.49233285	64.06340625	83.4314128	83.4314128	46.18524637	71.51263954	5.959386628	67.04309957	47.67509303	44.69539971	68.53294623	50.65478634	52.144633	46.18524637	44.69539971	43.20555306	50.65478634	74.49233285	59.59386628	61.08371294	87.90095277	43.20555306	104.289266	47.67509303	52.144633	50.65478634	70.02279288	41.7157064	47.67509303	52.144633	64.06340625	38.73601308	37.24616643	75.98217951	58.10401963	52.144633	56.61417297	52.144633	38.73601308	32.77662646	62.5735596	61.08371294	38.73601308	26.81723983	34.26647311	46.18524637	40.22585974	56.61417297	56.61417297	26.81723983	26.81723983	35.75631977	32.77662646	38.73601308	50.65478634	32.77662646	53.63447965	32.77662646	41.7157064	55.12432631	64.06340625	58.10401963	31.2867798	32.77662646	34.26647311	41.7157064	32.77662646	25.32739317	29.79693314	38.73601308	55.12432631	41.7157064	65.55325291	31.2867798	23.83754651	28.30708648	32.77662646	37.24616643	41.7157064	43.20555306	17.87815988	50.65478634	43.20555306	68.53294623	43.20555306	28.30708648	35.75631977	44.69539971	31.2867798	29.79693314	40.22585974	26.81723983	108.758806	28.30708648	32.77662646	44.69539971	31.2867798	22.34769986	20.8578532	23.83754651	38.73601308	55.12432631	49.16493968	28.30708648	28.30708648	61.08371294	26.81723983	40.22585974	40.22585974	52.144633	38.73601308	26.81723983	43.20555306	19.36800654	31.2867798	22.34769986	31.2867798	32.77662646	28.30708648	32.77662646	41.7157064	32.77662646	44.69539971	38.73601308	43.20555306	29.79693314	34.26647311	34.26647311	38.73601308	20.8578532	31.2867798	37.24616643	19.36800654	23.83754651	38.73601308	31.2867798	44.69539971	16.38831323	25.32739317	22.34769986	34.26647311	49.16493968	70.02279288	31.2867798	29.79693314	41.7157064	29.79693314	35.75631977	28.30708648	38.73601308	40.22585974	34.26647311	25.32739317	20.8578532	37.24616643	17.87815988	59.59386628	26.81723983	40.22585974	38.73601308	29.79693314	70.02279288	17.87815988	28.30708648	28.30708648	37.24616643	16.38831323	31.2867798	19.36800654	38.73601308	41.7157064	14.89846657	22.34769986	22.34769986	29.79693314	28.30708648	90.88064608	23.83754651	53.63447965	22.34769986	31.2867798	47.67509303	73.0024862	23.83754651	29.79693314	28.30708648	37.24616643	31.2867798	35.75631977	52.144633	26.81723983	23.83754651	37.24616643	13.40861991	32.77662646	19.36800654	23.83754651	26.81723983	23.83754651	19.36800654	23.83754651	17.87815988	38.73601308	41.7157064	26.81723983	23.83754651	23.83754651	92.37049274	25.32739317	22.34769986	16.38831323	16.38831323	29.79693314	19.36800654	23.83754651	38.73601308	32.77662646	26.81723983	28.30708648	13.40861991	16.38831323	13.40861991	98.32987937	22.34769986	20.8578532	28.30708648	32.77662646	35.75631977	22.34769986	28.30708648	20.8578532	26.81723983	29.79693314	32.77662646	26.81723983	26.81723983	26.81723983	17.87815988	35.75631977	35.75631977	26.81723983	38.73601308	37.24616643	23.83754651	22.34769986	44.69539971	20.8578532	38.73601308	20.8578532	14.89846657	2.979693314	29.79693314	26.81723983	23.83754651	37.24616643	28.30708648	41.7157064	14.89846657	13.40861991	22.34769986	11.91877326	25.32739317	19.36800654	26.81723983	14.89846657	26.81723983	37.24616643	20.8578532	38.73601308	22.34769986	20.8578532	22.34769986	20.8578532	29.79693314	25.32739317	25.32739317	38.73601308	28.30708648	28.30708648	59.59386628	16.38831323	22.34769986	26.81723983	31.2867798	28.30708648	14.89846657	29.79693314	35.75631977	25.32739317	28.30708648	20.8578532	29.79693314	16.38831323	28.30708648	37.24616643	14.89846657	16.38831323	29.79693314	20.8578532	26.81723983	25.32739317	22.34769986	44.69539971	32.77662646	11.91877326	17.87815988	28.30708648	26.81723983	17.87815988	37.24616643	10.4289266	43.20555306	20.8578532	26.81723983	28.30708648	26.81723983	26.81723983	13.40861991	28.30708648	11.91877326	22.34769986	26.81723983	25.32739317	22.34769986	17.87815988	8.939079942	14.89846657	26.81723983	14.89846657	17.87815988	16.38831323	26.81723983	10.4289266	16.38831323	25.32739317	34.26647311	20.8578532	35.75631977	16.38831323	17.87815988	16.38831323	26.81723983	22.34769986	26.81723983	22.34769986	22.34769986	16.38831323	16.38831323	10.4289266	37.24616643	8.939079942	22.34769986	16.38831323	25.32739317	14.89846657	8.939079942	8.939079942	16.38831323	17.87815988	41.7157064	13.40861991	35.75631977	32.77662646	19.36800654	26.81723983	32.77662646	28.30708648	11.91877326	23.83754651	20.8578532	38.73601308	4.469539971	19.36800654	25.32739317	28.30708648	29.79693314	13.40861991	13.40861991	8.939079942	17.87815988	19.36800654	32.77662646	13.40861991	17.87815988	14.89846657	16.38831323	34.26647311	23.83754651	4.469539971	14.89846657	10.4289266	26.81723983	20.8578532	17.87815988	0	28.30708648	13.40861991	17.87815988	16.38831323	16.38831323	22.34769986	28.30708648	20.8578532	28.30708648	26.81723983	20.8578532	16.38831323	58.10401963	5.959386628	17.87815988	31.2867798	22.34769986	17.87815988	16.38831323	5.959386628	20.8578532	17.87815988	34.26647311	28.30708648	29.79693314	10.4289266	22.34769986	13.40861991	19.36800654	5.959386628	19.36800654	13.40861991	10.4289266	8.939079942	20.8578532	20.8578532	11.91877326	17.87815988	29.79693314	17.87815988	19.36800654	16.38831323	11.91877326	13.40861991	17.87815988	19.36800654	34.26647311	14.89846657	14.89846657	8.939079942	19.36800654	17.87815988	28.30708648	20.8578532	11.91877326	29.79693314	22.34769986	17.87815988	19.36800654	151.964359	17.87815988	17.87815988	10.4289266	10.4289266	37.24616643	32.77662646	23.83754651	17.87815988	11.91877326	16.38831323	13.40861991	11.91877326	8.939079942	29.79693314	20.8578532	10.4289266	8.939079942	16.38831323	10.4289266	28.30708648	14.89846657	28.30708648	10.4289266	11.91877326	44.69539971	19.36800654	0	28.30708648	11.91877326	13.40861991	17.87815988	31.2867798	13.40861991	8.939079942	129.6166592	13.40861991	13.40861991	8.939079942	26.81723983	31.2867798	14.89846657	20.8578532	8.939079942	19.36800654	28.30708648	16.38831323	5.959386628	14.89846657	11.91877326	14.89846657	23.83754651	19.36800654	8.939079942	11.91877326	22.34769986	25.32739317	20.8578532	26.81723983	29.79693314	19.36800654	13.40861991	14.89846657	4.469539971	7.449233285	13.40861991	16.38831323	19.36800654	7.449233285	13.40861991	20.8578532	16.38831323	17.87815988	8.939079942	17.87815988	22.34769986	13.40861991	19.36800654	19.36800654	11.91877326	11.91877326	16.38831323	23.83754651	5.959386628	17.87815988	5.959386628	10.4289266	16.38831323	10.4289266	4.469539971	14.89846657	11.91877326	8.939079942	11.91877326	10.4289266	8.939079942	19.36800654	7.449233285	23.83754651	22.34769986	11.91877326	17.87815988	19.36800654	11.91877326	14.89846657	20.8578532	10.4289266	31.2867798	11.91877326	2.979693314	10.4289266	4.469539971	17.87815988	7.449233285	4.469539971	11.91877326	22.34769986	4.469539971	8.939079942	11.91877326	10.4289266	16.38831323	8.939079942	0	10.4289266	17.87815988	20.8578532	7.449233285	19.36800654	11.91877326	8.939079942	22.34769986	11.91877326	20.8578532	17.87815988	17.87815988	10.4289266	10.4289266	22.34769986	10.4289266	8.939079942	7.449233285	7.449233285	7.449233285	14.89846657	14.89846657	14.89846657	13.40861991	7.449233285	8.939079942	11.91877326	29.79693314	4.469539971	7.449233285	20.8578532	16.38831323	8.939079942	8.939079942	10.4289266	11.91877326	8.939079942	11.91877326	16.38831323	19.36800654	13.40861991	5.959386628	17.87815988	11.91877326	13.40861991	11.91877326	7.449233285	22.34769986	4.469539971	11.91877326	10.4289266	19.36800654	16.38831323	14.89846657	17.87815988	14.89846657	13.40861991	25.32739317	17.87815988	11.91877326	5.959386628	22.34769986	10.4289266	11.91877326	11.91877326	7.449233285	8.939079942	10.4289266	13.40861991	5.959386628	20.8578532	17.87815988	25.32739317	13.40861991
HM013	0.153799578	0.495299578	0.301973052	0.010279299	5251.326845	4802.866426	3852.025126	3874.382391	2171.284904	2091.061779	1654.437558	1743.866616	1568.953901	1319.078594	1298.036463	1340.120725	1596.571698	1116.548082	1088.930285	1661.013224	981.089363	1136.27508	1094.190818	874.5635742	941.6353671	1258.582467	824.5885128	924.5386356	819.3279801	720.6929905	873.248441	782.5042506	641.7849988	1007.392027	1027.119025	829.8490456	610.2218022	832.479312	611.5369354	503.6960134	652.3060644	615.4823349	582.6040051	481.3387491	516.8473454	564.1921404	560.2467408	497.1203475	556.3013412	378.75836	307.7411675	330.0984318	414.2669562	399.8004911	341.9346305	407.6912902	330.0984318	460.296618	386.6491591	341.9346305	464.2420176	372.182694	422.1577554	369.5524276	365.607028	334.0438314	335.3589646	339.3043641	305.1109011	419.527489	319.5773662	228.8331758	328.7832986	315.6319666	339.3043641	332.7286982	405.0610239	238.0391082	372.182694	347.1951633	384.0188927	409.0064234	326.1530322	322.2076326	297.2201019	213.0515775	332.7286982	266.9720385	365.607028	302.4806347	213.0515775	399.8004911	293.2747023	220.9423766	295.9049687	328.7832986	331.413565	251.1904401	184.1186472	341.9346305	195.954846	259.0812393	219.6272435	219.6272435	313.0017003	227.5180426	213.0515775	210.4213111	272.2325712	202.5305119	167.0219157	248.5601737	220.9423766	149.9251842	160.4462497	186.7489136	151.2403173	226.2029094	236.723975	185.4337804	135.458719	195.954846	185.4337804	173.5975817	140.7192518	119.6771207	147.2949178	160.4462497	134.1435858	190.6943132	135.458719	148.610051	157.8159833	163.0765161	82.85339124	124.9376535	130.1981862	113.1014547	153.8705837	160.4462497	124.9376535	138.0889854	101.265256	153.8705837	102.5803892	102.5803892	71.01719249	178.8581144	101.265256	118.3619875	65.75665972	107.8409219	144.6646514	109.1560551	102.5803892	109.1560551	122.3073871	109.1560551	123.6225203	71.01719249	97.31985638	157.8159833	132.8284526	151.2403173	102.5803892	157.8159833	127.5679199	82.85339124	119.6771207	113.1014547	88.11392402	110.4711883	109.1560551	74.96259208	84.16852444	97.31985638	131.5133194	89.42905721	68.38692611	80.22312485	90.74419041	122.3073871	86.79879083	67.07179291	101.265256	85.48365763	71.01719249	85.48365763	35.50859625	119.6771207	99.95012277	122.3073871	35.50859625	81.53825805	69.7020593	89.42905721	92.0593236	107.8409219	78.90799166	114.4165879	82.85339124	120.9922539	56.55072736	96.00472319	49.97506138	105.2106555	99.95012277	36.82372944	106.5257887	30.24806347	49.97506138	47.344795	46.0296618	60.49612694	57.86586055	92.0593236	80.22312485	85.48365763	72.33232569	74.96259208	60.49612694	122.3073871	55.23559416	73.64745888	63.12639333	72.33232569	64.44152652	61.81126013	24.98753069	84.16852444	63.12639333	89.42905721	49.97506138	59.18099375	69.7020593	49.97506138	56.55072736	59.18099375	42.08426222	61.81126013	53.92046097	48.65992819	57.86586055	56.55072736	34.19346305	76.27772527	93.3744568	24.98753069	74.96259208	47.344795	52.60532777	44.71452861	55.23559416	48.65992819	49.97506138	74.96259208	72.33232569	51.29019458	32.87832986	73.64745888	56.55072736	38.13886264	49.97506138	81.53825805	36.82372944	57.86586055	72.33232569	77.59285847	40.76912902	56.55072736	57.86586055	60.49612694	63.12639333	28.93293028	35.50859625	57.86586055	43.39939541	67.07179291	59.18099375	57.86586055	74.96259208	57.86586055	43.39939541	47.344795	65.75665972	65.75665972	48.65992819	22.3572643	65.75665972	53.92046097	59.18099375	56.55072736	82.85339124	68.38692611	59.18099375	48.65992819	49.97506138	51.29019458	27.61779708	46.0296618	53.92046097	52.60532777	42.08426222	48.65992819	61.81126013	35.50859625	30.24806347	48.65992819	57.86586055	57.86586055	47.344795	38.13886264	57.86586055	57.86586055	39.45399583	60.49612694	59.18099375	32.87832986	47.344795	35.50859625	52.60532777	42.08426222	53.92046097	35.50859625	48.65992819	44.71452861	40.76912902	56.55072736	47.344795	42.08426222	52.60532777	47.344795	56.55072736	80.22312485	64.44152652	46.0296618	46.0296618	40.76912902	46.0296618	68.38692611	55.23559416	52.60532777	36.82372944	39.45399583	46.0296618	40.76912902	31.56319666	57.86586055	59.18099375	51.29019458	51.29019458	43.39939541	36.82372944	34.19346305	47.344795	46.0296618	74.96259208	47.344795	39.45399583	47.344795	36.82372944	48.65992819	34.19346305	40.76912902	44.71452861	55.23559416	47.344795	51.29019458	38.13886264	32.87832986	44.71452861	35.50859625	40.76912902	31.56319666	42.08426222	38.13886264	26.30266389	23.6723975	18.41186472	18.41186472	60.49612694	22.3572643	40.76912902	61.81126013	40.76912902	42.08426222	28.93293028	42.08426222	26.30266389	35.50859625	32.87832986	36.82372944	35.50859625	31.56319666	39.45399583	43.39939541	35.50859625	48.65992819	36.82372944	36.82372944	18.41186472	32.87832986	60.49612694	47.344795	52.60532777	19.72699792	26.30266389	34.19346305	46.0296618	35.50859625	31.56319666	21.04213111	46.0296618	42.08426222	27.61779708	35.50859625	39.45399583	47.344795	49.97506138	38.13886264	48.65992819	32.87832986	39.45399583	56.55072736	38.13886264	21.04213111	31.56319666	38.13886264	32.87832986	28.93293028	32.87832986	35.50859625	44.71452861	24.98753069	38.13886264	26.30266389	28.93293028	28.93293028	26.30266389	32.87832986	19.72699792	67.07179291	31.56319666	31.56319666	39.45399583	27.61779708	14.46646514	18.41186472	48.65992819	36.82372944	57.86586055	30.24806347	32.87832986	17.09673153	32.87832986	30.24806347	36.82372944	31.56319666	32.87832986	30.24806347	27.61779708	43.39939541	44.71452861	17.09673153	27.61779708	48.65992819	27.61779708	17.09673153	28.93293028	21.04213111	36.82372944	34.19346305	14.46646514	38.13886264	30.24806347	24.98753069	42.08426222	35.50859625	40.76912902	36.82372944	17.09673153	18.41186472	34.19346305	28.93293028	43.39939541	23.6723975	30.24806347	27.61779708	23.6723975	32.87832986	24.98753069	48.65992819	39.45399583	35.50859625	28.93293028	24.98753069	19.72699792	32.87832986	30.24806347	42.08426222	36.82372944	36.82372944	32.87832986	24.98753069	27.61779708	22.3572643	11.83619875	39.45399583	23.6723975	31.56319666	21.04213111	32.87832986	19.72699792	32.87832986	32.87832986	14.46646514	35.50859625	14.46646514	36.82372944	21.04213111	32.87832986	19.72699792	27.61779708	26.30266389	19.72699792	22.3572643	36.82372944	24.98753069	31.56319666	34.19346305	11.83619875	11.83619875	19.72699792	17.09673153	28.93293028	31.56319666	21.04213111	23.6723975	23.6723975	18.41186472	39.45399583	13.15133194	23.6723975	14.46646514	32.87832986	34.19346305	17.09673153	19.72699792	28.93293028	34.19346305	22.3572643	23.6723975	22.3572643	35.50859625	24.98753069	18.41186472	18.41186472	51.29019458	19.72699792	24.98753069	14.46646514	23.6723975	7.890799166	21.04213111	24.98753069	31.56319666	24.98753069	19.72699792	30.24806347	22.3572643	42.08426222	30.24806347	21.04213111	28.93293028	36.82372944	18.41186472	14.46646514	18.41186472	27.61779708	30.24806347	18.41186472	26.30266389	24.98753069	19.72699792	31.56319666	22.3572643	19.72699792	30.24806347	34.19346305	27.61779708	36.82372944	10.52106555	30.24806347	22.3572643	24.98753069	0	35.50859625	28.93293028	21.04213111	27.61779708	22.3572643	28.93293028	28.93293028	14.46646514	17.09673153	26.30266389	27.61779708	24.98753069	7.890799166	23.6723975	11.83619875	19.72699792	43.39939541	28.93293028	23.6723975	11.83619875	32.87832986	22.3572643	17.09673153	34.19346305	11.83619875	34.19346305	23.6723975	14.46646514	32.87832986	22.3572643	18.41186472	17.09673153	15.78159833	21.04213111	21.04213111	18.41186472	19.72699792	21.04213111	23.6723975	13.15133194	18.41186472	30.24806347	28.93293028	15.78159833	24.98753069	14.46646514	19.72699792	23.6723975	22.3572643	11.83619875	9.20593236	19.72699792	19.72699792	28.93293028	26.30266389	23.6723975	17.09673153	24.98753069	17.09673153	40.76912902	14.46646514	26.30266389	19.72699792	44.71452861	23.6723975	9.20593236	10.52106555	24.98753069	18.41186472	23.6723975	10.52106555	26.30266389	30.24806347	30.24806347	14.46646514	42.08426222	26.30266389	11.83619875	24.98753069	19.72699792	24.98753069	21.04213111	28.93293028	23.6723975	11.83619875	21.04213111	17.09673153	26.30266389	31.56319666	17.09673153	9.20593236	13.15133194	27.61779708	6.575665972	26.30266389	27.61779708	13.15133194	34.19346305	17.09673153	24.98753069	28.93293028	19.72699792	23.6723975	13.15133194	15.78159833	21.04213111	13.15133194	27.61779708	19.72699792	22.3572643	15.78159833	19.72699792	14.46646514	17.09673153	10.52106555	28.93293028	14.46646514	26.30266389	21.04213111	14.46646514	14.46646514	9.20593236	35.50859625	80.22312485	22.3572643	13.15133194	17.09673153	17.09673153	13.15133194	28.93293028	31.56319666	14.46646514	26.30266389	15.78159833	11.83619875	15.78159833	11.83619875	28.93293028	19.72699792	28.93293028	21.04213111	27.61779708	13.15133194	18.41186472	17.09673153	19.72699792	19.72699792	15.78159833	5.260532777	21.04213111	21.04213111	14.46646514	13.15133194	9.20593236	27.61779708	11.83619875	24.98753069	19.72699792	0	17.09673153	10.52106555	15.78159833	13.15133194	14.46646514	24.98753069	13.15133194	22.3572643	7.890799166	2.630266389	34.19346305	13.15133194	7.890799166	23.6723975	17.09673153	18.41186472	7.890799166	22.3572643	17.09673153	9.20593236	11.83619875	17.09673153	24.98753069	6.575665972	18.41186472	24.98753069	23.6723975	22.3572643	14.46646514	22.3572643	17.09673153	7.890799166	13.15133194	11.83619875	32.87832986	9.20593236	26.30266389	36.82372944	15.78159833	18.41186472	18.41186472	17.09673153	3.945399583	17.09673153	18.41186472	9.20593236	11.83619875	9.20593236	14.46646514	18.41186472	14.46646514	23.6723975	19.72699792	23.6723975	23.6723975	13.15133194	21.04213111	15.78159833	26.30266389	21.04213111	9.20593236	22.3572643	11.83619875	13.15133194	14.46646514	27.61779708	19.72699792	18.41186472	26.30266389	14.46646514	10.52106555	9.20593236	14.46646514	23.6723975	21.04213111	13.15133194	13.15133194	31.56319666	5.260532777	10.52106555	14.46646514	17.09673153	18.41186472	19.72699792	10.52106555	10.52106555	14.46646514	0	17.09673153	17.09673153	18.41186472	14.46646514	23.6723975	10.52106555	17.09673153	9.20593236	17.09673153	6.575665972	10.52106555	19.72699792	14.46646514	11.83619875	14.46646514	18.41186472	6.575665972	19.72699792	10.52106555	17.09673153	30.24806347	9.20593236	13.15133194	11.83619875	9.20593236	9.20593236	23.6723975	13.15133194	11.83619875	6.575665972	14.46646514	19.72699792	17.09673153	6.575665972	10.52106555	13.15133194	17.09673153	18.41186472	11.83619875	11.83619875	15.78159833	18.41186472	22.3572643	17.09673153	15.78159833	18.41186472	17.09673153	5.260532777	18.41186472	10.52106555	10.52106555	19.72699792	17.09673153	14.46646514	17.09673153	18.41186472	24.98753069	13.15133194	11.83619875	7.890799166	9.20593236	13.15133194	10.52106555	18.41186472	23.6723975	15.78159833	19.72699792	13.15133194	18.41186472	27.61779708	24.98753069	13.15133194	9.20593236	11.83619875
HM014	0.212110341	0.715810341	0.291207207	0.009454913	4720.241738	4432.375622	3482.98936	3619.296825	2271.473356	1967.402857	2247.64338	2021.735203	1764.371457	1574.684845	1307.789108	1144.792069	1550.854868	1371.653445	768.2784411	957.9650538	1179.107235	1394.530223	957.0118547	1123.82169	780.6700289	959.8714519	828.3299818	874.0835366	852.1599583	912.211499	820.7043894	767.3252421	816.8915931	613.8601937	1181.013633	1040.893372	786.3892233	658.6605494	779.7168298	732.0568769	616.7197908	609.0941984	525.2126812	511.8678944	590.9834163	590.9834163	524.2594822	492.8039132	509.0082972	465.1611405	497.5699085	397.4840074	322.1812818	410.8287942	524.2594822	518.5402878	376.5136281	392.7180121	396.5308083	463.2547424	468.0207377	426.0799791	383.1860215	398.4372064	366.0284385	375.560429	673.9117344	323.1344808	463.2547424	366.9816375	392.7180121	414.6415904	357.4496469	376.5136281	352.6836516	315.5088884	369.8412347	307.8832959	340.2920639	322.1812818	316.4620874	249.7381533	258.3169449	357.4496469	317.4152865	317.4152865	265.9425373	312.6492912	250.6913524	284.0533194	277.380926	366.9816375	284.0533194	289.7725138	262.1297411	185.8738164	261.176542	280.2405232	241.1593618	267.8489354	237.3465656	195.405807	241.1593618	211.610191	83.88151715	179.201423	209.7037929	224.9549778	181.1078211	239.2529637	188.7334136	224.9549778	137.2606644	216.3761863	147.7458541	186.8270155	199.2186032	171.5758305	194.4526079	195.405807	142.0266597	150.6054512	144.8862569	148.6990531	167.7630343	286.9129166	136.3074654	131.5414701	166.8098352	251.6445514	145.8394559	199.2186032	158.2310437	137.2606644	169.6694324	122.9626785	134.4010672	122.9626785	113.430688	128.6818729	194.4526079	132.4946691	167.7630343	113.430688	145.8394559	183.0142192	137.2606644	127.7286738	100.0859011	111.5242898	92.46030867	123.9158776	151.5586503	125.8222757	120.1030814	62.91113786	142.9798588	145.8394559	134.4010672	118.1966833	111.5242898	115.3370861	143.9330578	189.6866126	101.0391002	99.13270208	106.7582946	84.83471621	106.7582946	110.5710908	122.0094795	123.9158776	68.63033221	139.1670625	90.55391056	102.9454983	101.0391002	115.3370861	118.1966833	87.69431338	96.27310491	101.0391002	89.6007115	77.20912374	98.17950302	111.5242898	99.13270208	107.7114936	138.2138635	72.44312845	109.6178917	90.55391056	100.0859011	124.8690767	63.86433692	88.64751244	76.25592468	71.48992939	90.55391056	75.30272562	92.46030867	66.72393409	83.88151715	85.78791526	90.55391056	65.77073504	67.67713315	84.83471621	61.9579388	44.80035575	84.83471621	41.94075857	97.22630397	81.02191997	56.23874445	63.86433692	88.64751244	61.9579388	110.5710908	52.42594822	57.19194351	52.42594822	67.67713315	71.48992939	78.1623228	40.98755952	76.25592468	75.30272562	81.02191997	62.91113786	61.9579388	94.36670679	57.19194351	71.48992939	49.56635104	48.61315198	78.1623228	61.00473974	59.09834163	71.48992939	25.73637458	79.11552185	100.0859011	63.86433692	165.8566362	121.0562804	55.28554539	39.0811614	71.48992939	63.86433692	57.19194351	78.1623228	77.20912374	56.23874445	61.9579388	53.37914728	40.98755952	67.67713315	80.06872091	40.03436046	47.65995292	59.09834163	40.03436046	41.94075857	53.37914728	75.30272562	64.81753598	59.09834163	39.0811614	49.56635104	46.70675387	26.68957364	61.00473974	57.19194351	41.94075857	57.19194351	61.00473974	50.5195501	50.5195501	56.23874445	40.98755952	73.3963275	63.86433692	42.89395763	48.61315198	53.37914728	35.26836516	20.97037929	60.05154068	65.77073504	47.65995292	62.91113786	44.80035575	71.48992939	40.03436046	45.75355481	58.14514257	42.89395763	62.91113786	42.89395763	58.14514257	55.28554539	57.19194351	58.14514257	40.03436046	42.89395763	51.47274916	46.70675387	51.47274916	54.33234633	43.84715669	31.45556893	40.03436046	51.47274916	49.56635104	51.47274916	49.56635104	45.75355481	35.26836516	31.45556893	32.40876799	49.56635104	41.94075857	53.37914728	40.98755952	52.42594822	51.47274916	53.37914728	44.80035575	34.31516611	42.89395763	47.65995292	44.80035575	35.26836516	77.20912374	50.5195501	50.5195501	74.34952656	52.42594822	52.42594822	31.45556893	46.70675387	46.70675387	61.9579388	41.94075857	56.23874445	77.20912374	30.50236987	22.8767774	45.75355481	50.5195501	51.47274916	41.94075857	44.80035575	41.94075857	20.01718023	69.58353127	52.42594822	33.36196705	38.12796234	35.26836516	41.94075857	55.28554539	40.98755952	45.75355481	39.0811614	46.70675387	42.89395763	39.0811614	37.17476328	23.82997646	40.98755952	37.17476328	32.40876799	40.98755952	30.50236987	40.03436046	36.22156422	59.09834163	31.45556893	36.22156422	48.61315198	40.03436046	36.22156422	49.56635104	23.82997646	37.17476328	48.61315198	40.03436046	48.61315198	39.0811614	40.03436046	45.75355481	35.26836516	41.94075857	36.22156422	25.73637458	26.68957364	31.45556893	50.5195501	35.26836516	37.17476328	16.20438399	58.14514257	24.78317552	27.6427727	28.59597175	45.75355481	22.8767774	38.12796234	19.06398117	40.98755952	43.84715669	33.36196705	37.17476328	144.8862569	36.22156422	46.70675387	29.54917081	38.12796234	31.45556893	46.70675387	34.31516611	55.28554539	33.36196705	38.12796234	29.54917081	25.73637458	28.59597175	33.36196705	32.40876799	24.78317552	16.20438399	20.01718023	46.70675387	41.94075857	28.59597175	33.36196705	47.65995292	32.40876799	31.45556893	42.89395763	21.92357835	25.73637458	31.45556893	42.89395763	30.50236987	40.03436046	29.54917081	35.26836516	36.22156422	31.45556893	20.01718023	36.22156422	43.84715669	20.97037929	32.40876799	25.73637458	69.58353127	30.50236987	28.59597175	26.68957364	24.78317552	40.98755952	29.54917081	20.97037929	35.26836516	22.8767774	32.40876799	22.8767774	27.6427727	51.47274916	25.73637458	21.92357835	40.03436046	32.40876799	22.8767774	39.0811614	33.36196705	18.11078211	17.15758305	40.98755952	31.45556893	23.82997646	26.68957364	37.17476328	33.36196705	48.61315198	38.12796234	19.06398117	32.40876799	28.59597175	26.68957364	30.50236987	37.17476328	23.82997646	26.68957364	28.59597175	32.40876799	18.11078211	26.68957364	15.25118494	29.54917081	20.97037929	30.50236987	40.03436046	36.22156422	27.6427727	20.97037929	25.73637458	24.78317552	38.12796234	11.4383887	22.8767774	20.01718023	2.859597175	30.50236987	13.34478682	23.82997646	22.8767774	20.97037929	40.98755952	25.73637458	26.68957364	19.06398117	21.92357835	20.01718023	33.36196705	39.0811614	23.82997646	15.25118494	23.82997646	32.40876799	17.15758305	32.40876799	20.01718023	28.59597175	30.50236987	43.84715669	21.92357835	12.39158776	27.6427727	20.97037929	31.45556893	38.12796234	20.01718023	38.12796234	17.15758305	21.92357835	15.25118494	27.6427727	25.73637458	30.50236987	21.92357835	27.6427727	24.78317552	37.17476328	14.29798588	38.12796234	22.8767774	31.45556893	24.78317552	20.01718023	18.11078211	17.15758305	40.98755952	32.40876799	32.40876799	15.25118494	21.92357835	27.6427727	30.50236987	23.82997646	26.68957364	38.12796234	20.01718023	25.73637458	20.97037929	15.25118494	26.68957364	15.25118494	18.11078211	26.68957364	24.78317552	40.98755952	24.78317552	17.15758305	15.25118494	20.97037929	33.36196705	25.73637458	32.40876799	17.15758305	21.92357835	26.68957364	31.45556893	17.15758305	26.68957364	26.68957364	20.97037929	22.8767774	20.97037929	38.12796234	21.92357835	17.15758305	28.59597175	23.82997646	20.01718023	31.45556893	33.36196705	26.68957364	21.92357835	16.20438399	29.54917081	20.97037929	23.82997646	21.92357835	17.15758305	37.17476328	25.73637458	20.97037929	9.531990585	27.6427727	9.531990585	14.29798588	15.25118494	24.78317552	13.34478682	24.78317552	23.82997646	13.34478682	17.15758305	24.78317552	18.11078211	16.20438399	22.8767774	30.50236987	28.59597175	24.78317552	32.40876799	21.92357835	31.45556893	27.6427727	20.01718023	16.20438399	22.8767774	10.48518964	22.8767774	17.15758305	18.11078211	39.0811614	37.17476328	22.8767774	16.20438399	20.01718023	22.8767774	26.68957364	16.20438399	25.73637458	29.54917081	16.20438399	20.01718023	20.01718023	8.578791526	23.82997646	26.68957364	22.8767774	14.29798588	23.82997646	18.11078211	20.97037929	12.39158776	15.25118494	18.11078211	13.34478682	20.97037929	23.82997646	12.39158776	20.01718023	9.531990585	25.73637458	16.20438399	15.25118494	17.15758305	17.15758305	20.97037929	17.15758305	13.34478682	13.34478682	19.06398117	20.97037929	16.20438399	13.34478682	14.29798588	16.20438399	19.06398117	32.40876799	16.20438399	23.82997646	28.59597175	9.531990585	18.11078211	25.73637458	18.11078211	20.97037929	18.11078211	18.11078211	14.29798588	20.97037929	30.50236987	16.20438399	19.06398117	11.4383887	12.39158776	24.78317552	20.01718023	11.4383887	17.15758305	16.20438399	9.531990585	23.82997646	16.20438399	23.82997646	15.25118494	16.20438399	22.8767774	28.59597175	10.48518964	17.15758305	12.39158776	13.34478682	14.29798588	14.29798588	30.50236987	16.20438399	12.39158776	20.01718023	28.59597175	11.4383887	16.20438399	11.4383887	11.4383887	20.97037929	11.4383887	21.92357835	11.4383887	14.29798588	14.29798588	16.20438399	25.73637458	15.25118494	14.29798588	19.06398117	12.39158776	40.03436046	12.39158776	29.54917081	17.15758305	13.34478682	19.06398117	19.06398117	14.29798588	16.20438399	24.78317552	13.34478682	24.78317552	15.25118494	11.4383887	21.92357835	20.01718023	12.39158776	21.92357835	18.11078211	19.06398117	8.578791526	14.29798588	21.92357835	13.34478682	19.06398117	13.34478682	14.29798588	19.06398117	9.531990585	16.20438399	16.20438399	30.50236987	23.82997646	9.531990585	27.6427727	4.765995292	19.06398117	14.29798588	19.06398117	15.25118494	29.54917081	10.48518964	23.82997646	21.92357835	14.29798588	20.97037929	13.34478682	20.01718023	11.4383887	9.531990585	10.48518964	7.625592468	11.4383887	9.531990585	13.34478682	21.92357835	8.578791526	15.25118494	11.4383887	13.34478682	14.29798588	12.39158776	14.29798588	24.78317552	17.15758305	14.29798588	12.39158776	20.97037929	11.4383887	11.4383887	13.34478682	7.625592468	6.672393409	35.26836516	11.4383887	9.531990585	20.01718023	14.29798588	13.34478682	16.20438399	9.531990585	10.48518964	6.672393409	11.4383887	8.578791526	20.01718023	15.25118494	8.578791526	0	17.15758305	9.531990585	15.25118494	17.15758305	23.82997646	12.39158776	12.39158776	12.39158776	11.4383887	12.39158776	14.29798588	8.578791526	4.765995292	9.531990585	11.4383887	18.11078211	6.672393409	11.4383887	13.34478682	21.92357835	8.578791526	15.25118494	8.578791526	14.29798588	12.39158776	15.25118494	15.25118494	16.20438399	25.73637458	19.06398117	12.39158776	15.25118494	9.531990585	12.39158776	20.01718023	13.34478682	9.531990585	14.29798588	12.39158776	16.20438399	10.48518964	14.29798588	15.25118494	14.29798588	11.4383887	14.29798588	12.39158776	12.39158776	13.34478682	9.531990585	9.531990585	13.34478682	16.20438399	6.672393409	16.20438399	17.15758305	9.531990585	15.25118494	12.39158776	24.78317552	6.672393409	15.25118494	21.92357835	17.15758305	24.78317552	9.531990585	11.4383887	5.719194351	9.531990585	9.531990585	13.34478682	10.48518964	20.01718023	18.11078211
HM015	0.166072248	0.471838915	0.347068351	0.008354306	4819.12949	4641.995894	4057.637638	4104.203687	2021.514341	2216.909133	1520.244525	1899.164331	1596.941546	1575.028111	1386.937798	1532.114302	1482.809074	1196.108305	385.3112249	1545.810198	1072.845235	1235.369875	1159.585914	943.1907471	924.0164919	829.0582753	830.8843948	1045.453442	772.4485693	350.6149534	869.2329054	835.4496937	807.1448407	1120.324343	719.4911024	598.9672121	666.5336354	780.6661072	598.9672121	609.9239294	716.751923	665.6205757	616.3153478	515.8787726	560.6187016	617.2284076	579.7929568	461.0951862	497.6175771	380.745926	419.0944365	392.6157031	472.9649632	385.3112249	462.9213057	367.0500294	355.1802523	439.1817516	409.050779	432.7903331	357.9194316	365.2239098	413.6160779	409.9638388	358.8324914	382.5720455	324.13622	374.3545076	438.2686918	403.5724204	437.355632	328.7015188	383.4851053	369.7892087	365.2239098	302.2227854	415.4421974	292.1791279	365.2239098	359.7455512	367.0500294	300.3966658	305.8750245	311.3533831	346.9627143	300.3966658	286.7007692	262.0481553	335.0929373	306.7880843	273.0048726	309.5272636	326.8753993	287.613829	133.3067271	352.441073	246.5261391	226.4388241	234.6563621	205.4384493	288.5268888	232.8302425	231.9171827	242.8739	185.3511342	229.1780034	217.3082263	241.9608403	189.9164331	222.786585	240.1347207	273.9179324	204.5253895	185.3511342	220.9604654	197.2209113	205.4384493	203.6123297	224.6127045	223.6996448	145.1765042	168.0029985	201.7862102	137.872026	167.0899387	160.6985203	126.9153087	133.3067271	169.8291181	170.7421778	157.0462812	172.5682974	157.959341	99.52351543	109.5671729	100.4365752	166.176879	119.6108305	165.2638192	119.6108305	126.9153087	145.1765042	133.3067271	156.1332214	159.7854605	146.0895639	121.43695	160.6985203	100.4365752	156.1332214	84.00149926	158.8724008	140.6112053	123.2630696	91.30597746	114.1324718	141.5242651	101.349635	135.1328466	97.69739588	92.21903723	149.741803	106.8279936	160.6985203	115.0455316	103.1757545	130.5675478	84.91455903	105.9149338	119.6108305	110.4802327	92.21903723	117.7847109	108.6541132	126.0022489	121.43695	104.0888143	111.3932925	64.82724399	101.349635	103.1757545	109.5671729	82.17537971	91.30597746	81.26231994	106.8279936	126.0022489	85.82761881	66.65336354	124.1761293	99.52351543	124.1761293	309.5272636	105.0018741	74.87090151	103.1757545	87.65373836	105.0018741	80.34926016	120.5238902	104.0888143	102.2626948	73.95784174	77.61008084	60.26194512	89.47985791	128.7414282	65.74030377	63.91418422	41.08768986	85.82761881	58.43582557	88.56679813	76.69702106	63.91418422	90.39291768	64.82724399	98.61045565	53.8705267	72.13172219	75.78396129	57.5227658	65.74030377	56.60970602	73.04478196	73.95784174	43.82686918	61.1750049	64.82724399	81.26231994	73.95784174	70.30560264	49.30522783	59.34888535	86.74067858	59.34888535	66.65336354	60.26194512	47.47910828	61.1750049	42.9138094	50.2182876	55.69664625	34.69627143	25.56567369	47.47910828	77.61008084	52.95746692	69.39254287	63.00112444	41.08768986	79.43620039	82.17537971	56.60970602	62.08806467	84.00149926	62.08806467	40.17463008	50.2182876	63.00112444	42.9138094	55.69664625	51.13134738	67.56642332	48.39216805	42.9138094	63.00112444	63.91418422	44.73992895	80.34926016	57.5227658	49.30522783	53.8705267	47.47910828	53.8705267	48.39216805	52.95746692	53.8705267	37.43545076	84.00149926	56.60970602	69.39254287	58.43582557	37.43545076	52.04440715	49.30522783	49.30522783	75.78396129	51.13134738	77.61008084	63.00112444	43.82686918	50.2182876	34.69627143	71.21866242	41.08768986	42.9138094	65.74030377	40.17463008	35.60933121	40.17463008	33.78321166	55.69664625	54.78358647	55.69664625	44.73992895	38.34851053	43.82686918	59.34888535	60.26194512	56.60970602	57.5227658	52.95746692	45.65298873	40.17463008	48.39216805	52.95746692	67.56642332	30.13097256	60.26194512	52.95746692	49.30522783	41.08768986	47.47910828	63.91418422	63.00112444	59.34888535	49.30522783	41.08768986	42.9138094	48.39216805	51.13134738	59.34888535	42.9138094	55.69664625	44.73992895	39.26157031	34.69627143	40.17463008	33.78321166	39.26157031	47.47910828	33.78321166	56.60970602	41.08768986	21.91343459	36.52239098	43.82686918	45.65298873	45.65298873	50.2182876	51.13134738	32.87015188	50.2182876	27.39179324	43.82686918	50.2182876	35.60933121	50.2182876	63.00112444	45.65298873	40.17463008	34.69627143	34.69627143	49.30522783	35.60933121	30.13097256	33.78321166	32.87015188	35.60933121	46.5660485	45.65298873	37.43545076	47.47910828	34.69627143	36.52239098	42.00074963	42.00074963	24.65261391	44.73992895	46.5660485	31.04403234	33.78321166	19.17425527	29.21791279	36.52239098	49.30522783	41.08768986	26.47873346	31.04403234	40.17463008	41.08768986	31.04403234	41.08768986	37.43545076	42.00074963	37.43545076	32.87015188	33.78321166	32.87015188	52.95746692	38.34851053	40.17463008	23.73955414	47.47910828	41.08768986	35.60933121	25.56567369	36.52239098	35.60933121	31.95709211	29.21791279	17.34813572	39.26157031	42.9138094	21.00037481	36.52239098	32.87015188	48.39216805	31.95709211	44.73992895	42.00074963	42.9138094	24.65261391	27.39179324	20.08731504	14.60895639	42.9138094	42.00074963	38.34851053	33.78321166	31.95709211	40.17463008	21.91343459	32.87015188	41.08768986	25.56567369	31.04403234	31.95709211	34.69627143	29.21791279	26.47873346	50.2182876	22.82649436	29.21791279	24.65261391	25.56567369	17.34813572	24.65261391	30.13097256	35.60933121	42.00074963	36.52239098	26.47873346	28.30485301	31.95709211	35.60933121	25.56567369	20.08731504	23.73955414	28.30485301	31.95709211	37.43545076	20.08731504	35.60933121	26.47873346	25.56567369	30.13097256	25.56567369	27.39179324	40.17463008	42.00074963	38.34851053	42.9138094	27.39179324	26.47873346	44.73992895	41.08768986	35.60933121	35.60933121	30.13097256	15.52201617	38.34851053	34.69627143	25.56567369	32.87015188	33.78321166	22.82649436	25.56567369	36.52239098	42.00074963	19.17425527	27.39179324	25.56567369	32.87015188	24.65261391	29.21791279	11.86977707	28.30485301	35.60933121	27.39179324	30.13097256	39.26157031	26.47873346	27.39179324	31.04403234	31.95709211	22.82649436	19.17425527	30.13097256	38.34851053	28.30485301	28.30485301	14.60895639	33.78321166	0.913059775	40.17463008	32.87015188	23.73955414	42.9138094	31.95709211	29.21791279	26.47873346	23.73955414	27.39179324	19.17425527	16.43507594	18.26119549	26.47873346	31.04403234	28.30485301	24.65261391	29.21791279	15.52201617	21.00037481	22.82649436	30.13097256	28.30485301	21.91343459	21.91343459	30.13097256	16.43507594	27.39179324	42.00074963	11.86977707	42.9138094	20.08731504	21.00037481	24.65261391	30.13097256	24.65261391	25.56567369	31.95709211	18.26119549	19.17425527	23.73955414	26.47873346	21.91343459	36.52239098	23.73955414	28.30485301	28.30485301	37.43545076	31.95709211	22.82649436	16.43507594	24.65261391	16.43507594	19.17425527	19.17425527	33.78321166	21.00037481	26.47873346	19.17425527	19.17425527	35.60933121	20.08731504	26.47873346	42.9138094	24.65261391	27.39179324	26.47873346	36.52239098	28.30485301	11.86977707	25.56567369	9.130597746	22.82649436	31.04403234	19.17425527	23.73955414	31.04403234	24.65261391	31.95709211	14.60895639	16.43507594	19.17425527	27.39179324	36.52239098	31.04403234	23.73955414	34.69627143	24.65261391	18.26119549	22.82649436	22.82649436	31.95709211	30.13097256	25.56567369	23.73955414	20.08731504	22.82649436	17.34813572	13.69589662	20.08731504	31.04403234	21.91343459	12.78283684	23.73955414	20.08731504	14.60895639	36.52239098	16.43507594	33.78321166	17.34813572	25.56567369	29.21791279	27.39179324	21.00037481	21.00037481	18.26119549	28.30485301	25.56567369	25.56567369	20.08731504	13.69589662	20.08731504	19.17425527	11.86977707	20.08731504	21.00037481	34.69627143	30.13097256	21.00037481	20.08731504	17.34813572	12.78283684	21.91343459	22.82649436	14.60895639	22.82649436	17.34813572	13.69589662	25.56567369	18.26119549	34.69627143	13.69589662	25.56567369	26.47873346	45.65298873	17.34813572	20.08731504	19.17425527	19.17425527	19.17425527	15.52201617	24.65261391	26.47873346	16.43507594	17.34813572	27.39179324	30.13097256	11.86977707	23.73955414	28.30485301	27.39179324	20.08731504	20.08731504	14.60895639	25.56567369	17.34813572	20.08731504	8.217537971	20.08731504	6.391418422	21.91343459	23.73955414	18.26119549	32.87015188	30.13097256	24.65261391	23.73955414	21.00037481	22.82649436	8.217537971	21.00037481	10.95671729	13.69589662	18.26119549	21.00037481	21.00037481	17.34813572	17.34813572	16.43507594	13.69589662	18.26119549	20.08731504	15.52201617	9.130597746	30.13097256	21.00037481	19.17425527	20.08731504	22.82649436	12.78283684	20.08731504	31.04403234	13.69589662	11.86977707	5.478358647	14.60895639	16.43507594	20.08731504	15.52201617	14.60895639	24.65261391	16.43507594	17.34813572	19.17425527	25.56567369	17.34813572	28.30485301	16.43507594	15.52201617	19.17425527	24.65261391	16.43507594	7.304478196	8.217537971	16.43507594	18.26119549	18.26119549	23.73955414	11.86977707	11.86977707	17.34813572	17.34813572	25.56567369	14.60895639	15.52201617	12.78283684	26.47873346	24.65261391	13.69589662	33.78321166	12.78283684	21.00037481	14.60895639	16.43507594	6.391418422	13.69589662	11.86977707	23.73955414	25.56567369	20.08731504	14.60895639	20.08731504	20.08731504	25.56567369	19.17425527	21.00037481	18.26119549	14.60895639	23.73955414	16.43507594	15.52201617	8.217537971	17.34813572	12.78283684	20.08731504	22.82649436	18.26119549	31.04403234	13.69589662	21.00037481	7.304478196	14.60895639	21.00037481	17.34813572	27.39179324	8.217537971	15.52201617	12.78283684	16.43507594	8.217537971	11.86977707	13.69589662	5.478358647	21.00037481	21.00037481	7.304478196	20.08731504	3.652239098	17.34813572	23.73955414	14.60895639	9.130597746	17.34813572	26.47873346	10.95671729	27.39179324	14.60895639	14.60895639	16.43507594	22.82649436	17.34813572	10.04365752	20.08731504	19.17425527	16.43507594	23.73955414	14.60895639	19.17425527	14.60895639	11.86977707	15.52201617	9.130597746	21.00037481	13.69589662	20.08731504	22.82649436	16.43507594	30.13097256	2.739179324	15.52201617	27.39179324	11.86977707	18.26119549	21.00037481	10.95671729	12.78283684	10.04365752	18.26119549	18.26119549	9.130597746	15.52201617	11.86977707	8.217537971	23.73955414	25.56567369	18.26119549	21.00037481	12.78283684	10.95671729	16.43507594	9.130597746	8.217537971	10.95671729	16.43507594	24.65261391	13.69589662	8.217537971	15.52201617	24.65261391	19.17425527	14.60895639	15.52201617	15.52201617	11.86977707	10.04365752	12.78283684	16.43507594	11.86977707	10.95671729	14.60895639	11.86977707	22.82649436	6.391418422	10.95671729	14.60895639	19.17425527	16.43507594	14.60895639	17.34813572	16.43507594	10.04365752	19.17425527	9.130597746	19.17425527	16.43507594	9.130597746	22.82649436	16.43507594	16.43507594	19.17425527	18.26119549	8.217537971	19.17425527	20.08731504	24.65261391	6.391418422	13.69589662	10.04365752	8.217537971	7.304478196	20.08731504	19.17425527	31.04403234	17.34813572	10.95671729	17.34813572	9.130597746	18.26119549	13.69589662	11.86977707	10.04365752	11.86977707
HM016	0.248747778	0.780081111	0.320670652	0.009165945	4425.774481	3848.827989	3436.183772	2601.452677	2723.262984	1968.794494	2241.687352	1493.828724	1453.225288	1982.014217	1747.836263	1014.141624	1206.771877	1611.861967	2996.155842	1391.848002	1805.436486	1629.80302	1156.725782	1073.630379	981.0923162	1030.194145	807.3473825	916.882232	1113.289548	527.8446629	712.920788	635.4909806	875.3345305	696.868267	1164.279909	1031.138411	804.5145846	803.5703187	679.87148	1225.657196	508.959344	586.3891515	536.3430564	665.7074908	558.0611731	563.7267688	436.2508663	467.4116425	587.3334174	423.975409	477.7985679	373.929314	422.0868771	400.3687604	352.2111973	419.2540793	335.2144103	436.2508663	319.1618892	440.0279301	555.2283753	366.3751864	403.2015583	264.3944644	339.93574	342.7685378	372.985048	443.8049939	291.7781768	434.3623344	357.8767929	408.8671539	281.3912514	380.5391756	405.0900901	386.2047713	571.2808964	298.3880384	275.7256558	293.6667087	288.001113	351.2669313	316.3290914	418.3098134	263.4501985	296.4995065	322.938953	317.2733573	353.1554632	272.8928579	416.4212815	368.2637183	258.7288688	294.6109747	122.7545728	270.0600601	199.2401143	191.6859867	254.951805	248.3419434	181.2990613	312.5520276	221.9024969	233.2336883	123.6988387	209.6270397	153.9153489	216.2369013	384.3162394	176.5777316	198.2958483	231.3451564	248.3419434	138.8070938	191.6859867	204.9057099	157.6924127	186.020391	222.8467629	195.4630505	229.4566245	159.5809446	128.4201684	196.4073164	168.0793381	150.1382852	148.2497533	180.3547954	142.5841576	151.0825511	132.1972322	152.026817	122.7545728	109.5348496	112.3676474	210.5713056	99.14792416	101.980722	148.2497533	157.6924127	118.0332431	187.9089229	206.7942418	158.6366787	140.6956257	174.6891997	154.8596149	99.14792416	178.4662635	88.76099877	106.7020517	134.0857641	97.25939227	145.4169554	173.7449338	138.8070938	116.1447112	114.2561793	112.3676474	129.3644344	116.1447112	128.4201684	135.03003	176.5777316	121.8103068	92.53806255	79.31833933	98.20365822	180.3547954	114.2561793	98.20365822	80.26260527	115.2004452	118.0332431	108.5905836	90.64953066	108.5905836	85.92820094	124.6431047	95.37086038	174.6891997	91.59379661	118.0332431	135.03003	85.92820094	118.0332431	83.09540311	86.87246689	76.4855415	75.54127555	98.20365822	75.54127555	1526.878032	88.76099877	67.987148	92.53806255	113.3119133	85.92820094	107.6463177	60.43302044	84.03966905	44.38049939	48.15756316	62.32155233	97.25939227	86.87246689	52.87889289	86.87246689	126.5316366	81.20687122	66.09861611	75.54127555	80.26260527	61.37728639	110.4791155	55.71169072	155.8038808	48.15756316	101.0364561	54.76742478	77.42980744	59.4887545	63.26581828	61.37728639	84.03966905	87.81673283	90.64953066	69.87567989	73.65274366	44.38049939	50.990361	64.21008422	60.43302044	75.54127555	62.32155233	95.37086038	60.43302044	67.987148	83.09540311	66.09861611	47.21329722	119.9217749	77.42980744	72.70847772	18.88531889	50.990361	44.38049939	104.8135198	52.87889289	56.65595666	66.09861611	55.71169072	38.71490372	74.59700961	50.04609505	39.65916966	42.4919675	67.04288205	58.54448855	46.26903128	37.77063778	60.43302044	44.38049939	30.21651022	62.32155233	49.10182911	49.10182911	40.60343561	62.32155233	39.65916966	55.71169072	61.37728639	52.87889289	73.65274366	50.990361	41.54770155	64.21008422	81.20687122	38.71490372	43.43623344	36.82637183	42.4919675	69.87567989	53.82315883	34.93783994	54.76742478	60.43302044	43.43623344	34.93783994	48.15756316	39.65916966	52.87889289	68.93141394	59.4887545	38.71490372	83.09540311	72.70847772	33.04930805	82.15113716	41.54770155	69.87567989	43.43623344	42.4919675	46.26903128	31.16077617	50.990361	43.43623344	41.54770155	50.990361	73.65274366	33.04930805	20.77385078	40.60343561	49.10182911	59.4887545	24.55091455	33.04930805	38.71490372	56.65595666	67.987148	30.21651022	42.4919675	39.65916966	29.27224428	36.82637183	37.77063778	42.4919675	34.93783994	50.04609505	26.43944644	46.26903128	29.27224428	26.43944644	64.21008422	48.15756316	38.71490372	50.990361	89.70526472	52.87889289	50.04609505	28.32797833	37.77063778	47.21329722	55.71169072	34.93783994	29.27224428	30.21651022	31.16077617	50.04609505	36.82637183	23.60664861	33.04930805	29.27224428	41.54770155	59.4887545	34.93783994	84.03966905	40.60343561	29.27224428	25.4951805	26.43944644	31.16077617	65.15435016	56.65595666	43.43623344	48.15756316	45.32476533	41.54770155	28.32797833	45.32476533	30.21651022	96.31512633	48.15756316	22.66238267	35.88210589	24.55091455	36.82637183	51.93462694	8.4983935	58.54448855	64.21008422	48.15756316	36.82637183	46.26903128	25.4951805	31.16077617	33.04930805	43.43623344	41.54770155	40.60343561	28.32797833	27.38371239	37.77063778	34.93783994	25.4951805	32.10504211	37.77063778	27.38371239	23.60664861	38.71490372	33.04930805	41.54770155	33.04930805	28.32797833	31.16077617	33.04930805	28.32797833	49.10182911	31.16077617	57.60022261	29.27224428	36.82637183	27.38371239	39.65916966	38.71490372	41.54770155	44.38049939	39.65916966	26.43944644	41.54770155	21.71811672	46.26903128	31.16077617	30.21651022	26.43944644	37.77063778	13.21972322	17.94105294	30.21651022	41.54770155	23.60664861	14.16398917	33.04930805	35.88210589	25.4951805	32.10504211	30.21651022	29.27224428	28.32797833	32.10504211	21.71811672	66.09861611	37.77063778	16.05252105	15.10825511	32.10504211	20.77385078	58.54448855	33.993574	16.996787	29.27224428	19.82958483	40.60343561	42.4919675	65.15435016	33.04930805	22.66238267	37.77063778	31.16077617	21.71811672	14.16398917	30.21651022	14.16398917	24.55091455	28.32797833	24.55091455	37.77063778	31.16077617	18.88531889	26.43944644	21.71811672	10.38692539	29.27224428	18.88531889	18.88531889	21.71811672	23.60664861	23.60664861	14.16398917	33.993574	32.10504211	39.65916966	16.05252105	28.32797833	22.66238267	65.15435016	30.21651022	33.993574	28.32797833	16.996787	44.38049939	16.996787	32.10504211	32.10504211	33.04930805	39.65916966	18.88531889	23.60664861	11.33119133	34.93783994	24.55091455	25.4951805	46.26903128	25.4951805	27.38371239	22.66238267	30.21651022	22.66238267	17.94105294	15.10825511	28.32797833	27.38371239	30.21651022	33.993574	22.66238267	7.554127555	28.32797833	29.27224428	21.71811672	14.16398917	10.38692539	32.10504211	21.71811672	25.4951805	19.82958483	44.38049939	21.71811672	20.77385078	18.88531889	24.55091455	21.71811672	26.43944644	35.88210589	43.43623344	33.04930805	12.27545728	19.82958483	38.71490372	38.71490372	25.4951805	27.38371239	28.32797833	14.16398917	48.15756316	8.4983935	16.05252105	28.32797833	30.21651022	13.21972322	16.05252105	26.43944644	14.16398917	36.82637183	14.16398917	16.996787	18.88531889	19.82958483	23.60664861	30.21651022	27.38371239	31.16077617	22.66238267	55.71169072	17.94105294	27.38371239	27.38371239	29.27224428	13.21972322	20.77385078	15.10825511	31.16077617	13.21972322	31.16077617	17.94105294	38.71490372	16.996787	22.66238267	23.60664861	23.60664861	14.16398917	24.55091455	22.66238267	10.38692539	15.10825511	20.77385078	16.05252105	14.16398917	17.94105294	22.66238267	20.77385078	17.94105294	18.88531889	16.996787	41.54770155	28.32797833	8.4983935	26.43944644	15.10825511	21.71811672	13.21972322	24.55091455	21.71811672	20.77385078	25.4951805	13.21972322	8.4983935	19.82958483	18.88531889	31.16077617	19.82958483	24.55091455	15.10825511	20.77385078	21.71811672	11.33119133	12.27545728	14.16398917	22.66238267	16.996787	33.993574	17.94105294	10.38692539	21.71811672	20.77385078	16.05252105	10.38692539	17.94105294	41.54770155	17.94105294	18.88531889	18.88531889	28.32797833	16.996787	16.05252105	14.16398917	24.55091455	17.94105294	16.05252105	12.27545728	34.93783994	26.43944644	24.55091455	28.32797833	28.32797833	31.16077617	13.21972322	16.05252105	32.10504211	16.996787	13.21972322	16.05252105	33.993574	15.10825511	17.94105294	7.554127555	15.10825511	16.996787	24.55091455	19.82958483	0.944265944	16.05252105	18.88531889	22.66238267	17.94105294	12.27545728	15.10825511	24.55091455	15.10825511	30.21651022	17.94105294	11.33119133	20.77385078	16.05252105	17.94105294	18.88531889	15.10825511	15.10825511	14.16398917	13.21972322	24.55091455	5.665595666	25.4951805	21.71811672	10.38692539	15.10825511	22.66238267	17.94105294	21.71811672	18.88531889	17.94105294	14.16398917	17.94105294	16.996787	10.38692539	24.55091455	13.21972322	22.66238267	26.43944644	15.10825511	20.77385078	10.38692539	10.38692539	31.16077617	8.4983935	11.33119133	3.777063778	16.05252105	17.94105294	16.05252105	22.66238267	23.60664861	18.88531889	16.05252105	14.16398917	17.94105294	19.82958483	13.21972322	22.66238267	43.43623344	21.71811672	15.10825511	19.82958483	19.82958483	23.60664861	8.4983935	29.27224428	18.88531889	11.33119133	9.442659444	16.996787	10.38692539	19.82958483	13.21972322	17.94105294	20.77385078	16.05252105	14.16398917	15.10825511	15.10825511	16.05252105	7.554127555	14.16398917	18.88531889	17.94105294	25.4951805	13.21972322	12.27545728	4.721329722	19.82958483	32.10504211	20.77385078	12.27545728	11.33119133	23.60664861	31.16077617	20.77385078	13.21972322	17.94105294	20.77385078	22.66238267	20.77385078	27.38371239	20.77385078	25.4951805	16.05252105	26.43944644	18.88531889	11.33119133	16.05252105	6.609861611	7.554127555	17.94105294	16.05252105	12.27545728	13.21972322	21.71811672	24.55091455	16.996787	25.4951805	21.71811672	7.554127555	33.04930805	6.609861611	5.665595666	13.21972322	39.65916966	10.38692539	12.27545728	28.32797833	19.82958483	20.77385078	16.05252105	12.27545728	12.27545728	15.10825511	20.77385078	11.33119133	16.05252105	17.94105294	16.996787	9.442659444	8.4983935	16.05252105	9.442659444	18.88531889	16.05252105	15.10825511	8.4983935	7.554127555	16.996787	15.10825511	10.38692539	8.4983935	15.10825511	10.38692539	26.43944644	14.16398917	17.94105294	13.21972322	16.05252105	33.04930805	10.38692539	3.777063778	22.66238267	12.27545728	9.442659444	8.4983935	13.21972322	9.442659444	8.4983935	19.82958483	12.27545728	16.05252105	30.21651022	13.21972322	10.38692539	8.4983935	14.16398917	14.16398917	18.88531889	24.55091455	16.996787	63.26581828	11.33119133	20.77385078	16.05252105	11.33119133	7.554127555	7.554127555	14.16398917	12.27545728	9.442659444	12.27545728	13.21972322	15.10825511	9.442659444	17.94105294	12.27545728	6.609861611	6.609861611	11.33119133	7.554127555	18.88531889	7.554127555	17.94105294	26.43944644	11.33119133	5.665595666	22.66238267	10.38692539	4.721329722	21.71811672	12.27545728	8.4983935	16.996787	22.66238267	11.33119133	23.60664861	7.554127555	15.10825511	11.33119133	15.10825511	5.665595666	10.38692539	8.4983935	17.94105294	12.27545728	10.38692539	6.609861611	16.05252105	17.94105294	3.777063778	16.05252105	10.38692539	10.38692539	19.82958483	16.05252105	13.21972322	17.94105294	15.10825511	6.609861611	17.94105294	16.996787	11.33119133	6.609861611	7.554127555	18.88531889	31.16077617	14.16398917	4.721329722	13.21972322	16.05252105	6.609861611	12.27545728	27.38371239	7.554127555	18.88531889
HM026	0.188462238	0.560328904	0.335956093	0.010028901	5540.99703	4817.783659	3755.251311	3986.315709	2093.225113	2342.483558	1429.142396	1951.311546	1648.380663	1340.901268	1504.647691	1133.489131	1420.955075	1170.786928	412.0951657	1494.640965	991.5755643	891.5083055	1223.549664	670.4506339	807.8156891	496.6974845	716.8454538	1075.268181	947.9098514	618.5975998	906.9732455	909.7023526	705.9290256	982.4785408	386.6234998	525.8079598	534.9049833	822.3709267	724.1230727	621.3267068	678.637955	683.1864668	615.8684927	535.8146857	548.5505186	594.9453386	654.9856939	468.4967116	409.3660587	370.2488575	411.1854634	360.2421316	559.4669468	369.3391551	306.5696928	371.1585599	322.9443352	401.1787375	426.6504034	443.0250457	412.0951657	328.4025493	465.7676045	438.4765339	411.1854634	366.6100481	191.9471964	295.6532646	245.6196352	377.5264763	377.5264763	291.1047528	413.9145704	340.2286799	371.1585599	362.0615363	322.0346328	241.0711234	369.3391551	355.6936199	349.3257034	302.9308834	331.1316563	312.0279069	343.8674893	264.7233846	273.8204081	332.0413587	328.4025493	222.8770764	226.5158858	213.7800529	342.0480846	214.6897552	144.6426741	297.4726693	239.2517187	256.5360634	212.8703505	243.8002305	228.3352905	234.703207	205.5927317	272.0010034	96.42844937	248.3487423	239.2517187	201.9539223	173.7531493	182.8501729	232.8838023	253.8069564	156.4688046	211.0509458	222.8770764	213.7800529	227.4255881	231.9740999	197.4054105	197.4054105	192.8568987	201.0442199	220.1479693	132.8165435	136.4553529	107.3448776	161.9270188	105.5254729	179.2113635	123.71952	146.4620788	159.1979117	148.2814835	142.8232694	107.3448776	127.3583294	141.913567	132.8165435	143.7329717	159.1979117	132.8165435	119.1710082	94.60904467	141.913567	130.9971388	90.06053291	103.7060682	211.9606482	107.3448776	168.2949352	71.86648585	140.0941623	113.7127941	137.3650552	89.15083055	129.1777341	144.6426741	123.71952	125.5389247	100.9769611	115.5321988	127.3583294	118.2613058	75.50529526	128.2680317	90.97023526	169.2046376	95.51874702	121.9001152	117.3516035	121.9001152	122.8098176	87.33142585	84.60231879	92.78963996	121.9001152	127.3583294	65.49856939	59.13065292	85.51202114	87.33142585	129.1777341	81.87321173	110.0739847	96.42844937	81.87321173	118.2613058	106.4351753	40.93660587	120.0807105	89.15083055	140.0941623	347.5062987	91.87993761	87.33142585	110.983687	53.6724388	121.9001152	86.4217235	142.8232694	109.1642823	113.7127941	42.75601057	44.57541528	62.76946233	101.8866635	142.8232694	76.41499762	71.86648585	51.8530341	60.04035527	97.33815173	96.42844937	76.41499762	61.85975998	74.59559291	52.76273645	106.4351753	72.77618821	61.85975998	70.04708115	58.22095057	83.69261644	61.85975998	77.32469997	62.76946233	85.51202114	60.95005762	49.12392704	87.33142585	78.23440232	69.1373788	68.22767644	75.50529526	84.60231879	56.40154586	70.04708115	65.49856939	31.83958234	61.85975998	50.03362939	75.50529526	38.20749881	61.85975998	11.82613058	50.03362939	100.9769611	90.97023526	70.9567835	51.8530341	67.31797409	59.13065292	77.32469997	72.77618821	58.22095057	70.04708115	50.94333174	67.31797409	46.39481998	68.22767644	83.69261644	55.49184351	31.83958234	97.33815173	67.31797409	60.95005762	47.30452233	53.6724388	45.48511763	83.69261644	52.76273645	28.20077293	81.87321173	50.03362939	32.74928469	48.21422469	55.49184351	66.40827174	45.48511763	55.49184351	37.29779646	56.40154586	43.66571292	82.78291408	65.49856939	47.30452233	35.47839175	38.20749881	47.30452233	58.22095057	76.41499762	48.21422469	53.6724388	50.94333174	82.78291408	55.49184351	38.20749881	58.22095057	40.02690351	63.67916468	39.11720116	48.21422469	50.94333174	40.02690351	41.84630822	70.04708115	43.66571292	50.94333174	42.75601057	41.84630822	34.5686894	45.48511763	41.84630822	27.29107058	55.49184351	68.22767644	54.58214115	53.6724388	47.30452233	31.83958234	52.76273645	49.12392704	49.12392704	41.84630822	56.40154586	54.58214115	31.83958234	39.11720116	44.57541528	53.6724388	34.5686894	35.47839175	69.1373788	36.3880941	23.65226117	49.12392704	50.03362939	22.74255881	48.21422469	20.01345176	49.12392704	54.58214115	47.30452233	41.84630822	56.40154586	43.66571292	25.47166587	52.76273645	45.48511763	58.22095057	53.6724388	54.58214115	42.75601057	57.31124821	32.74928469	41.84630822	27.29107058	23.65226117	57.31124821	55.49184351	38.20749881	34.5686894	30.92987999	38.20749881	27.29107058	33.65898705	31.83958234	36.3880941	56.40154586	37.29779646	47.30452233	41.84630822	35.47839175	48.21422469	40.93660587	32.74928469	66.40827174	52.76273645	56.40154586	53.6724388	36.3880941	47.30452233	35.47839175	27.29107058	46.39481998	29.11047528	40.02690351	35.47839175	20.92315411	25.47166587	45.48511763	55.49184351	35.47839175	39.11720116	36.3880941	45.48511763	30.02017764	46.39481998	36.3880941	25.47166587	39.11720116	34.5686894	58.22095057	22.74255881	43.66571292	40.02690351	29.11047528	38.20749881	25.47166587	37.29779646	28.20077293	31.83958234	30.02017764	31.83958234	40.93660587	16.37464235	33.65898705	19.1037494	40.93660587	23.65226117	24.56196352	26.38136822	42.75601057	27.29107058	26.38136822	24.56196352	36.3880941	48.21422469	43.66571292	48.21422469	17.2843447	35.47839175	52.76273645	40.93660587	32.74928469	31.83958234	41.84630822	24.56196352	32.74928469	45.48511763	42.75601057	15.46493999	32.74928469	26.38136822	52.76273645	26.38136822	16.37464235	30.92987999	24.56196352	20.01345176	37.29779646	42.75601057	41.84630822	10.00672588	30.92987999	41.84630822	43.66571292	42.75601057	25.47166587	48.21422469	26.38136822	25.47166587	31.83958234	28.20077293	44.57541528	34.5686894	25.47166587	23.65226117	38.20749881	17.2843447	52.76273645	30.92987999	15.46493999	32.74928469	31.83958234	29.11047528	55.49184351	37.29779646	43.66571292	37.29779646	30.02017764	48.21422469	33.65898705	37.29779646	36.3880941	25.47166587	29.11047528	18.19404705	31.83958234	47.30452233	28.20077293	26.38136822	21.83285646	27.29107058	22.74255881	24.56196352	38.20749881	32.74928469	19.1037494	27.29107058	34.5686894	23.65226117	22.74255881	23.65226117	26.38136822	30.02017764	38.20749881	32.74928469	19.1037494	26.38136822	11.82613058	22.74255881	23.65226117	21.83285646	30.92987999	0	30.02017764	23.65226117	16.37464235	33.65898705	35.47839175	22.74255881	24.56196352	23.65226117	18.19404705	29.11047528	19.1037494	27.29107058	13.64553529	19.1037494	24.56196352	23.65226117	23.65226117	11.82613058	33.65898705	22.74255881	30.02017764	19.1037494	26.38136822	17.2843447	25.47166587	25.47166587	36.3880941	20.01345176	39.11720116	30.02017764	30.02017764	38.20749881	23.65226117	30.02017764	21.83285646	33.65898705	25.47166587	26.38136822	30.02017764	14.55523764	12.73583294	40.02690351	21.83285646	20.92315411	23.65226117	28.20077293	30.92987999	22.74255881	27.29107058	23.65226117	25.47166587	24.56196352	38.20749881	20.01345176	32.74928469	31.83958234	30.92987999	29.11047528	10.91642823	40.02690351	18.19404705	20.01345176	23.65226117	16.37464235	26.38136822	38.20749881	37.29779646	26.38136822	17.2843447	25.47166587	26.38136822	24.56196352	38.20749881	19.1037494	18.19404705	11.82613058	19.1037494	17.2843447	17.2843447	4.548511763	8.187321173	24.56196352	26.38136822	30.02017764	23.65226117	30.02017764	20.92315411	23.65226117	16.37464235	41.84630822	30.92987999	23.65226117	45.48511763	25.47166587	23.65226117	16.37464235	30.92987999	21.83285646	13.64553529	22.74255881	13.64553529	21.83285646	26.38136822	20.01345176	25.47166587	29.11047528	16.37464235	17.2843447	19.1037494	27.29107058	10.91642823	18.19404705	19.1037494	36.3880941	22.74255881	23.65226117	19.1037494	17.2843447	21.83285646	19.1037494	19.1037494	16.37464235	28.20077293	16.37464235	25.47166587	10.00672588	32.74928469	14.55523764	26.38136822	26.38136822	28.20077293	23.65226117	10.91642823	30.02017764	20.92315411	6.367916468	8.187321173	25.47166587	13.64553529	35.47839175	22.74255881	21.83285646	33.65898705	6.367916468	30.02017764	17.2843447	9.097023526	21.83285646	23.65226117	27.29107058	25.47166587	26.38136822	11.82613058	19.1037494	24.56196352	10.91642823	10.91642823	28.20077293	17.2843447	23.65226117	20.92315411	11.82613058	11.82613058	32.74928469	14.55523764	20.92315411	16.37464235	12.73583294	13.64553529	24.56196352	18.19404705	22.74255881	20.92315411	35.47839175	19.1037494	20.01345176	16.37464235	28.20077293	22.74255881	24.56196352	18.19404705	20.01345176	14.55523764	10.91642823	22.74255881	12.73583294	9.097023526	12.73583294	26.38136822	19.1037494	24.56196352	26.38136822	13.64553529	24.56196352	12.73583294	28.20077293	33.65898705	18.19404705	18.19404705	20.01345176	14.55523764	16.37464235	11.82613058	2.729107058	31.83958234	23.65226117	23.65226117	11.82613058	19.1037494	19.1037494	9.097023526	27.29107058	22.74255881	27.29107058	25.47166587	27.29107058	30.02017764	7.277618821	15.46493999	24.56196352	26.38136822	12.73583294	13.64553529	9.097023526	36.3880941	11.82613058	18.19404705	21.83285646	13.64553529	13.64553529	34.5686894	23.65226117	23.65226117	21.83285646	12.73583294	15.46493999	25.47166587	18.19404705	3.63880941	20.92315411	13.64553529	19.1037494	19.1037494	8.187321173	15.46493999	12.73583294	15.46493999	20.92315411	21.83285646	17.2843447	9.097023526	0	10.91642823	9.097023526	24.56196352	15.46493999	14.55523764	20.92315411	18.19404705	10.91642823	13.64553529	14.55523764	14.55523764	18.19404705	18.19404705	12.73583294	14.55523764	15.46493999	27.29107058	17.2843447	20.01345176	28.20077293	12.73583294	33.65898705	15.46493999	19.1037494	16.37464235	19.1037494	12.73583294	11.82613058	14.55523764	3.63880941	12.73583294	9.097023526	26.38136822	8.187321173	27.29107058	21.83285646	16.37464235	20.92315411	12.73583294	22.74255881	34.5686894	20.92315411	13.64553529	22.74255881	24.56196352	11.82613058	20.92315411	13.64553529	16.37464235	17.2843447	22.74255881	22.74255881	9.097023526	20.01345176	20.01345176	10.91642823	11.82613058	28.20077293	23.65226117	10.00672588	6.367916468	23.65226117	10.91642823	20.01345176	19.1037494	12.73583294	19.1037494	12.73583294	18.19404705	16.37464235	21.83285646	23.65226117	17.2843447	13.64553529	13.64553529	9.097023526	20.92315411	14.55523764	20.01345176	6.367916468	21.83285646	27.29107058	27.29107058	24.56196352	20.92315411	20.01345176	10.91642823	25.47166587	21.83285646	12.73583294	18.19404705	21.83285646	27.29107058	21.83285646	9.097023526	22.74255881	10.00672588	17.2843447	13.64553529	18.19404705	5.458214115	6.367916468	18.19404705	15.46493999	13.64553529	13.64553529	11.82613058	7.277618821	18.19404705	15.46493999	7.277618821	17.2843447	19.1037494	14.55523764	26.38136822	10.91642823	14.55523764	19.1037494	11.82613058	18.19404705	20.92315411	14.55523764	16.37464235	7.277618821	9.097023526	18.19404705	13.64553529	5.458214115	11.82613058	10.91642823	4.548511763	13.64553529	22.74255881	10.00672588	17.2843447	9.097023526	11.82613058	7.277618821	10.91642823	15.46493999	5.458214115	22.74255881	22.74255881	16.37464235	19.1037494	14.55523764	16.37464235	9.097023526	12.73583294
HM027	0.21185259	0.60190259	0.357303925	0.009627428	5059.228602	3961.044936	3466.643525	3163.293986	1948.437421	2200.742566	2339.291634	1774.886483	1467.16171	1538.623861	1169.645817	1109.850956	1544.457506	1402.991616	641.7009469	1036.930394	1496.329935	1820.097231	1047.139272	1200.272453	834.211231	1494.871524	812.3350623	904.2149706	735.0392664	947.9673079	924.632728	595.0317871	807.9598286	787.5420712	952.3425416	842.9616984	923.1743168	701.4958079	651.9098256	567.3219735	634.4088907	533.7785149	727.7472102	479.8172989	618.366367	536.6953374	561.4883285	427.3144942	529.4032812	484.1925327	676.7028167	344.1850533	421.4808492	383.5621569	573.1556185	562.9467398	351.4771096	344.1850533	357.3107545	383.5621569	460.8579528	504.6102901	438.9817841	342.7266421	376.2701007	371.894867	584.8229084	319.3920622	406.8967368	328.1425297	452.1074853	387.9373906	386.4789794	361.6859883	408.355148	300.432716	271.2644912	405.4383255	316.4752397	301.8911273	457.9411303	255.2219675	179.3845829	333.9761746	294.5990711	262.5140237	226.0537427	304.8079498	332.5177634	358.7691658	325.2257072	525.0280475	252.305145	342.7266421	154.5915918	233.3457989	303.3495385	301.8911273	215.844864	414.188793	253.7635563	202.7191628	233.3457989	205.6359853	123.9649557	231.8873876	210.011219	247.9299113	239.1794438	275.6397249	158.9668255	132.7154231	142.9243018	294.5990711	118.1313107	217.3032752	158.9668255	243.5546776	220.2200977	177.9261716	210.011219	138.5490681	119.5897219	131.2570119	198.343929	169.1757042	128.3401894	233.3457989	163.3420592	202.7191628	131.2570119	140.0074793	126.8817781	153.1331805	205.6359853	173.5509379	107.922432	175.0093492	93.33831955	99.17196452	221.6785089	163.3420592	161.883648	153.1331805	74.37897339	140.0074793	186.6766391	132.7154231	102.088787	97.71355328	107.922432	128.3401894	131.2570119	141.4658906	141.4658906	56.87803848	122.5065444	132.7154231	128.3401894	102.088787	87.50467458	107.922432	103.5471982	195.4271066	113.756077	164.8004705	102.088787	75.83738463	87.50467458	74.37897339	106.4640207	109.3808432	72.92056215	163.3420592	153.1331805	67.08691718	68.54532842	141.4658906	94.79673079	122.5065444	93.33831955	102.088787	99.17196452	62.71168345	74.37897339	107.922432	90.42149706	142.9243018	77.29579588	109.3808432	142.9243018	93.33831955	126.8817781	128.3401894	83.12944085	68.54532842	115.2144882	113.756077	91.87990831	77.29579588	59.79486096	59.79486096	105.0056095	52.50280475	78.75420712	62.71168345	49.58598226	55.41962723	84.58785209	24.79299113	128.3401894	37.91869232	49.58598226	115.2144882	67.08691718	102.088787	65.62850593	64.17009469	58.33644972	74.37897339	52.50280475	78.75420712	72.92056215	46.66915977	64.17009469	83.12944085	58.33644972	55.41962723	77.29579588	39.37710356	53.96121599	81.67102961	62.71168345	42.29392605	36.46028107	23.33457989	59.79486096	39.37710356	39.37710356	53.96121599	35.00186983	131.2570119	91.87990831	42.29392605	26.25140237	80.21261836	43.75233729	43.75233729	81.67102961	65.62850593	70.00373966	64.17009469	99.17196452	42.29392605	56.87803848	52.50280475	74.37897339	29.16822486	80.21261836	39.37710356	39.37710356	55.41962723	55.41962723	55.41962723	58.33644972	64.17009469	90.42149706	83.12944085	20.4177574	42.29392605	42.29392605	53.96121599	36.46028107	58.33644972	67.08691718	53.96121599	49.58598226	49.58598226	46.66915977	35.00186983	52.50280475	43.75233729	75.83738463	37.91869232	43.75233729	72.92056215	36.46028107	18.95934616	68.54532842	75.83738463	53.96121599	55.41962723	59.79486096	87.50467458	49.58598226	42.29392605	70.00373966	48.12757102	43.75233729	33.54345859	59.79486096	24.79299113	29.16822486	77.29579588	37.91869232	40.8355148	21.87616864	56.87803848	64.17009469	75.83738463	37.91869232	26.25140237	67.08691718	52.50280475	45.21074853	53.96121599	35.00186983	45.21074853	30.6266361	40.8355148	29.16822486	53.96121599	48.12757102	52.50280475	51.0443935	30.6266361	45.21074853	59.79486096	58.33644972	37.91869232	59.79486096	36.46028107	20.4177574	18.95934616	52.50280475	53.96121599	46.66915977	61.2532722	27.70981362	39.37710356	24.79299113	48.12757102	39.37710356	59.79486096	67.08691718	77.29579588	64.17009469	39.37710356	32.08504735	46.66915977	51.0443935	45.21074853	67.08691718	35.00186983	20.4177574	45.21074853	105.0056095	55.41962723	23.33457989	30.6266361	52.50280475	65.62850593	36.46028107	45.21074853	33.54345859	29.16822486	55.41962723	51.0443935	32.08504735	49.58598226	26.25140237	83.12944085	36.46028107	23.33457989	43.75233729	43.75233729	29.16822486	23.33457989	70.00373966	32.08504735	62.71168345	43.75233729	27.70981362	23.33457989	52.50280475	30.6266361	39.37710356	56.87803848	35.00186983	51.0443935	35.00186983	27.70981362	29.16822486	46.66915977	32.08504735	21.87616864	51.0443935	46.66915977	33.54345859	42.29392605	35.00186983	59.79486096	35.00186983	45.21074853	35.00186983	27.70981362	40.8355148	58.33644972	26.25140237	29.16822486	24.79299113	23.33457989	39.37710356	32.08504735	32.08504735	29.16822486	42.29392605	27.70981362	30.6266361	21.87616864	71.4621509	64.17009469	21.87616864	18.95934616	55.41962723	37.91869232	20.4177574	30.6266361	24.79299113	26.25140237	45.21074853	24.79299113	29.16822486	21.87616864	33.54345859	32.08504735	35.00186983	30.6266361	45.21074853	18.95934616	20.4177574	30.6266361	40.8355148	27.70981362	33.54345859	29.16822486	26.25140237	5.833644972	29.16822486	51.0443935	30.6266361	30.6266361	17.50093492	45.21074853	39.37710356	36.46028107	30.6266361	30.6266361	29.16822486	42.29392605	29.16822486	21.87616864	39.37710356	29.16822486	36.46028107	27.70981362	52.50280475	36.46028107	29.16822486	29.16822486	33.54345859	36.46028107	35.00186983	42.29392605	43.75233729	37.91869232	24.79299113	36.46028107	24.79299113	23.33457989	33.54345859	33.54345859	35.00186983	26.25140237	17.50093492	45.21074853	32.08504735	58.33644972	43.75233729	30.6266361	26.25140237	30.6266361	14.58411243	26.25140237	42.29392605	36.46028107	32.08504735	13.12570119	27.70981362	20.4177574	46.66915977	32.08504735	40.8355148	23.33457989	42.29392605	17.50093492	26.25140237	29.16822486	29.16822486	33.54345859	13.12570119	42.29392605	21.87616864	30.6266361	20.4177574	4.375233729	35.00186983	35.00186983	32.08504735	17.50093492	26.25140237	43.75233729	24.79299113	21.87616864	36.46028107	29.16822486	17.50093492	18.95934616	29.16822486	29.16822486	23.33457989	14.58411243	33.54345859	26.25140237	14.58411243	33.54345859	33.54345859	26.25140237	26.25140237	32.08504735	30.6266361	37.91869232	21.87616864	29.16822486	14.58411243	17.50093492	10.2088787	30.6266361	27.70981362	26.25140237	37.91869232	24.79299113	17.50093492	32.08504735	32.08504735	48.12757102	20.4177574	13.12570119	70.00373966	29.16822486	24.79299113	35.00186983	16.04252367	7.292056215	11.66728994	35.00186983	26.25140237	36.46028107	24.79299113	11.66728994	27.70981362	16.04252367	18.95934616	13.12570119	14.58411243	17.50093492	20.4177574	17.50093492	26.25140237	13.12570119	33.54345859	18.95934616	35.00186983	27.70981362	30.6266361	40.8355148	11.66728994	33.54345859	23.33457989	32.08504735	7.292056215	16.04252367	16.04252367	29.16822486	30.6266361	169.1757042	21.87616864	20.4177574	26.25140237	27.70981362	24.79299113	16.04252367	94.79673079	8.750467458	13.12570119	24.79299113	37.91869232	13.12570119	20.4177574	18.95934616	20.4177574	33.54345859	29.16822486	23.33457989	18.95934616	10.2088787	29.16822486	16.04252367	23.33457989	42.29392605	10.2088787	35.00186983	32.08504735	20.4177574	30.6266361	21.87616864	27.70981362	13.12570119	21.87616864	14.58411243	17.50093492	24.79299113	24.79299113	20.4177574	29.16822486	13.12570119	32.08504735	13.12570119	16.04252367	23.33457989	23.33457989	24.79299113	17.50093492	16.04252367	21.87616864	24.79299113	11.66728994	8.750467458	26.25140237	29.16822486	24.79299113	29.16822486	36.46028107	21.87616864	18.95934616	21.87616864	18.95934616	17.50093492	13.12570119	10.2088787	32.08504735	48.12757102	10.2088787	23.33457989	33.54345859	17.50093492	16.04252367	14.58411243	10.2088787	16.04252367	20.4177574	36.46028107	35.00186983	20.4177574	14.58411243	23.33457989	27.70981362	17.50093492	10.2088787	7.292056215	14.58411243	16.04252367	18.95934616	18.95934616	14.58411243	13.12570119	17.50093492	11.66728994	16.04252367	1.458411243	26.25140237	10.2088787	16.04252367	17.50093492	17.50093492	13.12570119	5.833644972	5.833644972	16.04252367	29.16822486	23.33457989	18.95934616	49.58598226	5.833644972	16.04252367	27.70981362	26.25140237	7.292056215	26.25140237	33.54345859	26.25140237	16.04252367	13.12570119	16.04252367	23.33457989	17.50093492	49.58598226	10.2088787	18.95934616	5.833644972	23.33457989	5.833644972	27.70981362	18.95934616	30.6266361	18.95934616	17.50093492	10.2088787	21.87616864	8.750467458	26.25140237	8.750467458	18.95934616	32.08504735	20.4177574	7.292056215	27.70981362	33.54345859	13.12570119	20.4177574	14.58411243	13.12570119	17.50093492	27.70981362	16.04252367	24.79299113	16.04252367	10.2088787	10.2088787	14.58411243	33.54345859	14.58411243	10.2088787	2.916822486	2.916822486	11.66728994	18.95934616	35.00186983	11.66728994	13.12570119	13.12570119	13.12570119	5.833644972	18.95934616	13.12570119	23.33457989	16.04252367	35.00186983	16.04252367	49.58598226	16.04252367	14.58411243	16.04252367	13.12570119	16.04252367	17.50093492	23.33457989	20.4177574	14.58411243	20.4177574	16.04252367	18.95934616	13.12570119	16.04252367	18.95934616	10.2088787	8.750467458	14.58411243	21.87616864	8.750467458	13.12570119	4.375233729	8.750467458	18.95934616	20.4177574	18.95934616	14.58411243	14.58411243	5.833644972	24.79299113	13.12570119	16.04252367	14.58411243	14.58411243	18.95934616	7.292056215	17.50093492	5.833644972	17.50093492	11.66728994	14.58411243	10.2088787	11.66728994	14.58411243	13.12570119	8.750467458	14.58411243	20.4177574	14.58411243	5.833644972	18.95934616	18.95934616	8.750467458	11.66728994	11.66728994	14.58411243	18.95934616	11.66728994	13.12570119	14.58411243	23.33457989	16.04252367	8.750467458	8.750467458	8.750467458	18.95934616	11.66728994	29.16822486	10.2088787	13.12570119	14.58411243	11.66728994	0	13.12570119	18.95934616	24.79299113	21.87616864	33.54345859	18.95934616	11.66728994	30.6266361	10.2088787	10.2088787	17.50093492	4.375233729	14.58411243	20.4177574	14.58411243	18.95934616	18.95934616	17.50093492	17.50093492	20.4177574	8.750467458	17.50093492	4.375233729	18.95934616	7.292056215	8.750467458	20.4177574	17.50093492	11.66728994	20.4177574	11.66728994	14.58411243	16.04252367	37.91869232	13.12570119	18.95934616	7.292056215	16.04252367	7.292056215	7.292056215	21.87616864	10.2088787	16.04252367	20.4177574	24.79299113	18.95934616	16.04252367	18.95934616	7.292056215	16.04252367	11.66728994	7.292056215	10.2088787	16.04252367	10.2088787	16.04252367	13.12570119	2.916822486	16.04252367	13.12570119	21.87616864	11.66728994	13.12570119	30.6266361	26.25140237	5.833644972	11.66728994	8.750467458	8.750467458	16.04252367	24.79299113	0	20.4177574	5.833644972
HM028	0.253221206	0.798221206	0.306242781	0.006595574	6002.187243	4258.363462	3594.264768	3433.435425	2503.697253	2201.91635	2381.719942	1611.907578	1600.161615	1636.30304	1474.570161	1378.795384	1489.026731	1293.863034	852.0341067	1378.795384	1227.001396	1131.226619	1079.725087	1215.255433	792.4007546	1424.875701	799.6290397	941.4841348	876.4295689	1638.110112	774.3300418	818.6032881	1048.10134	812.2785386	576.4557371	752.6451865	755.3557934	761.6805429	667.7128365	630.6678753	622.5360546	624.3431259	600.8511993	615.3077695	598.1405924	522.2435988	540.3143115	485.1986376	413.8193222	487.0057089	416.5299291	416.5299291	394.8450738	430.0829637	514.111778	382.1955749	384.9061818	356.896577	431.890035	440.0218557	309.9127238	491.5233871	517.7259206	401.1698233	393.9415382	461.706711	937.8699923	397.5556807	781.5583269	356.896577	322.5622228	282.8066547	321.6586871	307.2021169	393.9415382	379.484968	307.2021169	280.0960478	298.1667606	284.613726	315.3339377	271.964227	327.9834366	245.7616935	317.141009	330.6940435	286.4207973	280.9995834	335.2117217	310.8162595	306.2985813	325.2728297	308.1056526	253.8935143	247.5687648	268.3500845	250.2793717	179.803592	217.7520888	247.5687648	248.4723005	231.3051233	201.4884473	206.0061255	299.0702962	218.6556244	208.7167324	191.5495553	204.1990542	214.1379462	205.1025898	186.1283414	140.9515595	217.7520888	179.803592	188.8389483	191.5495553	160.8293436	142.7586308	223.1733026	170.7682356	199.681376	163.5399505	91.25709944	156.3116654	159.9258079	118.3631686	152.6975228	167.154093	102.0995271	140.0480239	140.0480239	165.3470218	181.6106632	117.4596329	155.4081297	131.9162032	157.215201	142.7586308	106.6172053	148.1798446	81.31820742	124.687918	118.3631686	120.1702399	168.9611643	131.0126675	121.9773111	131.9162032	144.5657021	83.1252787	144.5657021	111.1348835	86.73942125	131.0126675	77.70406487	128.3020606	132.8197388	101.1959915	155.4081297	96.67831327	131.9162032	125.5914537	49.69446009	112.0384191	121.0737755	94.87124199	117.4596329	102.0995271	129.2055962	118.3631686	87.64295689	84.02881434	123.7843824	63.24749466	94.87124199	64.1510303	128.3020606	59.63335211	128.3020606	100.2924558	107.5207409	102.0995271	82.22174306	103.0030627	112.9419548	98.48538455	111.1348835	203.2955186	88.54649253	98.48538455	74.99345796	92.16063508	78.60760051	86.73942125	103.9065984	74.99345796	92.16063508	85.83588561	86.73942125	105.7136697	68.66870849	187.9354127	78.60760051	85.83588561	95.77477763	77.70406487	72.28285104	69.57224413	48.79092445	65.05456594	27.10606914	70.47577977	93.06417072	68.66870849	81.31820742	45.1767819	71.3793154	93.96770636	44.27324626	84.02881434	56.9227452	56.9227452	60.53688775	58.72981647	81.31820742	52.40506701	67.76517285	59.63335211	62.34395902	76.80052923	79.51113615	54.21213828	94.87124199	63.24749466	58.72981647	80.41467179	102.0995271	48.79092445	52.40506701	52.40506701	65.05456594	69.57224413	54.21213828	39.75556807	54.21213828	45.1767819	35.23788988	66.86163721	56.9227452	65.05456594	72.28285104	46.98385318	61.44042339	55.11567392	54.21213828	37.9484968	63.24749466	65.95810158	46.08031754	65.05456594	60.53688775	49.69446009	42.46617499	54.21213828	37.9484968	53.30860264	40.65910371	32.52728297	50.59799573	83.1252787	42.46617499	65.95810158	65.95810158	167.154093	55.11567392	65.05456594	56.9227452	37.04496116	56.9227452	63.24749466	67.76517285	34.33435425	56.9227452	40.65910371	63.24749466	57.82628083	20.78131967	58.72981647	44.27324626	48.79092445	47.88738882	58.72981647	56.01920956	52.40506701	63.24749466	51.50153137	47.88738882	40.65910371	40.65910371	44.27324626	47.88738882	48.79092445	49.69446009	32.52728297	38.85203244	68.66870849	47.88738882	47.88738882	27.10606914	65.05456594	35.23788988	44.27324626	62.34395902	58.72981647	39.75556807	41.56263935	49.69446009	47.88738882	38.85203244	46.08031754	36.14142552	50.59799573	46.98385318	46.08031754	36.14142552	25.29899786	55.11567392	55.11567392	28.91314042	53.30860264	49.69446009	28.91314042	35.23788988	46.98385318	44.27324626	37.9484968	31.62374733	50.59799573	28.00960478	46.98385318	34.33435425	28.91314042	50.59799573	42.46617499	33.43081861	82.22174306	44.27324626	41.56263935	35.23788988	46.08031754	59.63335211	40.65910371	24.39546223	26.2025335	45.1767819	33.43081861	61.44042339	42.46617499	31.62374733	35.23788988	48.79092445	43.36971063	37.9484968	46.08031754	28.00960478	18.07071276	43.36971063	39.75556807	30.72021169	37.04496116	35.23788988	28.00960478	40.65910371	26.2025335	29.81667606	32.52728297	24.39546223	12.64949893	53.30860264	28.91314042	29.81667606	52.40506701	18.9742484	48.79092445	28.00960478	40.65910371	34.33435425	31.62374733	38.85203244	36.14142552	37.04496116	25.29899786	31.62374733	36.14142552	28.00960478	28.00960478	28.91314042	32.52728297	26.2025335	30.72021169	31.62374733	28.91314042	65.95810158	30.72021169	37.9484968	56.01920956	37.9484968	35.23788988	28.00960478	40.65910371	40.65910371	21.68485531	35.23788988	31.62374733	9.03535638	29.81667606	27.10606914	28.91314042	86.73942125	38.85203244	42.46617499	40.65910371	18.9742484	37.9484968	44.27324626	38.85203244	32.52728297	35.23788988	45.1767819	44.27324626	17.16717712	25.29899786	46.08031754	18.9742484	32.52728297	42.46617499	41.56263935	17.16717712	37.9484968	38.85203244	9.938892018	38.85203244	30.72021169	28.91314042	23.49192659	35.23788988	15.36010585	39.75556807	53.30860264	35.23788988	25.29899786	20.78131967	23.49192659	23.49192659	31.62374733	24.39546223	37.9484968	78.60760051	28.00960478	29.81667606	28.00960478	28.91314042	46.08031754	46.98385318	29.81667606	25.29899786	19.87778404	35.23788988	61.44042339	31.62374733	23.49192659	8.131820742	25.29899786	31.62374733	34.33435425	27.10606914	33.43081861	19.87778404	25.29899786	34.33435425	24.39546223	33.43081861	28.91314042	20.78131967	18.9742484	39.75556807	18.9742484	31.62374733	35.23788988	18.07071276	34.33435425	18.07071276	23.49192659	22.58839095	22.58839095	19.87778404	24.39546223	22.58839095	36.14142552	21.68485531	28.00960478	19.87778404	31.62374733	37.04496116	35.23788988	17.16717712	24.39546223	32.52728297	21.68485531	16.26364148	32.52728297	27.10606914	33.43081861	21.68485531	8.131820742	23.49192659	14.45657021	27.10606914	18.07071276	28.91314042	22.58839095	23.49192659	37.04496116	29.81667606	30.72021169	15.36010585	31.62374733	40.65910371	20.78131967	24.39546223	23.49192659	33.43081861	25.29899786	20.78131967	35.23788988	30.72021169	24.39546223	18.9742484	28.91314042	20.78131967	37.04496116	18.07071276	17.16717712	33.43081861	23.49192659	17.16717712	23.49192659	26.2025335	24.39546223	26.2025335	27.10606914	34.33435425	18.07071276	45.1767819	84.02881434	37.04496116	19.87778404	17.16717712	34.33435425	34.33435425	21.68485531	9.938892018	39.75556807	21.68485531	14.45657021	19.87778404	19.87778404	17.16717712	19.87778404	24.39546223	41.56263935	19.87778404	27.10606914	15.36010585	11.74596329	13.55303457	21.68485531	24.39546223	35.23788988	19.87778404	20.78131967	20.78131967	27.10606914	20.78131967	24.39546223	19.87778404	24.39546223	21.68485531	18.07071276	33.43081861	21.68485531	15.36010585	10.84242766	30.72021169	41.56263935	37.04496116	18.9742484	18.07071276	21.68485531	17.16717712	16.26364148	25.29899786	10.84242766	17.16717712	22.58839095	20.78131967	17.16717712	9.938892018	30.72021169	19.87778404	23.49192659	18.07071276	20.78131967	18.9742484	18.07071276	14.45657021	16.26364148	19.87778404	26.2025335	16.26364148	20.78131967	18.07071276	18.07071276	28.00960478	23.49192659	20.78131967	8.131820742	26.2025335	23.49192659	10.84242766	21.68485531	16.26364148	17.16717712	18.07071276	21.68485531	17.16717712	27.10606914	21.68485531	12.64949893	26.2025335	18.07071276	19.87778404	18.9742484	16.26364148	36.14142552	15.36010585	8.131820742	21.68485531	24.39546223	27.10606914	16.26364148	20.78131967	13.55303457	16.26364148	17.16717712	21.68485531	13.55303457	19.87778404	25.29899786	20.78131967	15.36010585	24.39546223	20.78131967	28.00960478	28.91314042	19.87778404	18.9742484	9.03535638	28.91314042	16.26364148	20.78131967	26.2025335	23.49192659	16.26364148	13.55303457	18.07071276	14.45657021	12.64949893	14.45657021	18.07071276	17.16717712	10.84242766	18.9742484	13.55303457	13.55303457	17.16717712	18.9742484	19.87778404	14.45657021	11.74596329	14.45657021	18.9742484	13.55303457	18.07071276	9.03535638	11.74596329	20.78131967	13.55303457	14.45657021	13.55303457	17.16717712	17.16717712	12.64949893	22.58839095	17.16717712	23.49192659	10.84242766	10.84242766	20.78131967	16.26364148	15.36010585	18.9742484	18.9742484	20.78131967	22.58839095	21.68485531	22.58839095	10.84242766	46.08031754	28.00960478	16.26364148	14.45657021	25.29899786	26.2025335	14.45657021	24.39546223	15.36010585	8.131820742	16.26364148	35.23788988	14.45657021	10.84242766	15.36010585	24.39546223	12.64949893	23.49192659	33.43081861	16.26364148	5.421213828	8.131820742	19.87778404	18.07071276	25.29899786	18.9742484	11.74596329	28.00960478	24.39546223	17.16717712	9.938892018	27.10606914	26.2025335	11.74596329	15.36010585	4.51767819	15.36010585	22.58839095	12.64949893	27.10606914	19.87778404	12.64949893	18.07071276	10.84242766	17.16717712	13.55303457	12.64949893	7.228285104	12.64949893	11.74596329	20.78131967	18.07071276	17.16717712	8.131820742	17.16717712	13.55303457	17.16717712	18.9742484	17.16717712	10.84242766	9.03535638	15.36010585	20.78131967	17.16717712	11.74596329	11.74596329	44.27324626	11.74596329	15.36010585	14.45657021	20.78131967	19.87778404	16.26364148	3.614142552	13.55303457	16.26364148	13.55303457	18.9742484	18.9742484	18.9742484	17.16717712	17.16717712	12.64949893	15.36010585	14.45657021	19.87778404	12.64949893	15.36010585	18.9742484	24.39546223	16.26364148	6.324749466	14.45657021	5.421213828	22.58839095	12.64949893	18.9742484	14.45657021	27.10606914	12.64949893	11.74596329	14.45657021	11.74596329	14.45657021	11.74596329	13.55303457	11.74596329	10.84242766	13.55303457	9.03535638	7.228285104	11.74596329	17.16717712	6.324749466	15.36010585	18.07071276	11.74596329	14.45657021	16.26364148	16.26364148	19.87778404	9.938892018	4.51767819	0	5.421213828	11.74596329	23.49192659	17.16717712	39.75556807	4.51767819	10.84242766	6.324749466	18.9742484	14.45657021	12.64949893	9.03535638	15.36010585	18.9742484	14.45657021	20.78131967	6.324749466	10.84242766	13.55303457	19.87778404	15.36010585	9.03535638	6.324749466	12.64949893	13.55303457	12.64949893	7.228285104	16.26364148	6.324749466	16.26364148	13.55303457	11.74596329	7.228285104	10.84242766	15.36010585	18.07071276	12.64949893	14.45657021	14.45657021	11.74596329	6.324749466	11.74596329	9.03535638	14.45657021	16.26364148	12.64949893	18.07071276	14.45657021	13.55303457	21.68485531	18.07071276	9.938892018	12.64949893	16.26364148	13.55303457	14.45657021	26.2025335	20.78131967	15.36010585	13.55303457	9.938892018	39.75556807	9.938892018	11.74596329	3.614142552	13.55303457	9.938892018	8.131820742	9.938892018	11.74596329	20.78131967	6.324749466	22.58839095	15.36010585
HM031	0.231513297	0.66104663	0.336377607	0.007948508	4566.123761	4389.915795	3655.416265	3524.159311	2035.381806	1812.424789	2260.136865	1979.642552	1772.867898	1423.149028	1195.696909	1367.409774	1488.777505	1388.087239	934.0820216	1046.459551	1250.537143	1326.953863	918.7986776	1001.508539	932.2839811	944.8702644	811.8152699	794.7338855	842.3819579	1277.50775	711.1250039	844.1799983	851.3721602	744.3887525	801.9260474	1038.368369	775.8544606	704.8318623	748.8838537	694.0436195	584.3631511	550.2003823	582.5651107	532.2199776	573.5749083	532.2199776	535.8160586	467.4905209	485.4709255	444.1159949	475.581703	450.4091365	368.5982953	456.7022781	507.9464314	422.5395093	384.7806595	381.1845786	395.5689023	469.2885614	428.8326509	455.8032579	431.5297116	434.2267723	408.1551856	335.3345467	465.6924804	365.9012346	416.2463676	355.1129918	335.3345467	327.2433646	342.5267086	338.0316074	333.5365063	291.2825553	330.8394456	351.5169109	285.8884339	309.26296	307.4649195	302.0707981	213.9668153	294.8786363	315.5561016	259.8168472	305.666879	299.3737374	284.0903935	331.7384658	234.6442807	349.7188704	299.3737374	226.5530986	679.6592958	215.7648558	254.4227258	254.4227258	217.5628963	266.1099888	200.4815118	185.1981679	231.0481998	204.976613	128.5598932	184.2991477	254.4227258	213.0677951	241.8364425	213.0677951	206.7746535	206.7746535	182.5011072	185.1981679	200.4815118	182.5011072	192.3903298	193.28935	194.1883702	165.4197228	175.3089453	174.4099251	178.9050263	153.7324598	155.5305002	218.4619165	147.4393181	149.2373586	142.944217	204.0775928	120.4687112	141.1461765	132.1559742	135.7520551	169.0158037	110.5794886	127.660873	128.5598932	117.7716505	131.2569539	157.3285407	147.4393181	169.0158037	117.7716505	99.79124581	145.6412777	151.9344193	154.63148	104.286347	127.660873	95.29614464	112.3775291	118.6706707	188.7942488	102.4883065	109.6804684	114.1755695	119.5696909	138.4491158	153.7324598	101.5892863	107.8824279	134.8530349	181.602087	122.2667516	126.7618528	138.4491158	104.286347	91.70006371	96.19516488	101.5892863	123.1657719	98.89222557	131.2569539	115.97361	73.71965906	86.30594232	77.31573999	96.19516488	112.3775291	102.4883065	105.1853672	86.30594232	85.40692209	93.49810418	89.90202325	88.10398278	96.19516488	77.31573999	68.32553767	94.39712441	115.97361	103.3873267	71.9216186	80.91182092	82.70986139	111.4785088	71.02259837	62.93141627	113.2765493	102.4883065	90.80104348	107.8824279	87.20496255	97.09418511	63.83043651	94.39712441	71.02259837	97.09418511	39.55689023	90.80104348	51.24415325	75.51769953	64.72945674	72.82063883	81.81084116	71.02259837	91.70006371	75.51769953	64.72945674	45.85003186	50.34513302	65.62847697	59.33533534	66.5274972	68.32553767	60.23435558	72.82063883	70.12357813	79.11378046	73.71965906	68.32553767	64.72945674	64.72945674	80.91182092	55.73925441	64.72945674	90.80104348	54.84023418	84.50790185	53.94121395	60.23435558	66.5274972	39.55689023	22.47550581	45.85003186	65.62847697	47.64807232	65.62847697	53.04219372	85.40692209	53.94121395	63.83043651	62.93141627	62.03239604	77.31573999	41.35493069	36.85982953	72.82063883	69.2245579	51.24415325	65.62847697	35.06178907	63.83043651	33.2637486	61.13337581	71.9216186	50.34513302	45.85003186	59.33533534	53.04219372	10.78824279	45.85003186	48.54709255	73.71965906	48.54709255	47.64807232	62.03239604	48.54709255	50.34513302	55.73925441	53.94121395	51.24415325	41.35493069	47.64807232	76.41671976	42.25395093	42.25395093	55.73925441	53.04219372	64.72945674	52.14317348	48.54709255	53.94121395	44.95101162	49.44611279	51.24415325	46.74905209	35.9608093	59.33533534	50.34513302	36.85982953	44.05199139	56.63827465	48.54709255	50.34513302	26.97060697	39.55689023	67.42651744	38.65787	44.95101162	48.54709255	62.93141627	50.34513302	48.54709255	50.34513302	54.84023418	37.75884976	41.35493069	39.55689023	61.13337581	33.2637486	38.65787	34.16276883	41.35493069	40.45591046	44.05199139	61.13337581	40.45591046	40.45591046	42.25395093	48.54709255	58.43631511	27.86962721	59.33533534	48.54709255	54.84023418	72.82063883	41.35493069	46.74905209	43.15297116	46.74905209	28.76864744	58.43631511	44.05199139	22.47550581	46.74905209	57.53729488	34.16276883	39.55689023	45.85003186	54.84023418	42.25395093	40.45591046	42.25395093	38.65787	37.75884976	51.24415325	32.36472837	38.65787	35.9608093	44.05199139	61.13337581	45.85003186	39.55689023	36.85982953	44.05199139	49.44611279	29.66766767	44.05199139	26.97060697	50.34513302	29.66766767	35.9608093	32.36472837	27.86962721	35.9608093	35.06178907	42.25395093	26.97060697	37.75884976	39.55689023	28.76864744	25.17256651	32.36472837	27.86962721	28.76864744	35.9608093	45.85003186	48.54709255	44.05199139	44.05199139	34.16276883	35.06178907	40.45591046	42.25395093	35.06178907	26.07158674	35.9608093	44.05199139	41.35493069	34.16276883	31.46570814	48.54709255	35.06178907	26.97060697	26.07158674	34.16276883	25.17256651	41.35493069	43.15297116	34.16276883	33.2637486	32.36472837	35.9608093	17.08138442	34.16276883	29.66766767	30.5666879	41.35493069	36.85982953	37.75884976	39.55689023	53.04219372	36.85982953	35.9608093	60.23435558	29.66766767	28.76864744	26.07158674	26.07158674	29.66766767	28.76864744	20.67746535	40.45591046	41.35493069	25.17256651	37.75884976	30.5666879	26.07158674	19.77844511	50.34513302	26.97060697	29.66766767	26.97060697	31.46570814	27.86962721	12.58628325	32.36472837	43.15297116	44.95101162	37.75884976	14.38432372	45.85003186	26.07158674	28.76864744	22.47550581	24.27354628	26.07158674	28.76864744	31.46570814	30.5666879	32.36472837	38.65787	34.16276883	21.57648558	25.17256651	28.76864744	21.57648558	26.07158674	35.9608093	50.34513302	21.57648558	34.16276883	26.07158674	27.86962721	33.2637486	32.36472837	28.76864744	44.95101162	28.76864744	35.06178907	43.15297116	41.35493069	35.9608093	18.87942488	26.07158674	44.05199139	35.06178907	25.17256651	32.36472837	34.16276883	21.57648558	31.46570814	33.2637486	33.2637486	27.86962721	35.06178907	26.97060697	21.57648558	30.5666879	29.66766767	36.85982953	22.47550581	25.17256651	17.98040465	22.47550581	19.77844511	36.85982953	16.18236418	25.17256651	35.06178907	25.17256651	26.97060697	29.66766767	2.697060697	26.97060697	10.78824279	22.47550581	18.87942488	26.07158674	36.85982953	30.5666879	26.07158674	32.36472837	23.37452604	29.66766767	28.76864744	32.36472837	35.06178907	16.18236418	23.37452604	27.86962721	32.36472837	29.66766767	35.06178907	22.47550581	16.18236418	30.5666879	27.86962721	39.55689023	35.9608093	20.67746535	27.86962721	38.65787	39.55689023	16.18236418	19.77844511	37.75884976	26.97060697	33.2637486	27.86962721	19.77844511	16.18236418	44.05199139	36.85982953	27.86962721	26.07158674	21.57648558	23.37452604	16.18236418	30.5666879	17.08138442	23.37452604	26.97060697	24.27354628	23.37452604	26.07158674	26.07158674	26.97060697	18.87942488	20.67746535	18.87942488	26.97060697	38.65787	20.67746535	23.37452604	15.28334395	31.46570814	19.77844511	34.16276883	28.76864744	22.47550581	23.37452604	39.55689023	18.87942488	18.87942488	32.36472837	24.27354628	29.66766767	37.75884976	32.36472837	17.98040465	26.07158674	14.38432372	33.2637486	33.2637486	24.27354628	22.47550581	21.57648558	21.57648558	29.66766767	26.07158674	28.76864744	18.87942488	26.97060697	16.18236418	28.76864744	25.17256651	25.17256651	17.08138442	19.77844511	21.57648558	25.17256651	22.47550581	21.57648558	27.86962721	25.17256651	8.091182092	21.57648558	37.75884976	22.47550581	21.57648558	15.28334395	25.17256651	26.07158674	29.66766767	19.77844511	19.77844511	13.48530349	13.48530349	25.17256651	17.98040465	8.990202325	13.48530349	14.38432372	17.98040465	22.47550581	21.57648558	25.17256651	17.98040465	37.75884976	28.76864744	26.07158674	14.38432372	21.57648558	26.97060697	10.78824279	25.17256651	15.28334395	18.87942488	22.47550581	25.17256651	20.67746535	29.66766767	21.57648558	25.17256651	15.28334395	17.08138442	34.16276883	19.77844511	22.47550581	19.77844511	14.38432372	18.87942488	15.28334395	15.28334395	21.57648558	22.47550581	13.48530349	26.07158674	12.58628325	22.47550581	17.08138442	29.66766767	17.98040465	19.77844511	17.08138442	28.76864744	14.38432372	16.18236418	17.08138442	21.57648558	14.38432372	19.77844511	25.17256651	18.87942488	15.28334395	16.18236418	22.47550581	21.57648558	12.58628325	21.57648558	22.47550581	31.46570814	17.08138442	17.98040465	16.18236418	17.98040465	19.77844511	26.07158674	26.07158674	32.36472837	17.98040465	13.48530349	17.98040465	16.18236418	16.18236418	19.77844511	22.47550581	19.77844511	27.86962721	13.48530349	26.97060697	23.37452604	17.98040465	21.57648558	14.38432372	27.86962721	6.293141627	24.27354628	14.38432372	24.27354628	17.08138442	21.57648558	23.37452604	12.58628325	14.38432372	17.98040465	12.58628325	17.98040465	21.57648558	13.48530349	33.2637486	19.77844511	16.18236418	26.97060697	26.07158674	12.58628325	20.67746535	18.87942488	17.08138442	14.38432372	12.58628325	9.889222557	10.78824279	15.28334395	10.78824279	14.38432372	15.28334395	20.67746535	21.57648558	18.87942488	18.87942488	1.798040465	17.98040465	21.57648558	14.38432372	22.47550581	16.18236418	15.28334395	17.98040465	18.87942488	26.97060697	18.87942488	21.57648558	21.57648558	25.17256651	16.18236418	12.58628325	10.78824279	16.18236418	24.27354628	21.57648558	9.889222557	14.38432372	12.58628325	18.87942488	18.87942488	18.87942488	15.28334395	14.38432372	19.77844511	23.37452604	16.18236418	22.47550581	20.67746535	19.77844511	16.18236418	18.87942488	6.293141627	17.08138442	14.38432372	16.18236418	18.87942488	8.091182092	15.28334395	22.47550581	17.98040465	19.77844511	13.48530349	21.57648558	20.67746535	26.07158674	9.889222557	12.58628325	18.87942488	17.08138442	21.57648558	20.67746535	17.98040465	14.38432372	8.091182092	17.98040465	14.38432372	19.77844511	17.08138442	10.78824279	23.37452604	16.18236418	16.18236418	15.28334395	17.98040465	26.97060697	17.98040465	19.77844511	19.77844511	23.37452604	21.57648558	19.77844511	26.07158674	17.98040465	10.78824279	15.28334395	17.08138442	15.28334395	9.889222557	17.98040465	18.87942488	10.78824279	11.68726302	19.77844511	1.798040465	9.889222557	13.48530349	21.57648558	20.67746535	17.98040465	17.98040465	14.38432372	11.68726302	13.48530349	8.990202325	7.19216186	12.58628325	14.38432372	21.57648558	22.47550581	19.77844511	15.28334395	15.28334395	19.77844511	16.18236418	7.19216186	8.091182092	13.48530349	12.58628325	17.98040465	20.67746535	12.58628325	19.77844511	17.98040465	15.28334395	17.08138442	8.990202325	7.19216186	19.77844511	21.57648558	11.68726302	10.78824279	20.67746535	9.889222557	11.68726302	11.68726302	17.08138442	13.48530349	17.08138442	12.58628325	17.08138442	16.18236418	15.28334395	14.38432372	12.58628325	16.18236418	8.990202325	9.889222557	9.889222557	6.293141627	19.77844511	20.67746535	23.37452604	19.77844511	19.77844511	17.98040465	13.48530349	6.293141627	28.76864744	17.08138442	10.78824279	18.87942488	18.87942488	4.495101162	21.57648558	18.87942488	12.58628325	16.18236418	16.18236418
HM033	0.193876092	0.591942759	0.319991433	0.008362525	5783.447633	5139.389796	3662.152946	4461.34244	2148.311997	2070.746169	1682.045499	2483.849571	1892.083305	1695.118391	1374.396763	1153.900643	1384.855077	1282.886515	515.0719637	1103.352125	847.9949588	855.8386943	1019.685613	755.6131853	826.2068047	806.1617029	861.9393774	1001.383564	976.1093051	750.3840283	816.6200168	931.6614707	824.4637523	819.2345953	481.9539694	730.3389265	705.9361939	635.3425745	773.0437086	757.3562376	854.9671681	680.6619351	561.2628504	516.815016	658.8737809	692.8633014	635.3425745	461.9088676	403.5166145	398.2874575	432.276978	463.6519199	497.6414404	453.1936059	377.3708296	360.8118324	394.8013529	383.4715127	511.585859	561.2628504	350.3535184	371.2701464	555.1621673	480.2109171	498.5129665	449.7075013	393.9298267	270.1731112	356.4542016	457.5512368	355.5826754	332.9229951	427.047821	354.7111493	400.902036	308.5202625	260.5863234	377.3708296	331.1799428	307.6487363	312.0063672	325.0792596	305.0341578	280.6314252	351.2250446	356.4542016	277.1453206	325.9507858	204.8086488	348.6104661	247.5134309	266.6870066	332.9229951	197.8364395	193.4788087	201.3225442	261.4578496	291.9612654	217.0100151	350.3535184	292.8327915	237.9266431	223.1106983	276.2737944	284.989056	217.8815413	253.6141141	178.6628639	231.82596	253.6141141	270.1731112	283.2460037	141.1872388	226.596803	198.7079657	210.0378058	235.3120646	156.0031836	157.7462359	210.0378058	150.7740266	192.6072825	139.4441864	132.4719771	175.1767592	169.9476022	153.3886051	153.3886051	156.8747097	149.0309743	135.0865556	169.9476022	193.4788087	115.0414538	187.3781255	122.0136631	167.3330237	165.5899714	122.0136631	96.73940434	166.4614976	135.9580818	95.86787818	135.0865556	142.0587649	108.9407707	162.9753929	156.0031836	109.8122968	133.3435033	101.9685613	166.4614976	114.1699276	128.1143463	138.5726603	81.05193337	158.6177621	141.1872388	168.2045499	89.76719502	126.371294	160.3608144	143.8018173	110.683823	105.454666	98.48245667	126.371294	58.39225307	96.73940434	112.4268753	137.7011341	120.2706108	93.25329968	92.38177352	74.07972405	122.8851893	65.36446239	88.89566886	68.85056705	122.0136631	74.95125021	115.0414538	94.99635201	74.07972405	94.12482585	82.7949857	115.91298	129.8573986	157.7462359	73.20819788	106.3261922	94.99635201	8.715261653	80.1804072	107.1977183	113.2984015	83.66651186	90.63872119	87.15261653	113.2984015	102.8400875	110.683823	73.20819788	81.05193337	109.8122968	81.92345953	106.3261922	67.10751472	47.93393909	41.83325593	59.26377924	56.64920074	103.7116137	69.72209322	74.95125021	61.00683157	60.1353054	78.43735487	56.64920074	54.03462225	41.83325593	39.21867744	62.7498839	69.72209322	80.1804072	41.83325593	72.33667172	58.39225307	71.46514555	95.86787818	88.02414269	66.23598856	53.16309608	64.49293623	51.42004375	50.54851758	78.43735487	93.25329968	56.64920074	67.10751472	35.73257278	85.40956419	47.93393909	61.87835773	32.24646811	54.90614841	58.39225307	33.98952044	59.26377924	85.40956419	68.85056705	100.225509	87.15261653	60.1353054	69.72209322	67.10751472	47.06241292	62.7498839	94.12482585	29.63188962	65.36446239	73.20819788	41.83325593	70.59361939	70.59361939	62.7498839	67.97904089	50.54851758	37.47562511	69.72209322	65.36446239	23.53120646	82.7949857	74.07972405	53.16309608	62.7498839	66.23598856	61.87835773	44.44783443	54.03462225	33.98952044	66.23598856	51.42004375	51.42004375	55.77767458	41.83325593	53.16309608	18.30204947	43.57630826	48.80546525	50.54851758	59.26377924	45.31936059	43.57630826	65.36446239	65.36446239	52.29156992	49.67699142	50.54851758	52.29156992	51.42004375	46.19088676	72.33667172	54.90614841	54.90614841	48.80546525	40.0902036	34.86104661	49.67699142	36.60409894	61.87835773	31.37494195	41.83325593	47.06241292	53.16309608	61.00683157	47.06241292	60.1353054	50.54851758	40.96172977	28.76036345	51.42004375	67.10751472	48.80546525	54.90614841	47.93393909	38.34715127	44.44783443	54.90614841	40.96172977	51.42004375	47.06241292	61.00683157	27.01731112	33.98952044	30.50341578	35.73257278	35.73257278	56.64920074	49.67699142	33.11799428	52.29156992	33.98952044	37.47562511	45.31936059	64.49293623	45.31936059	59.26377924	37.47562511	38.34715127	43.57630826	45.31936059	63.62141006	61.87835773	38.34715127	28.76036345	46.19088676	46.19088676	37.47562511	42.7047821	51.42004375	35.73257278	44.44783443	72.33667172	39.21867744	33.98952044	53.16309608	44.44783443	36.60409894	38.34715127	32.24646811	56.64920074	39.21867744	50.54851758	31.37494195	29.63188962	40.96172977	27.88883729	15.68747097	35.73257278	41.83325593	34.86104661	35.73257278	32.24646811	36.60409894	15.68747097	49.67699142	28.76036345	25.27425879	38.34715127	53.16309608	33.11799428	43.57630826	42.7047821	38.34715127	51.42004375	42.7047821	34.86104661	35.73257278	32.24646811	48.80546525	47.93393909	22.6596803	41.83325593	31.37494195	29.63188962	40.96172977	49.67699142	39.21867744	33.98952044	29.63188962	58.39225307	31.37494195	37.47562511	60.1353054	7.843735487	27.88883729	27.88883729	34.86104661	27.01731112	18.30204947	37.47562511	47.93393909	31.37494195	28.76036345	37.47562511	26.14578496	40.0902036	40.0902036	53.16309608	24.40273263	29.63188962	28.76036345	33.98952044	17.43052331	35.73257278	36.60409894	40.0902036	44.44783443	31.37494195	40.96172977	27.01731112	26.14578496	27.88883729	39.21867744	37.47562511	25.27425879	29.63188962	33.98952044	46.19088676	33.11799428	33.98952044	25.27425879	26.14578496	20.91662797	43.57630826	28.76036345	27.88883729	11.32984015	21.78815413	46.19088676	23.53120646	26.14578496	48.80546525	42.7047821	27.01731112	33.98952044	21.78815413	37.47562511	32.24646811	33.11799428	25.27425879	14.81594481	33.98952044	38.34715127	39.21867744	36.60409894	36.60409894	27.01731112	34.86104661	40.0902036	24.40273263	33.11799428	35.73257278	31.37494195	31.37494195	25.27425879	29.63188962	24.40273263	31.37494195	16.55899714	27.01731112	27.01731112	38.34715127	19.17357564	35.73257278	49.67699142	20.0451018	24.40273263	27.01731112	20.91662797	27.88883729	38.34715127	27.01731112	45.31936059	28.76036345	35.73257278	29.63188962	16.55899714	32.24646811	13.07289248	22.6596803	21.78815413	23.53120646	24.40273263	17.43052331	34.86104661	27.88883729	25.27425879	21.78815413	30.50341578	23.53120646	17.43052331	40.96172977	25.27425879	38.34715127	21.78815413	20.0451018	32.24646811	26.14578496	41.83325593	33.11799428	24.40273263	20.91662797	21.78815413	25.27425879	41.83325593	31.37494195	33.98952044	24.40273263	34.86104661	27.88883729	25.27425879	29.63188962	20.91662797	18.30204947	13.94441864	22.6596803	27.01731112	17.43052331	35.73257278	27.88883729	22.6596803	24.40273263	25.27425879	23.53120646	26.14578496	20.0451018	21.78815413	38.34715127	32.24646811	32.24646811	15.68747097	33.98952044	29.63188962	28.76036345	16.55899714	27.01731112	17.43052331	17.43052331	20.0451018	21.78815413	26.14578496	28.76036345	17.43052331	20.0451018	24.40273263	25.27425879	32.24646811	25.27425879	12.20136631	22.6596803	34.86104661	25.27425879	13.94441864	33.98952044	30.50341578	34.86104661	20.0451018	17.43052331	36.60409894	23.53120646	12.20136631	27.01731112	17.43052331	2.614578496	20.0451018	20.0451018	20.91662797	33.98952044	23.53120646	31.37494195	30.50341578	23.53120646	29.63188962	30.50341578	19.17357564	23.53120646	13.07289248	30.50341578	33.11799428	17.43052331	24.40273263	20.0451018	17.43052331	25.27425879	18.30204947	13.94441864	32.24646811	16.55899714	19.17357564	27.88883729	19.17357564	24.40273263	20.91662797	24.40273263	15.68747097	13.94441864	21.78815413	15.68747097	15.68747097	20.91662797	24.40273263	27.01731112	19.17357564	17.43052331	24.40273263	18.30204947	29.63188962	20.91662797	25.27425879	15.68747097	16.55899714	26.14578496	23.53120646	26.14578496	23.53120646	22.6596803	20.91662797	25.27425879	19.17357564	13.07289248	16.55899714	13.07289248	30.50341578	16.55899714	21.78815413	20.0451018	10.45831398	39.21867744	20.0451018	17.43052331	18.30204947	26.14578496	20.91662797	14.81594481	32.24646811	17.43052331	8.715261653	16.55899714	20.0451018	20.91662797	14.81594481	31.37494195	15.68747097	17.43052331	14.81594481	16.55899714	20.91662797	8.715261653	16.55899714	11.32984015	11.32984015	15.68747097	20.0451018	27.01731112	20.91662797	29.63188962	16.55899714	25.27425879	27.01731112	13.94441864	17.43052331	18.30204947	20.91662797	22.6596803	13.07289248	22.6596803	20.91662797	13.07289248	13.94441864	15.68747097	20.91662797	18.30204947	22.6596803	16.55899714	32.24646811	22.6596803	14.81594481	17.43052331	19.17357564	17.43052331	20.0451018	28.76036345	12.20136631	21.78815413	25.27425879	13.07289248	12.20136631	64.49293623	22.6596803	22.6596803	26.14578496	17.43052331	14.81594481	10.45831398	16.55899714	13.07289248	25.27425879	16.55899714	15.68747097	17.43052331	10.45831398	13.94441864	12.20136631	16.55899714	26.14578496	20.91662797	15.68747097	21.78815413	15.68747097	21.78815413	27.88883729	19.17357564	14.81594481	13.07289248	20.0451018	23.53120646	14.81594481	27.01731112	17.43052331	19.17357564	9.586787818	10.45831398	13.94441864	15.68747097	20.0451018	20.91662797	15.68747097	20.91662797	15.68747097	23.53120646	17.43052331	15.68747097	18.30204947	17.43052331	16.55899714	16.55899714	13.94441864	14.81594481	9.586787818	24.40273263	13.07289248	13.94441864	11.32984015	12.20136631	25.27425879	20.91662797	32.24646811	13.94441864	22.6596803	14.81594481	6.972209322	21.78815413	6.972209322	12.20136631	18.30204947	16.55899714	16.55899714	5.229156992	17.43052331	17.43052331	18.30204947	12.20136631	22.6596803	15.68747097	10.45831398	35.73257278	19.17357564	34.86104661	22.6596803	13.94441864	14.81594481	10.45831398	12.20136631	8.715261653	12.20136631	22.6596803	20.0451018	13.07289248	8.715261653	21.78815413	14.81594481	8.715261653	12.20136631	13.07289248	11.32984015	15.68747097	13.07289248	21.78815413	11.32984015	22.6596803	11.32984015	15.68747097	21.78815413	14.81594481	10.45831398	13.07289248	14.81594481	15.68747097	27.88883729	29.63188962	6.972209322	32.24646811	13.07289248	13.07289248	20.91662797	6.100683157	20.91662797	21.78815413	13.94441864	8.715261653	0	18.30204947	9.586787818	18.30204947	23.53120646	7.843735487	15.68747097	13.94441864	9.586787818	13.94441864	11.32984015	9.586787818	8.715261653	11.32984015	11.32984015	9.586787818	21.78815413	14.81594481	18.30204947	12.20136631	11.32984015	10.45831398	19.17357564	9.586787818	13.07289248	12.20136631	17.43052331	6.100683157	19.17357564	19.17357564	12.20136631	11.32984015	10.45831398	19.17357564	24.40273263	16.55899714	12.20136631	5.229156992	13.94441864	9.586787818	15.68747097	17.43052331	12.20136631	16.55899714	12.20136631	8.715261653	14.81594481	13.07289248	6.100683157	13.07289248	17.43052331	12.20136631	10.45831398	9.586787818	13.94441864	19.17357564	5.229156992	7.843735487	12.20136631	14.81594481	19.17357564	20.0451018	12.20136631	16.55899714	13.07289248	11.32984015	7.843735487	24.40273263	11.32984015	8.715261653	21.78815413	11.32984015	7.843735487	7.843735487	17.43052331
HM034	0.149016661	0.480516661	0.302207561	0.008278373	3950.718739	4178.181848	4220.519872	3621.146279	2315.308797	2026.414045	2076.223485	1964.982403	1615.486167	1537.451377	1362.288181	1361.458023	1540.772007	1459.416588	1162.220264	1251.047098	854.2318938	1095.807677	962.9825042	1041.847451	914.833379	971.2840775	865.8540965	865.0239391	789.479622	1303.34701	889.9286591	832.6478032	728.8781368	755.4431714	1001.169741	931.4365256	782.008206	748.8019128	786.1589927	586.0910758	654.9941343	632.5798864	524.6594333	527.1499053	490.6229827	470.6992068	523.829276	507.2261294	470.6992068	542.9228946	419.2294523	493.9436121	395.1548897	423.3802389	531.300692	411.7580363	372.7406417	430.0214976	386.023159	440.8135429	467.3785775	422.5500816	323.7613592	423.3802389	381.042215	344.5152925	397.6453617	430.0214976	407.6072496	364.4390684	393.494575	272.2916046	377.7215857	292.2153806	424.2103963	340.3645058	394.3247323	305.4978979	294.7058526	338.7041911	271.4614473	273.121762	262.3297167	268.140818	314.6296285	274.7820766	356.1374951	256.5186153	273.121762	280.593178	190.9361862	311.3089992	249.0471994	200.0679168	212.5202768	260.669402	214.1805915	272.2916046	232.4440527	244.8964127	240.7456261	173.5028822	254.8583007	220.8218501	286.4042793	224.1424794	239.0853114	215.0107488	205.8790181	213.3504341	184.2949275	205.0488608	243.236098	193.4266582	169.3520956	218.3313781	224.9726368	210.0298048	168.5219382	189.2758715	114.5617117	172.6727249	212.5202768	231.6138954	207.5393328	185.9552422	159.3902076	147.768005	170.1822529	165.2013089	156.8997356	123.6934424	112.901397	182.6346129	118.7124984	140.296589	120.372813	121.2029704	146.9378476	156.8997356	184.2949275	172.6727249	144.4473756	93.80777843	111.2410824	156.8997356	96.29825042	144.4473756	101.2791944	119.5426557	167.6917809	129.5045437	121.2029704	161.8806796	117.0521837	112.0712397	130.334701	92.9776211	107.0902957	127.0140717	127.844229	115.391869	83.01573312	151.0886343	117.0521837	132.825173	106.2601384	81.35541846	71.39353048	91.31730643	111.2410824	122.0331277	130.334701	153.5791063	103.7696664	102.1093517	83.01573312	111.2410824	93.80777843	104.5998237	96.29825042	109.5807677	107.0902957	83.01573312	92.9776211	123.6934424	107.0902957	94.63793576	80.52526113	63.9221145	97.12840775	95.46809309	273.9519193	91.31730643	87.16651978	83.01573312	107.9204531	92.14746376	95.46809309	99.61887975	85.50620511	92.14746376	81.35541846	72.22368782	63.9221145	72.22368782	72.22368782	67.24274383	85.50620511	61.43164251	63.9221145	90.4871491	58.11101318	88.82683444	78.03478913	64.75227183	73.05384515	74.71415981	100.4490371	82.18557579	59.77132785	61.43164251	87.99667711	56.45069852	58.94117052	59.77132785	59.77132785	78.03478913	92.14746376	65.58242917	51.46975454	73.05384515	78.03478913	76.37447447	82.18557579	58.11101318	51.46975454	60.60148518	70.56337315	70.56337315	61.43164251	137.806117	72.22368782	68.07290116	39.01739457	103.7696664	72.22368782	46.48881055	58.94117052	64.75227183	51.46975454	58.94117052	81.35541846	50.6395972	63.9221145	60.60148518	80.52526113	47.31896788	60.60148518	58.11101318	42.33802389	48.14912521	53.96022653	69.73321582	45.65865322	63.09195717	75.54431714	56.45069852	45.65865322	71.39353048	36.52692257	34.86660791	44.82849589	55.62054119	61.43164251	62.26179984	66.4125865	54.79038386	63.09195717	47.31896788	36.52692257	43.16818122	48.97928254	47.31896788	60.60148518	35.69676524	70.56337315	50.6395972	49.80943987	60.60148518	58.11101318	45.65865322	52.29991187	75.54431714	52.29991187	32.37613592	53.96022653	53.96022653	48.14912521	46.48881055	43.99833855	56.45069852	39.01739457	53.96022653	54.79038386	53.1300692	34.03645058	50.6395972	58.94117052	61.43164251	34.03645058	54.79038386	37.3570799	52.29991187	26.5650346	48.97928254	54.79038386	38.18723724	49.80943987	32.37613592	39.01739457	26.5650346	39.01739457	47.31896788	28.22534926	56.45069852	53.96022653	47.31896788	43.16818122	46.48881055	34.03645058	37.3570799	53.96022653	71.39353048	50.6395972	53.1300692	55.62054119	53.1300692	34.03645058	49.80943987	54.79038386	41.50786656	38.18723724	44.82849589	27.39519193	41.50786656	30.71582125	48.97928254	47.31896788	51.46975454	40.67770923	67.24274383	38.18723724	39.8475519	49.80943987	42.33802389	39.8475519	60.60148518	23.24440527	42.33802389	43.16818122	45.65865322	56.45069852	43.16818122	45.65865322	40.67770923	48.97928254	45.65865322	31.54597859	19.92377595	31.54597859	13.2825173	30.71582125	31.54597859	34.86660791	45.65865322	38.18723724	33.20629325	43.99833855	16.60314662	48.97928254	40.67770923	25.73487727	28.22534926	22.41424794	29.88566392	18.26346129	48.14912521	42.33802389	43.16818122	39.01739457	43.16818122	31.54597859	31.54597859	36.52692257	33.20629325	21.58409061	43.99833855	37.3570799	41.50786656	21.58409061	30.71582125	29.88566392	48.14912521	29.88566392	25.73487727	19.09361862	41.50786656	37.3570799	34.03645058	24.90471994	25.73487727	31.54597859	31.54597859	42.33802389	4.150786656	32.37613592	37.3570799	42.33802389	39.01739457	48.14912521	46.48881055	32.37613592	51.46975454	33.20629325	37.3570799	56.45069852	24.07456261	28.22534926	26.5650346	34.86660791	32.37613592	29.88566392	26.5650346	23.24440527	23.24440527	36.52692257	33.20629325	37.3570799	29.05550659	18.26346129	45.65865322	23.24440527	23.24440527	27.39519193	39.8475519	31.54597859	17.43330396	33.20629325	38.18723724	37.3570799	31.54597859	29.05550659	30.71582125	41.50786656	41.50786656	33.20629325	23.24440527	32.37613592	29.05550659	30.71582125	29.88566392	28.22534926	34.86660791	23.24440527	16.60314662	31.54597859	26.5650346	23.24440527	24.07456261	39.01739457	44.82849589	24.90471994	29.88566392	34.03645058	29.05550659	29.88566392	38.18723724	21.58409061	32.37613592	29.88566392	22.41424794	27.39519193	28.22534926	26.5650346	24.07456261	23.24440527	50.6395972	24.90471994	29.88566392	29.88566392	37.3570799	30.71582125	30.71582125	26.5650346	24.07456261	33.20629325	29.05550659	26.5650346	41.50786656	35.69676524	21.58409061	26.5650346	23.24440527	38.18723724	23.24440527	20.75393328	33.20629325	29.88566392	27.39519193	23.24440527	26.5650346	29.05550659	25.73487727	29.05550659	11.62220264	26.5650346	28.22534926	24.07456261	20.75393328	30.71582125	52.29991187	34.03645058	31.54597859	27.39519193	26.5650346	29.05550659	28.22534926	26.5650346	17.43330396	15.77298929	19.92377595	16.60314662	26.5650346	17.43330396	34.03645058	19.09361862	30.71582125	13.2825173	15.77298929	24.90471994	27.39519193	19.92377595	18.26346129	52.29991187	29.88566392	15.77298929	19.09361862	32.37613592	19.09361862	17.43330396	23.24440527	20.75393328	19.92377595	36.52692257	37.3570799	24.90471994	35.69676524	12.45235997	24.90471994	15.77298929	22.41424794	14.11267463	27.39519193	24.90471994	22.41424794	24.90471994	27.39519193	24.90471994	19.09361862	25.73487727	19.09361862	25.73487727	16.60314662	28.22534926	16.60314662	26.5650346	29.05550659	21.58409061	20.75393328	19.09361862	24.90471994	21.58409061	24.90471994	24.07456261	24.90471994	22.41424794	19.92377595	29.88566392	38.18723724	20.75393328	34.03645058	9.961887975	14.11267463	16.60314662	0	21.58409061	19.92377595	35.69676524	13.2825173	17.43330396	23.24440527	27.39519193	29.88566392	12.45235997	18.26346129	21.58409061	17.43330396	9.961887975	19.09361862	14.94283196	24.07456261	24.90471994	33.20629325	19.09361862	29.88566392	18.26346129	17.43330396	24.07456261	13.2825173	38.18723724	21.58409061	22.41424794	13.2825173	29.88566392	24.07456261	39.8475519	27.39519193	13.2825173	30.71582125	23.24440527	22.41424794	19.92377595	22.41424794	18.26346129	16.60314662	30.71582125	21.58409061	21.58409061	39.8475519	17.43330396	11.62220264	21.58409061	18.26346129	26.5650346	18.26346129	19.92377595	22.41424794	24.90471994	17.43330396	21.58409061	23.24440527	24.90471994	14.11267463	13.2825173	22.41424794	24.07456261	19.92377595	13.2825173	19.09361862	11.62220264	17.43330396	21.58409061	14.94283196	14.11267463	17.43330396	23.24440527	16.60314662	35.69676524	19.92377595	28.22534926	29.88566392	34.86660791	23.24440527	20.75393328	20.75393328	21.58409061	12.45235997	17.43330396	17.43330396	14.94283196	19.92377595	23.24440527	13.2825173	29.05550659	24.07456261	25.73487727	20.75393328	23.24440527	10.79204531	24.07456261	23.24440527	24.07456261	17.43330396	23.24440527	16.60314662	10.79204531	18.26346129	15.77298929	22.41424794	19.92377595	14.94283196	32.37613592	13.2825173	12.45235997	19.09361862	19.92377595	19.92377595	21.58409061	19.09361862	14.94283196	17.43330396	13.2825173	23.24440527	14.11267463	15.77298929	33.20629325	17.43330396	22.41424794	77.2046318	26.5650346	24.90471994	19.09361862	19.09361862	24.07456261	26.5650346	24.90471994	14.94283196	23.24440527	11.62220264	17.43330396	17.43330396	18.26346129	18.26346129	19.09361862	19.09361862	14.94283196	17.43330396	12.45235997	14.11267463	21.58409061	16.60314662	23.24440527	18.26346129	15.77298929	22.41424794	10.79204531	19.92377595	14.11267463	24.90471994	29.05550659	24.07456261	15.77298929	16.60314662	16.60314662	16.60314662	15.77298929	26.5650346	13.2825173	29.05550659	24.07456261	18.26346129	16.60314662	13.2825173	11.62220264	16.60314662	18.26346129	20.75393328	21.58409061	11.62220264	14.94283196	14.11267463	19.92377595	19.09361862	15.77298929	12.45235997	19.92377595	11.62220264	9.961887975	12.45235997	17.43330396	18.26346129	13.2825173	20.75393328	16.60314662	6.64125865	24.07456261	19.09361862	21.58409061	7.471415981	9.961887975	15.77298929	32.37613592	12.45235997	16.60314662	12.45235997	20.75393328	24.90471994	14.94283196	16.60314662	18.26346129	27.39519193	21.58409061	16.60314662	14.94283196	14.94283196	18.26346129	10.79204531	16.60314662	17.43330396	15.77298929	19.92377595	11.62220264	17.43330396	14.94283196	14.11267463	10.79204531	19.09361862	19.92377595	16.60314662	23.24440527	17.43330396	14.11267463	12.45235997	15.77298929	16.60314662	27.39519193	15.77298929	6.64125865	17.43330396	19.92377595	14.11267463	14.11267463	4.980943987	6.64125865	9.961887975	10.79204531	17.43330396	25.73487727	8.301573312	18.26346129	9.131730643	46.48881055	20.75393328	14.94283196	15.77298929	11.62220264	22.41424794	12.45235997	16.60314662	14.94283196	14.94283196	18.26346129	9.961887975	20.75393328	14.94283196	16.60314662	8.301573312	19.92377595	14.94283196	9.961887975	24.07456261	27.39519193	13.2825173	11.62220264	14.94283196	8.301573312	11.62220264	14.94283196	23.24440527	30.71582125	9.131730643	14.94283196	13.2825173	16.60314662	14.11267463	23.24440527	11.62220264	13.2825173	14.11267463	6.64125865	13.2825173	10.79204531	14.94283196	10.79204531	14.94283196	24.07456261	13.2825173	14.11267463	9.961887975	17.43330396	18.26346129	18.26346129	11.62220264	16.60314662	3.320629325	18.26346129	15.77298929	12.45235997	16.60314662	19.92377595	14.94283196	6.64125865	12.45235997	33.20629325	9.961887975	6.64125865	25.73487727	4.980943987	16.60314662	13.2825173	16.60314662	11.62220264	14.11267463	12.45235997	17.43330396	10.79204531
HM035	0.109959073	0.41222574	0.282201134	0.008759535	4560.574584	4094.949486	3912.708744	3401.523461	2940.454382	2165.931226	1749.511129	1805.094555	1633.788257	1676.614832	1698.483721	1828.785852	1448.813904	1691.194091	894.8020462	1478.883626	1126.247789	1210.989735	1061.552326	1108.023715	916.6709353	969.5207506	816.4385268	917.582139	1024.192973	1265.661957	923.960565	686.1363959	647.8658399	858.3538976	490.2275976	713.4725073	857.4426939	729.8741741	789.1024155	775.4343598	663.3563031	639.6650065	625.0857471	585.9039875	635.108988	581.3479689	492.9612087	503.8956533	478.3819493	651.5106548	350.8134295	531.2317647	399.1072263	445.5786157	366.3038926	449.2234305	354.4582444	424.6209303	366.3038926	388.1727817	439.2001897	407.3080597	430.9993562	404.5744486	384.5279669	342.6125961	451.9570416	379.9719483	418.2425043	407.3080597	376.3271335	384.5279669	393.640004	422.7985228	403.6632449	361.7478741	372.6823186	401.8408374	339.8789849	334.4117627	357.1918555	428.2657451	391.8175966	403.6632449	328.0333367	384.5279669	302.5196327	277.9171325	339.8789849	265.1602805	290.6739844	289.7627807	231.4457431	290.6739844	199.5536131	280.6507436	208.6656503	259.6930582	266.9826879	217.7776874	266.0714842	253.3146322	265.1602805	247.8474099	235.090558	184.06315	183.1519463	206.8432429	483.8491716	241.4689839	204.1096317	192.2639834	223.2449097	165.8390758	205.9320391	225.0673171	192.2639834	182.2407426	260.6042619	226.8897245	204.1096317	177.684724	152.1710201	197.7312057	154.9046312	164.9278721	193.1751872	126.6573161	169.4838906	125.7461124	171.306298	135.7693532	135.7693532	137.5917607	145.7925941	174.0399092	158.5494461	109.3444456	146.7037978	170.3950943	112.9892604	121.1900938	115.7228716	146.7037978	128.4797235	125.7461124	157.6382423	95.67638987	175.8623166	119.3676864	308.8980587	148.5262052	139.4141681	123.0125013	136.680557	202.2872243	146.7037978	116.6340753	116.6340753	92.94277873	159.4606498	128.4797235	140.3253718	92.03157501	129.3909272	98.410001	93.85398244	96.58759358	120.2788901	137.5917607	101.1436121	114.8116678	179.5071315	89.29796387	102.9660196	108.4332418	106.6108344	73.80750075	90.20916759	99.32120472	74.71870447	90.20916759	148.5262052	111.166853	113.9004641	82.91953788	87.47555645	99.32120472	93.85398244	98.410001	82.00833417	78.36351932	24.60250025	82.91953788	85.65314902	81.09713046	102.9660196	77.45231561	94.76518615	60.13944506	101.1436121	54.67222278	80.18592674	77.45231561	81.09713046	102.9660196	62.8730562	99.32120472	90.20916759	69.25148219	57.40583392	294.3187993	66.51787105	66.51787105	71.98509333	74.71870447	92.03157501	72.89629704	51.93861164	74.71870447	96.58759358	66.51787105	82.91953788	85.65314902	85.65314902	96.58759358	67.42907476	83.8307416	74.71870447	49.2050005	59.22824135	68.34027848	57.40583392	56.49463021	55.58342649	87.47555645	59.22824135	51.93861164	92.03157501	77.45231561	52.84981535	72.89629704	61.96185248	77.45231561	36.44814852	61.05064877	51.93861164	119.3676864	74.71870447	71.98509333	61.96185248	48.29379679	58.31703763	59.22824135	58.31703763	47.38259308	96.58759358	54.67222278	75.62990818	82.91953788	54.67222278	54.67222278	61.96185248	52.84981535	57.40583392	59.22824135	61.05064877	36.44814852	90.20916759	39.18175966	53.76101907	73.80750075	50.11620422	47.38259308	52.84981535	37.35935223	53.76101907	53.76101907	59.22824135	51.02740793	56.49463021	82.00833417	45.56018565	61.96185248	60.13944506	46.47138936	43.73777822	15.49046312	61.96185248	57.40583392	29.15851882	43.73777822	53.76101907	46.47138936	28.2473151	62.8730562	56.49463021	45.56018565	66.51787105	58.31703763	61.05064877	47.38259308	55.58342649	54.67222278	37.35935223	48.29379679	48.29379679	58.31703763	34.62574109	49.2050005	64.69546362	42.82657451	51.02740793	56.49463021	39.18175966	49.2050005	31.89212996	33.71453738	48.29379679	39.18175966	49.2050005	54.67222278	40.09296337	54.67222278	46.47138936	49.2050005	49.2050005	41.9153708	46.47138936	41.00416709	47.38259308	37.35935223	26.42490768	57.40583392	54.67222278	30.06972253	47.38259308	32.80333367	30.98092624	45.56018565	45.56018565	51.02740793	47.38259308	47.38259308	48.29379679	31.89212996	24.60250025	32.80333367	41.00416709	34.62574109	41.00416709	32.80333367	37.35935223	51.93861164	41.9153708	43.73777822	33.71453738	53.76101907	30.06972253	35.53694481	33.71453738	37.35935223	30.06972253	33.71453738	35.53694481	61.96185248	41.9153708	34.62574109	37.35935223	52.84981535	65.60666734	38.27055595	53.76101907	54.67222278	34.62574109	50.11620422	43.73777822	40.09296337	41.9153708	38.27055595	24.60250025	56.49463021	40.09296337	33.71453738	33.71453738	34.62574109	43.73777822	40.09296337	52.84981535	43.73777822	30.06972253	36.44814852	42.82657451	26.42490768	44.64898194	19.13527797	38.27055595	32.80333367	26.42490768	43.73777822	35.53694481	41.9153708	28.2473151	36.44814852	32.80333367	44.64898194	46.47138936	31.89212996	26.42490768	37.35935223	42.82657451	30.06972253	41.9153708	24.60250025	45.56018565	7.289629704	30.06972253	37.35935223	28.2473151	36.44814852	29.15851882	36.44814852	30.06972253	43.73777822	32.80333367	39.18175966	55.58342649	29.15851882	24.60250025	30.06972253	27.33611139	15.49046312	31.89212996	62.8730562	32.80333367	40.09296337	26.42490768	30.06972253	35.53694481	40.09296337	42.82657451	30.98092624	30.06972253	46.47138936	23.69129654	41.00416709	27.33611139	32.80333367	39.18175966	31.89212996	21.86888911	34.62574109	33.71453738	34.62574109	25.51370396	30.98092624	27.33611139	20.9576854	24.60250025	30.98092624	34.62574109	30.98092624	30.06972253	13.6680557	28.2473151	28.2473151	25.51370396	37.35935223	29.15851882	20.04648169	29.15851882	34.62574109	19.13527797	33.71453738	33.71453738	31.89212996	22.78009283	38.27055595	23.69129654	21.86888911	28.2473151	45.56018565	18.22407426	23.69129654	27.33611139	26.42490768	32.80333367	18.22407426	40.09296337	38.27055595	35.53694481	20.9576854	57.40583392	27.33611139	31.89212996	19.13527797	30.98092624	29.15851882	25.51370396	42.82657451	20.04648169	25.51370396	37.35935223	27.33611139	29.15851882	39.18175966	20.9576854	27.33611139	25.51370396	29.15851882	20.9576854	16.40166683	34.62574109	25.51370396	21.86888911	15.49046312	28.2473151	31.89212996	34.62574109	15.49046312	30.98092624	17.31287055	39.18175966	31.89212996	26.42490768	38.27055595	16.40166683	28.2473151	17.31287055	29.15851882	30.98092624	32.80333367	23.69129654	21.86888911	19.13527797	20.9576854	33.71453738	31.89212996	41.9153708	27.33611139	17.31287055	13.6680557	18.22407426	33.71453738	20.04648169	24.60250025	16.40166683	17.31287055	26.42490768	26.42490768	20.9576854	17.31287055	18.22407426	18.22407426	39.18175966	31.89212996	18.22407426	19.13527797	29.15851882	35.53694481	34.62574109	25.51370396	11.84564827	21.86888911	27.33611139	20.9576854	37.35935223	32.80333367	39.18175966	18.22407426	32.80333367	28.2473151	27.33611139	13.6680557	9.11203713	20.9576854	25.51370396	11.84564827	32.80333367	24.60250025	22.78009283	26.42490768	30.98092624	25.51370396	19.13527797	30.98092624	16.40166683	23.69129654	25.51370396	31.89212996	32.80333367	28.2473151	25.51370396	15.49046312	30.06972253	0	26.42490768	27.33611139	27.33611139	22.78009283	23.69129654	22.78009283	22.78009283	32.80333367	11.84564827	21.86888911	27.33611139	19.13527797	8.200833417	27.33611139	16.40166683	19.13527797	17.31287055	27.33611139	19.13527797	22.78009283	20.9576854	19.13527797	30.98092624	20.04648169	19.13527797	18.22407426	28.2473151	25.51370396	28.2473151	17.31287055	18.22407426	13.6680557	33.71453738	16.40166683	18.22407426	32.80333367	22.78009283	18.22407426	24.60250025	30.98092624	6.378425991	24.60250025	18.22407426	13.6680557	11.84564827	28.2473151	14.57925941	21.86888911	21.86888911	23.69129654	22.78009283	20.9576854	10.93444456	17.31287055	10.93444456	4.556018565	16.40166683	11.84564827	17.31287055	13.6680557	16.40166683	18.22407426	25.51370396	51.93861164	18.22407426	16.40166683	18.22407426	31.89212996	13.6680557	10.02324084	20.9576854	19.13527797	12.75685198	20.9576854	11.84564827	12.75685198	18.22407426	7.289629704	17.31287055	14.57925941	18.22407426	24.60250025	21.86888911	13.6680557	20.9576854	23.69129654	16.40166683	24.60250025	10.93444456	11.84564827	31.89212996	19.13527797	25.51370396	17.31287055	13.6680557	11.84564827	17.31287055	14.57925941	14.57925941	19.13527797	6.378425991	18.22407426	26.42490768	12.75685198	14.57925941	18.22407426	14.57925941	10.93444456	12.75685198	17.31287055	10.93444456	19.13527797	10.02324084	12.75685198	22.78009283	15.49046312	20.9576854	17.31287055	16.40166683	15.49046312	18.22407426	20.04648169	18.22407426	14.57925941	21.86888911	17.31287055	17.31287055	20.04648169	20.9576854	26.42490768	15.49046312	16.40166683	10.93444456	20.9576854	17.31287055	17.31287055	13.6680557	12.75685198	15.49046312	22.78009283	17.31287055	17.31287055	29.15851882	22.78009283	20.04648169	16.40166683	14.57925941	15.49046312	30.98092624	17.31287055	9.11203713	13.6680557	19.13527797	14.57925941	28.2473151	20.04648169	15.49046312	22.78009283	7.289629704	14.57925941	15.49046312	18.22407426	9.11203713	20.04648169	10.93444456	27.33611139	32.80333367	17.31287055	23.69129654	21.86888911	13.6680557	13.6680557	18.22407426	18.22407426	11.84564827	13.6680557	21.86888911	11.84564827	16.40166683	6.378425991	19.13527797	17.31287055	17.31287055	22.78009283	15.49046312	17.31287055	12.75685198	14.57925941	15.49046312	10.93444456	20.9576854	10.93444456	22.78009283	11.84564827	20.04648169	13.6680557	21.86888911	12.75685198	18.22407426	15.49046312	19.13527797	14.57925941	6.378425991	23.69129654	13.6680557	8.200833417	18.22407426	12.75685198	20.04648169	15.49046312	12.75685198	14.57925941	7.289629704	20.04648169	24.60250025	22.78009283	15.49046312	13.6680557	14.57925941	7.289629704	11.84564827	10.93444456	12.75685198	10.02324084	15.49046312	16.40166683	14.57925941	20.9576854	12.75685198	19.13527797	13.6680557	15.49046312	16.40166683	9.11203713	29.15851882	17.31287055	13.6680557	8.200833417	7.289629704	21.86888911	10.93444456	23.69129654	11.84564827	18.22407426	9.11203713	16.40166683	0	9.11203713	10.93444456	15.49046312	10.02324084	19.13527797	22.78009283	10.93444456	20.9576854	10.02324084	10.02324084	18.22407426	9.11203713	9.11203713	7.289629704	8.200833417	13.6680557	6.378425991	9.11203713	7.289629704	13.6680557	14.57925941	26.42490768	31.89212996	9.11203713	12.75685198	10.02324084	8.200833417	20.9576854	10.02324084	14.57925941	15.49046312	17.31287055	10.02324084	16.40166683	12.75685198	17.31287055	9.11203713	17.31287055	12.75685198	6.378425991	7.289629704	10.02324084	12.75685198	10.02324084	15.49046312	19.13527797	11.84564827	12.75685198	17.31287055	10.93444456	11.84564827	21.86888911	26.42490768	9.11203713	14.57925941	3.644814852	12.75685198	13.6680557	9.11203713	19.13527797	12.75685198	14.57925941	16.40166683	10.02324084	11.84564827	10.93444456	17.31287055	10.93444456	9.11203713	11.84564827	10.02324084	44.64898194	10.02324084	11.84564827
HM036	0.199607432	0.609240765	0.324283495	0.006617142	6240.312822	4853.88701	4086.650698	3245.856535	2791.473865	1898.537428	1827.772914	1538.197073	1873.397404	1510.263712	1728.143927	1292.383497	1297.970169	1398.530268	387.3426043	1395.736932	1294.245721	1227.205655	993.4965356	812.8608018	993.4965356	861.2786274	664.8139891	862.2097394	1020.498784	621.0517237	785.858553	1150.854469	764.4429763	1015.843224	512.1116163	700.1962463	701.1273583	724.405159	762.5807522	496.2827118	549.3560975	500.0071599	499.0760479	610.8094914	580.0827944	520.4916245	524.2160727	430.1737577	486.9715915	434.8293178	461.8315667	396.6537246	592.1872508	376.16926	319.3714262	436.6915419	287.7136171	540.0449772	453.4515584	419.0004133	339.8558908	332.4069946	468.3493509	472.073799	420.8626374	340.7870028	274.6780487	324.0269863	283.989169	387.3426043	412.4826291	297.9558495	372.4448118	360.3403555	301.6802976	457.1760065	349.1670111	297.9558495	326.8203224	324.0269863	405.0337329	270.0224886	412.4826291	337.0625547	377.100372	314.715866	315.646978	276.5402728	311.9225299	258.8491442	282.126945	353.8225712	319.3714262	270.9536006	284.9202811	338.9247788	274.6780487	227.1913352	243.0202397	217.8802149	166.6690533	216.0179909	241.1580157	192.7401901	98.69787514	186.2224059	239.2957916	219.742439	168.5312774	165.7379413	190.8779661	215.0868788	198.3268623	200.1890864	238.3646796	162.9446052	202.9824225	199.2579743	219.742439	128.4934601	196.4646382	211.3624307	206.7068706	157.357933	138.7356924	113.5956676	138.7356924	172.2557255	151.7712608	106.1467714	164.8068292	123.8378999	125.700124	125.700124	102.4223233	211.3624307	114.5267796	177.8423977	133.1490202	135.0112443	97.76676311	118.2512278	150.8401488	154.5645969	117.3201157	119.1823398	129.4245721	167.6001653	161.0823811	130.3556841	121.0445638	106.1467714	124.769012	91.2489789	82.86897063	110.8023315	124.769012	144.3223646	137.8045804	77.28229846	148.9779247	120.1134518	128.4934601	76.35118643	128.4934601	110.8023315	166.6690533	72.62673831	71.69562628	107.0778834	82.86897063	108.0089954	117.3201157	129.4245721	83.80008266	102.4223233	114.5267796	94.04231499	100.5600992	100.5600992	108.9401075	77.28229846	119.1823398	123.8378999	139.6668044	77.28229846	46.55560148	133.1490202	82.86897063	141.5290285	114.5267796	123.8378999	6.517784207	94.97342702	90.31786687	83.80008266	93.11120296	106.1467714	87.52453078	102.4223233	77.28229846	79.14452252	73.55785034	81.9378586	58.66005786	79.14452252	98.69787514	89.38675484	68.90229019	88.45564281	76.35118643	52.14227366	81.9378586	68.90229019	84.73119469	66.1089541	67.04006613	93.11120296	33.52003307	80.07563455	89.38675484	54.00449772	88.45564281	66.1089541	69.83340222	81.00674657	92.18009093	61.45339395	66.1089541	82.86897063	96.83565108	52.14227366	79.14452252	80.07563455	72.62673831	80.07563455	62.38450598	74.48896237	51.21116163	66.1089541	45.62448945	49.34893757	75.4200744	67.04006613	16.76001653	93.11120296	75.4200744	55.86672178	59.59116989	35.38225712	53.07338569	53.07338569	34.4511451	55.86672178	67.97117816	71.69562628	36.31336915	80.07563455	55.86672178	49.34893757	67.97117816	61.45339395	54.93560975	59.59116989	36.31336915	40.9689293	62.38450598	51.21116163	40.9689293	57.72894583	58.66005786	24.20891277	40.9689293	37.24448118	27.00224886	39.10670524	54.00449772	72.62673831	54.00449772	60.52228192	66.1089541	51.21116163	50.2800496	83.80008266	43.76226539	59.59116989	39.10670524	79.14452252	38.17559321	51.21116163	53.07338569	56.79783381	50.2800496	59.59116989	54.93560975	61.45339395	43.76226539	45.62448945	39.10670524	70.76451425	42.83115336	63.31561801	38.17559321	49.34893757	43.76226539	49.34893757	66.1089541	32.58892104	49.34893757	43.76226539	46.55560148	41.90004133	37.24448118	26.07113683	46.55560148	64.24673004	67.97117816	46.55560148	55.86672178	47.48671351	26.07113683	33.52003307	35.38225712	40.9689293	49.34893757	56.79783381	39.10670524	50.2800496	42.83115336	53.07338569	50.2800496	36.31336915	63.31561801	29.79558495	23.27780074	67.04006613	35.38225712	27.00224886	50.2800496	29.79558495	46.55560148	54.93560975	59.59116989	33.52003307	41.90004133	43.76226539	45.62448945	49.34893757	51.21116163	53.07338569	40.03781727	32.58892104	42.83115336	39.10670524	39.10670524	58.66005786	33.52003307	37.24448118	65.17784207	40.9689293	50.2800496	30.72669698	29.79558495	11.17334436	43.76226539	31.65780901	22.34668871	31.65780901	67.97117816	40.9689293	51.21116163	28.86447292	59.59116989	48.41782554	41.90004133	27.00224886	23.27780074	53.07338569	36.31336915	48.41782554	50.2800496	20.48446465	38.17559321	29.79558495	31.65780901	25.1400248	17.69112856	34.4511451	32.58892104	43.76226539	22.34668871	38.17559321	37.24448118	31.65780901	41.90004133	42.83115336	33.52003307	27.00224886	39.10670524	32.58892104	28.86447292	31.65780901	49.34893757	31.65780901	37.24448118	62.38450598	37.24448118	35.38225712	30.72669698	31.65780901	44.69337742	46.55560148	13.96668044	36.31336915	31.65780901	22.34668871	40.9689293	22.34668871	40.03781727	25.1400248	47.48671351	17.69112856	45.62448945	20.48446465	45.62448945	40.9689293	27.93336089	45.62448945	37.24448118	27.93336089	21.41557668	22.34668871	29.79558495	40.9689293	35.38225712	37.24448118	21.41557668	33.52003307	28.86447292	30.72669698	37.24448118	26.07113683	38.17559321	31.65780901	31.65780901	21.41557668	23.27780074	35.38225712	42.83115336	19.55335262	31.65780901	24.20891277	44.69337742	21.41557668	21.41557668	19.55335262	40.9689293	35.38225712	35.38225712	24.20891277	21.41557668	24.20891277	27.00224886	18.62224059	31.65780901	40.9689293	35.38225712	48.41782554	39.10670524	16.76001653	31.65780901	31.65780901	28.86447292	22.34668871	37.24448118	20.48446465	52.14227366	31.65780901	33.52003307	49.34893757	30.72669698	31.65780901	37.24448118	19.55335262	32.58892104	22.34668871	17.69112856	12.10445638	38.17559321	25.1400248	23.27780074	20.48446465	51.21116163	27.93336089	25.1400248	39.10670524	30.72669698	17.69112856	20.48446465	40.03781727	19.55335262	29.79558495	29.79558495	30.72669698	39.10670524	30.72669698	26.07113683	30.72669698	26.07113683	27.93336089	17.69112856	37.24448118	32.58892104	12.10445638	31.65780901	7.448896237	32.58892104	13.96668044	14.89779247	44.69337742	21.41557668	24.20891277	21.41557668	27.93336089	19.55335262	15.8289045	17.69112856	16.76001653	23.27780074	17.69112856	22.34668871	34.4511451	31.65780901	22.34668871	40.03781727	18.62224059	24.20891277	9.311120296	21.41557668	36.31336915	25.1400248	14.89779247	31.65780901	18.62224059	18.62224059	29.79558495	13.03556841	31.65780901	26.07113683	23.27780074	44.69337742	33.52003307	34.4511451	36.31336915	24.20891277	19.55335262	27.00224886	34.4511451	20.48446465	17.69112856	38.17559321	14.89779247	5.586672178	26.07113683	17.69112856	19.55335262	16.76001653	13.96668044	13.96668044	18.62224059	38.17559321	22.34668871	17.69112856	20.48446465	19.55335262	26.07113683	23.27780074	20.48446465	30.72669698	22.34668871	37.24448118	25.1400248	20.48446465	34.4511451	18.62224059	24.20891277	40.9689293	18.62224059	20.48446465	33.52003307	20.48446465	28.86447292	24.20891277	15.8289045	37.24448118	0	18.62224059	19.55335262	21.41557668	20.48446465	26.07113683	24.20891277	28.86447292	41.90004133	11.17334436	18.62224059	41.90004133	19.55335262	8.380008266	16.76001653	20.48446465	22.34668871	28.86447292	16.76001653	16.76001653	14.89779247	24.20891277	30.72669698	21.41557668	20.48446465	21.41557668	27.93336089	18.62224059	27.93336089	14.89779247	17.69112856	19.55335262	20.48446465	25.1400248	28.86447292	27.93336089	18.62224059	18.62224059	22.34668871	21.41557668	28.86447292	7.448896237	16.76001653	20.48446465	22.34668871	27.00224886	21.41557668	33.52003307	18.62224059	23.27780074	13.96668044	24.20891277	23.27780074	13.96668044	13.03556841	13.03556841	7.448896237	16.76001653	27.00224886	24.20891277	19.55335262	15.8289045	22.34668871	16.76001653	24.20891277	23.27780074	19.55335262	9.311120296	33.52003307	16.76001653	26.07113683	21.41557668	30.72669698	14.89779247	20.48446465	27.00224886	16.76001653	16.76001653	13.96668044	18.62224059	19.55335262	14.89779247	13.03556841	11.17334436	25.1400248	19.55335262	20.48446465	14.89779247	22.34668871	18.62224059	17.69112856	22.34668871	26.07113683	24.20891277	33.52003307	17.69112856	20.48446465	17.69112856	23.27780074	24.20891277	12.10445638	11.17334436	30.72669698	16.76001653	14.89779247	17.69112856	14.89779247	20.48446465	14.89779247	24.20891277	19.55335262	16.76001653	17.69112856	13.96668044	13.96668044	19.55335262	22.34668871	13.96668044	15.8289045	16.76001653	23.27780074	19.55335262	30.72669698	14.89779247	0	17.69112856	24.20891277	14.89779247	27.00224886	11.17334436	12.10445638	15.8289045	30.72669698	17.69112856	15.8289045	11.17334436	11.17334436	14.89779247	14.89779247	18.62224059	32.58892104	24.20891277	13.96668044	27.93336089	9.311120296	9.311120296	23.27780074	11.17334436	15.8289045	16.76001653	14.89779247	30.72669698	12.10445638	11.17334436	13.96668044	11.17334436	13.96668044	12.10445638	8.380008266	12.10445638	15.8289045	20.48446465	11.17334436	13.03556841	12.10445638	10.24223233	17.69112856	7.448896237	19.55335262	33.52003307	13.03556841	12.10445638	19.55335262	13.96668044	25.1400248	16.76001653	14.89779247	17.69112856	19.55335262	25.1400248	13.03556841	8.380008266	19.55335262	7.448896237	22.34668871	10.24223233	8.380008266	13.96668044	27.00224886	15.8289045	6.517784207	17.69112856	22.34668871	13.96668044	30.72669698	13.03556841	23.27780074	13.03556841	14.89779247	12.10445638	27.00224886	21.41557668	14.89779247	13.03556841	19.55335262	10.24223233	23.27780074	23.27780074	18.62224059	25.1400248	24.20891277	20.48446465	5.586672178	29.79558495	6.517784207	25.1400248	9.311120296	7.448896237	17.69112856	19.55335262	12.10445638	15.8289045	10.24223233	11.17334436	25.1400248	20.48446465	24.20891277	15.8289045	15.8289045	15.8289045	11.17334436	14.89779247	11.17334436	11.17334436	20.48446465	15.8289045	9.311120296	23.27780074	1.862224059	11.17334436	13.96668044	26.07113683	11.17334436	16.76001653	19.55335262	17.69112856	28.86447292	10.24223233	10.24223233	13.96668044	19.55335262	10.24223233	11.17334436	18.62224059	23.27780074	17.69112856	14.89779247	24.20891277	32.58892104	13.03556841	29.79558495	14.89779247	18.62224059	17.69112856	6.517784207	24.20891277	8.380008266	16.76001653	19.55335262	9.311120296	14.89779247	16.76001653	20.48446465	9.311120296	18.62224059	7.448896237	7.448896237	15.8289045	21.41557668	18.62224059	7.448896237	7.448896237	15.8289045	10.24223233	18.62224059	14.89779247	26.07113683	16.76001653	18.62224059	10.24223233	9.311120296	13.96668044	13.03556841	11.17334436	27.00224886	13.03556841	13.96668044	10.24223233	13.03556841	12.10445638	14.89779247	20.48446465	20.48446465	8.380008266	10.24223233	27.00224886	13.03556841	16.76001653	14.89779247	14.89779247	19.55335262	15.8289045	23.27780074	9.311120296	14.89779247	21.41557668	11.17334436	22.34668871	9.311120296	11.17334436	5.586672178	14.89779247
HM037	0.267265698	0.768432365	0.347679764	0.007659461	5331.843612	4322.313215	3543.108061	3592.330794	2110.076413	2204.806956	2288.392729	1814.740013	1719.080739	1314.154104	1266.788832	1252.85787	1314.154104	1212.922445	377.9934419	1577.913655	1128.407941	1253.786601	1186.917982	1301.151872	779.2051542	1298.36568	804.2808862	1054.109476	742.9846524	860.0047351	936.160662	746.6995756	1095.902362	953.8065475	941.7330469	863.7196584	714.1939971	958.4502016	672.4011104	325.0557854	623.1783772	614.8197998	755.058153	522.8754491	581.3854905	544.2362579	616.6772615	485.7262165	528.447834	391.9244041	604.6037609	357.561364	406.7840972	346.4165942	595.3164527	405.8553664	417.928867	443.004599	377.9934419	475.5101775	421.6437902	499.6571787	469.9377926	375.2072494	361.2762872	443.9333298	518.231795	459.7217537	601.8175684	397.496789	396.5680582	234.0401655	344.5591325	300.9087842	490.3698706	321.3408621	280.4767063	359.4188256	383.5658268	333.4143627	393.7818658	265.6170132	247.9711277	252.6147818	300.9087842	251.686051	277.6905138	292.5502069	443.9333298	292.5502069	234.9688963	377.0647111	305.5524383	181.102509	351.9889791	327.8419779	316.6972081	232.1827039	187.6036247	284.1916295	273.0468597	195.0334712	212.6793567	244.2562045	271.1893981	234.9688963	229.3965114	242.3987428	180.1737782	243.3274737	231.253973	261.90209	124.4499293	208.9644335	187.6036247	248.8998585	218.2517416	224.7528573	156.026777	229.3965114	144.8820072	179.2450474	144.8820072	146.7394688	198.7483945	142.0958148	154.1693154	161.5991619	159.7417003	101.2316589	112.3764287	159.7417003	150.4543921	199.6771253	115.1626211	125.3786601	141.1670839	149.5256613	123.5211985	114.2338903	151.3831229	145.810738	192.2472788	159.7417003	112.3764287	147.6681997	92.87308155	146.7394688	83.58577339	134.6659682	79.87085013	140.2383531	130.0223142	167.1715468	77.08465768	56.65257974	103.0891205	134.6659682	146.7394688	297.1938609	102.1603897	123.5211985	139.3096223	179.2450474	104.9465821	105.875313	112.3764287	117.0200827	66.86861871	113.3051595	149.5256613	135.5946991	84.51450421	147.6681997	76.15592687	117.9488136	80.79958094	108.6615054	77.08465768	130.0223142	94.73054318	122.5924676	94.73054318	74.29846524	87.30069665	84.51450421	108.6615054	100.3029281	111.4476979	100.3029281	114.2338903	78.0133885	104.9465821	94.73054318	77.08465768	95.65927399	88.22942747	109.5902362	89.15815828	88.22942747	71.51227279	78.0133885	156.026777	79.87085013	88.22942747	65.9398879	75.22719605	64.08242627	76.15592687	42.72161751	83.58577339	39.00669425	81.72831176	117.0200827	73.36973442	77.08465768	39.00669425	88.22942747	117.9488136	58.51004137	51.08019485	54.79511811	86.37196584	76.15592687	73.36973442	73.36973442	67.79734953	65.9398879	40.86415588	64.08242627	53.8663873	78.94211931	55.72384893	73.36973442	54.79511811	44.57907914	55.72384893	62.22496464	45.50780996	53.8663873	40.86415588	89.15815828	71.51227279	46.43654077	49.22273322	71.51227279	77.08465768	47.36527159	107.7327746	71.51227279	40.86415588	56.65257974	76.15592687	60.367503	59.43877219	75.22719605	24.1470012	41.7928867	60.367503	74.29846524	52.93765648	41.7928867	30.64811691	49.22273322	56.65257974	54.79511811	42.72161751	47.36527159	49.22273322	45.50780996	83.58577339	55.72384893	52.93765648	61.29623382	133.7372374	76.15592687	64.08242627	69.65481116	45.50780996	58.51004137	29.71938609	50.15146403	38.07796343	48.2940024	39.00669425	51.08019485	41.7928867	52.00892567	53.8663873	46.43654077	61.29623382	66.86861871	50.15146403	53.8663873	41.7928867	32.50557854	44.57907914	66.86861871	48.2940024	42.72161751	52.00892567	39.93542506	36.2205018	47.36527159	45.50780996	38.07796343	25.07573202	41.7928867	63.15369545	11.14476979	30.64811691	25.07573202	43.65034833	45.50780996	39.93542506	38.07796343	48.2940024	66.86861871	31.57684773	42.72161751	36.2205018	33.43430936	48.2940024	51.08019485	51.08019485	35.29177099	40.86415588	46.43654077	54.79511811	46.43654077	49.22273322	52.00892567	52.93765648	26.00446283	30.64811691	45.50780996	33.43430936	56.65257974	46.43654077	39.93542506	46.43654077	38.07796343	24.1470012	41.7928867	56.65257974	51.08019485	73.36973442	43.65034833	39.93542506	26.93319365	47.36527159	43.65034833	39.93542506	36.2205018	30.64811691	42.72161751	32.50557854	34.36304017	37.14923262	28.79065528	44.57907914	42.72161751	31.57684773	68.72608034	37.14923262	27.86192446	48.2940024	51.08019485	40.86415588	15.78842386	26.00446283	15.78842386	35.29177099	30.64811691	16.71715468	39.93542506	33.43430936	27.86192446	131.8797758	33.43430936	52.93765648	38.07796343	38.07796343	13.00223142	47.36527159	44.57907914	35.29177099	46.43654077	24.1470012	49.22273322	26.00446283	37.14923262	31.57684773	26.00446283	37.14923262	40.86415588	47.36527159	32.50557854	32.50557854	32.50557854	39.00669425	35.29177099	39.93542506	54.79511811	47.36527159	25.07573202	50.15146403	40.86415588	36.2205018	35.29177099	22.28953957	27.86192446	32.50557854	33.43430936	33.43430936	101.2316589	26.00446283	24.1470012	30.64811691	51.08019485	23.21827039	58.51004137	31.57684773	26.93319365	39.00669425	35.29177099	22.28953957	38.07796343	28.79065528	33.43430936	29.71938609	36.2205018	35.29177099	21.36080876	28.79065528	44.57907914	20.43207794	39.93542506	31.57684773	34.36304017	21.36080876	27.86192446	37.14923262	31.57684773	29.71938609	15.78842386	29.71938609	12.0735006	22.28953957	52.93765648	37.14923262	29.71938609	20.43207794	20.43207794	54.79511811	34.36304017	38.07796343	25.07573202	34.36304017	30.64811691	33.43430936	21.36080876	26.93319365	29.71938609	49.22273322	28.79065528	33.43430936	21.36080876	28.79065528	62.22496464	26.00446283	29.71938609	13.00223142	26.93319365	26.93319365	30.64811691	33.43430936	43.65034833	41.7928867	27.86192446	33.43430936	15.78842386	24.1470012	21.36080876	26.00446283	13.00223142	27.86192446	19.50334712	28.79065528	37.14923262	32.50557854	26.93319365	18.57461631	22.28953957	28.79065528	26.93319365	20.43207794	31.57684773	13.00223142	36.2205018	39.93542506	34.36304017	26.93319365	26.93319365	39.00669425	21.36080876	21.36080876	25.07573202	23.21827039	23.21827039	16.71715468	29.71938609	19.50334712	32.50557854	26.00446283	8.358577339	33.43430936	34.36304017	26.00446283	23.21827039	26.00446283	29.71938609	37.14923262	25.07573202	51.08019485	28.79065528	18.57461631	32.50557854	29.71938609	13.93096223	18.57461631	15.78842386	44.57907914	21.36080876	19.50334712	37.14923262	19.50334712	25.07573202	21.36080876	24.1470012	30.64811691	52.93765648	25.07573202	12.0735006	24.1470012	24.1470012	10.21603897	24.1470012	34.36304017	21.36080876	28.79065528	26.00446283	23.21827039	24.1470012	33.43430936	46.43654077	30.64811691	13.00223142	18.57461631	22.28953957	30.64811691	28.79065528	24.1470012	20.43207794	23.21827039	29.71938609	34.36304017	21.36080876	14.85969305	25.07573202	20.43207794	34.36304017	23.21827039	24.1470012	13.93096223	21.36080876	20.43207794	18.57461631	32.50557854	20.43207794	27.86192446	18.57461631	30.64811691	13.93096223	24.1470012	29.71938609	26.00446283	28.79065528	26.93319365	15.78842386	6.501115708	23.21827039	21.36080876	38.07796343	13.00223142	4.643654077	29.71938609	21.36080876	19.50334712	22.28953957	25.07573202	26.93319365	18.57461631	6.501115708	8.358577339	26.00446283	26.00446283	30.64811691	8.358577339	31.57684773	26.93319365	22.28953957	17.64588549	30.64811691	14.85969305	18.57461631	19.50334712	23.21827039	17.64588549	15.78842386	26.93319365	20.43207794	21.36080876	27.86192446	20.43207794	15.78842386	28.79065528	20.43207794	14.85969305	20.43207794	15.78842386	18.57461631	26.00446283	26.93319365	13.00223142	17.64588549	15.78842386	28.79065528	28.79065528	23.21827039	10.21603897	13.93096223	13.93096223	16.71715468	18.57461631	21.36080876	10.21603897	9.287308155	34.36304017	29.71938609	13.00223142	24.1470012	18.57461631	13.93096223	39.93542506	25.07573202	21.36080876	23.21827039	24.1470012	16.71715468	20.43207794	23.21827039	25.07573202	18.57461631	24.1470012	18.57461631	17.64588549	24.1470012	25.07573202	19.50334712	20.43207794	25.07573202	24.1470012	22.28953957	25.07573202	15.78842386	13.93096223	5.572384893	13.93096223	9.287308155	15.78842386	8.358577339	12.0735006	18.57461631	7.429846524	9.287308155	21.36080876	17.64588549	26.00446283	13.00223142	25.07573202	11.14476979	15.78842386	19.50334712	17.64588549	22.28953957	9.287308155	17.64588549	12.0735006	14.85969305	25.07573202	18.57461631	21.36080876	2.786192446	16.71715468	29.71938609	16.71715468	14.85969305	21.36080876	16.71715468	28.79065528	20.43207794	26.93319365	22.28953957	13.00223142	13.00223142	18.57461631	23.21827039	31.57684773	0.928730815	25.07573202	10.21603897	5.572384893	13.00223142	13.00223142	11.14476979	16.71715468	18.57461631	14.85969305	26.00446283	25.07573202	13.00223142	17.64588549	15.78842386	13.00223142	21.36080876	26.00446283	20.43207794	13.93096223	10.21603897	17.64588549	23.21827039	22.28953957	12.0735006	10.21603897	18.57461631	15.78842386	20.43207794	23.21827039	15.78842386	19.50334712	30.64811691	14.85969305	7.429846524	35.29177099	12.0735006	16.71715468	30.64811691	16.71715468	13.00223142	18.57461631	18.57461631	18.57461631	28.79065528	19.50334712	2.786192446	13.93096223	10.21603897	18.57461631	11.14476979	11.14476979	26.00446283	11.14476979	21.36080876	16.71715468	26.00446283	12.0735006	23.21827039	14.85969305	15.78842386	18.57461631	19.50334712	11.14476979	7.429846524	9.287308155	19.50334712	15.78842386	12.0735006	13.00223142	5.572384893	22.28953957	9.287308155	16.71715468	10.21603897	15.78842386	12.0735006	19.50334712	9.287308155	11.14476979	23.21827039	14.85969305	10.21603897	16.71715468	13.93096223	21.36080876	10.21603897	12.0735006	15.78842386	13.00223142	22.28953957	11.14476979	16.71715468	15.78842386	19.50334712	20.43207794	14.85969305	14.85969305	13.00223142	26.00446283	8.358577339	16.71715468	14.85969305	13.00223142	17.64588549	13.00223142	19.50334712	8.358577339	14.85969305	13.00223142	24.1470012	6.501115708	11.14476979	10.21603897	10.21603897	9.287308155	14.85969305	13.93096223	18.57461631	10.21603897	17.64588549	24.1470012	13.93096223	0	21.36080876	16.71715468	19.50334712	18.57461631	18.57461631	21.36080876	16.71715468	13.00223142	12.0735006	14.85969305	11.14476979	7.429846524	12.0735006	20.43207794	14.85969305	28.79065528	13.93096223	11.14476979	11.14476979	11.14476979	13.93096223	10.21603897	7.429846524	21.36080876	9.287308155	12.0735006	10.21603897	11.14476979	13.93096223	14.85969305	17.64588549	20.43207794	12.0735006	27.86192446	18.57461631	14.85969305	17.64588549	14.85969305	16.71715468	12.0735006	15.78842386	14.85969305	12.0735006	13.00223142	13.00223142	11.14476979	18.57461631	22.28953957	13.93096223	21.36080876	12.0735006	13.93096223	13.93096223	14.85969305	10.21603897	17.64588549	14.85969305	12.0735006	15.78842386	8.358577339	12.0735006	12.0735006	6.501115708	16.71715468	14.85969305	17.64588549	16.71715468	14.85969305	13.93096223	9.287308155	17.64588549	3.714923262	16.71715468	11.14476979
HM038	0.164833205	0.462766538	0.357934462	0.008024263	3940.920021	3282.444042	3985.179723	2866.041537	2601.386583	1886.908532	1765.871795	1724.32187	1468.699508	1991.686602	1981.750751	1363.018178	1479.538619	1745.096832	2664.614729	1353.985586	1485.861433	1753.226166	1074.878484	1302.49981	1149.849	1065.845891	897.8396747	877.0647124	911.3885631	578.0859072	802.9974555	573.5696111	917.7113777	513.0512427	728.0269394	744.2856056	771.3833825	876.1614532	589.8282772	1176.043518	497.6958358	581.6989442	505.8251688	573.5696111	494.0827988	520.2773165	382.9819135	522.083835	519.3740573	472.4045773	227.621326	477.8241327	339.6254705	418.2090235	479.6306512	487.7599842	334.2059151	325.1733228	348.6580628	342.3352482	396.530802	377.5623582	342.3352482	248.3962883	310.7211751	242.0734737	218.5887337	460.6622073	542.8587973	359.4971736	274.5908059	565.440278	265.5582136	471.5013181	553.697908	387.4982097	435.3709489	517.5675388	348.6580628	298.0755459	273.6875467	489.5665027	319.7537674	317.0439897	244.7832513	317.0439897	319.7537674	344.1417666	338.7222113	310.7211751	203.2333268	297.1722867	210.4594006	324.2700636	182.4583645	224.0082891	336.0124336	223.1050298	279.1071021	219.4919929	264.6549544	322.4635451	178.8453276	213.1691783	115.6171814	156.2638468	149.037773	247.493029	263.7516952	194.2007345	198.7170306	134.5856253	218.5887337	175.2322906	178.8453276	223.1050298	141.8116991	155.3605876	243.8799921	281.8168798	130.9725884	131.8758476	185.1681422	111.1008853	158.0703653	223.1050298	141.8116991	173.4257722	163.4899206	334.2059151	136.3921437	103.8748115	126.4562922	143.6182176	178.8453276	178.8453276	95.74547839	104.7780707	174.3290314	161.6834022	140.0051807	174.3290314	116.5204407	145.424736	128.2628107	127.3595514	140.9084399	108.3911076	185.1681422	97.55199685	151.7475506	131.8758476	97.55199685	150.8442914	145.424736	261.0419175	111.1008853	98.45525608	114.7139222	89.42266378	139.1019214	142.7149583	132.7791068	119.2302184	164.3931799	118.3269591	70.45421994	108.3911076	187.8779199	97.55199685	85.80962685	80.39007147	100.2617745	95.74547839	209.5561414	103.8748115	109.2943668	86.71288608	124.6497737	95.74547839	98.45525608	90.32592301	98.45525608	87.61614532	72.2607384	92.13244147	63.2281461	93.0357007	104.7780707	74.97051609	69.55096071	56.90533149	140.9084399	56.00207226	91.22918224	67.74444225	77.68029378	60.51836841	89.42266378	52.38903534	78.58355301	66.84118302	39.74340612	74.97051609	87.61614532	115.6171814	44.25970227	72.2607384	146.3279953	45.1629615	78.58355301	67.74444225	62.32488687	54.1955538	83.09984916	47.87273919	126.4562922	58.71184995	65.03466456	70.45421994	76.77703455	102.068293	65.03466456	96.64873762	40.64666535	80.39007147	64.13140533	75.87377532	120.1334776	47.87273919	35.22710997	75.87377532	92.13244147	46.96947996	71.35747917	94.84221916	51.48577611	28.00103613	123.7465145	65.03466456	53.29229457	66.84118302	60.51836841	53.29229457	28.90429536	60.51836841	46.06622073	84.90636762	91.22918224	69.55096071	73.16399763	49.67925765	76.77703455	51.48577611	49.67925765	47.87273919	48.77599842	74.06725686	55.09881303	60.51836841	46.96947996	51.48577611	74.97051609	42.45318381	121.9399961	33.42059151	90.32592301	46.06622073	59.61510918	45.1629615	64.13140533	24.38799921	52.38903534	67.74444225	64.13140533	73.16399763	48.77599842	48.77599842	37.03362843	63.2281461	63.2281461	65.03466456	68.64770148	43.35644304	45.1629615	40.64666535	58.71184995	40.64666535	63.2281461	58.71184995	53.29229457	37.93688766	55.09881303	35.22710997	26.19451767	65.03466456	68.64770148	40.64666535	48.77599842	43.35644304	37.93688766	71.35747917	76.77703455	55.09881303	46.96947996	40.64666535	41.54992458	46.06622073	50.58251688	130.9725884	24.38799921	41.54992458	43.35644304	75.87377532	56.90533149	27.0977769	38.84014689	38.84014689	39.74340612	76.77703455	39.74340612	46.06622073	36.1303692	38.84014689	33.42059151	45.1629615	65.93792379	36.1303692	42.45318381	39.74340612	34.32385074	28.00103613	22.58148075	104.7780707	122.8432553	46.06622073	80.39007147	33.42059151	37.03362843	74.97051609	35.22710997	30.71081382	31.61407305	57.80859072	39.74340612	20.77496229	28.00103613	23.48473998	50.58251688	48.77599842	17.16192537	39.74340612	28.00103613	37.03362843	78.58355301	26.19451767	74.97051609	45.1629615	29.80755459	36.1303692	51.48577611	51.48577611	107.4878484	62.32488687	43.35644304	43.35644304	85.80962685	45.1629615	19.87170306	46.06622073	37.93688766	64.13140533	28.90429536	28.90429536	57.80859072	35.22710997	35.22710997	24.38799921	55.09881303	55.09881303	53.29229457	39.74340612	27.0977769	37.93688766	6.32281461	34.32385074	30.71081382	41.54992458	63.2281461	43.35644304	32.51733228	26.19451767	37.03362843	34.32385074	20.77496229	25.29125844	37.93688766	34.32385074	34.32385074	58.71184995	26.19451767	28.90429536	37.03362843	15.35540691	19.87170306	28.00103613	27.0977769	27.0977769	29.80755459	43.35644304	49.67925765	15.35540691	74.06725686	28.00103613	28.90429536	3.61303692	29.80755459	71.35747917	37.93688766	16.25866614	39.74340612	34.32385074	18.96844383	49.67925765	26.19451767	42.45318381	30.71081382	26.19451767	28.00103613	35.22710997	38.84014689	25.29125844	34.32385074	56.00207226	22.58148075	37.93688766	18.0651846	21.67822152	23.48473998	25.29125844	18.96844383	74.06725686	30.71081382	33.42059151	28.90429536	67.74444225	28.00103613	24.38799921	29.80755459	20.77496229	22.58148075	22.58148075	30.71081382	50.58251688	34.32385074	52.38903534	40.64666535	23.48473998	28.00103613	42.45318381	25.29125844	47.87273919	33.42059151	32.51733228	25.29125844	23.48473998	27.0977769	27.0977769	28.00103613	18.0651846	28.90429536	22.58148075	27.0977769	20.77496229	25.29125844	26.19451767	18.96844383	30.71081382	30.71081382	16.25866614	22.58148075	44.25970227	16.25866614	33.42059151	32.51733228	55.09881303	21.67822152	45.1629615	15.35540691	30.71081382	32.51733228	37.03362843	37.03362843	32.51733228	56.90533149	27.0977769	15.35540691	32.51733228	48.77599842	30.71081382	19.87170306	28.00103613	47.87273919	30.71081382	28.00103613	16.25866614	15.35540691	33.42059151	23.48473998	24.38799921	52.38903534	33.42059151	18.96844383	43.35644304	28.90429536	4.51629615	29.80755459	46.06622073	30.71081382	12.64562922	28.00103613	29.80755459	27.0977769	14.45214768	30.71081382	25.29125844	33.42059151	29.80755459	29.80755459	39.74340612	24.38799921	29.80755459	24.38799921	42.45318381	36.1303692	35.22710997	19.87170306	58.71184995	57.80859072	22.58148075	37.93688766	24.38799921	18.0651846	58.71184995	22.58148075	29.80755459	28.00103613	9.935851531	18.0651846	19.87170306	24.38799921	18.96844383	40.64666535	31.61407305	9.032592301	13.54888845	29.80755459	15.35540691	34.32385074	27.0977769	27.0977769	21.67822152	12.64562922	16.25866614	27.0977769	28.00103613	28.00103613	25.29125844	27.0977769	23.48473998	28.00103613	23.48473998	17.16192537	15.35540691	14.45214768	33.42059151	14.45214768	34.32385074	18.0651846	16.25866614	25.29125844	30.71081382	27.0977769	10.83911076	33.42059151	20.77496229	9.935851531	14.45214768	29.80755459	26.19451767	8.12933307	37.03362843	26.19451767	26.19451767	29.80755459	15.35540691	25.29125844	20.77496229	28.90429536	16.25866614	32.51733228	18.96844383	22.58148075	10.83911076	18.0651846	19.87170306	25.29125844	16.25866614	9.935851531	18.0651846	18.96844383	22.58148075	18.0651846	20.77496229	30.71081382	17.16192537	17.16192537	14.45214768	14.45214768	27.0977769	20.77496229	9.935851531	18.0651846	26.19451767	12.64562922	7.22607384	18.96844383	22.58148075	11.74236999	27.0977769	27.0977769	43.35644304	13.54888845	24.38799921	16.25866614	24.38799921	30.71081382	3.61303692	13.54888845	22.58148075	22.58148075	18.0651846	14.45214768	23.48473998	34.32385074	30.71081382	12.64562922	36.1303692	22.58148075	10.83911076	33.42059151	18.0651846	18.0651846	15.35540691	9.935851531	9.032592301	8.12933307	20.77496229	17.16192537	78.58355301	16.25866614	18.96844383	18.96844383	26.19451767	20.77496229	5.41955538	15.35540691	9.032592301	20.77496229	9.935851531	21.67822152	27.0977769	25.29125844	13.54888845	14.45214768	10.83911076	23.48473998	28.90429536	26.19451767	23.48473998	17.16192537	31.61407305	22.58148075	19.87170306	18.0651846	15.35540691	18.96844383	13.54888845	10.83911076	16.25866614	20.77496229	22.58148075	12.64562922	17.16192537	18.0651846	17.16192537	14.45214768	18.96844383	20.77496229	15.35540691	11.74236999	18.96844383	14.45214768	18.0651846	9.032592301	9.032592301	9.935851531	10.83911076	27.0977769	20.77496229	18.96844383	17.16192537	14.45214768	18.0651846	23.48473998	13.54888845	26.19451767	12.64562922	26.19451767	4.51629615	9.935851531	20.77496229	21.67822152	14.45214768	15.35540691	31.61407305	20.77496229	10.83911076	18.0651846	6.32281461	20.77496229	19.87170306	7.22607384	9.935851531	27.0977769	9.032592301	28.00103613	18.0651846	9.935851531	53.29229457	10.83911076	14.45214768	13.54888845	19.87170306	14.45214768	21.67822152	9.032592301	7.22607384	20.77496229	27.0977769	24.38799921	28.00103613	22.58148075	19.87170306	0	14.45214768	11.74236999	24.38799921	17.16192537	24.38799921	10.83911076	11.74236999	19.87170306	12.64562922	9.032592301	36.1303692	18.96844383	15.35540691	17.16192537	5.41955538	11.74236999	13.54888845	30.71081382	12.64562922	11.74236999	18.0651846	13.54888845	10.83911076	34.32385074	18.0651846	9.935851531	12.64562922	8.12933307	14.45214768	15.35540691	0.90325923	9.935851531	12.64562922	26.19451767	16.25866614	13.54888845	15.35540691	29.80755459	22.58148075	30.71081382	14.45214768	6.32281461	9.935851531	15.35540691	22.58148075	14.45214768	5.41955538	14.45214768	10.83911076	13.54888845	18.0651846	18.96844383	20.77496229	10.83911076	19.87170306	15.35540691	17.16192537	17.16192537	12.64562922	11.74236999	19.87170306	15.35540691	8.12933307	21.67822152	7.22607384	24.38799921	9.935851531	7.22607384	8.12933307	9.032592301	16.25866614	20.77496229	9.935851531	9.032592301	11.74236999	37.03362843	8.12933307	13.54888845	26.19451767	9.032592301	14.45214768	11.74236999	13.54888845	17.16192537	9.935851531	22.58148075	7.22607384	69.55096071	11.74236999	21.67822152	18.0651846	17.16192537	6.32281461	11.74236999	11.74236999	15.35540691	9.032592301	16.25866614	15.35540691	11.74236999	9.935851531	9.935851531	7.22607384	13.54888845	15.35540691	6.32281461	9.032592301	0.90325923	9.032592301	20.77496229	15.35540691	15.35540691	12.64562922	10.83911076	5.41955538	9.935851531	13.54888845	24.38799921	14.45214768	12.64562922	28.00103613	16.25866614	7.22607384	18.96844383	11.74236999	10.83911076	11.74236999	2.70977769	6.32281461	10.83911076	13.54888845	10.83911076	16.25866614	5.41955538	9.032592301	12.64562922	9.935851531	23.48473998	14.45214768	15.35540691	13.54888845	15.35540691	3.61303692	14.45214768	16.25866614	11.74236999	17.16192537	11.74236999	10.83911076	17.16192537	19.87170306	9.935851531	12.64562922	11.74236999	6.32281461	16.25866614	16.25866614	9.935851531	19.87170306	18.96844383	8.12933307	10.83911076
HM039	0.256728352	0.830761685	0.285585425	0.010252279	6257.710459	3744.779367	3966.334812	3728.039622	2828.03217	2098.376237	1724.193708	2281.528738	1960.519516	2140.717945	1608.000186	1646.403129	1660.188801	1929.009408	354.4887121	1298.807253	1298.807253	1360.842778	985.6755577	896.0686888	877.3595624	733.5946958	809.4158925	823.2015647	905.9155975	610.5083374	967.9511221	919.7012696	818.2781103	619.3705552	380.0906746	501.2076512	841.9106911	756.2425857	950.2266865	800.5536747	700.1152063	608.5389557	555.3656489	633.1562274	575.0594662	607.5542648	549.4575037	511.0545599	414.5548549	726.7018597	419.4783093	576.0441571	524.840232	479.5444522	383.0447472	377.136602	348.5805669	406.677328	515.9780142	519.9167777	358.4274755	496.2841969	314.1163865	439.1721266	563.2431758	502.1923421	325.9326769	381.0753655	313.1316957	342.6724217	378.1212929	411.6007823	385.9988198	306.2388596	291.4684966	426.3711453	291.4684966	322.9786043	307.2235505	378.1212929	300.3307144	273.744061	338.7336582	323.9632952	285.5603514	390.9222741	381.0753655	357.4427847	311.1623139	329.8714404	418.4936184	203.8310094	220.5707542	286.5450423	138.8414122	176.2596652	248.1420984	291.4684966	292.4531875	243.2186441	252.0808619	218.6013724	272.7593701	205.8003912	188.0759556	190.0453373	274.7287518	239.2798806	178.2290469	214.662609	241.2492624	168.3821382	211.7085364	218.6013724	275.7134427	210.7238455	241.2492624	194.9687916	180.1984286	128.9945036	221.555445	192.9994099	173.3055926	206.785082	144.7495574	112.2547588	157.5505387	118.162904	159.5199204	116.1935223	163.4586839	205.8003912	142.7801757	172.3209017	182.1678104	159.5199204	143.7648666	160.5046113	151.6423935	139.8261031	133.9179579	131.9485762	109.3006862	143.7648666	179.2137378	96.49970495	167.3974474	96.49970495	141.7954848	133.9179579	246.1727167	124.0710492	152.6270844	139.8261031	166.4127565	135.8873396	146.7189392	107.3313045	154.5964661	100.4384684	157.5505387	133.9179579	108.3159954	67.94366981	97.48439582	105.3619228	89.60686888	121.1169766	111.270068	78.77526935	98.46908668	130.9638853	135.8873396	71.88243328	113.2394497	99.45377755	150.6577026	113.2394497	110.2853771	89.60686888	71.88243328	97.48439582	110.2853771	78.77526935	123.0863584	120.1322858	110.2853771	102.4078502	149.6730118	73.85181501	85.66810542	64.00490634	59.08145201	93.54563235	117.1782132	88.62217802	55.14268854	76.80588761	93.54563235	67.94366981	121.1169766	71.88243328	103.392541	99.45377755	111.270068	61.05083374	63.02021548	130.9638853	91.57625062	76.80588761	73.85181501	117.1782132	78.77526935	73.85181501	109.3006862	83.69872368	72.86712415	55.14268854	52.18861594	72.86712415	86.65279628	59.08145201	61.05083374	63.02021548	76.80588761	74.83650588	54.15799768	84.68341455	89.60686888	64.98959721	67.94366981	56.12737941	93.54563235	44.31108901	67.94366981	67.94366981	93.54563235	60.06614288	94.53032322	77.79057848	140.810794	71.88243328	55.14268854	92.56094148	39.38763467	56.12737941	47.26516161	152.6270844	43.32639814	57.11207028	77.79057848	66.95897895	42.34170727	74.83650588	67.94366981	57.11207028	69.91305155	68.92836068	55.14268854	66.95897895	52.18861594	70.89774241	82.71403281	48.24985248	42.34170727	60.06614288	58.09676114	60.06614288	136.8720305	56.12737941	55.14268854	2.954072601	36.43356207	43.32639814	71.88243328	61.05083374	34.46418034	51.20392508	50.21923421	43.32639814	59.08145201	64.98959721	67.94366981	61.05083374	76.80588761	48.24985248	55.14268854	97.48439582	51.20392508	58.09676114	49.23454334	58.09676114	35.44887121	37.41825294	43.32639814	44.31108901	35.44887121	35.44887121	62.03552461	49.23454334	38.40294381	43.32639814	45.29577987	66.95897895	57.11207028	62.03552461	64.98959721	51.20392508	25.60196254	32.49479861	50.21923421	67.94366981	47.26516161	65.97428808	39.38763467	58.09676114	32.49479861	35.44887121	60.06614288	52.18861594	55.14268854	45.29577987	50.21923421	37.41825294	44.31108901	35.44887121	57.11207028	35.44887121	51.20392508	33.47948947	57.11207028	45.29577987	39.38763467	28.55603514	18.70912647	42.34170727	37.41825294	24.61727167	34.46418034	45.29577987	38.40294381	30.52541687	59.08145201	32.49479861	31.51010774	14.770363	33.47948947	32.49479861	53.17330681	28.55603514	42.34170727	36.43356207	35.44887121	61.05083374	55.14268854	38.40294381	29.54072601	35.44887121	39.38763467	41.35701641	32.49479861	54.15799768	38.40294381	40.37232554	43.32639814	34.46418034	37.41825294	17.7244356	43.32639814	36.43356207	49.23454334	21.66319907	31.51010774	50.21923421	51.20392508	58.09676114	29.54072601	47.26516161	13.78567214	31.51010774	21.66319907	45.29577987	40.37232554	44.31108901	39.38763467	48.24985248	38.40294381	32.49479861	28.55603514	31.51010774	33.47948947	41.35701641	33.47948947	32.49479861	41.35701641	27.57134427	36.43356207	28.55603514	37.41825294	33.47948947	36.43356207	26.5866534	29.54072601	24.61727167	30.52541687	30.52541687	44.31108901	53.17330681	34.46418034	35.44887121	48.24985248	34.46418034	25.60196254	31.51010774	41.35701641	2.954072601	25.60196254	16.73974474	38.40294381	23.6325808	34.46418034	21.66319907	30.52541687	24.61727167	41.35701641	56.12737941	11.8162904	24.61727167	39.38763467	29.54072601	41.35701641	41.35701641	23.6325808	59.08145201	35.44887121	45.29577987	24.61727167	27.57134427	46.28047074	22.64788994	33.47948947	10.83159954	20.6785082	47.26516161	31.51010774	16.73974474	47.26516161	18.70912647	24.61727167	14.770363	18.70912647	33.47948947	26.5866534	34.46418034	26.5866534	27.57134427	36.43356207	35.44887121	30.52541687	18.70912647	24.61727167	40.37232554	18.70912647	11.8162904	37.41825294	29.54072601	29.54072601	42.34170727	34.46418034	31.51010774	20.6785082	23.6325808	13.78567214	30.52541687	23.6325808	27.57134427	24.61727167	22.64788994	19.69381734	25.60196254	27.57134427	31.51010774	40.37232554	30.52541687	23.6325808	24.61727167	29.54072601	15.75505387	28.55603514	26.5866534	26.5866534	21.66319907	42.34170727	20.6785082	19.69381734	29.54072601	25.60196254	38.40294381	24.61727167	17.7244356	28.55603514	26.5866534	25.60196254	36.43356207	28.55603514	23.6325808	35.44887121	29.54072601	24.61727167	22.64788994	17.7244356	22.64788994	28.55603514	32.49479861	21.66319907	0.984690867	26.5866534	24.61727167	22.64788994	28.55603514	23.6325808	30.52541687	30.52541687	38.40294381	22.64788994	27.57134427	29.54072601	22.64788994	10.83159954	18.70912647	34.46418034	37.41825294	16.73974474	28.55603514	22.64788994	23.6325808	30.52541687	19.69381734	19.69381734	23.6325808	18.70912647	30.52541687	21.66319907	18.70912647	18.70912647	20.6785082	19.69381734	35.44887121	19.69381734	25.60196254	22.64788994	31.51010774	25.60196254	40.37232554	14.770363	32.49479861	35.44887121	13.78567214	20.6785082	37.41825294	23.6325808	25.60196254	5.908145201	27.57134427	27.57134427	11.8162904	27.57134427	37.41825294	27.57134427	18.70912647	18.70912647	27.57134427	21.66319907	27.57134427	10.83159954	24.61727167	28.55603514	23.6325808	32.49479861	33.47948947	12.80098127	20.6785082	31.51010774	21.66319907	14.770363	30.52541687	31.51010774	24.61727167	13.78567214	18.70912647	29.54072601	28.55603514	15.75505387	11.8162904	31.51010774	0	20.6785082	28.55603514	17.7244356	16.73974474	22.64788994	26.5866534	21.66319907	26.5866534	16.73974474	20.6785082	16.73974474	21.66319907	4.923454334	26.5866534	44.31108901	13.78567214	20.6785082	8.862217802	20.6785082	13.78567214	18.70912647	19.69381734	20.6785082	23.6325808	23.6325808	14.770363	22.64788994	34.46418034	14.770363	16.73974474	17.7244356	21.66319907	35.44887121	23.6325808	27.57134427	20.6785082	22.64788994	20.6785082	15.75505387	28.55603514	20.6785082	13.78567214	23.6325808	25.60196254	19.69381734	21.66319907	16.73974474	17.7244356	21.66319907	21.66319907	23.6325808	16.73974474	22.64788994	16.73974474	27.57134427	8.862217802	33.47948947	19.69381734	15.75505387	17.7244356	19.69381734	22.64788994	21.66319907	0	15.75505387	30.52541687	13.78567214	13.78567214	26.5866534	27.57134427	26.5866534	10.83159954	3.938763467	16.73974474	15.75505387	14.770363	11.8162904	22.64788994	8.862217802	17.7244356	14.770363	13.78567214	13.78567214	17.7244356	14.770363	17.7244356	25.60196254	20.6785082	3.938763467	12.80098127	21.66319907	22.64788994	8.862217802	14.770363	7.877526935	20.6785082	16.73974474	12.80098127	12.80098127	15.75505387	16.73974474	10.83159954	23.6325808	22.64788994	11.8162904	15.75505387	5.908145201	6.892836068	14.770363	22.64788994	20.6785082	19.69381734	20.6785082	6.892836068	17.7244356	13.78567214	8.862217802	19.69381734	11.8162904	26.5866534	20.6785082	23.6325808	9.846908668	0.984690867	28.55603514	17.7244356	24.61727167	12.80098127	11.8162904	1.969381734	13.78567214	17.7244356	20.6785082	15.75505387	14.770363	16.73974474	16.73974474	6.892836068	17.7244356	10.83159954	11.8162904	7.877526935	28.55603514	8.862217802	11.8162904	22.64788994	12.80098127	4.923454334	18.70912647	15.75505387	20.6785082	26.5866534	16.73974474	6.892836068	21.66319907	12.80098127	9.846908668	24.61727167	7.877526935	13.78567214	12.80098127	14.770363	20.6785082	15.75505387	8.862217802	13.78567214	14.770363	13.78567214	20.6785082	16.73974474	9.846908668	19.69381734	13.78567214	11.8162904	16.73974474	22.64788994	20.6785082	17.7244356	15.75505387	12.80098127	6.892836068	10.83159954	10.83159954	16.73974474	18.70912647	8.862217802	10.83159954	9.846908668	10.83159954	10.83159954	21.66319907	16.73974474	14.770363	14.770363	14.770363	4.923454334	21.66319907	16.73974474	16.73974474	16.73974474	20.6785082	13.78567214	29.54072601	22.64788994	14.770363	14.770363	22.64788994	8.862217802	12.80098127	14.770363	14.770363	12.80098127	10.83159954	16.73974474	19.69381734	11.8162904	13.78567214	17.7244356	13.78567214	19.69381734	13.78567214	17.7244356	8.862217802	16.73974474	10.83159954	12.80098127	11.8162904	11.8162904	19.69381734	8.862217802	9.846908668	6.892836068	7.877526935	15.75505387	9.846908668	16.73974474	16.73974474	8.862217802	19.69381734	18.70912647	17.7244356	6.892836068	5.908145201	8.862217802	12.80098127	12.80098127	8.862217802	16.73974474	6.892836068	12.80098127	16.73974474	5.908145201	11.8162904	7.877526935	9.846908668	12.80098127	14.770363	15.75505387	19.69381734	15.75505387	6.892836068	18.70912647	4.923454334	6.892836068	13.78567214	20.6785082	3.938763467	14.770363	19.69381734	33.47948947	15.75505387	13.78567214	11.8162904	4.923454334	8.862217802	21.66319907	14.770363	11.8162904	13.78567214	11.8162904	19.69381734	8.862217802	16.73974474	6.892836068	17.7244356	9.846908668	11.8162904	20.6785082	19.69381734	13.78567214	19.69381734	10.83159954	8.862217802	9.846908668	15.75505387	11.8162904	11.8162904	7.877526935	9.846908668	19.69381734	20.6785082	6.892836068	5.908145201	11.8162904	4.923454334	9.846908668	16.73974474	7.877526935	3.938763467	26.5866534	7.877526935	10.83159954	8.862217802	13.78567214	13.78567214	7.877526935	9.846908668	14.770363	17.7244356	7.877526935	17.7244356
HM040	0.220760939	0.791294272	0.269776219	0.013092388	5114.563141	4802.699535	3849.152933	3500.432719	2479.78819	2220.846892	1896.69775	1813.534122	1857.95106	1683.118432	1823.929575	1409.056475	1438.352753	1293.761445	637.9028308	1514.901093	1249.344507	1314.552352	1107.588322	894.0090043	911.9647877	758.8681083	734.2970363	993.2383335	1043.325519	422.4334302	836.3614892	1055.611055	853.3722314	899.6792517	942.2061071	714.4511705	809.9003348	836.3614892	798.55984	515.0474708	606.7164702	612.3867175	619.9470474	543.3987077	583.0904394	582.1453982	570.8049034	464.9602855	492.3664812	441.3342548	610.4966351	406.3677292	487.6412751	421.4883889	411.0929354	390.3020283	321.3140185	480.0809452	505.5970585	428.1036775	331.709472	369.5111212	467.7954092	494.2565637	421.4883889	420.5433477	302.4131938	331.709472	292.0177403	411.0929354	387.4669046	315.6437711	405.422688	335.4896369	286.3474929	361.9507914	387.4669046	356.280544	345.8850905	361.9507914	396.9173169	234.3702252	405.422688	275.0069982	356.280544	359.1156677	331.709472	289.1826166	357.2255852	299.5780702	269.3367508	308.0834412	311.8636062	240.9855138	201.2937822	319.423936	306.1933588	247.6008025	252.3260086	230.5900603	201.2937822	241.9305551	196.568576	271.2268332	167.2722978	221.139648	242.8755963	191.8433698	166.3272566	182.3929575	207.9090708	224.9198129	196.568576	227.7549366	256.1061735	207.9090708	202.2388234	214.5243594	161.6020505	153.0966794	176.7227102	208.854112	143.6462671	145.5363495	170.1074215	150.2615557	157.8218855	138.9210609	156.8768443	107.7347003	166.3272566	155.9318031	143.6462671	137.0309785	132.3057723	136.0859372	140.8111434	159.711968	123.8004012	122.85536	127.5805662	106.7896591	128.5256074	144.5913083	137.9760197	128.5256074	144.5913083	154.9867618	142.7012258	118.1301538	90.72395815	132.3057723	137.9760197	110.569824	83.16362831	89.77891692	136.0859372	148.3714732	137.9760197	111.5148652	151.2065969	114.3499889	137.9760197	109.6247828	112.4599065	72.76817477	116.2400714	110.569824	103.9545354	125.6904837	124.7454425	99.22932923	96.39420554	119.0751951	88.83387569	120.9652775	98.284288	104.8995766	103.0094942	103.0094942	104.8995766	112.4599065	104.8995766	71.82313354	114.3499889	84.10866954	78.43842215	114.3499889	55.75743262	82.21858708	108.6797415	88.83387569	171.0524628	74.65825723	78.43842215	75.60329846	71.82313354	101.1194117	65.20784492	96.39420554	92.61404062	96.39420554	65.20784492	92.61404062	88.83387569	88.83387569	95.44916431	95.44916431	69.93305108	162.5470917	70.87809231	85.998752	78.43842215	79.38346338	76.54833969	63.31776246	64.26280369	55.75743262	71.82313354	76.54833969	73.713216	91.66899938	68.98800985	77.49338092	78.43842215	62.37272123	78.43842215	81.27354585	65.20784492	66.15288615	76.54833969	76.54833969	87.88883446	101.1194117	65.20784492	52.92230892	68.98800985	85.05371077	44.41693785	49.142144	50.08718523	59.53759754	56.70247385	51.03222646	21.73594831	95.44916431	59.53759754	71.82313354	54.81239138	82.21858708	61.42768	88.83387569	35.91156677	72.76817477	62.37272123	53.86735015	58.59255631	51.97726769	53.86735015	47.25206154	75.60329846	75.60329846	38.74669046	49.142144	54.81239138	60.48263877	58.59255631	41.58181415	49.142144	62.37272123	60.48263877	157.8218855	72.76817477	52.92230892	48.19710277	46.30702031	55.75743262	61.42768	68.98800985	69.93305108	56.70247385	60.48263877	35.91156677	73.713216	37.80164923	40.63677292	48.19710277	27.40619569	57.64751508	49.142144	43.47189662	52.92230892	51.97726769	45.36197908	51.03222646	56.70247385	38.74669046	56.70247385	55.75743262	57.64751508	45.36197908	44.41693785	34.02148431	50.08718523	51.97726769	56.70247385	78.43842215	50.08718523	62.37272123	20.79090708	39.69173169	45.36197908	36.856608	36.856608	35.91156677	48.19710277	33.07644308	52.92230892	53.86735015	24.571072	31.18636062	48.19710277	59.53759754	48.19710277	49.142144	55.75743262	42.52685538	59.53759754	55.75743262	44.41693785	49.142144	48.19710277	41.58181415	34.96652554	52.92230892	43.47189662	33.07644308	42.52685538	58.59255631	46.30702031	38.74669046	32.13140185	54.81239138	43.47189662	48.19710277	51.97726769	32.13140185	42.52685538	43.47189662	34.02148431	31.18636062	42.52685538	37.80164923	29.29627815	38.74669046	48.19710277	31.18636062	32.13140185	41.58181415	39.69173169	47.25206154	43.47189662	28.35123692	35.91156677	50.08718523	37.80164923	25.51611323	38.74669046	62.37272123	30.24131938	60.48263877	46.30702031	39.69173169	39.69173169	31.18636062	32.13140185	30.24131938	41.58181415	57.64751508	48.19710277	34.02148431	20.79090708	49.142144	29.29627815	51.03222646	25.51611323	33.07644308	48.19710277	34.02148431	31.18636062	35.91156677	32.13140185	51.03222646	43.47189662	51.97726769	38.74669046	38.74669046	43.47189662	28.35123692	33.07644308	32.13140185	31.18636062	34.02148431	18.90082462	35.91156677	49.142144	27.40619569	35.91156677	25.51611323	27.40619569	34.96652554	31.18636062	20.79090708	45.36197908	49.142144	210.7441945	33.07644308	31.18636062	37.80164923	39.69173169	28.35123692	44.41693785	30.24131938	33.07644308	27.40619569	33.07644308	15.12065969	40.63677292	38.74669046	44.41693785	24.571072	17.95578338	36.856608	72.76817477	35.91156677	36.856608	30.24131938	44.41693785	32.13140185	34.96652554	44.41693785	15.12065969	44.41693785	34.02148431	34.02148431	28.35123692	18.90082462	41.58181415	32.13140185	18.90082462	41.58181415	27.40619569	38.74669046	22.68098954	24.571072	16.06570092	25.51611323	46.30702031	27.40619569	35.91156677	31.18636062	23.62603077	24.571072	33.07644308	52.92230892	46.30702031	27.40619569	39.69173169	36.856608	18.90082462	24.571072	20.79090708	39.69173169	24.571072	28.35123692	34.02148431	37.80164923	34.96652554	27.40619569	27.40619569	37.80164923	25.51611323	34.96652554	22.68098954	31.18636062	23.62603077	30.24131938	23.62603077	28.35123692	17.95578338	22.68098954	25.51611323	33.07644308	20.79090708	26.46115446	34.96652554	29.29627815	37.80164923	29.29627815	22.68098954	25.51611323	25.51611323	22.68098954	40.63677292	20.79090708	49.142144	22.68098954	20.79090708	19.84586585	31.18636062	16.06570092	34.96652554	24.571072	23.62603077	17.95578338	3.780164923	27.40619569	15.12065969	27.40619569	43.47189662	18.90082462	36.856608	27.40619569	29.29627815	21.73594831	28.35123692	30.24131938	17.01074215	23.62603077	22.68098954	40.63677292	19.84586585	17.95578338	16.06570092	32.13140185	15.12065969	27.40619569	15.12065969	25.51611323	31.18636062	23.62603077	27.40619569	32.13140185	26.46115446	9.450412308	26.46115446	22.68098954	34.96652554	23.62603077	25.51611323	26.46115446	37.80164923	32.13140185	54.81239138	9.450412308	25.51611323	32.13140185	18.90082462	19.84586585	27.40619569	37.80164923	30.24131938	29.29627815	32.13140185	14.17561846	17.95578338	30.24131938	25.51611323	22.68098954	14.17561846	32.13140185	24.571072	32.13140185	25.51611323	26.46115446	27.40619569	28.35123692	19.84586585	23.62603077	32.13140185	37.80164923	20.79090708	21.73594831	24.571072	17.95578338	22.68098954	28.35123692	19.84586585	17.01074215	36.856608	31.18636062	16.06570092	24.571072	15.12065969	25.51611323	8.505371077	16.06570092	23.62603077	18.90082462	24.571072	19.84586585	17.01074215	21.73594831	24.571072	12.285536	24.571072	12.285536	27.40619569	15.12065969	23.62603077	12.285536	19.84586585	11.34049477	13.23057723	9.450412308	22.68098954	19.84586585	21.73594831	30.24131938	19.84586585	15.12065969	24.571072	22.68098954	23.62603077	15.12065969	26.46115446	20.79090708	25.51611323	16.06570092	27.40619569	24.571072	16.06570092	17.01074215	17.95578338	16.06570092	16.06570092	18.90082462	23.62603077	22.68098954	25.51611323	22.68098954	18.90082462	24.571072	20.79090708	23.62603077	18.90082462	21.73594831	19.84586585	14.17561846	11.34049477	14.17561846	17.95578338	12.285536	20.79090708	15.12065969	14.17561846	14.17561846	22.68098954	29.29627815	9.450412308	28.35123692	11.34049477	17.01074215	18.90082462	31.18636062	19.84586585	15.12065969	23.62603077	17.95578338	31.18636062	18.90082462	14.17561846	8.505371077	14.17561846	16.06570092	28.35123692	13.23057723	9.450412308	16.06570092	24.571072	24.571072	15.12065969	17.01074215	13.23057723	16.06570092	20.79090708	17.01074215	28.35123692	14.17561846	29.29627815	10.39545354	18.90082462	15.12065969	10.39545354	19.84586585	17.01074215	8.505371077	12.285536	17.01074215	16.06570092	21.73594831	17.01074215	17.01074215	18.90082462	20.79090708	17.01074215	25.51611323	20.79090708	26.46115446	18.90082462	14.17561846	17.01074215	30.24131938	11.34049477	31.18636062	26.46115446	16.06570092	18.90082462	13.23057723	2.835123692	21.73594831	17.95578338	13.23057723	15.12065969	20.79090708	10.39545354	17.95578338	12.285536	6.615288615	20.79090708	11.34049477	18.90082462	11.34049477	14.17561846	12.285536	16.06570092	11.34049477	9.450412308	10.39545354	9.450412308	12.285536	17.01074215	15.12065969	17.01074215	23.62603077	16.06570092	24.571072	15.12065969	15.12065969	18.90082462	9.450412308	10.39545354	12.285536	12.285536	17.01074215	17.95578338	19.84586585	23.62603077	4.725206154	13.23057723	8.505371077	18.90082462	16.06570092	13.23057723	19.84586585	12.285536	15.12065969	15.12065969	15.12065969	8.505371077	10.39545354	16.06570092	9.450412308	18.90082462	10.39545354	12.285536	18.90082462	17.95578338	16.06570092	22.68098954	13.23057723	20.79090708	26.46115446	21.73594831	10.39545354	15.12065969	25.51611323	7.560329846	20.79090708	16.06570092	16.06570092	12.285536	9.450412308	19.84586585	15.12065969	24.571072	20.79090708	12.285536	18.90082462	11.34049477	17.95578338	20.79090708	11.34049477	21.73594831	14.17561846	14.17561846	24.571072	18.90082462	10.39545354	11.34049477	15.12065969	16.06570092	18.90082462	10.39545354	10.39545354	12.285536	8.505371077	17.01074215	12.285536	15.12065969	22.68098954	12.285536	19.84586585	13.23057723	14.17561846	10.39545354	4.725206154	11.34049477	4.725206154	19.84586585	11.34049477	9.450412308	14.17561846	10.39545354	25.51611323	11.34049477	17.95578338	8.505371077	17.01074215	18.90082462	16.06570092	17.01074215	17.01074215	17.01074215	14.17561846	17.01074215	13.23057723	7.560329846	7.560329846	19.84586585	20.79090708	11.34049477	14.17561846	19.84586585	21.73594831	17.01074215	24.571072	22.68098954	10.39545354	15.12065969	17.95578338	13.23057723	23.62603077	19.84586585	18.90082462	17.95578338	14.17561846	9.450412308	9.450412308	13.23057723	13.23057723	7.560329846	9.450412308	16.06570092	9.450412308	6.615288615	14.17561846	14.17561846	10.39545354	9.450412308	13.23057723	14.17561846	18.90082462	17.01074215	14.17561846	21.73594831	13.23057723	11.34049477	13.23057723	8.505371077	10.39545354	7.560329846	12.285536	7.560329846	17.95578338	7.560329846	16.06570092	13.23057723	10.39545354	15.12065969	9.450412308	9.450412308	15.12065969	18.90082462	8.505371077	16.06570092	15.12065969	12.285536	12.285536	11.34049477	11.34049477	15.12065969	13.23057723	12.285536	3.780164923	3.780164923	20.79090708
HM042	0.152705837	0.54763917	0.273195956	0.006847896	5827.060306	4272.733373	3638.819266	3496.997642	2770.756705	2038.804831	2087.347803	1809.415492	1710.425902	1826.548306	1732.31783	1162.175863	1363.962336	1631.424594	1398.227963	1563.845162	1938.863418	1525.772243	1044.149813	1215.47795	1000.365956	1145.994872	866.1589151	849.0261014	926.123763	1021.306061	884.2435518	893.7617816	1004.173248	810.953182	563.4792063	687.2161942	894.7136046	887.0990207	651.0469208	557.7682684	663.4206196	663.4206196	581.563843	624.3958772	591.0820728	521.598995	518.7435261	503.5143583	580.61202	486.3815446	290.30601	492.0924825	407.380237	469.2487309	456.8750321	399.7656531	377.8737245	414.0429979	410.2357059	371.2109636	297.9205939	444.5013333	411.1875289	404.524768	417.8502898	431.1758116	349.319035	428.3203426	357.8854418	367.4036717	327.4271064	402.6211221	337.8971592	373.1146096	295.0651249	348.367212	384.5364854	362.6445568	327.4271064	317.9088765	310.2942927	293.1614789	342.6562741	219.8711092	316.9570535	361.6927338	296.9687709	280.7877802	321.7161685	299.8242398	367.4036717	315.0534076	286.4987181	309.3424697	57.10937902	275.0768423	246.5221528	250.3294447	276.0286652	247.4739757	239.8593919	240.8112149	266.5104354	248.4257987	111.3632891	214.1601713	214.1601713	252.2330907	148.4843854	202.7382955	251.2812677	194.1718887	182.7500129	203.6901185	203.6901185	195.1237116	209.4010564	214.1601713	179.8945439	152.2916774	180.8463669	192.2682427	139.9179786	161.8099072	208.4492334	131.3515717	161.8099072	141.8216246	146.5807395	163.7135532	148.4843854	137.0625096	174.183606	193.2200657	158.0026153	148.4843854	120.8815189	143.7252705	155.1471463	109.4596431	139.9179786	121.8333419	136.1106867	132.3033947	105.6523512	124.6888109	143.7252705	114.218758	134.2070407	114.218758	127.5442798	118.02605	142.7734475	123.7369879	107.5559971	90.42318344	122.7851649	122.7851649	136.1106867	131.3515717	142.7734475	122.7851649	102.7968822	106.6041742	103.7487052	108.5078201	90.42318344	128.4961028	56.15755603	108.5078201	112.3151121	83.76042256	67.57943184	98.03776731	73.29036974	107.5559971	130.3997488	103.7487052	135.1588637	118.977873	97.08594433	120.8815189	134.2070407	73.29036974	89.47136046	98.98959029	97.08594433	123.7369879	86.61589151	85.66406852	89.47136046	74.24219272	22.84375161	125.6406338	79.95313062	74.24219272	77.09766167	79.00130764	62.82031692	94.23047538	91.37500643	80.90495361	94.23047538	77.09766167	64.72396288	79.95313062	91.37500643	93.27865239	70.43490079	86.61589151	52.3502641	38.07291934	62.82031692	82.80859957	75.1940157	77.09766167	58.061202	55.20573305	75.1940157	54.25391007	84.71224554	80.90495361	73.29036974	64.72396288	64.72396288	89.47136046	62.82031692	84.71224554	54.25391007	75.1940157	58.061202	63.7721399	85.66406852	87.56771449	44.73568023	62.82031692	65.67578587	72.33854675	48.54297216	78.04948466	58.061202	70.43490079	62.82031692	74.24219272	20.94010564	63.7721399	61.86849393	33.31380443	52.3502641	46.6393262	59.96484797	75.1940157	41.88021128	68.53125482	51.39844111	55.20573305	68.53125482	59.96484797	54.25391007	70.43490079	47.59114918	48.54297216	56.15755603	48.54297216	44.73568023	45.68750321	62.82031692	39.02474233	30.45833548	45.68750321	58.061202	25.69922056	67.57943184	67.57943184	61.86849393	68.53125482	50.44661813	42.83203426	69.4830778	51.39844111	51.39844111	58.061202	57.10937902	69.4830778	45.68750321	39.02474233	42.83203426	37.12109636	52.3502641	49.49479515	36.16927338	44.73568023	65.67578587	39.97656531	44.73568023	71.38672377	57.10937902	57.10937902	39.02474233	46.6393262	79.00130764	51.39844111	48.54297216	43.78385725	28.55468951	61.86849393	45.68750321	54.25391007	47.59114918	36.16927338	48.54297216	17.1328137	71.38672377	66.62760885	37.12109636	33.31380443	35.21745039	46.6393262	54.25391007	65.67578587	32.36198144	45.68750321	53.30208708	49.49479515	37.12109636	59.01302498	35.21745039	39.02474233	51.39844111	27.60286652	45.68750321	42.83203426	42.83203426	32.36198144	39.97656531	49.49479515	28.55468951	60.91667095	42.83203426	39.97656531	43.78385725	32.36198144	50.44661813	49.49479515	26.65104354	58.061202	70.43490079	42.83203426	43.78385725	45.68750321	18.08463669	52.3502641	54.25391007	49.49479515	34.26562741	42.83203426	33.31380443	53.30208708	45.68750321	26.65104354	56.15755603	43.78385725	55.20573305	30.45833548	33.31380443	33.31380443	28.55468951	34.26562741	30.45833548	29.50651249	38.07291934	25.69922056	31.41015846	39.97656531	62.82031692	36.16927338	28.55468951	30.45833548	17.1328137	38.07291934	33.31380443	27.60286652	46.6393262	48.54297216	31.41015846	36.16927338	43.78385725	28.55468951	39.02474233	28.55468951	19.98828266	39.02474233	38.07291934	35.21745039	33.31380443	35.21745039	37.12109636	27.60286652	34.26562741	24.74739757	36.16927338	44.73568023	24.74739757	32.36198144	35.21745039	37.12109636	34.26562741	37.12109636	34.26562741	23.79557459	36.16927338	21.89192862	38.07291934	35.21745039	25.69922056	0	32.36198144	27.60286652	35.21745039	46.6393262	26.65104354	39.02474233	42.83203426	34.26562741	42.83203426	38.07291934	31.41015846	27.60286652	22.84375161	35.21745039	30.45833548	23.79557459	28.55468951	42.83203426	31.41015846	38.07291934	57.10937902	40.92838829	27.60286652	23.79557459	28.55468951	34.26562741	30.45833548	27.60286652	40.92838829	27.60286652	34.26562741	30.45833548	36.16927338	25.69922056	37.12109636	41.88021128	32.36198144	29.50651249	34.26562741	18.08463669	30.45833548	36.16927338	30.45833548	19.03645967	25.69922056	33.31380443	23.79557459	50.44661813	31.41015846	25.69922056	36.16927338	34.26562741	33.31380443	22.84375161	30.45833548	39.02474233	26.65104354	31.41015846	22.84375161	47.59114918	30.45833548	31.41015846	24.74739757	39.97656531	25.69922056	22.84375161	25.69922056	21.89192862	22.84375161	19.03645967	22.84375161	19.98828266	24.74739757	24.74739757	27.60286652	20.94010564	41.88021128	24.74739757	18.08463669	32.36198144	26.65104354	23.79557459	25.69922056	28.55468951	29.50651249	34.26562741	34.26562741	30.45833548	25.69922056	22.84375161	24.74739757	21.89192862	26.65104354	39.97656531	19.98828266	22.84375161	31.41015846	22.84375161	29.50651249	16.18099072	23.79557459	22.84375161	26.65104354	29.50651249	23.79557459	20.94010564	24.74739757	30.45833548	41.88021128	25.69922056	22.84375161	31.41015846	25.69922056	20.94010564	30.45833548	32.36198144	25.69922056	9.518229836	43.78385725	18.08463669	30.45833548	15.22916774	20.94010564	20.94010564	19.98828266	46.6393262	21.89192862	9.518229836	21.89192862	21.89192862	26.65104354	18.08463669	27.60286652	25.69922056	16.18099072	26.65104354	23.79557459	27.60286652	20.94010564	27.60286652	28.55468951	21.89192862	30.45833548	23.79557459	27.60286652	28.55468951	6.662760885	28.55468951	40.92838829	29.50651249	23.79557459	18.08463669	23.79557459	26.65104354	13.32552177	29.50651249	20.94010564	18.08463669	10.47005282	25.69922056	19.98828266	22.84375161	38.07291934	22.84375161	16.18099072	16.18099072	17.1328137	19.03645967	15.22916774	16.18099072	34.26562741	22.84375161	15.22916774	19.03645967	10.47005282	22.84375161	34.26562741	14.27734475	15.22916774	5.710937902	32.36198144	27.60286652	23.79557459	27.60286652	34.26562741	19.98828266	24.74739757	25.69922056	19.98828266	15.22916774	21.89192862	19.03645967	7.614583869	26.65104354	22.84375161	29.50651249	26.65104354	21.89192862	22.84375161	19.03645967	11.4218758	24.74739757	30.45833548	16.18099072	19.98828266	19.03645967	16.18099072	11.4218758	26.65104354	11.4218758	13.32552177	22.84375161	16.18099072	16.18099072	19.98828266	11.4218758	17.1328137	22.84375161	25.69922056	19.98828266	18.08463669	34.26562741	17.1328137	9.518229836	20.94010564	35.21745039	18.08463669	19.03645967	21.89192862	30.45833548	18.08463669	12.37369879	19.98828266	17.1328137	17.1328137	13.32552177	16.18099072	19.03645967	10.47005282	19.98828266	18.08463669	13.32552177	20.94010564	1.903645967	21.89192862	16.18099072	19.03645967	21.89192862	19.03645967	22.84375161	13.32552177	21.89192862	16.18099072	23.79557459	15.22916774	19.98828266	26.65104354	17.1328137	21.89192862	20.94010564	19.03645967	15.22916774	18.08463669	21.89192862	16.18099072	19.98828266	27.60286652	22.84375161	13.32552177	16.18099072	22.84375161	18.08463669	21.89192862	19.03645967	14.27734475	18.08463669	14.27734475	13.32552177	25.69922056	18.08463669	28.55468951	17.1328137	24.74739757	20.94010564	21.89192862	13.32552177	13.32552177	18.08463669	16.18099072	19.03645967	16.18099072	18.08463669	15.22916774	15.22916774	35.21745039	21.89192862	14.27734475	11.4218758	6.662760885	12.37369879	8.566406852	24.74739757	10.47005282	7.614583869	18.08463669	19.03645967	19.03645967	15.22916774	17.1328137	9.518229836	11.4218758	18.08463669	16.18099072	13.32552177	15.22916774	13.32552177	13.32552177	18.08463669	19.98828266	13.32552177	16.18099072	22.84375161	8.566406852	3.807291934	11.4218758	18.08463669	9.518229836	19.98828266	15.22916774	17.1328137	19.98828266	11.4218758	24.74739757	19.03645967	16.18099072	9.518229836	16.18099072	13.32552177	14.27734475	14.27734475	14.27734475	16.18099072	18.08463669	23.79557459	12.37369879	19.03645967	23.79557459	14.27734475	22.84375161	21.89192862	28.55468951	19.03645967	19.03645967	17.1328137	8.566406852	22.84375161	19.03645967	14.27734475	16.18099072	14.27734475	13.32552177	23.79557459	11.4218758	14.27734475	14.27734475	18.08463669	13.32552177	20.94010564	19.03645967	8.566406852	18.08463669	15.22916774	15.22916774	13.32552177	19.98828266	10.47005282	10.47005282	15.22916774	15.22916774	10.47005282	19.03645967	15.22916774	16.18099072	19.03645967	11.4218758	11.4218758	15.22916774	14.27734475	15.22916774	15.22916774	16.18099072	19.98828266	16.18099072	18.08463669	13.32552177	15.22916774	6.662760885	14.27734475	15.22916774	10.47005282	8.566406852	13.32552177	9.518229836	23.79557459	14.27734475	11.4218758	14.27734475	14.27734475	11.4218758	15.22916774	15.22916774	11.4218758	20.94010564	11.4218758	19.03645967	16.18099072	12.37369879	7.614583869	9.518229836	19.98828266	8.566406852	8.566406852	15.22916774	4.759114918	8.566406852	23.79557459	1.903645967	16.18099072	13.32552177	14.27734475	15.22916774	14.27734475	3.807291934	15.22916774	16.18099072	7.614583869	12.37369879	15.22916774	8.566406852	20.94010564	16.18099072	14.27734475	12.37369879	11.4218758	16.18099072	10.47005282	9.518229836	14.27734475	9.518229836	14.27734475	11.4218758	13.32552177	20.94010564	8.566406852	15.22916774	14.27734475	6.662760885	17.1328137	16.18099072	8.566406852	4.759114918	7.614583869	22.84375161	12.37369879	10.47005282	14.27734475	11.4218758	17.1328137	11.4218758	9.518229836	12.37369879	22.84375161	12.37369879	15.22916774	10.47005282	9.518229836	15.22916774	16.18099072	14.27734475	13.32552177	16.18099072	13.32552177	9.518229836	16.18099072	13.32552177	19.03645967	16.18099072	17.1328137	12.37369879	15.22916774	6.662760885	5.710937902	13.32552177	7.614583869	9.518229836	14.27734475	10.47005282	9.518229836	12.37369879	13.32552177	10.47005282
HM043	0.16742303	0.560989696	0.310484939	0.008003746	6398.305236	4429.868268	3581.953422	3789.949235	2395.934745	2272.907435	2115.36167	1646.264731	1535.62866	1609.9761	1464.821575	1404.635553	1253.285408	1386.933781	613.3663755	1474.557549	1281.608242	1310.816165	1190.44412	1058.565924	974.48251	1123.177389	944.3894988	1002.805344	882.4332993	480.6030908	864.731528	846.1446681	739.9340403	974.48251	1350.64515	960.321093	695.679612	966.5167129	612.4812869	646.1146524	718.6919147	665.5866008	708.9559405	572.6523015	467.3267623	614.2514641	580.6180986	512.4662791	414.2214484	450.5100796	492.9943307	419.5319798	455.8206109	407.1407399	455.8206109	435.463574	373.5073744	383.2433486	395.6345885	397.4047657	306.2406435	400.0600314	471.7522051	392.0942343	338.9889204	410.6810941	387.6687914	363.7714002	277.9178094	413.3363598	361.1161345	339.8740089	345.1845403	328.3678576	298.2748464	369.0819316	334.5634775	251.3651524	421.3021569	317.7467948	418.6468912	340.7590975	385.0135258	279.6879865	331.0231233	300.9301121	298.2748464	267.2967466	300.9301121	284.9985179	281.4581637	347.839806	290.3090493	334.5634775	117.7167791	279.6879865	301.8152006	241.6291782	235.4335583	248.7098867	302.7002892	186.7536872	229.2379383	246.9397096	61.07111098	253.1353296	177.017713	219.5019641	177.9028016	263.7563924	181.4431558	182.3282444	148.6948789	262.8713038	162.8562959	200.0300157	184.0984215	187.6387758	168.1668273	138.9589047	181.4431558	197.37475	161.9712074	132.7632847	185.8685986	144.2694361	147.8097903	182.3282444	187.6387758	149.5799675	158.4308531	146.0396132	172.5922702	151.3501446	148.6948789	128.3378419	139.8439933	179.6729787	138.9589047	97.35974214	157.5457646	137.1887276	134.5334619	134.5334619	112.4062477	177.017713	123.9123991	121.2571334	112.4062477	121.2571334	104.4404507	110.6360706	134.5334619	113.2913363	93.81938788	81.42814797	133.6483733	123.9123991	116.8316906	94.70447645	111.5211592	118.6018677	122.142222	185.8685986	111.5211592	122.142222	114.1764249	99.12991927	88.50885649	133.6483733	100.9000964	110.6360706	107.0957164	139.8439933	138.0738161	113.2913363	92.93429932	84.96850223	84.96850223	103.5553621	75.23252802	107.9808049	96.47465358	68.1518195	100.0150078	106.2106278	113.2913363	99.12991927	54.87549103	107.0957164	123.0273105	63.72637668	60.18602242	74.34743946	82.31323654	94.70447645	139.8439933	106.2106278	87.62376793	85.8535908	77.88779372	73.46235089	61.07111098	69.92199663	46.90969394	86.73867936	82.31323654	72.57726233	102.6702735	47.79478251	77.88779372	52.22022533	76.11761659	106.2106278	74.34743946	75.23252802	74.34743946	70.8070852	86.73867936	46.90969394	77.88779372	72.57726233	69.92199663	77.88779372	63.72637668	69.03690807	67.26673094	54.87549103	64.61146524	57.53075672	66.38164237	67.26673094	75.23252802	73.46235089	44.25442825	63.72637668	60.18602242	63.72637668	44.25442825	69.03690807	62.84128811	49.56495964	78.77288228	41.59916255	10.62106278	69.03690807	69.92199663	33.63336547	49.56495964	78.77288228	56.64566816	64.61146524	30.09301121	70.8070852	60.18602242	53.1053139	41.59916255	55.76057959	38.94389686	59.30093385	65.49655381	52.22022533	61.07111098	49.56495964	37.17371973	71.69217376	71.69217376	65.49655381	60.18602242	50.4500482	66.38164237	6.195619955	73.46235089	53.99040246	43.36933968	63.72637668	69.92199663	70.8070852	60.18602242	70.8070852	70.8070852	76.11761659	36.28863116	45.13951681	52.22022533	43.36933968	67.26673094	23.89739125	76.11761659	57.53075672	53.99040246	66.38164237	52.22022533	65.49655381	57.53075672	39.82898542	53.99040246	58.41584529	37.17371973	47.79478251	39.82898542	48.67987107	57.53075672	46.02460538	35.4035426	51.33513677	46.90969394	51.33513677	54.87549103	84.08341367	53.1053139	38.05880829	52.22022533	49.56495964	31.86318834	50.4500482	40.71407399	49.56495964	33.63336547	65.49655381	37.17371973	51.33513677	38.94389686	62.84128811	64.61146524	53.1053139	48.67987107	40.71407399	44.25442825	36.28863116	88.50885649	64.61146524	36.28863116	16.81668273	42.48425112	39.82898542	46.90969394	67.26673094	44.25442825	38.05880829	44.25442825	37.17371973	47.79478251	47.79478251	46.02460538	54.87549103	50.4500482	37.17371973	46.02460538	39.82898542	55.76057959	47.79478251	34.51845403	45.13951681	30.97809977	47.79478251	42.48425112	52.22022533	48.67987107	35.4035426	40.71407399	38.94389686	45.13951681	40.71407399	42.48425112	32.7482769	25.66756838	30.09301121	58.41584529	43.36933968	38.94389686	40.71407399	35.4035426	34.51845403	20.35703699	40.71407399	26.55265695	34.51845403	13.27632847	51.33513677	58.41584529	25.66756838	40.71407399	30.09301121	49.56495964	38.94389686	46.90969394	43.36933968	32.7482769	47.79478251	23.89739125	30.09301121	39.82898542	33.63336547	45.13951681	33.63336547	46.90969394	37.17371973	36.28863116	27.43774551	36.28863116	58.41584529	33.63336547	25.66756838	35.4035426	50.4500482	39.82898542	38.05880829	38.05880829	34.51845403	54.87549103	38.05880829	18.58685986	30.97809977	17.7017713	22.12721412	33.63336547	60.18602242	26.55265695	36.28863116	30.97809977	38.94389686	23.89739125	32.7482769	38.94389686	45.13951681	13.27632847	32.7482769	28.32283408	32.7482769	27.43774551	23.01230269	25.66756838	18.58685986	45.13951681	29.20792264	39.82898542	36.28863116	30.09301121	25.66756838	33.63336547	61.95619955	35.4035426	37.17371973	28.32283408	47.79478251	28.32283408	23.89739125	30.97809977	25.66756838	32.7482769	44.25442825	30.97809977	29.20792264	30.97809977	29.20792264	18.58685986	37.17371973	15.93159417	34.51845403	41.59916255	20.35703699	30.09301121	19.47194843	35.4035426	30.97809977	30.97809977	30.09301121	30.09301121	14.16141704	23.01230269	32.7482769	18.58685986	34.51845403	34.51845403	27.43774551	21.24212556	30.97809977	28.32283408	25.66756838	29.20792264	21.24212556	31.86318834	23.89739125	26.55265695	40.71407399	22.12721412	41.59916255	38.94389686	26.55265695	27.43774551	22.12721412	29.20792264	22.12721412	39.82898542	21.24212556	30.09301121	24.78247982	26.55265695	27.43774551	30.97809977	28.32283408	21.24212556	27.43774551	36.28863116	36.28863116	22.12721412	30.09301121	17.7017713	30.09301121	17.7017713	35.4035426	30.09301121	13.27632847	23.01230269	6.195619955	22.12721412	20.35703699	30.09301121	36.28863116	27.43774551	44.25442825	31.86318834	33.63336547	20.35703699	20.35703699	19.47194843	15.0465056	12.39123991	20.35703699	23.89739125	32.7482769	27.43774551	24.78247982	19.47194843	13.27632847	18.58685986	20.35703699	37.17371973	31.86318834	34.51845403	23.01230269	19.47194843	26.55265695	12.39123991	27.43774551	11.50615134	33.63336547	26.55265695	27.43774551	30.97809977	30.97809977	23.89739125	36.28863116	18.58685986	22.12721412	25.66756838	18.58685986	21.24212556	28.32283408	22.12721412	41.59916255	30.97809977	32.7482769	26.55265695	31.86318834	35.4035426	31.86318834	15.0465056	23.01230269	25.66756838	31.86318834	17.7017713	19.47194843	35.4035426	22.12721412	23.01230269	23.01230269	15.93159417	26.55265695	30.09301121	22.12721412	21.24212556	26.55265695	15.0465056	29.20792264	15.93159417	27.43774551	13.27632847	23.01230269	30.97809977	18.58685986	31.86318834	23.89739125	22.12721412	26.55265695	36.28863116	32.7482769	26.55265695	30.97809977	20.35703699	14.16141704	17.7017713	15.0465056	15.0465056	26.55265695	30.97809977	15.93159417	7.965797085	30.09301121	14.16141704	14.16141704	27.43774551	24.78247982	23.89739125	23.89739125	34.51845403	24.78247982	37.17371973	18.58685986	7.965797085	29.20792264	18.58685986	21.24212556	14.16141704	23.89739125	27.43774551	13.27632847	20.35703699	28.32283408	15.93159417	26.55265695	32.7482769	20.35703699	15.0465056	8.850885649	40.71407399	13.27632847	15.0465056	29.20792264	18.58685986	35.4035426	17.7017713	21.24212556	17.7017713	18.58685986	13.27632847	16.81668273	17.7017713	18.58685986	27.43774551	27.43774551	15.93159417	18.58685986	23.89739125	14.16141704	26.55265695	26.55265695	20.35703699	0	16.81668273	30.09301121	21.24212556	17.7017713	22.12721412	22.12721412	25.66756838	18.58685986	22.12721412	15.93159417	19.47194843	31.86318834	15.0465056	11.50615134	16.81668273	23.89739125	16.81668273	10.62106278	15.93159417	15.0465056	17.7017713	19.47194843	18.58685986	22.12721412	29.20792264	16.81668273	18.58685986	23.01230269	26.55265695	7.08070852	15.0465056	7.965797085	21.24212556	17.7017713	21.24212556	9.735974214	15.0465056	20.35703699	16.81668273	38.05880829	20.35703699	20.35703699	16.81668273	18.58685986	25.66756838	22.12721412	15.0465056	11.50615134	18.58685986	14.16141704	22.12721412	12.39123991	17.7017713	13.27632847	19.47194843	23.89739125	17.7017713	15.0465056	25.66756838	47.79478251	12.39123991	9.735974214	15.0465056	16.81668273	8.850885649	19.47194843	22.12721412	19.47194843	15.93159417	12.39123991	13.27632847	11.50615134	16.81668273	31.86318834	15.93159417	21.24212556	18.58685986	11.50615134	12.39123991	17.7017713	11.50615134	12.39123991	14.16141704	22.12721412	20.35703699	18.58685986	19.47194843	16.81668273	16.81668273	25.66756838	16.81668273	10.62106278	19.47194843	19.47194843	16.81668273	15.0465056	17.7017713	22.12721412	14.16141704	13.27632847	24.78247982	14.16141704	19.47194843	15.0465056	21.24212556	12.39123991	20.35703699	14.16141704	12.39123991	26.55265695	8.850885649	18.58685986	14.16141704	16.81668273	19.47194843	14.16141704	14.16141704	21.24212556	11.50615134	20.35703699	9.735974214	18.58685986	10.62106278	22.12721412	16.81668273	22.12721412	14.16141704	12.39123991	18.58685986	0.885088565	14.16141704	21.24212556	9.735974214	10.62106278	19.47194843	16.81668273	14.16141704	5.31053139	12.39123991	23.01230269	11.50615134	17.7017713	9.735974214	24.78247982	19.47194843	18.58685986	8.850885649	21.24212556	15.0465056	15.93159417	15.93159417	13.27632847	9.735974214	7.965797085	20.35703699	14.16141704	13.27632847	10.62106278	7.965797085	12.39123991	14.16141704	17.7017713	13.27632847	15.0465056	10.62106278	13.27632847	3.54035426	20.35703699	19.47194843	19.47194843	21.24212556	18.58685986	7.965797085	7.965797085	12.39123991	17.7017713	14.16141704	15.0465056	15.0465056	9.735974214	16.81668273	12.39123991	0	13.27632847	10.62106278	10.62106278	10.62106278	11.50615134	9.735974214	13.27632847	23.01230269	14.16141704	22.12721412	15.0465056	13.27632847	23.89739125	13.27632847	7.08070852	15.93159417	14.16141704	14.16141704	9.735974214	12.39123991	14.16141704	15.0465056	17.7017713	13.27632847	14.16141704	12.39123991	12.39123991	7.965797085	12.39123991	15.0465056	12.39123991	13.27632847	10.62106278	7.08070852	17.7017713	15.93159417	10.62106278	22.12721412	15.0465056	14.16141704	13.27632847	13.27632847	15.93159417	14.16141704	13.27632847	10.62106278	14.16141704	12.39123991	9.735974214	16.81668273	11.50615134	11.50615134	8.850885649	16.81668273	15.93159417	17.7017713	13.27632847	5.31053139	7.965797085	6.195619955	14.16141704	7.965797085	44.25442825	9.735974214	27.43774551	10.62106278	10.62106278	14.16141704	19.47194843	22.12721412	8.850885649	5.31053139	9.735974214	13.27632847
HM044	0.232875794	0.755742461	0.30328326	0.009314862	6770.722875	4319.173056	3627.879331	3121.181751	2355.484478	1890.226848	1994.768542	1967.455847	1955.212225	2282.022747	1432.503755	1361.867475	1269.569403	1751.779739	466.1994468	1017.162429	1424.969218	1476.769157	874.9480526	816.5553947	977.6061126	706.3627981	815.6135776	764.7554561	1114.169587	580.1593115	789.2426998	842.9262725	795.8354192	585.8102139	613.1229088	845.7517237	978.5479297	603.7047382	782.6499803	712.9555176	561.3229703	562.2647873	534.0102754	652.6792255	598.0538358	521.7666536	466.1994468	484.093971	536.8357266	534.9520925	527.417556	539.6611778	353.1813991	502.9303123	403.0977035	470.9085321	340.9377772	323.9850701	461.4903615	424.759496	399.3304352	401.2140693	427.5849471	431.3522154	464.3158126	506.6975805	283.4869363	291.0214728	218.5015589	387.0868134	360.7159356	336.2286919	355.0650332	339.0541431	269.3596804	350.3559479	305.1487288	408.7486059	310.7996312	283.4869363	269.3596804	272.1851316	297.6141923	314.5668994	301.3814605	429.4685813	321.1596189	336.2286919	231.6869978	333.4032407	312.6832653	300.4396435	260.8833268	288.1960216	164.8179862	136.5634743	207.1997541	336.2286919	298.5560094	281.6033022	242.0469855	246.7560708	200.6070347	226.0360954	605.5883723	217.5597418	202.4906688	215.6761077	168.5852545	247.6978879	268.4178633	232.6288149	197.7815835	264.650595	199.6652176	171.4107057	201.5488517	179.8870593	178.9452422	132.7962061	213.7924736	202.4906688	142.2143767	129.9707549	194.0143152	122.4362183	142.2143767	219.443376	137.5052914	129.0289378	109.2507794	126.2034866	195.8979494	126.2034866	182.7125105	137.5052914	146.923462	152.5743644	147.8652791	120.5525842	162.9343521	106.4253283	123.3780354	172.3525227	180.8288763	104.5416941	200.6070347	117.727133	99.83260881	122.4362183	102.65806	153.5161815	105.4835112	133.7380231	137.5052914	194.9561323	113.9598648	143.1561938	128.0871207	76.2871822	156.3416327	118.6689501	115.8434989	127.1453037	105.4835112	113.9598648	107.3671453	97.00715761	137.5052914	101.7162429	88.53080403	99.83260881	124.3198525	114.9016818	105.4835112	110.1925965	145.981645	104.5416941	150.6907303	130.9125719	84.76353578	80.05445046	81.93808459	91.35625523	116.785316	103.5998771	94.18170642	109.2507794	72.51991394	64.04356037	109.2507794	86.64716991	52.7417556	90.41443816	115.8434989	95.12352348	83.82171871	51.79993853	83.82171871	62.15992624	96.06534055	65.92719449	86.64716991	90.41443816	97.00715761	80.99626752	66.86901156	109.2507794	75.34536514	68.75264569	64.98537743	64.04356037	91.35625523	68.75264569	89.4726211	60.27629211	76.2871822	57.45084092	53.68357266	58.39265798	71.57809688	57.45084092	77.22899926	67.81082862	61.21810917	76.2871822	91.35625523	87.58898697	67.81082862	68.75264569	74.40354807	86.64716991	90.41443816	73.46173101	63.1017433	70.63627981	79.11263339	56.50902385	52.7417556	65.92719449	60.27629211	70.63627981	84.76353578	58.39265798	39.5563167	107.3671453	64.04356037	66.86901156	45.20721908	80.99626752	80.05445046	58.39265798	30.13814605	52.7417556	46.14903615	52.7417556	53.68357266	49.9163044	64.98537743	41.43995082	49.9163044	69.69446275	71.57809688	44.26540202	51.79993853	62.15992624	57.45084092	71.57809688	45.20721908	48.97448734	47.09085321	10.35998771	74.40354807	64.04356037	46.14903615	70.63627981	55.56720679	50.85812147	58.39265798	32.96359725	63.1017433	74.40354807	48.03267027	49.9163044	65.92719449	41.43995082	60.27629211	33.90541431	55.56720679	57.45084092	48.97448734	74.40354807	62.15992624	49.9163044	44.26540202	48.97448734	42.38176789	59.33447504	57.45084092	73.46173101	55.56720679	54.62538972	59.33447504	59.33447504	48.97448734	58.39265798	64.04356037	40.49813376	66.86901156	37.67268257	53.68357266	47.09085321	49.9163044	40.49813376	35.78904844	57.45084092	38.61449963	59.33447504	51.79993853	43.32358495	28.25451193	50.85812147	63.1017433	40.49813376	29.19632899	39.5563167	61.21810917	82.87990165	60.27629211	35.78904844	49.9163044	40.49813376	46.14903615	35.78904844	50.85812147	61.21810917	47.09085321	69.69446275	48.03267027	37.67268257	37.67268257	33.90541431	41.43995082	48.97448734	31.07996312	33.90541431	26.3708778	32.96359725	43.32358495	37.67268257	39.5563167	46.14903615	51.79993853	21.66179248	39.5563167	34.84723138	43.32358495	34.84723138	41.43995082	47.09085321	43.32358495	61.21810917	30.13814605	65.92719449	40.49813376	30.13814605	34.84723138	34.84723138	43.32358495	22.60360954	41.43995082	34.84723138	35.78904844	27.31269486	40.49813376	32.96359725	23.5454266	35.78904844	19.77815835	36.7308655	65.92719449	36.7308655	36.7308655	44.26540202	37.67268257	26.3708778	41.43995082	36.7308655	36.7308655	52.7417556	42.38176789	35.78904844	46.14903615	27.31269486	45.20721908	32.02178018	37.67268257	28.25451193	41.43995082	61.21810917	40.49813376	49.9163044	31.07996312	37.67268257	26.3708778	33.90541431	48.03267027	42.38176789	28.25451193	41.43995082	32.02178018	32.02178018	24.48724367	25.42906073	33.90541431	5.650902385	33.90541431	33.90541431	27.31269486	17.89452422	23.5454266	39.5563167	38.61449963	36.7308655	45.20721908	46.14903615	26.3708778	29.19632899	45.20721908	38.61449963	24.48724367	16.95270716	17.89452422	13.1854389	26.3708778	40.49813376	27.31269486	37.67268257	30.13814605	31.07996312	31.07996312	50.85812147	19.77815835	41.43995082	31.07996312	39.5563167	21.66179248	38.61449963	31.07996312	25.42906073	33.90541431	21.66179248	14.12725596	38.61449963	36.7308655	30.13814605	14.12725596	36.7308655	32.96359725	23.5454266	31.07996312	22.60360954	22.60360954	34.84723138	32.02178018	26.3708778	34.84723138	30.13814605	50.85812147	10.35998771	23.5454266	41.43995082	21.66179248	38.61449963	37.67268257	33.90541431	27.31269486	29.19632899	26.3708778	36.7308655	31.07996312	31.07996312	25.42906073	43.32358495	29.19632899	42.38176789	25.42906073	21.66179248	27.31269486	25.42906073	26.3708778	25.42906073	31.07996312	24.48724367	25.42906073	21.66179248	32.02178018	28.25451193	37.67268257	27.31269486	17.89452422	21.66179248	16.01089009	19.77815835	30.13814605	31.07996312	35.78904844	23.5454266	29.19632899	25.42906073	15.06907303	36.7308655	26.3708778	37.67268257	24.48724367	6.592719449	27.31269486	14.12725596	37.67268257	24.48724367	19.77815835	31.07996312	18.83634128	48.03267027	26.3708778	19.77815835	22.60360954	26.3708778	32.02178018	29.19632899	40.49813376	15.06907303	23.5454266	29.19632899	25.42906073	14.12725596	27.31269486	22.60360954	32.02178018	41.43995082	22.60360954	21.66179248	19.77815835	21.66179248	21.66179248	25.42906073	26.3708778	25.42906073	26.3708778	22.60360954	47.09085321	22.60360954	27.31269486	32.96359725	24.48724367	34.84723138	26.3708778	17.89452422	22.60360954	38.61449963	31.07996312	24.48724367	16.01089009	31.07996312	13.1854389	24.48724367	39.5563167	27.31269486	22.60360954	20.71997541	26.3708778	12.24362183	16.95270716	29.19632899	17.89452422	20.71997541	28.25451193	24.48724367	23.5454266	19.77815835	14.12725596	27.31269486	19.77815835	25.42906073	25.42906073	37.67268257	44.26540202	29.19632899	23.5454266	18.83634128	24.48724367	36.7308655	9.418170642	14.12725596	13.1854389	5.650902385	9.418170642	17.89452422	22.60360954	23.5454266	29.19632899	22.60360954	21.66179248	19.77815835	16.01089009	22.60360954	15.06907303	20.71997541	12.24362183	21.66179248	32.02178018	14.12725596	24.48724367	23.5454266	14.12725596	16.01089009	29.19632899	23.5454266	22.60360954	22.60360954	29.19632899	14.12725596	40.49813376	28.25451193	16.01089009	14.12725596	13.1854389	18.83634128	18.83634128	17.89452422	13.1854389	10.35998771	19.77815835	27.31269486	15.06907303	22.60360954	31.07996312	21.66179248	19.77815835	25.42906073	24.48724367	29.19632899	24.48724367	15.06907303	22.60360954	19.77815835	23.5454266	15.06907303	20.71997541	16.95270716	23.5454266	19.77815835	23.5454266	25.42906073	10.35998771	13.1854389	26.3708778	16.01089009	17.89452422	0.941817064	16.01089009	23.5454266	28.25451193	21.66179248	27.31269486	25.42906073	18.83634128	16.95270716	17.89452422	20.71997541	24.48724367	15.06907303	8.476353578	21.66179248	16.01089009	33.90541431	13.1854389	16.95270716	14.12725596	16.01089009	24.48724367	19.77815835	29.19632899	23.5454266	22.60360954	28.25451193	16.95270716	14.12725596	15.06907303	26.3708778	22.60360954	18.83634128	16.01089009	13.1854389	23.5454266	8.476353578	12.24362183	11.30180477	26.3708778	32.02178018	11.30180477	26.3708778	21.66179248	12.24362183	21.66179248	23.5454266	12.24362183	15.06907303	17.89452422	14.12725596	20.71997541	18.83634128	17.89452422	13.1854389	14.12725596	23.5454266	21.66179248	8.476353578	13.1854389	7.534536514	14.12725596	21.66179248	20.71997541	21.66179248	12.24362183	19.77815835	38.61449963	23.5454266	22.60360954	13.1854389	13.1854389	14.12725596	14.12725596	20.71997541	18.83634128	16.01089009	12.24362183	14.12725596	27.31269486	14.12725596	11.30180477	19.77815835	16.01089009	25.42906073	11.30180477	9.418170642	23.5454266	10.35998771	12.24362183	12.24362183	20.71997541	16.95270716	16.01089009	25.42906073	11.30180477	24.48724367	20.71997541	9.418170642	16.95270716	17.89452422	20.71997541	21.66179248	6.592719449	17.89452422	20.71997541	17.89452422	22.60360954	28.25451193	10.35998771	18.83634128	12.24362183	18.83634128	12.24362183	19.77815835	11.30180477	20.71997541	10.35998771	10.35998771	9.418170642	23.5454266	18.83634128	11.30180477	18.83634128	6.592719449	9.418170642	8.476353578	26.3708778	16.01089009	16.95270716	2.825451193	16.95270716	14.12725596	4.709085321	15.06907303	23.5454266	12.24362183	14.12725596	30.13814605	15.06907303	11.30180477	12.24362183	12.24362183	16.95270716	12.24362183	10.35998771	10.35998771	15.06907303	12.24362183	12.24362183	3.767268257	16.01089009	12.24362183	14.12725596	19.77815835	8.476353578	7.534536514	15.06907303	15.06907303	8.476353578	19.77815835	10.35998771	14.12725596	13.1854389	12.24362183	19.77815835	15.06907303	14.12725596	11.30180477	5.650902385	15.06907303	39.5563167	16.95270716	4.709085321	11.30180477	13.1854389	16.95270716	24.48724367	11.30180477	9.418170642	19.77815835	14.12725596	11.30180477	18.83634128	15.06907303	11.30180477	13.1854389	23.5454266	11.30180477	13.1854389	6.592719449	17.89452422	9.418170642	19.77815835	19.77815835	18.83634128	14.12725596	19.77815835	22.60360954	16.01089009	15.06907303	21.66179248	23.5454266	20.71997541	4.709085321	27.31269486	15.06907303	14.12725596	15.06907303	8.476353578	29.19632899	14.12725596	12.24362183	19.77815835	21.66179248	23.5454266	30.13814605	26.3708778	23.5454266	15.06907303	12.24362183	7.534536514	20.71997541	12.24362183	17.89452422	13.1854389	16.01089009	16.01089009	6.592719449	15.06907303	9.418170642	24.48724367	10.35998771	8.476353578	16.01089009	13.1854389	27.31269486	12.24362183	18.83634128	12.24362183	15.06907303	9.418170642	4.709085321	9.418170642	12.24362183	7.534536514	13.1854389	16.01089009	16.95270716	9.418170642	13.1854389	12.24362183	7.534536514	17.89452422	7.534536514	20.71997541	7.534536514	13.1854389
HM046	0.211173737	0.590973737	0.369386876	0.007464105	5498.410296	4149.760954	4037.679741	2785.493737	3051.916291	1930.185469	1938.453755	2072.583731	1985.307377	2042.266681	2062.478048	1398.259059	1524.120749	2141.486115	2186.50234	994.0317361	1370.698106	1164.90965	861.7391575	862.657856	1166.747047	734.0400713	730.3652774	683.5116558	905.8366837	729.446579	689.0238466	849.7960775	915.0236683	566.8369512	483.2353911	641.2515266	723.9343882	557.6499665	749.6579451	960.039893	606.340985	469.4549142	463.0240249	849.7960775	744.1457543	497.015868	429.9508803	480.4792957	485.072788	597.1540004	361.0484956	508.958948	408.8208157	465.7801203	377.5850679	463.0240249	325.2192556	449.243548	463.9427234	531.0077111	426.2760864	322.4631602	316.032271	362.8858926	550.3003788	420.7638957	288.4713171	349.1054156	234.2681078	362.8858926	313.2761756	502.5280588	370.2354802	327.0566525	274.6908402	424.4386895	314.1948741	458.4305326	284.7965233	278.365634	340.8371295	409.7395141	344.5119233	293.0648094	292.146111	466.6988188	355.5363049	332.5688433	197.5201694	317.8696679	321.5444618	186.4957878	290.308714	235.1868063	68.90238466	220.4876309	225.0811232	247.1298863	374.8289726	188.3331847	246.2111879	216.8128371	304.089191	199.3575663	114.8373078	192.9266771	213.1380432	170.877914	158.934834	202.1136617	211.3006463	191.0892801	265.5038556	186.4957878	225.0811232	208.5445509	213.1380432	194.764074	170.877914	158.934834	215.8941386	158.934834	155.2600401	214.9754401	134.1299755	126.7803878	128.6177847	115.7560062	146.9917539	73.49587697	147.9104524	139.6421662	125.8616893	117.5934032	165.3657232	158.0161355	132.2925786	146.9917539	126.7803878	166.2844217	112.0812124	146.9917539	96.46333853	110.2438155	219.5689325	96.46333853	188.3331847	137.8047693	173.6340093	116.6747047	216.8128371	146.0730555	150.6665478	101.9755293	146.0730555	66.14628928	128.6177847	128.6177847	99.21943391	80.84546467	203.0323601	115.7560062	90.95114775	101.0568308	127.6990862	129.5364832	110.2438155	97.38203699	195.6827724	66.14628928	101.9755293	122.1868955	124.0242924	104.7316247	101.9755293	108.4064185	112.9999108	146.0730555	122.1868955	101.0568308	79.92676621	101.9755293	140.5608647	133.211277	115.7560062	84.52025852	86.35765544	96.46333853	154.3413416	67.9836862	95.54464006	88.19505237	9.186984622	101.0568308	121.268197	87.2763539	91.86984622	67.06498774	64.30889235	67.06498774	107.4877201	67.06498774	64.30889235	73.49587697	143.3169601	50.52841542	56.95930465	156.1787386	85.43895698	113.9186093	59.71540004	112.0812124	88.19505237	61.55279696	119.4308001	84.52025852	72.57717851	50.52841542	60.6340985	54.20320927	85.43895698	71.65848005	75.3332739	56.95930465	51.44711388	79.92676621	81.76416313	103.8129262	116.6747047	60.6340985	56.04060619	63.39019389	72.57717851	46.85362157	90.03244929	33.9918431	100.1381324	79.92676621	64.30889235	67.06498774	81.76416313	65.22759081	67.9836862	48.69101849	23.88616002	54.20320927	61.55279696	156.1787386	41.3414308	73.49587697	98.30073545	59.71540004	59.71540004	58.79670158	63.39019389	38.58533541	49.60971696	79.00806775	58.79670158	58.79670158	63.39019389	65.22759081	52.36581234	33.07314464	57.87800312	53.28451081	65.22759081	64.30889235	101.9755293	54.20320927	41.3414308	6.430889235	46.85362157	57.87800312	46.85362157	79.92676621	49.60971696	40.42273233	51.44711388	46.85362157	33.9918431	44.09752618	45.93492311	67.06498774	75.3332739	63.39019389	49.60971696	87.2763539	48.69101849	39.50403387	35.82924002	56.95930465	49.60971696	32.15444618	43.17882772	66.14628928	51.44711388	48.69101849	78.08936928	69.82108312	45.01622465	44.09752618	60.6340985	42.26012926	42.26012926	53.28451081	80.84546467	56.04060619	52.36581234	65.22759081	45.01622465	35.82924002	45.01622465	65.22759081	75.3332739	36.74793849	42.26012926	35.82924002	61.55279696	29.39835079	38.58533541	43.17882772	51.44711388	32.15444618	46.85362157	52.36581234	53.28451081	39.50403387	44.09752618	32.15444618	45.01622465	30.31704925	42.26012926	39.50403387	35.82924002	45.01622465	56.95930465	22.04876309	39.50403387	40.42273233	33.9918431	44.09752618	38.58533541	45.01622465	53.28451081	36.74793849	22.04876309	47.77232003	33.9918431	17.45527078	55.12190773	34.91054156	49.60971696	45.01622465	48.69101849	47.77232003	35.82924002	54.20320927	40.42273233	32.15444618	53.28451081	22.96746155	27.56095386	22.04876309	30.31704925	43.17882772	31.23574771	31.23574771	33.9918431	51.44711388	27.56095386	54.20320927	38.58533541	31.23574771	54.20320927	33.9918431	30.31704925	42.26012926	9.186984622	22.04876309	24.80485848	41.3414308	29.39835079	42.26012926	32.15444618	23.88616002	35.82924002	34.91054156	56.04060619	38.58533541	39.50403387	48.69101849	46.85362157	30.31704925	40.42273233	34.91054156	50.52841542	42.26012926	34.91054156	54.20320927	36.74793849	27.56095386	26.6422554	27.56095386	14.69917539	42.26012926	36.74793849	35.82924002	29.39835079	25.72355694	62.47149543	36.74793849	33.07314464	28.47965233	36.74793849	21.13006463	35.82924002	31.23574771	41.3414308	17.45527078	32.15444618	29.39835079	37.66663695	42.26012926	33.07314464	45.01622465	24.80485848	22.96746155	45.01622465	30.31704925	34.91054156	17.45527078	21.13006463	31.23574771	34.91054156	40.42273233	20.21136617	27.56095386	33.07314464	21.13006463	36.74793849	23.88616002	22.04876309	37.66663695	35.82924002	27.56095386	33.07314464	23.88616002	20.21136617	27.56095386	36.74793849	26.6422554	36.74793849	38.58533541	26.6422554	25.72355694	33.07314464	34.91054156	17.45527078	17.45527078	22.96746155	40.42273233	28.47965233	17.45527078	33.9918431	23.88616002	21.13006463	56.95930465	32.15444618	24.80485848	32.15444618	19.29266771	31.23574771	33.9918431	31.23574771	39.50403387	29.39835079	23.88616002	16.53657232	28.47965233	21.13006463	57.87800312	28.47965233	44.09752618	26.6422554	46.85362157	24.80485848	22.96746155	40.42273233	26.6422554	45.93492311	26.6422554	37.66663695	24.80485848	24.80485848	40.42273233	21.13006463	30.31704925	28.47965233	28.47965233	33.9918431	21.13006463	23.88616002	29.39835079	32.15444618	37.66663695	46.85362157	31.23574771	21.13006463	30.31704925	11.94308001	15.61787386	33.07314464	32.15444618	36.74793849	12.86177847	27.56095386	19.29266771	26.6422554	27.56095386	21.13006463	25.72355694	25.72355694	20.21136617	24.80485848	21.13006463	20.21136617	24.80485848	22.04876309	48.69101849	29.39835079	44.09752618	23.88616002	42.26012926	24.80485848	18.37396924	25.72355694	26.6422554	33.07314464	36.74793849	11.02438155	21.13006463	22.04876309	30.31704925	14.69917539	14.69917539	38.58533541	16.53657232	22.04876309	15.61787386	14.69917539	18.37396924	40.42273233	27.56095386	17.45527078	15.61787386	25.72355694	28.47965233	30.31704925	33.07314464	34.91054156	22.96746155	7.349587697	21.13006463	34.91054156	16.53657232	23.88616002	24.80485848	28.47965233	28.47965233	22.04876309	21.13006463	11.94308001	24.80485848	10.10568308	23.88616002	30.31704925	33.9918431	43.17882772	32.15444618	11.94308001	33.9918431	14.69917539	11.02438155	24.80485848	26.6422554	37.66663695	21.13006463	19.29266771	18.37396924	30.31704925	21.13006463	24.80485848	12.86177847	30.31704925	0	13.78047693	27.56095386	16.53657232	25.72355694	20.21136617	20.21136617	22.04876309	36.74793849	21.13006463	19.29266771	17.45527078	20.21136617	9.186984622	18.37396924	36.74793849	17.45527078	14.69917539	17.45527078	43.17882772	15.61787386	9.186984622	28.47965233	33.9918431	24.80485848	29.39835079	7.349587697	21.13006463	15.61787386	21.13006463	11.02438155	17.45527078	25.72355694	27.56095386	15.61787386	28.47965233	16.53657232	17.45527078	28.47965233	11.94308001	33.07314464	10.10568308	26.6422554	21.13006463	9.186984622	22.04876309	18.37396924	20.21136617	22.04876309	11.94308001	17.45527078	23.88616002	26.6422554	25.72355694	15.61787386	15.61787386	10.10568308	27.56095386	28.47965233	15.61787386	17.45527078	23.88616002	21.13006463	13.78047693	0	7.349587697	23.88616002	22.04876309	17.45527078	15.61787386	16.53657232	19.29266771	21.13006463	14.69917539	13.78047693	17.45527078	3.674793849	19.29266771	30.31704925	18.37396924	13.78047693	15.61787386	14.69917539	12.86177847	22.04876309	16.53657232	32.15444618	14.69917539	12.86177847	6.430889235	14.69917539	21.13006463	9.186984622	12.86177847	38.58533541	17.45527078	13.78047693	23.88616002	22.04876309	21.13006463	20.21136617	16.53657232	27.56095386	13.78047693	19.29266771	21.13006463	20.21136617	21.13006463	15.61787386	18.37396924	18.37396924	24.80485848	19.29266771	17.45527078	16.53657232	14.69917539	10.10568308	15.61787386	13.78047693	21.13006463	16.53657232	13.78047693	12.86177847	15.61787386	94.6259416	10.10568308	22.96746155	22.04876309	14.69917539	15.61787386	13.78047693	20.21136617	20.21136617	19.29266771	16.53657232	13.78047693	11.94308001	7.349587697	5.512190773	19.29266771	7.349587697	11.94308001	7.349587697	15.61787386	20.21136617	17.45527078	22.04876309	15.61787386	11.02438155	25.72355694	19.29266771	20.21136617	11.02438155	8.268286159	16.53657232	16.53657232	11.94308001	15.61787386	14.69917539	18.37396924	29.39835079	11.94308001	14.69917539	23.88616002	19.29266771	12.86177847	11.94308001	11.02438155	24.80485848	15.61787386	11.02438155	12.86177847	22.96746155	13.78047693	4.593492311	23.88616002	13.78047693	18.37396924	23.88616002	10.10568308	16.53657232	27.56095386	16.53657232	22.96746155	22.04876309	11.94308001	25.72355694	14.69917539	12.86177847	11.94308001	7.349587697	19.29266771	22.04876309	13.78047693	13.78047693	17.45527078	6.430889235	14.69917539	21.13006463	21.13006463	19.29266771	13.78047693	14.69917539	20.21136617	10.10568308	22.04876309	14.69917539	15.61787386	19.29266771	9.186984622	18.37396924	11.02438155	13.78047693	8.268286159	7.349587697	10.10568308	17.45527078	11.94308001	15.61787386	20.21136617	5.512190773	17.45527078	15.61787386	18.37396924	11.02438155	11.02438155	10.10568308	11.94308001	22.04876309	19.29266771	20.21136617	19.29266771	10.10568308	14.69917539	14.69917539	4.593492311	9.186984622	14.69917539	23.88616002	24.80485848	11.02438155	13.78047693	12.86177847	11.94308001	16.53657232	13.78047693	9.186984622	2.756095386	17.45527078	11.02438155	13.78047693	16.53657232	11.94308001	15.61787386	11.94308001	12.86177847	4.593492311	7.349587697	17.45527078	15.61787386	10.10568308	11.02438155	7.349587697	8.268286159	12.86177847	13.78047693	17.45527078	7.349587697	7.349587697	22.04876309	19.29266771	11.94308001	16.53657232	22.04876309	10.10568308	7.349587697	19.29266771	16.53657232	14.69917539	21.13006463	19.29266771	11.02438155	8.268286159	17.45527078	5.512190773	19.29266771	6.430889235	11.94308001	13.78047693	13.78047693	15.61787386	17.45527078	6.430889235	10.10568308	7.349587697	21.13006463	18.37396924	11.02438155	15.61787386	7.349587697	7.349587697	18.37396924	16.53657232	11.94308001	11.94308001	8.268286159	15.61787386	15.61787386	21.13006463	10.10568308	9.186984622	13.78047693	0	24.80485848	16.53657232	10.10568308	9.186984622	11.02438155	10.10568308	17.45527078	15.61787386	10.10568308
HM047	0.253523323	0.735323323	0.337076485	0.009275614	5199.1626	4895.847753	4027.802561	3792.801868	2283.514477	2356.382909	1658.667676	2022.098979	1699.656169	1501.089692	1586.7101	1578.512401	1490.159428	1189.577147	1148.588654	1683.260772	863.4909153	964.5958642	1347.15513	1080.2745	936.359347	933.6267808	854.3823613	1151.32122	903.5685527	1164.073196	976.4369844	800.641893	868.0451923	844.362952	562.9086347	682.2306915	622.1142354	871.6886139	657.6375958	544.6915267	726.8626059	722.3083289	694.0718117	517.3658649	551.9783699	613.0056814	573.8388994	548.3349483	459.0711195	412.6174943	330.6405087	375.2724231	481.8425044	371.6290015	379.8267001	405.3306512	357.9661706	398.043808	367.0747245	448.1408548	398.043808	395.3112418	460.8928303	448.1408548	444.4974332	415.3500605	366.1638691	349.768472	510.0790217	437.21059	357.9661706	280.5434619	370.7181461	357.0553152	439.9431562	334.2839303	319.710244	275.0783296	396.2220972	403.5089404	400.7763742	257.772077	324.2645209	275.0783296	294.2062929	335.1947857	272.3457634	263.2372094	372.5398569	265.9697756	232.2681259	259.5937878	334.2839303	191.2796331	191.2796331	283.2760281	233.1789813	230.4464152	192.1904885	242.2875353	245.0201015	243.1983907	237.7332583	252.3069447	241.3766799	246.8418123	228.6247044	210.4075964	135.717454	206.7641749	196.7447655	264.1480648	173.9733806	176.7059468	195.8339101	222.2487166	188.5470669	206.7641749	227.713849	245.9309569	124.7871892	214.051018	161.2214051	142.0934418	182.1710792	163.9539713	168.5082482	140.271731	153.9345619	134.8065986	162.1322605	153.0237065	146.6477187	158.4888389	143.9151525	138.4500202	143.9151525	157.5779835	180.3493684	156.6671281	128.4306108	101.1049489	124.7871892	155.7562727	133.8957432	125.6980446	91.99639498	149.3802849	132.9848878	123.8763338	95.63981657	179.438513	157.5779835	105.6592259	67.40329929	125.6980446	143.9151525	112.0352137	104.7483705	178.5276576	99.28323815	126.6089	120.2329123	102.9266597	98.37238275	82.88784102	141.1825864	77.42270865	65.5815885	123.8763338	109.3026475	107.4809367	107.4809367	130.2523216	85.62040721	132.0740324	102.9266597	77.42270865	105.6592259	100.1940935	91.08553959	103.8375151	102.0158043	84.70955182	95.63981657	81.97698563	98.37238275	87.442118	81.06613023	93.81810578	79.24441944	94.72896117	37.34507123	79.24441944	88.3529734	95.63981657	129.3414662	98.37238275	97.46152736	103.8375151	84.70955182	88.3529734	77.42270865	108.3917921	95.63981657	88.3529734	91.08553959	69.22501009	77.42270865	32.79079425	64.67073311	102.9266597	64.67073311	69.22501009	51.00790217	53.74046836	49.18619138	69.22501009	49.18619138	55.56217915	61.93816692	61.02731152	72.86843167	84.70955182	52.82961296	71.95757627	60.11645613	60.11645613	69.22501009	71.95757627	65.5815885	66.4924439	40.07763742	47.36448059	62.84902232	63.75987771	71.95757627	65.5815885	70.13586548	73.77928707	121.1437677	71.04672088	51.00790217	75.60099786	39.16678202	28.23651727	76.51185325	66.4924439	80.15527484	77.42270865	45.54276979	78.33356405	61.93816692	87.442118	57.38388994	61.93816692	52.82961296	55.56217915	68.31415469	62.84902232	52.82961296	66.4924439	49.18619138	68.31415469	78.33356405	52.82961296	40.07763742	54.65132375	81.97698563	50.09704677	74.69014246	32.79079425	53.74046836	40.07763742	39.16678202	51.91875756	72.86843167	59.20560073	40.98849281	55.56217915	49.18619138	70.13586548	39.16678202	49.18619138	57.38388994	60.11645613	39.16678202	66.4924439	57.38388994	57.38388994	71.95757627	43.721059	42.81020361	44.6319144	56.47303454	49.18619138	29.14737267	51.91875756	58.29474534	46.45362519	25.50395108	45.54276979	60.11645613	45.54276979	51.91875756	66.4924439	51.00790217	58.29474534	40.98849281	30.05822806	45.54276979	45.54276979	40.98849281	36.43421584	44.6319144	61.93816692	39.16678202	55.56217915	39.16678202	25.50395108	51.00790217	47.36448059	51.00790217	48.27533598	57.38388994	41.89934821	34.61250504	36.43421584	49.18619138	61.02731152	38.25592663	40.07763742	48.27533598	56.47303454	41.89934821	38.25592663	40.07763742	28.23651727	46.45362519	29.14737267	53.74046836	47.36448059	47.36448059	44.6319144	51.91875756	31.87993886	36.43421584	51.00790217	53.74046836	31.87993886	37.34507123	27.32566188	32.79079425	35.52336044	66.4924439	40.98849281	27.32566188	42.81020361	41.89934821	37.34507123	47.36448059	31.87993886	17.30625252	23.68224029	39.16678202	42.81020361	42.81020361	27.32566188	52.82961296	19.12796331	48.27533598	25.50395108	29.14737267	36.43421584	42.81020361	32.79079425	40.07763742	35.52336044	35.52336044	48.27533598	27.32566188	30.05822806	49.18619138	23.68224029	40.98849281	37.34507123	37.34507123	31.87993886	26.41480648	35.52336044	58.29474534	26.41480648	28.23651727	30.96908346	40.07763742	33.70164965	21.8605295	38.25592663	28.23651727	32.79079425	45.54276979	25.50395108	43.721059	28.23651727	47.36448059	40.98849281	39.16678202	30.05822806	37.34507123	16.39539713	30.96908346	36.43421584	36.43421584	43.721059	35.52336044	10.01940935	32.79079425	25.50395108	30.96908346	34.61250504	22.7713849	33.70164965	39.16678202	27.32566188	29.14737267	24.59309569	51.00790217	43.721059	31.87993886	36.43421584	39.16678202	40.07763742	38.25592663	29.14737267	30.05822806	37.34507123	62.84902232	26.41480648	37.34507123	35.52336044	40.07763742	17.30625252	35.52336044	35.52336044	36.43421584	32.79079425	20.94967411	58.29474534	20.03881871	29.14737267	33.70164965	44.6319144	26.41480648	27.32566188	31.87993886	36.43421584	22.7713849	28.23651727	26.41480648	28.23651727	27.32566188	29.14737267	37.34507123	33.70164965	23.68224029	38.25592663	18.21710792	22.7713849	19.12796331	15.48454173	30.96908346	20.94967411	131.163177	21.8605295	22.7713849	34.61250504	35.52336044	26.41480648	25.50395108	35.52336044	29.14737267	31.87993886	20.03881871	34.61250504	37.34507123	22.7713849	23.68224029	16.39539713	23.68224029	37.34507123	25.50395108	35.52336044	23.68224029	24.59309569	17.30625252	30.05822806	36.43421584	28.23651727	20.03881871	33.70164965	28.23651727	33.70164965	37.34507123	38.25592663	25.50395108	30.96908346	25.50395108	30.05822806	28.23651727	34.61250504	12.75197554	22.7713849	29.14737267	24.59309569	33.70164965	39.16678202	24.59309569	26.41480648	20.94967411	24.59309569	20.94967411	13.66283094	30.05822806	25.50395108	30.96908346	29.14737267	25.50395108	22.7713849	20.94967411	23.68224029	20.94967411	32.79079425	30.05822806	22.7713849	41.89934821	30.96908346	39.16678202	30.05822806	13.66283094	28.23651727	23.68224029	29.14737267	22.7713849	17.30625252	29.14737267	30.05822806	21.8605295	20.94967411	26.41480648	29.14737267	25.50395108	25.50395108	35.52336044	22.7713849	33.70164965	15.48454173	22.7713849	25.50395108	20.03881871	29.14737267	24.59309569	27.32566188	30.05822806	24.59309569	32.79079425	30.05822806	20.94967411	24.59309569	28.23651727	28.23651727	15.48454173	31.87993886	25.50395108	22.7713849	15.48454173	27.32566188	25.50395108	17.30625252	33.70164965	20.03881871	20.94967411	21.8605295	33.70164965	25.50395108	20.94967411	24.59309569	30.05822806	29.14737267	26.41480648	20.03881871	24.59309569	31.87993886	24.59309569	12.75197554	13.66283094	22.7713849	30.96908346	20.03881871	11.84112015	29.14737267	20.94967411	18.21710792	20.03881871	27.32566188	12.75197554	21.8605295	16.39539713	23.68224029	5.465132375	24.59309569	20.94967411	16.39539713	28.23651727	29.14737267	21.8605295	24.59309569	20.94967411	18.21710792	30.96908346	14.57368633	8.197698563	19.12796331	19.12796331	19.12796331	24.59309569	20.94967411	22.7713849	17.30625252	14.57368633	22.7713849	19.12796331	15.48454173	29.14737267	15.48454173	19.12796331	17.30625252	15.48454173	9.108553959	22.7713849	13.66283094	14.57368633	19.12796331	17.30625252	26.41480648	30.96908346	19.12796331	23.68224029	15.48454173	18.21710792	15.48454173	29.14737267	10.01940935	12.75197554	11.84112015	10.93026475	23.68224029	14.57368633	23.68224029	21.8605295	52.82961296	21.8605295	19.12796331	12.75197554	27.32566188	19.12796331	15.48454173	21.8605295	18.21710792	12.75197554	18.21710792	20.94967411	20.03881871	30.05822806	25.50395108	10.01940935	8.197698563	17.30625252	21.8605295	26.41480648	20.03881871	25.50395108	14.57368633	11.84112015	10.93026475	6.375987771	20.94967411	20.03881871	23.68224029	20.03881871	17.30625252	20.03881871	14.57368633	25.50395108	24.59309569	11.84112015	20.94967411	11.84112015	14.57368633	11.84112015	14.57368633	26.41480648	14.57368633	12.75197554	18.21710792	19.12796331	28.23651727	14.57368633	18.21710792	26.41480648	13.66283094	28.23651727	19.12796331	13.66283094	20.94967411	13.66283094	17.30625252	5.465132375	16.39539713	23.68224029	3.643421584	12.75197554	18.21710792	12.75197554	14.57368633	24.59309569	5.465132375	10.01940935	25.50395108	10.93026475	21.8605295	16.39539713	24.59309569	17.30625252	17.30625252	18.21710792	17.30625252	23.68224029	22.7713849	11.84112015	15.48454173	17.30625252	16.39539713	23.68224029	12.75197554	12.75197554	24.59309569	17.30625252	14.57368633	10.93026475	25.50395108	8.197698563	15.48454173	12.75197554	12.75197554	13.66283094	14.57368633	14.57368633	19.12796331	17.30625252	14.57368633	12.75197554	30.05822806	20.03881871	16.39539713	14.57368633	20.03881871	19.12796331	7.286843167	20.94967411	10.93026475	20.94967411	13.66283094	21.8605295	17.30625252	9.108553959	10.93026475	16.39539713	18.21710792	12.75197554	11.84112015	20.03881871	11.84112015	21.8605295	21.8605295	19.12796331	10.93026475	10.93026475	21.8605295	8.197698563	12.75197554	18.21710792	13.66283094	10.93026475	16.39539713	14.57368633	22.7713849	20.94967411	10.93026475	10.93026475	9.108553959	22.7713849	17.30625252	10.93026475	16.39539713	10.93026475	17.30625252	20.94967411	21.8605295	17.30625252	11.84112015	14.57368633	15.48454173	11.84112015	17.30625252	11.84112015	14.57368633	12.75197554	19.12796331	12.75197554	12.75197554	19.12796331	20.94967411	11.84112015	18.21710792	10.01940935	18.21710792	14.57368633	8.197698563	13.66283094	16.39539713	10.93026475	14.57368633	16.39539713	13.66283094	13.66283094	20.03881871	17.30625252	19.12796331	19.12796331	10.01940935	13.66283094	22.7713849	0	13.66283094	19.12796331	12.75197554	22.7713849	10.01940935	18.21710792	16.39539713	15.48454173	20.03881871	18.21710792	10.93026475	14.57368633	19.12796331	19.12796331	17.30625252	27.32566188	20.94967411	9.108553959	13.66283094	11.84112015	10.01940935	10.01940935	9.108553959	11.84112015	16.39539713	23.68224029	19.12796331	20.94967411	20.03881871	9.108553959	18.21710792	11.84112015	18.21710792	24.59309569	4.554276979	20.94967411	20.03881871	11.84112015	21.8605295	9.108553959	8.197698563	20.03881871	13.66283094	8.197698563	11.84112015	16.39539713	14.57368633	9.108553959	13.66283094	18.21710792	8.197698563	17.30625252	13.66283094	14.57368633	13.66283094	9.108553959	19.12796331	20.03881871	15.48454173	15.48454173	8.197698563	18.21710792	24.59309569	15.48454173	2.732566188	13.66283094	20.94967411	19.12796331	19.12796331	12.75197554	16.39539713	6.375987771	11.84112015	12.75197554
HM048	0.148619344	0.572252678	0.256754736	0.007179392	5357.954176	4621.075086	3882.362964	4307.626519	2128.150803	2399.439622	1365.609258	2015.419301	1806.453589	1614.901686	1427.015849	1207.051941	1653.39537	1279.456728	1271.208081	1399.52036	1178.639937	1038.412946	1143.812318	805.6178106	877.1060805	480.254531	867.9409177	991.6706155	948.5943504	274.9548842	868.8574339	910.1006666	737.7956058	844.1114944	365.6899959	530.6629264	578.321773	697.4688895	757.958964	702.9679872	783.6214199	690.1367592	519.6647311	556.3253823	724.9643779	661.7247545	639.7283638	526.080345	417.0149076	362.0239308	580.1548056	390.4359355	474.7554333	435.3452333	345.5266378	521.4977636	338.1945075	441.7608472	426.1800704	490.3362101	393.1854843	392.2689681	449.0929775	462.8407217	439.9278147	482.0875636	195.2179678	288.7026284	270.3723028	508.6665357	373.9386425	336.361475	469.2563356	451.8425263	373.9386425	297.8677912	423.4305216	290.5356609	380.3542564	372.1056099	328.1128284	320.7806982	301.5338563	338.1945075	354.6918006	311.6155354	300.61734	421.597489	219.9639073	281.3704981	317.1146331	201.6335817	291.4521772	236.4612004	194.3014515	263.9566888	241.9602981	241.0437818	269.4557865	203.4666143	220.8804236	245.6263632	194.3014515	265.7897214	119.1471165	252.0419771	237.3777167	171.3885445	204.3831306	223.6299725	263.0401725	229.1290701	185.1362887	190.6353864	243.7933306	214.4648096	243.7933306	146.6426049	162.2233817	205.2996468	208.0491957	191.5519026	182.3867398	125.5627304	111.8149862	160.3903491	175.9711259	120.980149	171.3885445	107.2324048	175.0546096	187.8858375	187.8858375	140.2269909	195.2179678	111.8149862	173.221577	153.0582188	144.8095723	175.0546096	124.6462142	180.5537073	95.31769318	160.3903491	147.5591212	102.6498234	153.9747351	163.1398979	105.3993723	179.637191	109.0654374	151.2251863	137.4774421	117.3140839	112.7315025	102.6498234	138.3939584	130.1453118	120.980149	65.07265592	133.811377	141.1435072	121.8966653	54.07446055	108.1489211	112.7315025	116.3975676	82.48646525	139.3104746	117.3140839	147.5591212	113.6480188	69.65523732	83.40298153	97.15072574	99.90027458	131.9783444	135.6444095	109.9819537	112.7315025	94.4011769	112.7315025	97.15072574	91.65162805	91.65162805	95.31769318	103.5663397	115.4810513	55.90749311	83.40298153	83.40298153	87.06904665	3.666065122	92.56814433	104.482856	108.1489211	53.15794427	92.56814433	96.23420946	98.06724202	104.482856	95.31769318	53.15794427	76.07085128	109.0654374	91.65162805	94.4011769	78.82040013	82.48646525	101.7333071	88.90207921	57.74052567	89.81859549	74.23781872	67.82220476	76.98736757	82.48646525	82.48646525	64.15613964	90.73511177	56.82400939	47.65884659	72.40478616	67.82220476	72.40478616	83.40298153	90.73511177	64.15613964	59.57355823	97.15072574	81.56994897	81.56994897	70.5717536	65.9891722	65.9891722	42.1597489	61.4065908	90.73511177	60.49007452	72.40478616	73.32130244	74.23781872	61.4065908	68.73872104	8.248646525	26.57897214	66.90568848	43.07626519	65.07265592	61.4065908	78.82040013	87.06904665	69.65523732	65.9891722	52.24142799	58.65704195	59.57355823	66.90568848	55.90749311	57.74052567	55.90749311	71.48826988	58.65704195	76.98736757	82.48646525	63.23962336	45.82581403	71.48826988	58.65704195	69.65523732	73.32130244	10.99819537	76.98736757	61.4065908	32.9945861	45.82581403	73.32130244	48.57536287	43.07626519	54.99097683	32.9945861	85.23601409	41.24323262	65.07265592	69.65523732	54.07446055	52.24142799	30.24503726	55.90749311	54.99097683	65.07265592	51.32491171	50.40839543	42.1597489	65.9891722	72.40478616	36.66065122	60.49007452	70.5717536	32.07806982	59.57355823	42.1597489	70.5717536	48.57536287	66.90568848	63.23962336	43.99278147	51.32491171	40.32671634	43.07626519	55.90749311	38.49368378	39.41020006	32.07806982	61.4065908	54.07446055	47.65884659	64.15613964	54.99097683	77.90388385	36.66065122	39.41020006	66.90568848	49.49187915	53.15794427	47.65884659	58.65704195	18.33032561	44.90929775	45.82581403	48.57536287	57.74052567	51.32491171	46.74233031	39.41020006	29.32852098	40.32671634	16.49729305	50.40839543	8.248646525	37.5771675	65.9891722	49.49187915	40.32671634	60.49007452	51.32491171	16.49729305	48.57536287	43.07626519	47.65884659	52.24142799	42.1597489	49.49187915	47.65884659	52.24142799	22.91290701	27.49548842	43.07626519	53.15794427	56.82400939	39.41020006	57.74052567	25.66245586	39.41020006	38.49368378	33.91110238	41.24323262	23.82942329	49.49187915	53.15794427	34.82761866	54.99097683	33.91110238	40.32671634	33.91110238	29.32852098	52.24142799	45.82581403	41.24323262	25.66245586	59.57355823	41.24323262	38.49368378	32.9945861	49.49187915	32.9945861	30.24503726	23.82942329	34.82761866	31.16155354	47.65884659	31.16155354	42.1597489	43.99278147	44.90929775	49.49187915	31.16155354	39.41020006	25.66245586	38.49368378	59.57355823	29.32852098	39.41020006	8.248646525	28.4120047	32.07806982	43.99278147	28.4120047	45.82581403	35.74413494	31.16155354	47.65884659	32.9945861	33.91110238	52.24142799	2.749548842	20.16335817	23.82942329	36.66065122	15.58077677	32.9945861	35.74413494	34.82761866	22.91290701	24.74593957	20.16335817	10.08167909	35.74413494	38.49368378	38.49368378	28.4120047	33.91110238	46.74233031	14.66426049	25.66245586	36.66065122	33.91110238	41.24323262	41.24323262	28.4120047	35.74413494	20.16335817	32.07806982	30.24503726	31.16155354	19.24684189	17.41380933	35.74413494	35.74413494	15.58077677	22.91290701	39.41020006	26.57897214	14.66426049	18.33032561	37.5771675	41.24323262	34.82761866	9.165162805	28.4120047	36.66065122	25.66245586	29.32852098	21.07987445	54.07446055	33.91110238	26.57897214	33.91110238	34.82761866	16.49729305	17.41380933	33.91110238	72.40478616	31.16155354	30.24503726	24.74593957	24.74593957	42.1597489	37.5771675	36.66065122	41.24323262	26.57897214	37.5771675	22.91290701	34.82761866	30.24503726	34.82761866	30.24503726	30.24503726	38.49368378	32.07806982	20.16335817	27.49548842	30.24503726	27.49548842	23.82942329	35.74413494	24.74593957	42.1597489	23.82942329	32.9945861	22.91290701	33.91110238	38.49368378	23.82942329	27.49548842	27.49548842	29.32852098	10.08167909	28.4120047	16.49729305	21.07987445	33.91110238	29.32852098	22.91290701	6.415613964	27.49548842	30.24503726	25.66245586	30.24503726	26.57897214	20.16335817	21.99639073	23.82942329	17.41380933	32.9945861	20.16335817	32.07806982	17.41380933	27.49548842	29.32852098	31.16155354	13.74774421	25.66245586	28.4120047	24.74593957	36.66065122	31.16155354	19.24684189	26.57897214	30.24503726	23.82942329	21.07987445	21.07987445	13.74774421	17.41380933	33.91110238	27.49548842	29.32852098	28.4120047	24.74593957	38.49368378	21.07987445	31.16155354	17.41380933	10.08167909	15.58077677	29.32852098	18.33032561	18.33032561	30.24503726	38.49368378	32.07806982	27.49548842	35.74413494	21.99639073	29.32852098	23.82942329	28.4120047	33.91110238	32.07806982	29.32852098	28.4120047	27.49548842	12.83122793	26.57897214	25.66245586	27.49548842	23.82942329	37.5771675	15.58077677	21.07987445	26.57897214	28.4120047	16.49729305	22.91290701	26.57897214	20.16335817	27.49548842	27.49548842	21.07987445	30.24503726	24.74593957	19.24684189	22.91290701	0	10.99819537	16.49729305	32.9945861	23.82942329	40.32671634	30.24503726	17.41380933	25.66245586	24.74593957	21.07987445	10.99819537	26.57897214	19.24684189	36.66065122	20.16335817	13.74774421	23.82942329	14.66426049	15.58077677	32.9945861	13.74774421	22.91290701	21.07987445	14.66426049	22.91290701	19.24684189	17.41380933	31.16155354	11.91471165	29.32852098	16.49729305	17.41380933	21.07987445	23.82942329	25.66245586	21.07987445	31.16155354	14.66426049	31.16155354	16.49729305	16.49729305	26.57897214	28.4120047	14.66426049	16.49729305	6.415613964	15.58077677	23.82942329	29.32852098	25.66245586	12.83122793	24.74593957	10.99819537	24.74593957	11.91471165	9.165162805	21.99639073	33.91110238	21.07987445	27.49548842	29.32852098	22.91290701	17.41380933	7.332130244	29.32852098	24.74593957	22.91290701	30.24503726	20.16335817	14.66426049	18.33032561	15.58077677	6.415613964	24.74593957	22.91290701	10.08167909	10.08167909	21.99639073	16.49729305	24.74593957	26.57897214	13.74774421	18.33032561	29.32852098	13.74774421	13.74774421	11.91471165	19.24684189	33.91110238	22.91290701	21.99639073	24.74593957	14.66426049	18.33032561	12.83122793	17.41380933	16.49729305	16.49729305	11.91471165	25.66245586	20.16335817	25.66245586	11.91471165	26.57897214	18.33032561	11.91471165	10.08167909	25.66245586	17.41380933	20.16335817	18.33032561	26.57897214	12.83122793	17.41380933	22.91290701	19.24684189	15.58077677	14.66426049	12.83122793	12.83122793	22.91290701	21.07987445	5.499097683	0	23.82942329	14.66426049	12.83122793	15.58077677	14.66426049	25.66245586	14.66426049	16.49729305	24.74593957	24.74593957	11.91471165	10.08167909	29.32852098	2.749548842	21.99639073	27.49548842	10.99819537	11.91471165	13.74774421	13.74774421	21.99639073	10.99819537	17.41380933	14.66426049	16.49729305	16.49729305	23.82942329	20.16335817	24.74593957	22.91290701	13.74774421	17.41380933	21.99639073	17.41380933	27.49548842	16.49729305	25.66245586	22.91290701	21.07987445	18.33032561	22.91290701	17.41380933	20.16335817	25.66245586	20.16335817	21.07987445	18.33032561	10.99819537	16.49729305	9.165162805	18.33032561	21.07987445	20.16335817	16.49729305	14.66426049	10.99819537	17.41380933	21.07987445	10.08167909	14.66426049	18.33032561	7.332130244	16.49729305	12.83122793	15.58077677	10.08167909	15.58077677	17.41380933	17.41380933	1.833032561	21.07987445	19.24684189	10.99819537	15.58077677	15.58077677	17.41380933	21.07987445	7.332130244	21.07987445	48.57536287	24.74593957	16.49729305	27.49548842	13.74774421	10.99819537	11.91471165	18.33032561	15.58077677	21.07987445	15.58077677	14.66426049	14.66426049	17.41380933	11.91471165	16.49729305	17.41380933	21.99639073	16.49729305	12.83122793	14.66426049	8.248646525	25.66245586	29.32852098	12.83122793	32.07806982	17.41380933	4.582581403	12.83122793	10.08167909	19.24684189	10.99819537	10.99819537	18.33032561	7.332130244	23.82942329	19.24684189	16.49729305	13.74774421	9.165162805	19.24684189	19.24684189	15.58077677	11.91471165	19.24684189	10.08167909	11.91471165	12.83122793	4.582581403	21.07987445	22.91290701	20.16335817	15.58077677	15.58077677	10.99819537	14.66426049	15.58077677	10.99819537	16.49729305	18.33032561	14.66426049	8.248646525	19.24684189	10.99819537	18.33032561	21.07987445	7.332130244	15.58077677	18.33032561	15.58077677	28.4120047	7.332130244	20.16335817	18.33032561	18.33032561	18.33032561	16.49729305	18.33032561	22.91290701	17.41380933	11.91471165	17.41380933	17.41380933	20.16335817	18.33032561	22.91290701	8.248646525	14.66426049	20.16335817	15.58077677	24.74593957	14.66426049	18.33032561	6.415613964	21.99639073	16.49729305	11.91471165	14.66426049	17.41380933	4.582581403	7.332130244	8.248646525	6.415613964	23.82942329	15.58077677	1.833032561	3.666065122	17.41380933	12.83122793	10.08167909	22.91290701	10.99819537	12.83122793	15.58077677	3.666065122	16.49729305	8.248646525	22.91290701
HM049	0.227572317	0.660572317	0.339146604	0.008258645	7131.147671	4562.02351	3784.948764	3151.198971	2542.79917	1535.624499	1723.799437	1601.924477	1853.474395	1721.849438	1791.074415	1181.699614	1492.724513	1506.374508	825.8247303	1169.024618	1736.474433	1603.874476	740.999758	931.1246959	1015.949668	990.5996765	793.6497408	750.7497548	912.599702	519.6748303	623.9997962	1060.799654	799.4997389	840.4497255	459.22485	716.624766	793.6497408	671.7747806	712.7247672	702.9747704	505.0498351	592.7998064	492.3748392	660.0747844	685.4247762	444.5998548	485.5498414	458.2498503	549.8998204	434.849858	368.5498796	416.324864	444.5998548	429.9748596	316.8748965	379.2748761	359.7748825	386.0998739	480.674843	432.8998586	349.049886	347.0998866	444.5998548	385.1248742	406.5748672	467.9998472	337.3498898	347.0998866	427.0498605	389.024873	312.9748978	399.7498695	305.1749003	379.2748761	339.2998892	361.7248819	247.6499191	469.9498465	311.9998981	324.674894	308.0998994	347.0998866	397.7998701	333.4498911	312.9748978	350.0248857	312.9748978	279.8249086	261.2999147	320.7748952	319.7998956	318.8248959	351.9748851	389.024873	174.524943	284.699907	229.1249252	208.6499319	254.4749169	239.8499217	203.7749335	207.6749322	208.6499319	224.2499268	161.8499471	176.4749424	179.3999414	194.0249366	247.6499191	203.7749335	212.5499306	179.3999414	172.5749436	247.6499191	272.0249112	148.1999516	177.4499421	155.9999491	175.4999427	199.8749347	247.6499191	185.2499395	182.3249405	124.7999592	148.1999516	155.0249494	135.5249557	145.2749526	116.9999618	155.0249494	129.6749577	123.8249596	204.7499331	105.2999656	160.8749475	145.2749526	143.3249532	154.0499497	122.8499599	86.77497166	143.3249532	89.69997071	138.4499548	151.1249506	139.4249545	115.0499624	155.0249494	131.624957	148.1999516	125.7749589	135.5249557	143.3249532	116.9999618	123.8249596	120.8999605	90.67497039	114.0749627	144.2999529	148.1999516	102.3749666	139.4249545	132.5999567	122.8499599	130.6499573	90.67497039	137.4749551	150.149951	131.624957	136.4999554	134.5499561	81.89997325	90.67497039	84.8249723	99.44996752	66.29997835	84.8249723	122.8499599	109.1999643	153.07495	96.52496848	117.9749615	86.77497166	116.9999618	70.19997707	115.0499624	80.92497357	85.79997198	112.1249634	110.174964	102.3749666	136.4999554	90.67497039	4.874998408	63.3749793	92.62496975	82.87497294	38.99998726	80.92497357	66.29997835	76.04997516	100.4249672	75.07497548	66.29997835	59.47498058	77.02497485	79.94997389	88.72497103	79.94997389	62.39997962	38.02498758	81.89997325	40.94998663	97.49996816	71.17497676	78.97497421	72.14997644	62.39997962	73.12497612	58.4999809	64.34997899	70.19997707	48.74998408	47.7749844	84.8249723	80.92497357	68.24997771	73.12497612	67.27497803	69.22497739	86.77497166	55.57498185	74.0999758	78.97497421	72.14997644	78.97497421	51.67498312	93.59996943	100.4249672	86.77497166	45.82498503	53.62498249	49.72498376	65.32497867	48.74998408	13.64999554	33.14998917	60.44998026	43.87498567	51.67498312	48.74998408	89.69997071	69.22497739	49.72498376	62.39997962	66.29997835	49.72498376	45.82498503	85.79997198	57.52498121	56.54998153	59.47498058	58.4999809	59.47498058	52.64998281	55.57498185	50.69998344	60.44998026	42.89998599	41.92498631	49.72498376	48.74998408	10.7249965	73.12497612	54.59998217	81.89997325	39.97498695	62.39997962	72.14997644	42.89998599	47.7749844	66.29997835	67.27497803	66.29997835	58.4999809	32.17498949	62.39997962	41.92498631	28.27499077	51.67498312	50.69998344	40.94998663	48.74998408	60.44998026	58.4999809	46.79998472	44.84998535	72.14997644	40.94998663	55.57498185	50.69998344	94.57496911	76.04997516	47.7749844	40.94998663	54.59998217	41.92498631	64.34997899	48.74998408	72.14997644	53.62498249	44.84998535	38.02498758	38.99998726	28.27499077	56.54998153	47.7749844	42.89998599	46.79998472	39.97498695	48.74998408	34.12498886	37.0499879	60.44998026	31.19998981	38.02498758	50.69998344	35.09998854	45.82498503	51.67498312	40.94998663	66.29997835	50.69998344	49.72498376	38.99998726	96.52496848	57.52498121	39.97498695	35.09998854	54.59998217	38.02498758	36.07498822	50.69998344	44.84998535	30.22499013	53.62498249	13.64999554	34.12498886	40.94998663	38.99998726	50.69998344	44.84998535	38.02498758	56.54998153	51.67498312	43.87498567	51.67498312	43.87498567	38.02498758	58.4999809	46.79998472	54.59998217	29.24999045	40.94998663	37.0499879	55.57498185	24.37499204	22.42499268	35.09998854	61.42497994	59.47498058	48.74998408	67.27497803	47.7749844	41.92498631	27.29999108	26.3249914	35.09998854	38.02498758	97.49996816	62.39997962	37.0499879	36.07498822	49.72498376	34.12498886	56.54998153	27.29999108	39.97498695	38.02498758	38.99998726	33.14998917	32.17498949	33.14998917	38.02498758	34.12498886	27.29999108	31.19998981	38.02498758	21.449993	40.94998663	38.99998726	32.17498949	33.14998917	30.22499013	29.24999045	38.02498758	35.09998854	50.69998344	42.89998599	25.34999172	23.39999236	24.37499204	50.69998344	20.47499331	37.0499879	30.22499013	9.749996816	35.09998854	42.89998599	30.22499013	32.17498949	30.22499013	23.39999236	48.74998408	49.72498376	35.09998854	29.24999045	11.69999618	38.02498758	38.02498758	23.39999236	32.17498949	31.19998981	22.42499268	17.54999427	32.17498949	32.17498949	28.27499077	41.92498631	25.34999172	25.34999172	31.19998981	24.37499204	33.14998917	37.0499879	39.97498695	31.19998981	21.449993	25.34999172	46.79998472	29.24999045	33.14998917	17.54999427	22.42499268	23.39999236	33.14998917	16.57499459	30.22499013	51.67498312	36.07498822	31.19998981	24.37499204	34.12498886	30.22499013	38.99998726	14.62499522	40.94998663	44.84998535	53.62498249	36.07498822	37.0499879	35.09998854	24.37499204	17.54999427	26.3249914	30.22499013	35.09998854	45.82498503	25.34999172	22.42499268	33.14998917	49.72498376	23.39999236	33.14998917	20.47499331	28.27499077	32.17498949	29.24999045	22.42499268	34.12498886	18.52499395	20.47499331	24.37499204	22.42499268	24.37499204	33.14998917	39.97498695	20.47499331	32.17498949	37.0499879	25.34999172	17.54999427	21.449993	33.14998917	30.22499013	29.24999045	22.42499268	27.29999108	25.34999172	17.54999427	17.54999427	15.59999491	25.34999172	30.22499013	22.42499268	26.3249914	25.34999172	30.22499013	24.37499204	21.449993	23.39999236	22.42499268	31.19998981	25.34999172	29.24999045	26.3249914	33.14998917	37.0499879	29.24999045	28.27499077	26.3249914	36.07498822	36.07498822	29.24999045	35.09998854	25.34999172	29.24999045	20.47499331	28.27499077	34.12498886	28.27499077	27.29999108	17.54999427	27.29999108	28.27499077	17.54999427	31.19998981	24.37499204	31.19998981	27.29999108	15.59999491	41.92498631	19.49999363	31.19998981	30.22499013	15.59999491	36.07498822	25.34999172	24.37499204	24.37499204	26.3249914	28.27499077	13.64999554	206.6999325	37.0499879	27.29999108	29.24999045	21.449993	20.47499331	20.47499331	28.27499077	18.52499395	18.52499395	8.774997134	20.47499331	16.57499459	21.449993	14.62499522	34.12498886	23.39999236	24.37499204	23.39999236	24.37499204	26.3249914	34.12498886	20.47499331	24.37499204	35.09998854	20.47499331	22.42499268	26.3249914	18.52499395	19.49999363	34.12498886	17.54999427	28.27499077	2.924999045	25.34999172	20.47499331	31.19998981	22.42499268	31.19998981	27.29999108	24.37499204	38.99998726	13.64999554	28.27499077	24.37499204	12.67499586	18.52499395	20.47499331	20.47499331	18.52499395	20.47499331	26.3249914	14.62499522	16.57499459	36.07498822	34.12498886	17.54999427	14.62499522	23.39999236	19.49999363	25.34999172	30.22499013	12.67499586	16.57499459	17.54999427	23.39999236	25.34999172	19.49999363	22.42499268	14.62499522	19.49999363	24.37499204	8.774997134	13.64999554	30.22499013	12.67499586	19.49999363	15.59999491	21.449993	34.12498886	25.34999172	20.47499331	23.39999236	21.449993	23.39999236	24.37499204	38.99998726	10.7249965	21.449993	14.62499522	23.39999236	19.49999363	16.57499459	21.449993	18.52499395	15.59999491	22.42499268	21.449993	38.99998726	9.749996816	26.3249914	30.22499013	24.37499204	22.42499268	26.3249914	19.49999363	17.54999427	29.24999045	8.774997134	16.57499459	8.774997134	35.09998854	13.64999554	18.52499395	13.64999554	15.59999491	22.42499268	15.59999491	19.49999363	11.69999618	16.57499459	18.52499395	27.29999108	20.47499331	16.57499459	27.29999108	20.47499331	29.24999045	19.49999363	22.42499268	18.52499395	19.49999363	19.49999363	8.774997134	17.54999427	13.64999554	17.54999427	28.27499077	17.54999427	15.59999491	20.47499331	35.09998854	33.14998917	24.37499204	16.57499459	17.54999427	15.59999491	15.59999491	16.57499459	20.47499331	14.62499522	18.52499395	23.39999236	27.29999108	14.62499522	20.47499331	8.774997134	6.824997771	11.69999618	22.42499268	27.29999108	28.27499077	8.774997134	10.7249965	14.62499522	11.69999618	16.57499459	11.69999618	21.449993	21.449993	14.62499522	20.47499331	19.49999363	16.57499459	18.52499395	13.64999554	18.52499395	13.64999554	16.57499459	11.69999618	27.29999108	9.749996816	13.64999554	16.57499459	36.07498822	17.54999427	10.7249965	18.52499395	14.62499522	19.49999363	10.7249965	27.29999108	24.37499204	26.3249914	9.749996816	26.3249914	16.57499459	5.84999809	13.64999554	16.57499459	18.52499395	14.62499522	26.3249914	11.69999618	25.34999172	16.57499459	19.49999363	21.449993	15.59999491	12.67499586	7.799997453	24.37499204	13.64999554	16.57499459	11.69999618	13.64999554	14.62499522	14.62499522	9.749996816	20.47499331	14.62499522	20.47499331	12.67499586	9.749996816	16.57499459	17.54999427	19.49999363	19.49999363	9.749996816	11.69999618	3.899998726	12.67499586	14.62499522	7.799997453	25.34999172	13.64999554	23.39999236	12.67499586	19.49999363	7.799997453	21.449993	18.52499395	13.64999554	24.37499204	14.62499522	13.64999554	17.54999427	11.69999618	18.52499395	16.57499459	11.69999618	11.69999618	14.62499522	12.67499586	20.47499331	15.59999491	12.67499586	16.57499459	17.54999427	15.59999491	11.69999618	14.62499522	19.49999363	15.59999491	4.874998408	10.7249965	22.42499268	11.69999618	8.774997134	15.59999491	19.49999363	24.37499204	16.57499459	9.749996816	23.39999236	6.824997771	11.69999618	23.39999236	13.64999554	12.67499586	22.42499268	6.824997771	7.799997453	10.7249965	11.69999618	12.67499586	6.824997771	15.59999491	12.67499586	15.59999491	19.49999363	18.52499395	13.64999554	24.37499204	20.47499331	22.42499268	12.67499586	10.7249965	9.749996816	11.69999618	10.7249965	12.67499586	27.29999108	6.824997771	11.69999618	19.49999363	13.64999554	17.54999427	10.7249965	18.52499395	18.52499395	15.59999491	13.64999554	9.749996816	18.52499395	7.799997453	7.799997453	8.774997134	10.7249965	19.49999363	19.49999363	15.59999491	12.67499586	13.64999554	15.59999491	15.59999491	12.67499586	13.64999554	11.69999618	12.67499586	15.59999491	10.7249965	11.69999618	18.52499395	15.59999491	18.52499395	10.7249965	8.774997134	7.799997453	15.59999491	9.749996816	18.52499395	6.824997771	12.67499586	14.62499522	13.64999554	13.64999554	12.67499586	22.42499268	6.824997771	16.57499459	14.62499522	6.824997771	9.749996816	10.7249965
HM050	0.125968953	0.447968953	0.274354738	0.008754649	6450.979812	3868.255856	3935.301738	3206.542157	1639.709057	1759.225629	1899.147468	1939.958005	1724.245169	1664.486883	1071.276584	1085.851776	1534.767678	1358.407859	1645.539134	912.4069955	1732.990284	1897.689949	728.7595811	985.2829536	959.0476087	1072.734103	822.0408075	658.7986613	832.2434416	1466.264277	626.7332397	957.5900895	741.8772535	612.1580481	497.0140343	1011.518299	778.3152326	531.9944942	807.4656158	545.1121666	622.3606822	556.7723199	485.353881	473.6937277	628.1907589	450.3734211	571.3475116	476.608766	549.4847241	380.4125013	476.608766	394.9876929	416.8504804	450.3734211	462.0335744	448.9159019	443.0858253	399.3602504	515.9617834	413.9354421	355.6346756	416.8504804	387.7000971	498.4715535	415.3929612	530.536975	612.1580481	284.2162366	492.6414768	304.6215049	462.0335744	326.4842923	421.2230379	352.7196372	389.1576163	225.9154701	244.8632192	310.4515815	268.1835258	339.6019648	307.5365432	275.4711216	218.6278743	255.0658534	390.6151355	345.4320414	313.3666199	322.1117348	190.9350102	408.1053654	472.2362085	256.5233725	311.9091007	441.6283061	196.7650869	170.529742	240.4906618	241.9481809	196.7650869	256.5233725	250.6932959	139.9218396	231.7455468	195.3075677	120.9740905	243.4057001	230.2880276	212.7977977	195.3075677	220.0853935	243.4057001	151.5819929	132.6342438	316.2816582	212.7977977	180.7323761	244.8632192	183.6474144	157.4120695	160.3271078	278.38616	173.4447803	176.3598186	138.4643204	186.5624528	265.2684875	122.4316096	150.1244737	128.2616863	150.1244737	148.6669545	119.5165713	153.039512	134.0917629	147.2094354	88.90866889	142.8368779	225.9154701	74.33347727	138.4643204	176.3598186	131.1767246	125.3466479	120.9740905	106.3988988	129.7192054	160.3271078	132.6342438	59.75828565	122.4316096	68.50340062	142.8368779	113.6864946	107.856418	97.65378386	67.04588146	141.3793587	138.4643204	154.4970312	125.3466479	91.82370722	103.4838605	97.65378386	193.8500486	119.5165713	113.6864946	125.3466479	180.7323761	99.11130303	85.99363057	135.5492821	103.4838605	55.38572816	132.6342438	71.41843895	78.70603476	170.529742	93.28122638	123.8891288	103.4838605	61.21580481	78.70603476	74.33347727	74.33347727	91.82370722	104.9413797	106.3988988	113.6864946	120.9740905	77.24851559	115.1440138	96.1962647	16.03271078	94.73874554	84.53611141	81.62107308	154.4970312	58.30076649	80.16355392	72.87595811	75.79099643	74.33347727	106.3988988	78.70603476	85.99363057	109.3139372	52.47068984	81.62107308	55.38572816	39.35301738	62.67332397	29.15038324	120.9740905	81.62107308	55.38572816	61.21580481	83.07859224	52.47068984	48.09813235	67.04588146	55.38572816	53.928209	56.84324732	55.38572816	43.72557486	30.60790241	87.45114973	52.47068984	75.79099643	78.70603476	81.62107308	90.36618805	58.30076649	68.50340062	51.01317068	40.81053654	53.928209	56.84324732	77.24851559	74.33347727	30.60790241	55.38572816	55.38572816	52.47068984	51.01317068	80.16355392	36.43797905	29.15038324	64.13084314	53.928209	91.82370722	53.928209	55.38572816	55.38572816	59.75828565	43.72557486	27.69286408	46.64061319	52.47068984	45.18309403	67.04588146	69.96091978	46.64061319	43.72557486	53.928209	55.38572816	88.90866889	74.33347727	26.23534492	48.09813235	46.64061319	26.23534492	51.01317068	48.09813235	83.07859224	56.84324732	36.43797905	16.03271078	42.2680557	46.64061319	75.79099643	97.65378386	84.53611141	39.35301738	64.13084314	56.84324732	49.55565151	13.11767246	84.53611141	58.30076649	58.30076649	52.47068984	64.13084314	59.75828565	40.81053654	36.43797905	62.67332397	64.13084314	74.33347727	45.18309403	78.70603476	49.55565151	24.77782576	51.01317068	51.01317068	52.47068984	53.928209	34.98045989	43.72557486	30.60790241	46.64061319	39.35301738	61.21580481	32.06542157	69.96091978	78.70603476	45.18309403	39.35301738	59.75828565	49.55565151	33.52294073	51.01317068	53.928209	56.84324732	17.49022995	36.43797905	55.38572816	48.09813235	40.81053654	34.98045989	68.50340062	42.2680557	34.98045989	13.11767246	61.21580481	58.30076649	34.98045989	74.33347727	34.98045989	51.01317068	39.35301738	52.47068984	43.72557486	32.06542157	42.2680557	27.69286408	53.928209	43.72557486	33.52294073	64.13084314	45.18309403	51.01317068	88.90866889	43.72557486	46.64061319	24.77782576	36.43797905	32.06542157	40.81053654	40.81053654	48.09813235	37.89549822	97.65378386	48.09813235	48.09813235	40.81053654	30.60790241	42.2680557	43.72557486	37.89549822	53.928209	39.35301738	51.01317068	36.43797905	23.32030659	29.15038324	39.35301738	48.09813235	27.69286408	16.03271078	37.89549822	36.43797905	33.52294073	23.32030659	43.72557486	32.06542157	43.72557486	33.52294073	37.89549822	46.64061319	37.89549822	59.75828565	48.09813235	24.77782576	61.21580481	24.77782576	33.52294073	43.72557486	56.84324732	30.60790241	33.52294073	55.38572816	32.06542157	53.928209	26.23534492	43.72557486	71.41843895	24.77782576	16.03271078	27.69286408	13.11767246	39.35301738	24.77782576	48.09813235	36.43797905	8.745114973	36.43797905	16.03271078	27.69286408	39.35301738	33.52294073	30.60790241	29.15038324	39.35301738	32.06542157	21.86278743	69.96091978	26.23534492	46.64061319	29.15038324	36.43797905	43.72557486	16.03271078	10.20263414	27.69286408	39.35301738	62.67332397	26.23534492	36.43797905	34.98045989	23.32030659	24.77782576	8.745114973	32.06542157	39.35301738	43.72557486	26.23534492	17.49022995	45.18309403	39.35301738	33.52294073	32.06542157	23.32030659	37.89549822	21.86278743	20.40526827	39.35301738	21.86278743	26.23534492	34.98045989	33.52294073	21.86278743	43.72557486	21.86278743	32.06542157	24.77782576	33.52294073	29.15038324	24.77782576	20.40526827	39.35301738	40.81053654	11.6601533	43.72557486	39.35301738	36.43797905	27.69286408	46.64061319	14.57519162	29.15038324	26.23534492	21.86278743	16.03271078	26.23534492	27.69286408	29.15038324	17.49022995	30.60790241	37.89549822	23.32030659	16.03271078	33.52294073	16.03271078	20.40526827	10.20263414	34.98045989	16.03271078	43.72557486	48.09813235	24.77782576	24.77782576	21.86278743	18.94774911	26.23534492	30.60790241	24.77782576	21.86278743	29.15038324	42.2680557	23.32030659	45.18309403	21.86278743	27.69286408	39.35301738	29.15038324	131.1767246	26.23534492	17.49022995	26.23534492	34.98045989	14.57519162	55.38572816	11.6601533	20.40526827	21.86278743	26.23534492	20.40526827	24.77782576	39.35301738	18.94774911	34.98045989	27.69286408	16.03271078	13.11767246	17.49022995	32.06542157	23.32030659	37.89549822	14.57519162	27.69286408	32.06542157	33.52294073	20.40526827	14.57519162	46.64061319	21.86278743	21.86278743	21.86278743	30.60790241	26.23534492	23.32030659	18.94774911	33.52294073	21.86278743	27.69286408	30.60790241	14.57519162	32.06542157	36.43797905	27.69286408	11.6601533	17.49022995	30.60790241	18.94774911	24.77782576	20.40526827	23.32030659	20.40526827	21.86278743	37.89549822	33.52294073	20.40526827	14.57519162	32.06542157	16.03271078	24.77782576	30.60790241	33.52294073	27.69286408	11.6601533	18.94774911	26.23534492	11.6601533	33.52294073	39.35301738	40.81053654	18.94774911	24.77782576	20.40526827	23.32030659	32.06542157	29.15038324	27.69286408	30.60790241	16.03271078	252.1508151	23.32030659	23.32030659	37.89549822	20.40526827	23.32030659	24.77782576	17.49022995	21.86278743	14.57519162	27.69286408	24.77782576	14.57519162	16.03271078	21.86278743	13.11767246	18.94774911	16.03271078	32.06542157	14.57519162	16.03271078	23.32030659	17.49022995	16.03271078	26.23534492	37.89549822	17.49022995	29.15038324	29.15038324	26.23534492	21.86278743	39.35301738	20.40526827	21.86278743	20.40526827	10.20263414	21.86278743	21.86278743	32.06542157	16.03271078	14.57519162	56.84324732	2.915038324	17.49022995	20.40526827	23.32030659	20.40526827	20.40526827	20.40526827	26.23534492	11.6601533	20.40526827	11.6601533	17.49022995	34.98045989	8.745114973	16.03271078	17.49022995	14.57519162	36.43797905	20.40526827	30.60790241	20.40526827	18.94774911	8.745114973	20.40526827	14.57519162	45.18309403	17.49022995	29.15038324	27.69286408	17.49022995	11.6601533	13.11767246	27.69286408	17.49022995	24.77782576	27.69286408	29.15038324	17.49022995	27.69286408	34.98045989	10.20263414	18.94774911	7.287595811	20.40526827	14.57519162	23.32030659	30.60790241	24.77782576	21.86278743	14.57519162	16.03271078	4.372557486	26.23534492	10.20263414	10.20263414	21.86278743	20.40526827	33.52294073	13.11767246	16.03271078	23.32030659	33.52294073	27.69286408	16.03271078	34.98045989	10.20263414	29.15038324	33.52294073	40.81053654	23.32030659	7.287595811	17.49022995	16.03271078	11.6601533	17.49022995	8.745114973	10.20263414	21.86278743	14.57519162	17.49022995	11.6601533	29.15038324	2.915038324	13.11767246	18.94774911	20.40526827	16.03271078	20.40526827	39.35301738	27.69286408	17.49022995	18.94774911	11.6601533	32.06542157	10.20263414	17.49022995	17.49022995	18.94774911	1.457519162	21.86278743	11.6601533	18.94774911	17.49022995	14.57519162	17.49022995	13.11767246	20.40526827	13.11767246	13.11767246	26.23534492	14.57519162	8.745114973	18.94774911	27.69286408	14.57519162	8.745114973	21.86278743	1.457519162	14.57519162	17.49022995	14.57519162	21.86278743	14.57519162	14.57519162	10.20263414	16.03271078	13.11767246	21.86278743	17.49022995	13.11767246	32.06542157	17.49022995	21.86278743	13.11767246	13.11767246	13.11767246	11.6601533	14.57519162	10.20263414	14.57519162	24.77782576	14.57519162	29.15038324	18.94774911	11.6601533	8.745114973	8.745114973	14.57519162	5.830076649	17.49022995	10.20263414	18.94774911	10.20263414	14.57519162	10.20263414	14.57519162	13.11767246	13.11767246	16.03271078	20.40526827	17.49022995	21.86278743	8.745114973	24.77782576	14.57519162	27.69286408	11.6601533	4.372557486	4.372557486	13.11767246	16.03271078	13.11767246	27.69286408	13.11767246	21.86278743	13.11767246	16.03271078	11.6601533	14.57519162	14.57519162	18.94774911	17.49022995	17.49022995	18.94774911	8.745114973	13.11767246	20.40526827	18.94774911	18.94774911	17.49022995	29.15038324	14.57519162	14.57519162	18.94774911	16.03271078	26.23534492	20.40526827	23.32030659	17.49022995	23.32030659	11.6601533	7.287595811	5.830076649	7.287595811	14.57519162	1.457519162	11.6601533	5.830076649	8.745114973	18.94774911	23.32030659	13.11767246	18.94774911	11.6601533	8.745114973	18.94774911	7.287595811	26.23534492	16.03271078	23.32030659	17.49022995	23.32030659	16.03271078	16.03271078	20.40526827	17.49022995	14.57519162	13.11767246	11.6601533	14.57519162	20.40526827	14.57519162	8.745114973	20.40526827	14.57519162	10.20263414	14.57519162	4.372557486	13.11767246	14.57519162	8.745114973	14.57519162	10.20263414	13.11767246	26.23534492	8.745114973	20.40526827	11.6601533	10.20263414	16.03271078	13.11767246	20.40526827	14.57519162	14.57519162	13.11767246	8.745114973	8.745114973	11.6601533	17.49022995	17.49022995	11.6601533	5.830076649	5.830076649	23.32030659	16.03271078	11.6601533	16.03271078	21.86278743	18.94774911	13.11767246	8.745114973	13.11767246	14.57519162	14.57519162	10.20263414	11.6601533	18.94774911	4.372557486	20.40526827	20.40526827
HM052	0.180205605	0.574372272	0.316398285	0.009261831	4805.32301	5081.888363	4378.375246	3900.435746	2124.367619	1841.752398	1835.702531	1875.458801	1674.084653	1240.222755	1216.023287	1434.682769	1387.148099	976.6214032	1319.735294	1214.294753	1000.820872	1045.762741	901.4301978	804.6323242	967.1144692	801.1752573	872.9093958	879.8235296	871.1808623	1317.142494	690.549116	901.4301978	699.1917833	884.1448632	1087.247544	1065.640876	568.6875073	648.2000463	741.540853	604.9867099	614.4936439	658.5712471	469.2968336	496.0891021	477.0752341	529.7955045	613.6293772	536.7096384	578.1944413	269.6512193	482.2608345	414.8480297	490.9035018	407.0696291	353.4850919	336.1997574	367.3133596	445.9616319	473.6181672	412.2552295	452.8757657	352.6208252	454.6042992	480.532301	391.512828	434.7261644	382.005894	289.529354	294.7149544	374.2274934	383.7344274	261.8728187	331.014157	328.4213568	368.1776263	319.7786895	386.3272276	279.1581533	294.7149544	317.1858893	309.4074888	326.6928234	289.529354	372.49896	381.1416273	222.1165492	307.6789553	285.2080204	254.0944182	264.4656189	267.9226858	302.493355	330.1498903	202.2384145	145.1968104	284.3437537	271.3797527	245.4517509	154.7037444	242.8589507	195.3242806	206.5597481	243.7232174	222.1165492	90.74800649	204.8312146	239.4018838	229.8949498	240.2661505	210.8810817	252.3658847	211.7453485	179.7674795	233.3520167	244.5874842	165.9392119	202.2384145	174.5818792	175.4461459	172.8533457	154.7037444	180.6317462	202.2384145	133.9613429	163.3464117	176.3104126	156.4322779	151.2466775	131.3685427	176.3104126	159.8893448	154.7037444	101.983474	129.6400093	127.9114758	95.93360686	170.2605455	157.2965446	107.1690743	121.8616087	131.3685427	149.518144	108.0333411	119.2688085	121.8616087	148.6538773	108.8976078	165.9392119	93.34080667	139.1469433	75.19120538	128.7757425	106.3048076	172.8533457	93.34080667	120.997342	131.3685427	118.4045418	140.8754767	160.7536115	89.88373976	111.490408	92.47653995	105.4405409	117.5402751	114.0832082	172.8533457	89.01947303	89.88373976	141.7397435	108.8976078	88.1552063	71.73413846	93.34080667	82.96960593	110.6261412	99.39067377	66.54853809	77.78400556	101.983474	122.7258754	108.0333411	93.34080667	98.52640705	83.83387266	95.06934013	81.24107248	115.8117416	50.12747025	111.490408	93.34080667	135.6898764	16.42106784	70.00560501	95.06934013	82.96960593	85.56240612	98.52640705	108.0333411	122.7258754	98.52640705	130.504276	71.73413846	90.74800649	66.54853809	94.2050734	99.39067377	69.14133828	71.73413846	21.60666821	68.27707155	53.58453716	83.83387266	76.05547211	48.39893679	82.1053392	93.34080667	99.39067377	79.51253902	73.46267192	62.22720445	73.46267192	65.68427136	99.39067377	61.36293772	63.95573791	72.59840519	57.90587081	46.67040334	93.34080667	79.51253902	63.09147118	50.99173698	68.27707155	69.14133828	61.36293772	56.17733735	78.64827229	47.53467007	58.77013754	76.05547211	47.53467007	71.73413846	81.24107248	18.1496013	70.00560501	88.1552063	45.80613661	67.41280482	64.82000463	69.14133828	73.46267192	63.09147118	61.36293772	70.86987173	78.64827229	40.62053624	45.80613661	49.26320352	50.99173698	66.54853809	72.59840519	50.99173698	66.54853809	48.39893679	66.54853809	44.07760315	40.62053624	35.43493587	50.12747025	51.85600371	40.62053624	45.80613661	44.07760315	36.2992026	40.62053624	44.94186988	50.99173698	58.77013754	50.12747025	49.26320352	45.80613661	55.31307062	42.34906969	50.99173698	41.48480297	50.99173698	19.87813475	40.62053624	47.53467007	58.77013754	61.36293772	55.31307062	52.72027044	68.27707155	51.85600371	48.39893679	66.54853809	54.44880389	40.62053624	42.34906969	43.21333642	39.75626951	50.12747025	55.31307062	44.07760315	47.53467007	40.62053624	43.21333642	40.62053624	39.75626951	50.99173698	31.97786895	27.65653531	54.44880389	44.94186988	66.54853809	44.07760315	59.63440426	49.26320352	44.07760315	36.2992026	48.39893679	44.07760315	44.94186988	47.53467007	39.75626951	51.85600371	49.26320352	54.44880389	31.97786895	45.80613661	57.90587081	32.84213568	24.1994684	38.02773605	49.26320352	35.43493587	43.21333642	63.95573791	51.85600371	61.36293772	38.02773605	37.16346932	44.07760315	44.07760315	31.11360222	56.17733735	48.39893679	49.26320352	61.36293772	41.48480297	37.16346932	50.99173698	42.34906969	43.21333642	25.92800185	44.94186988	59.63440426	58.77013754	34.57066914	55.31307062	26.79226858	44.94186988	51.85600371	51.85600371	35.43493587	44.07760315	46.67040334	30.2493355	46.67040334	32.84213568	44.07760315	41.48480297	33.70640241	30.2493355	29.38506877	38.89200278	15.55680111	35.43493587	44.07760315	50.12747025	38.89200278	25.06373513	45.80613661	22.47093494	30.2493355	38.02773605	31.11360222	17.28533457	36.2992026	32.84213568	42.34906969	31.97786895	50.12747025	43.21333642	40.62053624	36.2992026	44.07760315	19.01386803	37.16346932	24.1994684	40.62053624	47.53467007	44.94186988	35.43493587	31.11360222	33.70640241	31.11360222	34.57066914	23.33520167	40.62053624	16.42106784	42.34906969	51.85600371	48.39893679	50.99173698	16.42106784	54.44880389	28.52080204	22.47093494	31.11360222	45.80613661	34.57066914	35.43493587	18.1496013	62.22720445	31.97786895	26.79226858	40.62053624	26.79226858	31.97786895	37.16346932	49.26320352	38.89200278	36.2992026	22.47093494	28.52080204	28.52080204	27.65653531	28.52080204	46.67040334	25.06373513	32.84213568	41.48480297	38.02773605	19.01386803	25.06373513	29.38506877	29.38506877	41.48480297	35.43493587	25.92800185	19.01386803	30.2493355	30.2493355	25.92800185	33.70640241	23.33520167	28.52080204	22.47093494	29.38506877	34.57066914	34.57066914	33.70640241	25.92800185	32.84213568	21.60666821	38.89200278	25.06373513	35.43493587	45.80613661	23.33520167	25.06373513	37.16346932	36.2992026	33.70640241	23.33520167	50.12747025	23.33520167	29.38506877	33.70640241	29.38506877	27.65653531	28.52080204	24.1994684	30.2493355	31.11360222	20.74240148	20.74240148	32.84213568	27.65653531	23.33520167	27.65653531	29.38506877	23.33520167	31.97786895	30.2493355	29.38506877	27.65653531	27.65653531	22.47093494	34.57066914	25.92800185	34.57066914	25.92800185	22.47093494	23.33520167	43.21333642	26.79226858	30.2493355	43.21333642	35.43493587	19.87813475	28.52080204	62.22720445	26.79226858	16.42106784	20.74240148	27.65653531	23.33520167	31.11360222	28.52080204	24.1994684	14.69253438	34.57066914	23.33520167	20.74240148	31.11360222	27.65653531	31.97786895	25.92800185	12.0997342	17.28533457	28.52080204	20.74240148	25.06373513	22.47093494	13.82826766	25.92800185	24.1994684	23.33520167	36.2992026	12.0997342	44.94186988	24.1994684	27.65653531	29.38506877	26.79226858	25.06373513	30.2493355	29.38506877	23.33520167	17.28533457	42.34906969	15.55680111	19.87813475	30.2493355	24.1994684	22.47093494	22.47093494	19.87813475	29.38506877	27.65653531	27.65653531	23.33520167	26.79226858	37.16346932	29.38506877	21.60666821	29.38506877	19.01386803	22.47093494	31.11360222	33.70640241	30.2493355	27.65653531	18.1496013	16.42106784	31.97786895	38.02773605	27.65653531	25.06373513	25.92800185	25.06373513	15.55680111	22.47093494	27.65653531	25.92800185	21.60666821	18.1496013	36.2992026	25.06373513	29.38506877	29.38506877	8.642667285	19.01386803	20.74240148	28.52080204	21.60666821	18.1496013	23.33520167	25.06373513	34.57066914	22.47093494	32.84213568	25.92800185	17.28533457	31.97786895	16.42106784	19.01386803	24.1994684	32.84213568	31.97786895	19.01386803	23.33520167	18.1496013	22.47093494	25.06373513	17.28533457	16.42106784	31.97786895	25.92800185	19.87813475	38.89200278	17.28533457	23.33520167	16.42106784	26.79226858	31.97786895	16.42106784	29.38506877	27.65653531	20.74240148	24.1994684	16.42106784	12.96400093	18.1496013	19.87813475	11.23546747	24.1994684	13.82826766	34.57066914	20.74240148	20.74240148	22.47093494	23.33520167	28.52080204	12.96400093	29.38506877	17.28533457	38.02773605	25.92800185	25.92800185	16.42106784	33.70640241	22.47093494	25.06373513	18.1496013	19.01386803	13.82826766	12.0997342	14.69253438	30.2493355	23.33520167	19.87813475	21.60666821	25.06373513	32.84213568	34.57066914	15.55680111	14.69253438	25.06373513	18.1496013	25.06373513	32.84213568	17.28533457	13.82826766	20.74240148	22.47093494	24.1994684	15.55680111	19.01386803	20.74240148	31.97786895	19.87813475	20.74240148	25.06373513	24.1994684	19.01386803	22.47093494	14.69253438	15.55680111	27.65653531	22.47093494	12.0997342	8.642667285	23.33520167	14.69253438	18.1496013	16.42106784	23.33520167	16.42106784	17.28533457	25.92800185	24.1994684	19.01386803	11.23546747	9.506934013	20.74240148	17.28533457	30.2493355	16.42106784	23.33520167	23.33520167	16.42106784	36.2992026	16.42106784	13.82826766	55.31307062	17.28533457	22.47093494	16.42106784	22.47093494	29.38506877	17.28533457	17.28533457	21.60666821	23.33520167	19.01386803	14.69253438	12.0997342	16.42106784	12.96400093	18.1496013	25.92800185	25.92800185	21.60666821	17.28533457	10.37120074	19.87813475	19.01386803	12.0997342	16.42106784	16.42106784	15.55680111	18.1496013	25.06373513	18.1496013	18.1496013	11.23546747	10.37120074	14.69253438	16.42106784	12.0997342	18.1496013	12.0997342	16.42106784	18.1496013	17.28533457	12.96400093	17.28533457	13.82826766	8.642667285	19.87813475	13.82826766	14.69253438	13.82826766	16.42106784	11.23546747	16.42106784	19.87813475	18.1496013	15.55680111	19.87813475	10.37120074	29.38506877	19.87813475	14.69253438	11.23546747	15.55680111	17.28533457	19.01386803	20.74240148	26.79226858	15.55680111	14.69253438	12.96400093	14.69253438	19.87813475	15.55680111	19.87813475	16.42106784	19.01386803	16.42106784	19.01386803	16.42106784	18.1496013	25.92800185	8.642667285	19.87813475	26.79226858	16.42106784	19.01386803	14.69253438	14.69253438	12.0997342	14.69253438	21.60666821	14.69253438	13.82826766	12.96400093	18.1496013	18.1496013	15.55680111	18.1496013	19.01386803	11.23546747	16.42106784	18.1496013	11.23546747	12.96400093	22.47093494	21.60666821	10.37120074	16.42106784	27.65653531	13.82826766	8.642667285	9.506934013	16.42106784	16.42106784	24.1994684	9.506934013	21.60666821	19.01386803	10.37120074	11.23546747	22.47093494	13.82826766	26.79226858	28.52080204	0	18.1496013	17.28533457	15.55680111	16.42106784	17.28533457	16.42106784	13.82826766	17.28533457	16.42106784	22.47093494	10.37120074	25.92800185	16.42106784	25.06373513	19.87813475	15.55680111	17.28533457	19.01386803	16.42106784	13.82826766	17.28533457	6.049867099	4.321333642	18.1496013	13.82826766	25.92800185	12.0997342	18.1496013	11.23546747	24.1994684	15.55680111	11.23546747	20.74240148	9.506934013	12.96400093	24.1994684	19.01386803	15.55680111	21.60666821	19.87813475	11.23546747	19.01386803	11.23546747	12.96400093	12.0997342	12.96400093	14.69253438	14.69253438	14.69253438	12.96400093	9.506934013	17.28533457	18.1496013	19.01386803	12.0997342	15.55680111	16.42106784	19.01386803	16.42106784	14.69253438	12.96400093	12.0997342	3.457066914	19.01386803	10.37120074	11.23546747	20.74240148	13.82826766	7.778400556	23.33520167	11.23546747	10.37120074	14.69253438	13.82826766
HM053	0.188095721	0.578029054	0.298905581	0.0070566	4827.526161	4433.162292	3458.690085	4037.883425	2078.874041	2146.583846	1442.950864	1711.045095	1475.890769	1046.756999	1339.55616	1022.967067	1267.271367	831.7326157	529.7834813	1695.49014	802.4526996	906.7624006	1236.161456	914.997377	855.5225475	828.9876236	744.8078649	1005.582117	733.8278963	370.5739377	906.7624006	796.047718	659.7131088	1065.971944	369.6589403	534.3584682	493.1835862	764.9378072	648.7331403	423.6437855	739.3178806	611.2182478	648.7331403	483.118615	548.0834288	562.7233868	637.7531718	462.9886728	477.6286308	282.7341895	3186.935864	333.0590452	485.8636072	334.88904	375.1489246	401.6838485	345.8690085	411.7488196	355.0189823	390.70388	616.7082321	414.4938118	446.51872	346.7840059	344.9540111	399.8538537	241.5593075	343.1240164	386.1288931	393.4488721	349.528998	247.9642892	354.1039849	249.7942839	369.6589403	312.0141056	229.6643416	253.4542734	368.7439429	352.2739901	374.2339272	269.0092288	307.4391187	279.0742	333.0590452	205.8744098	256.1992656	318.4190872	322.9940741	264.4342419	257.1142629	247.0492918	322.0790767	266.2642367	124.4396433	333.0590452	258.9442577	197.6394334	184.8294702	223.25936	191.2344518	185.7444675	191.2344518	293.714158	188.4894597	226.9193495	198.5544308	196.7244361	189.404457	234.2393285	207.7044046	247.0492918	142.7395908	185.7444675	223.25936	278.1592026	192.1494492	242.4743049	167.44452	220.5143679	158.2945462	178.4244885	141.8245934	122.6096485	135.4196118	189.404457	146.3995803	125.3546406	152.804562	122.6096485	143.6545882	176.5944938	149.1445724	158.2945462	137.2496065	161.9545357	134.5046144	155.5495541	111.62968	155.5495541	137.2496065	148.2295751	97.90471934	156.4645515	97.90471934	135.4196118	96.07472458	154.6345567	121.6946511	131.7596223	64.04981639	120.7796538	136.3346092	120.7796538	96.98972196	78.68977442	129.0146302	127.1846354	84.17975868	101.5647088	102.4797062	128.0996328	112.5446774	107.9696905	105.2246984	81.43476655	107.9696905	111.62968	79.6047718	119.8646564	123.5246459	90.58474032	85.09475606	111.62968	86.92475081	107.0546931	96.98972196	75.94478229	88.75474557	90.58474032	105.2246984	104.309701	82.34976393	83.26476131	94.24472983	101.5647088	96.98972196	108.8846879	75.94478229	139.0796013	90.58474032	99.73471409	32.93990557	57.64483475	75.02978491	75.94478229	69.53980065	135.4196118	84.17975868	106.1396957	72.28479278	100.6497115	86.00975344	75.02978491	66.79480852	106.1396957	95.15972721	60.38982688	78.68977442	27.44992131	67.7098059	44.83487147	67.7098059	87.83974819	55.81484	65.87981114	68.62480327	96.07472458	258.9442577	53.98484524	64.96481377	57.64483475	80.51976917	45.74986885	59.4748295	51.23985311	69.53980065	53.98484524	50.32485573	69.53980065	73.19979016	67.7098059	48.49486098	73.19979016	75.02978491	69.53980065	70.45479803	57.64483475	43.9198741	83.26476131	63.13481901	59.4748295	43.00487672	55.81484	4693.021547	51.23985311	77.77477704	45.74986885	79.6047718	54.89984262	46.66486623	55.81484	81.43476655	58.55983213	45.74986885	86.00975344	35.6848977	59.4748295	66.79480852	62.21982164	56.72983737	43.9198741	43.9198741	72.28479278	48.49486098	55.81484	49.40985836	53.06984787	21.95993705	62.21982164	69.53980065	42.08987934	53.98484524	69.53980065	63.13481901	36.59989508	46.66486623	58.55983213	39.34488721	68.62480327	32.93990557	51.23985311	49.40985836	57.64483475	56.72983737	66.79480852	40.25988459	16.46995279	62.21982164	45.74986885	42.08987934	41.17488196	44.83487147	46.66486623	54.89984262	39.34488721	43.00487672	53.98484524	53.98484524	27.44992131	42.08987934	39.34488721	53.98484524	47.5798636	66.79480852	34.76990033	49.40985836	37.51489246	41.17488196	26.53492393	38.42988983	34.76990033	53.98484524	23.7899318	36.59989508	48.49486098	55.81484	43.00487672	29.27991606	21.95993705	37.51489246	44.83487147	48.49486098	55.81484	47.5798636	44.83487147	41.17488196	36.59989508	36.59989508	55.81484	35.6848977	54.89984262	48.49486098	25.61992656	37.51489246	36.59989508	48.49486098	25.61992656	51.23985311	30.19491344	49.40985836	49.40985836	30.19491344	40.25988459	40.25988459	37.51489246	32.02490819	34.76990033	57.64483475	46.66486623	51.23985311	38.42988983	41.17488196	44.83487147	20.12994229	35.6848977	28.36491869	32.02490819	36.59989508	60.38982688	61.30482426	46.66486623	36.59989508	37.51489246	34.76990033	36.59989508	35.6848977	32.93990557	36.59989508	43.00487672	39.34488721	24.70492918	28.36491869	36.59989508	32.02490819	37.51489246	29.27991606	22.87493442	43.00487672	42.08987934	36.59989508	25.61992656	33.85490295	29.27991606	34.76990033	45.74986885	24.70492918	32.93990557	28.36491869	36.59989508	28.36491869	27.44992131	36.59989508	41.17488196	34.76990033	45.74986885	23.7899318	33.85490295	19.21494492	20.12994229	35.6848977	32.02490819	46.66486623	24.70492918	53.06984787	38.42988983	25.61992656	21.95993705	39.34488721	25.61992656	20.12994229	29.27991606	37.51489246	48.49486098	42.08987934	0.914997377	57.64483475	35.6848977	29.27991606	31.10991082	32.93990557	48.49486098	37.51489246	23.7899318	25.61992656	17.38495016	20.12994229	32.93990557	21.04493967	38.42988983	29.27991606	24.70492918	44.83487147	28.36491869	23.7899318	36.59989508	47.5798636	35.6848977	26.53492393	31.10991082	22.87493442	11.8949659	45.74986885	16.46995279	31.10991082	16.46995279	24.70492918	16.46995279	28.36491869	28.36491869	43.00487672	45.74986885	24.70492918	18.29994754	20.12994229	20.12994229	23.7899318	40.25988459	15.55495541	33.85490295	29.27991606	31.10991082	41.17488196	29.27991606	61.30482426	25.61992656	31.10991082	22.87493442	24.70492918	27.44992131	39.34488721	22.87493442	34.76990033	24.70492918	19.21494492	38.42988983	21.04493967	29.27991606	34.76990033	33.85490295	19.21494492	31.10991082	34.76990033	26.53492393	34.76990033	22.87493442	25.61992656	38.42988983	26.53492393	37.51489246	29.27991606	27.44992131	22.87493442	25.61992656	36.59989508	36.59989508	31.10991082	31.10991082	21.04493967	43.00487672	35.6848977	31.10991082	33.85490295	27.44992131	31.10991082	28.36491869	22.87493442	19.21494492	15.55495541	35.6848977	15.55495541	34.76990033	32.93990557	21.04493967	24.70492918	19.21494492	36.59989508	26.53492393	28.36491869	29.27991606	38.42988983	24.70492918	27.44992131	15.55495541	18.29994754	27.44992131	25.61992656	11.8949659	19.21494492	25.61992656	30.19491344	27.44992131	32.93990557	26.53492393	31.10991082	25.61992656	23.7899318	21.95993705	19.21494492	24.70492918	14.63995803	27.44992131	30.19491344	17.38495016	20.12994229	28.36491869	21.04493967	24.70492918	27.44992131	28.36491869	21.95993705	37.51489246	20.12994229	17.38495016	26.53492393	27.44992131	29.27991606	21.04493967	34.76990033	26.53492393	24.70492918	27.44992131	36.59989508	21.95993705	14.63995803	27.44992131	27.44992131	20.12994229	21.04493967	21.04493967	24.70492918	13.72496065	20.12994229	21.95993705	10.06497115	19.21494492	19.21494492	13.72496065	18.29994754	26.53492393	22.87493442	19.21494492	32.02490819	23.7899318	21.04493967	16.46995279	19.21494492	24.70492918	23.7899318	22.87493442	13.72496065	17.38495016	26.53492393	12.80996328	15.55495541	3.659989508	27.44992131	30.19491344	29.27991606	27.44992131	19.21494492	26.53492393	21.04493967	15.55495541	4.574986885	30.19491344	15.55495541	20.12994229	16.46995279	17.38495016	19.21494492	28.36491869	21.04493967	20.12994229	16.46995279	19.21494492	26.53492393	14.63995803	15.55495541	18.29994754	12.80996328	33.85490295	21.95993705	18.29994754	21.04493967	25.61992656	18.29994754	19.21494492	12.80996328	16.46995279	23.7899318	20.12994229	18.29994754	22.87493442	26.53492393	7.319979016	15.55495541	19.21494492	22.87493442	22.87493442	10.06497115	18.29994754	10.06497115	25.61992656	25.61992656	28.36491869	24.70492918	12.80996328	10.97996852	20.12994229	16.46995279	18.29994754	20.12994229	18.29994754	21.95993705	32.02490819	25.61992656	27.44992131	21.95993705	8.234976393	15.55495541	26.53492393	17.38495016	27.44992131	25.61992656	16.46995279	28.36491869	34.76990033	13.72496065	12.80996328	15.55495541	22.87493442	11.8949659	20.12994229	18.29994754	19.21494492	22.87493442	18.29994754	15.55495541	15.55495541	18.29994754	19.21494492	11.8949659	9.14997377	14.63995803	17.38495016	21.04493967	26.53492393	21.04493967	10.97996852	13.72496065	24.70492918	19.21494492	25.61992656	13.72496065	13.72496065	10.97996852	15.55495541	18.29994754	8.234976393	21.04493967	24.70492918	16.46995279	10.97996852	19.21494492	10.97996852	14.63995803	10.06497115	10.97996852	19.21494492	15.55495541	16.46995279	23.7899318	16.46995279	24.70492918	24.70492918	19.21494492	18.29994754	7.319979016	4.574986885	11.8949659	10.97996852	12.80996328	17.38495016	17.38495016	25.61992656	13.72496065	26.53492393	20.12994229	19.21494492	18.29994754	20.12994229	25.61992656	15.55495541	14.63995803	35.6848977	27.44992131	21.04493967	12.80996328	7.319979016	18.29994754	15.55495541	14.63995803	5.489984262	11.8949659	21.95993705	21.04493967	19.21494492	28.36491869	13.72496065	17.38495016	18.29994754	22.87493442	18.29994754	0	12.80996328	18.29994754	16.46995279	22.87493442	8.234976393	16.46995279	19.21494492	20.12994229	17.38495016	10.97996852	6.404981639	26.53492393	9.14997377	16.46995279	12.80996328	22.87493442	12.80996328	22.87493442	12.80996328	16.46995279	15.55495541	10.06497115	18.29994754	21.95993705	15.55495541	10.06497115	9.14997377	11.8949659	12.80996328	21.95993705	95.15972721	19.21494492	14.63995803	14.63995803	1.829994754	10.06497115	21.04493967	13.72496065	12.80996328	15.55495541	15.55495541	10.06497115	34.76990033	18.29994754	12.80996328	11.8949659	18.29994754	16.46995279	15.55495541	24.70492918	24.70492918	20.12994229	17.38495016	25.61992656	15.55495541	14.63995803	11.8949659	15.55495541	15.55495541	22.87493442	16.46995279	9.14997377	21.95993705	17.38495016	16.46995279	11.8949659	19.21494492	14.63995803	21.95993705	14.63995803	16.46995279	3.659989508	11.8949659	10.97996852	27.44992131	7.319979016	13.72496065	16.46995279	16.46995279	12.80996328	10.06497115	11.8949659	20.12994229	11.8949659	19.21494492	17.38495016	10.97996852	0.914997377	13.72496065	21.04493967	14.63995803	9.14997377	5.489984262	24.70492918	26.53492393	12.80996328	11.8949659	9.14997377	15.55495541	12.80996328	21.04493967	16.46995279	15.55495541	26.53492393	14.63995803	13.72496065	9.14997377	10.06497115	23.7899318	10.06497115	7.319979016	25.61992656	13.72496065	12.80996328	11.8949659	10.06497115	12.80996328	18.29994754	15.55495541	8.234976393	13.72496065	21.95993705	31.10991082	16.46995279	19.21494492	18.29994754	10.97996852	25.61992656	19.21494492	12.80996328	12.80996328	6.404981639	134.5046144	10.97996852	17.38495016	9.14997377	10.97996852	10.97996852	21.95993705	19.21494492	10.97996852	16.46995279	6.404981639	8.234976393	15.55495541	16.46995279	8.234976393	11.8949659	20.12994229	10.97996852	2.744992131	12.80996328	16.46995279	10.06497115	10.97996852	14.63995803	10.06497115	13.72496065	19.21494492	4.574986885	1.829994754	12.80996328
HM055	0.257324177	0.76515751	0.345634107	0.010573048	5376.464941	4667.025532	4161.860505	4108.491522	2289.345332	2387.801904	1784.180305	1841.229907	1650.757848	1856.87254	1457.525324	1384.833089	1469.487337	1373.79123	380.0239638	2252.539137	1025.972687	1109.706781	1325.943176	940.3982834	891.630075	890.7099201	891.630075	1117.06802	887.9494555	860.3448092	968.0029297	672.6332144	795.9339678	852.9835702	458.2371283	540.1309123	790.4130386	952.3602968	633.9867096	687.3556925	746.2456045	720.481268	701.1580156	563.1347842	543.8115318	633.9867096	614.6634573	564.9750939	442.5944954	546.5719964	420.5107784	468.3588319	419.5906235	342.2976139	357.9402468	390.1456675	393.826287	401.187526	337.6968395	423.271243	488.6022392	403.0278357	438.9138759	375.4231895	416.8301589	421.4309333	383.7045833	431.5526369	443.5146503	437.993721	303.6511091	360.7007114	368.9821053	382.7844285	409.4689199	306.4115737	362.5410212	334.9363749	391.0658224	337.6968395	357.9402468	273.2859982	339.5371493	320.2138969	299.0503347	299.9704896	308.2518835	316.5332774	374.5030346	291.6890957	253.9627458	274.2061531	311.0123481	208.8751569	247.5216617	278.8069275	248.4418166	262.2441397	239.2402678	287.0883214	272.3658433	255.8030556	241.0805775	276.9666177	205.1945374	202.4340727	195.9929886	272.3658433	223.5976349	212.5557764	217.1565508	238.3201129	425.1115528	159.1867936	176.6697362	229.1185642	221.7573251	177.5898911	181.2705106	218.9968605	154.5860192	157.3464838	170.2286521	162.8674131	159.1867936	138.9433863	170.2286521	142.6240058	173.9092716	106.7379656	139.8635412	170.2286521	167.4681875	212.5557764	138.0232314	117.7798241	161.0271033	141.7038509	181.2705106	144.4643156	145.3844704	134.3426119	135.2627668	129.7418375	102.1371912	126.061218	110.4185851	164.7077228	103.0573461	161.9472582	107.6581205	143.5441607	111.33874	104.8976559	132.5023022	89.25502298	124.2209083	135.2627668	99.37672662	92.01548761	103.0573461	133.422457	122.3805985	85.57440348	92.93564249	125.1410632	99.37672662	86.49455836	80.05347422	116.8596693	141.7038509	124.2209083	122.3805985	93.85579736	59.81006695	111.33874	57.9697572	104.8976559	69.01161571	86.49455836	216.2363959	130.6619924	102.1371912	137.1030765	66.25115108	110.4185851	86.49455836	75.45269984	101.2170364	106.7379656	70.85192546	96.61626199	96.61626199	79.13331935	66.25115108	104.8976559	100.2968815	76.37285472	88.33486811	75.45269984	80.05347422	96.61626199	68.09146083	95.69610712	65.3309962	118.699979	94.77595224	55.20929257	92.93564249	25.76433653	72.69223521	76.37285472	69.01161571	86.49455836	46.00774381	88.33486811	43.24727918	92.93564249	87.41471323	45.08758893	68.09146083	61.6503767	65.3309962	63.49068645	82.81393885	64.41084133	70.85192546	72.69223521	76.37285472	60.73022182	67.17130596	60.73022182	62.57053158	75.45269984	56.12944744	72.69223521	66.25115108	69.01161571	43.24727918	81.89378398	46.92789868	55.20929257	53.36898282	81.89378398	34.96588529	55.20929257	56.12944744	31.28526579	82.81393885	72.69223521	48.76820843	50.60851819	74.53254497	68.09146083	73.61239009	69.01161571	69.93177059	57.9697572	47.84805356	66.25115108	39.56665967	39.56665967	53.36898282	57.04960232	94.77595224	65.3309962	63.49068645	58.88991207	33.12557554	67.17130596	66.25115108	52.44882794	68.09146083	60.73022182	54.28913769	63.49068645	62.57053158	67.17130596	53.36898282	76.37285472	38.6465048	43.24727918	29.44495604	57.9697572	58.88991207	36.80619504	34.96588529	28.52480116	50.60851819	53.36898282	53.36898282	55.20929257	50.60851819	60.73022182	55.20929257	37.72634992	68.09146083	58.88991207	51.52867306	34.04573042	42.3271243	50.60851819	61.6503767	43.24727918	46.92789868	48.76820843	36.80619504	50.60851819	39.56665967	36.80619504	49.68836331	29.44495604	37.72634992	34.96588529	40.48681455	55.20929257	45.08758893	44.16743405	49.68836331	23.92402678	45.08758893	59.81006695	46.00774381	42.3271243	38.6465048	46.00774381	39.56665967	32.20542066	48.76820843	53.36898282	47.84805356	57.04960232	56.12944744	40.48681455	31.28526579	29.44495604	36.80619504	35.88604017	34.96588529	47.84805356	54.28913769	41.40696943	38.6465048	43.24727918	40.48681455	32.20542066	22.08371703	46.00774381	57.04960232	37.72634992	36.80619504	35.88604017	41.40696943	43.24727918	40.48681455	49.68836331	55.20929257	38.6465048	37.72634992	50.60851819	39.56665967	38.6465048	31.28526579	30.36511091	30.36511091	31.28526579	38.6465048	27.60464628	34.04573042	24.84418166	30.36511091	25.76433653	43.24727918	31.28526579	48.76820843	58.88991207	49.68836331	45.08758893	13.80232314	46.92789868	37.72634992	28.52480116	47.84805356	20.24340727	45.08758893	26.68449141	62.57053158	36.80619504	36.80619504	22.08371703	37.72634992	30.36511091	29.44495604	42.3271243	34.96588529	33.12557554	24.84418166	26.68449141	37.72634992	34.96588529	38.6465048	27.60464628	40.48681455	28.52480116	57.04960232	24.84418166	26.68449141	27.60464628	45.08758893	30.36511091	31.28526579	29.44495604	45.08758893	30.36511091	37.72634992	11.04185851	25.76433653	19.3232524	30.36511091	27.60464628	39.56665967	36.80619504	46.92789868	26.68449141	41.40696943	30.36511091	24.84418166	36.80619504	21.16356215	38.6465048	32.20542066	22.08371703	36.80619504	24.84418166	23.92402678	37.72634992	23.92402678	39.56665967	33.12557554	21.16356215	17.48294265	28.52480116	48.76820843	33.12557554	24.84418166	36.80619504	24.84418166	21.16356215	23.0038719	38.6465048	28.52480116	41.40696943	25.76433653	38.6465048	29.44495604	56.12944744	26.68449141	34.04573042	18.40309752	49.68836331	23.92402678	37.72634992	28.52480116	26.68449141	24.84418166	30.36511091	9.201548761	19.3232524	29.44495604	23.0038719	29.44495604	19.3232524	23.92402678	22.08371703	28.52480116	28.52480116	26.68449141	34.96588529	29.44495604	34.04573042	33.12557554	18.40309752	23.0038719	20.24340727	34.04573042	23.0038719	27.60464628	29.44495604	23.0038719	34.96588529	23.92402678	32.20542066	22.08371703	25.76433653	15.64263289	21.16356215	24.84418166	17.48294265	23.92402678	23.92402678	33.12557554	25.76433653	36.80619504	21.16356215	26.68449141	24.84418166	22.08371703	31.28526579	22.08371703	31.28526579	18.40309752	37.72634992	30.36511091	17.48294265	16.56278777	2.760464628	24.84418166	38.6465048	20.24340727	29.44495604	34.04573042	11.04185851	28.52480116	27.60464628	40.48681455	34.96588529	20.24340727	27.60464628	14.72247802	15.64263289	20.24340727	22.08371703	29.44495604	27.60464628	29.44495604	26.68449141	27.60464628	29.44495604	20.24340727	14.72247802	12.88216827	26.68449141	28.52480116	17.48294265	22.08371703	39.56665967	31.28526579	11.96201339	18.40309752	28.52480116	18.40309752	32.20542066	27.60464628	19.3232524	22.08371703	12.88216827	28.52480116	32.20542066	23.92402678	25.76433653	34.96588529	29.44495604	14.72247802	22.08371703	43.24727918	25.76433653	20.24340727	22.08371703	19.3232524	19.3232524	20.24340727	18.40309752	24.84418166	20.24340727	9.201548761	19.3232524	18.40309752	16.56278777	27.60464628	32.20542066	33.12557554	21.16356215	26.68449141	17.48294265	11.04185851	23.92402678	24.84418166	29.44495604	29.44495604	16.56278777	10.12170364	21.16356215	23.92402678	16.56278777	15.64263289	7.361239009	26.68449141	17.48294265	19.3232524	19.3232524	32.20542066	18.40309752	23.92402678	10.12170364	21.16356215	23.0038719	19.3232524	18.40309752	20.24340727	25.76433653	18.40309752	18.40309752	20.24340727	23.92402678	17.48294265	21.16356215	21.16356215	14.72247802	20.24340727	9.201548761	13.80232314	21.16356215	17.48294265	17.48294265	19.3232524	25.76433653	23.92402678	23.92402678	18.40309752	27.60464628	21.16356215	31.28526579	19.3232524	16.56278777	19.3232524	16.56278777	14.72247802	43.24727918	21.16356215	8.281393885	24.84418166	20.24340727	13.80232314	24.84418166	22.08371703	16.56278777	18.40309752	13.80232314	13.80232314	20.24340727	15.64263289	12.88216827	17.48294265	12.88216827	15.64263289	18.40309752	22.08371703	13.80232314	27.60464628	30.36511091	19.3232524	23.0038719	13.80232314	23.0038719	22.08371703	16.56278777	28.52480116	17.48294265	12.88216827	21.16356215	23.0038719	20.24340727	17.48294265	12.88216827	17.48294265	6.441084133	11.96201339	34.96588529	17.48294265	31.28526579	16.56278777	26.68449141	15.64263289	14.72247802	7.361239009	21.16356215	12.88216827	15.64263289	22.08371703	15.64263289	21.16356215	18.40309752	18.40309752	21.16356215	14.72247802	23.0038719	27.60464628	25.76433653	17.48294265	19.3232524	26.68449141	9.201548761	20.24340727	38.6465048	10.12170364	13.80232314	9.201548761	16.56278777	23.92402678	27.60464628	17.48294265	11.96201339	18.40309752	18.40309752	11.96201339	16.56278777	11.04185851	14.72247802	14.72247802	40.48681455	15.64263289	16.56278777	14.72247802	17.48294265	23.0038719	12.88216827	13.80232314	19.3232524	12.88216827	26.68449141	14.72247802	21.16356215	21.16356215	17.48294265	18.40309752	27.60464628	17.48294265	19.3232524	16.56278777	13.80232314	23.0038719	20.24340727	27.60464628	15.64263289	11.04185851	17.48294265	13.80232314	21.16356215	13.80232314	23.92402678	13.80232314	20.24340727	11.96201339	14.72247802	82.81393885	12.88216827	15.64263289	11.04185851	10.12170364	18.40309752	23.0038719	20.24340727	10.12170364	23.0038719	15.64263289	15.64263289	21.16356215	11.04185851	22.08371703	15.64263289	14.72247802	20.24340727	21.16356215	11.96201339	23.92402678	13.80232314	19.3232524	11.04185851	11.04185851	15.64263289	19.3232524	16.56278777	11.96201339	13.80232314	21.16356215	10.12170364	19.3232524	16.56278777	14.72247802	11.04185851	22.08371703	23.92402678	10.12170364	14.72247802	17.48294265	25.76433653	9.201548761	11.04185851	15.64263289	5.520929257	7.361239009	15.64263289	12.88216827	21.16356215	20.24340727	15.64263289	18.40309752	23.92402678	14.72247802	26.68449141	11.04185851	10.12170364	6.441084133	11.96201339	12.88216827	9.201548761	16.56278777	17.48294265	11.96201339	13.80232314	7.361239009	18.40309752	11.04185851	13.80232314	11.96201339	10.12170364	10.12170364	14.72247802	29.44495604	13.80232314	15.64263289	13.80232314	12.88216827	12.88216827	13.80232314	14.72247802	8.281393885	11.96201339	11.04185851	16.56278777	16.56278777	29.44495604	0	19.3232524	15.64263289	19.3232524	11.96201339	12.88216827	11.04185851	10.12170364	13.80232314	12.88216827	12.88216827	15.64263289	12.88216827	21.16356215	14.72247802	8.281393885	14.72247802	12.88216827	10.12170364	14.72247802	2.760464628	10.12170364	14.72247802	9.201548761	18.40309752	16.56278777	15.64263289	6.441084133	11.96201339	20.24340727	12.88216827	13.80232314	10.12170364	8.281393885	21.16356215	14.72247802	14.72247802	15.64263289	13.80232314	14.72247802	11.04185851	14.72247802	14.72247802	16.56278777	13.80232314	7.361239009	16.56278777	16.56278777	9.201548761	14.72247802	16.56278777	18.40309752	19.3232524	9.201548761	7.361239009	17.48294265	2.760464628	14.72247802	7.361239009	14.72247802	13.80232314	12.88216827	13.80232314	11.04185851	7.361239009	2.760464628	12.88216827	13.80232314	18.40309752	14.72247802	15.64263289	9.201548761	9.201548761	8.281393885	15.64263289
[truncated: 1,286,688 more chars]
