# Supplementary material for: Medicago truncatula genotype drives the plant nutritional strategy and its associated rhizosphere bacterial communities
Source: New Phytol. 2024 Nov 28;245(2):767–84. doi: 10.1111/nph.20272 (PMC11655437; doi:10.1111/nph.20272)
Supplement: Supplementary file 2 — Notes S1 Zip file containing datasets and R scripts used to produce the analyses and figures. [file NPH-245-767-s003.zip › Notes_S1/Microbio_R_analyses/00_Data/201014_KEGG_conversion_file_CategoryToEC_temp3.txt]

Order	KEGG_category	KEGG_module	KEGG_pathway	KEGG_pathway_id	KO	KO_description	EC_id1	EC_id2	EC_id3	EC_id4	EC_id5	EC_id6
1	09100_Metabolism	09101_Carbohydrate_metabolism	00010_Glycolysis_Gluconeogenesis_	PATH:ko00010	K00844	HK;_hexokinase_	EC:2.7.1.1	NA	NA	NA	NA	NA
2	09100_Metabolism	09101_Carbohydrate_metabolism	00010_Glycolysis_Gluconeogenesis_	PATH:ko00010	K12407	GCK;_glucokinase_	EC:2.7.1.2	NA	NA	NA	NA	NA
3	09100_Metabolism	09101_Carbohydrate_metabolism	00010_Glycolysis_Gluconeogenesis_	PATH:ko00010	K00845	glk;_glucokinase_	EC:2.7.1.2	NA	NA	NA	NA	NA
4	09100_Metabolism	09101_Carbohydrate_metabolism	00010_Glycolysis_Gluconeogenesis_	PATH:ko00010	K01810	GPI,_pgi;_glucose-6-phosphate_isomerase_	EC:5.3.1.9	NA	NA	NA	NA	NA
5	09100_Metabolism	09101_Carbohydrate_metabolism	00010_Glycolysis_Gluconeogenesis_	PATH:ko00010	K06859	pgi1;_glucose-6-phosphate_isomerase,_archaeal_	EC:5.3.1.9	NA	NA	NA	NA	NA
6	09100_Metabolism	09101_Carbohydrate_metabolism	00010_Glycolysis_Gluconeogenesis_	PATH:ko00010	K13810	tal-pgi;_transaldolase_/_glucose-6-phosphate_isomerase_	EC:2.2.1.2	EC:5.3.1.9	NA	NA	NA	NA
7	09100_Metabolism	09101_Carbohydrate_metabolism	00010_Glycolysis_Gluconeogenesis_	PATH:ko00010	K15916	pgi-pmi;_glucose/mannose-6-phosphate_isomerase_	EC:5.3.1.9	EC:5.3.1.8	NA	NA	NA	NA
8	09100_Metabolism	09101_Carbohydrate_metabolism	00010_Glycolysis_Gluconeogenesis_	PATH:ko00010	K24182	PFK9;_6-phosphofructokinase_	EC:2.7.1.11	NA	NA	NA	NA	NA
9	09100_Metabolism	09101_Carbohydrate_metabolism	00010_Glycolysis_Gluconeogenesis_	PATH:ko00010	K00850	pfkA,_PFK;_6-phosphofructokinase_1_	EC:2.7.1.11	NA	NA	NA	NA	NA
10	09100_Metabolism	09101_Carbohydrate_metabolism	00010_Glycolysis_Gluconeogenesis_	PATH:ko00010	K16370	pfkB;_6-phosphofructokinase_2_	EC:2.7.1.11	NA	NA	NA	NA	NA
11	09100_Metabolism	09101_Carbohydrate_metabolism	00010_Glycolysis_Gluconeogenesis_	PATH:ko00010	K21071	pfk,_pfp;_ATP-dependent_phosphofructokinase_/_diphosphate-dependent_phosphofructokinase_	EC:2.7.1.11	EC:2.7.1.90	NA	NA	NA	NA
12	09100_Metabolism	09101_Carbohydrate_metabolism	00010_Glycolysis_Gluconeogenesis_	PATH:ko00010	K00918	pfkC;_ADP-dependent_phosphofructokinase/glucokinase_	EC:2.7.1.146	EC:2.7.1.147	NA	NA	NA	NA
13	09100_Metabolism	09101_Carbohydrate_metabolism	00010_Glycolysis_Gluconeogenesis_	PATH:ko00010	K00895	pfp,_PFP;_diphosphate-dependent_phosphofructokinase_	EC:2.7.1.90	NA	NA	NA	NA	NA
14	09100_Metabolism	09101_Carbohydrate_metabolism	00010_Glycolysis_Gluconeogenesis_	PATH:ko00010	K03841	FBP,_fbp;_fructose-1,6-bisphosphatase_I_	EC:3.1.3.11	NA	NA	NA	NA	NA
15	09100_Metabolism	09101_Carbohydrate_metabolism	00010_Glycolysis_Gluconeogenesis_	PATH:ko00010	K02446	glpX;_fructose-1,6-bisphosphatase_II_	EC:3.1.3.11	NA	NA	NA	NA	NA
16	09100_Metabolism	09101_Carbohydrate_metabolism	00010_Glycolysis_Gluconeogenesis_	PATH:ko00010	K11532	glpX-SEBP;_fructose-1,6-bisphosphatase_II_/_sedoheptulose-1,7-bisphosphatase_	EC:3.1.3.11	EC:3.1.3.37	NA	NA	NA	NA
17	09100_Metabolism	09101_Carbohydrate_metabolism	00010_Glycolysis_Gluconeogenesis_	PATH:ko00010	K01086	fbp-SEBP;_fructose-1,6-bisphosphatase_I_/_sedoheptulose-1,7-bisphosphatase_	EC:3.1.3.11	EC:3.1.3.37	NA	NA	NA	NA
18	09100_Metabolism	09101_Carbohydrate_metabolism	00010_Glycolysis_Gluconeogenesis_	PATH:ko00010	K04041	fbp3;_fructose-1,6-bisphosphatase_III_	EC:3.1.3.11	NA	NA	NA	NA	NA
19	09100_Metabolism	09101_Carbohydrate_metabolism	00010_Glycolysis_Gluconeogenesis_	PATH:ko00010	K01623	ALDO;_fructose-bisphosphate_aldolase,_class_I_	EC:4.1.2.13	NA	NA	NA	NA	NA
20	09100_Metabolism	09101_Carbohydrate_metabolism	00010_Glycolysis_Gluconeogenesis_	PATH:ko00010	K11645	fbaB;_fructose-bisphosphate_aldolase,_class_I_	EC:4.1.2.13	NA	NA	NA	NA	NA
21	09100_Metabolism	09101_Carbohydrate_metabolism	00010_Glycolysis_Gluconeogenesis_	PATH:ko00010	K01624	FBA,_fbaA;_fructose-bisphosphate_aldolase,_class_II_	EC:4.1.2.13	NA	NA	NA	NA	NA
22	09100_Metabolism	09101_Carbohydrate_metabolism	00010_Glycolysis_Gluconeogenesis_	PATH:ko00010	K01622	K01622;_fructose_1,6-bisphosphate_aldolase/phosphatase_	EC:4.1.2.13	EC:3.1.3.11	NA	NA	NA	NA
23	09100_Metabolism	09101_Carbohydrate_metabolism	00010_Glycolysis_Gluconeogenesis_	PATH:ko00010	K16305	K16305;_fructose-bisphosphate_aldolase_/_6-deoxy-5-ketofructose_1-phosphate_synthase_	EC:4.1.2.13	EC:2.2.1.11	NA	NA	NA	NA
24	09100_Metabolism	09101_Carbohydrate_metabolism	00010_Glycolysis_Gluconeogenesis_	PATH:ko00010	K16306	K16306;_fructose-bisphosphate_aldolase_/_2-amino-3,7-dideoxy-D-threo-hept-6-ulosonate_synthase_	EC:4.1.2.13	EC:2.2.1.10	NA	NA	NA	NA
25	09100_Metabolism	09101_Carbohydrate_metabolism	00010_Glycolysis_Gluconeogenesis_	PATH:ko00010	K01803	TPI,_tpiA;_triosephosphate_isomerase_(TIM)_	EC:5.3.1.1	NA	NA	NA	NA	NA
26	09100_Metabolism	09101_Carbohydrate_metabolism	00010_Glycolysis_Gluconeogenesis_	PATH:ko00010	K00134	GAPDH,_gapA;_glyceraldehyde_3-phosphate_dehydrogenase_	EC:1.2.1.12	NA	NA	NA	NA	NA
27	09100_Metabolism	09101_Carbohydrate_metabolism	00010_Glycolysis_Gluconeogenesis_	PATH:ko00010	K10705	GAPDHS;_glyceraldehyde-3-phosphate_dehydrogenase,_spermatogenic_	EC:1.2.1.12	NA	NA	NA	NA	NA
28	09100_Metabolism	09101_Carbohydrate_metabolism	00010_Glycolysis_Gluconeogenesis_	PATH:ko00010	K00150	gap2;_glyceraldehyde-3-phosphate_dehydrogenase_(NAD(P))_	EC:1.2.1.59	NA	NA	NA	NA	NA
29	09100_Metabolism	09101_Carbohydrate_metabolism	00010_Glycolysis_Gluconeogenesis_	PATH:ko00010	K00927	PGK,_pgk;_phosphoglycerate_kinase_	EC:2.7.2.3	NA	NA	NA	NA	NA
30	09100_Metabolism	09101_Carbohydrate_metabolism	00010_Glycolysis_Gluconeogenesis_	PATH:ko00010	K01834	PGAM,_gpmA;_2,3-bisphosphoglycerate-dependent_phosphoglycerate_mutase_	EC:5.4.2.11	NA	NA	NA	NA	NA
31	09100_Metabolism	09101_Carbohydrate_metabolism	00010_Glycolysis_Gluconeogenesis_	PATH:ko00010	K15634	gpmB;_2,3-bisphosphoglycerate-dependent_phosphoglycerate_mutase_	EC:5.4.2.11	NA	NA	NA	NA	NA
32	09100_Metabolism	09101_Carbohydrate_metabolism	00010_Glycolysis_Gluconeogenesis_	PATH:ko00010	K15633	gpmI;_2,3-bisphosphoglycerate-independent_phosphoglycerate_mutase_	EC:5.4.2.12	NA	NA	NA	NA	NA
33	09100_Metabolism	09101_Carbohydrate_metabolism	00010_Glycolysis_Gluconeogenesis_	PATH:ko00010	K15635	apgM;_2,3-bisphosphoglycerate-independent_phosphoglycerate_mutase_	EC:5.4.2.12	NA	NA	NA	NA	NA
34	09100_Metabolism	09101_Carbohydrate_metabolism	00010_Glycolysis_Gluconeogenesis_	PATH:ko00010	K01689	ENO,_eno;_enolase_	EC:4.2.1.11	NA	NA	NA	NA	NA
35	09100_Metabolism	09101_Carbohydrate_metabolism	00010_Glycolysis_Gluconeogenesis_	PATH:ko00010	K00873	PK,_pyk;_pyruvate_kinase_	EC:2.7.1.40	NA	NA	NA	NA	NA
36	09100_Metabolism	09101_Carbohydrate_metabolism	00010_Glycolysis_Gluconeogenesis_	PATH:ko00010	K12406	PKLR;_pyruvate_kinase_isozymes_R/L_	EC:2.7.1.40	NA	NA	NA	NA	NA
37	09100_Metabolism	09101_Carbohydrate_metabolism	00010_Glycolysis_Gluconeogenesis_	PATH:ko00010	K01006	ppdK;_pyruvate,_orthophosphate_dikinase_	EC:2.7.9.1	NA	NA	NA	NA	NA
38	09100_Metabolism	09101_Carbohydrate_metabolism	00010_Glycolysis_Gluconeogenesis_	PATH:ko00010	K01007	pps,_ppsA;_pyruvate,_water_dikinase_	EC:2.7.9.2	NA	NA	NA	NA	NA
39	09100_Metabolism	09101_Carbohydrate_metabolism	00010_Glycolysis_Gluconeogenesis_	PATH:ko00010	K00163	aceE;_pyruvate_dehydrogenase_E1_component_	EC:1.2.4.1	NA	NA	NA	NA	NA
40	09100_Metabolism	09101_Carbohydrate_metabolism	00010_Glycolysis_Gluconeogenesis_	PATH:ko00010	K00161	PDHA,_pdhA;_pyruvate_dehydrogenase_E1_component_alpha_subunit_	EC:1.2.4.1	NA	NA	NA	NA	NA
41	09100_Metabolism	09101_Carbohydrate_metabolism	00010_Glycolysis_Gluconeogenesis_	PATH:ko00010	K00162	PDHB,_pdhB;_pyruvate_dehydrogenase_E1_component_beta_subunit_	EC:1.2.4.1	NA	NA	NA	NA	NA
42	09100_Metabolism	09101_Carbohydrate_metabolism	00010_Glycolysis_Gluconeogenesis_	PATH:ko00010	K00627	DLAT,_aceF,_pdhC;_pyruvate_dehydrogenase_E2_component_(dihydrolipoamide_acetyltransferase)_	EC:2.3.1.12	NA	NA	NA	NA	NA
43	09100_Metabolism	09101_Carbohydrate_metabolism	00010_Glycolysis_Gluconeogenesis_	PATH:ko00010	K00382	DLD,_lpd,_pdhD;_dihydrolipoamide_dehydrogenase_	EC:1.8.1.4	NA	NA	NA	NA	NA
44	09100_Metabolism	09101_Carbohydrate_metabolism	00010_Glycolysis_Gluconeogenesis_	PATH:ko00010	K13997	PDHX;_dihydrolipoamide_dehydrogenase-binding_protein_of_pyruvate_dehydrogenase_complex	non_defined_EC	NA	NA	NA	NA	NA
45	09100_Metabolism	09101_Carbohydrate_metabolism	00010_Glycolysis_Gluconeogenesis_	PATH:ko00010	K00169	porA;_pyruvate_ferredoxin_oxidoreductase_alpha_subunit_	EC:1.2.7.1	NA	NA	NA	NA	NA
46	09100_Metabolism	09101_Carbohydrate_metabolism	00010_Glycolysis_Gluconeogenesis_	PATH:ko00010	K00170	porB;_pyruvate_ferredoxin_oxidoreductase_beta_subunit_	EC:1.2.7.1	NA	NA	NA	NA	NA
47	09100_Metabolism	09101_Carbohydrate_metabolism	00010_Glycolysis_Gluconeogenesis_	PATH:ko00010	K00172	porC,_porG;_pyruvate_ferredoxin_oxidoreductase_gamma_subunit_	EC:1.2.7.1	NA	NA	NA	NA	NA
48	09100_Metabolism	09101_Carbohydrate_metabolism	00010_Glycolysis_Gluconeogenesis_	PATH:ko00010	K00189	vorG,_porG;_2-oxoisovalerate/pyruvate_ferredoxin_oxidoreductase_gamma_subunit_	EC:1.2.7.7	EC:1.2.7.1	NA	NA	NA	NA
49	09100_Metabolism	09101_Carbohydrate_metabolism	00010_Glycolysis_Gluconeogenesis_	PATH:ko00010	K00171	porD;_pyruvate_ferredoxin_oxidoreductase_delta_subunit_	EC:1.2.7.1	NA	NA	NA	NA	NA
50	09100_Metabolism	09101_Carbohydrate_metabolism	00010_Glycolysis_Gluconeogenesis_	PATH:ko00010	K03737	por,_nifJ;_pyruvate-ferredoxin/flavodoxin_oxidoreductase_	EC:1.2.7.1	EC:1.2.7.-	NA	NA	NA	NA
51	09100_Metabolism	09101_Carbohydrate_metabolism	00010_Glycolysis_Gluconeogenesis_	PATH:ko00010	K00174	korA,_oorA,_oforA;_2-oxoglutarate/2-oxoacid_ferredoxin_oxidoreductase_subunit_alpha_	EC:1.2.7.3	EC:1.2.7.11	NA	NA	NA	NA
52	09100_Metabolism	09101_Carbohydrate_metabolism	00010_Glycolysis_Gluconeogenesis_	PATH:ko00010	K00175	korB,_oorB,_oforB;_2-oxoglutarate/2-oxoacid_ferredoxin_oxidoreductase_subunit_beta_	EC:1.2.7.3	EC:1.2.7.11	NA	NA	NA	NA
53	09100_Metabolism	09101_Carbohydrate_metabolism	00010_Glycolysis_Gluconeogenesis_	PATH:ko00010	K00016	LDH,_ldh;_L-lactate_dehydrogenase_	EC:1.1.1.27	NA	NA	NA	NA	NA
54	09100_Metabolism	09101_Carbohydrate_metabolism	00010_Glycolysis_Gluconeogenesis_	PATH:ko00010	K01568	PDC,_pdc;_pyruvate_decarboxylase_	EC:4.1.1.1	NA	NA	NA	NA	NA
55	09100_Metabolism	09101_Carbohydrate_metabolism	00010_Glycolysis_Gluconeogenesis_	PATH:ko00010	K13951	ADH1_7;_alcohol_dehydrogenase_1/7_	EC:1.1.1.1	NA	NA	NA	NA	NA
56	09100_Metabolism	09101_Carbohydrate_metabolism	00010_Glycolysis_Gluconeogenesis_	PATH:ko00010	K13980	ADH4;_alcohol_dehydrogenase_4_	EC:1.1.1.1	NA	NA	NA	NA	NA
57	09100_Metabolism	09101_Carbohydrate_metabolism	00010_Glycolysis_Gluconeogenesis_	PATH:ko00010	K00121	frmA,_ADH5,_adhC;_S-(hydroxymethyl)glutathione_dehydrogenase_/_alcohol_dehydrogenase_	EC:1.1.1.284	EC:1.1.1.1	NA	NA	NA	NA
58	09100_Metabolism	09101_Carbohydrate_metabolism	00010_Glycolysis_Gluconeogenesis_	PATH:ko00010	K13952	ADH6;_alcohol_dehydrogenase_6_	EC:1.1.1.1	NA	NA	NA	NA	NA
59	09100_Metabolism	09101_Carbohydrate_metabolism	00010_Glycolysis_Gluconeogenesis_	PATH:ko00010	K04072	adhE;_acetaldehyde_dehydrogenase_/_alcohol_dehydrogenase_	EC:1.2.1.10	EC:1.1.1.1	NA	NA	NA	NA
60	09100_Metabolism	09101_Carbohydrate_metabolism	00010_Glycolysis_Gluconeogenesis_	PATH:ko00010	K13953	adhP;_alcohol_dehydrogenase,_propanol-preferring_	EC:1.1.1.1	NA	NA	NA	NA	NA
61	09100_Metabolism	09101_Carbohydrate_metabolism	00010_Glycolysis_Gluconeogenesis_	PATH:ko00010	K13954	yiaY;_alcohol_dehydrogenase_	EC:1.1.1.1	NA	NA	NA	NA	NA
62	09100_Metabolism	09101_Carbohydrate_metabolism	00010_Glycolysis_Gluconeogenesis_	PATH:ko00010	K18857	ADH1;_alcohol_dehydrogenase_class-P_	EC:1.1.1.1	NA	NA	NA	NA	NA
63	09100_Metabolism	09101_Carbohydrate_metabolism	00010_Glycolysis_Gluconeogenesis_	PATH:ko00010	K00001	E1.1.1.1,_adh;_alcohol_dehydrogenase_	EC:1.1.1.1	NA	NA	NA	NA	NA
64	09100_Metabolism	09101_Carbohydrate_metabolism	00010_Glycolysis_Gluconeogenesis_	PATH:ko00010	K00002	AKR1A1,_adh;_alcohol_dehydrogenase_(NADP+)_	EC:1.1.1.2	NA	NA	NA	NA	NA
65	09100_Metabolism	09101_Carbohydrate_metabolism	00010_Glycolysis_Gluconeogenesis_	PATH:ko00010	K12957	ahr;_alcohol/geraniol_dehydrogenase_(NADP+)_	EC:1.1.1.2	EC:1.1.1.183	NA	NA	NA	NA
66	09100_Metabolism	09101_Carbohydrate_metabolism	00010_Glycolysis_Gluconeogenesis_	PATH:ko00010	K13979	yahK;_alcohol_dehydrogenase_(NADP+)_	EC:1.1.1.2	NA	NA	NA	NA	NA
67	09100_Metabolism	09101_Carbohydrate_metabolism	00010_Glycolysis_Gluconeogenesis_	PATH:ko00010	K14028	mdh1,_mxaF;_methanol_dehydrogenase_(cytochrome_c)_subunit_1_	EC:1.1.2.7	NA	NA	NA	NA	NA
68	09100_Metabolism	09101_Carbohydrate_metabolism	00010_Glycolysis_Gluconeogenesis_	PATH:ko00010	K14029	mdh2,_mxaI;_methanol_dehydrogenase_(cytochrome_c)_subunit_2_	EC:1.1.2.7	NA	NA	NA	NA	NA
69	09100_Metabolism	09101_Carbohydrate_metabolism	00010_Glycolysis_Gluconeogenesis_	PATH:ko00010	K00114	exaA;_alcohol_dehydrogenase_(cytochrome_c)_	EC:1.1.2.8	NA	NA	NA	NA	NA
70	09100_Metabolism	09101_Carbohydrate_metabolism	00010_Glycolysis_Gluconeogenesis_	PATH:ko00010	K04022	eutG;_alcohol_dehydrogenase	non_defined_EC	NA	NA	NA	NA	NA
71	09100_Metabolism	09101_Carbohydrate_metabolism	00010_Glycolysis_Gluconeogenesis_	PATH:ko00010	K22473	adhA;_alcohol_dehydrogenase_(quinone),_dehydrogenase_subunit_	EC:1.1.5.5	NA	NA	NA	NA	NA
72	09100_Metabolism	09101_Carbohydrate_metabolism	00010_Glycolysis_Gluconeogenesis_	PATH:ko00010	K22474	adhB;_alcohol_dehydrogenase_(quinone),_cytochrome_c_subunit_	EC:1.1.5.5	NA	NA	NA	NA	NA
73	09100_Metabolism	09101_Carbohydrate_metabolism	00010_Glycolysis_Gluconeogenesis_	PATH:ko00010	K00128	ALDH;_aldehyde_dehydrogenase_(NAD+)_	EC:1.2.1.3	NA	NA	NA	NA	NA
74	09100_Metabolism	09101_Carbohydrate_metabolism	00010_Glycolysis_Gluconeogenesis_	PATH:ko00010	K14085	ALDH7A1;_aldehyde_dehydrogenase_family_7_member_A1_	EC:1.2.1.31	EC:1.2.1.8	EC:1.2.1.3	NA	NA	NA
75	09100_Metabolism	09101_Carbohydrate_metabolism	00010_Glycolysis_Gluconeogenesis_	PATH:ko00010	K00149	ALDH9A1;_aldehyde_dehydrogenase_family_9_member_A1_	EC:1.2.1.47	EC:1.2.1.3	NA	NA	NA	NA
76	09100_Metabolism	09101_Carbohydrate_metabolism	00010_Glycolysis_Gluconeogenesis_	PATH:ko00010	K00129	ALDH3;_aldehyde_dehydrogenase_(NAD(P)+)_	EC:1.2.1.5	NA	NA	NA	NA	NA
77	09100_Metabolism	09101_Carbohydrate_metabolism	00010_Glycolysis_Gluconeogenesis_	PATH:ko00010	K00138	aldB;_aldehyde_dehydrogenase_	EC:1.2.1.-	NA	NA	NA	NA	NA
78	09100_Metabolism	09101_Carbohydrate_metabolism	00010_Glycolysis_Gluconeogenesis_	PATH:ko00010	K01895	ACSS1_2,_acs;_acetyl-CoA_synthetase_	EC:6.2.1.1	NA	NA	NA	NA	NA
79	09100_Metabolism	09101_Carbohydrate_metabolism	00010_Glycolysis_Gluconeogenesis_	PATH:ko00010	K01913	AAE7,_ACN1;_acetate/butyrate---CoA_ligase_	EC:6.2.1.1	EC:6.2.1.2	NA	NA	NA	NA
80	09100_Metabolism	09101_Carbohydrate_metabolism	00010_Glycolysis_Gluconeogenesis_	PATH:ko00010	K01905	acdA;_acetate---CoA_ligase_(ADP-forming)_subunit_alpha_	EC:6.2.1.13	NA	NA	NA	NA	NA
81	09100_Metabolism	09101_Carbohydrate_metabolism	00010_Glycolysis_Gluconeogenesis_	PATH:ko00010	K22224	acdB;_acetate---CoA_ligase_(ADP-forming)_subunit_beta_	EC:6.2.1.13	NA	NA	NA	NA	NA
82	09100_Metabolism	09101_Carbohydrate_metabolism	00010_Glycolysis_Gluconeogenesis_	PATH:ko00010	K24012	acdAB;_acetate---CoA_ligase_(ADP-forming)_	EC:6.2.1.13	NA	NA	NA	NA	NA
83	09100_Metabolism	09101_Carbohydrate_metabolism	00010_Glycolysis_Gluconeogenesis_	PATH:ko00010	K01785	galM,_GALM;_aldose_1-epimerase_	EC:5.1.3.3	NA	NA	NA	NA	NA
84	09100_Metabolism	09101_Carbohydrate_metabolism	00010_Glycolysis_Gluconeogenesis_	PATH:ko00010	K01085	agp;_glucose-1-phosphatase_	EC:3.1.3.10	NA	NA	NA	NA	NA
85	09100_Metabolism	09101_Carbohydrate_metabolism	00010_Glycolysis_Gluconeogenesis_	PATH:ko00010	K20866	yihX;_glucose-1-phosphatase_	EC:3.1.3.10	NA	NA	NA	NA	NA
86	09100_Metabolism	09101_Carbohydrate_metabolism	00010_Glycolysis_Gluconeogenesis_	PATH:ko00010	K01835	pgm;_phosphoglucomutase_	EC:5.4.2.2	NA	NA	NA	NA	NA
87	09100_Metabolism	09101_Carbohydrate_metabolism	00010_Glycolysis_Gluconeogenesis_	PATH:ko00010	K15778	pmm-pgm;_phosphomannomutase_/_phosphoglucomutase_	EC:5.4.2.8	EC:5.4.2.2	NA	NA	NA	NA
88	09100_Metabolism	09101_Carbohydrate_metabolism	00010_Glycolysis_Gluconeogenesis_	PATH:ko00010	K15779	PGM2;_phosphoglucomutase_/_phosphopentomutase_	EC:5.4.2.2	EC:5.4.2.7	NA	NA	NA	NA
89	09100_Metabolism	09101_Carbohydrate_metabolism	00010_Glycolysis_Gluconeogenesis_	PATH:ko00010	K01084	G6PC;_glucose-6-phosphatase_	EC:3.1.3.9	NA	NA	NA	NA	NA
90	09100_Metabolism	09101_Carbohydrate_metabolism	00010_Glycolysis_Gluconeogenesis_	PATH:ko00010	K00886	ppgK;_polyphosphate_glucokinase_	EC:2.7.1.63	NA	NA	NA	NA	NA
91	09100_Metabolism	09101_Carbohydrate_metabolism	00010_Glycolysis_Gluconeogenesis_	PATH:ko00010	K08074	ADPGK;_ADP-dependent_glucokinase_	EC:2.7.1.147	NA	NA	NA	NA	NA
92	09100_Metabolism	09101_Carbohydrate_metabolism	00010_Glycolysis_Gluconeogenesis_	PATH:ko00010	K01792	E5.1.3.15;_glucose-6-phosphate_1-epimerase_	EC:5.1.3.15	NA	NA	NA	NA	NA
93	09100_Metabolism	09101_Carbohydrate_metabolism	00010_Glycolysis_Gluconeogenesis_	PATH:ko00010	K01837	BPGM;_bisphosphoglycerate/phosphoglycerate_mutase_	EC:5.4.2.4	EC:5.4.2.11	NA	NA	NA	NA
94	09100_Metabolism	09101_Carbohydrate_metabolism	00010_Glycolysis_Gluconeogenesis_	PATH:ko00010	K03103	MINPP1;_multiple_inositol-polyphosphate_phosphatase_/_2,3-bisphosphoglycerate_3-phosphatase_	EC:3.1.3.62	EC:3.1.3.80	NA	NA	NA	NA
95	09100_Metabolism	09101_Carbohydrate_metabolism	00010_Glycolysis_Gluconeogenesis_	PATH:ko00010	K11389	gapor;_glyceraldehyde-3-phosphate_dehydrogenase_(ferredoxin)_	EC:1.2.7.6	NA	NA	NA	NA	NA
96	09100_Metabolism	09101_Carbohydrate_metabolism	00010_Glycolysis_Gluconeogenesis_	PATH:ko00010	K00131	gapN;_glyceraldehyde-3-phosphate_dehydrogenase_(NADP+)_	EC:1.2.1.9	NA	NA	NA	NA	NA
97	09100_Metabolism	09101_Carbohydrate_metabolism	00010_Glycolysis_Gluconeogenesis_	PATH:ko00010	K18978	gapN;_glyceraldehyde-3-phosphate_dehydrogenase_[NAD(P)+]_	EC:1.2.1.90	NA	NA	NA	NA	NA
98	09100_Metabolism	09101_Carbohydrate_metabolism	00010_Glycolysis_Gluconeogenesis_	PATH:ko00010	K01596	E4.1.1.32,_pckA,_PCK;_phosphoenolpyruvate_carboxykinase_(GTP)_	EC:4.1.1.32	NA	NA	NA	NA	NA
99	09100_Metabolism	09101_Carbohydrate_metabolism	00010_Glycolysis_Gluconeogenesis_	PATH:ko00010	K01610	E4.1.1.49,_pckA;_phosphoenolpyruvate_carboxykinase_(ATP)_	EC:4.1.1.49	NA	NA	NA	NA	NA
100	09100_Metabolism	09101_Carbohydrate_metabolism	00010_Glycolysis_Gluconeogenesis_	PATH:ko00010	K01222	E3.2.1.86A,_celF;_6-phospho-beta-glucosidase_	EC:3.2.1.86	NA	NA	NA	NA	NA
101	09100_Metabolism	09101_Carbohydrate_metabolism	00010_Glycolysis_Gluconeogenesis_	PATH:ko00010	K01223	E3.2.1.86B,_bglA;_6-phospho-beta-glucosidase_	EC:3.2.1.86	NA	NA	NA	NA	NA
102	09100_Metabolism	09101_Carbohydrate_metabolism	00010_Glycolysis_Gluconeogenesis_	PATH:ko00010	K02777	crr;_sugar_PTS_system_EIIA_component_	EC:2.7.1.-	NA	NA	NA	NA	NA
103	09100_Metabolism	09101_Carbohydrate_metabolism	00010_Glycolysis_Gluconeogenesis_	PATH:ko00010	K02779	ptsG;_glucose_PTS_system_EIICB_or_EIICBA_component_	EC:2.7.1.199	NA	NA	NA	NA	NA
104	09100_Metabolism	09101_Carbohydrate_metabolism	00010_Glycolysis_Gluconeogenesis_	PATH:ko00010	K02791	malX;_maltose/glucose_PTS_system_EIICB_component_	EC:2.7.1.199	EC:2.7.1.208	NA	NA	NA	NA
105	09100_Metabolism	09101_Carbohydrate_metabolism	00010_Glycolysis_Gluconeogenesis_	PATH:ko00010	K20118	ptsG,_glcA,_glcB;_glucose_PTS_system_EIICBA_or_EIICB_component_	EC:2.7.1.199	NA	NA	NA	NA	NA
106	09100_Metabolism	09101_Carbohydrate_metabolism	00010_Glycolysis_Gluconeogenesis_	PATH:ko00010	K02753	ascF;_beta-glucoside_(arbutin/salicin/cellobiose)_PTS_system_EIICB_component_	EC:2.7.1.-	NA	NA	NA	NA	NA
107	09100_Metabolism	09101_Carbohydrate_metabolism	00020_Citrate_cycle_(TCA_cycle)_	PATH:ko00020	K01647	CS,_gltA;_citrate_synthase_	EC:2.3.3.1	NA	NA	NA	NA	NA
108	09100_Metabolism	09101_Carbohydrate_metabolism	00020_Citrate_cycle_(TCA_cycle)_	PATH:ko00020	K01648	ACLY;_ATP_citrate_(pro-S)-lyase_	EC:2.3.3.8	NA	NA	NA	NA	NA
109	09100_Metabolism	09101_Carbohydrate_metabolism	00020_Citrate_cycle_(TCA_cycle)_	PATH:ko00020	K15230	aclA;_ATP-citrate_lyase_alpha-subunit_	EC:2.3.3.8	NA	NA	NA	NA	NA
110	09100_Metabolism	09101_Carbohydrate_metabolism	00020_Citrate_cycle_(TCA_cycle)_	PATH:ko00020	K15231	aclB;_ATP-citrate_lyase_beta-subunit_	EC:2.3.3.8	NA	NA	NA	NA	NA
111	09100_Metabolism	09101_Carbohydrate_metabolism	00020_Citrate_cycle_(TCA_cycle)_	PATH:ko00020	K05942	E2.3.3.3;_citrate_(Re)-synthase_	EC:2.3.3.3	NA	NA	NA	NA	NA
112	09100_Metabolism	09101_Carbohydrate_metabolism	00020_Citrate_cycle_(TCA_cycle)_	PATH:ko00020	K01681	ACO,_acnA;_aconitate_hydratase_	EC:4.2.1.3	NA	NA	NA	NA	NA
113	09100_Metabolism	09101_Carbohydrate_metabolism	00020_Citrate_cycle_(TCA_cycle)_	PATH:ko00020	K01682	acnB;_aconitate_hydratase_2_/_2-methylisocitrate_dehydratase_	EC:4.2.1.3	EC:4.2.1.99	NA	NA	NA	NA
114	09100_Metabolism	09101_Carbohydrate_metabolism	00020_Citrate_cycle_(TCA_cycle)_	PATH:ko00020	K00031	IDH1,_IDH2,_icd;_isocitrate_dehydrogenase_	EC:1.1.1.42	NA	NA	NA	NA	NA
115	09100_Metabolism	09101_Carbohydrate_metabolism	00020_Citrate_cycle_(TCA_cycle)_	PATH:ko00020	K00030	IDH3;_isocitrate_dehydrogenase_(NAD+)_	EC:1.1.1.41	NA	NA	NA	NA	NA
116	09100_Metabolism	09101_Carbohydrate_metabolism	00020_Citrate_cycle_(TCA_cycle)_	PATH:ko00020	K17753	HICDH;_isocitrate--homoisocitrate_dehydrogenase_	EC:1.1.1.286	NA	NA	NA	NA	NA
117	09100_Metabolism	09101_Carbohydrate_metabolism	00020_Citrate_cycle_(TCA_cycle)_	PATH:ko00020	K00164	OGDH,_sucA;_2-oxoglutarate_dehydrogenase_E1_component_	EC:1.2.4.2	NA	NA	NA	NA	NA
118	09100_Metabolism	09101_Carbohydrate_metabolism	00020_Citrate_cycle_(TCA_cycle)_	PATH:ko00020	K00658	DLST,_sucB;_2-oxoglutarate_dehydrogenase_E2_component_(dihydrolipoamide_succinyltransferase)_	EC:2.3.1.61	NA	NA	NA	NA	NA
119	09100_Metabolism	09101_Carbohydrate_metabolism	00020_Citrate_cycle_(TCA_cycle)_	PATH:ko00020	K00382	DLD,_lpd,_pdhD;_dihydrolipoamide_dehydrogenase_	EC:1.8.1.4	NA	NA	NA	NA	NA
120	09100_Metabolism	09101_Carbohydrate_metabolism	00020_Citrate_cycle_(TCA_cycle)_	PATH:ko00020	K00174	korA,_oorA,_oforA;_2-oxoglutarate/2-oxoacid_ferredoxin_oxidoreductase_subunit_alpha_	EC:1.2.7.3	EC:1.2.7.11	NA	NA	NA	NA
121	09100_Metabolism	09101_Carbohydrate_metabolism	00020_Citrate_cycle_(TCA_cycle)_	PATH:ko00020	K00175	korB,_oorB,_oforB;_2-oxoglutarate/2-oxoacid_ferredoxin_oxidoreductase_subunit_beta_	EC:1.2.7.3	EC:1.2.7.11	NA	NA	NA	NA
122	09100_Metabolism	09101_Carbohydrate_metabolism	00020_Citrate_cycle_(TCA_cycle)_	PATH:ko00020	K00177	korC,_oorC;_2-oxoglutarate_ferredoxin_oxidoreductase_subunit_gamma_	EC:1.2.7.3	NA	NA	NA	NA	NA
123	09100_Metabolism	09101_Carbohydrate_metabolism	00020_Citrate_cycle_(TCA_cycle)_	PATH:ko00020	K00176	korD,_oorD;_2-oxoglutarate_ferredoxin_oxidoreductase_subunit_delta_	EC:1.2.7.3	NA	NA	NA	NA	NA
124	09100_Metabolism	09101_Carbohydrate_metabolism	00020_Citrate_cycle_(TCA_cycle)_	PATH:ko00020	K01902	sucD;_succinyl-CoA_synthetase_alpha_subunit_	EC:6.2.1.5	NA	NA	NA	NA	NA
125	09100_Metabolism	09101_Carbohydrate_metabolism	00020_Citrate_cycle_(TCA_cycle)_	PATH:ko00020	K01903	sucC;_succinyl-CoA_synthetase_beta_subunit_	EC:6.2.1.5	NA	NA	NA	NA	NA
126	09100_Metabolism	09101_Carbohydrate_metabolism	00020_Citrate_cycle_(TCA_cycle)_	PATH:ko00020	K01899	LSC1;_succinyl-CoA_synthetase_alpha_subunit_	EC:6.2.1.4	EC:6.2.1.5	NA	NA	NA	NA
127	09100_Metabolism	09101_Carbohydrate_metabolism	00020_Citrate_cycle_(TCA_cycle)_	PATH:ko00020	K01900	LSC2;_succinyl-CoA_synthetase_beta_subunit_	EC:6.2.1.4	EC:6.2.1.5	NA	NA	NA	NA
128	09100_Metabolism	09101_Carbohydrate_metabolism	00020_Citrate_cycle_(TCA_cycle)_	PATH:ko00020	K18118	aarC,_cat1;_succinyl-CoA:acetate_CoA-transferase_	EC:2.8.3.18	NA	NA	NA	NA	NA
129	09100_Metabolism	09101_Carbohydrate_metabolism	00020_Citrate_cycle_(TCA_cycle)_	PATH:ko00020	K00234	SDHA,_SDH1;_succinate_dehydrogenase_(ubiquinone)_flavoprotein_subunit_	EC:1.3.5.1	NA	NA	NA	NA	NA
130	09100_Metabolism	09101_Carbohydrate_metabolism	00020_Citrate_cycle_(TCA_cycle)_	PATH:ko00020	K00235	SDHB,_SDH2;_succinate_dehydrogenase_(ubiquinone)_iron-sulfur_subunit_	EC:1.3.5.1	NA	NA	NA	NA	NA
131	09100_Metabolism	09101_Carbohydrate_metabolism	00020_Citrate_cycle_(TCA_cycle)_	PATH:ko00020	K00236	SDHC,_SDH3;_succinate_dehydrogenase_(ubiquinone)_cytochrome_b560_subunit	non_defined_EC	NA	NA	NA	NA	NA
132	09100_Metabolism	09101_Carbohydrate_metabolism	00020_Citrate_cycle_(TCA_cycle)_	PATH:ko00020	K00237	SDHD,_SDH4;_succinate_dehydrogenase_(ubiquinone)_membrane_anchor_subunit	non_defined_EC	NA	NA	NA	NA	NA
133	09100_Metabolism	09101_Carbohydrate_metabolism	00020_Citrate_cycle_(TCA_cycle)_	PATH:ko00020	K00239	sdhA,_frdA;_succinate_dehydrogenase_/_fumarate_reductase,_flavoprotein_subunit_	EC:1.3.5.1	EC:1.3.5.4	NA	NA	NA	NA
134	09100_Metabolism	09101_Carbohydrate_metabolism	00020_Citrate_cycle_(TCA_cycle)_	PATH:ko00020	K00240	sdhB,_frdB;_succinate_dehydrogenase_/_fumarate_reductase,_iron-sulfur_subunit_	EC:1.3.5.1	EC:1.3.5.4	NA	NA	NA	NA
135	09100_Metabolism	09101_Carbohydrate_metabolism	00020_Citrate_cycle_(TCA_cycle)_	PATH:ko00020	K00241	sdhC,_frdC;_succinate_dehydrogenase_/_fumarate_reductase,_cytochrome_b_subunit	non_defined_EC	NA	NA	NA	NA	NA
136	09100_Metabolism	09101_Carbohydrate_metabolism	00020_Citrate_cycle_(TCA_cycle)_	PATH:ko00020	K00242	sdhD,_frdD;_succinate_dehydrogenase_/_fumarate_reductase,_membrane_anchor_subunit	non_defined_EC	NA	NA	NA	NA	NA
137	09100_Metabolism	09101_Carbohydrate_metabolism	00020_Citrate_cycle_(TCA_cycle)_	PATH:ko00020	K18859	sdhD,_frdD;_succinate_dehydrogenase_/_fumarate_reductase,_subunit_D	non_defined_EC	NA	NA	NA	NA	NA
138	09100_Metabolism	09101_Carbohydrate_metabolism	00020_Citrate_cycle_(TCA_cycle)_	PATH:ko00020	K18860	sdhD,_frdD;_putative_succinate_dehydrogenase_/_fumarate_reductase,_subunit_D	non_defined_EC	NA	NA	NA	NA	NA
139	09100_Metabolism	09101_Carbohydrate_metabolism	00020_Citrate_cycle_(TCA_cycle)_	PATH:ko00020	K00244	frdA;_fumarate_reductase_flavoprotein_subunit_	EC:1.3.5.4	NA	NA	NA	NA	NA
140	09100_Metabolism	09101_Carbohydrate_metabolism	00020_Citrate_cycle_(TCA_cycle)_	PATH:ko00020	K00245	frdB;_fumarate_reductase_iron-sulfur_subunit_	EC:1.3.5.4	NA	NA	NA	NA	NA
141	09100_Metabolism	09101_Carbohydrate_metabolism	00020_Citrate_cycle_(TCA_cycle)_	PATH:ko00020	K00246	frdC;_fumarate_reductase_subunit_C	non_defined_EC	NA	NA	NA	NA	NA
142	09100_Metabolism	09101_Carbohydrate_metabolism	00020_Citrate_cycle_(TCA_cycle)_	PATH:ko00020	K00247	frdD;_fumarate_reductase_subunit_D	non_defined_EC	NA	NA	NA	NA	NA
143	09100_Metabolism	09101_Carbohydrate_metabolism	00020_Citrate_cycle_(TCA_cycle)_	PATH:ko00020	K01676	E4.2.1.2A,_fumA,_fumB;_fumarate_hydratase,_class_I_	EC:4.2.1.2	NA	NA	NA	NA	NA
144	09100_Metabolism	09101_Carbohydrate_metabolism	00020_Citrate_cycle_(TCA_cycle)_	PATH:ko00020	K01677	E4.2.1.2AA,_fumA;_fumarate_hydratase_subunit_alpha_	EC:4.2.1.2	NA	NA	NA	NA	NA
145	09100_Metabolism	09101_Carbohydrate_metabolism	00020_Citrate_cycle_(TCA_cycle)_	PATH:ko00020	K01678	E4.2.1.2AB,_fumB;_fumarate_hydratase_subunit_beta_	EC:4.2.1.2	NA	NA	NA	NA	NA
146	09100_Metabolism	09101_Carbohydrate_metabolism	00020_Citrate_cycle_(TCA_cycle)_	PATH:ko00020	K01679	E4.2.1.2B,_fumC,_FH;_fumarate_hydratase,_class_II_	EC:4.2.1.2	NA	NA	NA	NA	NA
147	09100_Metabolism	09101_Carbohydrate_metabolism	00020_Citrate_cycle_(TCA_cycle)_	PATH:ko00020	K01675	fumD;_fumarate_hydratase_D_	EC:4.2.1.2	NA	NA	NA	NA	NA
148	09100_Metabolism	09101_Carbohydrate_metabolism	00020_Citrate_cycle_(TCA_cycle)_	PATH:ko00020	K01774	fumE;_fumarate_hydratase_E_	EC:4.2.1.2	NA	NA	NA	NA	NA
149	09100_Metabolism	09101_Carbohydrate_metabolism	00020_Citrate_cycle_(TCA_cycle)_	PATH:ko00020	K00025	MDH1;_malate_dehydrogenase_	EC:1.1.1.37	NA	NA	NA	NA	NA
150	09100_Metabolism	09101_Carbohydrate_metabolism	00020_Citrate_cycle_(TCA_cycle)_	PATH:ko00020	K00026	MDH2;_malate_dehydrogenase_	EC:1.1.1.37	NA	NA	NA	NA	NA
151	09100_Metabolism	09101_Carbohydrate_metabolism	00020_Citrate_cycle_(TCA_cycle)_	PATH:ko00020	K00024	mdh;_malate_dehydrogenase_	EC:1.1.1.37	NA	NA	NA	NA	NA
152	09100_Metabolism	09101_Carbohydrate_metabolism	00020_Citrate_cycle_(TCA_cycle)_	PATH:ko00020	K00116	mqo;_malate_dehydrogenase_(quinone)_	EC:1.1.5.4	NA	NA	NA	NA	NA
153	09100_Metabolism	09101_Carbohydrate_metabolism	00020_Citrate_cycle_(TCA_cycle)_	PATH:ko00020	K01958	PC,_pyc;_pyruvate_carboxylase_	EC:6.4.1.1	NA	NA	NA	NA	NA
154	09100_Metabolism	09101_Carbohydrate_metabolism	00020_Citrate_cycle_(TCA_cycle)_	PATH:ko00020	K01959	pycA;_pyruvate_carboxylase_subunit_A_	EC:6.4.1.1	NA	NA	NA	NA	NA
155	09100_Metabolism	09101_Carbohydrate_metabolism	00020_Citrate_cycle_(TCA_cycle)_	PATH:ko00020	K01960	pycB;_pyruvate_carboxylase_subunit_B_	EC:6.4.1.1	NA	NA	NA	NA	NA
156	09100_Metabolism	09101_Carbohydrate_metabolism	00020_Citrate_cycle_(TCA_cycle)_	PATH:ko00020	K01610	E4.1.1.49,_pckA;_phosphoenolpyruvate_carboxykinase_(ATP)_	EC:4.1.1.49	NA	NA	NA	NA	NA
157	09100_Metabolism	09101_Carbohydrate_metabolism	00020_Citrate_cycle_(TCA_cycle)_	PATH:ko00020	K01596	E4.1.1.32,_pckA,_PCK;_phosphoenolpyruvate_carboxykinase_(GTP)_	EC:4.1.1.32	NA	NA	NA	NA	NA
158	09100_Metabolism	09101_Carbohydrate_metabolism	00020_Citrate_cycle_(TCA_cycle)_	PATH:ko00020	K00163	aceE;_pyruvate_dehydrogenase_E1_component_	EC:1.2.4.1	NA	NA	NA	NA	NA
159	09100_Metabolism	09101_Carbohydrate_metabolism	00020_Citrate_cycle_(TCA_cycle)_	PATH:ko00020	K00161	PDHA,_pdhA;_pyruvate_dehydrogenase_E1_component_alpha_subunit_	EC:1.2.4.1	NA	NA	NA	NA	NA
160	09100_Metabolism	09101_Carbohydrate_metabolism	00020_Citrate_cycle_(TCA_cycle)_	PATH:ko00020	K00162	PDHB,_pdhB;_pyruvate_dehydrogenase_E1_component_beta_subunit_	EC:1.2.4.1	NA	NA	NA	NA	NA
161	09100_Metabolism	09101_Carbohydrate_metabolism	00020_Citrate_cycle_(TCA_cycle)_	PATH:ko00020	K00627	DLAT,_aceF,_pdhC;_pyruvate_dehydrogenase_E2_component_(dihydrolipoamide_acetyltransferase)_	EC:2.3.1.12	NA	NA	NA	NA	NA
162	09100_Metabolism	09101_Carbohydrate_metabolism	00020_Citrate_cycle_(TCA_cycle)_	PATH:ko00020	K13997	PDHX;_dihydrolipoamide_dehydrogenase-binding_protein_of_pyruvate_dehydrogenase_complex	non_defined_EC	NA	NA	NA	NA	NA
163	09100_Metabolism	09101_Carbohydrate_metabolism	00020_Citrate_cycle_(TCA_cycle)_	PATH:ko00020	K00169	porA;_pyruvate_ferredoxin_oxidoreductase_alpha_subunit_	EC:1.2.7.1	NA	NA	NA	NA	NA
164	09100_Metabolism	09101_Carbohydrate_metabolism	00020_Citrate_cycle_(TCA_cycle)_	PATH:ko00020	K00170	porB;_pyruvate_ferredoxin_oxidoreductase_beta_subunit_	EC:1.2.7.1	NA	NA	NA	NA	NA
165	09100_Metabolism	09101_Carbohydrate_metabolism	00020_Citrate_cycle_(TCA_cycle)_	PATH:ko00020	K00172	porC,_porG;_pyruvate_ferredoxin_oxidoreductase_gamma_subunit_	EC:1.2.7.1	NA	NA	NA	NA	NA
166	09100_Metabolism	09101_Carbohydrate_metabolism	00020_Citrate_cycle_(TCA_cycle)_	PATH:ko00020	K00189	vorG,_porG;_2-oxoisovalerate/pyruvate_ferredoxin_oxidoreductase_gamma_subunit_	EC:1.2.7.7	EC:1.2.7.1	NA	NA	NA	NA
167	09100_Metabolism	09101_Carbohydrate_metabolism	00020_Citrate_cycle_(TCA_cycle)_	PATH:ko00020	K00171	porD;_pyruvate_ferredoxin_oxidoreductase_delta_subunit_	EC:1.2.7.1	NA	NA	NA	NA	NA
168	09100_Metabolism	09101_Carbohydrate_metabolism	00020_Citrate_cycle_(TCA_cycle)_	PATH:ko00020	K03737	por,_nifJ;_pyruvate-ferredoxin/flavodoxin_oxidoreductase_	EC:1.2.7.1	EC:1.2.7.-	NA	NA	NA	NA
169	09100_Metabolism	09101_Carbohydrate_metabolism	00030_Pentose_phosphate_pathway_	PATH:ko00030	K01810	GPI,_pgi;_glucose-6-phosphate_isomerase_	EC:5.3.1.9	NA	NA	NA	NA	NA
170	09100_Metabolism	09101_Carbohydrate_metabolism	00030_Pentose_phosphate_pathway_	PATH:ko00030	K06859	pgi1;_glucose-6-phosphate_isomerase,_archaeal_	EC:5.3.1.9	NA	NA	NA	NA	NA
171	09100_Metabolism	09101_Carbohydrate_metabolism	00030_Pentose_phosphate_pathway_	PATH:ko00030	K13810	tal-pgi;_transaldolase_/_glucose-6-phosphate_isomerase_	EC:2.2.1.2	EC:5.3.1.9	NA	NA	NA	NA
172	09100_Metabolism	09101_Carbohydrate_metabolism	00030_Pentose_phosphate_pathway_	PATH:ko00030	K15916	pgi-pmi;_glucose/mannose-6-phosphate_isomerase_	EC:5.3.1.9	EC:5.3.1.8	NA	NA	NA	NA
173	09100_Metabolism	09101_Carbohydrate_metabolism	00030_Pentose_phosphate_pathway_	PATH:ko00030	K00036	G6PD,_zwf;_glucose-6-phosphate_1-dehydrogenase_	EC:1.1.1.49	EC:1.1.1.363	NA	NA	NA	NA
174	09100_Metabolism	09101_Carbohydrate_metabolism	00030_Pentose_phosphate_pathway_	PATH:ko00030	K19243	azf;_NAD+_dependent_glucose-6-phosphate_dehydrogenase_	EC:1.1.1.388	NA	NA	NA	NA	NA
175	09100_Metabolism	09101_Carbohydrate_metabolism	00030_Pentose_phosphate_pathway_	PATH:ko00030	K01057	PGLS,_pgl,_devB;_6-phosphogluconolactonase_	EC:3.1.1.31	NA	NA	NA	NA	NA
176	09100_Metabolism	09101_Carbohydrate_metabolism	00030_Pentose_phosphate_pathway_	PATH:ko00030	K07404	pgl;_6-phosphogluconolactonase_	EC:3.1.1.31	NA	NA	NA	NA	NA
177	09100_Metabolism	09101_Carbohydrate_metabolism	00030_Pentose_phosphate_pathway_	PATH:ko00030	K13937	H6PD;_hexose-6-phosphate_dehydrogenase_	EC:1.1.1.47	EC:3.1.1.31	NA	NA	NA	NA
178	09100_Metabolism	09101_Carbohydrate_metabolism	00030_Pentose_phosphate_pathway_	PATH:ko00030	K00033	PGD,_gnd,_gntZ;_6-phosphogluconate_dehydrogenase_	EC:1.1.1.44	EC:1.1.1.343	NA	NA	NA	NA
179	09100_Metabolism	09101_Carbohydrate_metabolism	00030_Pentose_phosphate_pathway_	PATH:ko00030	K01783	rpe,_RPE;_ribulose-phosphate_3-epimerase_	EC:5.1.3.1	NA	NA	NA	NA	NA
180	09100_Metabolism	09101_Carbohydrate_metabolism	00030_Pentose_phosphate_pathway_	PATH:ko00030	K00615	E2.2.1.1,_tktA,_tktB;_transketolase_	EC:2.2.1.1	NA	NA	NA	NA	NA
181	09100_Metabolism	09101_Carbohydrate_metabolism	00030_Pentose_phosphate_pathway_	PATH:ko00030	K00616	E2.2.1.2,_talA,_talB;_transaldolase_	EC:2.2.1.2	NA	NA	NA	NA	NA
182	09100_Metabolism	09101_Carbohydrate_metabolism	00030_Pentose_phosphate_pathway_	PATH:ko00030	K01807	rpiA;_ribose_5-phosphate_isomerase_A_	EC:5.3.1.6	NA	NA	NA	NA	NA
183	09100_Metabolism	09101_Carbohydrate_metabolism	00030_Pentose_phosphate_pathway_	PATH:ko00030	K01808	rpiB;_ribose_5-phosphate_isomerase_B_	EC:5.3.1.6	NA	NA	NA	NA	NA
184	09100_Metabolism	09101_Carbohydrate_metabolism	00030_Pentose_phosphate_pathway_	PATH:ko00030	K13812	fae-hps;_bifunctional_enzyme_Fae/Hps_	EC:4.2.1.147	EC:4.1.2.43	NA	NA	NA	NA
185	09100_Metabolism	09101_Carbohydrate_metabolism	00030_Pentose_phosphate_pathway_	PATH:ko00030	K08093	hxlA;_3-hexulose-6-phosphate_synthase_	EC:4.1.2.43	NA	NA	NA	NA	NA
186	09100_Metabolism	09101_Carbohydrate_metabolism	00030_Pentose_phosphate_pathway_	PATH:ko00030	K08094	hxlB;_6-phospho-3-hexuloisomerase_	EC:5.3.1.27	NA	NA	NA	NA	NA
187	09100_Metabolism	09101_Carbohydrate_metabolism	00030_Pentose_phosphate_pathway_	PATH:ko00030	K13831	hps-phi;_3-hexulose-6-phosphate_synthase_/_6-phospho-3-hexuloisomerase_	EC:4.1.2.43	EC:5.3.1.27	NA	NA	NA	NA
188	09100_Metabolism	09101_Carbohydrate_metabolism	00030_Pentose_phosphate_pathway_	PATH:ko00030	K01621	xfp,_xpk;_xylulose-5-phosphate/fructose-6-phosphate_phosphoketolase_	EC:4.1.2.9	EC:4.1.2.22	NA	NA	NA	NA
189	09100_Metabolism	09101_Carbohydrate_metabolism	00030_Pentose_phosphate_pathway_	PATH:ko00030	K01619	deoC,_DERA;_deoxyribose-phosphate_aldolase_	EC:4.1.2.4	NA	NA	NA	NA	NA
190	09100_Metabolism	09101_Carbohydrate_metabolism	00030_Pentose_phosphate_pathway_	PATH:ko00030	K00852	rbsK,_RBKS;_ribokinase_	EC:2.7.1.15	NA	NA	NA	NA	NA
191	09100_Metabolism	09101_Carbohydrate_metabolism	00030_Pentose_phosphate_pathway_	PATH:ko00030	K01839	deoB;_phosphopentomutase_	EC:5.4.2.7	NA	NA	NA	NA	NA
192	09100_Metabolism	09101_Carbohydrate_metabolism	00030_Pentose_phosphate_pathway_	PATH:ko00030	K22199	ppm;_phosphopentomutase_	EC:5.4.2.7	NA	NA	NA	NA	NA
193	09100_Metabolism	09101_Carbohydrate_metabolism	00030_Pentose_phosphate_pathway_	PATH:ko00030	K01835	pgm;_phosphoglucomutase_	EC:5.4.2.2	NA	NA	NA	NA	NA
194	09100_Metabolism	09101_Carbohydrate_metabolism	00030_Pentose_phosphate_pathway_	PATH:ko00030	K15778	pmm-pgm;_phosphomannomutase_/_phosphoglucomutase_	EC:5.4.2.8	EC:5.4.2.2	NA	NA	NA	NA
195	09100_Metabolism	09101_Carbohydrate_metabolism	00030_Pentose_phosphate_pathway_	PATH:ko00030	K15779	PGM2;_phosphoglucomutase_/_phosphopentomutase_	EC:5.4.2.2	EC:5.4.2.7	NA	NA	NA	NA
196	09100_Metabolism	09101_Carbohydrate_metabolism	00030_Pentose_phosphate_pathway_	PATH:ko00030	K05774	phnN;_ribose_1,5-bisphosphokinase_	EC:2.7.4.23	NA	NA	NA	NA	NA
197	09100_Metabolism	09101_Carbohydrate_metabolism	00030_Pentose_phosphate_pathway_	PATH:ko00030	K00948	PRPS,_prsA;_ribose-phosphate_pyrophosphokinase_	EC:2.7.6.1	NA	NA	NA	NA	NA
198	09100_Metabolism	09101_Carbohydrate_metabolism	00030_Pentose_phosphate_pathway_	PATH:ko00030	K01690	edd;_phosphogluconate_dehydratase_	EC:4.2.1.12	NA	NA	NA	NA	NA
199	09100_Metabolism	09101_Carbohydrate_metabolism	00030_Pentose_phosphate_pathway_	PATH:ko00030	K01625	eda;_2-dehydro-3-deoxyphosphogluconate_aldolase_/_(4S)-4-hydroxy-2-oxoglutarate_aldolase_	EC:4.1.2.14	EC:4.1.3.42	NA	NA	NA	NA
200	09100_Metabolism	09101_Carbohydrate_metabolism	00030_Pentose_phosphate_pathway_	PATH:ko00030	K17463	dgaF;_2-dehydro-3-deoxy-phosphogluconate_aldolase_	EC:4.1.2.14	NA	NA	NA	NA	NA
201	09100_Metabolism	09101_Carbohydrate_metabolism	00030_Pentose_phosphate_pathway_	PATH:ko00030	K11395	kdpgA;_2-dehydro-3-deoxy-phosphogluconate/2-dehydro-3-deoxy-6-phosphogalactonate_aldolase_	EC:4.1.2.55	NA	NA	NA	NA	NA
202	09100_Metabolism	09101_Carbohydrate_metabolism	00030_Pentose_phosphate_pathway_	PATH:ko00030	K00131	gapN;_glyceraldehyde-3-phosphate_dehydrogenase_(NADP+)_	EC:1.2.1.9	NA	NA	NA	NA	NA
203	09100_Metabolism	09101_Carbohydrate_metabolism	00030_Pentose_phosphate_pathway_	PATH:ko00030	K18978	gapN;_glyceraldehyde-3-phosphate_dehydrogenase_[NAD(P)+]_	EC:1.2.1.90	NA	NA	NA	NA	NA
204	09100_Metabolism	09101_Carbohydrate_metabolism	00030_Pentose_phosphate_pathway_	PATH:ko00030	K00034	gdh;_glucose_1-dehydrogenase_	EC:1.1.1.47	NA	NA	NA	NA	NA
205	09100_Metabolism	09101_Carbohydrate_metabolism	00030_Pentose_phosphate_pathway_	PATH:ko00030	K22969	gdh;_glucose_1-dehydrogenase_	EC:1.1.1.47	NA	NA	NA	NA	NA
206	09100_Metabolism	09101_Carbohydrate_metabolism	00030_Pentose_phosphate_pathway_	PATH:ko00030	K21840	HOX;_hexose_oxidase_	EC:1.1.3.5	NA	NA	NA	NA	NA
207	09100_Metabolism	09101_Carbohydrate_metabolism	00030_Pentose_phosphate_pathway_	PATH:ko00030	K18124	gdh2,_gdhA;_glucose/galactose_1-dehydrogenase_(NADP+)_	EC:1.1.1.360	NA	NA	NA	NA	NA
208	09100_Metabolism	09101_Carbohydrate_metabolism	00030_Pentose_phosphate_pathway_	PATH:ko00030	K18125	ssgdh;_aldose_1-dehydrogenase_[NAD(P)+]_	EC:1.1.1.359	NA	NA	NA	NA	NA
209	09100_Metabolism	09101_Carbohydrate_metabolism	00030_Pentose_phosphate_pathway_	PATH:ko00030	K00115	GLD;_glucose_1-dehydrogenase_(FAD,_quinone)_	EC:1.1.5.9	NA	NA	NA	NA	NA
210	09100_Metabolism	09101_Carbohydrate_metabolism	00030_Pentose_phosphate_pathway_	PATH:ko00030	K19813	gdh;_glucose_dehydrogenase_	EC:1.1.5.9	NA	NA	NA	NA	NA
211	09100_Metabolism	09101_Carbohydrate_metabolism	00030_Pentose_phosphate_pathway_	PATH:ko00030	K00117	gcd;_quinoprotein_glucose_dehydrogenase_	EC:1.1.5.2	NA	NA	NA	NA	NA
212	09100_Metabolism	09101_Carbohydrate_metabolism	00030_Pentose_phosphate_pathway_	PATH:ko00030	K01053	E3.1.1.17,_gnl,_RGN;_gluconolactonase_	EC:3.1.1.17	NA	NA	NA	NA	NA
213	09100_Metabolism	09101_Carbohydrate_metabolism	00030_Pentose_phosphate_pathway_	PATH:ko00030	K06151	E1.1.99.3A;_gluconate_2-dehydrogenase_alpha_chain_	EC:1.1.99.3	NA	NA	NA	NA	NA
214	09100_Metabolism	09101_Carbohydrate_metabolism	00030_Pentose_phosphate_pathway_	PATH:ko00030	K06152	E1.1.99.3G;_gluconate_2-dehydrogenase_gamma_chain_	EC:1.1.99.3	NA	NA	NA	NA	NA
215	09100_Metabolism	09101_Carbohydrate_metabolism	00030_Pentose_phosphate_pathway_	PATH:ko00030	K00090	ghrB;_glyoxylate/hydroxypyruvate/2-ketogluconate_reductase_	EC:1.1.1.79	EC:1.1.1.81	EC:1.1.1.215	NA	NA	NA
216	09100_Metabolism	09101_Carbohydrate_metabolism	00030_Pentose_phosphate_pathway_	PATH:ko00030	K22229	K22229;_2-ketogluconate_reductase_	EC:1.1.1.215	NA	NA	NA	NA	NA
217	09100_Metabolism	09101_Carbohydrate_metabolism	00030_Pentose_phosphate_pathway_	PATH:ko00030	K11441	kguK;_dehydrogluconokinase_	EC:2.7.1.13	NA	NA	NA	NA	NA
218	09100_Metabolism	09101_Carbohydrate_metabolism	00030_Pentose_phosphate_pathway_	PATH:ko00030	K00032	E1.1.1.43;_phosphogluconate_2-dehydrogenase_	EC:1.1.1.43	NA	NA	NA	NA	NA
219	09100_Metabolism	09101_Carbohydrate_metabolism	00030_Pentose_phosphate_pathway_	PATH:ko00030	K00851	E2.7.1.12,_gntK,_idnK;_gluconokinase_	EC:2.7.1.12	NA	NA	NA	NA	NA
220	09100_Metabolism	09101_Carbohydrate_metabolism	00030_Pentose_phosphate_pathway_	PATH:ko00030	K05308	gnaD;_gluconate/galactonate_dehydratase_	EC:4.2.1.140	NA	NA	NA	NA	NA
221	09100_Metabolism	09101_Carbohydrate_metabolism	00030_Pentose_phosphate_pathway_	PATH:ko00030	K00874	kdgK;_2-dehydro-3-deoxygluconokinase_	EC:2.7.1.45	NA	NA	NA	NA	NA
222	09100_Metabolism	09101_Carbohydrate_metabolism	00030_Pentose_phosphate_pathway_	PATH:ko00030	K18126	sskdgK;_2-dehydro-3-deoxygluconokinase_/_2-dehydro-3-deoxygalactonokinase_	EC:2.7.1.178	NA	NA	NA	NA	NA
223	09100_Metabolism	09101_Carbohydrate_metabolism	00030_Pentose_phosphate_pathway_	PATH:ko00030	K18127	kdgA;_2-dehydro-3-deoxy-D-gluconate_aldolase_	EC:4.1.2.51	NA	NA	NA	NA	NA
224	09100_Metabolism	09101_Carbohydrate_metabolism	00030_Pentose_phosphate_pathway_	PATH:ko00030	K03738	aor;_aldehyde:ferredoxin_oxidoreductase_	EC:1.2.7.5	NA	NA	NA	NA	NA
225	09100_Metabolism	09101_Carbohydrate_metabolism	00030_Pentose_phosphate_pathway_	PATH:ko00030	K18020	cutA;_glyceraldehyde_dehydrogenase_large_subunit_	EC:1.2.99.8	NA	NA	NA	NA	NA
226	09100_Metabolism	09101_Carbohydrate_metabolism	00030_Pentose_phosphate_pathway_	PATH:ko00030	K18021	cutB;_glyceraldehyde_dehydrogenase_medium_subunit_	EC:1.2.99.8	NA	NA	NA	NA	NA
227	09100_Metabolism	09101_Carbohydrate_metabolism	00030_Pentose_phosphate_pathway_	PATH:ko00030	K18022	cutC;_glyceraldehyde_dehydrogenase_small_subunit_	EC:1.2.99.8	NA	NA	NA	NA	NA
228	09100_Metabolism	09101_Carbohydrate_metabolism	00030_Pentose_phosphate_pathway_	PATH:ko00030	K18128	gadh;_D-glyceraldehyde_dehydrogenase_(NADP+)_	EC:1.2.1.89	NA	NA	NA	NA	NA
229	09100_Metabolism	09101_Carbohydrate_metabolism	00030_Pentose_phosphate_pathway_	PATH:ko00030	K11529	gck,_gckA,_GLYCTK;_glycerate_2-kinase_	EC:2.7.1.165	NA	NA	NA	NA	NA
230	09100_Metabolism	09101_Carbohydrate_metabolism	00030_Pentose_phosphate_pathway_	PATH:ko00030	K22345	E4.3.1.9;_glucosaminate_ammonia-lyase_	EC:4.3.1.9	NA	NA	NA	NA	NA
231	09100_Metabolism	09101_Carbohydrate_metabolism	00030_Pentose_phosphate_pathway_	PATH:ko00030	K17464	dgaA;_D-glucosaminate_PTS_system_EIIA_component_	EC:2.7.1.203	NA	NA	NA	NA	NA
232	09100_Metabolism	09101_Carbohydrate_metabolism	00030_Pentose_phosphate_pathway_	PATH:ko00030	K17465	dgaB;_D-glucosaminate_PTS_system_EIIB_component_	EC:2.7.1.203	NA	NA	NA	NA	NA
233	09100_Metabolism	09101_Carbohydrate_metabolism	00030_Pentose_phosphate_pathway_	PATH:ko00030	K17466	dgaC;_D-glucosaminate_PTS_system_EIIC_component	non_defined_EC	NA	NA	NA	NA	NA
234	09100_Metabolism	09101_Carbohydrate_metabolism	00030_Pentose_phosphate_pathway_	PATH:ko00030	K17467	dgaD;_D-glucosaminate_PTS_system_EIID_component	non_defined_EC	NA	NA	NA	NA	NA
235	09100_Metabolism	09101_Carbohydrate_metabolism	00030_Pentose_phosphate_pathway_	PATH:ko00030	K17468	dgaE;_D-glucosaminate-6-phosphate_ammonia-lyase_	EC:4.3.1.29	NA	NA	NA	NA	NA
236	09100_Metabolism	09101_Carbohydrate_metabolism	00030_Pentose_phosphate_pathway_	PATH:ko00030	K01623	ALDO;_fructose-bisphosphate_aldolase,_class_I_	EC:4.1.2.13	NA	NA	NA	NA	NA
237	09100_Metabolism	09101_Carbohydrate_metabolism	00030_Pentose_phosphate_pathway_	PATH:ko00030	K11645	fbaB;_fructose-bisphosphate_aldolase,_class_I_	EC:4.1.2.13	NA	NA	NA	NA	NA
238	09100_Metabolism	09101_Carbohydrate_metabolism	00030_Pentose_phosphate_pathway_	PATH:ko00030	K01624	FBA,_fbaA;_fructose-bisphosphate_aldolase,_class_II_	EC:4.1.2.13	NA	NA	NA	NA	NA
239	09100_Metabolism	09101_Carbohydrate_metabolism	00030_Pentose_phosphate_pathway_	PATH:ko00030	K01622	K01622;_fructose_1,6-bisphosphate_aldolase/phosphatase_	EC:4.1.2.13	EC:3.1.3.11	NA	NA	NA	NA
240	09100_Metabolism	09101_Carbohydrate_metabolism	00030_Pentose_phosphate_pathway_	PATH:ko00030	K16305	K16305;_fructose-bisphosphate_aldolase_/_6-deoxy-5-ketofructose_1-phosphate_synthase_	EC:4.1.2.13	EC:2.2.1.11	NA	NA	NA	NA
241	09100_Metabolism	09101_Carbohydrate_metabolism	00030_Pentose_phosphate_pathway_	PATH:ko00030	K16306	K16306;_fructose-bisphosphate_aldolase_/_2-amino-3,7-dideoxy-D-threo-hept-6-ulosonate_synthase_	EC:4.1.2.13	EC:2.2.1.10	NA	NA	NA	NA
242	09100_Metabolism	09101_Carbohydrate_metabolism	00030_Pentose_phosphate_pathway_	PATH:ko00030	K03841	FBP,_fbp;_fructose-1,6-bisphosphatase_I_	EC:3.1.3.11	NA	NA	NA	NA	NA
243	09100_Metabolism	09101_Carbohydrate_metabolism	00030_Pentose_phosphate_pathway_	PATH:ko00030	K02446	glpX;_fructose-1,6-bisphosphatase_II_	EC:3.1.3.11	NA	NA	NA	NA	NA
244	09100_Metabolism	09101_Carbohydrate_metabolism	00030_Pentose_phosphate_pathway_	PATH:ko00030	K11532	glpX-SEBP;_fructose-1,6-bisphosphatase_II_/_sedoheptulose-1,7-bisphosphatase_	EC:3.1.3.11	EC:3.1.3.37	NA	NA	NA	NA
245	09100_Metabolism	09101_Carbohydrate_metabolism	00030_Pentose_phosphate_pathway_	PATH:ko00030	K01086	fbp-SEBP;_fructose-1,6-bisphosphatase_I_/_sedoheptulose-1,7-bisphosphatase_	EC:3.1.3.11	EC:3.1.3.37	NA	NA	NA	NA
246	09100_Metabolism	09101_Carbohydrate_metabolism	00030_Pentose_phosphate_pathway_	PATH:ko00030	K04041	fbp3;_fructose-1,6-bisphosphatase_III_	EC:3.1.3.11	NA	NA	NA	NA	NA
247	09100_Metabolism	09101_Carbohydrate_metabolism	00030_Pentose_phosphate_pathway_	PATH:ko00030	K24182	PFK9;_6-phosphofructokinase_	EC:2.7.1.11	NA	NA	NA	NA	NA
248	09100_Metabolism	09101_Carbohydrate_metabolism	00030_Pentose_phosphate_pathway_	PATH:ko00030	K00850	pfkA,_PFK;_6-phosphofructokinase_1_	EC:2.7.1.11	NA	NA	NA	NA	NA
249	09100_Metabolism	09101_Carbohydrate_metabolism	00030_Pentose_phosphate_pathway_	PATH:ko00030	K16370	pfkB;_6-phosphofructokinase_2_	EC:2.7.1.11	NA	NA	NA	NA	NA
250	09100_Metabolism	09101_Carbohydrate_metabolism	00030_Pentose_phosphate_pathway_	PATH:ko00030	K21071	pfk,_pfp;_ATP-dependent_phosphofructokinase_/_diphosphate-dependent_phosphofructokinase_	EC:2.7.1.11	EC:2.7.1.90	NA	NA	NA	NA
251	09100_Metabolism	09101_Carbohydrate_metabolism	00030_Pentose_phosphate_pathway_	PATH:ko00030	K00918	pfkC;_ADP-dependent_phosphofructokinase/glucokinase_	EC:2.7.1.146	EC:2.7.1.147	NA	NA	NA	NA
252	09100_Metabolism	09101_Carbohydrate_metabolism	00030_Pentose_phosphate_pathway_	PATH:ko00030	K00895	pfp,_PFP;_diphosphate-dependent_phosphofructokinase_	EC:2.7.1.90	NA	NA	NA	NA	NA
253	09100_Metabolism	09101_Carbohydrate_metabolism	00040_Pentose_and_glucuronate_interconversions_	PATH:ko00040	K01051	E3.1.1.11;_pectinesterase_	EC:3.1.1.11	NA	NA	NA	NA	NA
254	09100_Metabolism	09101_Carbohydrate_metabolism	00040_Pentose_and_glucuronate_interconversions_	PATH:ko00040	K22539	PLY;_pectate_lyase_	EC:4.2.2.2	NA	NA	NA	NA	NA
255	09100_Metabolism	09101_Carbohydrate_metabolism	00040_Pentose_and_glucuronate_interconversions_	PATH:ko00040	K01728	pel;_pectate_lyase_	EC:4.2.2.2	NA	NA	NA	NA	NA
256	09100_Metabolism	09101_Carbohydrate_metabolism	00040_Pentose_and_glucuronate_interconversions_	PATH:ko00040	K19551	pelC;_pectate_lyase_C_	EC:4.2.2.2	EC:4.2.2.10	NA	NA	NA	NA
257	09100_Metabolism	09101_Carbohydrate_metabolism	00040_Pentose_and_glucuronate_interconversions_	PATH:ko00040	K01731	pelW;_pectate_disaccharide-lyase_	EC:4.2.2.9	NA	NA	NA	NA	NA
258	09100_Metabolism	09101_Carbohydrate_metabolism	00040_Pentose_and_glucuronate_interconversions_	PATH:ko00040	K22994	pelX;_pectate_disaccharide-lyase_	EC:4.2.2.9	NA	NA	NA	NA	NA
259	09100_Metabolism	09101_Carbohydrate_metabolism	00040_Pentose_and_glucuronate_interconversions_	PATH:ko00040	K01730	ogl;_oligogalacturonide_lyase_	EC:4.2.2.6	NA	NA	NA	NA	NA
260	09100_Metabolism	09101_Carbohydrate_metabolism	00040_Pentose_and_glucuronate_interconversions_	PATH:ko00040	K01815	kduI;_4-deoxy-L-threo-5-hexosulose-uronate_ketol-isomerase_	EC:5.3.1.17	NA	NA	NA	NA	NA
261	09100_Metabolism	09101_Carbohydrate_metabolism	00040_Pentose_and_glucuronate_interconversions_	PATH:ko00040	K00065	kduD;_2-dehydro-3-deoxy-D-gluconate_5-dehydrogenase_	EC:1.1.1.127	NA	NA	NA	NA	NA
262	09100_Metabolism	09101_Carbohydrate_metabolism	00040_Pentose_and_glucuronate_interconversions_	PATH:ko00040	K01184	E3.2.1.15;_polygalacturonase_	EC:3.2.1.15	NA	NA	NA	NA	NA
263	09100_Metabolism	09101_Carbohydrate_metabolism	00040_Pentose_and_glucuronate_interconversions_	PATH:ko00040	K01213	E3.2.1.67;_galacturan_1,4-alpha-galacturonidase_	EC:3.2.1.67	NA	NA	NA	NA	NA
264	09100_Metabolism	09101_Carbohydrate_metabolism	00040_Pentose_and_glucuronate_interconversions_	PATH:ko00040	K22933	lplD;_galacturan_1,4-alpha-galacturonidase_	EC:3.2.1.67	NA	NA	NA	NA	NA
265	09100_Metabolism	09101_Carbohydrate_metabolism	00040_Pentose_and_glucuronate_interconversions_	PATH:ko00040	K01812	uxaC;_glucuronate_isomerase_	EC:5.3.1.12	NA	NA	NA	NA	NA
266	09100_Metabolism	09101_Carbohydrate_metabolism	00040_Pentose_and_glucuronate_interconversions_	PATH:ko00040	K00041	uxaB;_tagaturonate_reductase_	EC:1.1.1.58	NA	NA	NA	NA	NA
267	09100_Metabolism	09101_Carbohydrate_metabolism	00040_Pentose_and_glucuronate_interconversions_	PATH:ko00040	K01685	uxaA;_altronate_hydrolase_	EC:4.2.1.7	NA	NA	NA	NA	NA
268	09100_Metabolism	09101_Carbohydrate_metabolism	00040_Pentose_and_glucuronate_interconversions_	PATH:ko00040	K16849	uxaA1;_altronate_dehydratase_small_subunit_	EC:4.2.1.7	NA	NA	NA	NA	NA
269	09100_Metabolism	09101_Carbohydrate_metabolism	00040_Pentose_and_glucuronate_interconversions_	PATH:ko00040	K16850	uxaA2;_altronate_dehydratase_large_subunit_	EC:4.2.1.7	NA	NA	NA	NA	NA
270	09100_Metabolism	09101_Carbohydrate_metabolism	00040_Pentose_and_glucuronate_interconversions_	PATH:ko00040	K01686	uxuA;_mannonate_dehydratase_	EC:4.2.1.8	NA	NA	NA	NA	NA
271	09100_Metabolism	09101_Carbohydrate_metabolism	00040_Pentose_and_glucuronate_interconversions_	PATH:ko00040	K08323	rspA,_manD;_mannonate_dehydratase_	EC:4.2.1.8	NA	NA	NA	NA	NA
272	09100_Metabolism	09101_Carbohydrate_metabolism	00040_Pentose_and_glucuronate_interconversions_	PATH:ko00040	K08322	rspB;_L-gulonate_5-dehydrogenase_	EC:1.1.1.380	NA	NA	NA	NA	NA
273	09100_Metabolism	09101_Carbohydrate_metabolism	00040_Pentose_and_glucuronate_interconversions_	PATH:ko00040	K00040	uxuB;_fructuronate_reductase_	EC:1.1.1.57	NA	NA	NA	NA	NA
274	09100_Metabolism	09101_Carbohydrate_metabolism	00040_Pentose_and_glucuronate_interconversions_	PATH:ko00040	K21619	uxaE;_tagaturonate_epimerase_	EC:5.1.2.7	NA	NA	NA	NA	NA
275	09100_Metabolism	09101_Carbohydrate_metabolism	00040_Pentose_and_glucuronate_interconversions_	PATH:ko00040	K18106	GAAA;_D-galacturonate_reductase_	EC:1.1.1.-	NA	NA	NA	NA	NA
276	09100_Metabolism	09101_Carbohydrate_metabolism	00040_Pentose_and_glucuronate_interconversions_	PATH:ko00040	K19634	gar1;_D-galacturonate_reductase_	EC:1.1.1.365	NA	NA	NA	NA	NA
277	09100_Metabolism	09101_Carbohydrate_metabolism	00040_Pentose_and_glucuronate_interconversions_	PATH:ko00040	K18102	GAAB,_LGD1;_L-galactonate_dehydratase_	EC:4.2.1.146	NA	NA	NA	NA	NA
278	09100_Metabolism	09101_Carbohydrate_metabolism	00040_Pentose_and_glucuronate_interconversions_	PATH:ko00040	K18103	GAAC,_LGA1;_L-threo-3-deoxy-hexylosonate_aldolase_	EC:4.1.2.54	NA	NA	NA	NA	NA
279	09100_Metabolism	09101_Carbohydrate_metabolism	00040_Pentose_and_glucuronate_interconversions_	PATH:ko00040	K18107	GAAD;_L-glyceraldehyde_reductase_	EC:1.1.1.372	NA	NA	NA	NA	NA
280	09100_Metabolism	09101_Carbohydrate_metabolism	00040_Pentose_and_glucuronate_interconversions_	PATH:ko00040	K01195	uidA,_GUSB;_beta-glucuronidase_	EC:3.2.1.31	NA	NA	NA	NA	NA
281	09100_Metabolism	09101_Carbohydrate_metabolism	00040_Pentose_and_glucuronate_interconversions_	PATH:ko00040	K14756	KL;_klotho_	EC:3.2.1.31	NA	NA	NA	NA	NA
282	09100_Metabolism	09101_Carbohydrate_metabolism	00040_Pentose_and_glucuronate_interconversions_	PATH:ko00040	K00699	UGT;_glucuronosyltransferase_	EC:2.4.1.17	NA	NA	NA	NA	NA
283	09100_Metabolism	09101_Carbohydrate_metabolism	00040_Pentose_and_glucuronate_interconversions_	PATH:ko00040	K16190	GLCAK;_glucuronokinase_	EC:2.7.1.43	NA	NA	NA	NA	NA
284	09100_Metabolism	09101_Carbohydrate_metabolism	00040_Pentose_and_glucuronate_interconversions_	PATH:ko00040	K12447	USP;_UDP-sugar_pyrophosphorylase_	EC:2.7.7.64	NA	NA	NA	NA	NA
285	09100_Metabolism	09101_Carbohydrate_metabolism	00040_Pentose_and_glucuronate_interconversions_	PATH:ko00040	K00012	UGDH,_ugd;_UDPglucose_6-dehydrogenase_	EC:1.1.1.22	NA	NA	NA	NA	NA
286	09100_Metabolism	09101_Carbohydrate_metabolism	00040_Pentose_and_glucuronate_interconversions_	PATH:ko00040	K00963	UGP2,_galU,_galF;_UTP--glucose-1-phosphate_uridylyltransferase_	EC:2.7.7.9	NA	NA	NA	NA	NA
287	09100_Metabolism	09101_Carbohydrate_metabolism	00040_Pentose_and_glucuronate_interconversions_	PATH:ko00040	K00002	AKR1A1,_adh;_alcohol_dehydrogenase_(NADP+)_	EC:1.1.1.2	NA	NA	NA	NA	NA
288	09100_Metabolism	09101_Carbohydrate_metabolism	00040_Pentose_and_glucuronate_interconversions_	PATH:ko00040	K13247	CRYL1;_L-gulonate_3-dehydrogenase_	EC:1.1.1.45	NA	NA	NA	NA	NA
289	09100_Metabolism	09101_Carbohydrate_metabolism	00040_Pentose_and_glucuronate_interconversions_	PATH:ko00040	K08092	dlgD;_3-dehydro-L-gulonate_2-dehydrogenase_	EC:1.1.1.130	NA	NA	NA	NA	NA
290	09100_Metabolism	09101_Carbohydrate_metabolism	00040_Pentose_and_glucuronate_interconversions_	PATH:ko00040	K00880	lyxK;_L-xylulokinase_	EC:2.7.1.53	NA	NA	NA	NA	NA
291	09100_Metabolism	09101_Carbohydrate_metabolism	00040_Pentose_and_glucuronate_interconversions_	PATH:ko00040	K03078	ulaD,_sgaH,_sgbH;_3-dehydro-L-gulonate-6-phosphate_decarboxylase_	EC:4.1.1.85	NA	NA	NA	NA	NA
292	09100_Metabolism	09101_Carbohydrate_metabolism	00040_Pentose_and_glucuronate_interconversions_	PATH:ko00040	K03079	ulaE,_sgaU,_sgbU;_L-ribulose-5-phosphate_3-epimerase_	EC:5.1.3.22	NA	NA	NA	NA	NA
293	09100_Metabolism	09101_Carbohydrate_metabolism	00040_Pentose_and_glucuronate_interconversions_	PATH:ko00040	K03077	araD,_ulaF,_sgaE,_sgbE;_L-ribulose-5-phosphate_4-epimerase_	EC:5.1.3.4	NA	NA	NA	NA	NA
294	09100_Metabolism	09101_Carbohydrate_metabolism	00040_Pentose_and_glucuronate_interconversions_	PATH:ko00040	K01783	rpe,_RPE;_ribulose-phosphate_3-epimerase_	EC:5.1.3.1	NA	NA	NA	NA	NA
295	09100_Metabolism	09101_Carbohydrate_metabolism	00040_Pentose_and_glucuronate_interconversions_	PATH:ko00040	K01804	araA;_L-arabinose_isomerase_	EC:5.3.1.4	NA	NA	NA	NA	NA
296	09100_Metabolism	09101_Carbohydrate_metabolism	00040_Pentose_and_glucuronate_interconversions_	PATH:ko00040	K00853	araB;_L-ribulokinase_	EC:2.7.1.16	NA	NA	NA	NA	NA
297	09100_Metabolism	09101_Carbohydrate_metabolism	00040_Pentose_and_glucuronate_interconversions_	PATH:ko00040	K00854	xylB,_XYLB;_xylulokinase_	EC:2.7.1.17	NA	NA	NA	NA	NA
298	09100_Metabolism	09101_Carbohydrate_metabolism	00040_Pentose_and_glucuronate_interconversions_	PATH:ko00040	K01805	xylA;_xylose_isomerase_	EC:5.3.1.5	NA	NA	NA	NA	NA
299	09100_Metabolism	09101_Carbohydrate_metabolism	00040_Pentose_and_glucuronate_interconversions_	PATH:ko00040	K00011	AKR1B;_aldehyde_reductase_	EC:1.1.1.21	NA	NA	NA	NA	NA
300	09100_Metabolism	09101_Carbohydrate_metabolism	00040_Pentose_and_glucuronate_interconversions_	PATH:ko00040	K00594	xyoA,_aldO;_alditol_oxidase_	EC:1.1.3.41	NA	NA	NA	NA	NA
301	09100_Metabolism	09101_Carbohydrate_metabolism	00040_Pentose_and_glucuronate_interconversions_	PATH:ko00040	K17743	XR;_D-xylose_reductase_	EC:1.1.1.307	NA	NA	NA	NA	NA
302	09100_Metabolism	09101_Carbohydrate_metabolism	00040_Pentose_and_glucuronate_interconversions_	PATH:ko00040	K03331	DCXR;_L-xylulose_reductase_	EC:1.1.1.10	NA	NA	NA	NA	NA
303	09100_Metabolism	09101_Carbohydrate_metabolism	00040_Pentose_and_glucuronate_interconversions_	PATH:ko00040	K01820	rhaA;_L-rhamnose_isomerase_/_sugar_isomerase_	EC:5.3.1.14	EC:5.3.1.-	NA	NA	NA	NA
304	09100_Metabolism	09101_Carbohydrate_metabolism	00040_Pentose_and_glucuronate_interconversions_	PATH:ko00040	K00848	rhaB;_rhamnulokinase_	EC:2.7.1.5	NA	NA	NA	NA	NA
305	09100_Metabolism	09101_Carbohydrate_metabolism	00040_Pentose_and_glucuronate_interconversions_	PATH:ko00040	K01629	rhaD;_rhamnulose-1-phosphate_aldolase_	EC:4.1.2.19	NA	NA	NA	NA	NA
306	09100_Metabolism	09101_Carbohydrate_metabolism	00040_Pentose_and_glucuronate_interconversions_	PATH:ko00040	K17738	ARD;_D-arabinitol_2-dehydrogenase_	EC:1.1.1.250	NA	NA	NA	NA	NA
307	09100_Metabolism	09101_Carbohydrate_metabolism	00040_Pentose_and_glucuronate_interconversions_	PATH:ko00040	K17818	ARD1;_D-arabinitol_dehydrogenase_(NADP+)_	EC:1.1.1.287	NA	NA	NA	NA	NA
308	09100_Metabolism	09101_Carbohydrate_metabolism	00040_Pentose_and_glucuronate_interconversions_	PATH:ko00040	K00007	dalD;_D-arabinitol_4-dehydrogenase_	EC:1.1.1.11	NA	NA	NA	NA	NA
309	09100_Metabolism	09101_Carbohydrate_metabolism	00040_Pentose_and_glucuronate_interconversions_	PATH:ko00040	K09988	lyxA;_D-lyxose_ketol-isomerase_	EC:5.3.1.15	NA	NA	NA	NA	NA
310	09100_Metabolism	09101_Carbohydrate_metabolism	00040_Pentose_and_glucuronate_interconversions_	PATH:ko00040	K05351	E1.1.1.9;_D-xylulose_reductase_	EC:1.1.1.9	NA	NA	NA	NA	NA
311	09100_Metabolism	09101_Carbohydrate_metabolism	00040_Pentose_and_glucuronate_interconversions_	PATH:ko00040	K00008	SORD,_gutB;_L-iditol_2-dehydrogenase_	EC:1.1.1.14	NA	NA	NA	NA	NA
312	09100_Metabolism	09101_Carbohydrate_metabolism	00040_Pentose_and_glucuronate_interconversions_	PATH:ko00040	K22185	xylB;_D-xylose_1-dehydrogenase_	EC:1.1.1.175	NA	NA	NA	NA	NA
313	09100_Metabolism	09101_Carbohydrate_metabolism	00040_Pentose_and_glucuronate_interconversions_	PATH:ko00040	K00078	DHDH;_dihydrodiol_dehydrogenase_/_D-xylose_1-dehydrogenase_(NADP)_	EC:1.3.1.20	EC:1.1.1.179	NA	NA	NA	NA
314	09100_Metabolism	09101_Carbohydrate_metabolism	00040_Pentose_and_glucuronate_interconversions_	PATH:ko00040	K14273	xdh;_D-xylose_1-dehydrogenase_(NADP+,_D-xylono-1,5-lactone-forming)_	EC:1.1.1.179	NA	NA	NA	NA	NA
315	09100_Metabolism	09101_Carbohydrate_metabolism	00040_Pentose_and_glucuronate_interconversions_	PATH:ko00040	K14274	xylC;_xylono-1,5-lactonase_	EC:3.1.1.110	NA	NA	NA	NA	NA
316	09100_Metabolism	09101_Carbohydrate_metabolism	00040_Pentose_and_glucuronate_interconversions_	PATH:ko00040	K24442	xacA;_D-xylose_1-dehydrogenase_(NADP+,_D-xylono-1,4-lactone-forming)_	EC:1.1.1.424	NA	NA	NA	NA	NA
317	09100_Metabolism	09101_Carbohydrate_metabolism	00040_Pentose_and_glucuronate_interconversions_	PATH:ko00040	K24443	xacC;_D-xylono/L-arabinono-1,4-lactonase_	EC:3.1.1.68	EC:3.1.1.15	NA	NA	NA	NA
318	09100_Metabolism	09101_Carbohydrate_metabolism	00040_Pentose_and_glucuronate_interconversions_	PATH:ko00040	K14275	xad;_D-xylonate_dehydratase_	EC:4.2.1.82	NA	NA	NA	NA	NA
319	09100_Metabolism	09101_Carbohydrate_metabolism	00040_Pentose_and_glucuronate_interconversions_	PATH:ko00040	K22186	xylD;_xylonate_dehydratase_	EC:4.2.1.82	NA	NA	NA	NA	NA
320	09100_Metabolism	09101_Carbohydrate_metabolism	00040_Pentose_and_glucuronate_interconversions_	PATH:ko00040	K22396	yjhG,_yagF;_xylonate_dehydratase_	EC:4.2.1.82	NA	NA	NA	NA	NA
321	09100_Metabolism	09101_Carbohydrate_metabolism	00040_Pentose_and_glucuronate_interconversions_	PATH:ko00040	K22397	yjhH,_yagE;_2-dehydro-3-deoxy-D-pentonate_aldolase_	EC:4.1.2.28	NA	NA	NA	NA	NA
322	09100_Metabolism	09101_Carbohydrate_metabolism	00040_Pentose_and_glucuronate_interconversions_	PATH:ko00040	K14259	kdxD;_2-dehydro-3-deoxy-D-arabinonate_dehydratase_	EC:4.2.1.141	NA	NA	NA	NA	NA
323	09100_Metabolism	09101_Carbohydrate_metabolism	00040_Pentose_and_glucuronate_interconversions_	PATH:ko00040	K13877	aldH;_2,5-dioxopentanoate_dehydrogenase_	EC:1.2.1.26	NA	NA	NA	NA	NA
324	09100_Metabolism	09101_Carbohydrate_metabolism	00040_Pentose_and_glucuronate_interconversions_	PATH:ko00040	K19588	dopDH;_2,5-dioxopentanoate_dehydrogenase_	EC:1.2.1.26	NA	NA	NA	NA	NA
325	09100_Metabolism	09101_Carbohydrate_metabolism	00040_Pentose_and_glucuronate_interconversions_	PATH:ko00040	K22187	xylA;_alpha-ketoglutaric_semialdehyde_dehydrogenase_	EC:1.2.1.-	NA	NA	NA	NA	NA
326	09100_Metabolism	09101_Carbohydrate_metabolism	00040_Pentose_and_glucuronate_interconversions_	PATH:ko00040	K00875	rbtK;_D-ribulokinase_	EC:2.7.1.47	NA	NA	NA	NA	NA
327	09100_Metabolism	09101_Carbohydrate_metabolism	00040_Pentose_and_glucuronate_interconversions_	PATH:ko00040	K22935	XK1,_psk;_D-ribulokinase_	EC:2.7.1.47	NA	NA	NA	NA	NA
328	09100_Metabolism	09101_Carbohydrate_metabolism	00040_Pentose_and_glucuronate_interconversions_	PATH:ko00040	K00039	rbtD;_ribitol_2-dehydrogenase_	EC:1.1.1.56	NA	NA	NA	NA	NA
329	09100_Metabolism	09101_Carbohydrate_metabolism	00040_Pentose_and_glucuronate_interconversions_	PATH:ko00040	K21680	E1.1.1.137;_ribulose-5-phosphate_2-dehydrogenase_	EC:1.1.1.137	NA	NA	NA	NA	NA
330	09100_Metabolism	09101_Carbohydrate_metabolism	00040_Pentose_and_glucuronate_interconversions_	PATH:ko00040	K05352	tarJ;_ribitol-5-phosphate_2-dehydrogenase_(NADP+)_	EC:1.1.1.405	NA	NA	NA	NA	NA
331	09100_Metabolism	09101_Carbohydrate_metabolism	00040_Pentose_and_glucuronate_interconversions_	PATH:ko00040	K21681	bcs1;_ribitol-5-phosphate_2-dehydrogenase_(NADP+)_/_D-ribitol-5-phosphate_cytidylyltransferase_	EC:1.1.1.405	EC:2.7.7.40	NA	NA	NA	NA
332	09100_Metabolism	09101_Carbohydrate_metabolism	00040_Pentose_and_glucuronate_interconversions_	PATH:ko00040	K21030	tarI;_D-ribitol-5-phosphate_cytidylyltransferase_	EC:2.7.7.40	NA	NA	NA	NA	NA
333	09100_Metabolism	09101_Carbohydrate_metabolism	00040_Pentose_and_glucuronate_interconversions_	PATH:ko00040	K21031	ISPD;_D-ribitol-5-phosphate_cytidylyltransferase_	EC:2.7.7.40	NA	NA	NA	NA	NA
334	09100_Metabolism	09101_Carbohydrate_metabolism	00051_Fructose_and_mannose_metabolism_	PATH:ko00051	K01218	gmuG;_mannan_endo-1,4-beta-mannosidase_	EC:3.2.1.78	NA	NA	NA	NA	NA
335	09100_Metabolism	09101_Carbohydrate_metabolism	00051_Fructose_and_mannose_metabolism_	PATH:ko00051	K19355	MAN;_mannan_endo-1,4-beta-mannosidase_	EC:3.2.1.78	NA	NA	NA	NA	NA
336	09100_Metabolism	09101_Carbohydrate_metabolism	00051_Fructose_and_mannose_metabolism_	PATH:ko00051	K00847	E2.7.1.4,_scrK;_fructokinase_	EC:2.7.1.4	NA	NA	NA	NA	NA
337	09100_Metabolism	09101_Carbohydrate_metabolism	00051_Fructose_and_mannose_metabolism_	PATH:ko00051	K01809	manA,_MPI;_mannose-6-phosphate_isomerase_	EC:5.3.1.8	NA	NA	NA	NA	NA
338	09100_Metabolism	09101_Carbohydrate_metabolism	00051_Fructose_and_mannose_metabolism_	PATH:ko00051	K15916	pgi-pmi;_glucose/mannose-6-phosphate_isomerase_	EC:5.3.1.9	EC:5.3.1.8	NA	NA	NA	NA
339	09100_Metabolism	09101_Carbohydrate_metabolism	00051_Fructose_and_mannose_metabolism_	PATH:ko00051	K16011	algA,_xanB,_rfbA,_wbpW,_pslB;_mannose-1-phosphate_guanylyltransferase_/_mannose-6-phosphate_isomerase_	EC:2.7.7.13	EC:5.3.1.8	NA	NA	NA	NA
340	09100_Metabolism	09101_Carbohydrate_metabolism	00051_Fructose_and_mannose_metabolism_	PATH:ko00051	K17497	PMM;_phosphomannomutase_	EC:5.4.2.8	NA	NA	NA	NA	NA
341	09100_Metabolism	09101_Carbohydrate_metabolism	00051_Fructose_and_mannose_metabolism_	PATH:ko00051	K01840	manB;_phosphomannomutase_	EC:5.4.2.8	NA	NA	NA	NA	NA
342	09100_Metabolism	09101_Carbohydrate_metabolism	00051_Fructose_and_mannose_metabolism_	PATH:ko00051	K15778	pmm-pgm;_phosphomannomutase_/_phosphoglucomutase_	EC:5.4.2.8	EC:5.4.2.2	NA	NA	NA	NA
343	09100_Metabolism	09101_Carbohydrate_metabolism	00051_Fructose_and_mannose_metabolism_	PATH:ko00051	K16881	K16881;_mannose-1-phosphate_guanylyltransferase_/_phosphomannomutase_	EC:2.7.7.13	EC:5.4.2.8	NA	NA	NA	NA
344	09100_Metabolism	09101_Carbohydrate_metabolism	00051_Fructose_and_mannose_metabolism_	PATH:ko00051	K00971	manC,_cpsB;_mannose-1-phosphate_guanylyltransferase_	EC:2.7.7.13	NA	NA	NA	NA	NA
345	09100_Metabolism	09101_Carbohydrate_metabolism	00051_Fructose_and_mannose_metabolism_	PATH:ko00051	K00966	GMPP;_mannose-1-phosphate_guanylyltransferase_	EC:2.7.7.13	NA	NA	NA	NA	NA
346	09100_Metabolism	09101_Carbohydrate_metabolism	00051_Fructose_and_mannose_metabolism_	PATH:ko00051	K01711	gmd,_GMDS;_GDPmannose_4,6-dehydratase_	EC:4.2.1.47	NA	NA	NA	NA	NA
347	09100_Metabolism	09101_Carbohydrate_metabolism	00051_Fructose_and_mannose_metabolism_	PATH:ko00051	K02377	TSTA3,_fcl;_GDP-L-fucose_synthase_	EC:1.1.1.271	NA	NA	NA	NA	NA
348	09100_Metabolism	09101_Carbohydrate_metabolism	00051_Fructose_and_mannose_metabolism_	PATH:ko00051	K00976	FPGT;_fucose-1-phosphate_guanylyltransferase_	EC:2.7.7.30	NA	NA	NA	NA	NA
349	09100_Metabolism	09101_Carbohydrate_metabolism	00051_Fructose_and_mannose_metabolism_	PATH:ko00051	K18447	NUDX14;_ADP-sugar_diphosphatase_	EC:3.6.1.21	NA	NA	NA	NA	NA
350	09100_Metabolism	09101_Carbohydrate_metabolism	00051_Fructose_and_mannose_metabolism_	PATH:ko00051	K05305	FUK;_fucokinase_	EC:2.7.1.52	NA	NA	NA	NA	NA
351	09100_Metabolism	09101_Carbohydrate_metabolism	00051_Fructose_and_mannose_metabolism_	PATH:ko00051	K01818	fucI;_L-fucose/D-arabinose_isomerase_	EC:5.3.1.25	EC:5.3.1.3	NA	NA	NA	NA
352	09100_Metabolism	09101_Carbohydrate_metabolism	00051_Fructose_and_mannose_metabolism_	PATH:ko00051	K00879	fucK;_L-fuculokinase_	EC:2.7.1.51	NA	NA	NA	NA	NA
353	09100_Metabolism	09101_Carbohydrate_metabolism	00051_Fructose_and_mannose_metabolism_	PATH:ko00051	K01628	fucA;_L-fuculose-phosphate_aldolase_	EC:4.1.2.17	NA	NA	NA	NA	NA
354	09100_Metabolism	09101_Carbohydrate_metabolism	00051_Fructose_and_mannose_metabolism_	PATH:ko00051	K00064	E1.1.1.122;_D-threo-aldose_1-dehydrogenase_	EC:1.1.1.122	NA	NA	NA	NA	NA
355	09100_Metabolism	09101_Carbohydrate_metabolism	00051_Fructose_and_mannose_metabolism_	PATH:ko00051	K18333	K18333;_L-fucose_dehydrogenase	non_defined_EC	NA	NA	NA	NA	NA
356	09100_Metabolism	09101_Carbohydrate_metabolism	00051_Fructose_and_mannose_metabolism_	PATH:ko00051	K07046	K07046;_L-fuconolactonase_	EC:3.1.1.-	NA	NA	NA	NA	NA
357	09100_Metabolism	09101_Carbohydrate_metabolism	00051_Fructose_and_mannose_metabolism_	PATH:ko00051	K18334	fucD;_L-fuconate_dehydratase_	EC:4.2.1.68	NA	NA	NA	NA	NA
358	09100_Metabolism	09101_Carbohydrate_metabolism	00051_Fructose_and_mannose_metabolism_	PATH:ko00051	K18335	K18335;_2-keto-3-deoxy-L-fuconate_dehydrogenase_	EC:1.1.1.-	NA	NA	NA	NA	NA
359	09100_Metabolism	09101_Carbohydrate_metabolism	00051_Fructose_and_mannose_metabolism_	PATH:ko00051	K18336	lra6;_2,4-didehydro-3-deoxy-L-rhamnonate_hydrolase_	EC:3.7.1.26	NA	NA	NA	NA	NA
360	09100_Metabolism	09101_Carbohydrate_metabolism	00051_Fructose_and_mannose_metabolism_	PATH:ko00051	K18337	LRA1;_L-rhamnose_1-dehydrogenase_	EC:1.1.1.378	EC:1.1.1.377	EC:1.1.1.173	NA	NA	NA
361	09100_Metabolism	09101_Carbohydrate_metabolism	00051_Fructose_and_mannose_metabolism_	PATH:ko00051	K18338	LRA2;_L-rhamnono-1,4-lactonase_	EC:3.1.1.65	NA	NA	NA	NA	NA
362	09100_Metabolism	09101_Carbohydrate_metabolism	00051_Fructose_and_mannose_metabolism_	PATH:ko00051	K12661	LRA3,_rhmD;_L-rhamnonate_dehydratase_	EC:4.2.1.90	NA	NA	NA	NA	NA
363	09100_Metabolism	09101_Carbohydrate_metabolism	00051_Fructose_and_mannose_metabolism_	PATH:ko00051	K18339	LRA4;_2-keto-3-deoxy-L-rhamnonate_aldolase_	EC:4.1.2.53	NA	NA	NA	NA	NA
364	09100_Metabolism	09101_Carbohydrate_metabolism	00051_Fructose_and_mannose_metabolism_	PATH:ko00051	K12660	rhmA;_2-dehydro-3-deoxy-L-rhamnonate_aldolase_	EC:4.1.2.53	NA	NA	NA	NA	NA
365	09100_Metabolism	09101_Carbohydrate_metabolism	00051_Fructose_and_mannose_metabolism_	PATH:ko00051	K01813	rhaA;_L-rhamnose_isomerase_	EC:5.3.1.14	NA	NA	NA	NA	NA
366	09100_Metabolism	09101_Carbohydrate_metabolism	00051_Fructose_and_mannose_metabolism_	PATH:ko00051	K21883	lra5;_2-dehydro-3-deoxy-L-rhamnonate_dehydrogenase_(NAD+)_	EC:1.1.1.401	NA	NA	NA	NA	NA
367	09100_Metabolism	09101_Carbohydrate_metabolism	00051_Fructose_and_mannose_metabolism_	PATH:ko00051	K01820	rhaA;_L-rhamnose_isomerase_/_sugar_isomerase_	EC:5.3.1.14	EC:5.3.1.-	NA	NA	NA	NA
368	09100_Metabolism	09101_Carbohydrate_metabolism	00051_Fructose_and_mannose_metabolism_	PATH:ko00051	K00848	rhaB;_rhamnulokinase_	EC:2.7.1.5	NA	NA	NA	NA	NA
369	09100_Metabolism	09101_Carbohydrate_metabolism	00051_Fructose_and_mannose_metabolism_	PATH:ko00051	K01629	rhaD;_rhamnulose-1-phosphate_aldolase_	EC:4.1.2.19	NA	NA	NA	NA	NA
370	09100_Metabolism	09101_Carbohydrate_metabolism	00051_Fructose_and_mannose_metabolism_	PATH:ko00051	K05947	E2.4.1.217;_mannosyl-3-phosphoglycerate_synthase_	EC:2.4.1.217	NA	NA	NA	NA	NA
371	09100_Metabolism	09101_Carbohydrate_metabolism	00051_Fructose_and_mannose_metabolism_	PATH:ko00051	K07026	E3.1.3.70;_mannosyl-3-phosphoglycerate_phosphatase_	EC:3.1.3.70	NA	NA	NA	NA	NA
372	09100_Metabolism	09101_Carbohydrate_metabolism	00051_Fructose_and_mannose_metabolism_	PATH:ko00051	K18818	mgs;_mannosylglycerate_synthase_	EC:2.4.1.269	NA	NA	NA	NA	NA
373	09100_Metabolism	09101_Carbohydrate_metabolism	00051_Fructose_and_mannose_metabolism_	PATH:ko00051	K00844	HK;_hexokinase_	EC:2.7.1.1	NA	NA	NA	NA	NA
374	09100_Metabolism	09101_Carbohydrate_metabolism	00051_Fructose_and_mannose_metabolism_	PATH:ko00051	K24182	PFK9;_6-phosphofructokinase_	EC:2.7.1.11	NA	NA	NA	NA	NA
375	09100_Metabolism	09101_Carbohydrate_metabolism	00051_Fructose_and_mannose_metabolism_	PATH:ko00051	K00850	pfkA,_PFK;_6-phosphofructokinase_1_	EC:2.7.1.11	NA	NA	NA	NA	NA
376	09100_Metabolism	09101_Carbohydrate_metabolism	00051_Fructose_and_mannose_metabolism_	PATH:ko00051	K16370	pfkB;_6-phosphofructokinase_2_	EC:2.7.1.11	NA	NA	NA	NA	NA
377	09100_Metabolism	09101_Carbohydrate_metabolism	00051_Fructose_and_mannose_metabolism_	PATH:ko00051	K21071	pfk,_pfp;_ATP-dependent_phosphofructokinase_/_diphosphate-dependent_phosphofructokinase_	EC:2.7.1.11	EC:2.7.1.90	NA	NA	NA	NA
378	09100_Metabolism	09101_Carbohydrate_metabolism	00051_Fructose_and_mannose_metabolism_	PATH:ko00051	K00895	pfp,_PFP;_diphosphate-dependent_phosphofructokinase_	EC:2.7.1.90	NA	NA	NA	NA	NA
379	09100_Metabolism	09101_Carbohydrate_metabolism	00051_Fructose_and_mannose_metabolism_	PATH:ko00051	K03841	FBP,_fbp;_fructose-1,6-bisphosphatase_I_	EC:3.1.3.11	NA	NA	NA	NA	NA
380	09100_Metabolism	09101_Carbohydrate_metabolism	00051_Fructose_and_mannose_metabolism_	PATH:ko00051	K02446	glpX;_fructose-1,6-bisphosphatase_II_	EC:3.1.3.11	NA	NA	NA	NA	NA
381	09100_Metabolism	09101_Carbohydrate_metabolism	00051_Fructose_and_mannose_metabolism_	PATH:ko00051	K11532	glpX-SEBP;_fructose-1,6-bisphosphatase_II_/_sedoheptulose-1,7-bisphosphatase_	EC:3.1.3.11	EC:3.1.3.37	NA	NA	NA	NA
382	09100_Metabolism	09101_Carbohydrate_metabolism	00051_Fructose_and_mannose_metabolism_	PATH:ko00051	K01086	fbp-SEBP;_fructose-1,6-bisphosphatase_I_/_sedoheptulose-1,7-bisphosphatase_	EC:3.1.3.11	EC:3.1.3.37	NA	NA	NA	NA
383	09100_Metabolism	09101_Carbohydrate_metabolism	00051_Fructose_and_mannose_metabolism_	PATH:ko00051	K04041	fbp3;_fructose-1,6-bisphosphatase_III_	EC:3.1.3.11	NA	NA	NA	NA	NA
384	09100_Metabolism	09101_Carbohydrate_metabolism	00051_Fructose_and_mannose_metabolism_	PATH:ko00051	K19028	PFKFB1;_6-phosphofructo-2-kinase_/_fructose-2,6-biphosphatase_1_	EC:2.7.1.105	EC:3.1.3.46	NA	NA	NA	NA
385	09100_Metabolism	09101_Carbohydrate_metabolism	00051_Fructose_and_mannose_metabolism_	PATH:ko00051	K19029	PFKFB2;_6-phosphofructo-2-kinase_/_fructose-2,6-biphosphatase_2_	EC:2.7.1.105	EC:3.1.3.46	NA	NA	NA	NA
386	09100_Metabolism	09101_Carbohydrate_metabolism	00051_Fructose_and_mannose_metabolism_	PATH:ko00051	K01103	PFKFB3;_6-phosphofructo-2-kinase_/_fructose-2,6-biphosphatase_3_	EC:2.7.1.105	EC:3.1.3.46	NA	NA	NA	NA
387	09100_Metabolism	09101_Carbohydrate_metabolism	00051_Fructose_and_mannose_metabolism_	PATH:ko00051	K19030	PFKFB4;_6-phosphofructo-2-kinase_/_fructose-2,6-biphosphatase_4_	EC:2.7.1.105	EC:3.1.3.46	NA	NA	NA	NA
388	09100_Metabolism	09101_Carbohydrate_metabolism	00051_Fructose_and_mannose_metabolism_	PATH:ko00051	K00900	E2.7.1.105,_PFK;_6-phosphofructo-2-kinase_	EC:2.7.1.105	NA	NA	NA	NA	NA
389	09100_Metabolism	09101_Carbohydrate_metabolism	00051_Fructose_and_mannose_metabolism_	PATH:ko00051	K14634	TIGAR;_fructose-2,6-bisphosphatase_	EC:3.1.3.46	NA	NA	NA	NA	NA
390	09100_Metabolism	09101_Carbohydrate_metabolism	00051_Fructose_and_mannose_metabolism_	PATH:ko00051	K00009	mtlD;_mannitol-1-phosphate_5-dehydrogenase_	EC:1.1.1.17	NA	NA	NA	NA	NA
391	09100_Metabolism	09101_Carbohydrate_metabolism	00051_Fructose_and_mannose_metabolism_	PATH:ko00051	K00068	srlD;_sorbitol-6-phosphate_2-dehydrogenase_	EC:1.1.1.140	NA	NA	NA	NA	NA
392	09100_Metabolism	09101_Carbohydrate_metabolism	00051_Fructose_and_mannose_metabolism_	PATH:ko00051	K19956	sorE;_L-sorbose_1-phosphate_reductase_	EC:1.1.1.-	NA	NA	NA	NA	NA
393	09100_Metabolism	09101_Carbohydrate_metabolism	00051_Fructose_and_mannose_metabolism_	PATH:ko00051	K00846	KHK;_ketohexokinase_	EC:2.7.1.3	NA	NA	NA	NA	NA
394	09100_Metabolism	09101_Carbohydrate_metabolism	00051_Fructose_and_mannose_metabolism_	PATH:ko00051	K00882	fruK;_1-phosphofructokinase_	EC:2.7.1.56	NA	NA	NA	NA	NA
395	09100_Metabolism	09101_Carbohydrate_metabolism	00051_Fructose_and_mannose_metabolism_	PATH:ko00051	K00008	SORD,_gutB;_L-iditol_2-dehydrogenase_	EC:1.1.1.14	NA	NA	NA	NA	NA
396	09100_Metabolism	09101_Carbohydrate_metabolism	00051_Fructose_and_mannose_metabolism_	PATH:ko00051	K00011	AKR1B;_aldehyde_reductase_	EC:1.1.1.21	NA	NA	NA	NA	NA
397	09100_Metabolism	09101_Carbohydrate_metabolism	00051_Fructose_and_mannose_metabolism_	PATH:ko00051	K00594	xyoA,_aldO;_alditol_oxidase_	EC:1.1.3.41	NA	NA	NA	NA	NA
398	09100_Metabolism	09101_Carbohydrate_metabolism	00051_Fructose_and_mannose_metabolism_	PATH:ko00051	K01805	xylA;_xylose_isomerase_	EC:5.3.1.5	NA	NA	NA	NA	NA
399	09100_Metabolism	09101_Carbohydrate_metabolism	00051_Fructose_and_mannose_metabolism_	PATH:ko00051	K08261	E1.1.99.21;_D-sorbitol_dehydrogenase_(acceptor)_	EC:1.1.99.21	NA	NA	NA	NA	NA
400	09100_Metabolism	09101_Carbohydrate_metabolism	00051_Fructose_and_mannose_metabolism_	PATH:ko00051	K17742	SOU1;_sorbose_reductase_	EC:1.1.1.289	NA	NA	NA	NA	NA
401	09100_Metabolism	09101_Carbohydrate_metabolism	00051_Fructose_and_mannose_metabolism_	PATH:ko00051	K19633	sr;_sorbose_reductase_	EC:1.1.1.289	NA	NA	NA	NA	NA
402	09100_Metabolism	09101_Carbohydrate_metabolism	00051_Fructose_and_mannose_metabolism_	PATH:ko00051	K00045	E1.1.1.67,_mtlK;_mannitol_2-dehydrogenase_	EC:1.1.1.67	NA	NA	NA	NA	NA
403	09100_Metabolism	09101_Carbohydrate_metabolism	00051_Fructose_and_mannose_metabolism_	PATH:ko00051	K00007	dalD;_D-arabinitol_4-dehydrogenase_	EC:1.1.1.11	NA	NA	NA	NA	NA
404	09100_Metabolism	09101_Carbohydrate_metabolism	00051_Fructose_and_mannose_metabolism_	PATH:ko00051	K00066	algD;_GDP-mannose_6-dehydrogenase_	EC:1.1.1.132	NA	NA	NA	NA	NA
405	09100_Metabolism	09101_Carbohydrate_metabolism	00051_Fructose_and_mannose_metabolism_	PATH:ko00051	K19290	alg8;_mannuronan_synthase_	EC:2.4.1.33	NA	NA	NA	NA	NA
406	09100_Metabolism	09101_Carbohydrate_metabolism	00051_Fructose_and_mannose_metabolism_	PATH:ko00051	K19291	alg44;_mannuronan_synthase_	EC:2.4.1.33	NA	NA	NA	NA	NA
407	09100_Metabolism	09101_Carbohydrate_metabolism	00051_Fructose_and_mannose_metabolism_	PATH:ko00051	K01795	algG;_mannuronan_5-epimerase_	EC:5.1.3.37	NA	NA	NA	NA	NA
408	09100_Metabolism	09101_Carbohydrate_metabolism	00051_Fructose_and_mannose_metabolism_	PATH:ko00051	K01729	algL;_poly(beta-D-mannuronate)_lyase_	EC:4.2.2.3	NA	NA	NA	NA	NA
409	09100_Metabolism	09101_Carbohydrate_metabolism	00051_Fructose_and_mannose_metabolism_	PATH:ko00051	K01623	ALDO;_fructose-bisphosphate_aldolase,_class_I_	EC:4.1.2.13	NA	NA	NA	NA	NA
410	09100_Metabolism	09101_Carbohydrate_metabolism	00051_Fructose_and_mannose_metabolism_	PATH:ko00051	K11645	fbaB;_fructose-bisphosphate_aldolase,_class_I_	EC:4.1.2.13	NA	NA	NA	NA	NA
411	09100_Metabolism	09101_Carbohydrate_metabolism	00051_Fructose_and_mannose_metabolism_	PATH:ko00051	K01624	FBA,_fbaA;_fructose-bisphosphate_aldolase,_class_II_	EC:4.1.2.13	NA	NA	NA	NA	NA
412	09100_Metabolism	09101_Carbohydrate_metabolism	00051_Fructose_and_mannose_metabolism_	PATH:ko00051	K01622	K01622;_fructose_1,6-bisphosphate_aldolase/phosphatase_	EC:4.1.2.13	EC:3.1.3.11	NA	NA	NA	NA
413	09100_Metabolism	09101_Carbohydrate_metabolism	00051_Fructose_and_mannose_metabolism_	PATH:ko00051	K16305	K16305;_fructose-bisphosphate_aldolase_/_6-deoxy-5-ketofructose_1-phosphate_synthase_	EC:4.1.2.13	EC:2.2.1.11	NA	NA	NA	NA
414	09100_Metabolism	09101_Carbohydrate_metabolism	00051_Fructose_and_mannose_metabolism_	PATH:ko00051	K16306	K16306;_fructose-bisphosphate_aldolase_/_2-amino-3,7-dideoxy-D-threo-hept-6-ulosonate_synthase_	EC:4.1.2.13	EC:2.2.1.10	NA	NA	NA	NA
415	09100_Metabolism	09101_Carbohydrate_metabolism	00051_Fructose_and_mannose_metabolism_	PATH:ko00051	K01803	TPI,_tpiA;_triosephosphate_isomerase_(TIM)_	EC:5.3.1.1	NA	NA	NA	NA	NA
416	09100_Metabolism	09101_Carbohydrate_metabolism	00051_Fructose_and_mannose_metabolism_	PATH:ko00051	K00863	DAK,_TKFC;_triose/dihydroxyacetone_kinase_/_FAD-AMP_lyase_(cyclizing)_	EC:2.7.1.28	EC:2.7.1.29	EC:4.6.1.15	NA	NA	NA
417	09100_Metabolism	09101_Carbohydrate_metabolism	00051_Fructose_and_mannose_metabolism_	PATH:ko00051	K03332	fruA;_fructan_beta-fructosidase_	EC:3.2.1.80	NA	NA	NA	NA	NA
418	09100_Metabolism	09101_Carbohydrate_metabolism	00051_Fructose_and_mannose_metabolism_	PATH:ko00051	K22252	tld;_GDP-6-deoxy-D-talose_4-dehydrogenase_	EC:1.1.1.135	NA	NA	NA	NA	NA
419	09100_Metabolism	09101_Carbohydrate_metabolism	00051_Fructose_and_mannose_metabolism_	PATH:ko00051	K15856	rmd;_GDP-4-dehydro-6-deoxy-D-mannose_reductase_	EC:1.1.1.281	NA	NA	NA	NA	NA
420	09100_Metabolism	09101_Carbohydrate_metabolism	00051_Fructose_and_mannose_metabolism_	PATH:ko00051	K00881	alsK;_allose_kinase_	EC:2.7.1.55	NA	NA	NA	NA	NA
421	09100_Metabolism	09101_Carbohydrate_metabolism	00051_Fructose_and_mannose_metabolism_	PATH:ko00051	K01808	rpiB;_ribose_5-phosphate_isomerase_B_	EC:5.3.1.6	NA	NA	NA	NA	NA
422	09100_Metabolism	09101_Carbohydrate_metabolism	00051_Fructose_and_mannose_metabolism_	PATH:ko00051	K17195	alsE;_D-allulose-6-phosphate_3-epimerase_	EC:5.1.3.-	NA	NA	NA	NA	NA
423	09100_Metabolism	09101_Carbohydrate_metabolism	00051_Fructose_and_mannose_metabolism_	PATH:ko00051	K02768	fruB;_fructose_PTS_system_EIIA_component_	EC:2.7.1.202	NA	NA	NA	NA	NA
424	09100_Metabolism	09101_Carbohydrate_metabolism	00051_Fructose_and_mannose_metabolism_	PATH:ko00051	K02769	fruAb;_fructose_PTS_system_EIIB_component_	EC:2.7.1.202	NA	NA	NA	NA	NA
425	09100_Metabolism	09101_Carbohydrate_metabolism	00051_Fructose_and_mannose_metabolism_	PATH:ko00051	K02770	fruA;_fructose_PTS_system_EIIBC_or_EIIC_component_	EC:2.7.1.202	NA	NA	NA	NA	NA
426	09100_Metabolism	09101_Carbohydrate_metabolism	00051_Fructose_and_mannose_metabolism_	PATH:ko00051	K11194	levD;_fructose_PTS_system_EIIA_component_	EC:2.7.1.202	NA	NA	NA	NA	NA
427	09100_Metabolism	09101_Carbohydrate_metabolism	00051_Fructose_and_mannose_metabolism_	PATH:ko00051	K11195	levE;_fructose_PTS_system_EIIB_component_	EC:2.7.1.202	NA	NA	NA	NA	NA
428	09100_Metabolism	09101_Carbohydrate_metabolism	00051_Fructose_and_mannose_metabolism_	PATH:ko00051	K11196	levF;_fructose_PTS_system_EIIC_component	non_defined_EC	NA	NA	NA	NA	NA
429	09100_Metabolism	09101_Carbohydrate_metabolism	00051_Fructose_and_mannose_metabolism_	PATH:ko00051	K02771	levG;_fructose_PTS_system_EIID_component	non_defined_EC	NA	NA	NA	NA	NA
430	09100_Metabolism	09101_Carbohydrate_metabolism	00051_Fructose_and_mannose_metabolism_	PATH:ko00051	K02793	manXa;_mannose_PTS_system_EIIA_component_	EC:2.7.1.191	NA	NA	NA	NA	NA
431	09100_Metabolism	09101_Carbohydrate_metabolism	00051_Fructose_and_mannose_metabolism_	PATH:ko00051	K02794	manX;_mannose_PTS_system_EIIAB_component_	EC:2.7.1.191	NA	NA	NA	NA	NA
432	09100_Metabolism	09101_Carbohydrate_metabolism	00051_Fructose_and_mannose_metabolism_	PATH:ko00051	K02795	manY;_mannose_PTS_system_EIIC_component	non_defined_EC	NA	NA	NA	NA	NA
433	09100_Metabolism	09101_Carbohydrate_metabolism	00051_Fructose_and_mannose_metabolism_	PATH:ko00051	K02796	manZ;_mannose_PTS_system_EIID_component	non_defined_EC	NA	NA	NA	NA	NA
434	09100_Metabolism	09101_Carbohydrate_metabolism	00051_Fructose_and_mannose_metabolism_	PATH:ko00051	K02798	cmtB;_mannitol_PTS_system_EIIA_component_	EC:2.7.1.197	NA	NA	NA	NA	NA
435	09100_Metabolism	09101_Carbohydrate_metabolism	00051_Fructose_and_mannose_metabolism_	PATH:ko00051	K02800	mtlA,_cmtA;_mannitol_PTS_system_EIICBA_or_EIICB_component_	EC:2.7.1.197	NA	NA	NA	NA	NA
436	09100_Metabolism	09101_Carbohydrate_metabolism	00051_Fructose_and_mannose_metabolism_	PATH:ko00051	K19270	hxpA;_mannitol-1-/sugar-/sorbitol-6-phosphatase_	EC:3.1.3.22	EC:3.1.3.23	EC:3.1.3.50	NA	NA	NA
437	09100_Metabolism	09101_Carbohydrate_metabolism	00051_Fructose_and_mannose_metabolism_	PATH:ko00051	K24204	hxpB;_mannitol-1-/sugar-/sorbitol-6-/2-deoxyglucose-6-phosphatase_	EC:3.1.3.22	EC:3.1.3.23	EC:3.1.3.50	EC:3.1.3.68	NA	NA
438	09100_Metabolism	09101_Carbohydrate_metabolism	00051_Fructose_and_mannose_metabolism_	PATH:ko00051	K02781	srlB;_glucitol/sorbitol_PTS_system_EIIA_component_	EC:2.7.1.198	NA	NA	NA	NA	NA
439	09100_Metabolism	09101_Carbohydrate_metabolism	00051_Fructose_and_mannose_metabolism_	PATH:ko00051	K02782	srlE;_glucitol/sorbitol_PTS_system_EIIB_component_	EC:2.7.1.198	NA	NA	NA	NA	NA
440	09100_Metabolism	09101_Carbohydrate_metabolism	00051_Fructose_and_mannose_metabolism_	PATH:ko00051	K02783	srlA;_glucitol/sorbitol_PTS_system_EIIC_component	non_defined_EC	NA	NA	NA	NA	NA
441	09100_Metabolism	09101_Carbohydrate_metabolism	00051_Fructose_and_mannose_metabolism_	PATH:ko00051	K02812	sorF,_sorA;_sorbose_PTS_system_EIIA_component_	EC:2.7.1.206	NA	NA	NA	NA	NA
442	09100_Metabolism	09101_Carbohydrate_metabolism	00051_Fructose_and_mannose_metabolism_	PATH:ko00051	K02813	sorB;_sorbose_PTS_system_EIIB_component_	EC:2.7.1.206	NA	NA	NA	NA	NA
443	09100_Metabolism	09101_Carbohydrate_metabolism	00051_Fructose_and_mannose_metabolism_	PATH:ko00051	K02814	sorA,_sorC;_sorbose_PTS_system_EIIC_component	non_defined_EC	NA	NA	NA	NA	NA
444	09100_Metabolism	09101_Carbohydrate_metabolism	00051_Fructose_and_mannose_metabolism_	PATH:ko00051	K02815	sorM,_sorD;_sorbose_PTS_system_EIID_component	non_defined_EC	NA	NA	NA	NA	NA
445	09100_Metabolism	09101_Carbohydrate_metabolism	00052_Galactose_metabolism_	PATH:ko00052	K01785	galM,_GALM;_aldose_1-epimerase_	EC:5.1.3.3	NA	NA	NA	NA	NA
446	09100_Metabolism	09101_Carbohydrate_metabolism	00052_Galactose_metabolism_	PATH:ko00052	K00849	galK;_galactokinase_	EC:2.7.1.6	NA	NA	NA	NA	NA
447	09100_Metabolism	09101_Carbohydrate_metabolism	00052_Galactose_metabolism_	PATH:ko00052	K00965	galT,_GALT;_UDPglucose--hexose-1-phosphate_uridylyltransferase_	EC:2.7.7.12	NA	NA	NA	NA	NA
448	09100_Metabolism	09101_Carbohydrate_metabolism	00052_Galactose_metabolism_	PATH:ko00052	K01784	galE,_GALE;_UDP-glucose_4-epimerase_	EC:5.1.3.2	NA	NA	NA	NA	NA
449	09100_Metabolism	09101_Carbohydrate_metabolism	00052_Galactose_metabolism_	PATH:ko00052	K17716	capD;_UDP-glucose_4-epimerase_	EC:5.1.3.2	NA	NA	NA	NA	NA
450	09100_Metabolism	09101_Carbohydrate_metabolism	00052_Galactose_metabolism_	PATH:ko00052	K00963	UGP2,_galU,_galF;_UTP--glucose-1-phosphate_uridylyltransferase_	EC:2.7.7.9	NA	NA	NA	NA	NA
451	09100_Metabolism	09101_Carbohydrate_metabolism	00052_Galactose_metabolism_	PATH:ko00052	K01835	pgm;_phosphoglucomutase_	EC:5.4.2.2	NA	NA	NA	NA	NA
452	09100_Metabolism	09101_Carbohydrate_metabolism	00052_Galactose_metabolism_	PATH:ko00052	K15778	pmm-pgm;_phosphomannomutase_/_phosphoglucomutase_	EC:5.4.2.8	EC:5.4.2.2	NA	NA	NA	NA
453	09100_Metabolism	09101_Carbohydrate_metabolism	00052_Galactose_metabolism_	PATH:ko00052	K15779	PGM2;_phosphoglucomutase_/_phosphopentomutase_	EC:5.4.2.2	EC:5.4.2.7	NA	NA	NA	NA
454	09100_Metabolism	09101_Carbohydrate_metabolism	00052_Galactose_metabolism_	PATH:ko00052	K00844	HK;_hexokinase_	EC:2.7.1.1	NA	NA	NA	NA	NA
455	09100_Metabolism	09101_Carbohydrate_metabolism	00052_Galactose_metabolism_	PATH:ko00052	K12407	GCK;_glucokinase_	EC:2.7.1.2	NA	NA	NA	NA	NA
456	09100_Metabolism	09101_Carbohydrate_metabolism	00052_Galactose_metabolism_	PATH:ko00052	K00845	glk;_glucokinase_	EC:2.7.1.2	NA	NA	NA	NA	NA
457	09100_Metabolism	09101_Carbohydrate_metabolism	00052_Galactose_metabolism_	PATH:ko00052	K01084	G6PC;_glucose-6-phosphatase_	EC:3.1.3.9	NA	NA	NA	NA	NA
458	09100_Metabolism	09101_Carbohydrate_metabolism	00052_Galactose_metabolism_	PATH:ko00052	K01190	lacZ;_beta-galactosidase_	EC:3.2.1.23	NA	NA	NA	NA	NA
459	09100_Metabolism	09101_Carbohydrate_metabolism	00052_Galactose_metabolism_	PATH:ko00052	K12111	ebgA;_evolved_beta-galactosidase_subunit_alpha_	EC:3.2.1.23	NA	NA	NA	NA	NA
460	09100_Metabolism	09101_Carbohydrate_metabolism	00052_Galactose_metabolism_	PATH:ko00052	K12112	ebgC;_evolved_beta-galactosidase_subunit_beta	non_defined_EC	NA	NA	NA	NA	NA
461	09100_Metabolism	09101_Carbohydrate_metabolism	00052_Galactose_metabolism_	PATH:ko00052	K12308	bgaB,_lacA;_beta-galactosidase_	EC:3.2.1.23	NA	NA	NA	NA	NA
462	09100_Metabolism	09101_Carbohydrate_metabolism	00052_Galactose_metabolism_	PATH:ko00052	K12309	GLB1,_ELNR1;_beta-galactosidase_	EC:3.2.1.23	NA	NA	NA	NA	NA
463	09100_Metabolism	09101_Carbohydrate_metabolism	00052_Galactose_metabolism_	PATH:ko00052	K01229	LCT;_lactase-phlorizin_hydrolase_	EC:3.2.1.108	EC:3.2.1.62	NA	NA	NA	NA
464	09100_Metabolism	09101_Carbohydrate_metabolism	00052_Galactose_metabolism_	PATH:ko00052	K00704	LALBA;_alpha-lactalbumin_	EC:2.4.1.22	NA	NA	NA	NA	NA
465	09100_Metabolism	09101_Carbohydrate_metabolism	00052_Galactose_metabolism_	PATH:ko00052	K07966	B4GALT1;_beta-1,4-galactosyltransferase_1_	EC:2.4.1.22	EC:2.4.1.90	EC:2.4.1.38	EC:2.4.1.-	NA	NA
466	09100_Metabolism	09101_Carbohydrate_metabolism	00052_Galactose_metabolism_	PATH:ko00052	K07967	B4GALT2;_beta-1,4-galactosyltransferase_2_	EC:2.4.1.22	EC:2.4.1.90	EC:2.4.1.38	EC:2.4.1.-	NA	NA
467	09100_Metabolism	09101_Carbohydrate_metabolism	00052_Galactose_metabolism_	PATH:ko00052	K12447	USP;_UDP-sugar_pyrophosphorylase_	EC:2.7.7.64	NA	NA	NA	NA	NA
468	09100_Metabolism	09101_Carbohydrate_metabolism	00052_Galactose_metabolism_	PATH:ko00052	K01854	glf;_UDP-galactopyranose_mutase_	EC:5.4.99.9	NA	NA	NA	NA	NA
469	09100_Metabolism	09101_Carbohydrate_metabolism	00052_Galactose_metabolism_	PATH:ko00052	K18819	GOLS;_inositol_3-alpha-galactosyltransferase_	EC:2.4.1.123	NA	NA	NA	NA	NA
470	09100_Metabolism	09101_Carbohydrate_metabolism	00052_Galactose_metabolism_	PATH:ko00052	K06617	E2.4.1.82;_raffinose_synthase_	EC:2.4.1.82	NA	NA	NA	NA	NA
471	09100_Metabolism	09101_Carbohydrate_metabolism	00052_Galactose_metabolism_	PATH:ko00052	K01189	GLA;_alpha-galactosidase_	EC:3.2.1.22	NA	NA	NA	NA	NA
472	09100_Metabolism	09101_Carbohydrate_metabolism	00052_Galactose_metabolism_	PATH:ko00052	K07406	melA;_alpha-galactosidase_	EC:3.2.1.22	NA	NA	NA	NA	NA
473	09100_Metabolism	09101_Carbohydrate_metabolism	00052_Galactose_metabolism_	PATH:ko00052	K07407	E3.2.1.22B,_galA,_rafA;_alpha-galactosidase_	EC:3.2.1.22	NA	NA	NA	NA	NA
474	09100_Metabolism	09101_Carbohydrate_metabolism	00052_Galactose_metabolism_	PATH:ko00052	K00011	AKR1B;_aldehyde_reductase_	EC:1.1.1.21	NA	NA	NA	NA	NA
475	09100_Metabolism	09101_Carbohydrate_metabolism	00052_Galactose_metabolism_	PATH:ko00052	K02773	gatA,_sgcA;_galactitol_PTS_system_EIIA_component_	EC:2.7.1.200	NA	NA	NA	NA	NA
476	09100_Metabolism	09101_Carbohydrate_metabolism	00052_Galactose_metabolism_	PATH:ko00052	K02774	gatB,_sgcB;_galactitol_PTS_system_EIIB_component_	EC:2.7.1.200	NA	NA	NA	NA	NA
477	09100_Metabolism	09101_Carbohydrate_metabolism	00052_Galactose_metabolism_	PATH:ko00052	K02775	gatC,_sgcC;_galactitol_PTS_system_EIIC_component	non_defined_EC	NA	NA	NA	NA	NA
478	09100_Metabolism	09101_Carbohydrate_metabolism	00052_Galactose_metabolism_	PATH:ko00052	K00094	E1.1.1.251,_gatD;_galactitol-1-phosphate_5-dehydrogenase_	EC:1.1.1.251	NA	NA	NA	NA	NA
479	09100_Metabolism	09101_Carbohydrate_metabolism	00052_Galactose_metabolism_	PATH:ko00052	K21620	sorbD;_galactitol_2-dehydrogenase_	EC:1.1.1.16	NA	NA	NA	NA	NA
480	09100_Metabolism	09101_Carbohydrate_metabolism	00052_Galactose_metabolism_	PATH:ko00052	K21621	fk;_tagatose_kinase_	EC:2.7.1.101	NA	NA	NA	NA	NA
481	09100_Metabolism	09101_Carbohydrate_metabolism	00052_Galactose_metabolism_	PATH:ko00052	K21622	tag6PK;_D-tagatose_6-phosphate_4-epimerase_	EC:5.1.3.40	NA	NA	NA	NA	NA
482	09100_Metabolism	09101_Carbohydrate_metabolism	00052_Galactose_metabolism_	PATH:ko00052	K00917	lacC;_tagatose_6-phosphate_kinase_	EC:2.7.1.144	NA	NA	NA	NA	NA
483	09100_Metabolism	09101_Carbohydrate_metabolism	00052_Galactose_metabolism_	PATH:ko00052	K00850	pfkA,_PFK;_6-phosphofructokinase_1_	EC:2.7.1.11	NA	NA	NA	NA	NA
484	09100_Metabolism	09101_Carbohydrate_metabolism	00052_Galactose_metabolism_	PATH:ko00052	K16370	pfkB;_6-phosphofructokinase_2_	EC:2.7.1.11	NA	NA	NA	NA	NA
485	09100_Metabolism	09101_Carbohydrate_metabolism	00052_Galactose_metabolism_	PATH:ko00052	K21071	pfk,_pfp;_ATP-dependent_phosphofructokinase_/_diphosphate-dependent_phosphofructokinase_	EC:2.7.1.11	EC:2.7.1.90	NA	NA	NA	NA
486	09100_Metabolism	09101_Carbohydrate_metabolism	00052_Galactose_metabolism_	PATH:ko00052	K01635	lacD;_tagatose_1,6-diphosphate_aldolase_	EC:4.1.2.40	NA	NA	NA	NA	NA
487	09100_Metabolism	09101_Carbohydrate_metabolism	00052_Galactose_metabolism_	PATH:ko00052	K08302	gatY-kbaY;_tagatose_1,6-diphosphate_aldolase_GatY/KbaY_	EC:4.1.2.40	NA	NA	NA	NA	NA
488	09100_Metabolism	09101_Carbohydrate_metabolism	00052_Galactose_metabolism_	PATH:ko00052	K16371	gatZ-kbaZ;_D-tagatose-1,6-bisphosphate_aldolase_subunit_GatZ/KbaZ	non_defined_EC	NA	NA	NA	NA	NA
489	09100_Metabolism	09101_Carbohydrate_metabolism	00052_Galactose_metabolism_	PATH:ko00052	K00035	gal;_D-galactose_1-dehydrogenase_	EC:1.1.1.48	NA	NA	NA	NA	NA
490	09100_Metabolism	09101_Carbohydrate_metabolism	00052_Galactose_metabolism_	PATH:ko00052	K22215	galD;_galactose_dehydrogenase_	EC:1.1.1.48	EC:1.1.1.120	NA	NA	NA	NA
491	09100_Metabolism	09101_Carbohydrate_metabolism	00052_Galactose_metabolism_	PATH:ko00052	K18124	gdh2,_gdhA;_glucose/galactose_1-dehydrogenase_(NADP+)_	EC:1.1.1.360	NA	NA	NA	NA	NA
492	09100_Metabolism	09101_Carbohydrate_metabolism	00052_Galactose_metabolism_	PATH:ko00052	K18125	ssgdh;_aldose_1-dehydrogenase_[NAD(P)+]_	EC:1.1.1.359	NA	NA	NA	NA	NA
493	09100_Metabolism	09101_Carbohydrate_metabolism	00052_Galactose_metabolism_	PATH:ko00052	K04618	GAOA;_galactose_oxidase_	EC:1.1.3.9	NA	NA	NA	NA	NA
494	09100_Metabolism	09101_Carbohydrate_metabolism	00052_Galactose_metabolism_	PATH:ko00052	K01684	dgoD;_galactonate_dehydratase_	EC:4.2.1.6	NA	NA	NA	NA	NA
495	09100_Metabolism	09101_Carbohydrate_metabolism	00052_Galactose_metabolism_	PATH:ko00052	K05308	gnaD;_gluconate/galactonate_dehydratase_	EC:4.2.1.140	NA	NA	NA	NA	NA
496	09100_Metabolism	09101_Carbohydrate_metabolism	00052_Galactose_metabolism_	PATH:ko00052	K11395	kdpgA;_2-dehydro-3-deoxy-phosphogluconate/2-dehydro-3-deoxy-6-phosphogalactonate_aldolase_	EC:4.1.2.55	NA	NA	NA	NA	NA
497	09100_Metabolism	09101_Carbohydrate_metabolism	00052_Galactose_metabolism_	PATH:ko00052	K18127	kdgA;_2-dehydro-3-deoxy-D-gluconate_aldolase_	EC:4.1.2.51	NA	NA	NA	NA	NA
498	09100_Metabolism	09101_Carbohydrate_metabolism	00052_Galactose_metabolism_	PATH:ko00052	K00883	dgoK;_2-dehydro-3-deoxygalactonokinase_	EC:2.7.1.58	NA	NA	NA	NA	NA
499	09100_Metabolism	09101_Carbohydrate_metabolism	00052_Galactose_metabolism_	PATH:ko00052	K18126	sskdgK;_2-dehydro-3-deoxygluconokinase_/_2-dehydro-3-deoxygalactonokinase_	EC:2.7.1.178	NA	NA	NA	NA	NA
500	09100_Metabolism	09101_Carbohydrate_metabolism	00052_Galactose_metabolism_	PATH:ko00052	K01631	dgoA;_2-dehydro-3-deoxyphosphogalactonate_aldolase_	EC:4.1.2.21	NA	NA	NA	NA	NA
501	09100_Metabolism	09101_Carbohydrate_metabolism	00052_Galactose_metabolism_	PATH:ko00052	K01819	E5.3.1.26,_lacA,_lacB;_galactose-6-phosphate_isomerase_	EC:5.3.1.26	NA	NA	NA	NA	NA
502	09100_Metabolism	09101_Carbohydrate_metabolism	00052_Galactose_metabolism_	PATH:ko00052	K01220	E3.2.1.85,_lacG;_6-phospho-beta-galactosidase_	EC:3.2.1.85	NA	NA	NA	NA	NA
503	09100_Metabolism	09101_Carbohydrate_metabolism	00052_Galactose_metabolism_	PATH:ko00052	K02786	lacF;_lactose_PTS_system_EIIA_component_	EC:2.7.1.207	NA	NA	NA	NA	NA
504	09100_Metabolism	09101_Carbohydrate_metabolism	00052_Galactose_metabolism_	PATH:ko00052	K02788	lacE;_lactose_PTS_system_EIICB_component_	EC:2.7.1.207	NA	NA	NA	NA	NA
505	09100_Metabolism	09101_Carbohydrate_metabolism	00052_Galactose_metabolism_	PATH:ko00052	K01193	INV,_sacA;_beta-fructofuranosidase_	EC:3.2.1.26	NA	NA	NA	NA	NA
506	09100_Metabolism	09101_Carbohydrate_metabolism	00052_Galactose_metabolism_	PATH:ko00052	K06611	E2.4.1.67;_stachyose_synthetase_	EC:2.4.1.67	NA	NA	NA	NA	NA
507	09100_Metabolism	09101_Carbohydrate_metabolism	00052_Galactose_metabolism_	PATH:ko00052	K12047	MGAM;_maltase-glucoamylase_	EC:3.2.1.20	EC:3.2.1.3	NA	NA	NA	NA
508	09100_Metabolism	09101_Carbohydrate_metabolism	00052_Galactose_metabolism_	PATH:ko00052	K01187	malZ;_alpha-glucosidase_	EC:3.2.1.20	NA	NA	NA	NA	NA
509	09100_Metabolism	09101_Carbohydrate_metabolism	00052_Galactose_metabolism_	PATH:ko00052	K12316	GAA;_lysosomal_alpha-glucosidase_	EC:3.2.1.20	NA	NA	NA	NA	NA
510	09100_Metabolism	09101_Carbohydrate_metabolism	00052_Galactose_metabolism_	PATH:ko00052	K12317	GANC;_neutral_alpha-glucosidase_C_	EC:3.2.1.20	NA	NA	NA	NA	NA
511	09100_Metabolism	09101_Carbohydrate_metabolism	00052_Galactose_metabolism_	PATH:ko00052	K01182	IMA,_malL;_oligo-1,6-glucosidase_	EC:3.2.1.10	NA	NA	NA	NA	NA
512	09100_Metabolism	09101_Carbohydrate_metabolism	00052_Galactose_metabolism_	PATH:ko00052	K01203	SI;_sucrase-isomaltase_	EC:3.2.1.48	EC:3.2.1.10	NA	NA	NA	NA
513	09100_Metabolism	09101_Carbohydrate_metabolism	00052_Galactose_metabolism_	PATH:ko00052	K02744	agaF;_N-acetylgalactosamine_PTS_system_EIIA_component_	EC:2.7.1.-	NA	NA	NA	NA	NA
514	09100_Metabolism	09101_Carbohydrate_metabolism	00052_Galactose_metabolism_	PATH:ko00052	K02745	agaV;_N-acetylgalactosamine_PTS_system_EIIB_component_	EC:2.7.1.-	NA	NA	NA	NA	NA
515	09100_Metabolism	09101_Carbohydrate_metabolism	00052_Galactose_metabolism_	PATH:ko00052	K02746	agaW;_N-acetylgalactosamine_PTS_system_EIIC_component	non_defined_EC	NA	NA	NA	NA	NA
516	09100_Metabolism	09101_Carbohydrate_metabolism	00052_Galactose_metabolism_	PATH:ko00052	K02747	agaE;_N-acetylgalactosamine_PTS_system_EIID_component	non_defined_EC	NA	NA	NA	NA	NA
517	09100_Metabolism	09101_Carbohydrate_metabolism	00052_Galactose_metabolism_	PATH:ko00052	K02079	agaA;_N-acetylgalactosamine-6-phosphate_deacetylase_	EC:3.5.1.25	NA	NA	NA	NA	NA
518	09100_Metabolism	09101_Carbohydrate_metabolism	00052_Galactose_metabolism_	PATH:ko00052	K02080	agaI;_galactosamine-6-phosphate_isomerase_	EC:5.3.1.-	NA	NA	NA	NA	NA
519	09100_Metabolism	09101_Carbohydrate_metabolism	00052_Galactose_metabolism_	PATH:ko00052	K10984	agaB;_galactosamine_PTS_system_EIIB_component_	EC:2.7.1.-	NA	NA	NA	NA	NA
520	09100_Metabolism	09101_Carbohydrate_metabolism	00052_Galactose_metabolism_	PATH:ko00052	K10985	agaC;_galactosamine_PTS_system_EIIC_component	non_defined_EC	NA	NA	NA	NA	NA
521	09100_Metabolism	09101_Carbohydrate_metabolism	00052_Galactose_metabolism_	PATH:ko00052	K10986	agaD;_galactosamine_PTS_system_EIID_component	non_defined_EC	NA	NA	NA	NA	NA
522	09100_Metabolism	09101_Carbohydrate_metabolism	00053_Ascorbate_and_aldarate_metabolism_	PATH:ko00053	K00012	UGDH,_ugd;_UDPglucose_6-dehydrogenase_	EC:1.1.1.22	NA	NA	NA	NA	NA
523	09100_Metabolism	09101_Carbohydrate_metabolism	00053_Ascorbate_and_aldarate_metabolism_	PATH:ko00053	K12447	USP;_UDP-sugar_pyrophosphorylase_	EC:2.7.7.64	NA	NA	NA	NA	NA
524	09100_Metabolism	09101_Carbohydrate_metabolism	00053_Ascorbate_and_aldarate_metabolism_	PATH:ko00053	K16190	GLCAK;_glucuronokinase_	EC:2.7.1.43	NA	NA	NA	NA	NA
525	09100_Metabolism	09101_Carbohydrate_metabolism	00053_Ascorbate_and_aldarate_metabolism_	PATH:ko00053	K00699	UGT;_glucuronosyltransferase_	EC:2.4.1.17	NA	NA	NA	NA	NA
526	09100_Metabolism	09101_Carbohydrate_metabolism	00053_Ascorbate_and_aldarate_metabolism_	PATH:ko00053	K00469	MIOX;_inositol_oxygenase_	EC:1.13.99.1	NA	NA	NA	NA	NA
527	09100_Metabolism	09101_Carbohydrate_metabolism	00053_Ascorbate_and_aldarate_metabolism_	PATH:ko00053	K01053	E3.1.1.17,_gnl,_RGN;_gluconolactonase_	EC:3.1.1.17	NA	NA	NA	NA	NA
528	09100_Metabolism	09101_Carbohydrate_metabolism	00053_Ascorbate_and_aldarate_metabolism_	PATH:ko00053	K00103	GULO;_L-gulonolactone_oxidase_	EC:1.1.3.8	NA	NA	NA	NA	NA
529	09100_Metabolism	09101_Carbohydrate_metabolism	00053_Ascorbate_and_aldarate_metabolism_	PATH:ko00053	K10046	GME;_GDP-D-mannose_3',_5'-epimerase_	EC:5.1.3.18	EC:5.1.3.-	NA	NA	NA	NA
530	09100_Metabolism	09101_Carbohydrate_metabolism	00053_Ascorbate_and_aldarate_metabolism_	PATH:ko00053	K14190	VTC2_5;_GDP-L-galactose_phosphorylase_	EC:2.7.7.69	NA	NA	NA	NA	NA
531	09100_Metabolism	09101_Carbohydrate_metabolism	00053_Ascorbate_and_aldarate_metabolism_	PATH:ko00053	K10047	VTC4;_inositol-phosphate_phosphatase_/_L-galactose_1-phosphate_phosphatase_	EC:3.1.3.25	EC:3.1.3.93	NA	NA	NA	NA
532	09100_Metabolism	09101_Carbohydrate_metabolism	00053_Ascorbate_and_aldarate_metabolism_	PATH:ko00053	K18649	IMPL2;_inositol-phosphate_phosphatase_/_L-galactose_1-phosphate_phosphatase_/_histidinol-phosphatase_	EC:3.1.3.25	EC:3.1.3.93	EC:3.1.3.15	NA	NA	NA
533	09100_Metabolism	09101_Carbohydrate_metabolism	00053_Ascorbate_and_aldarate_metabolism_	PATH:ko00053	K00064	E1.1.1.122;_D-threo-aldose_1-dehydrogenase_	EC:1.1.1.122	NA	NA	NA	NA	NA
534	09100_Metabolism	09101_Carbohydrate_metabolism	00053_Ascorbate_and_aldarate_metabolism_	PATH:ko00053	K17744	GalDH;_L-galactose_dehydrogenase_	EC:1.1.1.316	NA	NA	NA	NA	NA
535	09100_Metabolism	09101_Carbohydrate_metabolism	00053_Ascorbate_and_aldarate_metabolism_	PATH:ko00053	K00225	GLDH;_L-galactono-1,4-lactone_dehydrogenase_	EC:1.3.2.3	NA	NA	NA	NA	NA
536	09100_Metabolism	09101_Carbohydrate_metabolism	00053_Ascorbate_and_aldarate_metabolism_	PATH:ko00053	K23003	lgaA;_L-galactose_dehydrogenase_	EC:1.1.1.-	NA	NA	NA	NA	NA
537	09100_Metabolism	09101_Carbohydrate_metabolism	00053_Ascorbate_and_aldarate_metabolism_	PATH:ko00053	K23004	lgaB;_L-galactono-1,5-lactonase_	EC:3.1.1.-	NA	NA	NA	NA	NA
538	09100_Metabolism	09101_Carbohydrate_metabolism	00053_Ascorbate_and_aldarate_metabolism_	PATH:ko00053	K19642	GALUR;_D-galacturonate_reductase_	EC:1.1.1.365	NA	NA	NA	NA	NA
539	09100_Metabolism	09101_Carbohydrate_metabolism	00053_Ascorbate_and_aldarate_metabolism_	PATH:ko00053	K23005	lgaC;_L-galactonate_5-dehydrogenase_	EC:1.1.1.414	NA	NA	NA	NA	NA
540	09100_Metabolism	09101_Carbohydrate_metabolism	00053_Ascorbate_and_aldarate_metabolism_	PATH:ko00053	K23007	lgoD;_L-galactonate_5-dehydrogenase_	EC:1.1.1.414	NA	NA	NA	NA	NA
541	09100_Metabolism	09101_Carbohydrate_metabolism	00053_Ascorbate_and_aldarate_metabolism_	PATH:ko00053	K02821	ulaC,_sgaA;_ascorbate_PTS_system_EIIA_or_EIIAB_component_	EC:2.7.1.194	NA	NA	NA	NA	NA
542	09100_Metabolism	09101_Carbohydrate_metabolism	00053_Ascorbate_and_aldarate_metabolism_	PATH:ko00053	K02822	ulaB,_sgaB;_ascorbate_PTS_system_EIIB_component_	EC:2.7.1.194	NA	NA	NA	NA	NA
543	09100_Metabolism	09101_Carbohydrate_metabolism	00053_Ascorbate_and_aldarate_metabolism_	PATH:ko00053	K03475	ulaA,_sgaT;_ascorbate_PTS_system_EIIC_component	non_defined_EC	NA	NA	NA	NA	NA
544	09100_Metabolism	09101_Carbohydrate_metabolism	00053_Ascorbate_and_aldarate_metabolism_	PATH:ko00053	K03476	ulaG;_L-ascorbate_6-phosphate_lactonase_	EC:3.1.1.-	NA	NA	NA	NA	NA
545	09100_Metabolism	09101_Carbohydrate_metabolism	00053_Ascorbate_and_aldarate_metabolism_	PATH:ko00053	K03078	ulaD,_sgaH,_sgbH;_3-dehydro-L-gulonate-6-phosphate_decarboxylase_	EC:4.1.1.85	NA	NA	NA	NA	NA
546	09100_Metabolism	09101_Carbohydrate_metabolism	00053_Ascorbate_and_aldarate_metabolism_	PATH:ko00053	K03079	ulaE,_sgaU,_sgbU;_L-ribulose-5-phosphate_3-epimerase_	EC:5.1.3.22	NA	NA	NA	NA	NA
547	09100_Metabolism	09101_Carbohydrate_metabolism	00053_Ascorbate_and_aldarate_metabolism_	PATH:ko00053	K03077	araD,_ulaF,_sgaE,_sgbE;_L-ribulose-5-phosphate_4-epimerase_	EC:5.1.3.4	NA	NA	NA	NA	NA
548	09100_Metabolism	09101_Carbohydrate_metabolism	00053_Ascorbate_and_aldarate_metabolism_	PATH:ko00053	K08232	E1.6.5.4;_monodehydroascorbate_reductase_(NADH)_	EC:1.6.5.4	NA	NA	NA	NA	NA
549	09100_Metabolism	09101_Carbohydrate_metabolism	00053_Ascorbate_and_aldarate_metabolism_	PATH:ko00053	K00434	E1.11.1.11;_L-ascorbate_peroxidase_	EC:1.11.1.11	NA	NA	NA	NA	NA
550	09100_Metabolism	09101_Carbohydrate_metabolism	00053_Ascorbate_and_aldarate_metabolism_	PATH:ko00053	K21888	DHAR;_glutathione_dehydrogenase/transferase_	EC:1.8.5.1	EC:2.5.1.18	NA	NA	NA	NA
551	09100_Metabolism	09101_Carbohydrate_metabolism	00053_Ascorbate_and_aldarate_metabolism_	PATH:ko00053	K00423	E1.10.3.3;_L-ascorbate_oxidase_	EC:1.10.3.3	NA	NA	NA	NA	NA
552	09100_Metabolism	09101_Carbohydrate_metabolism	00053_Ascorbate_and_aldarate_metabolism_	PATH:ko00053	K08092	dlgD;_3-dehydro-L-gulonate_2-dehydrogenase_	EC:1.1.1.130	NA	NA	NA	NA	NA
553	09100_Metabolism	09101_Carbohydrate_metabolism	00053_Ascorbate_and_aldarate_metabolism_	PATH:ko00053	K00880	lyxK;_L-xylulokinase_	EC:2.7.1.53	NA	NA	NA	NA	NA
554	09100_Metabolism	09101_Carbohydrate_metabolism	00053_Ascorbate_and_aldarate_metabolism_	PATH:ko00053	K00128	ALDH;_aldehyde_dehydrogenase_(NAD+)_	EC:1.2.1.3	NA	NA	NA	NA	NA
555	09100_Metabolism	09101_Carbohydrate_metabolism	00053_Ascorbate_and_aldarate_metabolism_	PATH:ko00053	K14085	ALDH7A1;_aldehyde_dehydrogenase_family_7_member_A1_	EC:1.2.1.31	EC:1.2.1.8	EC:1.2.1.3	NA	NA	NA
556	09100_Metabolism	09101_Carbohydrate_metabolism	00053_Ascorbate_and_aldarate_metabolism_	PATH:ko00053	K00149	ALDH9A1;_aldehyde_dehydrogenase_family_9_member_A1_	EC:1.2.1.47	EC:1.2.1.3	NA	NA	NA	NA
557	09100_Metabolism	09101_Carbohydrate_metabolism	00053_Ascorbate_and_aldarate_metabolism_	PATH:ko00053	K01706	gudD;_glucarate_dehydratase_	EC:4.2.1.40	NA	NA	NA	NA	NA
558	09100_Metabolism	09101_Carbohydrate_metabolism	00053_Ascorbate_and_aldarate_metabolism_	PATH:ko00053	K01630	garL;_2-dehydro-3-deoxyglucarate_aldolase_	EC:4.1.2.20	NA	NA	NA	NA	NA
559	09100_Metabolism	09101_Carbohydrate_metabolism	00053_Ascorbate_and_aldarate_metabolism_	PATH:ko00053	K13873	araA;_L-arabinose_1-dehydrogenase_	EC:1.1.1.376	NA	NA	NA	NA	NA
560	09100_Metabolism	09101_Carbohydrate_metabolism	00053_Ascorbate_and_aldarate_metabolism_	PATH:ko00053	K19660	araDH;_L-arabinose_1-dehydrogenase_[NAD(P)+]_	EC:1.1.1.376	NA	NA	NA	NA	NA
561	09100_Metabolism	09101_Carbohydrate_metabolism	00053_Ascorbate_and_aldarate_metabolism_	PATH:ko00053	K13874	araB;_L-arabinonolactonase_	EC:3.1.1.15	NA	NA	NA	NA	NA
562	09100_Metabolism	09101_Carbohydrate_metabolism	00053_Ascorbate_and_aldarate_metabolism_	PATH:ko00053	K24443	xacC;_D-xylono/L-arabinono-1,4-lactonase_	EC:3.1.1.68	EC:3.1.1.15	NA	NA	NA	NA
563	09100_Metabolism	09101_Carbohydrate_metabolism	00053_Ascorbate_and_aldarate_metabolism_	PATH:ko00053	K13875	K13875,_araC;_L-arabonate_dehydrase_	EC:4.2.1.25	NA	NA	NA	NA	NA
564	09100_Metabolism	09101_Carbohydrate_metabolism	00053_Ascorbate_and_aldarate_metabolism_	PATH:ko00053	K13876	araD;_2-keto-3-deoxy-L-arabinonate_dehydratase_	EC:4.2.1.43	NA	NA	NA	NA	NA
565	09100_Metabolism	09101_Carbohydrate_metabolism	00053_Ascorbate_and_aldarate_metabolism_	PATH:ko00053	K13877	aldH;_2,5-dioxopentanoate_dehydrogenase_	EC:1.2.1.26	NA	NA	NA	NA	NA
566	09100_Metabolism	09101_Carbohydrate_metabolism	00053_Ascorbate_and_aldarate_metabolism_	PATH:ko00053	K19588	dopDH;_2,5-dioxopentanoate_dehydrogenase_	EC:1.2.1.26	NA	NA	NA	NA	NA
567	09100_Metabolism	09101_Carbohydrate_metabolism	00053_Ascorbate_and_aldarate_metabolism_	PATH:ko00053	K01707	kdgD;_5-dehydro-4-deoxyglucarate_dehydratase_	EC:4.2.1.41	NA	NA	NA	NA	NA
568	09100_Metabolism	09101_Carbohydrate_metabolism	00053_Ascorbate_and_aldarate_metabolism_	PATH:ko00053	K01708	garD;_galactarate_dehydratase_	EC:4.2.1.42	NA	NA	NA	NA	NA
569	09100_Metabolism	09101_Carbohydrate_metabolism	00053_Ascorbate_and_aldarate_metabolism_	PATH:ko00053	K20023	talrD-galrD;_L-talarate/galactarate_dehydratase_	EC:4.2.1.156	EC:4.2.1.42	NA	NA	NA	NA
570	09100_Metabolism	09101_Carbohydrate_metabolism	00053_Ascorbate_and_aldarate_metabolism_	PATH:ko00053	K18981	udh;_uronate_dehydrogenase_	EC:1.1.1.203	NA	NA	NA	NA	NA
571	09100_Metabolism	09101_Carbohydrate_metabolism	00053_Ascorbate_and_aldarate_metabolism_	PATH:ko00053	K18982	gli;_D-galactarolactone_isomerase_	EC:5.4.1.4	NA	NA	NA	NA	NA
572	09100_Metabolism	09101_Carbohydrate_metabolism	00053_Ascorbate_and_aldarate_metabolism_	PATH:ko00053	K18983	gci;_D-galactarolactone_cycloisomerase_	EC:5.5.1.27	NA	NA	NA	NA	NA
573	09100_Metabolism	09101_Carbohydrate_metabolism	00500_Starch_and_sucrose_metabolism_	PATH:ko00500	K02810	scrA,_sacP,_sacX,_ptsS;_sucrose_PTS_system_EIIBCA_or_EIIBC_component_	EC:2.7.1.211	NA	NA	NA	NA	NA
574	09100_Metabolism	09101_Carbohydrate_metabolism	00500_Starch_and_sucrose_metabolism_	PATH:ko00500	K01193	INV,_sacA;_beta-fructofuranosidase_	EC:3.2.1.26	NA	NA	NA	NA	NA
575	09100_Metabolism	09101_Carbohydrate_metabolism	00500_Starch_and_sucrose_metabolism_	PATH:ko00500	K00696	E2.4.1.14;_sucrose-phosphate_synthase_	EC:2.4.1.14	NA	NA	NA	NA	NA
576	09100_Metabolism	09101_Carbohydrate_metabolism	00500_Starch_and_sucrose_metabolism_	PATH:ko00500	K07024	SPP;_sucrose-6-phosphatase_	EC:3.1.3.24	NA	NA	NA	NA	NA
577	09100_Metabolism	09101_Carbohydrate_metabolism	00500_Starch_and_sucrose_metabolism_	PATH:ko00500	K00695	E2.4.1.13;_sucrose_synthase_	EC:2.4.1.13	NA	NA	NA	NA	NA
578	09100_Metabolism	09101_Carbohydrate_metabolism	00500_Starch_and_sucrose_metabolism_	PATH:ko00500	K12047	MGAM;_maltase-glucoamylase_	EC:3.2.1.20	EC:3.2.1.3	NA	NA	NA	NA
579	09100_Metabolism	09101_Carbohydrate_metabolism	00500_Starch_and_sucrose_metabolism_	PATH:ko00500	K01187	malZ;_alpha-glucosidase_	EC:3.2.1.20	NA	NA	NA	NA	NA
580	09100_Metabolism	09101_Carbohydrate_metabolism	00500_Starch_and_sucrose_metabolism_	PATH:ko00500	K12316	GAA;_lysosomal_alpha-glucosidase_	EC:3.2.1.20	NA	NA	NA	NA	NA
581	09100_Metabolism	09101_Carbohydrate_metabolism	00500_Starch_and_sucrose_metabolism_	PATH:ko00500	K12317	GANC;_neutral_alpha-glucosidase_C_	EC:3.2.1.20	NA	NA	NA	NA	NA
582	09100_Metabolism	09101_Carbohydrate_metabolism	00500_Starch_and_sucrose_metabolism_	PATH:ko00500	K01203	SI;_sucrase-isomaltase_	EC:3.2.1.48	EC:3.2.1.10	NA	NA	NA	NA
583	09100_Metabolism	09101_Carbohydrate_metabolism	00500_Starch_and_sucrose_metabolism_	PATH:ko00500	K20811	inuJ;_inulosucrase_	EC:2.4.1.9	NA	NA	NA	NA	NA
584	09100_Metabolism	09101_Carbohydrate_metabolism	00500_Starch_and_sucrose_metabolism_	PATH:ko00500	K00692	sacB;_levansucrase_	EC:2.4.1.10	NA	NA	NA	NA	NA
585	09100_Metabolism	09101_Carbohydrate_metabolism	00500_Starch_and_sucrose_metabolism_	PATH:ko00500	K18775	lf2;_levanbiose-producing_levanase_	EC:3.2.1.64	NA	NA	NA	NA	NA
586	09100_Metabolism	09101_Carbohydrate_metabolism	00500_Starch_and_sucrose_metabolism_	PATH:ko00500	K01212	sacC,_levB;_levanase_	EC:3.2.1.65	NA	NA	NA	NA	NA
587	09100_Metabolism	09101_Carbohydrate_metabolism	00500_Starch_and_sucrose_metabolism_	PATH:ko00500	K05341	E2.4.1.4;_amylosucrase_	EC:2.4.1.4	NA	NA	NA	NA	NA
588	09100_Metabolism	09101_Carbohydrate_metabolism	00500_Starch_and_sucrose_metabolism_	PATH:ko00500	K00689	E2.4.1.5;_dextransucrase_	EC:2.4.1.5	NA	NA	NA	NA	NA
589	09100_Metabolism	09101_Carbohydrate_metabolism	00500_Starch_and_sucrose_metabolism_	PATH:ko00500	K00690	E2.4.1.7;_sucrose_phosphorylase_	EC:2.4.1.7	NA	NA	NA	NA	NA
590	09100_Metabolism	09101_Carbohydrate_metabolism	00500_Starch_and_sucrose_metabolism_	PATH:ko00500	K00963	UGP2,_galU,_galF;_UTP--glucose-1-phosphate_uridylyltransferase_	EC:2.7.7.9	NA	NA	NA	NA	NA
591	09100_Metabolism	09101_Carbohydrate_metabolism	00500_Starch_and_sucrose_metabolism_	PATH:ko00500	K01513	ENPP1_3,_CD203;_ectonucleotide_pyrophosphatase/phosphodiesterase_family_member_1/3_	EC:3.1.4.1	EC:3.6.1.9	NA	NA	NA	NA
592	09100_Metabolism	09101_Carbohydrate_metabolism	00500_Starch_and_sucrose_metabolism_	PATH:ko00500	K00706	E2.4.1.34;_1,3-beta-glucan_synthase_	EC:2.4.1.34	NA	NA	NA	NA	NA
593	09100_Metabolism	09101_Carbohydrate_metabolism	00500_Starch_and_sucrose_metabolism_	PATH:ko00500	K01199	EGLC;_glucan_endo-1,3-beta-D-glucosidase_	EC:3.2.1.39	NA	NA	NA	NA	NA
594	09100_Metabolism	09101_Carbohydrate_metabolism	00500_Starch_and_sucrose_metabolism_	PATH:ko00500	K19891	GN1_2_3;_glucan_endo-1,3-beta-glucosidase_1/2/3_	EC:3.2.1.39	NA	NA	NA	NA	NA
595	09100_Metabolism	09101_Carbohydrate_metabolism	00500_Starch_and_sucrose_metabolism_	PATH:ko00500	K19892	GN4;_glucan_endo-1,3-beta-glucosidase_4_	EC:3.2.1.39	NA	NA	NA	NA	NA
596	09100_Metabolism	09101_Carbohydrate_metabolism	00500_Starch_and_sucrose_metabolism_	PATH:ko00500	K19893	GN5_6;_glucan_endo-1,3-beta-glucosidase_5/6_	EC:3.2.1.39	NA	NA	NA	NA	NA
597	09100_Metabolism	09101_Carbohydrate_metabolism	00500_Starch_and_sucrose_metabolism_	PATH:ko00500	K01210	E3.2.1.58;_glucan_1,3-beta-glucosidase_	EC:3.2.1.58	NA	NA	NA	NA	NA
598	09100_Metabolism	09101_Carbohydrate_metabolism	00500_Starch_and_sucrose_metabolism_	PATH:ko00500	K01188	E3.2.1.21;_beta-glucosidase_	EC:3.2.1.21	NA	NA	NA	NA	NA
599	09100_Metabolism	09101_Carbohydrate_metabolism	00500_Starch_and_sucrose_metabolism_	PATH:ko00500	K05349	bglX;_beta-glucosidase_	EC:3.2.1.21	NA	NA	NA	NA	NA
600	09100_Metabolism	09101_Carbohydrate_metabolism	00500_Starch_and_sucrose_metabolism_	PATH:ko00500	K05350	bglB;_beta-glucosidase_	EC:3.2.1.21	NA	NA	NA	NA	NA
601	09100_Metabolism	09101_Carbohydrate_metabolism	00500_Starch_and_sucrose_metabolism_	PATH:ko00500	K00694	bcsA;_cellulose_synthase_(UDP-forming)_	EC:2.4.1.12	NA	NA	NA	NA	NA
602	09100_Metabolism	09101_Carbohydrate_metabolism	00500_Starch_and_sucrose_metabolism_	PATH:ko00500	K01179	E3.2.1.4;_endoglucanase_	EC:3.2.1.4	NA	NA	NA	NA	NA
603	09100_Metabolism	09101_Carbohydrate_metabolism	00500_Starch_and_sucrose_metabolism_	PATH:ko00500	K19357	CELB;_cellulase_	EC:3.2.1.4	NA	NA	NA	NA	NA
604	09100_Metabolism	09101_Carbohydrate_metabolism	00500_Starch_and_sucrose_metabolism_	PATH:ko00500	K01225	CBH1;_cellulose_1,4-beta-cellobiosidase_	EC:3.2.1.91	NA	NA	NA	NA	NA
605	09100_Metabolism	09101_Carbohydrate_metabolism	00500_Starch_and_sucrose_metabolism_	PATH:ko00500	K19668	CBH2,_cbhA;_cellulose_1,4-beta-cellobiosidase_	EC:3.2.1.91	NA	NA	NA	NA	NA
606	09100_Metabolism	09101_Carbohydrate_metabolism	00500_Starch_and_sucrose_metabolism_	PATH:ko00500	K00702	E2.4.1.20;_cellobiose_phosphorylase_	EC:2.4.1.20	NA	NA	NA	NA	NA
607	09100_Metabolism	09101_Carbohydrate_metabolism	00500_Starch_and_sucrose_metabolism_	PATH:ko00500	K02759	celC,_chbA;_cellobiose_PTS_system_EIIA_component_	EC:2.7.1.196	EC:2.7.1.205	NA	NA	NA	NA
608	09100_Metabolism	09101_Carbohydrate_metabolism	00500_Starch_and_sucrose_metabolism_	PATH:ko00500	K02760	celA,_chbB;_cellobiose_PTS_system_EIIB_component_	EC:2.7.1.196	EC:2.7.1.205	NA	NA	NA	NA
609	09100_Metabolism	09101_Carbohydrate_metabolism	00500_Starch_and_sucrose_metabolism_	PATH:ko00500	K02761	celB,_chbC;_cellobiose_PTS_system_EIIC_component	non_defined_EC	NA	NA	NA	NA	NA
610	09100_Metabolism	09101_Carbohydrate_metabolism	00500_Starch_and_sucrose_metabolism_	PATH:ko00500	K01222	E3.2.1.86A,_celF;_6-phospho-beta-glucosidase_	EC:3.2.1.86	NA	NA	NA	NA	NA
611	09100_Metabolism	09101_Carbohydrate_metabolism	00500_Starch_and_sucrose_metabolism_	PATH:ko00500	K01223	E3.2.1.86B,_bglA;_6-phospho-beta-glucosidase_	EC:3.2.1.86	NA	NA	NA	NA	NA
612	09100_Metabolism	09101_Carbohydrate_metabolism	00500_Starch_and_sucrose_metabolism_	PATH:ko00500	K00978	rfbF;_glucose-1-phosphate_cytidylyltransferase_	EC:2.7.7.33	NA	NA	NA	NA	NA
613	09100_Metabolism	09101_Carbohydrate_metabolism	00500_Starch_and_sucrose_metabolism_	PATH:ko00500	K00975	glgC;_glucose-1-phosphate_adenylyltransferase_	EC:2.7.7.27	NA	NA	NA	NA	NA
614	09100_Metabolism	09101_Carbohydrate_metabolism	00500_Starch_and_sucrose_metabolism_	PATH:ko00500	K18447	NUDX14;_ADP-sugar_diphosphatase_	EC:3.6.1.21	NA	NA	NA	NA	NA
615	09100_Metabolism	09101_Carbohydrate_metabolism	00500_Starch_and_sucrose_metabolism_	PATH:ko00500	K00703	glgA;_starch_synthase_	EC:2.4.1.21	NA	NA	NA	NA	NA
616	09100_Metabolism	09101_Carbohydrate_metabolism	00500_Starch_and_sucrose_metabolism_	PATH:ko00500	K13679	WAXY;_granule-bound_starch_synthase_	EC:2.4.1.242	NA	NA	NA	NA	NA
617	09100_Metabolism	09101_Carbohydrate_metabolism	00500_Starch_and_sucrose_metabolism_	PATH:ko00500	K20812	glgA;_glycogen_synthase_	EC:2.4.1.242	NA	NA	NA	NA	NA
618	09100_Metabolism	09101_Carbohydrate_metabolism	00500_Starch_and_sucrose_metabolism_	PATH:ko00500	K00693	GYS;_glycogen_synthase_	EC:2.4.1.11	NA	NA	NA	NA	NA
619	09100_Metabolism	09101_Carbohydrate_metabolism	00500_Starch_and_sucrose_metabolism_	PATH:ko00500	K00750	GYG1,_GYG2;_glycogenin_	EC:2.4.1.186	NA	NA	NA	NA	NA
620	09100_Metabolism	09101_Carbohydrate_metabolism	00500_Starch_and_sucrose_metabolism_	PATH:ko00500	K16150	K16150;_glycogen_synthase_	EC:2.4.1.11	NA	NA	NA	NA	NA
621	09100_Metabolism	09101_Carbohydrate_metabolism	00500_Starch_and_sucrose_metabolism_	PATH:ko00500	K16153	K16153;_glycogen_phosphorylase/synthase_	EC:2.4.1.1	EC:2.4.1.11	NA	NA	NA	NA
622	09100_Metabolism	09101_Carbohydrate_metabolism	00500_Starch_and_sucrose_metabolism_	PATH:ko00500	K00700	GBE1,_glgB;_1,4-alpha-glucan_branching_enzyme_	EC:2.4.1.18	NA	NA	NA	NA	NA
623	09100_Metabolism	09101_Carbohydrate_metabolism	00500_Starch_and_sucrose_metabolism_	PATH:ko00500	K16149	K16149;_1,4-alpha-glucan_branching_enzyme_	EC:2.4.1.18	NA	NA	NA	NA	NA
624	09100_Metabolism	09101_Carbohydrate_metabolism	00500_Starch_and_sucrose_metabolism_	PATH:ko00500	K00688	PYG,_glgP;_glycogen_phosphorylase_	EC:2.4.1.1	NA	NA	NA	NA	NA
625	09100_Metabolism	09101_Carbohydrate_metabolism	00500_Starch_and_sucrose_metabolism_	PATH:ko00500	K01196	AGL;_glycogen_debranching_enzyme_	EC:2.4.1.25	EC:3.2.1.33	NA	NA	NA	NA
626	09100_Metabolism	09101_Carbohydrate_metabolism	00500_Starch_and_sucrose_metabolism_	PATH:ko00500	K02438	glgX;_glycogen_debranching_enzyme_	EC:3.2.1.196	NA	NA	NA	NA	NA
627	09100_Metabolism	09101_Carbohydrate_metabolism	00500_Starch_and_sucrose_metabolism_	PATH:ko00500	K01200	pulA;_pullulanase_	EC:3.2.1.41	NA	NA	NA	NA	NA
628	09100_Metabolism	09101_Carbohydrate_metabolism	00500_Starch_and_sucrose_metabolism_	PATH:ko00500	K01176	AMY,_amyA,_malS;_alpha-amylase_	EC:3.2.1.1	NA	NA	NA	NA	NA
629	09100_Metabolism	09101_Carbohydrate_metabolism	00500_Starch_and_sucrose_metabolism_	PATH:ko00500	K07405	E3.2.1.1A;_alpha-amylase_	EC:3.2.1.1	NA	NA	NA	NA	NA
630	09100_Metabolism	09101_Carbohydrate_metabolism	00500_Starch_and_sucrose_metabolism_	PATH:ko00500	K05343	treS;_maltose_alpha-D-glucosyltransferase_/_alpha-amylase_	EC:5.4.99.16	EC:3.2.1.1	NA	NA	NA	NA
631	09100_Metabolism	09101_Carbohydrate_metabolism	00500_Starch_and_sucrose_metabolism_	PATH:ko00500	K01177	E3.2.1.2;_beta-amylase_	EC:3.2.1.2	NA	NA	NA	NA	NA
632	09100_Metabolism	09101_Carbohydrate_metabolism	00500_Starch_and_sucrose_metabolism_	PATH:ko00500	K05992	amyM;_maltogenic_alpha-amylase_	EC:3.2.1.133	NA	NA	NA	NA	NA
633	09100_Metabolism	09101_Carbohydrate_metabolism	00500_Starch_and_sucrose_metabolism_	PATH:ko00500	K01208	cd,_ma,_nplT;_cyclomaltodextrinase_/_maltogenic_alpha-amylase_/_neopullulanase_	EC:3.2.1.54	EC:3.2.1.133	EC:3.2.1.135	NA	NA	NA
634	09100_Metabolism	09101_Carbohydrate_metabolism	00500_Starch_and_sucrose_metabolism_	PATH:ko00500	K01178	SGA1;_glucoamylase_	EC:3.2.1.3	NA	NA	NA	NA	NA
635	09100_Metabolism	09101_Carbohydrate_metabolism	00500_Starch_and_sucrose_metabolism_	PATH:ko00500	K21574	susB;_glucan_1,4-alpha-glucosidase_	EC:3.2.1.3	NA	NA	NA	NA	NA
636	09100_Metabolism	09101_Carbohydrate_metabolism	00500_Starch_and_sucrose_metabolism_	PATH:ko00500	K01182	IMA,_malL;_oligo-1,6-glucosidase_	EC:3.2.1.10	NA	NA	NA	NA	NA
637	09100_Metabolism	09101_Carbohydrate_metabolism	00500_Starch_and_sucrose_metabolism_	PATH:ko00500	K05988	dexA;_dextranase_	EC:3.2.1.11	NA	NA	NA	NA	NA
638	09100_Metabolism	09101_Carbohydrate_metabolism	00500_Starch_and_sucrose_metabolism_	PATH:ko00500	K00705	malQ;_4-alpha-glucanotransferase_	EC:2.4.1.25	NA	NA	NA	NA	NA
639	09100_Metabolism	09101_Carbohydrate_metabolism	00500_Starch_and_sucrose_metabolism_	PATH:ko00500	K22451	jgt;_4-alpha-glucanotransferase_	EC:2.4.1.25	NA	NA	NA	NA	NA
640	09100_Metabolism	09101_Carbohydrate_metabolism	00500_Starch_and_sucrose_metabolism_	PATH:ko00500	K16146	pep2;_maltokinase_	EC:2.7.1.175	NA	NA	NA	NA	NA
641	09100_Metabolism	09101_Carbohydrate_metabolism	00500_Starch_and_sucrose_metabolism_	PATH:ko00500	K16147	glgE;_starch_synthase_(maltosyl-transferring)_	EC:2.4.99.16	NA	NA	NA	NA	NA
642	09100_Metabolism	09101_Carbohydrate_metabolism	00500_Starch_and_sucrose_metabolism_	PATH:ko00500	K16148	glgM;_alpha-maltose-1-phosphate_synthase_	EC:2.4.1.342	NA	NA	NA	NA	NA
643	09100_Metabolism	09101_Carbohydrate_metabolism	00500_Starch_and_sucrose_metabolism_	PATH:ko00500	K00691	mapA;_maltose_phosphorylase_	EC:2.4.1.8	NA	NA	NA	NA	NA
644	09100_Metabolism	09101_Carbohydrate_metabolism	00500_Starch_and_sucrose_metabolism_	PATH:ko00500	K01838	pgmB;_beta-phosphoglucomutase_	EC:5.4.2.6	NA	NA	NA	NA	NA
645	09100_Metabolism	09101_Carbohydrate_metabolism	00500_Starch_and_sucrose_metabolism_	PATH:ko00500	K02777	crr;_sugar_PTS_system_EIIA_component_	EC:2.7.1.-	NA	NA	NA	NA	NA
646	09100_Metabolism	09101_Carbohydrate_metabolism	00500_Starch_and_sucrose_metabolism_	PATH:ko00500	K02791	malX;_maltose/glucose_PTS_system_EIICB_component_	EC:2.7.1.199	EC:2.7.1.208	NA	NA	NA	NA
647	09100_Metabolism	09101_Carbohydrate_metabolism	00500_Starch_and_sucrose_metabolism_	PATH:ko00500	K20108	malT;_maltose_PTS_system_EIICB_or_EIICBA_component_	EC:2.7.1.208	NA	NA	NA	NA	NA
648	09100_Metabolism	09101_Carbohydrate_metabolism	00500_Starch_and_sucrose_metabolism_	PATH:ko00500	K02750	glvC,_malP,_aglA;_alpha-glucoside_PTS_system_EIICB_component_	EC:2.7.1.208	EC:2.7.1.-	NA	NA	NA	NA
649	09100_Metabolism	09101_Carbohydrate_metabolism	00500_Starch_and_sucrose_metabolism_	PATH:ko00500	K06896	mapP;_maltose_6'-phosphate_phosphatase_	EC:3.1.3.90	NA	NA	NA	NA	NA
650	09100_Metabolism	09101_Carbohydrate_metabolism	00500_Starch_and_sucrose_metabolism_	PATH:ko00500	K01232	glvA;_maltose-6'-phosphate_glucosidase_	EC:3.2.1.122	NA	NA	NA	NA	NA
651	09100_Metabolism	09101_Carbohydrate_metabolism	00500_Starch_and_sucrose_metabolism_	PATH:ko00500	K00701	cgt;_cyclomaltodextrin_glucanotransferase_	EC:2.4.1.19	NA	NA	NA	NA	NA
652	09100_Metabolism	09101_Carbohydrate_metabolism	00500_Starch_and_sucrose_metabolism_	PATH:ko00500	K01214	ISA,_treX;_isoamylase_	EC:3.2.1.68	NA	NA	NA	NA	NA
653	09100_Metabolism	09101_Carbohydrate_metabolism	00500_Starch_and_sucrose_metabolism_	PATH:ko00500	K06044	treY,_glgY;_(1->4)-alpha-D-glucan_1-alpha-D-glucosylmutase_	EC:5.4.99.15	NA	NA	NA	NA	NA
654	09100_Metabolism	09101_Carbohydrate_metabolism	00500_Starch_and_sucrose_metabolism_	PATH:ko00500	K01236	treZ,_glgZ;_maltooligosyltrehalose_trehalohydrolase_	EC:3.2.1.141	NA	NA	NA	NA	NA
655	09100_Metabolism	09101_Carbohydrate_metabolism	00500_Starch_and_sucrose_metabolism_	PATH:ko00500	K13057	treT;_trehalose_synthase_	EC:2.4.1.245	NA	NA	NA	NA	NA
656	09100_Metabolism	09101_Carbohydrate_metabolism	00500_Starch_and_sucrose_metabolism_	PATH:ko00500	K00697	otsA;_trehalose_6-phosphate_synthase_	EC:2.4.1.15	EC:2.4.1.347	NA	NA	NA	NA
657	09100_Metabolism	09101_Carbohydrate_metabolism	00500_Starch_and_sucrose_metabolism_	PATH:ko00500	K01087	otsB;_trehalose_6-phosphate_phosphatase_	EC:3.1.3.12	NA	NA	NA	NA	NA
658	09100_Metabolism	09101_Carbohydrate_metabolism	00500_Starch_and_sucrose_metabolism_	PATH:ko00500	K16055	TPS;_trehalose_6-phosphate_synthase/phosphatase_	EC:2.4.1.15	EC:3.1.3.12	NA	NA	NA	NA
659	09100_Metabolism	09101_Carbohydrate_metabolism	00500_Starch_and_sucrose_metabolism_	PATH:ko00500	K22337	TSL1,_TPS3;_trehalose_6-phosphate_synthase_complex_regulatory_subunit	non_defined_EC	NA	NA	NA	NA	NA
660	09100_Metabolism	09101_Carbohydrate_metabolism	00500_Starch_and_sucrose_metabolism_	PATH:ko00500	K01194	TREH,_treA,_treF;_alpha,alpha-trehalase_	EC:3.2.1.28	NA	NA	NA	NA	NA
661	09100_Metabolism	09101_Carbohydrate_metabolism	00500_Starch_and_sucrose_metabolism_	PATH:ko00500	K22934	E3.2.1.28;_alpha,alpha-trehalase_	EC:3.2.1.28	NA	NA	NA	NA	NA
662	09100_Metabolism	09101_Carbohydrate_metabolism	00500_Starch_and_sucrose_metabolism_	PATH:ko00500	K05342	treP;_alpha,alpha-trehalose_phosphorylase_	EC:2.4.1.64	NA	NA	NA	NA	NA
663	09100_Metabolism	09101_Carbohydrate_metabolism	00500_Starch_and_sucrose_metabolism_	PATH:ko00500	K02819	treB,_treP;_trehalose_PTS_system_EIIBC_or_EIIBCA_component_	EC:2.7.1.201	NA	NA	NA	NA	NA
664	09100_Metabolism	09101_Carbohydrate_metabolism	00500_Starch_and_sucrose_metabolism_	PATH:ko00500	K01226	treC;_trehalose-6-phosphate_hydrolase_	EC:3.2.1.93	NA	NA	NA	NA	NA
665	09100_Metabolism	09101_Carbohydrate_metabolism	00500_Starch_and_sucrose_metabolism_	PATH:ko00500	K01835	pgm;_phosphoglucomutase_	EC:5.4.2.2	NA	NA	NA	NA	NA
666	09100_Metabolism	09101_Carbohydrate_metabolism	00500_Starch_and_sucrose_metabolism_	PATH:ko00500	K15778	pmm-pgm;_phosphomannomutase_/_phosphoglucomutase_	EC:5.4.2.8	EC:5.4.2.2	NA	NA	NA	NA
667	09100_Metabolism	09101_Carbohydrate_metabolism	00500_Starch_and_sucrose_metabolism_	PATH:ko00500	K15779	PGM2;_phosphoglucomutase_/_phosphopentomutase_	EC:5.4.2.2	EC:5.4.2.7	NA	NA	NA	NA
668	09100_Metabolism	09101_Carbohydrate_metabolism	00500_Starch_and_sucrose_metabolism_	PATH:ko00500	K00844	HK;_hexokinase_	EC:2.7.1.1	NA	NA	NA	NA	NA
669	09100_Metabolism	09101_Carbohydrate_metabolism	00500_Starch_and_sucrose_metabolism_	PATH:ko00500	K12407	GCK;_glucokinase_	EC:2.7.1.2	NA	NA	NA	NA	NA
670	09100_Metabolism	09101_Carbohydrate_metabolism	00500_Starch_and_sucrose_metabolism_	PATH:ko00500	K00845	glk;_glucokinase_	EC:2.7.1.2	NA	NA	NA	NA	NA
671	09100_Metabolism	09101_Carbohydrate_metabolism	00500_Starch_and_sucrose_metabolism_	PATH:ko00500	K01084	G6PC;_glucose-6-phosphatase_	EC:3.1.3.9	NA	NA	NA	NA	NA
672	09100_Metabolism	09101_Carbohydrate_metabolism	00500_Starch_and_sucrose_metabolism_	PATH:ko00500	K11809	PGM2L1;_glucose-1,6-bisphosphate_synthase_	EC:2.7.1.106	NA	NA	NA	NA	NA
673	09100_Metabolism	09101_Carbohydrate_metabolism	00500_Starch_and_sucrose_metabolism_	PATH:ko00500	K01810	GPI,_pgi;_glucose-6-phosphate_isomerase_	EC:5.3.1.9	NA	NA	NA	NA	NA
674	09100_Metabolism	09101_Carbohydrate_metabolism	00500_Starch_and_sucrose_metabolism_	PATH:ko00500	K06859	pgi1;_glucose-6-phosphate_isomerase,_archaeal_	EC:5.3.1.9	NA	NA	NA	NA	NA
675	09100_Metabolism	09101_Carbohydrate_metabolism	00500_Starch_and_sucrose_metabolism_	PATH:ko00500	K13810	tal-pgi;_transaldolase_/_glucose-6-phosphate_isomerase_	EC:2.2.1.2	EC:5.3.1.9	NA	NA	NA	NA
676	09100_Metabolism	09101_Carbohydrate_metabolism	00500_Starch_and_sucrose_metabolism_	PATH:ko00500	K15916	pgi-pmi;_glucose/mannose-6-phosphate_isomerase_	EC:5.3.1.9	EC:5.3.1.8	NA	NA	NA	NA
677	09100_Metabolism	09101_Carbohydrate_metabolism	00500_Starch_and_sucrose_metabolism_	PATH:ko00500	K00847	E2.7.1.4,_scrK;_fructokinase_	EC:2.7.1.4	NA	NA	NA	NA	NA
678	09100_Metabolism	09101_Carbohydrate_metabolism	00520_Amino_sugar_and_nucleotide_sugar_metabolism_	PATH:ko00520	K01183	E3.2.1.14;_chitinase_	EC:3.2.1.14	NA	NA	NA	NA	NA
679	09100_Metabolism	09101_Carbohydrate_metabolism	00520_Amino_sugar_and_nucleotide_sugar_metabolism_	PATH:ko00520	K20547	CHIB;_basic_endochitinase_B_	EC:3.2.1.14	NA	NA	NA	NA	NA
680	09100_Metabolism	09101_Carbohydrate_metabolism	00520_Amino_sugar_and_nucleotide_sugar_metabolism_	PATH:ko00520	K13381	chiA;_bifunctional_chitinase/lysozyme_	EC:3.2.1.14	EC:3.2.1.17	NA	NA	NA	NA
681	09100_Metabolism	09101_Carbohydrate_metabolism	00520_Amino_sugar_and_nucleotide_sugar_metabolism_	PATH:ko00520	K01207	nagZ;_beta-N-acetylhexosaminidase_	EC:3.2.1.52	NA	NA	NA	NA	NA
682	09100_Metabolism	09101_Carbohydrate_metabolism	00520_Amino_sugar_and_nucleotide_sugar_metabolism_	PATH:ko00520	K12373	HEXA_B;_hexosaminidase_	EC:3.2.1.52	NA	NA	NA	NA	NA
683	09100_Metabolism	09101_Carbohydrate_metabolism	00520_Amino_sugar_and_nucleotide_sugar_metabolism_	PATH:ko00520	K01452	E3.5.1.41;_chitin_deacetylase_	EC:3.5.1.41	NA	NA	NA	NA	NA
684	09100_Metabolism	09101_Carbohydrate_metabolism	00520_Amino_sugar_and_nucleotide_sugar_metabolism_	PATH:ko00520	K01233	csn;_chitosanase_	EC:3.2.1.132	NA	NA	NA	NA	NA
685	09100_Metabolism	09101_Carbohydrate_metabolism	00520_Amino_sugar_and_nucleotide_sugar_metabolism_	PATH:ko00520	K15855	csxA;_exo-1,4-beta-D-glucosaminidase_	EC:3.2.1.165	NA	NA	NA	NA	NA
686	09100_Metabolism	09101_Carbohydrate_metabolism	00520_Amino_sugar_and_nucleotide_sugar_metabolism_	PATH:ko00520	K18675	chbP;_N,N'-diacetylchitobiose_phosphorylase_	EC:2.4.1.280	NA	NA	NA	NA	NA
687	09100_Metabolism	09101_Carbohydrate_metabolism	00520_Amino_sugar_and_nucleotide_sugar_metabolism_	PATH:ko00520	K02777	crr;_sugar_PTS_system_EIIA_component_	EC:2.7.1.-	NA	NA	NA	NA	NA
688	09100_Metabolism	09101_Carbohydrate_metabolism	00520_Amino_sugar_and_nucleotide_sugar_metabolism_	PATH:ko00520	K11192	murP;_N-acetylmuramic_acid_PTS_system_EIICB_component_	EC:2.7.1.192	NA	NA	NA	NA	NA
689	09100_Metabolism	09101_Carbohydrate_metabolism	00520_Amino_sugar_and_nucleotide_sugar_metabolism_	PATH:ko00520	K22292	mupP;_N-acetyl-D-muramate_6-phosphate_phosphatase_	EC:3.1.3.105	NA	NA	NA	NA	NA
690	09100_Metabolism	09101_Carbohydrate_metabolism	00520_Amino_sugar_and_nucleotide_sugar_metabolism_	PATH:ko00520	K07102	amgK;_N-acetylmuramate_1-kinase_	EC:2.7.1.221	NA	NA	NA	NA	NA
691	09100_Metabolism	09101_Carbohydrate_metabolism	00520_Amino_sugar_and_nucleotide_sugar_metabolism_	PATH:ko00520	K00992	murU;_N-acetyl-alpha-D-muramate_1-phosphate_uridylyltransferase_	EC:2.7.7.99	NA	NA	NA	NA	NA
692	09100_Metabolism	09101_Carbohydrate_metabolism	00520_Amino_sugar_and_nucleotide_sugar_metabolism_	PATH:ko00520	K07106	murQ;_N-acetylmuramic_acid_6-phosphate_etherase_	EC:4.2.1.126	NA	NA	NA	NA	NA
693	09100_Metabolism	09101_Carbohydrate_metabolism	00520_Amino_sugar_and_nucleotide_sugar_metabolism_	PATH:ko00520	K02804	nagE;_N-acetylglucosamine_PTS_system_EIICBA_or_EIICB_component_	EC:2.7.1.193	NA	NA	NA	NA	NA
694	09100_Metabolism	09101_Carbohydrate_metabolism	00520_Amino_sugar_and_nucleotide_sugar_metabolism_	PATH:ko00520	K00884	NAGK,_nagK;_N-acetylglucosamine_kinase_	EC:2.7.1.59	NA	NA	NA	NA	NA
695	09100_Metabolism	09101_Carbohydrate_metabolism	00520_Amino_sugar_and_nucleotide_sugar_metabolism_	PATH:ko00520	K01836	PGM3;_phosphoacetylglucosamine_mutase_	EC:5.4.2.3	NA	NA	NA	NA	NA
696	09100_Metabolism	09101_Carbohydrate_metabolism	00520_Amino_sugar_and_nucleotide_sugar_metabolism_	PATH:ko00520	K00972	UAP1;_UDP-N-acetylglucosamine/UDP-N-acetylgalactosamine_diphosphorylase_	EC:2.7.7.23	EC:2.7.7.83	NA	NA	NA	NA
697	09100_Metabolism	09101_Carbohydrate_metabolism	00520_Amino_sugar_and_nucleotide_sugar_metabolism_	PATH:ko00520	K04042	glmU;_bifunctional_UDP-N-acetylglucosamine_pyrophosphorylase_/_glucosamine-1-phosphate_N-acetyltransferase_	EC:2.7.7.23	EC:2.3.1.157	NA	NA	NA	NA
698	09100_Metabolism	09101_Carbohydrate_metabolism	00520_Amino_sugar_and_nucleotide_sugar_metabolism_	PATH:ko00520	K11528	glmU;_UDP-N-acetylglucosamine_pyrophosphorylase_	EC:2.7.7.23	NA	NA	NA	NA	NA
699	09100_Metabolism	09101_Carbohydrate_metabolism	00520_Amino_sugar_and_nucleotide_sugar_metabolism_	PATH:ko00520	K12409	GNE;_bifunctional_UDP-N-acetylglucosamine_2-epimerase_/_N-acetylmannosamine_kinase_	EC:3.2.1.183	EC:2.7.1.60	NA	NA	NA	NA
700	09100_Metabolism	09101_Carbohydrate_metabolism	00520_Amino_sugar_and_nucleotide_sugar_metabolism_	PATH:ko00520	K08068	siaA,_neuC1;_UDP-N-acetylglucosamine_2-epimerase_(hydrolysing)_	EC:3.2.1.183	NA	NA	NA	NA	NA
701	09100_Metabolism	09101_Carbohydrate_metabolism	00520_Amino_sugar_and_nucleotide_sugar_metabolism_	PATH:ko00520	K00885	nanK;_N-acylmannosamine_kinase_	EC:2.7.1.60	NA	NA	NA	NA	NA
702	09100_Metabolism	09101_Carbohydrate_metabolism	00520_Amino_sugar_and_nucleotide_sugar_metabolism_	PATH:ko00520	K13967	nanEK;_N-acetylmannosamine-6-phosphate_2-epimerase_/_N-acetylmannosamine_kinase_	EC:5.1.3.9	EC:2.7.1.60	NA	NA	NA	NA
703	09100_Metabolism	09101_Carbohydrate_metabolism	00520_Amino_sugar_and_nucleotide_sugar_metabolism_	PATH:ko00520	K01787	RENBP;_N-acylglucosamine_2-epimerase_	EC:5.1.3.8	NA	NA	NA	NA	NA
704	09100_Metabolism	09101_Carbohydrate_metabolism	00520_Amino_sugar_and_nucleotide_sugar_metabolism_	PATH:ko00520	K01788	nanE;_N-acylglucosamine-6-phosphate_2-epimerase_	EC:5.1.3.9	NA	NA	NA	NA	NA
705	09100_Metabolism	09101_Carbohydrate_metabolism	00520_Amino_sugar_and_nucleotide_sugar_metabolism_	PATH:ko00520	K05304	NANS,_SAS;_sialic_acid_synthase_	EC:2.5.1.56	EC:2.5.1.57	EC:2.5.1.132	NA	NA	NA
706	09100_Metabolism	09101_Carbohydrate_metabolism	00520_Amino_sugar_and_nucleotide_sugar_metabolism_	PATH:ko00520	K01097	NANP;_N-acylneuraminate-9-phosphatase_	EC:3.1.3.29	NA	NA	NA	NA	NA
707	09100_Metabolism	09101_Carbohydrate_metabolism	00520_Amino_sugar_and_nucleotide_sugar_metabolism_	PATH:ko00520	K01654	neuB,_nnaB;_N-acetylneuraminate_synthase_	EC:2.5.1.56	NA	NA	NA	NA	NA
708	09100_Metabolism	09101_Carbohydrate_metabolism	00520_Amino_sugar_and_nucleotide_sugar_metabolism_	PATH:ko00520	K01639	E4.1.3.3,_nanA,_NPL;_N-acetylneuraminate_lyase_	EC:4.1.3.3	NA	NA	NA	NA	NA
709	09100_Metabolism	09101_Carbohydrate_metabolism	00520_Amino_sugar_and_nucleotide_sugar_metabolism_	PATH:ko00520	K21749	CMAS;_N-acylneuraminate/3-deoxy-D-glycero-D-galacto-nononate_cytidylyltransferase_	EC:2.7.7.43	EC:2.7.7.92	NA	NA	NA	NA
710	09100_Metabolism	09101_Carbohydrate_metabolism	00520_Amino_sugar_and_nucleotide_sugar_metabolism_	PATH:ko00520	K00983	neuA,_nnaC;_N-acylneuraminate_cytidylyltransferase_	EC:2.7.7.43	NA	NA	NA	NA	NA
711	09100_Metabolism	09101_Carbohydrate_metabolism	00520_Amino_sugar_and_nucleotide_sugar_metabolism_	PATH:ko00520	K08080	CMAH;_CMP-N-acetylneuraminate_monooxygenase_	EC:1.14.18.2	NA	NA	NA	NA	NA
712	09100_Metabolism	09101_Carbohydrate_metabolism	00520_Amino_sugar_and_nucleotide_sugar_metabolism_	PATH:ko00520	K00326	E1.6.2.2;_cytochrome-b5_reductase_	EC:1.6.2.2	NA	NA	NA	NA	NA
713	09100_Metabolism	09101_Carbohydrate_metabolism	00520_Amino_sugar_and_nucleotide_sugar_metabolism_	PATH:ko00520	K00698	CHS1;_chitin_synthase_	EC:2.4.1.16	NA	NA	NA	NA	NA
714	09100_Metabolism	09101_Carbohydrate_metabolism	00520_Amino_sugar_and_nucleotide_sugar_metabolism_	PATH:ko00520	K01791	wecB;_UDP-N-acetylglucosamine_2-epimerase_(non-hydrolysing)_	EC:5.1.3.14	NA	NA	NA	NA	NA
715	09100_Metabolism	09101_Carbohydrate_metabolism	00520_Amino_sugar_and_nucleotide_sugar_metabolism_	PATH:ko00520	K02472	wecC;_UDP-N-acetyl-D-mannosaminuronic_acid_dehydrogenase_	EC:1.1.1.336	NA	NA	NA	NA	NA
716	09100_Metabolism	09101_Carbohydrate_metabolism	00520_Amino_sugar_and_nucleotide_sugar_metabolism_	PATH:ko00520	K13015	wbpA;_UDP-N-acetyl-D-glucosamine_dehydrogenase_	EC:1.1.1.136	NA	NA	NA	NA	NA
717	09100_Metabolism	09101_Carbohydrate_metabolism	00520_Amino_sugar_and_nucleotide_sugar_metabolism_	PATH:ko00520	K22926	tviB,_vipA;_UDP-N-acetylglucosamine_6-dehydrogenase_	EC:1.1.1.136	NA	NA	NA	NA	NA
718	09100_Metabolism	09101_Carbohydrate_metabolism	00520_Amino_sugar_and_nucleotide_sugar_metabolism_	PATH:ko00520	K13016	wbpB;_UDP-N-acetyl-2-amino-2-deoxyglucuronate_dehydrogenase_	EC:1.1.1.335	NA	NA	NA	NA	NA
719	09100_Metabolism	09101_Carbohydrate_metabolism	00520_Amino_sugar_and_nucleotide_sugar_metabolism_	PATH:ko00520	K13020	wlbA,_bplA;_UDP-N-acetyl-2-amino-2-deoxyglucuronate_dehydrogenase_	EC:1.1.1.335	NA	NA	NA	NA	NA
720	09100_Metabolism	09101_Carbohydrate_metabolism	00520_Amino_sugar_and_nucleotide_sugar_metabolism_	PATH:ko00520	K13017	wbpE,_wlbC;_UDP-2-acetamido-2-deoxy-ribo-hexuluronate_aminotransferase_	EC:2.6.1.98	NA	NA	NA	NA	NA
721	09100_Metabolism	09101_Carbohydrate_metabolism	00520_Amino_sugar_and_nucleotide_sugar_metabolism_	PATH:ko00520	K13018	wbpD,_wlbB;_UDP-2-acetamido-3-amino-2,3-dideoxy-glucuronate_N-acetyltransferase_	EC:2.3.1.201	NA	NA	NA	NA	NA
722	09100_Metabolism	09101_Carbohydrate_metabolism	00520_Amino_sugar_and_nucleotide_sugar_metabolism_	PATH:ko00520	K13019	wbpI,_wlbD;_UDP-GlcNAc3NAcA_epimerase_	EC:5.1.3.23	NA	NA	NA	NA	NA
723	09100_Metabolism	09101_Carbohydrate_metabolism	00520_Amino_sugar_and_nucleotide_sugar_metabolism_	PATH:ko00520	K02473	wbpP;_UDP-N-acetylglucosamine/UDP-N-acetylgalactosamine_4-epimerase_	EC:5.1.3.7	EC:5.1.3.-	NA	NA	NA	NA
724	09100_Metabolism	09101_Carbohydrate_metabolism	00520_Amino_sugar_and_nucleotide_sugar_metabolism_	PATH:ko00520	K02474	wbpO;_UDP-N-acetyl-D-glucosamine/UDP-N-acetyl-D-galactosamine_dehydrogenase_	EC:1.1.1.136	EC:1.1.1.-	NA	NA	NA	NA
725	09100_Metabolism	09101_Carbohydrate_metabolism	00520_Amino_sugar_and_nucleotide_sugar_metabolism_	PATH:ko00520	K22925	tviC,_vipB;_UDP-N-acetylglucosaminuronic_acid_4-epimerase_	EC:5.1.3.-	NA	NA	NA	NA	NA
726	09100_Metabolism	09101_Carbohydrate_metabolism	00520_Amino_sugar_and_nucleotide_sugar_metabolism_	PATH:ko00520	K00790	murA;_UDP-N-acetylglucosamine_1-carboxyvinyltransferase_	EC:2.5.1.7	NA	NA	NA	NA	NA
727	09100_Metabolism	09101_Carbohydrate_metabolism	00520_Amino_sugar_and_nucleotide_sugar_metabolism_	PATH:ko00520	K00075	murB;_UDP-N-acetylmuramate_dehydrogenase_	EC:1.3.1.98	NA	NA	NA	NA	NA
728	09100_Metabolism	09101_Carbohydrate_metabolism	00520_Amino_sugar_and_nucleotide_sugar_metabolism_	PATH:ko00520	K15894	pseB,_wbjB;_UDP-N-acetylglucosamine_4,6-dehydratase/5-epimerase_	EC:4.2.1.115	EC:5.1.3.-	NA	NA	NA	NA
729	09100_Metabolism	09101_Carbohydrate_metabolism	00520_Amino_sugar_and_nucleotide_sugar_metabolism_	PATH:ko00520	K15895	pseC;_UDP-4-amino-4,6-dideoxy-L-N-acetyl-beta-L-altrosamine_transaminase_	EC:2.6.1.92	NA	NA	NA	NA	NA
730	09100_Metabolism	09101_Carbohydrate_metabolism	00520_Amino_sugar_and_nucleotide_sugar_metabolism_	PATH:ko00520	K15896	pseH;_UDP-4-amino-4,6-dideoxy-N-acetyl-beta-L-altrosamine_N-acetyltransferase_	EC:2.3.1.202	NA	NA	NA	NA	NA
731	09100_Metabolism	09101_Carbohydrate_metabolism	00520_Amino_sugar_and_nucleotide_sugar_metabolism_	PATH:ko00520	K15897	pseG;_UDP-2,4-diacetamido-2,4,6-trideoxy-beta-L-altropyranose_hydrolase_	EC:3.6.1.57	NA	NA	NA	NA	NA
732	09100_Metabolism	09101_Carbohydrate_metabolism	00520_Amino_sugar_and_nucleotide_sugar_metabolism_	PATH:ko00520	K15898	pseI,_neuB3;_pseudaminic_acid_synthase_	EC:2.5.1.97	NA	NA	NA	NA	NA
733	09100_Metabolism	09101_Carbohydrate_metabolism	00520_Amino_sugar_and_nucleotide_sugar_metabolism_	PATH:ko00520	K15899	pseF;_pseudaminic_acid_cytidylyltransferase_	EC:2.7.7.81	NA	NA	NA	NA	NA
734	09100_Metabolism	09101_Carbohydrate_metabolism	00520_Amino_sugar_and_nucleotide_sugar_metabolism_	PATH:ko00520	K15912	pglF;_UDP-N-acetylglucosamine_4,6-dehydratase_	EC:4.2.1.135	NA	NA	NA	NA	NA
735	09100_Metabolism	09101_Carbohydrate_metabolism	00520_Amino_sugar_and_nucleotide_sugar_metabolism_	PATH:ko00520	K15910	pglE;_UDP-N-acetylbacillosamine_transaminase_	EC:2.6.1.34	NA	NA	NA	NA	NA
736	09100_Metabolism	09101_Carbohydrate_metabolism	00520_Amino_sugar_and_nucleotide_sugar_metabolism_	PATH:ko00520	K15913	pglD;_UDP-N-acetylbacillosamine_N-acetyltransferase_	EC:2.3.1.203	NA	NA	NA	NA	NA
737	09100_Metabolism	09101_Carbohydrate_metabolism	00520_Amino_sugar_and_nucleotide_sugar_metabolism_	PATH:ko00520	K18429	legG,_neuC2;_GDP/UDP-N,N'-diacetylbacillosamine_2-epimerase_(hydrolysing)_	EC:3.2.1.184	NA	NA	NA	NA	NA
738	09100_Metabolism	09101_Carbohydrate_metabolism	00520_Amino_sugar_and_nucleotide_sugar_metabolism_	PATH:ko00520	K18430	legI,_neuB2;_N,N'-diacetyllegionaminate_synthase_	EC:2.5.1.101	NA	NA	NA	NA	NA
739	09100_Metabolism	09101_Carbohydrate_metabolism	00520_Amino_sugar_and_nucleotide_sugar_metabolism_	PATH:ko00520	K18431	legF,_ptmB;_CMP-N,N'-diacetyllegionaminic_acid_synthase_	EC:2.7.7.82	NA	NA	NA	NA	NA
740	09100_Metabolism	09101_Carbohydrate_metabolism	00520_Amino_sugar_and_nucleotide_sugar_metabolism_	PATH:ko00520	K02765	gamP;_D-glucosamine_PTS_system_EIICBA_component_	EC:2.7.1.-	NA	NA	NA	NA	NA
741	09100_Metabolism	09101_Carbohydrate_metabolism	00520_Amino_sugar_and_nucleotide_sugar_metabolism_	PATH:ko00520	K00844	HK;_hexokinase_	EC:2.7.1.1	NA	NA	NA	NA	NA
742	09100_Metabolism	09101_Carbohydrate_metabolism	00520_Amino_sugar_and_nucleotide_sugar_metabolism_	PATH:ko00520	K18676	gspK;_glucosamine_kinase_	EC:2.7.1.8	NA	NA	NA	NA	NA
743	09100_Metabolism	09101_Carbohydrate_metabolism	00520_Amino_sugar_and_nucleotide_sugar_metabolism_	PATH:ko00520	K03431	glmM;_phosphoglucosamine_mutase_	EC:5.4.2.10	NA	NA	NA	NA	NA
744	09100_Metabolism	09101_Carbohydrate_metabolism	00520_Amino_sugar_and_nucleotide_sugar_metabolism_	PATH:ko00520	K01443	nagA,_AMDHD2;_N-acetylglucosamine-6-phosphate_deacetylase_	EC:3.5.1.25	NA	NA	NA	NA	NA
745	09100_Metabolism	09101_Carbohydrate_metabolism	00520_Amino_sugar_and_nucleotide_sugar_metabolism_	PATH:ko00520	K00621	GNPNAT1,_GNA1;_glucosamine-phosphate_N-acetyltransferase_	EC:2.3.1.4	NA	NA	NA	NA	NA
746	09100_Metabolism	09101_Carbohydrate_metabolism	00520_Amino_sugar_and_nucleotide_sugar_metabolism_	PATH:ko00520	K00847	E2.7.1.4,_scrK;_fructokinase_	EC:2.7.1.4	NA	NA	NA	NA	NA
747	09100_Metabolism	09101_Carbohydrate_metabolism	00520_Amino_sugar_and_nucleotide_sugar_metabolism_	PATH:ko00520	K02564	nagB,_GNPDA;_glucosamine-6-phosphate_deaminase_	EC:3.5.99.6	NA	NA	NA	NA	NA
748	09100_Metabolism	09101_Carbohydrate_metabolism	00520_Amino_sugar_and_nucleotide_sugar_metabolism_	PATH:ko00520	K00820	glmS,_GFPT;_glutamine---fructose-6-phosphate_transaminase_(isomerizing)_	EC:2.6.1.16	NA	NA	NA	NA	NA
749	09100_Metabolism	09101_Carbohydrate_metabolism	00520_Amino_sugar_and_nucleotide_sugar_metabolism_	PATH:ko00520	K12446	E2.7.1.46;_L-arabinokinase_	EC:2.7.1.46	NA	NA	NA	NA	NA
750	09100_Metabolism	09101_Carbohydrate_metabolism	00520_Amino_sugar_and_nucleotide_sugar_metabolism_	PATH:ko00520	K12447	USP;_UDP-sugar_pyrophosphorylase_	EC:2.7.7.64	NA	NA	NA	NA	NA
751	09100_Metabolism	09101_Carbohydrate_metabolism	00520_Amino_sugar_and_nucleotide_sugar_metabolism_	PATH:ko00520	K13379	RGP,_UTM;_reversibly_glycosylated_polypeptide_/_UDP-arabinopyranose_mutase_	EC:2.4.1.-	EC:5.4.99.30	NA	NA	NA	NA
752	09100_Metabolism	09101_Carbohydrate_metabolism	00520_Amino_sugar_and_nucleotide_sugar_metabolism_	PATH:ko00520	K01209	abfA;_alpha-L-arabinofuranosidase_	EC:3.2.1.55	NA	NA	NA	NA	NA
753	09100_Metabolism	09101_Carbohydrate_metabolism	00520_Amino_sugar_and_nucleotide_sugar_metabolism_	PATH:ko00520	K15921	xynD;_arabinoxylan_arabinofuranohydrolase_	EC:3.2.1.55	NA	NA	NA	NA	NA
754	09100_Metabolism	09101_Carbohydrate_metabolism	00520_Amino_sugar_and_nucleotide_sugar_metabolism_	PATH:ko00520	K20844	abf1;_non-reducing_end_alpha-L-arabinofuranosidase_	EC:3.2.1.55	NA	NA	NA	NA	NA
755	09100_Metabolism	09101_Carbohydrate_metabolism	00520_Amino_sugar_and_nucleotide_sugar_metabolism_	PATH:ko00520	K00770	E2.4.2.24;_1,4-beta-D-xylan_synthase_	EC:2.4.2.24	NA	NA	NA	NA	NA
756	09100_Metabolism	09101_Carbohydrate_metabolism	00520_Amino_sugar_and_nucleotide_sugar_metabolism_	PATH:ko00520	K15920	XYL4;_xylan_1,4-beta-xylosidase_	EC:3.2.1.37	NA	NA	NA	NA	NA
757	09100_Metabolism	09101_Carbohydrate_metabolism	00520_Amino_sugar_and_nucleotide_sugar_metabolism_	PATH:ko00520	K01198	xynB;_xylan_1,4-beta-xylosidase_	EC:3.2.1.37	NA	NA	NA	NA	NA
758	09100_Metabolism	09101_Carbohydrate_metabolism	00520_Amino_sugar_and_nucleotide_sugar_metabolism_	PATH:ko00520	K22268	xylA;_xylan_1,4-beta-xylosidase_	EC:3.2.1.37	NA	NA	NA	NA	NA
759	09100_Metabolism	09101_Carbohydrate_metabolism	00520_Amino_sugar_and_nucleotide_sugar_metabolism_	PATH:ko00520	K12448	UXE,_uxe;_UDP-arabinose_4-epimerase_	EC:5.1.3.5	NA	NA	NA	NA	NA
760	09100_Metabolism	09101_Carbohydrate_metabolism	00520_Amino_sugar_and_nucleotide_sugar_metabolism_	PATH:ko00520	K16190	GLCAK;_glucuronokinase_	EC:2.7.1.43	NA	NA	NA	NA	NA
761	09100_Metabolism	09101_Carbohydrate_metabolism	00520_Amino_sugar_and_nucleotide_sugar_metabolism_	PATH:ko00520	K10011	arnA,_pmrI;_UDP-4-amino-4-deoxy-L-arabinose_formyltransferase_/_UDP-glucuronic_acid_dehydrogenase_(UDP-4-keto-hexauronic_acid_decarboxylating)_	EC:2.1.2.13	EC:1.1.1.305	NA	NA	NA	NA
762	09100_Metabolism	09101_Carbohydrate_metabolism	00520_Amino_sugar_and_nucleotide_sugar_metabolism_	PATH:ko00520	K07806	arnB,_pmrH;_UDP-4-amino-4-deoxy-L-arabinose-oxoglutarate_aminotransferase_	EC:2.6.1.87	NA	NA	NA	NA	NA
763	09100_Metabolism	09101_Carbohydrate_metabolism	00520_Amino_sugar_and_nucleotide_sugar_metabolism_	PATH:ko00520	K10012	arnC,_pmrF;_undecaprenyl-phosphate_4-deoxy-4-formamido-L-arabinose_transferase_	EC:2.4.2.53	NA	NA	NA	NA	NA
764	09100_Metabolism	09101_Carbohydrate_metabolism	00520_Amino_sugar_and_nucleotide_sugar_metabolism_	PATH:ko00520	K13014	arnD;_undecaprenyl_phosphate-alpha-L-ara4FN_deformylase_	EC:3.5.1.-	NA	NA	NA	NA	NA
765	09100_Metabolism	09101_Carbohydrate_metabolism	00520_Amino_sugar_and_nucleotide_sugar_metabolism_	PATH:ko00520	K08678	UXS1,_uxs;_UDP-glucuronate_decarboxylase_	EC:4.1.1.35	NA	NA	NA	NA	NA
766	09100_Metabolism	09101_Carbohydrate_metabolism	00520_Amino_sugar_and_nucleotide_sugar_metabolism_	PATH:ko00520	K12449	AXS;_UDP-apiose/xylose_synthase	non_defined_EC	NA	NA	NA	NA	NA
767	09100_Metabolism	09101_Carbohydrate_metabolism	00520_Amino_sugar_and_nucleotide_sugar_metabolism_	PATH:ko00520	K02779	ptsG;_glucose_PTS_system_EIICB_or_EIICBA_component_	EC:2.7.1.199	NA	NA	NA	NA	NA
768	09100_Metabolism	09101_Carbohydrate_metabolism	00520_Amino_sugar_and_nucleotide_sugar_metabolism_	PATH:ko00520	K02791	malX;_maltose/glucose_PTS_system_EIICB_component_	EC:2.7.1.199	EC:2.7.1.208	NA	NA	NA	NA
769	09100_Metabolism	09101_Carbohydrate_metabolism	00520_Amino_sugar_and_nucleotide_sugar_metabolism_	PATH:ko00520	K20118	ptsG,_glcA,_glcB;_glucose_PTS_system_EIICBA_or_EIICB_component_	EC:2.7.1.199	NA	NA	NA	NA	NA
770	09100_Metabolism	09101_Carbohydrate_metabolism	00520_Amino_sugar_and_nucleotide_sugar_metabolism_	PATH:ko00520	K00845	glk;_glucokinase_	EC:2.7.1.2	NA	NA	NA	NA	NA
771	09100_Metabolism	09101_Carbohydrate_metabolism	00520_Amino_sugar_and_nucleotide_sugar_metabolism_	PATH:ko00520	K12407	GCK;_glucokinase_	EC:2.7.1.2	NA	NA	NA	NA	NA
772	09100_Metabolism	09101_Carbohydrate_metabolism	00520_Amino_sugar_and_nucleotide_sugar_metabolism_	PATH:ko00520	K00886	ppgK;_polyphosphate_glucokinase_	EC:2.7.1.63	NA	NA	NA	NA	NA
773	09100_Metabolism	09101_Carbohydrate_metabolism	00520_Amino_sugar_and_nucleotide_sugar_metabolism_	PATH:ko00520	K01810	GPI,_pgi;_glucose-6-phosphate_isomerase_	EC:5.3.1.9	NA	NA	NA	NA	NA
774	09100_Metabolism	09101_Carbohydrate_metabolism	00520_Amino_sugar_and_nucleotide_sugar_metabolism_	PATH:ko00520	K06859	pgi1;_glucose-6-phosphate_isomerase,_archaeal_	EC:5.3.1.9	NA	NA	NA	NA	NA
775	09100_Metabolism	09101_Carbohydrate_metabolism	00520_Amino_sugar_and_nucleotide_sugar_metabolism_	PATH:ko00520	K13810	tal-pgi;_transaldolase_/_glucose-6-phosphate_isomerase_	EC:2.2.1.2	EC:5.3.1.9	NA	NA	NA	NA
776	09100_Metabolism	09101_Carbohydrate_metabolism	00520_Amino_sugar_and_nucleotide_sugar_metabolism_	PATH:ko00520	K15916	pgi-pmi;_glucose/mannose-6-phosphate_isomerase_	EC:5.3.1.9	EC:5.3.1.8	NA	NA	NA	NA
777	09100_Metabolism	09101_Carbohydrate_metabolism	00520_Amino_sugar_and_nucleotide_sugar_metabolism_	PATH:ko00520	K01835	pgm;_phosphoglucomutase_	EC:5.4.2.2	NA	NA	NA	NA	NA
778	09100_Metabolism	09101_Carbohydrate_metabolism	00520_Amino_sugar_and_nucleotide_sugar_metabolism_	PATH:ko00520	K15778	pmm-pgm;_phosphomannomutase_/_phosphoglucomutase_	EC:5.4.2.8	EC:5.4.2.2	NA	NA	NA	NA
779	09100_Metabolism	09101_Carbohydrate_metabolism	00520_Amino_sugar_and_nucleotide_sugar_metabolism_	PATH:ko00520	K15779	PGM2;_phosphoglucomutase_/_phosphopentomutase_	EC:5.4.2.2	EC:5.4.2.7	NA	NA	NA	NA
780	09100_Metabolism	09101_Carbohydrate_metabolism	00520_Amino_sugar_and_nucleotide_sugar_metabolism_	PATH:ko00520	K00963	UGP2,_galU,_galF;_UTP--glucose-1-phosphate_uridylyltransferase_	EC:2.7.7.9	NA	NA	NA	NA	NA
781	09100_Metabolism	09101_Carbohydrate_metabolism	00520_Amino_sugar_and_nucleotide_sugar_metabolism_	PATH:ko00520	K12450	RHM;_UDP-glucose_4,6-dehydratase_	EC:4.2.1.76	NA	NA	NA	NA	NA
782	09100_Metabolism	09101_Carbohydrate_metabolism	00520_Amino_sugar_and_nucleotide_sugar_metabolism_	PATH:ko00520	K12451	UER1;_3,5-epimerase/4-reductase_	EC:5.1.3.-	EC:1.1.1.-	NA	NA	NA	NA
783	09100_Metabolism	09101_Carbohydrate_metabolism	00520_Amino_sugar_and_nucleotide_sugar_metabolism_	PATH:ko00520	K00012	UGDH,_ugd;_UDPglucose_6-dehydrogenase_	EC:1.1.1.22	NA	NA	NA	NA	NA
784	09100_Metabolism	09101_Carbohydrate_metabolism	00520_Amino_sugar_and_nucleotide_sugar_metabolism_	PATH:ko00520	K06118	SQD1,_sqdB;_UDP-sulfoquinovose_synthase_	EC:3.13.1.1	NA	NA	NA	NA	NA
785	09100_Metabolism	09101_Carbohydrate_metabolism	00520_Amino_sugar_and_nucleotide_sugar_metabolism_	PATH:ko00520	K00849	galK;_galactokinase_	EC:2.7.1.6	NA	NA	NA	NA	NA
786	09100_Metabolism	09101_Carbohydrate_metabolism	00520_Amino_sugar_and_nucleotide_sugar_metabolism_	PATH:ko00520	K00965	galT,_GALT;_UDPglucose--hexose-1-phosphate_uridylyltransferase_	EC:2.7.7.12	NA	NA	NA	NA	NA
787	09100_Metabolism	09101_Carbohydrate_metabolism	00520_Amino_sugar_and_nucleotide_sugar_metabolism_	PATH:ko00520	K01784	galE,_GALE;_UDP-glucose_4-epimerase_	EC:5.1.3.2	NA	NA	NA	NA	NA
788	09100_Metabolism	09101_Carbohydrate_metabolism	00520_Amino_sugar_and_nucleotide_sugar_metabolism_	PATH:ko00520	K01854	glf;_UDP-galactopyranose_mutase_	EC:5.4.99.9	NA	NA	NA	NA	NA
789	09100_Metabolism	09101_Carbohydrate_metabolism	00520_Amino_sugar_and_nucleotide_sugar_metabolism_	PATH:ko00520	K17716	capD;_UDP-glucose_4-epimerase_	EC:5.1.3.2	NA	NA	NA	NA	NA
790	09100_Metabolism	09101_Carbohydrate_metabolism	00520_Amino_sugar_and_nucleotide_sugar_metabolism_	PATH:ko00520	K08679	GAE,_cap1J;_UDP-glucuronate_4-epimerase_	EC:5.1.3.6	NA	NA	NA	NA	NA
791	09100_Metabolism	09101_Carbohydrate_metabolism	00520_Amino_sugar_and_nucleotide_sugar_metabolism_	PATH:ko00520	K18677	GALAK;_galacturonokinase_	EC:2.7.1.44	NA	NA	NA	NA	NA
792	09100_Metabolism	09101_Carbohydrate_metabolism	00520_Amino_sugar_and_nucleotide_sugar_metabolism_	PATH:ko00520	K13648	GAUT;_alpha-1,4-galacturonosyltransferase_	EC:2.4.1.43	NA	NA	NA	NA	NA
793	09100_Metabolism	09101_Carbohydrate_metabolism	00520_Amino_sugar_and_nucleotide_sugar_metabolism_	PATH:ko00520	K02793	manXa;_mannose_PTS_system_EIIA_component_	EC:2.7.1.191	NA	NA	NA	NA	NA
794	09100_Metabolism	09101_Carbohydrate_metabolism	00520_Amino_sugar_and_nucleotide_sugar_metabolism_	PATH:ko00520	K02794	manX;_mannose_PTS_system_EIIAB_component_	EC:2.7.1.191	NA	NA	NA	NA	NA
795	09100_Metabolism	09101_Carbohydrate_metabolism	00520_Amino_sugar_and_nucleotide_sugar_metabolism_	PATH:ko00520	K02795	manY;_mannose_PTS_system_EIIC_component	non_defined_EC	NA	NA	NA	NA	NA
796	09100_Metabolism	09101_Carbohydrate_metabolism	00520_Amino_sugar_and_nucleotide_sugar_metabolism_	PATH:ko00520	K02796	manZ;_mannose_PTS_system_EIID_component	non_defined_EC	NA	NA	NA	NA	NA
797	09100_Metabolism	09101_Carbohydrate_metabolism	00520_Amino_sugar_and_nucleotide_sugar_metabolism_	PATH:ko00520	K17497	PMM;_phosphomannomutase_	EC:5.4.2.8	NA	NA	NA	NA	NA
798	09100_Metabolism	09101_Carbohydrate_metabolism	00520_Amino_sugar_and_nucleotide_sugar_metabolism_	PATH:ko00520	K01840	manB;_phosphomannomutase_	EC:5.4.2.8	NA	NA	NA	NA	NA
799	09100_Metabolism	09101_Carbohydrate_metabolism	00520_Amino_sugar_and_nucleotide_sugar_metabolism_	PATH:ko00520	K16881	K16881;_mannose-1-phosphate_guanylyltransferase_/_phosphomannomutase_	EC:2.7.7.13	EC:5.4.2.8	NA	NA	NA	NA
800	09100_Metabolism	09101_Carbohydrate_metabolism	00520_Amino_sugar_and_nucleotide_sugar_metabolism_	PATH:ko00520	K00966	GMPP;_mannose-1-phosphate_guanylyltransferase_	EC:2.7.7.13	NA	NA	NA	NA	NA
801	09100_Metabolism	09101_Carbohydrate_metabolism	00520_Amino_sugar_and_nucleotide_sugar_metabolism_	PATH:ko00520	K00971	manC,_cpsB;_mannose-1-phosphate_guanylyltransferase_	EC:2.7.7.13	NA	NA	NA	NA	NA
802	09100_Metabolism	09101_Carbohydrate_metabolism	00520_Amino_sugar_and_nucleotide_sugar_metabolism_	PATH:ko00520	K16011	algA,_xanB,_rfbA,_wbpW,_pslB;_mannose-1-phosphate_guanylyltransferase_/_mannose-6-phosphate_isomerase_	EC:2.7.7.13	EC:5.3.1.8	NA	NA	NA	NA
803	09100_Metabolism	09101_Carbohydrate_metabolism	00520_Amino_sugar_and_nucleotide_sugar_metabolism_	PATH:ko00520	K01711	gmd,_GMDS;_GDPmannose_4,6-dehydratase_	EC:4.2.1.47	NA	NA	NA	NA	NA
804	09100_Metabolism	09101_Carbohydrate_metabolism	00520_Amino_sugar_and_nucleotide_sugar_metabolism_	PATH:ko00520	K15856	rmd;_GDP-4-dehydro-6-deoxy-D-mannose_reductase_	EC:1.1.1.281	NA	NA	NA	NA	NA
805	09100_Metabolism	09101_Carbohydrate_metabolism	00520_Amino_sugar_and_nucleotide_sugar_metabolism_	PATH:ko00520	K22252	tld;_GDP-6-deoxy-D-talose_4-dehydrogenase_	EC:1.1.1.135	NA	NA	NA	NA	NA
806	09100_Metabolism	09101_Carbohydrate_metabolism	00520_Amino_sugar_and_nucleotide_sugar_metabolism_	PATH:ko00520	K13010	per,_rfbE;_perosamine_synthetase_	EC:2.6.1.102	NA	NA	NA	NA	NA
807	09100_Metabolism	09101_Carbohydrate_metabolism	00520_Amino_sugar_and_nucleotide_sugar_metabolism_	PATH:ko00520	K17939	perB,_wbdR;_GDP-perosamine_N-acetyltransferase_	EC:2.3.1.227	NA	NA	NA	NA	NA
808	09100_Metabolism	09101_Carbohydrate_metabolism	00520_Amino_sugar_and_nucleotide_sugar_metabolism_	PATH:ko00520	K01809	manA,_MPI;_mannose-6-phosphate_isomerase_	EC:5.3.1.8	NA	NA	NA	NA	NA
809	09100_Metabolism	09101_Carbohydrate_metabolism	00520_Amino_sugar_and_nucleotide_sugar_metabolism_	PATH:ko00520	K10046	GME;_GDP-D-mannose_3',_5'-epimerase_	EC:5.1.3.18	EC:5.1.3.-	NA	NA	NA	NA
810	09100_Metabolism	09101_Carbohydrate_metabolism	00520_Amino_sugar_and_nucleotide_sugar_metabolism_	PATH:ko00520	K00066	algD;_GDP-mannose_6-dehydrogenase_	EC:1.1.1.132	NA	NA	NA	NA	NA
811	09100_Metabolism	09101_Carbohydrate_metabolism	00520_Amino_sugar_and_nucleotide_sugar_metabolism_	PATH:ko00520	K05305	FUK;_fucokinase_	EC:2.7.1.52	NA	NA	NA	NA	NA
812	09100_Metabolism	09101_Carbohydrate_metabolism	00520_Amino_sugar_and_nucleotide_sugar_metabolism_	PATH:ko00520	K00976	FPGT;_fucose-1-phosphate_guanylyltransferase_	EC:2.7.7.30	NA	NA	NA	NA	NA
813	09100_Metabolism	09101_Carbohydrate_metabolism	00520_Amino_sugar_and_nucleotide_sugar_metabolism_	PATH:ko00520	K02377	TSTA3,_fcl;_GDP-L-fucose_synthase_	EC:1.1.1.271	NA	NA	NA	NA	NA
814	09100_Metabolism	09101_Carbohydrate_metabolism	00520_Amino_sugar_and_nucleotide_sugar_metabolism_	PATH:ko00520	K00978	rfbF;_glucose-1-phosphate_cytidylyltransferase_	EC:2.7.7.33	NA	NA	NA	NA	NA
815	09100_Metabolism	09101_Carbohydrate_metabolism	00520_Amino_sugar_and_nucleotide_sugar_metabolism_	PATH:ko00520	K01709	rfbG;_CDP-glucose_4,6-dehydratase_	EC:4.2.1.45	NA	NA	NA	NA	NA
816	09100_Metabolism	09101_Carbohydrate_metabolism	00520_Amino_sugar_and_nucleotide_sugar_metabolism_	PATH:ko00520	K12452	ascC,_ddhC,_rfbH;_CDP-4-dehydro-6-deoxyglucose_reductase,_E1_	EC:1.17.1.1	NA	NA	NA	NA	NA
817	09100_Metabolism	09101_Carbohydrate_metabolism	00520_Amino_sugar_and_nucleotide_sugar_metabolism_	PATH:ko00520	K00523	ascD,_ddhD,_rfbI;_CDP-4-dehydro-6-deoxyglucose_reductase,_E3_	EC:1.17.1.1	NA	NA	NA	NA	NA
818	09100_Metabolism	09101_Carbohydrate_metabolism	00520_Amino_sugar_and_nucleotide_sugar_metabolism_	PATH:ko00520	K12453	rfbS;_CDP-paratose_synthetase_	EC:1.1.1.342	NA	NA	NA	NA	NA
819	09100_Metabolism	09101_Carbohydrate_metabolism	00520_Amino_sugar_and_nucleotide_sugar_metabolism_	PATH:ko00520	K12454	rfbE;_CDP-paratose_2-epimerase_	EC:5.1.3.10	NA	NA	NA	NA	NA
820	09100_Metabolism	09101_Carbohydrate_metabolism	00520_Amino_sugar_and_nucleotide_sugar_metabolism_	PATH:ko00520	K12455	rfbJ;_CDP-abequose_synthase_	EC:1.1.1.341	NA	NA	NA	NA	NA
821	09100_Metabolism	09101_Carbohydrate_metabolism	00520_Amino_sugar_and_nucleotide_sugar_metabolism_	PATH:ko00520	K19632	rfbJ;_CDP-abequose_synthase_	EC:1.1.1.341	NA	NA	NA	NA	NA
822	09100_Metabolism	09101_Carbohydrate_metabolism	00520_Amino_sugar_and_nucleotide_sugar_metabolism_	PATH:ko00520	K15857	ascE;_CDP-3,_6-dideoxy-D-glycero-D-glycero-4-hexulose-5-epimerase_	EC:5.1.-.-	NA	NA	NA	NA	NA
823	09100_Metabolism	09101_Carbohydrate_metabolism	00520_Amino_sugar_and_nucleotide_sugar_metabolism_	PATH:ko00520	K15858	ascF;_CDP-3,_6-dideoxy-D-glycero-L-glycero-4-hexulose-4-reductase_	EC:1.1.1.-	NA	NA	NA	NA	NA
824	09100_Metabolism	09101_Carbohydrate_metabolism	00520_Amino_sugar_and_nucleotide_sugar_metabolism_	PATH:ko00520	K00975	glgC;_glucose-1-phosphate_adenylyltransferase_	EC:2.7.7.27	NA	NA	NA	NA	NA
825	09100_Metabolism	09101_Carbohydrate_metabolism	00620_Pyruvate_metabolism_	PATH:ko00620	K01895	ACSS1_2,_acs;_acetyl-CoA_synthetase_	EC:6.2.1.1	NA	NA	NA	NA	NA
826	09100_Metabolism	09101_Carbohydrate_metabolism	00620_Pyruvate_metabolism_	PATH:ko00620	K01913	AAE7,_ACN1;_acetate/butyrate---CoA_ligase_	EC:6.2.1.1	EC:6.2.1.2	NA	NA	NA	NA
827	09100_Metabolism	09101_Carbohydrate_metabolism	00620_Pyruvate_metabolism_	PATH:ko00620	K00169	porA;_pyruvate_ferredoxin_oxidoreductase_alpha_subunit_	EC:1.2.7.1	NA	NA	NA	NA	NA
828	09100_Metabolism	09101_Carbohydrate_metabolism	00620_Pyruvate_metabolism_	PATH:ko00620	K00170	porB;_pyruvate_ferredoxin_oxidoreductase_beta_subunit_	EC:1.2.7.1	NA	NA	NA	NA	NA
829	09100_Metabolism	09101_Carbohydrate_metabolism	00620_Pyruvate_metabolism_	PATH:ko00620	K00172	porC,_porG;_pyruvate_ferredoxin_oxidoreductase_gamma_subunit_	EC:1.2.7.1	NA	NA	NA	NA	NA
830	09100_Metabolism	09101_Carbohydrate_metabolism	00620_Pyruvate_metabolism_	PATH:ko00620	K00189	vorG,_porG;_2-oxoisovalerate/pyruvate_ferredoxin_oxidoreductase_gamma_subunit_	EC:1.2.7.7	EC:1.2.7.1	NA	NA	NA	NA
831	09100_Metabolism	09101_Carbohydrate_metabolism	00620_Pyruvate_metabolism_	PATH:ko00620	K00171	porD;_pyruvate_ferredoxin_oxidoreductase_delta_subunit_	EC:1.2.7.1	NA	NA	NA	NA	NA
832	09100_Metabolism	09101_Carbohydrate_metabolism	00620_Pyruvate_metabolism_	PATH:ko00620	K03737	por,_nifJ;_pyruvate-ferredoxin/flavodoxin_oxidoreductase_	EC:1.2.7.1	EC:1.2.7.-	NA	NA	NA	NA
833	09100_Metabolism	09101_Carbohydrate_metabolism	00620_Pyruvate_metabolism_	PATH:ko00620	K00174	korA,_oorA,_oforA;_2-oxoglutarate/2-oxoacid_ferredoxin_oxidoreductase_subunit_alpha_	EC:1.2.7.3	EC:1.2.7.11	NA	NA	NA	NA
834	09100_Metabolism	09101_Carbohydrate_metabolism	00620_Pyruvate_metabolism_	PATH:ko00620	K00175	korB,_oorB,_oforB;_2-oxoglutarate/2-oxoacid_ferredoxin_oxidoreductase_subunit_beta_	EC:1.2.7.3	EC:1.2.7.11	NA	NA	NA	NA
835	09100_Metabolism	09101_Carbohydrate_metabolism	00620_Pyruvate_metabolism_	PATH:ko00620	K00163	aceE;_pyruvate_dehydrogenase_E1_component_	EC:1.2.4.1	NA	NA	NA	NA	NA
836	09100_Metabolism	09101_Carbohydrate_metabolism	00620_Pyruvate_metabolism_	PATH:ko00620	K00161	PDHA,_pdhA;_pyruvate_dehydrogenase_E1_component_alpha_subunit_	EC:1.2.4.1	NA	NA	NA	NA	NA
837	09100_Metabolism	09101_Carbohydrate_metabolism	00620_Pyruvate_metabolism_	PATH:ko00620	K00162	PDHB,_pdhB;_pyruvate_dehydrogenase_E1_component_beta_subunit_	EC:1.2.4.1	NA	NA	NA	NA	NA
838	09100_Metabolism	09101_Carbohydrate_metabolism	00620_Pyruvate_metabolism_	PATH:ko00620	K00627	DLAT,_aceF,_pdhC;_pyruvate_dehydrogenase_E2_component_(dihydrolipoamide_acetyltransferase)_	EC:2.3.1.12	NA	NA	NA	NA	NA
839	09100_Metabolism	09101_Carbohydrate_metabolism	00620_Pyruvate_metabolism_	PATH:ko00620	K00382	DLD,_lpd,_pdhD;_dihydrolipoamide_dehydrogenase_	EC:1.8.1.4	NA	NA	NA	NA	NA
840	09100_Metabolism	09101_Carbohydrate_metabolism	00620_Pyruvate_metabolism_	PATH:ko00620	K13997	PDHX;_dihydrolipoamide_dehydrogenase-binding_protein_of_pyruvate_dehydrogenase_complex	non_defined_EC	NA	NA	NA	NA	NA
841	09100_Metabolism	09101_Carbohydrate_metabolism	00620_Pyruvate_metabolism_	PATH:ko00620	K00656	E2.3.1.54,_pflD;_formate_C-acetyltransferase_	EC:2.3.1.54	NA	NA	NA	NA	NA
842	09100_Metabolism	09101_Carbohydrate_metabolism	00620_Pyruvate_metabolism_	PATH:ko00620	K00132	E1.2.1.10;_acetaldehyde_dehydrogenase_(acetylating)_	EC:1.2.1.10	NA	NA	NA	NA	NA
843	09100_Metabolism	09101_Carbohydrate_metabolism	00620_Pyruvate_metabolism_	PATH:ko00620	K04072	adhE;_acetaldehyde_dehydrogenase_/_alcohol_dehydrogenase_	EC:1.2.1.10	EC:1.1.1.1	NA	NA	NA	NA
844	09100_Metabolism	09101_Carbohydrate_metabolism	00620_Pyruvate_metabolism_	PATH:ko00620	K04073	mhpF;_acetaldehyde_dehydrogenase_	EC:1.2.1.10	NA	NA	NA	NA	NA
845	09100_Metabolism	09101_Carbohydrate_metabolism	00620_Pyruvate_metabolism_	PATH:ko00620	K18366	bphJ,_xylQ,_nahO,_tesF;_acetaldehyde/propanal_dehydrogenase_	EC:1.2.1.10	EC:1.2.1.87	NA	NA	NA	NA
846	09100_Metabolism	09101_Carbohydrate_metabolism	00620_Pyruvate_metabolism_	PATH:ko00620	K04021	eutE;_aldehyde_dehydrogenase	non_defined_EC	NA	NA	NA	NA	NA
847	09100_Metabolism	09101_Carbohydrate_metabolism	00620_Pyruvate_metabolism_	PATH:ko00620	K00925	ackA;_acetate_kinase_	EC:2.7.2.1	NA	NA	NA	NA	NA
848	09100_Metabolism	09101_Carbohydrate_metabolism	00620_Pyruvate_metabolism_	PATH:ko00620	K00625	E2.3.1.8,_pta;_phosphate_acetyltransferase_	EC:2.3.1.8	NA	NA	NA	NA	NA
849	09100_Metabolism	09101_Carbohydrate_metabolism	00620_Pyruvate_metabolism_	PATH:ko00620	K13788	pta;_phosphate_acetyltransferase_	EC:2.3.1.8	NA	NA	NA	NA	NA
850	09100_Metabolism	09101_Carbohydrate_metabolism	00620_Pyruvate_metabolism_	PATH:ko00620	K15024	K15024;_putative_phosphotransacetylase_	EC:2.3.1.8	NA	NA	NA	NA	NA
851	09100_Metabolism	09101_Carbohydrate_metabolism	00620_Pyruvate_metabolism_	PATH:ko00620	K04020	eutD;_phosphotransacetylase	non_defined_EC	NA	NA	NA	NA	NA
852	09100_Metabolism	09101_Carbohydrate_metabolism	00620_Pyruvate_metabolism_	PATH:ko00620	K00873	PK,_pyk;_pyruvate_kinase_	EC:2.7.1.40	NA	NA	NA	NA	NA
853	09100_Metabolism	09101_Carbohydrate_metabolism	00620_Pyruvate_metabolism_	PATH:ko00620	K12406	PKLR;_pyruvate_kinase_isozymes_R/L_	EC:2.7.1.40	NA	NA	NA	NA	NA
854	09100_Metabolism	09101_Carbohydrate_metabolism	00620_Pyruvate_metabolism_	PATH:ko00620	K11262	ACACA;_acetyl-CoA_carboxylase_/_biotin_carboxylase_1_	EC:6.4.1.2	EC:6.3.4.14	EC:2.1.3.15	NA	NA	NA
855	09100_Metabolism	09101_Carbohydrate_metabolism	00620_Pyruvate_metabolism_	PATH:ko00620	K01946	ACACB;_acetyl-CoA_carboxylase_/_biotin_carboxylase_2_	EC:6.4.1.2	EC:6.3.4.14	EC:2.1.3.15	NA	NA	NA
856	09100_Metabolism	09101_Carbohydrate_metabolism	00620_Pyruvate_metabolism_	PATH:ko00620	K01962	accA;_acetyl-CoA_carboxylase_carboxyl_transferase_subunit_alpha_	EC:6.4.1.2	EC:2.1.3.15	NA	NA	NA	NA
857	09100_Metabolism	09101_Carbohydrate_metabolism	00620_Pyruvate_metabolism_	PATH:ko00620	K02160	accB,_bccP;_acetyl-CoA_carboxylase_biotin_carboxyl_carrier_protein	non_defined_EC	NA	NA	NA	NA	NA
858	09100_Metabolism	09101_Carbohydrate_metabolism	00620_Pyruvate_metabolism_	PATH:ko00620	K01961	accC;_acetyl-CoA_carboxylase,_biotin_carboxylase_subunit_	EC:6.4.1.2	EC:6.3.4.14	NA	NA	NA	NA
859	09100_Metabolism	09101_Carbohydrate_metabolism	00620_Pyruvate_metabolism_	PATH:ko00620	K01963	accD;_acetyl-CoA_carboxylase_carboxyl_transferase_subunit_beta_	EC:6.4.1.2	EC:2.1.3.15	NA	NA	NA	NA
860	09100_Metabolism	09101_Carbohydrate_metabolism	00620_Pyruvate_metabolism_	PATH:ko00620	K11263	bccA,_pccA;_acetyl-CoA/propionyl-CoA_carboxylase,_biotin_carboxylase,_biotin_carboxyl_carrier_protein_	EC:6.4.1.2	EC:6.4.1.3	EC:6.3.4.14	NA	NA	NA
861	09100_Metabolism	09101_Carbohydrate_metabolism	00620_Pyruvate_metabolism_	PATH:ko00620	K18472	accD6;_acetyl-CoA/propionyl-CoA_carboxylase_carboxyl_transferase_subunit_	EC:6.4.1.2	EC:6.4.1.3	EC:2.1.3.15	NA	NA	NA
862	09100_Metabolism	09101_Carbohydrate_metabolism	00620_Pyruvate_metabolism_	PATH:ko00620	K01512	acyP;_acylphosphatase_	EC:3.6.1.7	NA	NA	NA	NA	NA
863	09100_Metabolism	09101_Carbohydrate_metabolism	00620_Pyruvate_metabolism_	PATH:ko00620	K00128	ALDH;_aldehyde_dehydrogenase_(NAD+)_	EC:1.2.1.3	NA	NA	NA	NA	NA
864	09100_Metabolism	09101_Carbohydrate_metabolism	00620_Pyruvate_metabolism_	PATH:ko00620	K14085	ALDH7A1;_aldehyde_dehydrogenase_family_7_member_A1_	EC:1.2.1.31	EC:1.2.1.8	EC:1.2.1.3	NA	NA	NA
865	09100_Metabolism	09101_Carbohydrate_metabolism	00620_Pyruvate_metabolism_	PATH:ko00620	K00149	ALDH9A1;_aldehyde_dehydrogenase_family_9_member_A1_	EC:1.2.1.47	EC:1.2.1.3	NA	NA	NA	NA
866	09100_Metabolism	09101_Carbohydrate_metabolism	00620_Pyruvate_metabolism_	PATH:ko00620	K00138	aldB;_aldehyde_dehydrogenase_	EC:1.2.1.-	NA	NA	NA	NA	NA
867	09100_Metabolism	09101_Carbohydrate_metabolism	00620_Pyruvate_metabolism_	PATH:ko00620	K01067	E3.1.2.1,_ACH1;_acetyl-CoA_hydrolase_	EC:3.1.2.1	NA	NA	NA	NA	NA
868	09100_Metabolism	09101_Carbohydrate_metabolism	00620_Pyruvate_metabolism_	PATH:ko00620	K18118	aarC,_cat1;_succinyl-CoA:acetate_CoA-transferase_	EC:2.8.3.18	NA	NA	NA	NA	NA
869	09100_Metabolism	09101_Carbohydrate_metabolism	00620_Pyruvate_metabolism_	PATH:ko00620	K01026	pct;_propionate_CoA-transferase_	EC:2.8.3.1	NA	NA	NA	NA	NA
870	09100_Metabolism	09101_Carbohydrate_metabolism	00620_Pyruvate_metabolism_	PATH:ko00620	K01905	acdA;_acetate---CoA_ligase_(ADP-forming)_subunit_alpha_	EC:6.2.1.13	NA	NA	NA	NA	NA
871	09100_Metabolism	09101_Carbohydrate_metabolism	00620_Pyruvate_metabolism_	PATH:ko00620	K22224	acdB;_acetate---CoA_ligase_(ADP-forming)_subunit_beta_	EC:6.2.1.13	NA	NA	NA	NA	NA
872	09100_Metabolism	09101_Carbohydrate_metabolism	00620_Pyruvate_metabolism_	PATH:ko00620	K24012	acdAB;_acetate---CoA_ligase_(ADP-forming)_	EC:6.2.1.13	NA	NA	NA	NA	NA
873	09100_Metabolism	09101_Carbohydrate_metabolism	00620_Pyruvate_metabolism_	PATH:ko00620	K00158	E1.2.3.3,_poxL;_pyruvate_oxidase_	EC:1.2.3.3	NA	NA	NA	NA	NA
874	09100_Metabolism	09101_Carbohydrate_metabolism	00620_Pyruvate_metabolism_	PATH:ko00620	K00101	lldD;_L-lactate_dehydrogenase_(cytochrome)_	EC:1.1.2.3	NA	NA	NA	NA	NA
875	09100_Metabolism	09101_Carbohydrate_metabolism	00620_Pyruvate_metabolism_	PATH:ko00620	K00016	LDH,_ldh;_L-lactate_dehydrogenase_	EC:1.1.1.27	NA	NA	NA	NA	NA
876	09100_Metabolism	09101_Carbohydrate_metabolism	00620_Pyruvate_metabolism_	PATH:ko00620	K00156	poxB;_pyruvate_dehydrogenase_(quinone)_	EC:1.2.5.1	NA	NA	NA	NA	NA
877	09100_Metabolism	09101_Carbohydrate_metabolism	00620_Pyruvate_metabolism_	PATH:ko00620	K00467	E1.13.12.4;_lactate_2-monooxygenase_	EC:1.13.12.4	NA	NA	NA	NA	NA
878	09100_Metabolism	09101_Carbohydrate_metabolism	00620_Pyruvate_metabolism_	PATH:ko00620	K03778	ldhA;_D-lactate_dehydrogenase_	EC:1.1.1.28	NA	NA	NA	NA	NA
879	09100_Metabolism	09101_Carbohydrate_metabolism	00620_Pyruvate_metabolism_	PATH:ko00620	K03777	dld;_D-lactate_dehydrogenase_(quinone)_	EC:1.1.5.12	NA	NA	NA	NA	NA
880	09100_Metabolism	09101_Carbohydrate_metabolism	00620_Pyruvate_metabolism_	PATH:ko00620	K21836	dld;_D-lactate_dehydrogenase_(acceptor)_	EC:1.1.99.6	NA	NA	NA	NA	NA
881	09100_Metabolism	09101_Carbohydrate_metabolism	00620_Pyruvate_metabolism_	PATH:ko00620	K00102	LDHD,_dld;_D-lactate_dehydrogenase_(cytochrome)_	EC:1.1.2.4	NA	NA	NA	NA	NA
882	09100_Metabolism	09101_Carbohydrate_metabolism	00620_Pyruvate_metabolism_	PATH:ko00620	K18930	dld;_D-lactate_dehydrogenase	non_defined_EC	NA	NA	NA	NA	NA
883	09100_Metabolism	09101_Carbohydrate_metabolism	00620_Pyruvate_metabolism_	PATH:ko00620	K21618	DLD3;_(R)-2-hydroxyglutarate---pyruvate_transhydrogenase_	EC:1.1.99.40	NA	NA	NA	NA	NA
884	09100_Metabolism	09101_Carbohydrate_metabolism	00620_Pyruvate_metabolism_	PATH:ko00620	K17741	GRE2;_NADPH-dependent_methylglyoxal_reductase_	EC:1.1.1.283	NA	NA	NA	NA	NA
885	09100_Metabolism	09101_Carbohydrate_metabolism	00620_Pyruvate_metabolism_	PATH:ko00620	K23257	yvgN;_methylglyoxal/glyoxal_reductase_	EC:1.1.1.283	EC:1.1.1.-	NA	NA	NA	NA
886	09100_Metabolism	09101_Carbohydrate_metabolism	00620_Pyruvate_metabolism_	PATH:ko00620	K07248	aldA;_lactaldehyde_dehydrogenase_/_glycolaldehyde_dehydrogenase_	EC:1.2.1.22	EC:1.2.1.21	NA	NA	NA	NA
887	09100_Metabolism	09101_Carbohydrate_metabolism	00620_Pyruvate_metabolism_	PATH:ko00620	K19266	E1.2.1.22;_lactaldehyde_dehydrogenase_	EC:1.2.1.22	NA	NA	NA	NA	NA
888	09100_Metabolism	09101_Carbohydrate_metabolism	00620_Pyruvate_metabolism_	PATH:ko00620	K01759	GLO1,_gloA;_lactoylglutathione_lyase_	EC:4.4.1.5	NA	NA	NA	NA	NA
889	09100_Metabolism	09101_Carbohydrate_metabolism	00620_Pyruvate_metabolism_	PATH:ko00620	K01069	gloB,_gloC,_HAGH;_hydroxyacylglutathione_hydrolase_	EC:3.1.2.6	NA	NA	NA	NA	NA
890	09100_Metabolism	09101_Carbohydrate_metabolism	00620_Pyruvate_metabolism_	PATH:ko00620	K05523	hchA;_D-lactate_dehydratase_/_protein_deglycase_	EC:4.2.1.130	EC:3.5.1.124	NA	NA	NA	NA
891	09100_Metabolism	09101_Carbohydrate_metabolism	00620_Pyruvate_metabolism_	PATH:ko00620	K18881	DJ1D;_D-lactate_dehydratase_	EC:4.2.1.130	NA	NA	NA	NA	NA
892	09100_Metabolism	09101_Carbohydrate_metabolism	00620_Pyruvate_metabolism_	PATH:ko00620	K22211	GLX3,_HSP31;_D-lactate_dehydratase_	EC:4.2.1.130	NA	NA	NA	NA	NA
893	09100_Metabolism	09101_Carbohydrate_metabolism	00620_Pyruvate_metabolism_	PATH:ko00620	K22373	larA;_lactate_racemase_	EC:5.1.2.1	NA	NA	NA	NA	NA
894	09100_Metabolism	09101_Carbohydrate_metabolism	00620_Pyruvate_metabolism_	PATH:ko00620	K00049	GRHPR;_glyoxylate/hydroxypyruvate_reductase_	EC:1.1.1.79	EC:1.1.1.81	NA	NA	NA	NA
895	09100_Metabolism	09101_Carbohydrate_metabolism	00620_Pyruvate_metabolism_	PATH:ko00620	K12972	ghrA;_glyoxylate/hydroxypyruvate_reductase_	EC:1.1.1.79	EC:1.1.1.81	NA	NA	NA	NA
896	09100_Metabolism	09101_Carbohydrate_metabolism	00620_Pyruvate_metabolism_	PATH:ko00620	K00090	ghrB;_glyoxylate/hydroxypyruvate/2-ketogluconate_reductase_	EC:1.1.1.79	EC:1.1.1.81	EC:1.1.1.215	NA	NA	NA
897	09100_Metabolism	09101_Carbohydrate_metabolism	00620_Pyruvate_metabolism_	PATH:ko00620	K00027	ME2,_sfcA,_maeA;_malate_dehydrogenase_(oxaloacetate-decarboxylating)_	EC:1.1.1.38	NA	NA	NA	NA	NA
898	09100_Metabolism	09101_Carbohydrate_metabolism	00620_Pyruvate_metabolism_	PATH:ko00620	K00028	E1.1.1.39;_malate_dehydrogenase_(decarboxylating)_	EC:1.1.1.39	NA	NA	NA	NA	NA
899	09100_Metabolism	09101_Carbohydrate_metabolism	00620_Pyruvate_metabolism_	PATH:ko00620	K00029	E1.1.1.40,_maeB;_malate_dehydrogenase_(oxaloacetate-decarboxylating)(NADP+)_	EC:1.1.1.40	NA	NA	NA	NA	NA
900	09100_Metabolism	09101_Carbohydrate_metabolism	00620_Pyruvate_metabolism_	PATH:ko00620	K01571	oadA;_oxaloacetate_decarboxylase_(Na+_extruding)_subunit_alpha_	EC:7.2.4.2	NA	NA	NA	NA	NA
901	09100_Metabolism	09101_Carbohydrate_metabolism	00620_Pyruvate_metabolism_	PATH:ko00620	K20509	madB,_oadB,_gcdB,_mmdB;_carboxybiotin_decarboxylase_	EC:7.2.4.1	NA	NA	NA	NA	NA
902	09100_Metabolism	09101_Carbohydrate_metabolism	00620_Pyruvate_metabolism_	PATH:ko00620	K01573	oadG;_oxaloacetate_decarboxylase_(Na+_extruding)_subunit_gamma	non_defined_EC	NA	NA	NA	NA	NA
903	09100_Metabolism	09101_Carbohydrate_metabolism	00620_Pyruvate_metabolism_	PATH:ko00620	K01003	bcpA;_oxaloacetate_decarboxylase_	EC:4.1.1.112	NA	NA	NA	NA	NA
904	09100_Metabolism	09101_Carbohydrate_metabolism	00620_Pyruvate_metabolism_	PATH:ko00620	K01958	PC,_pyc;_pyruvate_carboxylase_	EC:6.4.1.1	NA	NA	NA	NA	NA
905	09100_Metabolism	09101_Carbohydrate_metabolism	00620_Pyruvate_metabolism_	PATH:ko00620	K01959	pycA;_pyruvate_carboxylase_subunit_A_	EC:6.4.1.1	NA	NA	NA	NA	NA
906	09100_Metabolism	09101_Carbohydrate_metabolism	00620_Pyruvate_metabolism_	PATH:ko00620	K01960	pycB;_pyruvate_carboxylase_subunit_B_	EC:6.4.1.1	NA	NA	NA	NA	NA
907	09100_Metabolism	09101_Carbohydrate_metabolism	00620_Pyruvate_metabolism_	PATH:ko00620	K00025	MDH1;_malate_dehydrogenase_	EC:1.1.1.37	NA	NA	NA	NA	NA
908	09100_Metabolism	09101_Carbohydrate_metabolism	00620_Pyruvate_metabolism_	PATH:ko00620	K00026	MDH2;_malate_dehydrogenase_	EC:1.1.1.37	NA	NA	NA	NA	NA
909	09100_Metabolism	09101_Carbohydrate_metabolism	00620_Pyruvate_metabolism_	PATH:ko00620	K00024	mdh;_malate_dehydrogenase_	EC:1.1.1.37	NA	NA	NA	NA	NA
910	09100_Metabolism	09101_Carbohydrate_metabolism	00620_Pyruvate_metabolism_	PATH:ko00620	K00051	E1.1.1.82;_malate_dehydrogenase_(NADP+)_	EC:1.1.1.82	NA	NA	NA	NA	NA
911	09100_Metabolism	09101_Carbohydrate_metabolism	00620_Pyruvate_metabolism_	PATH:ko00620	K00116	mqo;_malate_dehydrogenase_(quinone)_	EC:1.1.5.4	NA	NA	NA	NA	NA
912	09100_Metabolism	09101_Carbohydrate_metabolism	00620_Pyruvate_metabolism_	PATH:ko00620	K01676	E4.2.1.2A,_fumA,_fumB;_fumarate_hydratase,_class_I_	EC:4.2.1.2	NA	NA	NA	NA	NA
913	09100_Metabolism	09101_Carbohydrate_metabolism	00620_Pyruvate_metabolism_	PATH:ko00620	K01677	E4.2.1.2AA,_fumA;_fumarate_hydratase_subunit_alpha_	EC:4.2.1.2	NA	NA	NA	NA	NA
914	09100_Metabolism	09101_Carbohydrate_metabolism	00620_Pyruvate_metabolism_	PATH:ko00620	K01678	E4.2.1.2AB,_fumB;_fumarate_hydratase_subunit_beta_	EC:4.2.1.2	NA	NA	NA	NA	NA
915	09100_Metabolism	09101_Carbohydrate_metabolism	00620_Pyruvate_metabolism_	PATH:ko00620	K01679	E4.2.1.2B,_fumC,_FH;_fumarate_hydratase,_class_II_	EC:4.2.1.2	NA	NA	NA	NA	NA
916	09100_Metabolism	09101_Carbohydrate_metabolism	00620_Pyruvate_metabolism_	PATH:ko00620	K01675	fumD;_fumarate_hydratase_D_	EC:4.2.1.2	NA	NA	NA	NA	NA
917	09100_Metabolism	09101_Carbohydrate_metabolism	00620_Pyruvate_metabolism_	PATH:ko00620	K01774	fumE;_fumarate_hydratase_E_	EC:4.2.1.2	NA	NA	NA	NA	NA
918	09100_Metabolism	09101_Carbohydrate_metabolism	00620_Pyruvate_metabolism_	PATH:ko00620	K00244	frdA;_fumarate_reductase_flavoprotein_subunit_	EC:1.3.5.4	NA	NA	NA	NA	NA
919	09100_Metabolism	09101_Carbohydrate_metabolism	00620_Pyruvate_metabolism_	PATH:ko00620	K00245	frdB;_fumarate_reductase_iron-sulfur_subunit_	EC:1.3.5.4	NA	NA	NA	NA	NA
920	09100_Metabolism	09101_Carbohydrate_metabolism	00620_Pyruvate_metabolism_	PATH:ko00620	K00246	frdC;_fumarate_reductase_subunit_C	non_defined_EC	NA	NA	NA	NA	NA
921	09100_Metabolism	09101_Carbohydrate_metabolism	00620_Pyruvate_metabolism_	PATH:ko00620	K00247	frdD;_fumarate_reductase_subunit_D	non_defined_EC	NA	NA	NA	NA	NA
922	09100_Metabolism	09101_Carbohydrate_metabolism	00620_Pyruvate_metabolism_	PATH:ko00620	K22212	mleA,_mleS;_malolactic_enzyme_	EC:4.1.1.101	NA	NA	NA	NA	NA
923	09100_Metabolism	09101_Carbohydrate_metabolism	00620_Pyruvate_metabolism_	PATH:ko00620	K01595	ppc;_phosphoenolpyruvate_carboxylase_	EC:4.1.1.31	NA	NA	NA	NA	NA
924	09100_Metabolism	09101_Carbohydrate_metabolism	00620_Pyruvate_metabolism_	PATH:ko00620	K01596	E4.1.1.32,_pckA,_PCK;_phosphoenolpyruvate_carboxykinase_(GTP)_	EC:4.1.1.32	NA	NA	NA	NA	NA
925	09100_Metabolism	09101_Carbohydrate_metabolism	00620_Pyruvate_metabolism_	PATH:ko00620	K20370	PEPCK;_phosphoenolpyruvate_carboxykinase_(diphosphate)_	EC:4.1.1.38	NA	NA	NA	NA	NA
926	09100_Metabolism	09101_Carbohydrate_metabolism	00620_Pyruvate_metabolism_	PATH:ko00620	K01610	E4.1.1.49,_pckA;_phosphoenolpyruvate_carboxykinase_(ATP)_	EC:4.1.1.49	NA	NA	NA	NA	NA
927	09100_Metabolism	09101_Carbohydrate_metabolism	00620_Pyruvate_metabolism_	PATH:ko00620	K01006	ppdK;_pyruvate,_orthophosphate_dikinase_	EC:2.7.9.1	NA	NA	NA	NA	NA
928	09100_Metabolism	09101_Carbohydrate_metabolism	00620_Pyruvate_metabolism_	PATH:ko00620	K01007	pps,_ppsA;_pyruvate,_water_dikinase_	EC:2.7.9.2	NA	NA	NA	NA	NA
929	09100_Metabolism	09101_Carbohydrate_metabolism	00620_Pyruvate_metabolism_	PATH:ko00620	K01638	aceB,_glcB;_malate_synthase_	EC:2.3.3.9	NA	NA	NA	NA	NA
930	09100_Metabolism	09101_Carbohydrate_metabolism	00620_Pyruvate_metabolism_	PATH:ko00620	K00626	ACAT,_atoB;_acetyl-CoA_C-acetyltransferase_	EC:2.3.1.9	NA	NA	NA	NA	NA
931	09100_Metabolism	09101_Carbohydrate_metabolism	00620_Pyruvate_metabolism_	PATH:ko00620	K01649	leuA,_IMS;_2-isopropylmalate_synthase_	EC:2.3.3.13	NA	NA	NA	NA	NA
932	09100_Metabolism	09101_Carbohydrate_metabolism	00620_Pyruvate_metabolism_	PATH:ko00620	K01655	LYS21,_LYS20;_homocitrate_synthase_	EC:2.3.3.14	NA	NA	NA	NA	NA
933	09100_Metabolism	09101_Carbohydrate_metabolism	00620_Pyruvate_metabolism_	PATH:ko00620	K02594	nifV;_homocitrate_synthase_NifV_	EC:2.3.3.14	NA	NA	NA	NA	NA
934	09100_Metabolism	09101_Carbohydrate_metabolism	00620_Pyruvate_metabolism_	PATH:ko00620	K10977	aksA;_methanogen_homocitrate_synthase_	EC:2.3.3.14	EC:2.3.3.-	NA	NA	NA	NA
935	09100_Metabolism	09101_Carbohydrate_metabolism	00630_Glyoxylate_and_dicarboxylate_metabolism_	PATH:ko00630	K01637	E4.1.3.1,_aceA;_isocitrate_lyase_	EC:4.1.3.1	NA	NA	NA	NA	NA
936	09100_Metabolism	09101_Carbohydrate_metabolism	00630_Glyoxylate_and_dicarboxylate_metabolism_	PATH:ko00630	K01895	ACSS1_2,_acs;_acetyl-CoA_synthetase_	EC:6.2.1.1	NA	NA	NA	NA	NA
937	09100_Metabolism	09101_Carbohydrate_metabolism	00630_Glyoxylate_and_dicarboxylate_metabolism_	PATH:ko00630	K01913	AAE7,_ACN1;_acetate/butyrate---CoA_ligase_	EC:6.2.1.1	EC:6.2.1.2	NA	NA	NA	NA
938	09100_Metabolism	09101_Carbohydrate_metabolism	00630_Glyoxylate_and_dicarboxylate_metabolism_	PATH:ko00630	K01638	aceB,_glcB;_malate_synthase_	EC:2.3.3.9	NA	NA	NA	NA	NA
939	09100_Metabolism	09101_Carbohydrate_metabolism	00630_Glyoxylate_and_dicarboxylate_metabolism_	PATH:ko00630	K00025	MDH1;_malate_dehydrogenase_	EC:1.1.1.37	NA	NA	NA	NA	NA
940	09100_Metabolism	09101_Carbohydrate_metabolism	00630_Glyoxylate_and_dicarboxylate_metabolism_	PATH:ko00630	K00026	MDH2;_malate_dehydrogenase_	EC:1.1.1.37	NA	NA	NA	NA	NA
941	09100_Metabolism	09101_Carbohydrate_metabolism	00630_Glyoxylate_and_dicarboxylate_metabolism_	PATH:ko00630	K00024	mdh;_malate_dehydrogenase_	EC:1.1.1.37	NA	NA	NA	NA	NA
942	09100_Metabolism	09101_Carbohydrate_metabolism	00630_Glyoxylate_and_dicarboxylate_metabolism_	PATH:ko00630	K01647	CS,_gltA;_citrate_synthase_	EC:2.3.3.1	NA	NA	NA	NA	NA
943	09100_Metabolism	09101_Carbohydrate_metabolism	00630_Glyoxylate_and_dicarboxylate_metabolism_	PATH:ko00630	K01681	ACO,_acnA;_aconitate_hydratase_	EC:4.2.1.3	NA	NA	NA	NA	NA
944	09100_Metabolism	09101_Carbohydrate_metabolism	00630_Glyoxylate_and_dicarboxylate_metabolism_	PATH:ko00630	K01682	acnB;_aconitate_hydratase_2_/_2-methylisocitrate_dehydratase_	EC:4.2.1.3	EC:4.2.1.99	NA	NA	NA	NA
945	09100_Metabolism	09101_Carbohydrate_metabolism	00630_Glyoxylate_and_dicarboxylate_metabolism_	PATH:ko00630	K08692	mtkB;_malate-CoA_ligase_subunit_alpha_	EC:6.2.1.9	NA	NA	NA	NA	NA
946	09100_Metabolism	09101_Carbohydrate_metabolism	00630_Glyoxylate_and_dicarboxylate_metabolism_	PATH:ko00630	K14067	mtkA;_malate-CoA_ligase_subunit_beta_	EC:6.2.1.9	NA	NA	NA	NA	NA
947	09100_Metabolism	09101_Carbohydrate_metabolism	00630_Glyoxylate_and_dicarboxylate_metabolism_	PATH:ko00630	K00626	ACAT,_atoB;_acetyl-CoA_C-acetyltransferase_	EC:2.3.1.9	NA	NA	NA	NA	NA
948	09100_Metabolism	09101_Carbohydrate_metabolism	00630_Glyoxylate_and_dicarboxylate_metabolism_	PATH:ko00630	K00023	phbB;_acetoacetyl-CoA_reductase_	EC:1.1.1.36	NA	NA	NA	NA	NA
949	09100_Metabolism	09101_Carbohydrate_metabolism	00630_Glyoxylate_and_dicarboxylate_metabolism_	PATH:ko00630	K17865	croR;_3-hydroxybutyryl-CoA_dehydratase_	EC:4.2.1.55	NA	NA	NA	NA	NA
950	09100_Metabolism	09101_Carbohydrate_metabolism	00630_Glyoxylate_and_dicarboxylate_metabolism_	PATH:ko00630	K14446	ccr;_crotonyl-CoA_carboxylase/reductase_	EC:1.3.1.85	NA	NA	NA	NA	NA
951	09100_Metabolism	09101_Carbohydrate_metabolism	00630_Glyoxylate_and_dicarboxylate_metabolism_	PATH:ko00630	K05606	MCEE,_epi;_methylmalonyl-CoA/ethylmalonyl-CoA_epimerase_	EC:5.1.99.1	NA	NA	NA	NA	NA
952	09100_Metabolism	09101_Carbohydrate_metabolism	00630_Glyoxylate_and_dicarboxylate_metabolism_	PATH:ko00630	K14447	ecm;_ethylmalonyl-CoA_mutase_	EC:5.4.99.63	NA	NA	NA	NA	NA
953	09100_Metabolism	09101_Carbohydrate_metabolism	00630_Glyoxylate_and_dicarboxylate_metabolism_	PATH:ko00630	K14448	mcd;_(2S)-methylsuccinyl-CoA_dehydrogenase_	EC:1.3.8.12	NA	NA	NA	NA	NA
954	09100_Metabolism	09101_Carbohydrate_metabolism	00630_Glyoxylate_and_dicarboxylate_metabolism_	PATH:ko00630	K14449	mch,_mcd;_2-methylfumaryl-CoA_hydratase_	EC:4.2.1.148	NA	NA	NA	NA	NA
955	09100_Metabolism	09101_Carbohydrate_metabolism	00630_Glyoxylate_and_dicarboxylate_metabolism_	PATH:ko00630	K08691	mcl;_malyl-CoA/(S)-citramalyl-CoA_lyase_	EC:4.1.3.24	EC:4.1.3.25	NA	NA	NA	NA
956	09100_Metabolism	09101_Carbohydrate_metabolism	00630_Glyoxylate_and_dicarboxylate_metabolism_	PATH:ko00630	K14451	mcl2;_(3S)-malyl-CoA_thioesterase_	EC:3.1.2.30	NA	NA	NA	NA	NA
957	09100_Metabolism	09101_Carbohydrate_metabolism	00630_Glyoxylate_and_dicarboxylate_metabolism_	PATH:ko00630	K01965	PCCA,_pccA;_propionyl-CoA_carboxylase_alpha_chain_	EC:6.4.1.3	NA	NA	NA	NA	NA
958	09100_Metabolism	09101_Carbohydrate_metabolism	00630_Glyoxylate_and_dicarboxylate_metabolism_	PATH:ko00630	K01966	PCCB,_pccB;_propionyl-CoA_carboxylase_beta_chain_	EC:6.4.1.3	EC:2.1.3.15	NA	NA	NA	NA
959	09100_Metabolism	09101_Carbohydrate_metabolism	00630_Glyoxylate_and_dicarboxylate_metabolism_	PATH:ko00630	K11263	bccA,_pccA;_acetyl-CoA/propionyl-CoA_carboxylase,_biotin_carboxylase,_biotin_carboxyl_carrier_protein_	EC:6.4.1.2	EC:6.4.1.3	EC:6.3.4.14	NA	NA	NA
960	09100_Metabolism	09101_Carbohydrate_metabolism	00630_Glyoxylate_and_dicarboxylate_metabolism_	PATH:ko00630	K18472	accD6;_acetyl-CoA/propionyl-CoA_carboxylase_carboxyl_transferase_subunit_	EC:6.4.1.2	EC:6.4.1.3	EC:2.1.3.15	NA	NA	NA
961	09100_Metabolism	09101_Carbohydrate_metabolism	00630_Glyoxylate_and_dicarboxylate_metabolism_	PATH:ko00630	K19312	pccB;_acetyl-CoA/propionyl-CoA_carboxylase_carboxyl_transferase_subunit_	EC:6.4.1.2	EC:6.4.1.3	EC:2.1.3.15	NA	NA	NA
962	09100_Metabolism	09101_Carbohydrate_metabolism	00630_Glyoxylate_and_dicarboxylate_metabolism_	PATH:ko00630	K22568	pccX;_acetyl-CoA/propionyl-CoA_carboxylase,_PccX_subunit_	EC:6.4.1.2	EC:6.4.1.3	NA	NA	NA	NA
963	09100_Metabolism	09101_Carbohydrate_metabolism	00630_Glyoxylate_and_dicarboxylate_metabolism_	PATH:ko00630	K01964	K01964;_acetyl-CoA/propionyl-CoA_carboxylase_	EC:6.4.1.2	EC:6.4.1.3	NA	NA	NA	NA
964	09100_Metabolism	09101_Carbohydrate_metabolism	00630_Glyoxylate_and_dicarboxylate_metabolism_	PATH:ko00630	K15036	K15036;_acetyl-CoA/propionyl-CoA_carboxylase_	EC:6.4.1.2	EC:6.4.1.3	EC:2.1.3.15	NA	NA	NA
965	09100_Metabolism	09101_Carbohydrate_metabolism	00630_Glyoxylate_and_dicarboxylate_metabolism_	PATH:ko00630	K15037	K15037;_biotin_carboxyl_carrier_protein	non_defined_EC	NA	NA	NA	NA	NA
966	09100_Metabolism	09101_Carbohydrate_metabolism	00630_Glyoxylate_and_dicarboxylate_metabolism_	PATH:ko00630	K01847	MUT;_methylmalonyl-CoA_mutase_	EC:5.4.99.2	NA	NA	NA	NA	NA
967	09100_Metabolism	09101_Carbohydrate_metabolism	00630_Glyoxylate_and_dicarboxylate_metabolism_	PATH:ko00630	K01849	E5.4.99.2B,_mcmA2;_methylmalonyl-CoA_mutase,_C-terminal_domain_	EC:5.4.99.2	NA	NA	NA	NA	NA
968	09100_Metabolism	09101_Carbohydrate_metabolism	00630_Glyoxylate_and_dicarboxylate_metabolism_	PATH:ko00630	K01848	E5.4.99.2A,_mcmA1;_methylmalonyl-CoA_mutase,_N-terminal_domain_	EC:5.4.99.2	NA	NA	NA	NA	NA
969	09100_Metabolism	09101_Carbohydrate_metabolism	00630_Glyoxylate_and_dicarboxylate_metabolism_	PATH:ko00630	K19268	glmE,_mutE,_mamB;_methylaspartate_mutase_epsilon_subunit_	EC:5.4.99.1	NA	NA	NA	NA	NA
970	09100_Metabolism	09101_Carbohydrate_metabolism	00630_Glyoxylate_and_dicarboxylate_metabolism_	PATH:ko00630	K01846	glmS,_mutS,_mamA;_methylaspartate_mutase_sigma_subunit_	EC:5.4.99.1	NA	NA	NA	NA	NA
971	09100_Metabolism	09101_Carbohydrate_metabolism	00630_Glyoxylate_and_dicarboxylate_metabolism_	PATH:ko00630	K04835	mal;_methylaspartate_ammonia-lyase_	EC:4.3.1.2	NA	NA	NA	NA	NA
972	09100_Metabolism	09101_Carbohydrate_metabolism	00630_Glyoxylate_and_dicarboxylate_metabolism_	PATH:ko00630	K19280	mct;_succinyl-CoA:mesaconate_CoA_transferase_	EC:2.8.3.26	NA	NA	NA	NA	NA
973	09100_Metabolism	09101_Carbohydrate_metabolism	00630_Glyoxylate_and_dicarboxylate_metabolism_	PATH:ko00630	K19281	mcl;_beta-methylmalyl-CoA/(S)-malyl-CoA_lyase_	EC:4.1.3.24	NA	NA	NA	NA	NA
974	09100_Metabolism	09101_Carbohydrate_metabolism	00630_Glyoxylate_and_dicarboxylate_metabolism_	PATH:ko00630	K19282	aceB;_bifunctional_(S)-malyl-CoA_lyase/thioesterase_	EC:4.1.3.24	EC:3.1.2.30	NA	NA	NA	NA
975	09100_Metabolism	09101_Carbohydrate_metabolism	00630_Glyoxylate_and_dicarboxylate_metabolism_	PATH:ko00630	K11517	HAO;_(S)-2-hydroxy-acid_oxidase_	EC:1.1.3.15	NA	NA	NA	NA	NA
976	09100_Metabolism	09101_Carbohydrate_metabolism	00630_Glyoxylate_and_dicarboxylate_metabolism_	PATH:ko00630	K00104	glcD;_glycolate_oxidase_	EC:1.1.3.15	NA	NA	NA	NA	NA
977	09100_Metabolism	09101_Carbohydrate_metabolism	00630_Glyoxylate_and_dicarboxylate_metabolism_	PATH:ko00630	K11472	glcE;_glycolate_oxidase_FAD_binding_subunit	non_defined_EC	NA	NA	NA	NA	NA
978	09100_Metabolism	09101_Carbohydrate_metabolism	00630_Glyoxylate_and_dicarboxylate_metabolism_	PATH:ko00630	K11473	glcF;_glycolate_oxidase_iron-sulfur_subunit	non_defined_EC	NA	NA	NA	NA	NA
979	09100_Metabolism	09101_Carbohydrate_metabolism	00630_Glyoxylate_and_dicarboxylate_metabolism_	PATH:ko00630	K03781	katE,_CAT,_catB,_srpA;_catalase_	EC:1.11.1.6	NA	NA	NA	NA	NA
980	09100_Metabolism	09101_Carbohydrate_metabolism	00630_Glyoxylate_and_dicarboxylate_metabolism_	PATH:ko00630	K00015	gyaR,_GOR1;_glyoxylate_reductase_	EC:1.1.1.26	NA	NA	NA	NA	NA
981	09100_Metabolism	09101_Carbohydrate_metabolism	00630_Glyoxylate_and_dicarboxylate_metabolism_	PATH:ko00630	K00049	GRHPR;_glyoxylate/hydroxypyruvate_reductase_	EC:1.1.1.79	EC:1.1.1.81	NA	NA	NA	NA
982	09100_Metabolism	09101_Carbohydrate_metabolism	00630_Glyoxylate_and_dicarboxylate_metabolism_	PATH:ko00630	K15919	HPR2_3;_glyoxylate/hydroxypyruvate_reductase_	EC:1.1.1.79	EC:1.1.1.81	NA	NA	NA	NA
983	09100_Metabolism	09101_Carbohydrate_metabolism	00630_Glyoxylate_and_dicarboxylate_metabolism_	PATH:ko00630	K18121	GLYR;_glyoxylate/succinic_semialdehyde_reductase_	EC:1.1.1.79	EC:1.1.1.-	NA	NA	NA	NA
984	09100_Metabolism	09101_Carbohydrate_metabolism	00630_Glyoxylate_and_dicarboxylate_metabolism_	PATH:ko00630	K12972	ghrA;_glyoxylate/hydroxypyruvate_reductase_	EC:1.1.1.79	EC:1.1.1.81	NA	NA	NA	NA
985	09100_Metabolism	09101_Carbohydrate_metabolism	00630_Glyoxylate_and_dicarboxylate_metabolism_	PATH:ko00630	K00090	ghrB;_glyoxylate/hydroxypyruvate/2-ketogluconate_reductase_	EC:1.1.1.79	EC:1.1.1.81	EC:1.1.1.215	NA	NA	NA
986	09100_Metabolism	09101_Carbohydrate_metabolism	00630_Glyoxylate_and_dicarboxylate_metabolism_	PATH:ko00630	K00018	hprA;_glycerate_dehydrogenase_	EC:1.1.1.29	NA	NA	NA	NA	NA
987	09100_Metabolism	09101_Carbohydrate_metabolism	00630_Glyoxylate_and_dicarboxylate_metabolism_	PATH:ko00630	K15893	HPR1;_glycerate_dehydrogenase_	EC:1.1.1.29	NA	NA	NA	NA	NA
988	09100_Metabolism	09101_Carbohydrate_metabolism	00630_Glyoxylate_and_dicarboxylate_metabolism_	PATH:ko00630	K22982	K22982;_hydroxypyruvate_reductase_	EC:1.1.1.81	NA	NA	NA	NA	NA
989	09100_Metabolism	09101_Carbohydrate_metabolism	00630_Glyoxylate_and_dicarboxylate_metabolism_	PATH:ko00630	K19269	PGP,_PGLP;_phosphoglycolate_phosphatase_	EC:3.1.3.18	EC:3.1.3.48	NA	NA	NA	NA
990	09100_Metabolism	09101_Carbohydrate_metabolism	00630_Glyoxylate_and_dicarboxylate_metabolism_	PATH:ko00630	K01091	gph;_phosphoglycolate_phosphatase_	EC:3.1.3.18	NA	NA	NA	NA	NA
991	09100_Metabolism	09101_Carbohydrate_metabolism	00630_Glyoxylate_and_dicarboxylate_metabolism_	PATH:ko00630	K22223	pgp;_phosphoglycolate_phosphatase_	EC:3.1.3.18	NA	NA	NA	NA	NA
992	09100_Metabolism	09101_Carbohydrate_metabolism	00630_Glyoxylate_and_dicarboxylate_metabolism_	PATH:ko00630	K01601	rbcL,_cbbL;_ribulose-bisphosphate_carboxylase_large_chain_	EC:4.1.1.39	NA	NA	NA	NA	NA
993	09100_Metabolism	09101_Carbohydrate_metabolism	00630_Glyoxylate_and_dicarboxylate_metabolism_	PATH:ko00630	K01602	rbcS,_cbbS;_ribulose-bisphosphate_carboxylase_small_chain_	EC:4.1.1.39	NA	NA	NA	NA	NA
994	09100_Metabolism	09101_Carbohydrate_metabolism	00630_Glyoxylate_and_dicarboxylate_metabolism_	PATH:ko00630	K00830	AGXT;_alanine-glyoxylate_transaminase_/_serine-glyoxylate_transaminase_/_serine-pyruvate_transaminase_	EC:2.6.1.44	EC:2.6.1.45	EC:2.6.1.51	NA	NA	NA
995	09100_Metabolism	09101_Carbohydrate_metabolism	00630_Glyoxylate_and_dicarboxylate_metabolism_	PATH:ko00630	K14272	GGAT;_glutamate--glyoxylate_aminotransferase_	EC:2.6.1.4	EC:2.6.1.2	EC:2.6.1.44	NA	NA	NA
996	09100_Metabolism	09101_Carbohydrate_metabolism	00630_Glyoxylate_and_dicarboxylate_metabolism_	PATH:ko00630	K00284	GLU,_gltS;_glutamate_synthase_(ferredoxin)_	EC:1.4.7.1	NA	NA	NA	NA	NA
997	09100_Metabolism	09101_Carbohydrate_metabolism	00630_Glyoxylate_and_dicarboxylate_metabolism_	PATH:ko00630	K01915	glnA,_GLUL;_glutamine_synthetase_	EC:6.3.1.2	NA	NA	NA	NA	NA
998	09100_Metabolism	09101_Carbohydrate_metabolism	00630_Glyoxylate_and_dicarboxylate_metabolism_	PATH:ko00630	K00600	glyA,_SHMT;_glycine_hydroxymethyltransferase_	EC:2.1.2.1	NA	NA	NA	NA	NA
999	09100_Metabolism	09101_Carbohydrate_metabolism	00630_Glyoxylate_and_dicarboxylate_metabolism_	PATH:ko00630	K00281	GLDC,_gcvP;_glycine_dehydrogenase_	EC:1.4.4.2	NA	NA	NA	NA	NA
1000	09100_Metabolism	09101_Carbohydrate_metabolism	00630_Glyoxylate_and_dicarboxylate_metabolism_	PATH:ko00630	K00282	gcvPA;_glycine_dehydrogenase_subunit_1_	EC:1.4.4.2	NA	NA	NA	NA	NA
1001	09100_Metabolism	09101_Carbohydrate_metabolism	00630_Glyoxylate_and_dicarboxylate_metabolism_	PATH:ko00630	K00283	gcvPB;_glycine_dehydrogenase_subunit_2_	EC:1.4.4.2	NA	NA	NA	NA	NA
1002	09100_Metabolism	09101_Carbohydrate_metabolism	00630_Glyoxylate_and_dicarboxylate_metabolism_	PATH:ko00630	K00605	gcvT,_AMT;_aminomethyltransferase_	EC:2.1.2.10	NA	NA	NA	NA	NA
1003	09100_Metabolism	09101_Carbohydrate_metabolism	00630_Glyoxylate_and_dicarboxylate_metabolism_	PATH:ko00630	K00382	DLD,_lpd,_pdhD;_dihydrolipoamide_dehydrogenase_	EC:1.8.1.4	NA	NA	NA	NA	NA
1004	09100_Metabolism	09101_Carbohydrate_metabolism	00630_Glyoxylate_and_dicarboxylate_metabolism_	PATH:ko00630	K02437	gcvH,_GCSH;_glycine_cleavage_system_H_protein	non_defined_EC	NA	NA	NA	NA	NA
1005	09100_Metabolism	09101_Carbohydrate_metabolism	00630_Glyoxylate_and_dicarboxylate_metabolism_	PATH:ko00630	K01608	gcl;_tartronate-semialdehyde_synthase_	EC:4.1.1.47	NA	NA	NA	NA	NA
1006	09100_Metabolism	09101_Carbohydrate_metabolism	00630_Glyoxylate_and_dicarboxylate_metabolism_	PATH:ko00630	K01816	hyi,_gip;_hydroxypyruvate_isomerase_	EC:5.3.1.22	NA	NA	NA	NA	NA
1007	09100_Metabolism	09101_Carbohydrate_metabolism	00630_Glyoxylate_and_dicarboxylate_metabolism_	PATH:ko00630	K00042	garR,_glxR;_2-hydroxy-3-oxopropionate_reductase_	EC:1.1.1.60	NA	NA	NA	NA	NA
1008	09100_Metabolism	09101_Carbohydrate_metabolism	00630_Glyoxylate_and_dicarboxylate_metabolism_	PATH:ko00630	K00865	glxK,_garK;_glycerate_2-kinase_	EC:2.7.1.165	NA	NA	NA	NA	NA
1009	09100_Metabolism	09101_Carbohydrate_metabolism	00630_Glyoxylate_and_dicarboxylate_metabolism_	PATH:ko00630	K11529	gck,_gckA,_GLYCTK;_glycerate_2-kinase_	EC:2.7.1.165	NA	NA	NA	NA	NA
1010	09100_Metabolism	09101_Carbohydrate_metabolism	00630_Glyoxylate_and_dicarboxylate_metabolism_	PATH:ko00630	K15918	GLYK;_D-glycerate_3-kinase_	EC:2.7.1.31	NA	NA	NA	NA	NA
1011	09100_Metabolism	09101_Carbohydrate_metabolism	00630_Glyoxylate_and_dicarboxylate_metabolism_	PATH:ko00630	K00050	ttuD;_hydroxypyruvate_reductase_	EC:1.1.1.81	NA	NA	NA	NA	NA
1012	09100_Metabolism	09101_Carbohydrate_metabolism	00630_Glyoxylate_and_dicarboxylate_metabolism_	PATH:ko00630	K07248	aldA;_lactaldehyde_dehydrogenase_/_glycolaldehyde_dehydrogenase_	EC:1.2.1.22	EC:1.2.1.21	NA	NA	NA	NA
1013	09100_Metabolism	09101_Carbohydrate_metabolism	00630_Glyoxylate_and_dicarboxylate_metabolism_	PATH:ko00630	K00048	fucO;_lactaldehyde_reductase_	EC:1.1.1.77	NA	NA	NA	NA	NA
1014	09100_Metabolism	09101_Carbohydrate_metabolism	00630_Glyoxylate_and_dicarboxylate_metabolism_	PATH:ko00630	K03779	ttdA;_L(+)-tartrate_dehydratase_alpha_subunit_	EC:4.2.1.32	NA	NA	NA	NA	NA
1015	09100_Metabolism	09101_Carbohydrate_metabolism	00630_Glyoxylate_and_dicarboxylate_metabolism_	PATH:ko00630	K03780	ttdB;_L(+)-tartrate_dehydratase_beta_subunit_	EC:4.2.1.32	NA	NA	NA	NA	NA
1016	09100_Metabolism	09101_Carbohydrate_metabolism	00630_Glyoxylate_and_dicarboxylate_metabolism_	PATH:ko00630	K07246	ttuC,_dmlA;_tartrate_dehydrogenase/decarboxylase_/_D-malate_dehydrogenase_	EC:1.1.1.93	EC:4.1.1.73	EC:1.1.1.83	NA	NA	NA
1017	09100_Metabolism	09101_Carbohydrate_metabolism	00630_Glyoxylate_and_dicarboxylate_metabolism_	PATH:ko00630	K01625	eda;_2-dehydro-3-deoxyphosphogluconate_aldolase_/_(4S)-4-hydroxy-2-oxoglutarate_aldolase_	EC:4.1.2.14	EC:4.1.3.42	NA	NA	NA	NA
1018	09100_Metabolism	09101_Carbohydrate_metabolism	00630_Glyoxylate_and_dicarboxylate_metabolism_	PATH:ko00630	K18123	HOGA1;_4-hydroxy-2-oxoglutarate_aldolase_	EC:4.1.3.16	NA	NA	NA	NA	NA
1019	09100_Metabolism	09101_Carbohydrate_metabolism	00630_Glyoxylate_and_dicarboxylate_metabolism_	PATH:ko00630	K01569	oxdD;_oxalate_decarboxylase_	EC:4.1.1.2	NA	NA	NA	NA	NA
1020	09100_Metabolism	09101_Carbohydrate_metabolism	00630_Glyoxylate_and_dicarboxylate_metabolism_	PATH:ko00630	K00122	FDH;_formate_dehydrogenase_	EC:1.17.1.9	NA	NA	NA	NA	NA
1021	09100_Metabolism	09101_Carbohydrate_metabolism	00630_Glyoxylate_and_dicarboxylate_metabolism_	PATH:ko00630	K00126	fdsD;_formate_dehydrogenase_subunit_delta_	EC:1.17.1.9	NA	NA	NA	NA	NA
1022	09100_Metabolism	09101_Carbohydrate_metabolism	00630_Glyoxylate_and_dicarboxylate_metabolism_	PATH:ko00630	K00123	fdoG,_fdhF,_fdwA;_formate_dehydrogenase_major_subunit_	EC:1.17.1.9	NA	NA	NA	NA	NA
1023	09100_Metabolism	09101_Carbohydrate_metabolism	00630_Glyoxylate_and_dicarboxylate_metabolism_	PATH:ko00630	K22515	fdwB;_formate_dehydrogenase_beta_subunit_	EC:1.17.1.9	NA	NA	NA	NA	NA
1024	09100_Metabolism	09101_Carbohydrate_metabolism	00630_Glyoxylate_and_dicarboxylate_metabolism_	PATH:ko00630	K00124	fdoH,_fdsB;_formate_dehydrogenase_iron-sulfur_subunit	non_defined_EC	NA	NA	NA	NA	NA
1025	09100_Metabolism	09101_Carbohydrate_metabolism	00630_Glyoxylate_and_dicarboxylate_metabolism_	PATH:ko00630	K00127	fdoI,_fdsG;_formate_dehydrogenase_subunit_gamma	non_defined_EC	NA	NA	NA	NA	NA
1026	09100_Metabolism	09101_Carbohydrate_metabolism	00630_Glyoxylate_and_dicarboxylate_metabolism_	PATH:ko00630	K01432	AFMID;_arylformamidase_	EC:3.5.1.9	NA	NA	NA	NA	NA
1027	09100_Metabolism	09101_Carbohydrate_metabolism	00630_Glyoxylate_and_dicarboxylate_metabolism_	PATH:ko00630	K14263	BNA7;_kynurenine_formamidase_	EC:3.5.1.9	NA	NA	NA	NA	NA
1028	09100_Metabolism	09101_Carbohydrate_metabolism	00630_Glyoxylate_and_dicarboxylate_metabolism_	PATH:ko00630	K07130	kynB;_arylformamidase_	EC:3.5.1.9	NA	NA	NA	NA	NA
1029	09100_Metabolism	09101_Carbohydrate_metabolism	00630_Glyoxylate_and_dicarboxylate_metabolism_	PATH:ko00630	K01433	purU;_formyltetrahydrofolate_deformylase_	EC:3.5.1.10	NA	NA	NA	NA	NA
1030	09100_Metabolism	09101_Carbohydrate_metabolism	00630_Glyoxylate_and_dicarboxylate_metabolism_	PATH:ko00630	K01455	E3.5.1.49;_formamidase_	EC:3.5.1.49	NA	NA	NA	NA	NA
1031	09100_Metabolism	09101_Carbohydrate_metabolism	00630_Glyoxylate_and_dicarboxylate_metabolism_	PATH:ko00630	K03418	E3.5.1.56;_N,N-dimethylformamidase_	EC:3.5.1.56	NA	NA	NA	NA	NA
1032	09100_Metabolism	09101_Carbohydrate_metabolism	00630_Glyoxylate_and_dicarboxylate_metabolism_	PATH:ko00630	K01458	hutG;_N-formylglutamate_deformylase_	EC:3.5.1.68	NA	NA	NA	NA	NA
1033	09100_Metabolism	09101_Carbohydrate_metabolism	00630_Glyoxylate_and_dicarboxylate_metabolism_	PATH:ko00630	K22133	AAE3;_oxalate---CoA_ligase_	EC:6.2.1.8	NA	NA	NA	NA	NA
1034	09100_Metabolism	09101_Carbohydrate_metabolism	00630_Glyoxylate_and_dicarboxylate_metabolism_	PATH:ko00630	K01577	oxc;_oxalyl-CoA_decarboxylase_	EC:4.1.1.8	NA	NA	NA	NA	NA
1035	09100_Metabolism	09101_Carbohydrate_metabolism	00640_Propanoate_metabolism_	PATH:ko00640	K01895	ACSS1_2,_acs;_acetyl-CoA_synthetase_	EC:6.2.1.1	NA	NA	NA	NA	NA
1036	09100_Metabolism	09101_Carbohydrate_metabolism	00640_Propanoate_metabolism_	PATH:ko00640	K01908	ACSS3,_prpE;_propionyl-CoA_synthetase_	EC:6.2.1.17	NA	NA	NA	NA	NA
1037	09100_Metabolism	09101_Carbohydrate_metabolism	00640_Propanoate_metabolism_	PATH:ko00640	K01026	pct;_propionate_CoA-transferase_	EC:2.8.3.1	NA	NA	NA	NA	NA
1038	09100_Metabolism	09101_Carbohydrate_metabolism	00640_Propanoate_metabolism_	PATH:ko00640	K01905	acdA;_acetate---CoA_ligase_(ADP-forming)_subunit_alpha_	EC:6.2.1.13	NA	NA	NA	NA	NA
1039	09100_Metabolism	09101_Carbohydrate_metabolism	00640_Propanoate_metabolism_	PATH:ko00640	K22224	acdB;_acetate---CoA_ligase_(ADP-forming)_subunit_beta_	EC:6.2.1.13	NA	NA	NA	NA	NA
1040	09100_Metabolism	09101_Carbohydrate_metabolism	00640_Propanoate_metabolism_	PATH:ko00640	K24012	acdAB;_acetate---CoA_ligase_(ADP-forming)_	EC:6.2.1.13	NA	NA	NA	NA	NA
1041	09100_Metabolism	09101_Carbohydrate_metabolism	00640_Propanoate_metabolism_	PATH:ko00640	K00925	ackA;_acetate_kinase_	EC:2.7.2.1	NA	NA	NA	NA	NA
1042	09100_Metabolism	09101_Carbohydrate_metabolism	00640_Propanoate_metabolism_	PATH:ko00640	K00932	tdcD;_propionate_kinase_	EC:2.7.2.15	NA	NA	NA	NA	NA
1043	09100_Metabolism	09101_Carbohydrate_metabolism	00640_Propanoate_metabolism_	PATH:ko00640	K19697	pduW;_propionate_kinase_	EC:2.7.2.15	NA	NA	NA	NA	NA
1044	09100_Metabolism	09101_Carbohydrate_metabolism	00640_Propanoate_metabolism_	PATH:ko00640	K00625	E2.3.1.8,_pta;_phosphate_acetyltransferase_	EC:2.3.1.8	NA	NA	NA	NA	NA
1045	09100_Metabolism	09101_Carbohydrate_metabolism	00640_Propanoate_metabolism_	PATH:ko00640	K13788	pta;_phosphate_acetyltransferase_	EC:2.3.1.8	NA	NA	NA	NA	NA
1046	09100_Metabolism	09101_Carbohydrate_metabolism	00640_Propanoate_metabolism_	PATH:ko00640	K15024	K15024;_putative_phosphotransacetylase_	EC:2.3.1.8	NA	NA	NA	NA	NA
1047	09100_Metabolism	09101_Carbohydrate_metabolism	00640_Propanoate_metabolism_	PATH:ko00640	K13923	pduL;_phosphate_propanoyltransferase_	EC:2.3.1.222	NA	NA	NA	NA	NA
1048	09100_Metabolism	09101_Carbohydrate_metabolism	00640_Propanoate_metabolism_	PATH:ko00640	K00166	BCKDHA,_bkdA1;_2-oxoisovalerate_dehydrogenase_E1_component_alpha_subunit_	EC:1.2.4.4	NA	NA	NA	NA	NA
1049	09100_Metabolism	09101_Carbohydrate_metabolism	00640_Propanoate_metabolism_	PATH:ko00640	K00167	BCKDHB,_bkdA2;_2-oxoisovalerate_dehydrogenase_E1_component_beta_subunit_	EC:1.2.4.4	NA	NA	NA	NA	NA
1050	09100_Metabolism	09101_Carbohydrate_metabolism	00640_Propanoate_metabolism_	PATH:ko00640	K11381	bkdA;_2-oxoisovalerate_dehydrogenase_E1_component_	EC:1.2.4.4	NA	NA	NA	NA	NA
1051	09100_Metabolism	09101_Carbohydrate_metabolism	00640_Propanoate_metabolism_	PATH:ko00640	K09699	DBT,_bkdB;_2-oxoisovalerate_dehydrogenase_E2_component_(dihydrolipoyl_transacylase)_	EC:2.3.1.168	NA	NA	NA	NA	NA
1052	09100_Metabolism	09101_Carbohydrate_metabolism	00640_Propanoate_metabolism_	PATH:ko00640	K00382	DLD,_lpd,_pdhD;_dihydrolipoamide_dehydrogenase_	EC:1.8.1.4	NA	NA	NA	NA	NA
1053	09100_Metabolism	09101_Carbohydrate_metabolism	00640_Propanoate_metabolism_	PATH:ko00640	K00169	porA;_pyruvate_ferredoxin_oxidoreductase_alpha_subunit_	EC:1.2.7.1	NA	NA	NA	NA	NA
1054	09100_Metabolism	09101_Carbohydrate_metabolism	00640_Propanoate_metabolism_	PATH:ko00640	K00170	porB;_pyruvate_ferredoxin_oxidoreductase_beta_subunit_	EC:1.2.7.1	NA	NA	NA	NA	NA
1055	09100_Metabolism	09101_Carbohydrate_metabolism	00640_Propanoate_metabolism_	PATH:ko00640	K00172	porC,_porG;_pyruvate_ferredoxin_oxidoreductase_gamma_subunit_	EC:1.2.7.1	NA	NA	NA	NA	NA
1056	09100_Metabolism	09101_Carbohydrate_metabolism	00640_Propanoate_metabolism_	PATH:ko00640	K00189	vorG,_porG;_2-oxoisovalerate/pyruvate_ferredoxin_oxidoreductase_gamma_subunit_	EC:1.2.7.7	EC:1.2.7.1	NA	NA	NA	NA
1057	09100_Metabolism	09101_Carbohydrate_metabolism	00640_Propanoate_metabolism_	PATH:ko00640	K00171	porD;_pyruvate_ferredoxin_oxidoreductase_delta_subunit_	EC:1.2.7.1	NA	NA	NA	NA	NA
1058	09100_Metabolism	09101_Carbohydrate_metabolism	00640_Propanoate_metabolism_	PATH:ko00640	K00656	E2.3.1.54,_pflD;_formate_C-acetyltransferase_	EC:2.3.1.54	NA	NA	NA	NA	NA
1059	09100_Metabolism	09101_Carbohydrate_metabolism	00640_Propanoate_metabolism_	PATH:ko00640	K00248	ACADS,_bcd;_butyryl-CoA_dehydrogenase_	EC:1.3.8.1	NA	NA	NA	NA	NA
1060	09100_Metabolism	09101_Carbohydrate_metabolism	00640_Propanoate_metabolism_	PATH:ko00640	K00232	E1.3.3.6,_ACOX1,_ACOX3;_acyl-CoA_oxidase_	EC:1.3.3.6	NA	NA	NA	NA	NA
1061	09100_Metabolism	09101_Carbohydrate_metabolism	00640_Propanoate_metabolism_	PATH:ko00640	K19745	acuI;_acrylyl-CoA_reductase_(NADPH)_	EC:1.3.1.-	NA	NA	NA	NA	NA
1062	09100_Metabolism	09101_Carbohydrate_metabolism	00640_Propanoate_metabolism_	PATH:ko00640	K20143	acrC;_acrylyl-CoA_reductase_(NADH)_	EC:1.3.1.95	NA	NA	NA	NA	NA
1063	09100_Metabolism	09101_Carbohydrate_metabolism	00640_Propanoate_metabolism_	PATH:ko00640	K20626	lcdA;_lactoyl-CoA_dehydratase_subunit_alpha_	EC:4.2.1.54	NA	NA	NA	NA	NA
1064	09100_Metabolism	09101_Carbohydrate_metabolism	00640_Propanoate_metabolism_	PATH:ko00640	K20627	lcdB;_lactoyl-CoA_dehydratase_subunit_beta_	EC:4.2.1.54	NA	NA	NA	NA	NA
1065	09100_Metabolism	09101_Carbohydrate_metabolism	00640_Propanoate_metabolism_	PATH:ko00640	K01692	paaF,_echA;_enoyl-CoA_hydratase_	EC:4.2.1.17	NA	NA	NA	NA	NA
1066	09100_Metabolism	09101_Carbohydrate_metabolism	00640_Propanoate_metabolism_	PATH:ko00640	K01825	fadB;_3-hydroxyacyl-CoA_dehydrogenase_/_enoyl-CoA_hydratase_/_3-hydroxybutyryl-CoA_epimerase_/_enoyl-CoA_isomerase_	EC:1.1.1.35	EC:4.2.1.17	EC:5.1.2.3	EC:5.3.3.8	NA	NA
1067	09100_Metabolism	09101_Carbohydrate_metabolism	00640_Propanoate_metabolism_	PATH:ko00640	K01782	fadJ;_3-hydroxyacyl-CoA_dehydrogenase_/_enoyl-CoA_hydratase_/_3-hydroxybutyryl-CoA_epimerase_	EC:1.1.1.35	EC:4.2.1.17	EC:5.1.2.3	NA	NA	NA
1068	09100_Metabolism	09101_Carbohydrate_metabolism	00640_Propanoate_metabolism_	PATH:ko00640	K07515	HADHA;_enoyl-CoA_hydratase_/_long-chain_3-hydroxyacyl-CoA_dehydrogenase_	EC:4.2.1.17	EC:1.1.1.211	NA	NA	NA	NA
1069	09100_Metabolism	09101_Carbohydrate_metabolism	00640_Propanoate_metabolism_	PATH:ko00640	K07514	EHHADH;_enoyl-CoA_hydratase_/_3-hydroxyacyl-CoA_dehydrogenase_/_3,2-trans-enoyl-CoA_isomerase_	EC:4.2.1.17	EC:1.1.1.35	EC:5.3.3.8	NA	NA	NA
1070	09100_Metabolism	09101_Carbohydrate_metabolism	00640_Propanoate_metabolism_	PATH:ko00640	K07511	ECHS1;_enoyl-CoA_hydratase_	EC:4.2.1.17	NA	NA	NA	NA	NA
1071	09100_Metabolism	09101_Carbohydrate_metabolism	00640_Propanoate_metabolism_	PATH:ko00640	K14729	FOX2;_multifunctional_beta-oxidation_protein_	EC:4.2.1.-	EC:1.1.1.-	NA	NA	NA	NA
1072	09100_Metabolism	09101_Carbohydrate_metabolism	00640_Propanoate_metabolism_	PATH:ko00640	K05605	HIBCH;_3-hydroxyisobutyryl-CoA_hydrolase_	EC:3.1.2.4	NA	NA	NA	NA	NA
1073	09100_Metabolism	09101_Carbohydrate_metabolism	00640_Propanoate_metabolism_	PATH:ko00640	K23146	HPD1;_3-hydroxyisobutyrate/3-hydroxypropionate_dehydrogenase_	EC:1.1.1.31	EC:1.1.1.59	NA	NA	NA	NA
1074	09100_Metabolism	09101_Carbohydrate_metabolism	00640_Propanoate_metabolism_	PATH:ko00640	K11262	ACACA;_acetyl-CoA_carboxylase_/_biotin_carboxylase_1_	EC:6.4.1.2	EC:6.3.4.14	EC:2.1.3.15	NA	NA	NA
1075	09100_Metabolism	09101_Carbohydrate_metabolism	00640_Propanoate_metabolism_	PATH:ko00640	K01946	ACACB;_acetyl-CoA_carboxylase_/_biotin_carboxylase_2_	EC:6.4.1.2	EC:6.3.4.14	EC:2.1.3.15	NA	NA	NA
1076	09100_Metabolism	09101_Carbohydrate_metabolism	00640_Propanoate_metabolism_	PATH:ko00640	K01962	accA;_acetyl-CoA_carboxylase_carboxyl_transferase_subunit_alpha_	EC:6.4.1.2	EC:2.1.3.15	NA	NA	NA	NA
1077	09100_Metabolism	09101_Carbohydrate_metabolism	00640_Propanoate_metabolism_	PATH:ko00640	K02160	accB,_bccP;_acetyl-CoA_carboxylase_biotin_carboxyl_carrier_protein	non_defined_EC	NA	NA	NA	NA	NA
1078	09100_Metabolism	09101_Carbohydrate_metabolism	00640_Propanoate_metabolism_	PATH:ko00640	K01961	accC;_acetyl-CoA_carboxylase,_biotin_carboxylase_subunit_	EC:6.4.1.2	EC:6.3.4.14	NA	NA	NA	NA
1079	09100_Metabolism	09101_Carbohydrate_metabolism	00640_Propanoate_metabolism_	PATH:ko00640	K01963	accD;_acetyl-CoA_carboxylase_carboxyl_transferase_subunit_beta_	EC:6.4.1.2	EC:2.1.3.15	NA	NA	NA	NA
1080	09100_Metabolism	09101_Carbohydrate_metabolism	00640_Propanoate_metabolism_	PATH:ko00640	K11263	bccA,_pccA;_acetyl-CoA/propionyl-CoA_carboxylase,_biotin_carboxylase,_biotin_carboxyl_carrier_protein_	EC:6.4.1.2	EC:6.4.1.3	EC:6.3.4.14	NA	NA	NA
1081	09100_Metabolism	09101_Carbohydrate_metabolism	00640_Propanoate_metabolism_	PATH:ko00640	K18472	accD6;_acetyl-CoA/propionyl-CoA_carboxylase_carboxyl_transferase_subunit_	EC:6.4.1.2	EC:6.4.1.3	EC:2.1.3.15	NA	NA	NA
1082	09100_Metabolism	09101_Carbohydrate_metabolism	00640_Propanoate_metabolism_	PATH:ko00640	K19312	pccB;_acetyl-CoA/propionyl-CoA_carboxylase_carboxyl_transferase_subunit_	EC:6.4.1.2	EC:6.4.1.3	EC:2.1.3.15	NA	NA	NA
1083	09100_Metabolism	09101_Carbohydrate_metabolism	00640_Propanoate_metabolism_	PATH:ko00640	K22568	pccX;_acetyl-CoA/propionyl-CoA_carboxylase,_PccX_subunit_	EC:6.4.1.2	EC:6.4.1.3	NA	NA	NA	NA
1084	09100_Metabolism	09101_Carbohydrate_metabolism	00640_Propanoate_metabolism_	PATH:ko00640	K01964	K01964;_acetyl-CoA/propionyl-CoA_carboxylase_	EC:6.4.1.2	EC:6.4.1.3	NA	NA	NA	NA
1085	09100_Metabolism	09101_Carbohydrate_metabolism	00640_Propanoate_metabolism_	PATH:ko00640	K15036	K15036;_acetyl-CoA/propionyl-CoA_carboxylase_	EC:6.4.1.2	EC:6.4.1.3	EC:2.1.3.15	NA	NA	NA
1086	09100_Metabolism	09101_Carbohydrate_metabolism	00640_Propanoate_metabolism_	PATH:ko00640	K15037	K15037;_biotin_carboxyl_carrier_protein	non_defined_EC	NA	NA	NA	NA	NA
1087	09100_Metabolism	09101_Carbohydrate_metabolism	00640_Propanoate_metabolism_	PATH:ko00640	K01578	MLYCD;_malonyl-CoA_decarboxylase_	EC:4.1.1.9	NA	NA	NA	NA	NA
1088	09100_Metabolism	09101_Carbohydrate_metabolism	00640_Propanoate_metabolism_	PATH:ko00640	K03416	E2.1.3.1-5S;_methylmalonyl-CoA_carboxyltransferase_5S_subunit_	EC:2.1.3.1	NA	NA	NA	NA	NA
1089	09100_Metabolism	09101_Carbohydrate_metabolism	00640_Propanoate_metabolism_	PATH:ko00640	K17489	E2.1.3.1-12S;_methylmalonyl-CoA_carboxyltransferase_12S_subunit_	EC:2.1.3.1	NA	NA	NA	NA	NA
1090	09100_Metabolism	09101_Carbohydrate_metabolism	00640_Propanoate_metabolism_	PATH:ko00640	K17490	E2.1.3.1-1.3S;_methylmalonyl-CoA_carboxyltransferase_1.3S_subunit_	EC:2.1.3.1	NA	NA	NA	NA	NA
1091	09100_Metabolism	09101_Carbohydrate_metabolism	00640_Propanoate_metabolism_	PATH:ko00640	K14468	mcr;_malonyl-CoA_reductase_/_3-hydroxypropionate_dehydrogenase_(NADP+)_	EC:1.2.1.75	EC:1.1.1.298	NA	NA	NA	NA
1092	09100_Metabolism	09101_Carbohydrate_metabolism	00640_Propanoate_metabolism_	PATH:ko00640	K00823	puuE;_4-aminobutyrate_aminotransferase_	EC:2.6.1.19	NA	NA	NA	NA	NA
1093	09100_Metabolism	09101_Carbohydrate_metabolism	00640_Propanoate_metabolism_	PATH:ko00640	K07250	gabT;_4-aminobutyrate_aminotransferase_/_(S)-3-amino-2-methylpropionate_transaminase_/_5-aminovalerate_transaminase_	EC:2.6.1.19	EC:2.6.1.22	EC:2.6.1.48	NA	NA	NA
1094	09100_Metabolism	09101_Carbohydrate_metabolism	00640_Propanoate_metabolism_	PATH:ko00640	K13524	ABAT;_4-aminobutyrate_aminotransferase_/_(S)-3-amino-2-methylpropionate_transaminase_	EC:2.6.1.19	EC:2.6.1.22	NA	NA	NA	NA
1095	09100_Metabolism	09101_Carbohydrate_metabolism	00640_Propanoate_metabolism_	PATH:ko00640	K00822	E2.6.1.18;_beta-alanine--pyruvate_transaminase_	EC:2.6.1.18	NA	NA	NA	NA	NA
1096	09100_Metabolism	09101_Carbohydrate_metabolism	00640_Propanoate_metabolism_	PATH:ko00640	K01965	PCCA,_pccA;_propionyl-CoA_carboxylase_alpha_chain_	EC:6.4.1.3	NA	NA	NA	NA	NA
1097	09100_Metabolism	09101_Carbohydrate_metabolism	00640_Propanoate_metabolism_	PATH:ko00640	K01966	PCCB,_pccB;_propionyl-CoA_carboxylase_beta_chain_	EC:6.4.1.3	EC:2.1.3.15	NA	NA	NA	NA
1098	09100_Metabolism	09101_Carbohydrate_metabolism	00640_Propanoate_metabolism_	PATH:ko00640	K18426	ECHDC1;_ethylmalonyl-CoA/methylmalonyl-CoA_decarboxylase_	EC:4.1.1.94	EC:4.1.1.-	NA	NA	NA	NA
1099	09100_Metabolism	09101_Carbohydrate_metabolism	00640_Propanoate_metabolism_	PATH:ko00640	K11264	scpB,_mmcD;_methylmalonyl-CoA_decarboxylase_	EC:4.1.1.-	NA	NA	NA	NA	NA
1100	09100_Metabolism	09101_Carbohydrate_metabolism	00640_Propanoate_metabolism_	PATH:ko00640	K05606	MCEE,_epi;_methylmalonyl-CoA/ethylmalonyl-CoA_epimerase_	EC:5.1.99.1	NA	NA	NA	NA	NA
1101	09100_Metabolism	09101_Carbohydrate_metabolism	00640_Propanoate_metabolism_	PATH:ko00640	K01847	MUT;_methylmalonyl-CoA_mutase_	EC:5.4.99.2	NA	NA	NA	NA	NA
1102	09100_Metabolism	09101_Carbohydrate_metabolism	00640_Propanoate_metabolism_	PATH:ko00640	K01849	E5.4.99.2B,_mcmA2;_methylmalonyl-CoA_mutase,_C-terminal_domain_	EC:5.4.99.2	NA	NA	NA	NA	NA
1103	09100_Metabolism	09101_Carbohydrate_metabolism	00640_Propanoate_metabolism_	PATH:ko00640	K01848	E5.4.99.2A,_mcmA1;_methylmalonyl-CoA_mutase,_N-terminal_domain_	EC:5.4.99.2	NA	NA	NA	NA	NA
1104	09100_Metabolism	09101_Carbohydrate_metabolism	00640_Propanoate_metabolism_	PATH:ko00640	K22214	scpC;_propionyl-CoA:succinyl-CoA_transferase_	EC:2.8.3.-	NA	NA	NA	NA	NA
1105	09100_Metabolism	09101_Carbohydrate_metabolism	00640_Propanoate_metabolism_	PATH:ko00640	K01899	LSC1;_succinyl-CoA_synthetase_alpha_subunit_	EC:6.2.1.4	EC:6.2.1.5	NA	NA	NA	NA
1106	09100_Metabolism	09101_Carbohydrate_metabolism	00640_Propanoate_metabolism_	PATH:ko00640	K01900	LSC2;_succinyl-CoA_synthetase_beta_subunit_	EC:6.2.1.4	EC:6.2.1.5	NA	NA	NA	NA
1107	09100_Metabolism	09101_Carbohydrate_metabolism	00640_Propanoate_metabolism_	PATH:ko00640	K01903	sucC;_succinyl-CoA_synthetase_beta_subunit_	EC:6.2.1.5	NA	NA	NA	NA	NA
1108	09100_Metabolism	09101_Carbohydrate_metabolism	00640_Propanoate_metabolism_	PATH:ko00640	K01902	sucD;_succinyl-CoA_synthetase_alpha_subunit_	EC:6.2.1.5	NA	NA	NA	NA	NA
1109	09100_Metabolism	09101_Carbohydrate_metabolism	00640_Propanoate_metabolism_	PATH:ko00640	K00140	mmsA,_iolA,_ALDH6A1;_malonate-semialdehyde_dehydrogenase_(acetylating)_/_methylmalonate-semialdehyde_dehydrogenase_	EC:1.2.1.18	EC:1.2.1.27	NA	NA	NA	NA
1110	09100_Metabolism	09101_Carbohydrate_metabolism	00640_Propanoate_metabolism_	PATH:ko00640	K01659	prpC;_2-methylcitrate_synthase_	EC:2.3.3.5	NA	NA	NA	NA	NA
1111	09100_Metabolism	09101_Carbohydrate_metabolism	00640_Propanoate_metabolism_	PATH:ko00640	K01720	prpD;_2-methylcitrate_dehydratase_	EC:4.2.1.79	NA	NA	NA	NA	NA
1112	09100_Metabolism	09101_Carbohydrate_metabolism	00640_Propanoate_metabolism_	PATH:ko00640	K20455	acnD;_2-methylcitrate_dehydratase_(2-methyl-trans-aconitate_forming)_	EC:4.2.1.117	NA	NA	NA	NA	NA
1113	09100_Metabolism	09101_Carbohydrate_metabolism	00640_Propanoate_metabolism_	PATH:ko00640	K09788	prpF;_2-methylaconitate_isomerase_	EC:5.3.3.-	NA	NA	NA	NA	NA
1114	09100_Metabolism	09101_Carbohydrate_metabolism	00640_Propanoate_metabolism_	PATH:ko00640	K01682	acnB;_aconitate_hydratase_2_/_2-methylisocitrate_dehydratase_	EC:4.2.1.3	EC:4.2.1.99	NA	NA	NA	NA
1115	09100_Metabolism	09101_Carbohydrate_metabolism	00640_Propanoate_metabolism_	PATH:ko00640	K03417	prpB;_methylisocitrate_lyase_	EC:4.1.3.30	NA	NA	NA	NA	NA
1116	09100_Metabolism	09101_Carbohydrate_metabolism	00640_Propanoate_metabolism_	PATH:ko00640	K00016	LDH,_ldh;_L-lactate_dehydrogenase_	EC:1.1.1.27	NA	NA	NA	NA	NA
1117	09100_Metabolism	09101_Carbohydrate_metabolism	00640_Propanoate_metabolism_	PATH:ko00640	K00626	ACAT,_atoB;_acetyl-CoA_C-acetyltransferase_	EC:2.3.1.9	NA	NA	NA	NA	NA
1118	09100_Metabolism	09101_Carbohydrate_metabolism	00640_Propanoate_metabolism_	PATH:ko00640	K01034	atoD;_acetate_CoA/acetoacetate_CoA-transferase_alpha_subunit_	EC:2.8.3.8	EC:2.8.3.9	NA	NA	NA	NA
1119	09100_Metabolism	09101_Carbohydrate_metabolism	00640_Propanoate_metabolism_	PATH:ko00640	K01035	atoA;_acetate_CoA/acetoacetate_CoA-transferase_beta_subunit_	EC:2.8.3.8	EC:2.8.3.9	NA	NA	NA	NA
1120	09100_Metabolism	09101_Carbohydrate_metabolism	00640_Propanoate_metabolism_	PATH:ko00640	K19709	ydiF;_acetate_CoA-transferase_	EC:2.8.3.8	NA	NA	NA	NA	NA
1121	09100_Metabolism	09101_Carbohydrate_metabolism	00640_Propanoate_metabolism_	PATH:ko00640	K01574	adc;_acetoacetate_decarboxylase_	EC:4.1.1.4	NA	NA	NA	NA	NA
1122	09100_Metabolism	09101_Carbohydrate_metabolism	00640_Propanoate_metabolism_	PATH:ko00640	K18223	prmA;_propane_2-monooxygenase_large_subunit_	EC:1.14.13.227	NA	NA	NA	NA	NA
1123	09100_Metabolism	09101_Carbohydrate_metabolism	00640_Propanoate_metabolism_	PATH:ko00640	K18224	prmC;_propane_2-monooxygenase_small_subunit_	EC:1.14.13.227	NA	NA	NA	NA	NA
1124	09100_Metabolism	09101_Carbohydrate_metabolism	00640_Propanoate_metabolism_	PATH:ko00640	K18226	prmD;_propane_monooxygenase_coupling_protein	non_defined_EC	NA	NA	NA	NA	NA
1125	09100_Metabolism	09101_Carbohydrate_metabolism	00640_Propanoate_metabolism_	PATH:ko00640	K18225	prmB;_propane_monooxygenase_reductase_component_	EC:1.18.1.-	NA	NA	NA	NA	NA
1126	09100_Metabolism	09101_Carbohydrate_metabolism	00640_Propanoate_metabolism_	PATH:ko00640	K23259	adh;_isopropanol_dehydrogenase_(NADP+)_	EC:1.1.1.80	NA	NA	NA	NA	NA
1127	09100_Metabolism	09101_Carbohydrate_metabolism	00640_Propanoate_metabolism_	PATH:ko00640	K18382	adh1;_NAD+-dependent_secondary_alcohol_dehydrogenase_Adh1_	EC:1.1.1.-	NA	NA	NA	NA	NA
1128	09100_Metabolism	09101_Carbohydrate_metabolism	00640_Propanoate_metabolism_	PATH:ko00640	K18369	adh2;_alcohol_dehydrogenase_	EC:1.1.1.-	NA	NA	NA	NA	NA
1129	09100_Metabolism	09101_Carbohydrate_metabolism	00640_Propanoate_metabolism_	PATH:ko00640	K18370	adh3;_alcohol_dehydrogenase_	EC:1.1.1.-	NA	NA	NA	NA	NA
1130	09100_Metabolism	09101_Carbohydrate_metabolism	00640_Propanoate_metabolism_	PATH:ko00640	K18371	acmA;_acetone_monooxygenase_(methyl_acetate-forming)_	EC:1.14.13.226	NA	NA	NA	NA	NA
1131	09100_Metabolism	09101_Carbohydrate_metabolism	00640_Propanoate_metabolism_	PATH:ko00640	K18372	acmB;_methyl_acetate_hydrolase_	EC:3.1.1.114	NA	NA	NA	NA	NA
1132	09100_Metabolism	09101_Carbohydrate_metabolism	00640_Propanoate_metabolism_	PATH:ko00640	K01734	mgsA;_methylglyoxal_synthase_	EC:4.2.3.3	NA	NA	NA	NA	NA
1133	09100_Metabolism	09101_Carbohydrate_metabolism	00640_Propanoate_metabolism_	PATH:ko00640	K08325	yqhD;_NADP-dependent_alcohol_dehydrogenase_	EC:1.1.-.-	NA	NA	NA	NA	NA
1134	09100_Metabolism	09101_Carbohydrate_metabolism	00640_Propanoate_metabolism_	PATH:ko00640	K18471	ydjG;_methylglyoxal_reductase_	EC:1.1.1.-	NA	NA	NA	NA	NA
1135	09100_Metabolism	09101_Carbohydrate_metabolism	00640_Propanoate_metabolism_	PATH:ko00640	K00005	gldA;_glycerol_dehydrogenase_	EC:1.1.1.6	NA	NA	NA	NA	NA
1136	09100_Metabolism	09101_Carbohydrate_metabolism	00640_Propanoate_metabolism_	PATH:ko00640	K17741	GRE2;_NADPH-dependent_methylglyoxal_reductase_	EC:1.1.1.283	NA	NA	NA	NA	NA
1137	09100_Metabolism	09101_Carbohydrate_metabolism	00640_Propanoate_metabolism_	PATH:ko00640	K23257	yvgN;_methylglyoxal/glyoxal_reductase_	EC:1.1.1.283	EC:1.1.1.-	NA	NA	NA	NA
1138	09100_Metabolism	09101_Carbohydrate_metabolism	00640_Propanoate_metabolism_	PATH:ko00640	K00048	fucO;_lactaldehyde_reductase_	EC:1.1.1.77	NA	NA	NA	NA	NA
1139	09100_Metabolism	09101_Carbohydrate_metabolism	00640_Propanoate_metabolism_	PATH:ko00640	K01699	pduC;_propanediol_dehydratase_large_subunit_	EC:4.2.1.28	NA	NA	NA	NA	NA
1140	09100_Metabolism	09101_Carbohydrate_metabolism	00640_Propanoate_metabolism_	PATH:ko00640	K13919	pduD;_propanediol_dehydratase_medium_subunit_	EC:4.2.1.28	NA	NA	NA	NA	NA
1141	09100_Metabolism	09101_Carbohydrate_metabolism	00640_Propanoate_metabolism_	PATH:ko00640	K13920	pduE;_propanediol_dehydratase_small_subunit_	EC:4.2.1.28	NA	NA	NA	NA	NA
1142	09100_Metabolism	09101_Carbohydrate_metabolism	00640_Propanoate_metabolism_	PATH:ko00640	K00086	dhaT;_1,3-propanediol_dehydrogenase_	EC:1.1.1.202	NA	NA	NA	NA	NA
1143	09100_Metabolism	09101_Carbohydrate_metabolism	00640_Propanoate_metabolism_	PATH:ko00640	K13921	pduQ;_1-propanol_dehydrogenase	non_defined_EC	NA	NA	NA	NA	NA
1144	09100_Metabolism	09101_Carbohydrate_metabolism	00640_Propanoate_metabolism_	PATH:ko00640	K13922	pduP;_propionaldehyde_dehydrogenase_	EC:1.2.1.87	NA	NA	NA	NA	NA
1145	09100_Metabolism	09101_Carbohydrate_metabolism	00650_Butanoate_metabolism_	PATH:ko00650	K00626	ACAT,_atoB;_acetyl-CoA_C-acetyltransferase_	EC:2.3.1.9	NA	NA	NA	NA	NA
1146	09100_Metabolism	09101_Carbohydrate_metabolism	00650_Butanoate_metabolism_	PATH:ko00650	K00074	paaH,_hbd,_fadB,_mmgB;_3-hydroxybutyryl-CoA_dehydrogenase_	EC:1.1.1.157	NA	NA	NA	NA	NA
1147	09100_Metabolism	09101_Carbohydrate_metabolism	00650_Butanoate_metabolism_	PATH:ko00650	K00022	HADH;_3-hydroxyacyl-CoA_dehydrogenase_	EC:1.1.1.35	NA	NA	NA	NA	NA
1148	09100_Metabolism	09101_Carbohydrate_metabolism	00650_Butanoate_metabolism_	PATH:ko00650	K07516	fadN;_3-hydroxyacyl-CoA_dehydrogenase_	EC:1.1.1.35	NA	NA	NA	NA	NA
1149	09100_Metabolism	09101_Carbohydrate_metabolism	00650_Butanoate_metabolism_	PATH:ko00650	K01825	fadB;_3-hydroxyacyl-CoA_dehydrogenase_/_enoyl-CoA_hydratase_/_3-hydroxybutyryl-CoA_epimerase_/_enoyl-CoA_isomerase_	EC:1.1.1.35	EC:4.2.1.17	EC:5.1.2.3	EC:5.3.3.8	NA	NA
1150	09100_Metabolism	09101_Carbohydrate_metabolism	00650_Butanoate_metabolism_	PATH:ko00650	K01782	fadJ;_3-hydroxyacyl-CoA_dehydrogenase_/_enoyl-CoA_hydratase_/_3-hydroxybutyryl-CoA_epimerase_	EC:1.1.1.35	EC:4.2.1.17	EC:5.1.2.3	NA	NA	NA
1151	09100_Metabolism	09101_Carbohydrate_metabolism	00650_Butanoate_metabolism_	PATH:ko00650	K01692	paaF,_echA;_enoyl-CoA_hydratase_	EC:4.2.1.17	NA	NA	NA	NA	NA
1152	09100_Metabolism	09101_Carbohydrate_metabolism	00650_Butanoate_metabolism_	PATH:ko00650	K01715	crt;_enoyl-CoA_hydratase_	EC:4.2.1.17	NA	NA	NA	NA	NA
1153	09100_Metabolism	09101_Carbohydrate_metabolism	00650_Butanoate_metabolism_	PATH:ko00650	K07515	HADHA;_enoyl-CoA_hydratase_/_long-chain_3-hydroxyacyl-CoA_dehydrogenase_	EC:4.2.1.17	EC:1.1.1.211	NA	NA	NA	NA
1154	09100_Metabolism	09101_Carbohydrate_metabolism	00650_Butanoate_metabolism_	PATH:ko00650	K07514	EHHADH;_enoyl-CoA_hydratase_/_3-hydroxyacyl-CoA_dehydrogenase_/_3,2-trans-enoyl-CoA_isomerase_	EC:4.2.1.17	EC:1.1.1.35	EC:5.3.3.8	NA	NA	NA
1155	09100_Metabolism	09101_Carbohydrate_metabolism	00650_Butanoate_metabolism_	PATH:ko00650	K07511	ECHS1;_enoyl-CoA_hydratase_	EC:4.2.1.17	NA	NA	NA	NA	NA
1156	09100_Metabolism	09101_Carbohydrate_metabolism	00650_Butanoate_metabolism_	PATH:ko00650	K00248	ACADS,_bcd;_butyryl-CoA_dehydrogenase_	EC:1.3.8.1	NA	NA	NA	NA	NA
1157	09100_Metabolism	09101_Carbohydrate_metabolism	00650_Butanoate_metabolism_	PATH:ko00650	K00209	fabV,_ter;_enoyl-[acyl-carrier_protein]_reductase_/_trans-2-enoyl-CoA_reductase_(NAD+)_	EC:1.3.1.9	EC:1.3.1.44	NA	NA	NA	NA
1158	09100_Metabolism	09101_Carbohydrate_metabolism	00650_Butanoate_metabolism_	PATH:ko00650	K17829	ccrA;_crotonyl-CoA_reductase_	EC:1.3.1.86	NA	NA	NA	NA	NA
1159	09100_Metabolism	09101_Carbohydrate_metabolism	00650_Butanoate_metabolism_	PATH:ko00650	K01034	atoD;_acetate_CoA/acetoacetate_CoA-transferase_alpha_subunit_	EC:2.8.3.8	EC:2.8.3.9	NA	NA	NA	NA
1160	09100_Metabolism	09101_Carbohydrate_metabolism	00650_Butanoate_metabolism_	PATH:ko00650	K01035	atoA;_acetate_CoA/acetoacetate_CoA-transferase_beta_subunit_	EC:2.8.3.8	EC:2.8.3.9	NA	NA	NA	NA
1161	09100_Metabolism	09101_Carbohydrate_metabolism	00650_Butanoate_metabolism_	PATH:ko00650	K19709	ydiF;_acetate_CoA-transferase_	EC:2.8.3.8	NA	NA	NA	NA	NA
1162	09100_Metabolism	09101_Carbohydrate_metabolism	00650_Butanoate_metabolism_	PATH:ko00650	K23756	ACSM1,_LAE;_medium-chain_acyl-CoA_ligase_/_lipoate-activating_enzyme_	EC:6.2.1.2	NA	NA	NA	NA	NA
1163	09100_Metabolism	09101_Carbohydrate_metabolism	00650_Butanoate_metabolism_	PATH:ko00650	K01896	ACSM;_medium-chain_acyl-CoA_synthetase_	EC:6.2.1.2	NA	NA	NA	NA	NA
1164	09100_Metabolism	09101_Carbohydrate_metabolism	00650_Butanoate_metabolism_	PATH:ko00650	K01913	AAE7,_ACN1;_acetate/butyrate---CoA_ligase_	EC:6.2.1.1	EC:6.2.1.2	NA	NA	NA	NA
1165	09100_Metabolism	09101_Carbohydrate_metabolism	00650_Butanoate_metabolism_	PATH:ko00650	K00929	buk;_butyrate_kinase_	EC:2.7.2.7	NA	NA	NA	NA	NA
1166	09100_Metabolism	09101_Carbohydrate_metabolism	00650_Butanoate_metabolism_	PATH:ko00650	K00634	ptb;_phosphate_butyryltransferase_	EC:2.3.1.19	NA	NA	NA	NA	NA
1167	09100_Metabolism	09101_Carbohydrate_metabolism	00650_Butanoate_metabolism_	PATH:ko00650	K00132	E1.2.1.10;_acetaldehyde_dehydrogenase_(acetylating)_	EC:1.2.1.10	NA	NA	NA	NA	NA
1168	09100_Metabolism	09101_Carbohydrate_metabolism	00650_Butanoate_metabolism_	PATH:ko00650	K04072	adhE;_acetaldehyde_dehydrogenase_/_alcohol_dehydrogenase_	EC:1.2.1.10	EC:1.1.1.1	NA	NA	NA	NA
1169	09100_Metabolism	09101_Carbohydrate_metabolism	00650_Butanoate_metabolism_	PATH:ko00650	K04073	mhpF;_acetaldehyde_dehydrogenase_	EC:1.2.1.10	NA	NA	NA	NA	NA
1170	09100_Metabolism	09101_Carbohydrate_metabolism	00650_Butanoate_metabolism_	PATH:ko00650	K18366	bphJ,_xylQ,_nahO,_tesF;_acetaldehyde/propanal_dehydrogenase_	EC:1.2.1.10	EC:1.2.1.87	NA	NA	NA	NA
1171	09100_Metabolism	09101_Carbohydrate_metabolism	00650_Butanoate_metabolism_	PATH:ko00650	K00100	bdhAB;_butanol_dehydrogenase_	EC:1.1.1.-	NA	NA	NA	NA	NA
1172	09100_Metabolism	09101_Carbohydrate_metabolism	00650_Butanoate_metabolism_	PATH:ko00650	K21317	bmoX;_butane_monooxygenase_alpha_subunit_	EC:1.14.13.230	NA	NA	NA	NA	NA
1173	09100_Metabolism	09101_Carbohydrate_metabolism	00650_Butanoate_metabolism_	PATH:ko00650	K21318	bmoY;_butane_monooxygenase_beta_subunit_	EC:1.14.13.230	NA	NA	NA	NA	NA
1174	09100_Metabolism	09101_Carbohydrate_metabolism	00650_Butanoate_metabolism_	PATH:ko00650	K21319	bmoZ;_butane_monooxygenase_gamma_subunit_	EC:1.14.13.230	NA	NA	NA	NA	NA
1175	09100_Metabolism	09101_Carbohydrate_metabolism	00650_Butanoate_metabolism_	PATH:ko00650	K21320	bmoC;_butane_monooxygenase_reductase	non_defined_EC	NA	NA	NA	NA	NA
1176	09100_Metabolism	09101_Carbohydrate_metabolism	00650_Butanoate_metabolism_	PATH:ko00650	K21321	bmoB;_butane_monooxygenase_regulatory_protein	non_defined_EC	NA	NA	NA	NA	NA
1177	09100_Metabolism	09101_Carbohydrate_metabolism	00650_Butanoate_metabolism_	PATH:ko00650	K21322	bmoD;_butane_monooxygenase_hypothetical_assembly_protein	non_defined_EC	NA	NA	NA	NA	NA
1178	09100_Metabolism	09101_Carbohydrate_metabolism	00650_Butanoate_metabolism_	PATH:ko00650	K17865	croR;_3-hydroxybutyryl-CoA_dehydratase_	EC:4.2.1.55	NA	NA	NA	NA	NA
1179	09100_Metabolism	09101_Carbohydrate_metabolism	00650_Butanoate_metabolism_	PATH:ko00650	K03821	phbC,_phaC;_polyhydroxyalkanoate_synthase_subunit_PhaC_	EC:2.3.1.-	NA	NA	NA	NA	NA
1180	09100_Metabolism	09101_Carbohydrate_metabolism	00650_Butanoate_metabolism_	PATH:ko00650	K22881	phaE;_polyhydroxyalkanoate_synthase_subunit_PhaE	non_defined_EC	NA	NA	NA	NA	NA
1181	09100_Metabolism	09101_Carbohydrate_metabolism	00650_Butanoate_metabolism_	PATH:ko00650	K05973	phaZ;_poly(3-hydroxybutyrate)_depolymerase_	EC:3.1.1.75	NA	NA	NA	NA	NA
1182	09100_Metabolism	09101_Carbohydrate_metabolism	00650_Butanoate_metabolism_	PATH:ko00650	K00023	phbB;_acetoacetyl-CoA_reductase_	EC:1.1.1.36	NA	NA	NA	NA	NA
1183	09100_Metabolism	09101_Carbohydrate_metabolism	00650_Butanoate_metabolism_	PATH:ko00650	K01615	gcdA;_glutaconyl-CoA_decarboxylase_subunit_alpha_	EC:7.2.4.5	NA	NA	NA	NA	NA
1184	09100_Metabolism	09101_Carbohydrate_metabolism	00650_Butanoate_metabolism_	PATH:ko00650	K20509	madB,_oadB,_gcdB,_mmdB;_carboxybiotin_decarboxylase_	EC:7.2.4.1	NA	NA	NA	NA	NA
1185	09100_Metabolism	09101_Carbohydrate_metabolism	00650_Butanoate_metabolism_	PATH:ko00650	K23351	gcdC,_mmdC;_glutaconyl-CoA/methylmalonyl-CoA_decarboxylase_subunit_gamma	non_defined_EC	NA	NA	NA	NA	NA
1186	09100_Metabolism	09101_Carbohydrate_metabolism	00650_Butanoate_metabolism_	PATH:ko00650	K23352	gcdD,_mmdD;_glutaconyl-CoA/methylmalonyl-CoA_decarboxylase_subunit_delta	non_defined_EC	NA	NA	NA	NA	NA
1187	09100_Metabolism	09101_Carbohydrate_metabolism	00650_Butanoate_metabolism_	PATH:ko00650	K01039	gctA;_glutaconate_CoA-transferase,_subunit_A_	EC:2.8.3.12	NA	NA	NA	NA	NA
1188	09100_Metabolism	09101_Carbohydrate_metabolism	00650_Butanoate_metabolism_	PATH:ko00650	K01040	gctB;_glutaconate_CoA-transferase,_subunit_B_	EC:2.8.3.12	NA	NA	NA	NA	NA
1189	09100_Metabolism	09101_Carbohydrate_metabolism	00650_Butanoate_metabolism_	PATH:ko00650	K00109	L2HGDH;_2-hydroxyglutarate_dehydrogenase_	EC:1.1.99.2	NA	NA	NA	NA	NA
1190	09100_Metabolism	09101_Carbohydrate_metabolism	00650_Butanoate_metabolism_	PATH:ko00650	K07246	ttuC,_dmlA;_tartrate_dehydrogenase/decarboxylase_/_D-malate_dehydrogenase_	EC:1.1.1.93	EC:4.1.1.73	EC:1.1.1.83	NA	NA	NA
1191	09100_Metabolism	09101_Carbohydrate_metabolism	00650_Butanoate_metabolism_	PATH:ko00650	K01799	nicE,_maiA;_maleate_isomerase_	EC:5.2.1.1	NA	NA	NA	NA	NA
1192	09100_Metabolism	09101_Carbohydrate_metabolism	00650_Butanoate_metabolism_	PATH:ko00650	K00239	sdhA,_frdA;_succinate_dehydrogenase_/_fumarate_reductase,_flavoprotein_subunit_	EC:1.3.5.1	EC:1.3.5.4	NA	NA	NA	NA
1193	09100_Metabolism	09101_Carbohydrate_metabolism	00650_Butanoate_metabolism_	PATH:ko00650	K00240	sdhB,_frdB;_succinate_dehydrogenase_/_fumarate_reductase,_iron-sulfur_subunit_	EC:1.3.5.1	EC:1.3.5.4	NA	NA	NA	NA
1194	09100_Metabolism	09101_Carbohydrate_metabolism	00650_Butanoate_metabolism_	PATH:ko00650	K00241	sdhC,_frdC;_succinate_dehydrogenase_/_fumarate_reductase,_cytochrome_b_subunit	non_defined_EC	NA	NA	NA	NA	NA
1195	09100_Metabolism	09101_Carbohydrate_metabolism	00650_Butanoate_metabolism_	PATH:ko00650	K00242	sdhD,_frdD;_succinate_dehydrogenase_/_fumarate_reductase,_membrane_anchor_subunit	non_defined_EC	NA	NA	NA	NA	NA
1196	09100_Metabolism	09101_Carbohydrate_metabolism	00650_Butanoate_metabolism_	PATH:ko00650	K18859	sdhD,_frdD;_succinate_dehydrogenase_/_fumarate_reductase,_subunit_D	non_defined_EC	NA	NA	NA	NA	NA
1197	09100_Metabolism	09101_Carbohydrate_metabolism	00650_Butanoate_metabolism_	PATH:ko00650	K18860	sdhD,_frdD;_putative_succinate_dehydrogenase_/_fumarate_reductase,_subunit_D	non_defined_EC	NA	NA	NA	NA	NA
1198	09100_Metabolism	09101_Carbohydrate_metabolism	00650_Butanoate_metabolism_	PATH:ko00650	K00244	frdA;_fumarate_reductase_flavoprotein_subunit_	EC:1.3.5.4	NA	NA	NA	NA	NA
1199	09100_Metabolism	09101_Carbohydrate_metabolism	00650_Butanoate_metabolism_	PATH:ko00650	K00245	frdB;_fumarate_reductase_iron-sulfur_subunit_	EC:1.3.5.4	NA	NA	NA	NA	NA
1200	09100_Metabolism	09101_Carbohydrate_metabolism	00650_Butanoate_metabolism_	PATH:ko00650	K00246	frdC;_fumarate_reductase_subunit_C	non_defined_EC	NA	NA	NA	NA	NA
1201	09100_Metabolism	09101_Carbohydrate_metabolism	00650_Butanoate_metabolism_	PATH:ko00650	K00247	frdD;_fumarate_reductase_subunit_D	non_defined_EC	NA	NA	NA	NA	NA
1202	09100_Metabolism	09101_Carbohydrate_metabolism	00650_Butanoate_metabolism_	PATH:ko00650	K01580	E4.1.1.15,_gadB,_gadA,_GAD;_glutamate_decarboxylase_	EC:4.1.1.15	NA	NA	NA	NA	NA
1203	09100_Metabolism	09101_Carbohydrate_metabolism	00650_Butanoate_metabolism_	PATH:ko00650	K00823	puuE;_4-aminobutyrate_aminotransferase_	EC:2.6.1.19	NA	NA	NA	NA	NA
1204	09100_Metabolism	09101_Carbohydrate_metabolism	00650_Butanoate_metabolism_	PATH:ko00650	K14268	davT,_gabT;_5-aminovalerate/4-aminobutyrate_aminotransferase_	EC:2.6.1.48	EC:2.6.1.19	NA	NA	NA	NA
1205	09100_Metabolism	09101_Carbohydrate_metabolism	00650_Butanoate_metabolism_	PATH:ko00650	K07250	gabT;_4-aminobutyrate_aminotransferase_/_(S)-3-amino-2-methylpropionate_transaminase_/_5-aminovalerate_transaminase_	EC:2.6.1.19	EC:2.6.1.22	EC:2.6.1.48	NA	NA	NA
1206	09100_Metabolism	09101_Carbohydrate_metabolism	00650_Butanoate_metabolism_	PATH:ko00650	K13524	ABAT;_4-aminobutyrate_aminotransferase_/_(S)-3-amino-2-methylpropionate_transaminase_	EC:2.6.1.19	EC:2.6.1.22	NA	NA	NA	NA
1207	09100_Metabolism	09101_Carbohydrate_metabolism	00650_Butanoate_metabolism_	PATH:ko00650	K16871	POP2;_4-aminobutyrate---pyruvate_transaminase_	EC:2.6.1.96	NA	NA	NA	NA	NA
1208	09100_Metabolism	09101_Carbohydrate_metabolism	00650_Butanoate_metabolism_	PATH:ko00650	K00135	gabD;_succinate-semialdehyde_dehydrogenase_/_glutarate-semialdehyde_dehydrogenase_	EC:1.2.1.16	EC:1.2.1.79	EC:1.2.1.20	NA	NA	NA
1209	09100_Metabolism	09101_Carbohydrate_metabolism	00650_Butanoate_metabolism_	PATH:ko00650	K00139	ALDH5A1;_succinate-semialdehyde_dehydrogenase_	EC:1.2.1.24	NA	NA	NA	NA	NA
1210	09100_Metabolism	09101_Carbohydrate_metabolism	00650_Butanoate_metabolism_	PATH:ko00650	K17761	SSADH;_succinate-semialdehyde_dehydrogenase,_mitochondrial_	EC:1.2.1.24	NA	NA	NA	NA	NA
1211	09100_Metabolism	09101_Carbohydrate_metabolism	00650_Butanoate_metabolism_	PATH:ko00650	K08324	sad;_succinate-semialdehyde_dehydrogenase_	EC:1.2.1.16	EC:1.2.1.24	NA	NA	NA	NA
1212	09100_Metabolism	09101_Carbohydrate_metabolism	00650_Butanoate_metabolism_	PATH:ko00650	K18118	aarC,_cat1;_succinyl-CoA:acetate_CoA-transferase_	EC:2.8.3.18	NA	NA	NA	NA	NA
1213	09100_Metabolism	09101_Carbohydrate_metabolism	00650_Butanoate_metabolism_	PATH:ko00650	K18119	sucD;_succinate-semialdehyde_dehydrogenase_	EC:1.2.1.76	NA	NA	NA	NA	NA
1214	09100_Metabolism	09101_Carbohydrate_metabolism	00650_Butanoate_metabolism_	PATH:ko00650	K18120	4hbD,_abfH;_4-hydroxybutyrate_dehydrogenase_	EC:1.1.1.61	NA	NA	NA	NA	NA
1215	09100_Metabolism	09101_Carbohydrate_metabolism	00650_Butanoate_metabolism_	PATH:ko00650	K00043	gbd;_4-hydroxybutyrate_dehydrogenase_	EC:1.1.1.61	NA	NA	NA	NA	NA
1216	09100_Metabolism	09101_Carbohydrate_metabolism	00650_Butanoate_metabolism_	PATH:ko00650	K08318	yihU;_4-hydroxybutyrate_dehydrogenase_/_sulfolactaldehyde_3-reductase_	EC:1.1.1.61	EC:1.1.1.373	NA	NA	NA	NA
1217	09100_Metabolism	09101_Carbohydrate_metabolism	00650_Butanoate_metabolism_	PATH:ko00650	K18121	GLYR;_glyoxylate/succinic_semialdehyde_reductase_	EC:1.1.1.79	EC:1.1.1.-	NA	NA	NA	NA
1218	09100_Metabolism	09101_Carbohydrate_metabolism	00650_Butanoate_metabolism_	PATH:ko00650	K18122	cat2,_abfT;_4-hydroxybutyrate_CoA-transferase_	EC:2.8.3.-	NA	NA	NA	NA	NA
1219	09100_Metabolism	09101_Carbohydrate_metabolism	00650_Butanoate_metabolism_	PATH:ko00650	K14534	abfD;_4-hydroxybutyryl-CoA_dehydratase_/_vinylacetyl-CoA-Delta-isomerase_	EC:4.2.1.120	EC:5.3.3.3	NA	NA	NA	NA
1220	09100_Metabolism	09101_Carbohydrate_metabolism	00650_Butanoate_metabolism_	PATH:ko00650	K00656	E2.3.1.54,_pflD;_formate_C-acetyltransferase_	EC:2.3.1.54	NA	NA	NA	NA	NA
1221	09100_Metabolism	09101_Carbohydrate_metabolism	00650_Butanoate_metabolism_	PATH:ko00650	K00169	porA;_pyruvate_ferredoxin_oxidoreductase_alpha_subunit_	EC:1.2.7.1	NA	NA	NA	NA	NA
1222	09100_Metabolism	09101_Carbohydrate_metabolism	00650_Butanoate_metabolism_	PATH:ko00650	K00170	porB;_pyruvate_ferredoxin_oxidoreductase_beta_subunit_	EC:1.2.7.1	NA	NA	NA	NA	NA
1223	09100_Metabolism	09101_Carbohydrate_metabolism	00650_Butanoate_metabolism_	PATH:ko00650	K00172	porC,_porG;_pyruvate_ferredoxin_oxidoreductase_gamma_subunit_	EC:1.2.7.1	NA	NA	NA	NA	NA
1224	09100_Metabolism	09101_Carbohydrate_metabolism	00650_Butanoate_metabolism_	PATH:ko00650	K00189	vorG,_porG;_2-oxoisovalerate/pyruvate_ferredoxin_oxidoreductase_gamma_subunit_	EC:1.2.7.7	EC:1.2.7.1	NA	NA	NA	NA
1225	09100_Metabolism	09101_Carbohydrate_metabolism	00650_Butanoate_metabolism_	PATH:ko00650	K00171	porD;_pyruvate_ferredoxin_oxidoreductase_delta_subunit_	EC:1.2.7.1	NA	NA	NA	NA	NA
1226	09100_Metabolism	09101_Carbohydrate_metabolism	00650_Butanoate_metabolism_	PATH:ko00650	K03737	por,_nifJ;_pyruvate-ferredoxin/flavodoxin_oxidoreductase_	EC:1.2.7.1	EC:1.2.7.-	NA	NA	NA	NA
1227	09100_Metabolism	09101_Carbohydrate_metabolism	00650_Butanoate_metabolism_	PATH:ko00650	K00174	korA,_oorA,_oforA;_2-oxoglutarate/2-oxoacid_ferredoxin_oxidoreductase_subunit_alpha_	EC:1.2.7.3	EC:1.2.7.11	NA	NA	NA	NA
1228	09100_Metabolism	09101_Carbohydrate_metabolism	00650_Butanoate_metabolism_	PATH:ko00650	K00175	korB,_oorB,_oforB;_2-oxoglutarate/2-oxoacid_ferredoxin_oxidoreductase_subunit_beta_	EC:1.2.7.3	EC:1.2.7.11	NA	NA	NA	NA
1229	09100_Metabolism	09101_Carbohydrate_metabolism	00650_Butanoate_metabolism_	PATH:ko00650	K01641	E2.3.3.10;_hydroxymethylglutaryl-CoA_synthase_	EC:2.3.3.10	NA	NA	NA	NA	NA
1230	09100_Metabolism	09101_Carbohydrate_metabolism	00650_Butanoate_metabolism_	PATH:ko00650	K01640	E4.1.3.4,_HMGCL,_hmgL;_hydroxymethylglutaryl-CoA_lyase_	EC:4.1.3.4	NA	NA	NA	NA	NA
1231	09100_Metabolism	09101_Carbohydrate_metabolism	00650_Butanoate_metabolism_	PATH:ko00650	K01027	OXCT;_3-oxoacid_CoA-transferase_	EC:2.8.3.5	NA	NA	NA	NA	NA
1232	09100_Metabolism	09101_Carbohydrate_metabolism	00650_Butanoate_metabolism_	PATH:ko00650	K01028	E2.8.3.5A,_scoA;_3-oxoacid_CoA-transferase_subunit_A_	EC:2.8.3.5	NA	NA	NA	NA	NA
1233	09100_Metabolism	09101_Carbohydrate_metabolism	00650_Butanoate_metabolism_	PATH:ko00650	K01029	E2.8.3.5B,_scoB;_3-oxoacid_CoA-transferase_subunit_B_	EC:2.8.3.5	NA	NA	NA	NA	NA
1234	09100_Metabolism	09101_Carbohydrate_metabolism	00650_Butanoate_metabolism_	PATH:ko00650	K01907	AACS,_acsA;_acetoacetyl-CoA_synthetase_	EC:6.2.1.16	NA	NA	NA	NA	NA
1235	09100_Metabolism	09101_Carbohydrate_metabolism	00650_Butanoate_metabolism_	PATH:ko00650	K00019	E1.1.1.30,_bdh;_3-hydroxybutyrate_dehydrogenase_	EC:1.1.1.30	NA	NA	NA	NA	NA
1236	09100_Metabolism	09101_Carbohydrate_metabolism	00650_Butanoate_metabolism_	PATH:ko00650	K07518	E3.1.1.22;_hydroxybutyrate-dimer_hydrolase_	EC:3.1.1.22	NA	NA	NA	NA	NA
1237	09100_Metabolism	09101_Carbohydrate_metabolism	00650_Butanoate_metabolism_	PATH:ko00650	K01652	E2.2.1.6L,_ilvB,_ilvG,_ilvI;_acetolactate_synthase_I/II/III_large_subunit_	EC:2.2.1.6	NA	NA	NA	NA	NA
1238	09100_Metabolism	09101_Carbohydrate_metabolism	00650_Butanoate_metabolism_	PATH:ko00650	K01653	E2.2.1.6S,_ilvH,_ilvN;_acetolactate_synthase_I/III_small_subunit_	EC:2.2.1.6	NA	NA	NA	NA	NA
1239	09100_Metabolism	09101_Carbohydrate_metabolism	00650_Butanoate_metabolism_	PATH:ko00650	K11258	ilvM;_acetolactate_synthase_II_small_subunit_	EC:2.2.1.6	NA	NA	NA	NA	NA
1240	09100_Metabolism	09101_Carbohydrate_metabolism	00650_Butanoate_metabolism_	PATH:ko00650	K01575	alsD,_budA,_aldC;_acetolactate_decarboxylase_	EC:4.1.1.5	NA	NA	NA	NA	NA
1241	09100_Metabolism	09101_Carbohydrate_metabolism	00650_Butanoate_metabolism_	PATH:ko00650	K00004	BDH,_butB;_(R,R)-butanediol_dehydrogenase_/_meso-butanediol_dehydrogenase_/_diacetyl_reductase_	EC:1.1.1.4	EC:1.1.1.-	EC:1.1.1.303	NA	NA	NA
1242	09100_Metabolism	09101_Carbohydrate_metabolism	00650_Butanoate_metabolism_	PATH:ko00650	K03366	butA,_budC;_meso-butanediol_dehydrogenase_/_(S,S)-butanediol_dehydrogenase_/_diacetyl_reductase_	EC:1.1.1.-	EC:1.1.1.76	EC:1.1.1.304	NA	NA	NA
1243	09100_Metabolism	09101_Carbohydrate_metabolism	00650_Butanoate_metabolism_	PATH:ko00650	K18009	budC;_meso-butanediol_dehydrogenase_/_(S,S)-butanediol_dehydrogenase_/_diacetyl_reductase_	EC:1.1.1.-	EC:1.1.1.76	EC:1.1.1.304	NA	NA	NA
1244	09100_Metabolism	09101_Carbohydrate_metabolism	00660_C5-Branched_dibasic_acid_metabolism_	PATH:ko00660	K01652	E2.2.1.6L,_ilvB,_ilvG,_ilvI;_acetolactate_synthase_I/II/III_large_subunit_	EC:2.2.1.6	NA	NA	NA	NA	NA
1245	09100_Metabolism	09101_Carbohydrate_metabolism	00660_C5-Branched_dibasic_acid_metabolism_	PATH:ko00660	K01653	E2.2.1.6S,_ilvH,_ilvN;_acetolactate_synthase_I/III_small_subunit_	EC:2.2.1.6	NA	NA	NA	NA	NA
1246	09100_Metabolism	09101_Carbohydrate_metabolism	00660_C5-Branched_dibasic_acid_metabolism_	PATH:ko00660	K11258	ilvM;_acetolactate_synthase_II_small_subunit_	EC:2.2.1.6	NA	NA	NA	NA	NA
1247	09100_Metabolism	09101_Carbohydrate_metabolism	00660_C5-Branched_dibasic_acid_metabolism_	PATH:ko00660	K01575	alsD,_budA,_aldC;_acetolactate_decarboxylase_	EC:4.1.1.5	NA	NA	NA	NA	NA
1248	09100_Metabolism	09101_Carbohydrate_metabolism	00660_C5-Branched_dibasic_acid_metabolism_	PATH:ko00660	K17724	IRG1;_aconitate_decarboxylase_	EC:4.1.1.6	NA	NA	NA	NA	NA
1249	09100_Metabolism	09101_Carbohydrate_metabolism	00660_C5-Branched_dibasic_acid_metabolism_	PATH:ko00660	K22002	ADI1;_aconitate_Delta-isomerase_	EC:5.3.3.7	NA	NA	NA	NA	NA
1250	09100_Metabolism	09101_Carbohydrate_metabolism	00660_C5-Branched_dibasic_acid_metabolism_	PATH:ko00660	K22003	ais;_aconitate_Delta-isomerase_	EC:5.3.3.7	NA	NA	NA	NA	NA
1251	09100_Metabolism	09101_Carbohydrate_metabolism	00660_C5-Branched_dibasic_acid_metabolism_	PATH:ko00660	K22004	TAD1;_trans-aconitate_decarboxylase_	EC:4.1.1.113	NA	NA	NA	NA	NA
1252	09100_Metabolism	09101_Carbohydrate_metabolism	00660_C5-Branched_dibasic_acid_metabolism_	PATH:ko00660	K22005	CYP3;_itaconate_hydroxylase	non_defined_EC	NA	NA	NA	NA	NA
1253	09100_Metabolism	09101_Carbohydrate_metabolism	00660_C5-Branched_dibasic_acid_metabolism_	PATH:ko00660	K18288	ict-Y;_itaconate_CoA-transferase_	EC:2.8.3.-	NA	NA	NA	NA	NA
1254	09100_Metabolism	09101_Carbohydrate_metabolism	00660_C5-Branched_dibasic_acid_metabolism_	PATH:ko00660	K18289	ict-P;_itaconate_CoA-transferase_	EC:2.8.3.-	EC:2.8.3.22	NA	NA	NA	NA
1255	09100_Metabolism	09101_Carbohydrate_metabolism	00660_C5-Branched_dibasic_acid_metabolism_	PATH:ko00660	K01903	sucC;_succinyl-CoA_synthetase_beta_subunit_	EC:6.2.1.5	NA	NA	NA	NA	NA
1256	09100_Metabolism	09101_Carbohydrate_metabolism	00660_C5-Branched_dibasic_acid_metabolism_	PATH:ko00660	K01902	sucD;_succinyl-CoA_synthetase_alpha_subunit_	EC:6.2.1.5	NA	NA	NA	NA	NA
1257	09100_Metabolism	09101_Carbohydrate_metabolism	00660_C5-Branched_dibasic_acid_metabolism_	PATH:ko00660	K18290	ich-Y;_itaconyl-CoA_hydratase_	EC:4.2.1.56	NA	NA	NA	NA	NA
1258	09100_Metabolism	09101_Carbohydrate_metabolism	00660_C5-Branched_dibasic_acid_metabolism_	PATH:ko00660	K18291	ich-P;_itaconyl-CoA_hydratase_/_mesaconyl-C4_CoA_hydratase_	EC:4.2.1.56	EC:4.2.1.-	NA	NA	NA	NA
1259	09100_Metabolism	09101_Carbohydrate_metabolism	00660_C5-Branched_dibasic_acid_metabolism_	PATH:ko00660	K18292	E4.1.3.25;_(S)-citramalyl-CoA_lyase_	EC:4.1.3.25	NA	NA	NA	NA	NA
1260	09100_Metabolism	09101_Carbohydrate_metabolism	00660_C5-Branched_dibasic_acid_metabolism_	PATH:ko00660	K14471	smtA1;_succinyl-CoA:(S)-malate_CoA-transferase_subunit_A_	EC:2.8.3.22	NA	NA	NA	NA	NA
1261	09100_Metabolism	09101_Carbohydrate_metabolism	00660_C5-Branched_dibasic_acid_metabolism_	PATH:ko00660	K14472	smtB;_succinyl-CoA:(S)-malate_CoA-transferase_subunit_B_	EC:2.8.3.22	NA	NA	NA	NA	NA
1262	09100_Metabolism	09101_Carbohydrate_metabolism	00660_C5-Branched_dibasic_acid_metabolism_	PATH:ko00660	K04835	mal;_methylaspartate_ammonia-lyase_	EC:4.3.1.2	NA	NA	NA	NA	NA
1263	09100_Metabolism	09101_Carbohydrate_metabolism	00660_C5-Branched_dibasic_acid_metabolism_	PATH:ko00660	K19268	glmE,_mutE,_mamB;_methylaspartate_mutase_epsilon_subunit_	EC:5.4.99.1	NA	NA	NA	NA	NA
1264	09100_Metabolism	09101_Carbohydrate_metabolism	00660_C5-Branched_dibasic_acid_metabolism_	PATH:ko00660	K01846	glmS,_mutS,_mamA;_methylaspartate_mutase_sigma_subunit_	EC:5.4.99.1	NA	NA	NA	NA	NA
1265	09100_Metabolism	09101_Carbohydrate_metabolism	00660_C5-Branched_dibasic_acid_metabolism_	PATH:ko00660	K08691	mcl;_malyl-CoA/(S)-citramalyl-CoA_lyase_	EC:4.1.3.24	EC:4.1.3.25	NA	NA	NA	NA
1266	09100_Metabolism	09101_Carbohydrate_metabolism	00660_C5-Branched_dibasic_acid_metabolism_	PATH:ko00660	K19281	mcl;_beta-methylmalyl-CoA/(S)-malyl-CoA_lyase_	EC:4.1.3.24	NA	NA	NA	NA	NA
1267	09100_Metabolism	09101_Carbohydrate_metabolism	00660_C5-Branched_dibasic_acid_metabolism_	PATH:ko00660	K14449	mch,_mcd;_2-methylfumaryl-CoA_hydratase_	EC:4.2.1.148	NA	NA	NA	NA	NA
1268	09100_Metabolism	09101_Carbohydrate_metabolism	00660_C5-Branched_dibasic_acid_metabolism_	PATH:ko00660	K10218	ligK,_galC;_4-hydroxy-4-methyl-2-oxoglutarate_aldolase_	EC:4.1.3.17	NA	NA	NA	NA	NA
1269	09100_Metabolism	09101_Carbohydrate_metabolism	00660_C5-Branched_dibasic_acid_metabolism_	PATH:ko00660	K09011	cimA;_(R)-citramalate_synthase_	EC:2.3.1.182	NA	NA	NA	NA	NA
1270	09100_Metabolism	09101_Carbohydrate_metabolism	00660_C5-Branched_dibasic_acid_metabolism_	PATH:ko00660	K01703	leuC,_IPMI-L;_3-isopropylmalate/(R)-2-methylmalate_dehydratase_large_subunit_	EC:4.2.1.33	EC:4.2.1.35	NA	NA	NA	NA
1271	09100_Metabolism	09101_Carbohydrate_metabolism	00660_C5-Branched_dibasic_acid_metabolism_	PATH:ko00660	K01704	leuD,_IPMI-S;_3-isopropylmalate/(R)-2-methylmalate_dehydratase_small_subunit_	EC:4.2.1.33	EC:4.2.1.35	NA	NA	NA	NA
1272	09100_Metabolism	09101_Carbohydrate_metabolism	00660_C5-Branched_dibasic_acid_metabolism_	PATH:ko00660	K00052	leuB,_IMDH;_3-isopropylmalate_dehydrogenase_	EC:1.1.1.85	NA	NA	NA	NA	NA
1273	09100_Metabolism	09101_Carbohydrate_metabolism	00562_Inositol_phosphate_metabolism_	PATH:ko00562	K00914	PIK3C3,_VPS34;_phosphatidylinositol_3-kinase_	EC:2.7.1.137	NA	NA	NA	NA	NA
1274	09100_Metabolism	09101_Carbohydrate_metabolism	00562_Inositol_phosphate_metabolism_	PATH:ko00562	K01108	MTM1;_myotubularin_	EC:3.1.3.64	EC:3.1.3.95	NA	NA	NA	NA
1275	09100_Metabolism	09101_Carbohydrate_metabolism	00562_Inositol_phosphate_metabolism_	PATH:ko00562	K18081	MTMR1_2;_myotubularin-related_protein_1/2_	EC:3.1.3.64	EC:3.1.3.95	NA	NA	NA	NA
1276	09100_Metabolism	09101_Carbohydrate_metabolism	00562_Inositol_phosphate_metabolism_	PATH:ko00562	K18082	MTMR3_4,_ZFYVE10_11;_myotubularin-related_protein_3/4_	EC:3.1.3.48	EC:3.1.3.64	EC:3.1.3.95	NA	NA	NA
1277	09100_Metabolism	09101_Carbohydrate_metabolism	00562_Inositol_phosphate_metabolism_	PATH:ko00562	K18083	MTMR6_7_8;_myotubularin-related_protein_6/7/8_	EC:3.1.3.64	EC:3.1.3.95	NA	NA	NA	NA
1278	09100_Metabolism	09101_Carbohydrate_metabolism	00562_Inositol_phosphate_metabolism_	PATH:ko00562	K18086	MTMR14;_myotubularin-related_protein_14_	EC:3.1.3.64	EC:3.1.3.95	NA	NA	NA	NA
1279	09100_Metabolism	09101_Carbohydrate_metabolism	00562_Inositol_phosphate_metabolism_	PATH:ko00562	K21302	sapM;_phosphatidylinositol-3-phosphatase_	EC:3.1.3.64	NA	NA	NA	NA	NA
1280	09100_Metabolism	09101_Carbohydrate_metabolism	00562_Inositol_phosphate_metabolism_	PATH:ko00562	K00888	PI4KA;_phosphatidylinositol_4-kinase_A_	EC:2.7.1.67	NA	NA	NA	NA	NA
1281	09100_Metabolism	09101_Carbohydrate_metabolism	00562_Inositol_phosphate_metabolism_	PATH:ko00562	K19801	PI4KB;_phosphatidylinositol_4-kinase_B_	EC:2.7.1.67	NA	NA	NA	NA	NA
1282	09100_Metabolism	09101_Carbohydrate_metabolism	00562_Inositol_phosphate_metabolism_	PATH:ko00562	K13711	PI4K2;_phosphatidylinositol_4-kinase_type_2_	EC:2.7.1.67	NA	NA	NA	NA	NA
1283	09100_Metabolism	09101_Carbohydrate_metabolism	00562_Inositol_phosphate_metabolism_	PATH:ko00562	K21797	SAC1,_SACM1L;_phosphatidylinositol_4-phosphatase_	EC:3.1.3.-	NA	NA	NA	NA	NA
1284	09100_Metabolism	09101_Carbohydrate_metabolism	00562_Inositol_phosphate_metabolism_	PATH:ko00562	K21798	SAC2,_INPP5F;_phosphatidylinositol_4-phosphatase_	EC:3.1.3.-	NA	NA	NA	NA	NA
1285	09100_Metabolism	09101_Carbohydrate_metabolism	00562_Inositol_phosphate_metabolism_	PATH:ko00562	K00889	PIP5K;_1-phosphatidylinositol-4-phosphate_5-kinase_	EC:2.7.1.68	NA	NA	NA	NA	NA
1286	09100_Metabolism	09101_Carbohydrate_metabolism	00562_Inositol_phosphate_metabolism_	PATH:ko00562	K13712	PIP5KL1;_phosphatidylinositol-4-phosphate_5-kinase-like_protein_1_	EC:2.7.1.68	NA	NA	NA	NA	NA
1287	09100_Metabolism	09101_Carbohydrate_metabolism	00562_Inositol_phosphate_metabolism_	PATH:ko00562	K01099	INPP5B_F;_inositol_polyphosphate_5-phosphatase_INPP5B/F_	EC:3.1.3.36	NA	NA	NA	NA	NA
1288	09100_Metabolism	09101_Carbohydrate_metabolism	00562_Inositol_phosphate_metabolism_	PATH:ko00562	K20278	INPP5E;_inositol_polyphosphate_5-phosphatase_INPP5E_	EC:3.1.3.36	NA	NA	NA	NA	NA
1289	09100_Metabolism	09101_Carbohydrate_metabolism	00562_Inositol_phosphate_metabolism_	PATH:ko00562	K20279	SYNJ;_synaptojanin_	EC:3.1.3.36	NA	NA	NA	NA	NA
1290	09100_Metabolism	09101_Carbohydrate_metabolism	00562_Inositol_phosphate_metabolism_	PATH:ko00562	K00922	PIK3CA_B_D;_phosphatidylinositol-4,5-bisphosphate_3-kinase_catalytic_subunit_alpha/beta/delta_	EC:2.7.1.153	NA	NA	NA	NA	NA
1291	09100_Metabolism	09101_Carbohydrate_metabolism	00562_Inositol_phosphate_metabolism_	PATH:ko00562	K21289	PIK3CG;_phosphatidylinositol-4,5-bisphosphate_3-kinase_catalytic_subunit_gamma_	EC:2.7.1.153	NA	NA	NA	NA	NA
1292	09100_Metabolism	09101_Carbohydrate_metabolism	00562_Inositol_phosphate_metabolism_	PATH:ko00562	K01110	PTEN;_phosphatidylinositol-3,4,5-trisphosphate_3-phosphatase_and_dual-specificity_protein_phosphatase_PTEN_	EC:3.1.3.16	EC:3.1.3.48	EC:3.1.3.67	NA	NA	NA
1293	09100_Metabolism	09101_Carbohydrate_metabolism	00562_Inositol_phosphate_metabolism_	PATH:ko00562	K03084	SHIP1,_INPP5D;_phosphatidylinositol-3,4,5-trisphosphate_5-phosphatase_1_	EC:3.1.3.86	NA	NA	NA	NA	NA
1294	09100_Metabolism	09101_Carbohydrate_metabolism	00562_Inositol_phosphate_metabolism_	PATH:ko00562	K15909	SHIP2,_INPPL1;_phosphatidylinositol-3,4,5-trisphosphate_5-phosphatase_2_	EC:3.1.3.86	NA	NA	NA	NA	NA
1295	09100_Metabolism	09101_Carbohydrate_metabolism	00562_Inositol_phosphate_metabolism_	PATH:ko00562	K00923	PIK3C2;_phosphatidylinositol-4-phosphate_3-kinase_	EC:2.7.1.154	NA	NA	NA	NA	NA
1296	09100_Metabolism	09101_Carbohydrate_metabolism	00562_Inositol_phosphate_metabolism_	PATH:ko00562	K01109	INPP4;_inositol_polyphosphate-4-phosphatase_	EC:3.1.3.66	NA	NA	NA	NA	NA
1297	09100_Metabolism	09101_Carbohydrate_metabolism	00562_Inositol_phosphate_metabolism_	PATH:ko00562	K00921	PIKFYVE,_FAB1;_1-phosphatidylinositol-3-phosphate_5-kinase_	EC:2.7.1.150	NA	NA	NA	NA	NA
1298	09100_Metabolism	09101_Carbohydrate_metabolism	00562_Inositol_phosphate_metabolism_	PATH:ko00562	K22913	FIG4;_phosphatidylinositol_3,5-bisphosphate_5-phosphatase_	EC:3.1.3.-	NA	NA	NA	NA	NA
1299	09100_Metabolism	09101_Carbohydrate_metabolism	00562_Inositol_phosphate_metabolism_	PATH:ko00562	K00920	PIP4K2;_1-phosphatidylinositol-5-phosphate_4-kinase_	EC:2.7.1.149	NA	NA	NA	NA	NA
1300	09100_Metabolism	09101_Carbohydrate_metabolism	00562_Inositol_phosphate_metabolism_	PATH:ko00562	K05858	PLCB;_phosphatidylinositol_phospholipase_C,_beta_	EC:3.1.4.11	NA	NA	NA	NA	NA
1301	09100_Metabolism	09101_Carbohydrate_metabolism	00562_Inositol_phosphate_metabolism_	PATH:ko00562	K05857	PLCD;_phosphatidylinositol_phospholipase_C,_delta_	EC:3.1.4.11	NA	NA	NA	NA	NA
1302	09100_Metabolism	09101_Carbohydrate_metabolism	00562_Inositol_phosphate_metabolism_	PATH:ko00562	K05860	PLCE;_phosphatidylinositol_phospholipase_C,_epsilon_	EC:3.1.4.11	NA	NA	NA	NA	NA
1303	09100_Metabolism	09101_Carbohydrate_metabolism	00562_Inositol_phosphate_metabolism_	PATH:ko00562	K01116	PLCG1;_phosphatidylinositol_phospholipase_C,_gamma-1_	EC:3.1.4.11	NA	NA	NA	NA	NA
1304	09100_Metabolism	09101_Carbohydrate_metabolism	00562_Inositol_phosphate_metabolism_	PATH:ko00562	K05859	PLCG2;_phosphatidylinositol_phospholipase_C,_gamma-2_	EC:3.1.4.11	NA	NA	NA	NA	NA
1305	09100_Metabolism	09101_Carbohydrate_metabolism	00562_Inositol_phosphate_metabolism_	PATH:ko00562	K05861	PLCZ;_phosphatidylinositol_phospholipase_C,_zeta_	EC:3.1.4.11	NA	NA	NA	NA	NA
1306	09100_Metabolism	09101_Carbohydrate_metabolism	00562_Inositol_phosphate_metabolism_	PATH:ko00562	K19006	PLCH;_phosphatidylinositol_phospholipase_C,_eta_	EC:3.1.4.11	NA	NA	NA	NA	NA
1307	09100_Metabolism	09101_Carbohydrate_metabolism	00562_Inositol_phosphate_metabolism_	PATH:ko00562	K01114	plc;_phospholipase_C_	EC:3.1.4.3	NA	NA	NA	NA	NA
1308	09100_Metabolism	09101_Carbohydrate_metabolism	00562_Inositol_phosphate_metabolism_	PATH:ko00562	K16619	plc,_cpa;_phospholipase_C_/_alpha-toxin_	EC:3.1.4.3	NA	NA	NA	NA	NA
1309	09100_Metabolism	09101_Carbohydrate_metabolism	00562_Inositol_phosphate_metabolism_	PATH:ko00562	K01771	plc;_1-phosphatidylinositol_phosphodiesterase_	EC:4.6.1.13	NA	NA	NA	NA	NA
1310	09100_Metabolism	09101_Carbohydrate_metabolism	00562_Inositol_phosphate_metabolism_	PATH:ko00562	K01092	E3.1.3.25,_IMPA,_suhB;_myo-inositol-1(or_4)-monophosphatase_	EC:3.1.3.25	NA	NA	NA	NA	NA
1311	09100_Metabolism	09101_Carbohydrate_metabolism	00562_Inositol_phosphate_metabolism_	PATH:ko00562	K10047	VTC4;_inositol-phosphate_phosphatase_/_L-galactose_1-phosphate_phosphatase_	EC:3.1.3.25	EC:3.1.3.93	NA	NA	NA	NA
1312	09100_Metabolism	09101_Carbohydrate_metabolism	00562_Inositol_phosphate_metabolism_	PATH:ko00562	K18649	IMPL2;_inositol-phosphate_phosphatase_/_L-galactose_1-phosphate_phosphatase_/_histidinol-phosphatase_	EC:3.1.3.25	EC:3.1.3.93	EC:3.1.3.15	NA	NA	NA
1313	09100_Metabolism	09101_Carbohydrate_metabolism	00562_Inositol_phosphate_metabolism_	PATH:ko00562	K00999	CDIPT;_CDP-diacylglycerol--inositol_3-phosphatidyltransferase_	EC:2.7.8.11	NA	NA	NA	NA	NA
1314	09100_Metabolism	09101_Carbohydrate_metabolism	00562_Inositol_phosphate_metabolism_	PATH:ko00562	K01858	INO1,_ISYNA1;_myo-inositol-1-phosphate_synthase_	EC:5.5.1.4	NA	NA	NA	NA	NA
1315	09100_Metabolism	09101_Carbohydrate_metabolism	00562_Inositol_phosphate_metabolism_	PATH:ko00562	K01107	INPP1;_inositol_polyphosphate_1-phosphatase_	EC:3.1.3.57	NA	NA	NA	NA	NA
1316	09100_Metabolism	09101_Carbohydrate_metabolism	00562_Inositol_phosphate_metabolism_	PATH:ko00562	K15422	SAL;_3'(2'),_5'-bisphosphate_nucleotidase_/_inositol_polyphosphate_1-phosphatase_	EC:3.1.3.7	EC:3.1.3.57	NA	NA	NA	NA
1317	09100_Metabolism	09101_Carbohydrate_metabolism	00562_Inositol_phosphate_metabolism_	PATH:ko00562	K19517	MIK;_1D-myo-inositol_3-kinase_	EC:2.7.1.64	NA	NA	NA	NA	NA
1318	09100_Metabolism	09101_Carbohydrate_metabolism	00562_Inositol_phosphate_metabolism_	PATH:ko00562	K01106	INPP5A;_inositol_polyphosphate_5-phosphatase_INPP5A_	EC:3.1.3.56	NA	NA	NA	NA	NA
1319	09100_Metabolism	09101_Carbohydrate_metabolism	00562_Inositol_phosphate_metabolism_	PATH:ko00562	K24222	INPP5J_K;_inositol_polyphosphate_5-phosphatase_INPP5J/K_	EC:3.1.3.56	NA	NA	NA	NA	NA
1320	09100_Metabolism	09101_Carbohydrate_metabolism	00562_Inositol_phosphate_metabolism_	PATH:ko00562	K24221	IP5P1_2;_type_I_inositol_polyphosphate_5-phosphatase_IP5P1/2_	EC:3.1.3.56	NA	NA	NA	NA	NA
1321	09100_Metabolism	09101_Carbohydrate_metabolism	00562_Inositol_phosphate_metabolism_	PATH:ko00562	K03103	MINPP1;_multiple_inositol-polyphosphate_phosphatase_/_2,3-bisphosphoglycerate_3-phosphatase_	EC:3.1.3.62	EC:3.1.3.80	NA	NA	NA	NA
1322	09100_Metabolism	09101_Carbohydrate_metabolism	00562_Inositol_phosphate_metabolism_	PATH:ko00562	K00911	ITPK;_1D-myo-inositol-triphosphate_3-kinase_	EC:2.7.1.127	NA	NA	NA	NA	NA
1323	09100_Metabolism	09101_Carbohydrate_metabolism	00562_Inositol_phosphate_metabolism_	PATH:ko00562	K00913	ITPK1;_inositol-1,3,4-trisphosphate_5/6-kinase_/_inositol-tetrakisphosphate_1-kinase_	EC:2.7.1.159	EC:2.7.1.134	NA	NA	NA	NA
1324	09100_Metabolism	09101_Carbohydrate_metabolism	00562_Inositol_phosphate_metabolism_	PATH:ko00562	K01765	ITPK4;_inositol-1,3,4-trisphosphate_5/6-kinase_	EC:2.7.1.159	NA	NA	NA	NA	NA
1325	09100_Metabolism	09101_Carbohydrate_metabolism	00562_Inositol_phosphate_metabolism_	PATH:ko00562	K00915	IPMK,_IPK2;_inositol-polyphosphate_multikinase_	EC:2.7.1.140	EC:2.7.1.151	NA	NA	NA	NA
1326	09100_Metabolism	09101_Carbohydrate_metabolism	00562_Inositol_phosphate_metabolism_	PATH:ko00562	K10572	IPPK;_inositol-pentakisphosphate_2-kinase_	EC:2.7.1.158	NA	NA	NA	NA	NA
1327	09100_Metabolism	09101_Carbohydrate_metabolism	00562_Inositol_phosphate_metabolism_	PATH:ko00562	K19786	IPK1;_inositol-pentakisphosphate_2-kinase_	EC:2.7.1.158	NA	NA	NA	NA	NA
1328	09100_Metabolism	09101_Carbohydrate_metabolism	00562_Inositol_phosphate_metabolism_	PATH:ko00562	K01083	E3.1.3.8;_3-phytase_	EC:3.1.3.8	NA	NA	NA	NA	NA
1329	09100_Metabolism	09101_Carbohydrate_metabolism	00562_Inositol_phosphate_metabolism_	PATH:ko00562	K01093	appA;_4-phytase_/_acid_phosphatase_	EC:3.1.3.26	EC:3.1.3.2	NA	NA	NA	NA
1330	09100_Metabolism	09101_Carbohydrate_metabolism	00562_Inositol_phosphate_metabolism_	PATH:ko00562	K23992	K23992;_1L-myo-inositol_1-phosphate_cytidylyltransferase_/_CDP-L-myo-inositol_myo-inositolphosphotransferase_	EC:2.7.7.74	EC:2.7.8.34	NA	NA	NA	NA
1331	09100_Metabolism	09101_Carbohydrate_metabolism	00562_Inositol_phosphate_metabolism_	PATH:ko00562	K07281	ipct;_1L-myo-inositol_1-phosphate_cytidylyltransferase_	EC:2.7.7.74	NA	NA	NA	NA	NA
1332	09100_Metabolism	09101_Carbohydrate_metabolism	00562_Inositol_phosphate_metabolism_	PATH:ko00562	K07291	dipps;_CDP-L-myo-inositol_myo-inositolphosphotransferase_	EC:2.7.8.34	NA	NA	NA	NA	NA
1333	09100_Metabolism	09101_Carbohydrate_metabolism	00562_Inositol_phosphate_metabolism_	PATH:ko00562	K00469	MIOX;_inositol_oxygenase_	EC:1.13.99.1	NA	NA	NA	NA	NA
1334	09100_Metabolism	09101_Carbohydrate_metabolism	00562_Inositol_phosphate_metabolism_	PATH:ko00562	K00010	iolG;_myo-inositol_2-dehydrogenase_/_D-chiro-inositol_1-dehydrogenase_	EC:1.1.1.18	EC:1.1.1.369	NA	NA	NA	NA
1335	09100_Metabolism	09101_Carbohydrate_metabolism	00562_Inositol_phosphate_metabolism_	PATH:ko00562	K06606	iolI;_2-keto-myo-inositol_isomerase_	EC:5.3.99.11	NA	NA	NA	NA	NA
1336	09100_Metabolism	09101_Carbohydrate_metabolism	00562_Inositol_phosphate_metabolism_	PATH:ko00562	K16043	iolX;_scyllo-inositol_2-dehydrogenase_(NAD+)_	EC:1.1.1.370	NA	NA	NA	NA	NA
1337	09100_Metabolism	09101_Carbohydrate_metabolism	00562_Inositol_phosphate_metabolism_	PATH:ko00562	K16044	iolW;_scyllo-inositol_2-dehydrogenase_(NADP+)_	EC:1.1.1.371	NA	NA	NA	NA	NA
1338	09100_Metabolism	09101_Carbohydrate_metabolism	00562_Inositol_phosphate_metabolism_	PATH:ko00562	K22230	iolU;_scyllo-inositol_2-dehydrogenase_(NADP+)_	EC:1.1.1.-	NA	NA	NA	NA	NA
1339	09100_Metabolism	09101_Carbohydrate_metabolism	00562_Inositol_phosphate_metabolism_	PATH:ko00562	K22231	iolM;_scyllo-inosose_3-dehydrogenase_	EC:1.1.1.-	NA	NA	NA	NA	NA
1340	09100_Metabolism	09101_Carbohydrate_metabolism	00562_Inositol_phosphate_metabolism_	PATH:ko00562	K22232	iolN;_3-dehydro-scyllo-inosose_hydrolase_	EC:3.7.1.-	NA	NA	NA	NA	NA
1341	09100_Metabolism	09101_Carbohydrate_metabolism	00562_Inositol_phosphate_metabolism_	PATH:ko00562	K22233	iolO;_5-keto-L-gluconate_epimerase_	EC:5.1.-.-	NA	NA	NA	NA	NA
1342	09100_Metabolism	09101_Carbohydrate_metabolism	00562_Inositol_phosphate_metabolism_	PATH:ko00562	K03335	iolE;_inosose_dehydratase_	EC:4.2.1.44	NA	NA	NA	NA	NA
1343	09100_Metabolism	09101_Carbohydrate_metabolism	00562_Inositol_phosphate_metabolism_	PATH:ko00562	K03336	iolD;_3D-(3,5/4)-trihydroxycyclohexane-1,2-dione_acylhydrolase_(decyclizing)_	EC:3.7.1.22	NA	NA	NA	NA	NA
1344	09100_Metabolism	09101_Carbohydrate_metabolism	00562_Inositol_phosphate_metabolism_	PATH:ko00562	K03337	iolB;_5-deoxy-glucuronate_isomerase_	EC:5.3.1.30	NA	NA	NA	NA	NA
1345	09100_Metabolism	09101_Carbohydrate_metabolism	00562_Inositol_phosphate_metabolism_	PATH:ko00562	K03338	iolC;_5-dehydro-2-deoxygluconokinase_	EC:2.7.1.92	NA	NA	NA	NA	NA
1346	09100_Metabolism	09101_Carbohydrate_metabolism	00562_Inositol_phosphate_metabolism_	PATH:ko00562	K03339	iolJ;_6-phospho-5-dehydro-2-deoxy-D-gluconate_aldolase_	EC:4.1.2.29	NA	NA	NA	NA	NA
1347	09100_Metabolism	09101_Carbohydrate_metabolism	00562_Inositol_phosphate_metabolism_	PATH:ko00562	K00140	mmsA,_iolA,_ALDH6A1;_malonate-semialdehyde_dehydrogenase_(acetylating)_/_methylmalonate-semialdehyde_dehydrogenase_	EC:1.2.1.18	EC:1.2.1.27	NA	NA	NA	NA
1348	09100_Metabolism	09101_Carbohydrate_metabolism	00562_Inositol_phosphate_metabolism_	PATH:ko00562	K01803	TPI,_tpiA;_triosephosphate_isomerase_(TIM)_	EC:5.3.1.1	NA	NA	NA	NA	NA
1349	09100_Metabolism	09102_Energy_metabolism	00190_Oxidative_phosphorylation_	PATH:ko00190	K00330	nuoA;_NADH-quinone_oxidoreductase_subunit_A_	EC:7.1.1.2	NA	NA	NA	NA	NA
1350	09100_Metabolism	09102_Energy_metabolism	00190_Oxidative_phosphorylation_	PATH:ko00190	K00331	nuoB;_NADH-quinone_oxidoreductase_subunit_B_	EC:7.1.1.2	NA	NA	NA	NA	NA
1351	09100_Metabolism	09102_Energy_metabolism	00190_Oxidative_phosphorylation_	PATH:ko00190	K00332	nuoC;_NADH-quinone_oxidoreductase_subunit_C_	EC:7.1.1.2	NA	NA	NA	NA	NA
1352	09100_Metabolism	09102_Energy_metabolism	00190_Oxidative_phosphorylation_	PATH:ko00190	K00333	nuoD;_NADH-quinone_oxidoreductase_subunit_D_	EC:7.1.1.2	NA	NA	NA	NA	NA
1353	09100_Metabolism	09102_Energy_metabolism	00190_Oxidative_phosphorylation_	PATH:ko00190	K13378	nuoCD;_NADH-quinone_oxidoreductase_subunit_C/D_	EC:7.1.1.2	NA	NA	NA	NA	NA
1354	09100_Metabolism	09102_Energy_metabolism	00190_Oxidative_phosphorylation_	PATH:ko00190	K13380	nuoBCD;_NADH-quinone_oxidoreductase_subunit_B/C/D_	EC:7.1.1.2	NA	NA	NA	NA	NA
1355	09100_Metabolism	09102_Energy_metabolism	00190_Oxidative_phosphorylation_	PATH:ko00190	K00334	nuoE;_NADH-quinone_oxidoreductase_subunit_E_	EC:7.1.1.2	NA	NA	NA	NA	NA
1356	09100_Metabolism	09102_Energy_metabolism	00190_Oxidative_phosphorylation_	PATH:ko00190	K00335	nuoF;_NADH-quinone_oxidoreductase_subunit_F_	EC:7.1.1.2	NA	NA	NA	NA	NA
1357	09100_Metabolism	09102_Energy_metabolism	00190_Oxidative_phosphorylation_	PATH:ko00190	K00336	nuoG;_NADH-quinone_oxidoreductase_subunit_G_	EC:7.1.1.2	NA	NA	NA	NA	NA
1358	09100_Metabolism	09102_Energy_metabolism	00190_Oxidative_phosphorylation_	PATH:ko00190	K00337	nuoH;_NADH-quinone_oxidoreductase_subunit_H_	EC:7.1.1.2	NA	NA	NA	NA	NA
1359	09100_Metabolism	09102_Energy_metabolism	00190_Oxidative_phosphorylation_	PATH:ko00190	K00338	nuoI;_NADH-quinone_oxidoreductase_subunit_I_	EC:7.1.1.2	NA	NA	NA	NA	NA
1360	09100_Metabolism	09102_Energy_metabolism	00190_Oxidative_phosphorylation_	PATH:ko00190	K00339	nuoJ;_NADH-quinone_oxidoreductase_subunit_J_	EC:7.1.1.2	NA	NA	NA	NA	NA
1361	09100_Metabolism	09102_Energy_metabolism	00190_Oxidative_phosphorylation_	PATH:ko00190	K00340	nuoK;_NADH-quinone_oxidoreductase_subunit_K_	EC:7.1.1.2	NA	NA	NA	NA	NA
1362	09100_Metabolism	09102_Energy_metabolism	00190_Oxidative_phosphorylation_	PATH:ko00190	K00341	nuoL;_NADH-quinone_oxidoreductase_subunit_L_	EC:7.1.1.2	NA	NA	NA	NA	NA
1363	09100_Metabolism	09102_Energy_metabolism	00190_Oxidative_phosphorylation_	PATH:ko00190	K00342	nuoM;_NADH-quinone_oxidoreductase_subunit_M_	EC:7.1.1.2	NA	NA	NA	NA	NA
1364	09100_Metabolism	09102_Energy_metabolism	00190_Oxidative_phosphorylation_	PATH:ko00190	K15863	nuoLM;_NADH-quinone_oxidoreductase_subunit_L/M_	EC:7.1.1.2	NA	NA	NA	NA	NA
1365	09100_Metabolism	09102_Energy_metabolism	00190_Oxidative_phosphorylation_	PATH:ko00190	K00343	nuoN;_NADH-quinone_oxidoreductase_subunit_N_	EC:7.1.1.2	NA	NA	NA	NA	NA
1366	09100_Metabolism	09102_Energy_metabolism	00190_Oxidative_phosphorylation_	PATH:ko00190	K05572	ndhA;_NAD(P)H-quinone_oxidoreductase_subunit_1_	EC:7.1.1.2	NA	NA	NA	NA	NA
1367	09100_Metabolism	09102_Energy_metabolism	00190_Oxidative_phosphorylation_	PATH:ko00190	K05573	ndhB;_NAD(P)H-quinone_oxidoreductase_subunit_2_	EC:7.1.1.2	NA	NA	NA	NA	NA
1368	09100_Metabolism	09102_Energy_metabolism	00190_Oxidative_phosphorylation_	PATH:ko00190	K05574	ndhC;_NAD(P)H-quinone_oxidoreductase_subunit_3_	EC:7.1.1.2	NA	NA	NA	NA	NA
1369	09100_Metabolism	09102_Energy_metabolism	00190_Oxidative_phosphorylation_	PATH:ko00190	K05575	ndhD;_NAD(P)H-quinone_oxidoreductase_subunit_4_	EC:7.1.1.2	NA	NA	NA	NA	NA
1370	09100_Metabolism	09102_Energy_metabolism	00190_Oxidative_phosphorylation_	PATH:ko00190	K05576	ndhE;_NAD(P)H-quinone_oxidoreductase_subunit_4L_	EC:7.1.1.2	NA	NA	NA	NA	NA
1371	09100_Metabolism	09102_Energy_metabolism	00190_Oxidative_phosphorylation_	PATH:ko00190	K05577	ndhF;_NAD(P)H-quinone_oxidoreductase_subunit_5_	EC:7.1.1.2	NA	NA	NA	NA	NA
1372	09100_Metabolism	09102_Energy_metabolism	00190_Oxidative_phosphorylation_	PATH:ko00190	K05578	ndhG;_NAD(P)H-quinone_oxidoreductase_subunit_6_	EC:7.1.1.2	NA	NA	NA	NA	NA
1373	09100_Metabolism	09102_Energy_metabolism	00190_Oxidative_phosphorylation_	PATH:ko00190	K05579	ndhH;_NAD(P)H-quinone_oxidoreductase_subunit_H_	EC:7.1.1.2	NA	NA	NA	NA	NA
1374	09100_Metabolism	09102_Energy_metabolism	00190_Oxidative_phosphorylation_	PATH:ko00190	K05580	ndhI;_NAD(P)H-quinone_oxidoreductase_subunit_I_	EC:7.1.1.2	NA	NA	NA	NA	NA
1375	09100_Metabolism	09102_Energy_metabolism	00190_Oxidative_phosphorylation_	PATH:ko00190	K05581	ndhJ;_NAD(P)H-quinone_oxidoreductase_subunit_J_	EC:7.1.1.2	NA	NA	NA	NA	NA
1376	09100_Metabolism	09102_Energy_metabolism	00190_Oxidative_phosphorylation_	PATH:ko00190	K05582	ndhK;_NAD(P)H-quinone_oxidoreductase_subunit_K_	EC:7.1.1.2	NA	NA	NA	NA	NA
1377	09100_Metabolism	09102_Energy_metabolism	00190_Oxidative_phosphorylation_	PATH:ko00190	K05583	ndhL;_NAD(P)H-quinone_oxidoreductase_subunit_L_	EC:7.1.1.2	NA	NA	NA	NA	NA
1378	09100_Metabolism	09102_Energy_metabolism	00190_Oxidative_phosphorylation_	PATH:ko00190	K05584	ndhM;_NAD(P)H-quinone_oxidoreductase_subunit_M_	EC:7.1.1.2	NA	NA	NA	NA	NA
1379	09100_Metabolism	09102_Energy_metabolism	00190_Oxidative_phosphorylation_	PATH:ko00190	K05585	ndhN;_NAD(P)H-quinone_oxidoreductase_subunit_N_	EC:7.1.1.2	NA	NA	NA	NA	NA
1380	09100_Metabolism	09102_Energy_metabolism	00190_Oxidative_phosphorylation_	PATH:ko00190	K05586	hoxE;_bidirectional_[NiFe]_hydrogenase_diaphorase_subunit_	EC:7.1.1.2	NA	NA	NA	NA	NA
1381	09100_Metabolism	09102_Energy_metabolism	00190_Oxidative_phosphorylation_	PATH:ko00190	K05587	hoxF;_bidirectional_[NiFe]_hydrogenase_diaphorase_subunit_	EC:7.1.1.2	NA	NA	NA	NA	NA
1382	09100_Metabolism	09102_Energy_metabolism	00190_Oxidative_phosphorylation_	PATH:ko00190	K05588	hoxU;_bidirectional_[NiFe]_hydrogenase_diaphorase_subunit_	EC:7.1.1.2	NA	NA	NA	NA	NA
1383	09100_Metabolism	09102_Energy_metabolism	00190_Oxidative_phosphorylation_	PATH:ko00190	K03878	ND1;_NADH-ubiquinone_oxidoreductase_chain_1_	EC:7.1.1.2	NA	NA	NA	NA	NA
1384	09100_Metabolism	09102_Energy_metabolism	00190_Oxidative_phosphorylation_	PATH:ko00190	K03879	ND2;_NADH-ubiquinone_oxidoreductase_chain_2_	EC:7.1.1.2	NA	NA	NA	NA	NA
1385	09100_Metabolism	09102_Energy_metabolism	00190_Oxidative_phosphorylation_	PATH:ko00190	K03880	ND3;_NADH-ubiquinone_oxidoreductase_chain_3_	EC:7.1.1.2	NA	NA	NA	NA	NA
1386	09100_Metabolism	09102_Energy_metabolism	00190_Oxidative_phosphorylation_	PATH:ko00190	K03881	ND4;_NADH-ubiquinone_oxidoreductase_chain_4_	EC:7.1.1.2	NA	NA	NA	NA	NA
1387	09100_Metabolism	09102_Energy_metabolism	00190_Oxidative_phosphorylation_	PATH:ko00190	K03882	ND4L;_NADH-ubiquinone_oxidoreductase_chain_4L_	EC:7.1.1.2	NA	NA	NA	NA	NA
1388	09100_Metabolism	09102_Energy_metabolism	00190_Oxidative_phosphorylation_	PATH:ko00190	K03883	ND5;_NADH-ubiquinone_oxidoreductase_chain_5_	EC:7.1.1.2	NA	NA	NA	NA	NA
1389	09100_Metabolism	09102_Energy_metabolism	00190_Oxidative_phosphorylation_	PATH:ko00190	K03884	ND6;_NADH-ubiquinone_oxidoreductase_chain_6_	EC:7.1.1.2	NA	NA	NA	NA	NA
1390	09100_Metabolism	09102_Energy_metabolism	00190_Oxidative_phosphorylation_	PATH:ko00190	K03934	NDUFS1;_NADH_dehydrogenase_(ubiquinone)_Fe-S_protein_1_	EC:7.1.1.2	NA	NA	NA	NA	NA
1391	09100_Metabolism	09102_Energy_metabolism	00190_Oxidative_phosphorylation_	PATH:ko00190	K03935	NDUFS2;_NADH_dehydrogenase_(ubiquinone)_Fe-S_protein_2_	EC:7.1.1.2	NA	NA	NA	NA	NA
1392	09100_Metabolism	09102_Energy_metabolism	00190_Oxidative_phosphorylation_	PATH:ko00190	K03936	NDUFS3;_NADH_dehydrogenase_(ubiquinone)_Fe-S_protein_3_	EC:7.1.1.2	NA	NA	NA	NA	NA
1393	09100_Metabolism	09102_Energy_metabolism	00190_Oxidative_phosphorylation_	PATH:ko00190	K03937	NDUFS4;_NADH_dehydrogenase_(ubiquinone)_Fe-S_protein_4	non_defined_EC	NA	NA	NA	NA	NA
1394	09100_Metabolism	09102_Energy_metabolism	00190_Oxidative_phosphorylation_	PATH:ko00190	K03938	NDUFS5;_NADH_dehydrogenase_(ubiquinone)_Fe-S_protein_5	non_defined_EC	NA	NA	NA	NA	NA
1395	09100_Metabolism	09102_Energy_metabolism	00190_Oxidative_phosphorylation_	PATH:ko00190	K03939	NDUFS6;_NADH_dehydrogenase_(ubiquinone)_Fe-S_protein_6	non_defined_EC	NA	NA	NA	NA	NA
1396	09100_Metabolism	09102_Energy_metabolism	00190_Oxidative_phosphorylation_	PATH:ko00190	K03940	NDUFS7;_NADH_dehydrogenase_(ubiquinone)_Fe-S_protein_7_	EC:7.1.1.2	NA	NA	NA	NA	NA
1397	09100_Metabolism	09102_Energy_metabolism	00190_Oxidative_phosphorylation_	PATH:ko00190	K03941	NDUFS8;_NADH_dehydrogenase_(ubiquinone)_Fe-S_protein_8_	EC:7.1.1.2	NA	NA	NA	NA	NA
1398	09100_Metabolism	09102_Energy_metabolism	00190_Oxidative_phosphorylation_	PATH:ko00190	K03942	NDUFV1;_NADH_dehydrogenase_(ubiquinone)_flavoprotein_1_	EC:7.1.1.2	NA	NA	NA	NA	NA
1399	09100_Metabolism	09102_Energy_metabolism	00190_Oxidative_phosphorylation_	PATH:ko00190	K03943	NDUFV2;_NADH_dehydrogenase_(ubiquinone)_flavoprotein_2_	EC:7.1.1.2	NA	NA	NA	NA	NA
1400	09100_Metabolism	09102_Energy_metabolism	00190_Oxidative_phosphorylation_	PATH:ko00190	K03944	NDUFV3;_NADH_dehydrogenase_(ubiquinone)_flavoprotein_3	non_defined_EC	NA	NA	NA	NA	NA
1401	09100_Metabolism	09102_Energy_metabolism	00190_Oxidative_phosphorylation_	PATH:ko00190	K03945	NDUFA1;_NADH_dehydrogenase_(ubiquinone)_1_alpha_subcomplex_subunit_1	non_defined_EC	NA	NA	NA	NA	NA
1402	09100_Metabolism	09102_Energy_metabolism	00190_Oxidative_phosphorylation_	PATH:ko00190	K03946	NDUFA2;_NADH_dehydrogenase_(ubiquinone)_1_alpha_subcomplex_subunit_2	non_defined_EC	NA	NA	NA	NA	NA
1403	09100_Metabolism	09102_Energy_metabolism	00190_Oxidative_phosphorylation_	PATH:ko00190	K03947	NDUFA3;_NADH_dehydrogenase_(ubiquinone)_1_alpha_subcomplex_subunit_3	non_defined_EC	NA	NA	NA	NA	NA
1404	09100_Metabolism	09102_Energy_metabolism	00190_Oxidative_phosphorylation_	PATH:ko00190	K03948	NDUFA4;_NADH_dehydrogenase_(ubiquinone)_1_alpha_subcomplex_subunit_4	non_defined_EC	NA	NA	NA	NA	NA
1405	09100_Metabolism	09102_Energy_metabolism	00190_Oxidative_phosphorylation_	PATH:ko00190	K03949	NDUFA5;_NADH_dehydrogenase_(ubiquinone)_1_alpha_subcomplex_subunit_5	non_defined_EC	NA	NA	NA	NA	NA
1406	09100_Metabolism	09102_Energy_metabolism	00190_Oxidative_phosphorylation_	PATH:ko00190	K03950	NDUFA6;_NADH_dehydrogenase_(ubiquinone)_1_alpha_subcomplex_subunit_6	non_defined_EC	NA	NA	NA	NA	NA
1407	09100_Metabolism	09102_Energy_metabolism	00190_Oxidative_phosphorylation_	PATH:ko00190	K03951	NDUFA7;_NADH_dehydrogenase_(ubiquinone)_1_alpha_subcomplex_subunit_7	non_defined_EC	NA	NA	NA	NA	NA
1408	09100_Metabolism	09102_Energy_metabolism	00190_Oxidative_phosphorylation_	PATH:ko00190	K03952	NDUFA8;_NADH_dehydrogenase_(ubiquinone)_1_alpha_subcomplex_subunit_8	non_defined_EC	NA	NA	NA	NA	NA
1409	09100_Metabolism	09102_Energy_metabolism	00190_Oxidative_phosphorylation_	PATH:ko00190	K03953	NDUFA9;_NADH_dehydrogenase_(ubiquinone)_1_alpha_subcomplex_subunit_9	non_defined_EC	NA	NA	NA	NA	NA
1410	09100_Metabolism	09102_Energy_metabolism	00190_Oxidative_phosphorylation_	PATH:ko00190	K03954	NDUFA10;_NADH_dehydrogenase_(ubiquinone)_1_alpha_subcomplex_subunit_10	non_defined_EC	NA	NA	NA	NA	NA
1411	09100_Metabolism	09102_Energy_metabolism	00190_Oxidative_phosphorylation_	PATH:ko00190	K03955	NDUFAB1;_NADH_dehydrogenase_(ubiquinone)_1_alpha/beta_subcomplex_1,_acyl-carrier_protein	non_defined_EC	NA	NA	NA	NA	NA
1412	09100_Metabolism	09102_Energy_metabolism	00190_Oxidative_phosphorylation_	PATH:ko00190	K03956	NDUFA11;_NADH_dehydrogenase_(ubiquinone)_1_alpha_subcomplex_subunit_11	non_defined_EC	NA	NA	NA	NA	NA
1413	09100_Metabolism	09102_Energy_metabolism	00190_Oxidative_phosphorylation_	PATH:ko00190	K11352	NDUFA12;_NADH_dehydrogenase_(ubiquinone)_1_alpha_subcomplex_subunit_12	non_defined_EC	NA	NA	NA	NA	NA
1414	09100_Metabolism	09102_Energy_metabolism	00190_Oxidative_phosphorylation_	PATH:ko00190	K11353	NDUFA13;_NADH_dehydrogenase_(ubiquinone)_1_alpha_subcomplex_subunit_13	non_defined_EC	NA	NA	NA	NA	NA
1415	09100_Metabolism	09102_Energy_metabolism	00190_Oxidative_phosphorylation_	PATH:ko00190	K03957	NDUFB1;_NADH_dehydrogenase_(ubiquinone)_1_beta_subcomplex_subunit_1	non_defined_EC	NA	NA	NA	NA	NA
1416	09100_Metabolism	09102_Energy_metabolism	00190_Oxidative_phosphorylation_	PATH:ko00190	K03958	NDUFB2;_NADH_dehydrogenase_(ubiquinone)_1_beta_subcomplex_subunit_2	non_defined_EC	NA	NA	NA	NA	NA
1417	09100_Metabolism	09102_Energy_metabolism	00190_Oxidative_phosphorylation_	PATH:ko00190	K03959	NDUFB3;_NADH_dehydrogenase_(ubiquinone)_1_beta_subcomplex_subunit_3	non_defined_EC	NA	NA	NA	NA	NA
1418	09100_Metabolism	09102_Energy_metabolism	00190_Oxidative_phosphorylation_	PATH:ko00190	K03960	NDUFB4;_NADH_dehydrogenase_(ubiquinone)_1_beta_subcomplex_subunit_4	non_defined_EC	NA	NA	NA	NA	NA
1419	09100_Metabolism	09102_Energy_metabolism	00190_Oxidative_phosphorylation_	PATH:ko00190	K03961	NDUFB5;_NADH_dehydrogenase_(ubiquinone)_1_beta_subcomplex_subunit_5	non_defined_EC	NA	NA	NA	NA	NA
1420	09100_Metabolism	09102_Energy_metabolism	00190_Oxidative_phosphorylation_	PATH:ko00190	K03962	NDUFB6;_NADH_dehydrogenase_(ubiquinone)_1_beta_subcomplex_subunit_6	non_defined_EC	NA	NA	NA	NA	NA
1421	09100_Metabolism	09102_Energy_metabolism	00190_Oxidative_phosphorylation_	PATH:ko00190	K03963	NDUFB7;_NADH_dehydrogenase_(ubiquinone)_1_beta_subcomplex_subunit_7	non_defined_EC	NA	NA	NA	NA	NA
1422	09100_Metabolism	09102_Energy_metabolism	00190_Oxidative_phosphorylation_	PATH:ko00190	K03964	NDUFB8;_NADH_dehydrogenase_(ubiquinone)_1_beta_subcomplex_subunit_8	non_defined_EC	NA	NA	NA	NA	NA
1423	09100_Metabolism	09102_Energy_metabolism	00190_Oxidative_phosphorylation_	PATH:ko00190	K03965	NDUFB9;_NADH_dehydrogenase_(ubiquinone)_1_beta_subcomplex_subunit_9	non_defined_EC	NA	NA	NA	NA	NA
1424	09100_Metabolism	09102_Energy_metabolism	00190_Oxidative_phosphorylation_	PATH:ko00190	K03966	NDUFB10;_NADH_dehydrogenase_(ubiquinone)_1_beta_subcomplex_subunit_10	non_defined_EC	NA	NA	NA	NA	NA
1425	09100_Metabolism	09102_Energy_metabolism	00190_Oxidative_phosphorylation_	PATH:ko00190	K11351	NDUFB11;_NADH_dehydrogenase_(ubiquinone)_1_beta_subcomplex_subunit_11	non_defined_EC	NA	NA	NA	NA	NA
1426	09100_Metabolism	09102_Energy_metabolism	00190_Oxidative_phosphorylation_	PATH:ko00190	K03967	NDUFC1;_NADH_dehydrogenase_(ubiquinone)_1_subunit_C1	non_defined_EC	NA	NA	NA	NA	NA
1427	09100_Metabolism	09102_Energy_metabolism	00190_Oxidative_phosphorylation_	PATH:ko00190	K03968	NDUFC2;_NADH_dehydrogenase_(ubiquinone)_1_subunit_C2	non_defined_EC	NA	NA	NA	NA	NA
1428	09100_Metabolism	09102_Energy_metabolism	00190_Oxidative_phosphorylation_	PATH:ko00190	K03885	ndh;_NADH:ubiquinone_reductase_(H+-translocating)_	EC:7.1.1.2	NA	NA	NA	NA	NA
1429	09100_Metabolism	09102_Energy_metabolism	00190_Oxidative_phosphorylation_	PATH:ko00190	K00234	SDHA,_SDH1;_succinate_dehydrogenase_(ubiquinone)_flavoprotein_subunit_	EC:1.3.5.1	NA	NA	NA	NA	NA
1430	09100_Metabolism	09102_Energy_metabolism	00190_Oxidative_phosphorylation_	PATH:ko00190	K00235	SDHB,_SDH2;_succinate_dehydrogenase_(ubiquinone)_iron-sulfur_subunit_	EC:1.3.5.1	NA	NA	NA	NA	NA
1431	09100_Metabolism	09102_Energy_metabolism	00190_Oxidative_phosphorylation_	PATH:ko00190	K00236	SDHC,_SDH3;_succinate_dehydrogenase_(ubiquinone)_cytochrome_b560_subunit	non_defined_EC	NA	NA	NA	NA	NA
1432	09100_Metabolism	09102_Energy_metabolism	00190_Oxidative_phosphorylation_	PATH:ko00190	K00237	SDHD,_SDH4;_succinate_dehydrogenase_(ubiquinone)_membrane_anchor_subunit	non_defined_EC	NA	NA	NA	NA	NA
1433	09100_Metabolism	09102_Energy_metabolism	00190_Oxidative_phosphorylation_	PATH:ko00190	K00239	sdhA,_frdA;_succinate_dehydrogenase_/_fumarate_reductase,_flavoprotein_subunit_	EC:1.3.5.1	EC:1.3.5.4	NA	NA	NA	NA
1434	09100_Metabolism	09102_Energy_metabolism	00190_Oxidative_phosphorylation_	PATH:ko00190	K00240	sdhB,_frdB;_succinate_dehydrogenase_/_fumarate_reductase,_iron-sulfur_subunit_	EC:1.3.5.1	EC:1.3.5.4	NA	NA	NA	NA
1435	09100_Metabolism	09102_Energy_metabolism	00190_Oxidative_phosphorylation_	PATH:ko00190	K00241	sdhC,_frdC;_succinate_dehydrogenase_/_fumarate_reductase,_cytochrome_b_subunit	non_defined_EC	NA	NA	NA	NA	NA
1436	09100_Metabolism	09102_Energy_metabolism	00190_Oxidative_phosphorylation_	PATH:ko00190	K00242	sdhD,_frdD;_succinate_dehydrogenase_/_fumarate_reductase,_membrane_anchor_subunit	non_defined_EC	NA	NA	NA	NA	NA
1437	09100_Metabolism	09102_Energy_metabolism	00190_Oxidative_phosphorylation_	PATH:ko00190	K18859	sdhD,_frdD;_succinate_dehydrogenase_/_fumarate_reductase,_subunit_D	non_defined_EC	NA	NA	NA	NA	NA
1438	09100_Metabolism	09102_Energy_metabolism	00190_Oxidative_phosphorylation_	PATH:ko00190	K18860	sdhD,_frdD;_putative_succinate_dehydrogenase_/_fumarate_reductase,_subunit_D	non_defined_EC	NA	NA	NA	NA	NA
1439	09100_Metabolism	09102_Energy_metabolism	00190_Oxidative_phosphorylation_	PATH:ko00190	K00244	frdA;_fumarate_reductase_flavoprotein_subunit_	EC:1.3.5.4	NA	NA	NA	NA	NA
1440	09100_Metabolism	09102_Energy_metabolism	00190_Oxidative_phosphorylation_	PATH:ko00190	K00245	frdB;_fumarate_reductase_iron-sulfur_subunit_	EC:1.3.5.4	NA	NA	NA	NA	NA
1441	09100_Metabolism	09102_Energy_metabolism	00190_Oxidative_phosphorylation_	PATH:ko00190	K00246	frdC;_fumarate_reductase_subunit_C	non_defined_EC	NA	NA	NA	NA	NA
1442	09100_Metabolism	09102_Energy_metabolism	00190_Oxidative_phosphorylation_	PATH:ko00190	K00247	frdD;_fumarate_reductase_subunit_D	non_defined_EC	NA	NA	NA	NA	NA
1443	09100_Metabolism	09102_Energy_metabolism	00190_Oxidative_phosphorylation_	PATH:ko00190	K00411	UQCRFS1,_RIP1,_petA;_ubiquinol-cytochrome_c_reductase_iron-sulfur_subunit_	EC:7.1.1.8	NA	NA	NA	NA	NA
1444	09100_Metabolism	09102_Energy_metabolism	00190_Oxidative_phosphorylation_	PATH:ko00190	K00412	CYTB,_petB;_ubiquinol-cytochrome_c_reductase_cytochrome_b_subunit	non_defined_EC	NA	NA	NA	NA	NA
1445	09100_Metabolism	09102_Energy_metabolism	00190_Oxidative_phosphorylation_	PATH:ko00190	K00413	CYC1,_CYT1,_petC;_ubiquinol-cytochrome_c_reductase_cytochrome_c1_subunit	non_defined_EC	NA	NA	NA	NA	NA
1446	09100_Metabolism	09102_Energy_metabolism	00190_Oxidative_phosphorylation_	PATH:ko00190	K00410	fbcH;_ubiquinol-cytochrome_c_reductase_cytochrome_b/c1_subunit	non_defined_EC	NA	NA	NA	NA	NA
1447	09100_Metabolism	09102_Energy_metabolism	00190_Oxidative_phosphorylation_	PATH:ko00190	K00414	QCR1,_UQCRC1;_ubiquinol-cytochrome_c_reductase_core_subunit_1	non_defined_EC	NA	NA	NA	NA	NA
1448	09100_Metabolism	09102_Energy_metabolism	00190_Oxidative_phosphorylation_	PATH:ko00190	K00415	QCR2,_UQCRC2;_ubiquinol-cytochrome_c_reductase_core_subunit_2	non_defined_EC	NA	NA	NA	NA	NA
1449	09100_Metabolism	09102_Energy_metabolism	00190_Oxidative_phosphorylation_	PATH:ko00190	K00416	QCR6,_UQCRH;_ubiquinol-cytochrome_c_reductase_subunit_6	non_defined_EC	NA	NA	NA	NA	NA
1450	09100_Metabolism	09102_Energy_metabolism	00190_Oxidative_phosphorylation_	PATH:ko00190	K00417	QCR7,_UQCRB;_ubiquinol-cytochrome_c_reductase_subunit_7	non_defined_EC	NA	NA	NA	NA	NA
1451	09100_Metabolism	09102_Energy_metabolism	00190_Oxidative_phosphorylation_	PATH:ko00190	K00418	QCR8,_UQCRQ;_ubiquinol-cytochrome_c_reductase_subunit_8	non_defined_EC	NA	NA	NA	NA	NA
1452	09100_Metabolism	09102_Energy_metabolism	00190_Oxidative_phosphorylation_	PATH:ko00190	K00419	QCR9,_UCRC;_ubiquinol-cytochrome_c_reductase_subunit_9	non_defined_EC	NA	NA	NA	NA	NA
1453	09100_Metabolism	09102_Energy_metabolism	00190_Oxidative_phosphorylation_	PATH:ko00190	K00420	QCR10,_UQCR;_ubiquinol-cytochrome_c_reductase_subunit_10	non_defined_EC	NA	NA	NA	NA	NA
1454	09100_Metabolism	09102_Energy_metabolism	00190_Oxidative_phosphorylation_	PATH:ko00190	K03886	MQCRA,_qcrA,_bfcA,_petC;_menaquinol-cytochrome_c_reductase_iron-sulfur_subunit_	EC:1.10.2.-	NA	NA	NA	NA	NA
1455	09100_Metabolism	09102_Energy_metabolism	00190_Oxidative_phosphorylation_	PATH:ko00190	K03887	MQCRB,_qcrB,_bfcB,_petB;_menaquinol-cytochrome_c_reductase_cytochrome_b_subunit	non_defined_EC	NA	NA	NA	NA	NA
1456	09100_Metabolism	09102_Energy_metabolism	00190_Oxidative_phosphorylation_	PATH:ko00190	K03888	MQCRC,_qcrC,_bfcC,_petD;_menaquinol-cytochrome_c_reductase_cytochrome_b/c_subunit	non_defined_EC	NA	NA	NA	NA	NA
1457	09100_Metabolism	09102_Energy_metabolism	00190_Oxidative_phosphorylation_	PATH:ko00190	K03889	qcrC;_ubiquinol-cytochrome_c_reductase_cytochrome_c_subunit	non_defined_EC	NA	NA	NA	NA	NA
1458	09100_Metabolism	09102_Energy_metabolism	00190_Oxidative_phosphorylation_	PATH:ko00190	K03890	qcrA;_ubiquinol-cytochrome_c_reductase_iron-sulfur_subunit	non_defined_EC	NA	NA	NA	NA	NA
1459	09100_Metabolism	09102_Energy_metabolism	00190_Oxidative_phosphorylation_	PATH:ko00190	K03891	qcrB;_ubiquinol-cytochrome_c_reductase_cytochrome_b_subunit	non_defined_EC	NA	NA	NA	NA	NA
1460	09100_Metabolism	09102_Energy_metabolism	00190_Oxidative_phosphorylation_	PATH:ko00190	K02257	COX10,_ctaB,_cyoE;_heme_o_synthase_	EC:2.5.1.141	NA	NA	NA	NA	NA
1461	09100_Metabolism	09102_Energy_metabolism	00190_Oxidative_phosphorylation_	PATH:ko00190	K02300	cyoD;_cytochrome_o_ubiquinol_oxidase_subunit_IV	non_defined_EC	NA	NA	NA	NA	NA
1462	09100_Metabolism	09102_Energy_metabolism	00190_Oxidative_phosphorylation_	PATH:ko00190	K02277	coxD,_ctaF;_cytochrome_c_oxidase_subunit_IV_	EC:7.1.1.9	NA	NA	NA	NA	NA
1463	09100_Metabolism	09102_Energy_metabolism	00190_Oxidative_phosphorylation_	PATH:ko00190	K02276	coxC,_ctaE;_cytochrome_c_oxidase_subunit_III_	EC:7.1.1.9	NA	NA	NA	NA	NA
1464	09100_Metabolism	09102_Energy_metabolism	00190_Oxidative_phosphorylation_	PATH:ko00190	K02274	coxA,_ctaD;_cytochrome_c_oxidase_subunit_I_	EC:7.1.1.9	NA	NA	NA	NA	NA
1465	09100_Metabolism	09102_Energy_metabolism	00190_Oxidative_phosphorylation_	PATH:ko00190	K15408	coxAC;_cytochrome_c_oxidase_subunit_I+III_	EC:7.1.1.9	NA	NA	NA	NA	NA
1466	09100_Metabolism	09102_Energy_metabolism	00190_Oxidative_phosphorylation_	PATH:ko00190	K02275	coxB,_ctaC;_cytochrome_c_oxidase_subunit_II_	EC:7.1.1.9	NA	NA	NA	NA	NA
1467	09100_Metabolism	09102_Energy_metabolism	00190_Oxidative_phosphorylation_	PATH:ko00190	K02262	COX3;_cytochrome_c_oxidase_subunit_3	non_defined_EC	NA	NA	NA	NA	NA
1468	09100_Metabolism	09102_Energy_metabolism	00190_Oxidative_phosphorylation_	PATH:ko00190	K02256	COX1;_cytochrome_c_oxidase_subunit_1_	EC:7.1.1.9	NA	NA	NA	NA	NA
1469	09100_Metabolism	09102_Energy_metabolism	00190_Oxidative_phosphorylation_	PATH:ko00190	K02261	COX2;_cytochrome_c_oxidase_subunit_2	non_defined_EC	NA	NA	NA	NA	NA
1470	09100_Metabolism	09102_Energy_metabolism	00190_Oxidative_phosphorylation_	PATH:ko00190	K02263	COX4;_cytochrome_c_oxidase_subunit_4	non_defined_EC	NA	NA	NA	NA	NA
1471	09100_Metabolism	09102_Energy_metabolism	00190_Oxidative_phosphorylation_	PATH:ko00190	K02264	COX5A;_cytochrome_c_oxidase_subunit_5a	non_defined_EC	NA	NA	NA	NA	NA
1472	09100_Metabolism	09102_Energy_metabolism	00190_Oxidative_phosphorylation_	PATH:ko00190	K02265	COX5B;_cytochrome_c_oxidase_subunit_5b	non_defined_EC	NA	NA	NA	NA	NA
1473	09100_Metabolism	09102_Energy_metabolism	00190_Oxidative_phosphorylation_	PATH:ko00190	K02266	COX6A;_cytochrome_c_oxidase_subunit_6a	non_defined_EC	NA	NA	NA	NA	NA
1474	09100_Metabolism	09102_Energy_metabolism	00190_Oxidative_phosphorylation_	PATH:ko00190	K02267	COX6B;_cytochrome_c_oxidase_subunit_6b	non_defined_EC	NA	NA	NA	NA	NA
1475	09100_Metabolism	09102_Energy_metabolism	00190_Oxidative_phosphorylation_	PATH:ko00190	K02268	COX6C;_cytochrome_c_oxidase_subunit_6c	non_defined_EC	NA	NA	NA	NA	NA
1476	09100_Metabolism	09102_Energy_metabolism	00190_Oxidative_phosphorylation_	PATH:ko00190	K02269	COX7;_cytochrome_c_oxidase_subunit_7	non_defined_EC	NA	NA	NA	NA	NA
1477	09100_Metabolism	09102_Energy_metabolism	00190_Oxidative_phosphorylation_	PATH:ko00190	K02270	COX7A;_cytochrome_c_oxidase_subunit_7a	non_defined_EC	NA	NA	NA	NA	NA
1478	09100_Metabolism	09102_Energy_metabolism	00190_Oxidative_phosphorylation_	PATH:ko00190	K02271	COX7B;_cytochrome_c_oxidase_subunit_7b	non_defined_EC	NA	NA	NA	NA	NA
1479	09100_Metabolism	09102_Energy_metabolism	00190_Oxidative_phosphorylation_	PATH:ko00190	K02272	COX7C;_cytochrome_c_oxidase_subunit_7c	non_defined_EC	NA	NA	NA	NA	NA
1480	09100_Metabolism	09102_Energy_metabolism	00190_Oxidative_phosphorylation_	PATH:ko00190	K02273	COX8;_cytochrome_c_oxidase_subunit_8	non_defined_EC	NA	NA	NA	NA	NA
1481	09100_Metabolism	09102_Energy_metabolism	00190_Oxidative_phosphorylation_	PATH:ko00190	K02258	COX11,_ctaG;_cytochrome_c_oxidase_assembly_protein_subunit_11	non_defined_EC	NA	NA	NA	NA	NA
1482	09100_Metabolism	09102_Energy_metabolism	00190_Oxidative_phosphorylation_	PATH:ko00190	K02259	COX15,_ctaA;_cytochrome_c_oxidase_assembly_protein_subunit_15	non_defined_EC	NA	NA	NA	NA	NA
1483	09100_Metabolism	09102_Energy_metabolism	00190_Oxidative_phosphorylation_	PATH:ko00190	K02260	COX17;_cytochrome_c_oxidase_assembly_protein_subunit_17	non_defined_EC	NA	NA	NA	NA	NA
1484	09100_Metabolism	09102_Energy_metabolism	00190_Oxidative_phosphorylation_	PATH:ko00190	K00404	ccoN;_cytochrome_c_oxidase_cbb3-type_subunit_I_	EC:7.1.1.9	NA	NA	NA	NA	NA
1485	09100_Metabolism	09102_Energy_metabolism	00190_Oxidative_phosphorylation_	PATH:ko00190	K00405	ccoO;_cytochrome_c_oxidase_cbb3-type_subunit_II	non_defined_EC	NA	NA	NA	NA	NA
1486	09100_Metabolism	09102_Energy_metabolism	00190_Oxidative_phosphorylation_	PATH:ko00190	K15862	ccoNO;_cytochrome_c_oxidase_cbb3-type_subunit_I/II_	EC:7.1.1.9	NA	NA	NA	NA	NA
1487	09100_Metabolism	09102_Energy_metabolism	00190_Oxidative_phosphorylation_	PATH:ko00190	K00407	ccoQ;_cytochrome_c_oxidase_cbb3-type_subunit_IV	non_defined_EC	NA	NA	NA	NA	NA
1488	09100_Metabolism	09102_Energy_metabolism	00190_Oxidative_phosphorylation_	PATH:ko00190	K00406	ccoP;_cytochrome_c_oxidase_cbb3-type_subunit_III	non_defined_EC	NA	NA	NA	NA	NA
1489	09100_Metabolism	09102_Energy_metabolism	00190_Oxidative_phosphorylation_	PATH:ko00190	K02829	qoxD;_cytochrome_aa3-600_menaquinol_oxidase_subunit_IV_	EC:7.1.1.5	NA	NA	NA	NA	NA
1490	09100_Metabolism	09102_Energy_metabolism	00190_Oxidative_phosphorylation_	PATH:ko00190	K02828	qoxC;_cytochrome_aa3-600_menaquinol_oxidase_subunit_III_	EC:7.1.1.5	NA	NA	NA	NA	NA
1491	09100_Metabolism	09102_Energy_metabolism	00190_Oxidative_phosphorylation_	PATH:ko00190	K02827	qoxB;_cytochrome_aa3-600_menaquinol_oxidase_subunit_I_	EC:7.1.1.5	NA	NA	NA	NA	NA
1492	09100_Metabolism	09102_Energy_metabolism	00190_Oxidative_phosphorylation_	PATH:ko00190	K02826	qoxA;_cytochrome_aa3-600_menaquinol_oxidase_subunit_II_	EC:7.1.1.5	NA	NA	NA	NA	NA
1493	09100_Metabolism	09102_Energy_metabolism	00190_Oxidative_phosphorylation_	PATH:ko00190	K24007	soxD;_cytochrome_aa3-type_oxidase_subunit_SoxD	non_defined_EC	NA	NA	NA	NA	NA
1494	09100_Metabolism	09102_Energy_metabolism	00190_Oxidative_phosphorylation_	PATH:ko00190	K24008	soxC;_cytochrome_aa3-type_oxidase_subunit_III	non_defined_EC	NA	NA	NA	NA	NA
1495	09100_Metabolism	09102_Energy_metabolism	00190_Oxidative_phosphorylation_	PATH:ko00190	K24009	soxB;_cytochrome_aa3-type_oxidase_subunit_I_	EC:7.1.1.4	NA	NA	NA	NA	NA
1496	09100_Metabolism	09102_Energy_metabolism	00190_Oxidative_phosphorylation_	PATH:ko00190	K24010	soxA;_cytochrome_aa3-type_oxidase_subunit_II_	EC:7.1.1.4	NA	NA	NA	NA	NA
1497	09100_Metabolism	09102_Energy_metabolism	00190_Oxidative_phosphorylation_	PATH:ko00190	K24011	soxM;_cytochrome_aa3-type_oxidase_subunit_I/III_	EC:7.1.1.4	NA	NA	NA	NA	NA
1498	09100_Metabolism	09102_Energy_metabolism	00190_Oxidative_phosphorylation_	PATH:ko00190	K02299	cyoC;_cytochrome_o_ubiquinol_oxidase_subunit_III	non_defined_EC	NA	NA	NA	NA	NA
1499	09100_Metabolism	09102_Energy_metabolism	00190_Oxidative_phosphorylation_	PATH:ko00190	K02298	cyoB;_cytochrome_o_ubiquinol_oxidase_subunit_I_	EC:7.1.1.3	NA	NA	NA	NA	NA
1500	09100_Metabolism	09102_Energy_metabolism	00190_Oxidative_phosphorylation_	PATH:ko00190	K02297	cyoA;_cytochrome_o_ubiquinol_oxidase_subunit_II_	EC:7.1.1.3	NA	NA	NA	NA	NA
1501	09100_Metabolism	09102_Energy_metabolism	00190_Oxidative_phosphorylation_	PATH:ko00190	K00425	cydA;_cytochrome_bd_ubiquinol_oxidase_subunit_I_	EC:7.1.1.7	NA	NA	NA	NA	NA
1502	09100_Metabolism	09102_Energy_metabolism	00190_Oxidative_phosphorylation_	PATH:ko00190	K00426	cydB;_cytochrome_bd_ubiquinol_oxidase_subunit_II_	EC:7.1.1.7	NA	NA	NA	NA	NA
1503	09100_Metabolism	09102_Energy_metabolism	00190_Oxidative_phosphorylation_	PATH:ko00190	K00424	cydX;_cytochrome_bd-I_ubiquinol_oxidase_subunit_X_	EC:7.1.1.7	NA	NA	NA	NA	NA
1504	09100_Metabolism	09102_Energy_metabolism	00190_Oxidative_phosphorylation_	PATH:ko00190	K22501	appX;_cytochrome_bd-II_ubiquinol_oxidase_subunit_AppX_	EC:7.1.1.7	NA	NA	NA	NA	NA
1505	09100_Metabolism	09102_Energy_metabolism	00190_Oxidative_phosphorylation_	PATH:ko00190	K02111	ATPF1A,_atpA;_F-type_H+/Na+-transporting_ATPase_subunit_alpha_	EC:7.1.2.2	EC:7.2.2.1	NA	NA	NA	NA
1506	09100_Metabolism	09102_Energy_metabolism	00190_Oxidative_phosphorylation_	PATH:ko00190	K02112	ATPF1B,_atpD;_F-type_H+/Na+-transporting_ATPase_subunit_beta_	EC:7.1.2.2	EC:7.2.2.1	NA	NA	NA	NA
1507	09100_Metabolism	09102_Energy_metabolism	00190_Oxidative_phosphorylation_	PATH:ko00190	K02115	ATPF1G,_atpG;_F-type_H+-transporting_ATPase_subunit_gamma	non_defined_EC	NA	NA	NA	NA	NA
1508	09100_Metabolism	09102_Energy_metabolism	00190_Oxidative_phosphorylation_	PATH:ko00190	K02113	ATPF1D,_atpH;_F-type_H+-transporting_ATPase_subunit_delta	non_defined_EC	NA	NA	NA	NA	NA
1509	09100_Metabolism	09102_Energy_metabolism	00190_Oxidative_phosphorylation_	PATH:ko00190	K02114	ATPF1E,_atpC;_F-type_H+-transporting_ATPase_subunit_epsilon	non_defined_EC	NA	NA	NA	NA	NA
1510	09100_Metabolism	09102_Energy_metabolism	00190_Oxidative_phosphorylation_	PATH:ko00190	K02108	ATPF0A,_atpB;_F-type_H+-transporting_ATPase_subunit_a	non_defined_EC	NA	NA	NA	NA	NA
1511	09100_Metabolism	09102_Energy_metabolism	00190_Oxidative_phosphorylation_	PATH:ko00190	K02109	ATPF0B,_atpF;_F-type_H+-transporting_ATPase_subunit_b	non_defined_EC	NA	NA	NA	NA	NA
1512	09100_Metabolism	09102_Energy_metabolism	00190_Oxidative_phosphorylation_	PATH:ko00190	K02110	ATPF0C,_atpE;_F-type_H+-transporting_ATPase_subunit_c	non_defined_EC	NA	NA	NA	NA	NA
1513	09100_Metabolism	09102_Energy_metabolism	00190_Oxidative_phosphorylation_	PATH:ko00190	K02132	ATPeF1A,_ATP5A1,_ATP1;_F-type_H+-transporting_ATPase_subunit_alpha	non_defined_EC	NA	NA	NA	NA	NA
1514	09100_Metabolism	09102_Energy_metabolism	00190_Oxidative_phosphorylation_	PATH:ko00190	K02133	ATPeF1B,_ATP5B,_ATP2;_F-type_H+-transporting_ATPase_subunit_beta_	EC:7.1.2.2	NA	NA	NA	NA	NA
1515	09100_Metabolism	09102_Energy_metabolism	00190_Oxidative_phosphorylation_	PATH:ko00190	K02136	ATPeF1G,_ATP5C1,_ATP3;_F-type_H+-transporting_ATPase_subunit_gamma	non_defined_EC	NA	NA	NA	NA	NA
1516	09100_Metabolism	09102_Energy_metabolism	00190_Oxidative_phosphorylation_	PATH:ko00190	K02134	ATPeF1D,_ATP5D,_ATP16;_F-type_H+-transporting_ATPase_subunit_delta	non_defined_EC	NA	NA	NA	NA	NA
1517	09100_Metabolism	09102_Energy_metabolism	00190_Oxidative_phosphorylation_	PATH:ko00190	K02135	ATPeF1E,_ATP5E,_ATP15;_F-type_H+-transporting_ATPase_subunit_epsilon	non_defined_EC	NA	NA	NA	NA	NA
1518	09100_Metabolism	09102_Energy_metabolism	00190_Oxidative_phosphorylation_	PATH:ko00190	K02137	ATPeF0O,_ATP5O,_ATP5;_F-type_H+-transporting_ATPase_subunit_O	non_defined_EC	NA	NA	NA	NA	NA
1519	09100_Metabolism	09102_Energy_metabolism	00190_Oxidative_phosphorylation_	PATH:ko00190	K02126	ATPeF0A,_MTATP6,_ATP6;_F-type_H+-transporting_ATPase_subunit_a	non_defined_EC	NA	NA	NA	NA	NA
1520	09100_Metabolism	09102_Energy_metabolism	00190_Oxidative_phosphorylation_	PATH:ko00190	K02127	ATPeF0B,_ATP5F1,_ATP4;_F-type_H+-transporting_ATPase_subunit_b	non_defined_EC	NA	NA	NA	NA	NA
1521	09100_Metabolism	09102_Energy_metabolism	00190_Oxidative_phosphorylation_	PATH:ko00190	K02128	ATPeF0C,_ATP5G,_ATP9;_F-type_H+-transporting_ATPase_subunit_c	non_defined_EC	NA	NA	NA	NA	NA
1522	09100_Metabolism	09102_Energy_metabolism	00190_Oxidative_phosphorylation_	PATH:ko00190	K02138	ATPeF0D,_ATP5H,_ATP7;_F-type_H+-transporting_ATPase_subunit_d	non_defined_EC	NA	NA	NA	NA	NA
1523	09100_Metabolism	09102_Energy_metabolism	00190_Oxidative_phosphorylation_	PATH:ko00190	K02129	ATPeF0E,_ATP5I;_F-type_H+-transporting_ATPase_subunit_e	non_defined_EC	NA	NA	NA	NA	NA
1524	09100_Metabolism	09102_Energy_metabolism	00190_Oxidative_phosphorylation_	PATH:ko00190	K01549	TIM11,_ATP21;_F-type_H+-transporting_ATP_synthase_subunit_e	non_defined_EC	NA	NA	NA	NA	NA
1525	09100_Metabolism	09102_Energy_metabolism	00190_Oxidative_phosphorylation_	PATH:ko00190	K02130	ATPeF0F,_ATP5J2;_F-type_H+-transporting_ATPase_subunit_f	non_defined_EC	NA	NA	NA	NA	NA
1526	09100_Metabolism	09102_Energy_metabolism	00190_Oxidative_phosphorylation_	PATH:ko00190	K02139	ATPeFF,_ATP17;_F-type_H+-transporting_ATPase_subunit_f	non_defined_EC	NA	NA	NA	NA	NA
1527	09100_Metabolism	09102_Energy_metabolism	00190_Oxidative_phosphorylation_	PATH:ko00190	K02140	ATPeFG,_ATP5L,_ATP20;_F-type_H+-transporting_ATPase_subunit_g	non_defined_EC	NA	NA	NA	NA	NA
1528	09100_Metabolism	09102_Energy_metabolism	00190_Oxidative_phosphorylation_	PATH:ko00190	K02131	ATPeF0F6,_ATP5J;_F-type_H+-transporting_ATPase_subunit_6	non_defined_EC	NA	NA	NA	NA	NA
1529	09100_Metabolism	09102_Energy_metabolism	00190_Oxidative_phosphorylation_	PATH:ko00190	K02141	ATPeFH,_ATP14;_F-type_H+-transporting_ATPase_subunit_h	non_defined_EC	NA	NA	NA	NA	NA
1530	09100_Metabolism	09102_Energy_metabolism	00190_Oxidative_phosphorylation_	PATH:ko00190	K02142	ATPeFJ,_ATP18;_F-type_H+-transporting_ATPase_subunit_j	non_defined_EC	NA	NA	NA	NA	NA
1531	09100_Metabolism	09102_Energy_metabolism	00190_Oxidative_phosphorylation_	PATH:ko00190	K02143	ATPeFK,_ATP19;_F-type_H+-transporting_ATPase_subunit_k	non_defined_EC	NA	NA	NA	NA	NA
1532	09100_Metabolism	09102_Energy_metabolism	00190_Oxidative_phosphorylation_	PATH:ko00190	K02125	ATPeF08,_MTATP8,_ATP8;_F-type_H+-transporting_ATPase_subunit_8	non_defined_EC	NA	NA	NA	NA	NA
1533	09100_Metabolism	09102_Energy_metabolism	00190_Oxidative_phosphorylation_	PATH:ko00190	K02117	ATPVA,_ntpA,_atpA;_V/A-type_H+/Na+-transporting_ATPase_subunit_A_	EC:7.1.2.2	EC:7.2.2.1	NA	NA	NA	NA
1534	09100_Metabolism	09102_Energy_metabolism	00190_Oxidative_phosphorylation_	PATH:ko00190	K02118	ATPVB,_ntpB,_atpB;_V/A-type_H+/Na+-transporting_ATPase_subunit_B	non_defined_EC	NA	NA	NA	NA	NA
1535	09100_Metabolism	09102_Energy_metabolism	00190_Oxidative_phosphorylation_	PATH:ko00190	K02119	ATPVC,_ntpC,_atpC;_V/A-type_H+/Na+-transporting_ATPase_subunit_C	non_defined_EC	NA	NA	NA	NA	NA
1536	09100_Metabolism	09102_Energy_metabolism	00190_Oxidative_phosphorylation_	PATH:ko00190	K02120	ATPVD,_ntpD,_atpD;_V/A-type_H+/Na+-transporting_ATPase_subunit_D	non_defined_EC	NA	NA	NA	NA	NA
1537	09100_Metabolism	09102_Energy_metabolism	00190_Oxidative_phosphorylation_	PATH:ko00190	K02121	ATPVE,_ntpE,_atpE;_V/A-type_H+/Na+-transporting_ATPase_subunit_E	non_defined_EC	NA	NA	NA	NA	NA
1538	09100_Metabolism	09102_Energy_metabolism	00190_Oxidative_phosphorylation_	PATH:ko00190	K02122	ATPVF,_ntpF,_atpF;_V/A-type_H+/Na+-transporting_ATPase_subunit_F	non_defined_EC	NA	NA	NA	NA	NA
1539	09100_Metabolism	09102_Energy_metabolism	00190_Oxidative_phosphorylation_	PATH:ko00190	K02107	ATPVG,_ahaH,_atpH;_V/A-type_H+/Na+-transporting_ATPase_subunit_G/H	non_defined_EC	NA	NA	NA	NA	NA
1540	09100_Metabolism	09102_Energy_metabolism	00190_Oxidative_phosphorylation_	PATH:ko00190	K02123	ATPVI,_ntpI,_atpI;_V/A-type_H+/Na+-transporting_ATPase_subunit_I	non_defined_EC	NA	NA	NA	NA	NA
1541	09100_Metabolism	09102_Energy_metabolism	00190_Oxidative_phosphorylation_	PATH:ko00190	K02124	ATPVK,_ntpK,_atpK;_V/A-type_H+/Na+-transporting_ATPase_subunit_K	non_defined_EC	NA	NA	NA	NA	NA
1542	09100_Metabolism	09102_Energy_metabolism	00190_Oxidative_phosphorylation_	PATH:ko00190	K02145	ATPeV1A,_ATP6A;_V-type_H+-transporting_ATPase_subunit_A_	EC:7.1.2.2	NA	NA	NA	NA	NA
1543	09100_Metabolism	09102_Energy_metabolism	00190_Oxidative_phosphorylation_	PATH:ko00190	K02147	ATPeV1B,_ATP6B;_V-type_H+-transporting_ATPase_subunit_B	non_defined_EC	NA	NA	NA	NA	NA
1544	09100_Metabolism	09102_Energy_metabolism	00190_Oxidative_phosphorylation_	PATH:ko00190	K02148	ATPeV1C,_ATP6C;_V-type_H+-transporting_ATPase_subunit_C	non_defined_EC	NA	NA	NA	NA	NA
1545	09100_Metabolism	09102_Energy_metabolism	00190_Oxidative_phosphorylation_	PATH:ko00190	K02149	ATPeV1D,_ATP6M;_V-type_H+-transporting_ATPase_subunit_D	non_defined_EC	NA	NA	NA	NA	NA
1546	09100_Metabolism	09102_Energy_metabolism	00190_Oxidative_phosphorylation_	PATH:ko00190	K02150	ATPeV1E,_ATP6E;_V-type_H+-transporting_ATPase_subunit_E	non_defined_EC	NA	NA	NA	NA	NA
1547	09100_Metabolism	09102_Energy_metabolism	00190_Oxidative_phosphorylation_	PATH:ko00190	K02151	ATPeV1F,_ATP6S14;_V-type_H+-transporting_ATPase_subunit_F	non_defined_EC	NA	NA	NA	NA	NA
1548	09100_Metabolism	09102_Energy_metabolism	00190_Oxidative_phosphorylation_	PATH:ko00190	K02152	ATPeV1G,_ATP6G;_V-type_H+-transporting_ATPase_subunit_G	non_defined_EC	NA	NA	NA	NA	NA
1549	09100_Metabolism	09102_Energy_metabolism	00190_Oxidative_phosphorylation_	PATH:ko00190	K02144	ATPeV1H;_V-type_H+-transporting_ATPase_subunit_H	non_defined_EC	NA	NA	NA	NA	NA
1550	09100_Metabolism	09102_Energy_metabolism	00190_Oxidative_phosphorylation_	PATH:ko00190	K02154	ATPeV0A,_ATP6N;_V-type_H+-transporting_ATPase_subunit_a	non_defined_EC	NA	NA	NA	NA	NA
1551	09100_Metabolism	09102_Energy_metabolism	00190_Oxidative_phosphorylation_	PATH:ko00190	K02155	ATPeV0C,_ATP6L;_V-type_H+-transporting_ATPase_16kDa_proteolipid_subunit	non_defined_EC	NA	NA	NA	NA	NA
1552	09100_Metabolism	09102_Energy_metabolism	00190_Oxidative_phosphorylation_	PATH:ko00190	K03661	ATPeV0B,_ATP6F;_V-type_H+-transporting_ATPase_21kDa_proteolipid_subunit	non_defined_EC	NA	NA	NA	NA	NA
1553	09100_Metabolism	09102_Energy_metabolism	00190_Oxidative_phosphorylation_	PATH:ko00190	K02146	ATPeV0D,_ATP6D;_V-type_H+-transporting_ATPase_subunit_d	non_defined_EC	NA	NA	NA	NA	NA
1554	09100_Metabolism	09102_Energy_metabolism	00190_Oxidative_phosphorylation_	PATH:ko00190	K02153	ATPeV0E,_ATP6H;_V-type_H+-transporting_ATPase_subunit_e	non_defined_EC	NA	NA	NA	NA	NA
1555	09100_Metabolism	09102_Energy_metabolism	00190_Oxidative_phosphorylation_	PATH:ko00190	K03662	ATPeVS1,_ATP6S1;_V-type_H+-transporting_ATPase_S1_subunit	non_defined_EC	NA	NA	NA	NA	NA
1556	09100_Metabolism	09102_Energy_metabolism	00190_Oxidative_phosphorylation_	PATH:ko00190	K01535	PMA1,_PMA2;_H+-transporting_ATPase_	EC:7.1.2.1	NA	NA	NA	NA	NA
1557	09100_Metabolism	09102_Energy_metabolism	00190_Oxidative_phosphorylation_	PATH:ko00190	K01542	ATP4A;_H+/K+-exchanging_ATPase_subunit_alpha_	EC:7.2.2.19	NA	NA	NA	NA	NA
1558	09100_Metabolism	09102_Energy_metabolism	00190_Oxidative_phosphorylation_	PATH:ko00190	K01543	ATP4B;_H+/K+-exchanging_ATPase_subunit_beta_	EC:7.2.2.19	NA	NA	NA	NA	NA
1559	09100_Metabolism	09102_Energy_metabolism	00190_Oxidative_phosphorylation_	PATH:ko00190	K01544	ATP12A;_non-gastric_H+/K+-exchanging_ATPase_	EC:7.2.2.19	NA	NA	NA	NA	NA
1560	09100_Metabolism	09102_Energy_metabolism	00190_Oxidative_phosphorylation_	PATH:ko00190	K01507	ppa;_inorganic_pyrophosphatase_	EC:3.6.1.1	NA	NA	NA	NA	NA
1561	09100_Metabolism	09102_Energy_metabolism	00190_Oxidative_phosphorylation_	PATH:ko00190	K15986	ppaC;_manganese-dependent_inorganic_pyrophosphatase_	EC:3.6.1.1	NA	NA	NA	NA	NA
1562	09100_Metabolism	09102_Energy_metabolism	00190_Oxidative_phosphorylation_	PATH:ko00190	K06019	ppaX;_pyrophosphatase_PpaX_	EC:3.6.1.1	NA	NA	NA	NA	NA
1563	09100_Metabolism	09102_Energy_metabolism	00190_Oxidative_phosphorylation_	PATH:ko00190	K11725	LHPP;_phospholysine_phosphohistidine_inorganic_pyrophosphate_phosphatase_	EC:3.6.1.1	EC:3.1.3.-	NA	NA	NA	NA
1564	09100_Metabolism	09102_Energy_metabolism	00190_Oxidative_phosphorylation_	PATH:ko00190	K11726	NURF38;_nucleosome-remodeling_factor_38_kDa_subunit_	EC:3.6.1.1	NA	NA	NA	NA	NA
1565	09100_Metabolism	09102_Energy_metabolism	00190_Oxidative_phosphorylation_	PATH:ko00190	K00937	ppk;_polyphosphate_kinase_	EC:2.7.4.1	NA	NA	NA	NA	NA
1566	09100_Metabolism	09102_Energy_metabolism	00190_Oxidative_phosphorylation_	PATH:ko00190	K22468	ppk2;_polyphosphate_kinase_	EC:2.7.4.1	NA	NA	NA	NA	NA
1567	09100_Metabolism	09102_Energy_metabolism	00195_Photosynthesis_	PATH:ko00195	K02703	psbA;_photosystem_II_P680_reaction_center_D1_protein_	EC:1.10.3.9	NA	NA	NA	NA	NA
1568	09100_Metabolism	09102_Energy_metabolism	00195_Photosynthesis_	PATH:ko00195	K02704	psbB;_photosystem_II_CP47_chlorophyll_apoprotein	non_defined_EC	NA	NA	NA	NA	NA
1569	09100_Metabolism	09102_Energy_metabolism	00195_Photosynthesis_	PATH:ko00195	K02705	psbC;_photosystem_II_CP43_chlorophyll_apoprotein	non_defined_EC	NA	NA	NA	NA	NA
1570	09100_Metabolism	09102_Energy_metabolism	00195_Photosynthesis_	PATH:ko00195	K02706	psbD;_photosystem_II_P680_reaction_center_D2_protein_	EC:1.10.3.9	NA	NA	NA	NA	NA
1571	09100_Metabolism	09102_Energy_metabolism	00195_Photosynthesis_	PATH:ko00195	K02707	psbE;_photosystem_II_cytochrome_b559_subunit_alpha	non_defined_EC	NA	NA	NA	NA	NA
1572	09100_Metabolism	09102_Energy_metabolism	00195_Photosynthesis_	PATH:ko00195	K02708	psbF;_photosystem_II_cytochrome_b559_subunit_beta	non_defined_EC	NA	NA	NA	NA	NA
1573	09100_Metabolism	09102_Energy_metabolism	00195_Photosynthesis_	PATH:ko00195	K02709	psbH;_photosystem_II_PsbH_protein	non_defined_EC	NA	NA	NA	NA	NA
1574	09100_Metabolism	09102_Energy_metabolism	00195_Photosynthesis_	PATH:ko00195	K02710	psbI;_photosystem_II_PsbI_protein	non_defined_EC	NA	NA	NA	NA	NA
1575	09100_Metabolism	09102_Energy_metabolism	00195_Photosynthesis_	PATH:ko00195	K02711	psbJ;_photosystem_II_PsbJ_protein	non_defined_EC	NA	NA	NA	NA	NA
1576	09100_Metabolism	09102_Energy_metabolism	00195_Photosynthesis_	PATH:ko00195	K02712	psbK;_photosystem_II_PsbK_protein	non_defined_EC	NA	NA	NA	NA	NA
1577	09100_Metabolism	09102_Energy_metabolism	00195_Photosynthesis_	PATH:ko00195	K02713	psbL;_photosystem_II_PsbL_protein	non_defined_EC	NA	NA	NA	NA	NA
1578	09100_Metabolism	09102_Energy_metabolism	00195_Photosynthesis_	PATH:ko00195	K02714	psbM;_photosystem_II_PsbM_protein	non_defined_EC	NA	NA	NA	NA	NA
1579	09100_Metabolism	09102_Energy_metabolism	00195_Photosynthesis_	PATH:ko00195	K02716	psbO;_photosystem_II_oxygen-evolving_enhancer_protein_1	non_defined_EC	NA	NA	NA	NA	NA
1580	09100_Metabolism	09102_Energy_metabolism	00195_Photosynthesis_	PATH:ko00195	K02717	psbP;_photosystem_II_oxygen-evolving_enhancer_protein_2	non_defined_EC	NA	NA	NA	NA	NA
1581	09100_Metabolism	09102_Energy_metabolism	00195_Photosynthesis_	PATH:ko00195	K08901	psbQ;_photosystem_II_oxygen-evolving_enhancer_protein_3	non_defined_EC	NA	NA	NA	NA	NA
1582	09100_Metabolism	09102_Energy_metabolism	00195_Photosynthesis_	PATH:ko00195	K03541	psbR;_photosystem_II_10kDa_protein	non_defined_EC	NA	NA	NA	NA	NA
1583	09100_Metabolism	09102_Energy_metabolism	00195_Photosynthesis_	PATH:ko00195	K03542	psbS;_photosystem_II_22kDa_protein	non_defined_EC	NA	NA	NA	NA	NA
1584	09100_Metabolism	09102_Energy_metabolism	00195_Photosynthesis_	PATH:ko00195	K02718	psbT;_photosystem_II_PsbT_protein	non_defined_EC	NA	NA	NA	NA	NA
1585	09100_Metabolism	09102_Energy_metabolism	00195_Photosynthesis_	PATH:ko00195	K02719	psbU;_photosystem_II_PsbU_protein	non_defined_EC	NA	NA	NA	NA	NA
1586	09100_Metabolism	09102_Energy_metabolism	00195_Photosynthesis_	PATH:ko00195	K02720	psbV;_photosystem_II_cytochrome_c550	non_defined_EC	NA	NA	NA	NA	NA
1587	09100_Metabolism	09102_Energy_metabolism	00195_Photosynthesis_	PATH:ko00195	K02721	psbW;_photosystem_II_PsbW_protein	non_defined_EC	NA	NA	NA	NA	NA
1588	09100_Metabolism	09102_Energy_metabolism	00195_Photosynthesis_	PATH:ko00195	K02722	psbX;_photosystem_II_PsbX_protein	non_defined_EC	NA	NA	NA	NA	NA
1589	09100_Metabolism	09102_Energy_metabolism	00195_Photosynthesis_	PATH:ko00195	K02723	psbY;_photosystem_II_PsbY_protein	non_defined_EC	NA	NA	NA	NA	NA
1590	09100_Metabolism	09102_Energy_metabolism	00195_Photosynthesis_	PATH:ko00195	K02724	psbZ;_photosystem_II_PsbZ_protein	non_defined_EC	NA	NA	NA	NA	NA
1591	09100_Metabolism	09102_Energy_metabolism	00195_Photosynthesis_	PATH:ko00195	K08902	psb27;_photosystem_II_Psb27_protein	non_defined_EC	NA	NA	NA	NA	NA
1592	09100_Metabolism	09102_Energy_metabolism	00195_Photosynthesis_	PATH:ko00195	K08903	psb28;_photosystem_II_13kDa_protein	non_defined_EC	NA	NA	NA	NA	NA
1593	09100_Metabolism	09102_Energy_metabolism	00195_Photosynthesis_	PATH:ko00195	K08904	psb28-2;_photosystem_II_Psb28-2_protein	non_defined_EC	NA	NA	NA	NA	NA
1594	09100_Metabolism	09102_Energy_metabolism	00195_Photosynthesis_	PATH:ko00195	K02689	psaA;_photosystem_I_P700_chlorophyll_a_apoprotein_A1	non_defined_EC	NA	NA	NA	NA	NA
1595	09100_Metabolism	09102_Energy_metabolism	00195_Photosynthesis_	PATH:ko00195	K02690	psaB;_photosystem_I_P700_chlorophyll_a_apoprotein_A2	non_defined_EC	NA	NA	NA	NA	NA
1596	09100_Metabolism	09102_Energy_metabolism	00195_Photosynthesis_	PATH:ko00195	K02691	psaC;_photosystem_I_subunit_VII	non_defined_EC	NA	NA	NA	NA	NA
1597	09100_Metabolism	09102_Energy_metabolism	00195_Photosynthesis_	PATH:ko00195	K02692	psaD;_photosystem_I_subunit_II	non_defined_EC	NA	NA	NA	NA	NA
1598	09100_Metabolism	09102_Energy_metabolism	00195_Photosynthesis_	PATH:ko00195	K02693	psaE;_photosystem_I_subunit_IV	non_defined_EC	NA	NA	NA	NA	NA
1599	09100_Metabolism	09102_Energy_metabolism	00195_Photosynthesis_	PATH:ko00195	K02694	psaF;_photosystem_I_subunit_III	non_defined_EC	NA	NA	NA	NA	NA
1600	09100_Metabolism	09102_Energy_metabolism	00195_Photosynthesis_	PATH:ko00195	K08905	psaG;_photosystem_I_subunit_V	non_defined_EC	NA	NA	NA	NA	NA
1601	09100_Metabolism	09102_Energy_metabolism	00195_Photosynthesis_	PATH:ko00195	K02695	psaH;_photosystem_I_subunit_VI	non_defined_EC	NA	NA	NA	NA	NA
1602	09100_Metabolism	09102_Energy_metabolism	00195_Photosynthesis_	PATH:ko00195	K02696	psaI;_photosystem_I_subunit_VIII	non_defined_EC	NA	NA	NA	NA	NA
1603	09100_Metabolism	09102_Energy_metabolism	00195_Photosynthesis_	PATH:ko00195	K02697	psaJ;_photosystem_I_subunit_IX	non_defined_EC	NA	NA	NA	NA	NA
1604	09100_Metabolism	09102_Energy_metabolism	00195_Photosynthesis_	PATH:ko00195	K02698	psaK;_photosystem_I_subunit_X	non_defined_EC	NA	NA	NA	NA	NA
1605	09100_Metabolism	09102_Energy_metabolism	00195_Photosynthesis_	PATH:ko00195	K02699	psaL;_photosystem_I_subunit_XI	non_defined_EC	NA	NA	NA	NA	NA
1606	09100_Metabolism	09102_Energy_metabolism	00195_Photosynthesis_	PATH:ko00195	K02700	psaM;_photosystem_I_subunit_XII	non_defined_EC	NA	NA	NA	NA	NA
1607	09100_Metabolism	09102_Energy_metabolism	00195_Photosynthesis_	PATH:ko00195	K02701	psaN;_photosystem_I_subunit_PsaN	non_defined_EC	NA	NA	NA	NA	NA
1608	09100_Metabolism	09102_Energy_metabolism	00195_Photosynthesis_	PATH:ko00195	K14332	psaO;_photosystem_I_subunit_PsaO	non_defined_EC	NA	NA	NA	NA	NA
1609	09100_Metabolism	09102_Energy_metabolism	00195_Photosynthesis_	PATH:ko00195	K02702	psaX;_photosystem_I_4.8kDa_protein	non_defined_EC	NA	NA	NA	NA	NA
1610	09100_Metabolism	09102_Energy_metabolism	00195_Photosynthesis_	PATH:ko00195	K02634	petA;_apocytochrome_f	non_defined_EC	NA	NA	NA	NA	NA
1611	09100_Metabolism	09102_Energy_metabolism	00195_Photosynthesis_	PATH:ko00195	K02635	petB;_cytochrome_b6	non_defined_EC	NA	NA	NA	NA	NA
1612	09100_Metabolism	09102_Energy_metabolism	00195_Photosynthesis_	PATH:ko00195	K02636	petC;_cytochrome_b6-f_complex_iron-sulfur_subunit_	EC:7.1.1.6	NA	NA	NA	NA	NA
1613	09100_Metabolism	09102_Energy_metabolism	00195_Photosynthesis_	PATH:ko00195	K02637	petD;_cytochrome_b6-f_complex_subunit_4	non_defined_EC	NA	NA	NA	NA	NA
1614	09100_Metabolism	09102_Energy_metabolism	00195_Photosynthesis_	PATH:ko00195	K02640	petG;_cytochrome_b6-f_complex_subunit_5	non_defined_EC	NA	NA	NA	NA	NA
1615	09100_Metabolism	09102_Energy_metabolism	00195_Photosynthesis_	PATH:ko00195	K02642	petL;_cytochrome_b6-f_complex_subunit_6	non_defined_EC	NA	NA	NA	NA	NA
1616	09100_Metabolism	09102_Energy_metabolism	00195_Photosynthesis_	PATH:ko00195	K02643	petM;_cytochrome_b6-f_complex_subunit_7	non_defined_EC	NA	NA	NA	NA	NA
1617	09100_Metabolism	09102_Energy_metabolism	00195_Photosynthesis_	PATH:ko00195	K03689	petN;_cytochrome_b6-f_complex_subunit_8	non_defined_EC	NA	NA	NA	NA	NA
1618	09100_Metabolism	09102_Energy_metabolism	00195_Photosynthesis_	PATH:ko00195	K02638	petE;_plastocyanin	non_defined_EC	NA	NA	NA	NA	NA
1619	09100_Metabolism	09102_Energy_metabolism	00195_Photosynthesis_	PATH:ko00195	K02639	petF;_ferredoxin	non_defined_EC	NA	NA	NA	NA	NA
1620	09100_Metabolism	09102_Energy_metabolism	00195_Photosynthesis_	PATH:ko00195	K02641	petH;_ferredoxin--NADP+_reductase_	EC:1.18.1.2	NA	NA	NA	NA	NA
1621	09100_Metabolism	09102_Energy_metabolism	00195_Photosynthesis_	PATH:ko00195	K08906	petJ;_cytochrome_c6	non_defined_EC	NA	NA	NA	NA	NA
1622	09100_Metabolism	09102_Energy_metabolism	00195_Photosynthesis_	PATH:ko00195	K02114	ATPF1E,_atpC;_F-type_H+-transporting_ATPase_subunit_epsilon	non_defined_EC	NA	NA	NA	NA	NA
1623	09100_Metabolism	09102_Energy_metabolism	00195_Photosynthesis_	PATH:ko00195	K02112	ATPF1B,_atpD;_F-type_H+/Na+-transporting_ATPase_subunit_beta_	EC:7.1.2.2	EC:7.2.2.1	NA	NA	NA	NA
1624	09100_Metabolism	09102_Energy_metabolism	00195_Photosynthesis_	PATH:ko00195	K02115	ATPF1G,_atpG;_F-type_H+-transporting_ATPase_subunit_gamma	non_defined_EC	NA	NA	NA	NA	NA
1625	09100_Metabolism	09102_Energy_metabolism	00195_Photosynthesis_	PATH:ko00195	K02111	ATPF1A,_atpA;_F-type_H+/Na+-transporting_ATPase_subunit_alpha_	EC:7.1.2.2	EC:7.2.2.1	NA	NA	NA	NA
1626	09100_Metabolism	09102_Energy_metabolism	00195_Photosynthesis_	PATH:ko00195	K02113	ATPF1D,_atpH;_F-type_H+-transporting_ATPase_subunit_delta	non_defined_EC	NA	NA	NA	NA	NA
1627	09100_Metabolism	09102_Energy_metabolism	00195_Photosynthesis_	PATH:ko00195	K02109	ATPF0B,_atpF;_F-type_H+-transporting_ATPase_subunit_b	non_defined_EC	NA	NA	NA	NA	NA
1628	09100_Metabolism	09102_Energy_metabolism	00195_Photosynthesis_	PATH:ko00195	K02110	ATPF0C,_atpE;_F-type_H+-transporting_ATPase_subunit_c	non_defined_EC	NA	NA	NA	NA	NA
1629	09100_Metabolism	09102_Energy_metabolism	00195_Photosynthesis_	PATH:ko00195	K02108	ATPF0A,_atpB;_F-type_H+-transporting_ATPase_subunit_a	non_defined_EC	NA	NA	NA	NA	NA
1630	09100_Metabolism	09102_Energy_metabolism	00196_Photosynthesis_-_antenna_proteins_	PATH:ko00196	K02092	apcA;_allophycocyanin_alpha_subunit	non_defined_EC	NA	NA	NA	NA	NA
1631	09100_Metabolism	09102_Energy_metabolism	00196_Photosynthesis_-_antenna_proteins_	PATH:ko00196	K02093	apcB;_allophycocyanin_beta_subunit	non_defined_EC	NA	NA	NA	NA	NA
1632	09100_Metabolism	09102_Energy_metabolism	00196_Photosynthesis_-_antenna_proteins_	PATH:ko00196	K02094	apcC;_phycobilisome_core_linker_protein	non_defined_EC	NA	NA	NA	NA	NA
1633	09100_Metabolism	09102_Energy_metabolism	00196_Photosynthesis_-_antenna_proteins_	PATH:ko00196	K02095	apcD;_allophycocyanin-B	non_defined_EC	NA	NA	NA	NA	NA
1634	09100_Metabolism	09102_Energy_metabolism	00196_Photosynthesis_-_antenna_proteins_	PATH:ko00196	K02096	apcE;_phycobilisome_core-membrane_linker_protein	non_defined_EC	NA	NA	NA	NA	NA
1635	09100_Metabolism	09102_Energy_metabolism	00196_Photosynthesis_-_antenna_proteins_	PATH:ko00196	K02097	apcF;_phycobilisome_core_component	non_defined_EC	NA	NA	NA	NA	NA
1636	09100_Metabolism	09102_Energy_metabolism	00196_Photosynthesis_-_antenna_proteins_	PATH:ko00196	K02284	cpcA;_phycocyanin_alpha_chain	non_defined_EC	NA	NA	NA	NA	NA
1637	09100_Metabolism	09102_Energy_metabolism	00196_Photosynthesis_-_antenna_proteins_	PATH:ko00196	K02285	cpcB;_phycocyanin_beta_chain	non_defined_EC	NA	NA	NA	NA	NA
1638	09100_Metabolism	09102_Energy_metabolism	00196_Photosynthesis_-_antenna_proteins_	PATH:ko00196	K02286	cpcC;_phycocyanin-associated_rod_linker_protein	non_defined_EC	NA	NA	NA	NA	NA
1639	09100_Metabolism	09102_Energy_metabolism	00196_Photosynthesis_-_antenna_proteins_	PATH:ko00196	K02287	cpcD;_phycocyanin-associated,_rod	non_defined_EC	NA	NA	NA	NA	NA
1640	09100_Metabolism	09102_Energy_metabolism	00196_Photosynthesis_-_antenna_proteins_	PATH:ko00196	K02288	cpcE;_phycocyanobilin_lyase_subunit_alpha_	EC:4.4.1.32	NA	NA	NA	NA	NA
1641	09100_Metabolism	09102_Energy_metabolism	00196_Photosynthesis_-_antenna_proteins_	PATH:ko00196	K02289	cpcF;_phycocyanobilin_lyase_subunit_beta_	EC:4.4.1.32	NA	NA	NA	NA	NA
1642	09100_Metabolism	09102_Energy_metabolism	00196_Photosynthesis_-_antenna_proteins_	PATH:ko00196	K20713	rpcG;_R-phycocyanin_alpha-cysteine-84_phycourobilin_lyase/isomerase_	EC:4.4.1.33	NA	NA	NA	NA	NA
1643	09100_Metabolism	09102_Energy_metabolism	00196_Photosynthesis_-_antenna_proteins_	PATH:ko00196	K02290	cpcG;_phycobilisome_rod-core_linker_protein	non_defined_EC	NA	NA	NA	NA	NA
1644	09100_Metabolism	09102_Energy_metabolism	00196_Photosynthesis_-_antenna_proteins_	PATH:ko00196	K02628	pecA;_phycoerythrocyanin_alpha_chain	non_defined_EC	NA	NA	NA	NA	NA
1645	09100_Metabolism	09102_Energy_metabolism	00196_Photosynthesis_-_antenna_proteins_	PATH:ko00196	K02629	pecB;_phycoerythrocyanin_beta_chain	non_defined_EC	NA	NA	NA	NA	NA
1646	09100_Metabolism	09102_Energy_metabolism	00196_Photosynthesis_-_antenna_proteins_	PATH:ko00196	K02630	pecC;_phycoerythrocyanin-associated_rod_linker_protein	non_defined_EC	NA	NA	NA	NA	NA
1647	09100_Metabolism	09102_Energy_metabolism	00196_Photosynthesis_-_antenna_proteins_	PATH:ko00196	K02631	pecE;_phycoerythrocyanin_alpha-cysteine-84_phycoviolobilin_lyase/isomerase_subunit_PecE_	EC:4.4.1.31	NA	NA	NA	NA	NA
1648	09100_Metabolism	09102_Energy_metabolism	00196_Photosynthesis_-_antenna_proteins_	PATH:ko00196	K02632	pecF;_phycoerythrocyanin_alpha-cysteine-84_phycoviolobilin_lyase/isomerase_subunit_PecF_	EC:4.4.1.31	NA	NA	NA	NA	NA
1649	09100_Metabolism	09102_Energy_metabolism	00196_Photosynthesis_-_antenna_proteins_	PATH:ko00196	K05376	cpeA,_mpeA;_phycoerythrin_alpha_chain	non_defined_EC	NA	NA	NA	NA	NA
1650	09100_Metabolism	09102_Energy_metabolism	00196_Photosynthesis_-_antenna_proteins_	PATH:ko00196	K05377	cpeB,_mpeB;_phycoerythrin_beta_chain	non_defined_EC	NA	NA	NA	NA	NA
1651	09100_Metabolism	09102_Energy_metabolism	00196_Photosynthesis_-_antenna_proteins_	PATH:ko00196	K05378	cpeC,_mpeC;_phycoerythrin-associated_linker_protein	non_defined_EC	NA	NA	NA	NA	NA
1652	09100_Metabolism	09102_Energy_metabolism	00196_Photosynthesis_-_antenna_proteins_	PATH:ko00196	K05379	cpeD,_mpeD;_phycoerythrin-associated_linker_protein	non_defined_EC	NA	NA	NA	NA	NA
1653	09100_Metabolism	09102_Energy_metabolism	00196_Photosynthesis_-_antenna_proteins_	PATH:ko00196	K05380	cpeE;_phycoerythrin-associated_linker_protein	non_defined_EC	NA	NA	NA	NA	NA
1654	09100_Metabolism	09102_Energy_metabolism	00196_Photosynthesis_-_antenna_proteins_	PATH:ko00196	K05381	cpeR;_phycoerythrin-associated_linker_protein	non_defined_EC	NA	NA	NA	NA	NA
1655	09100_Metabolism	09102_Energy_metabolism	00196_Photosynthesis_-_antenna_proteins_	PATH:ko00196	K05382	cpeS;_phycoerythrin-associated_linker_protein	non_defined_EC	NA	NA	NA	NA	NA
1656	09100_Metabolism	09102_Energy_metabolism	00196_Photosynthesis_-_antenna_proteins_	PATH:ko00196	K05383	cpeT;_CpeT_protein	non_defined_EC	NA	NA	NA	NA	NA
1657	09100_Metabolism	09102_Energy_metabolism	00196_Photosynthesis_-_antenna_proteins_	PATH:ko00196	K05384	cpeU,_mpeU;_bilin_biosynthesis_protein	non_defined_EC	NA	NA	NA	NA	NA
1658	09100_Metabolism	09102_Energy_metabolism	00196_Photosynthesis_-_antenna_proteins_	PATH:ko00196	K05385	cpeY;_bilin_biosynthesis_protein	non_defined_EC	NA	NA	NA	NA	NA
1659	09100_Metabolism	09102_Energy_metabolism	00196_Photosynthesis_-_antenna_proteins_	PATH:ko00196	K05386	cpeZ;_bilin_biosynthesis_protein	non_defined_EC	NA	NA	NA	NA	NA
1660	09100_Metabolism	09102_Energy_metabolism	00196_Photosynthesis_-_antenna_proteins_	PATH:ko00196	K08907	LHCA1;_light-harvesting_complex_I_chlorophyll_a/b_binding_protein_1	non_defined_EC	NA	NA	NA	NA	NA
1661	09100_Metabolism	09102_Energy_metabolism	00196_Photosynthesis_-_antenna_proteins_	PATH:ko00196	K08908	LHCA2;_light-harvesting_complex_I_chlorophyll_a/b_binding_protein_2	non_defined_EC	NA	NA	NA	NA	NA
1662	09100_Metabolism	09102_Energy_metabolism	00196_Photosynthesis_-_antenna_proteins_	PATH:ko00196	K08909	LHCA3;_light-harvesting_complex_I_chlorophyll_a/b_binding_protein_3	non_defined_EC	NA	NA	NA	NA	NA
1663	09100_Metabolism	09102_Energy_metabolism	00196_Photosynthesis_-_antenna_proteins_	PATH:ko00196	K08910	LHCA4;_light-harvesting_complex_I_chlorophyll_a/b_binding_protein_4	non_defined_EC	NA	NA	NA	NA	NA
1664	09100_Metabolism	09102_Energy_metabolism	00196_Photosynthesis_-_antenna_proteins_	PATH:ko00196	K08911	LHCA5;_light-harvesting_complex_I_chlorophyll_a/b_binding_protein_5	non_defined_EC	NA	NA	NA	NA	NA
1665	09100_Metabolism	09102_Energy_metabolism	00196_Photosynthesis_-_antenna_proteins_	PATH:ko00196	K08912	LHCB1;_light-harvesting_complex_II_chlorophyll_a/b_binding_protein_1	non_defined_EC	NA	NA	NA	NA	NA
1666	09100_Metabolism	09102_Energy_metabolism	00196_Photosynthesis_-_antenna_proteins_	PATH:ko00196	K08913	LHCB2;_light-harvesting_complex_II_chlorophyll_a/b_binding_protein_2	non_defined_EC	NA	NA	NA	NA	NA
1667	09100_Metabolism	09102_Energy_metabolism	00196_Photosynthesis_-_antenna_proteins_	PATH:ko00196	K08914	LHCB3;_light-harvesting_complex_II_chlorophyll_a/b_binding_protein_3	non_defined_EC	NA	NA	NA	NA	NA
1668	09100_Metabolism	09102_Energy_metabolism	00196_Photosynthesis_-_antenna_proteins_	PATH:ko00196	K08915	LHCB4;_light-harvesting_complex_II_chlorophyll_a/b_binding_protein_4	non_defined_EC	NA	NA	NA	NA	NA
1669	09100_Metabolism	09102_Energy_metabolism	00196_Photosynthesis_-_antenna_proteins_	PATH:ko00196	K08916	LHCB5;_light-harvesting_complex_II_chlorophyll_a/b_binding_protein_5	non_defined_EC	NA	NA	NA	NA	NA
1670	09100_Metabolism	09102_Energy_metabolism	00196_Photosynthesis_-_antenna_proteins_	PATH:ko00196	K08917	LHCB6;_light-harvesting_complex_II_chlorophyll_a/b_binding_protein_6	non_defined_EC	NA	NA	NA	NA	NA
1671	09100_Metabolism	09102_Energy_metabolism	00196_Photosynthesis_-_antenna_proteins_	PATH:ko00196	K14172	LHCB7;_light-harvesting_complex_II_chlorophyll_a/b_binding_protein_7	non_defined_EC	NA	NA	NA	NA	NA
1672	09100_Metabolism	09102_Energy_metabolism	00710_Carbon_fixation_in_photosynthetic_organisms_	PATH:ko00710	K01601	rbcL,_cbbL;_ribulose-bisphosphate_carboxylase_large_chain_	EC:4.1.1.39	NA	NA	NA	NA	NA
1673	09100_Metabolism	09102_Energy_metabolism	00710_Carbon_fixation_in_photosynthetic_organisms_	PATH:ko00710	K01602	rbcS,_cbbS;_ribulose-bisphosphate_carboxylase_small_chain_	EC:4.1.1.39	NA	NA	NA	NA	NA
1674	09100_Metabolism	09102_Energy_metabolism	00710_Carbon_fixation_in_photosynthetic_organisms_	PATH:ko00710	K00927	PGK,_pgk;_phosphoglycerate_kinase_	EC:2.7.2.3	NA	NA	NA	NA	NA
1675	09100_Metabolism	09102_Energy_metabolism	00710_Carbon_fixation_in_photosynthetic_organisms_	PATH:ko00710	K00134	GAPDH,_gapA;_glyceraldehyde_3-phosphate_dehydrogenase_	EC:1.2.1.12	NA	NA	NA	NA	NA
1676	09100_Metabolism	09102_Energy_metabolism	00710_Carbon_fixation_in_photosynthetic_organisms_	PATH:ko00710	K05298	GAPA;_glyceraldehyde-3-phosphate_dehydrogenase_(NADP+)_(phosphorylating)_	EC:1.2.1.13	NA	NA	NA	NA	NA
1677	09100_Metabolism	09102_Energy_metabolism	00710_Carbon_fixation_in_photosynthetic_organisms_	PATH:ko00710	K00150	gap2;_glyceraldehyde-3-phosphate_dehydrogenase_(NAD(P))_	EC:1.2.1.59	NA	NA	NA	NA	NA
1678	09100_Metabolism	09102_Energy_metabolism	00710_Carbon_fixation_in_photosynthetic_organisms_	PATH:ko00710	K01623	ALDO;_fructose-bisphosphate_aldolase,_class_I_	EC:4.1.2.13	NA	NA	NA	NA	NA
1679	09100_Metabolism	09102_Energy_metabolism	00710_Carbon_fixation_in_photosynthetic_organisms_	PATH:ko00710	K11645	fbaB;_fructose-bisphosphate_aldolase,_class_I_	EC:4.1.2.13	NA	NA	NA	NA	NA
1680	09100_Metabolism	09102_Energy_metabolism	00710_Carbon_fixation_in_photosynthetic_organisms_	PATH:ko00710	K01624	FBA,_fbaA;_fructose-bisphosphate_aldolase,_class_II_	EC:4.1.2.13	NA	NA	NA	NA	NA
1681	09100_Metabolism	09102_Energy_metabolism	00710_Carbon_fixation_in_photosynthetic_organisms_	PATH:ko00710	K03841	FBP,_fbp;_fructose-1,6-bisphosphatase_I_	EC:3.1.3.11	NA	NA	NA	NA	NA
1682	09100_Metabolism	09102_Energy_metabolism	00710_Carbon_fixation_in_photosynthetic_organisms_	PATH:ko00710	K02446	glpX;_fructose-1,6-bisphosphatase_II_	EC:3.1.3.11	NA	NA	NA	NA	NA
1683	09100_Metabolism	09102_Energy_metabolism	00710_Carbon_fixation_in_photosynthetic_organisms_	PATH:ko00710	K11532	glpX-SEBP;_fructose-1,6-bisphosphatase_II_/_sedoheptulose-1,7-bisphosphatase_	EC:3.1.3.11	EC:3.1.3.37	NA	NA	NA	NA
1684	09100_Metabolism	09102_Energy_metabolism	00710_Carbon_fixation_in_photosynthetic_organisms_	PATH:ko00710	K01086	fbp-SEBP;_fructose-1,6-bisphosphatase_I_/_sedoheptulose-1,7-bisphosphatase_	EC:3.1.3.11	EC:3.1.3.37	NA	NA	NA	NA
1685	09100_Metabolism	09102_Energy_metabolism	00710_Carbon_fixation_in_photosynthetic_organisms_	PATH:ko00710	K04041	fbp3;_fructose-1,6-bisphosphatase_III_	EC:3.1.3.11	NA	NA	NA	NA	NA
1686	09100_Metabolism	09102_Energy_metabolism	00710_Carbon_fixation_in_photosynthetic_organisms_	PATH:ko00710	K00615	E2.2.1.1,_tktA,_tktB;_transketolase_	EC:2.2.1.1	NA	NA	NA	NA	NA
1687	09100_Metabolism	09102_Energy_metabolism	00710_Carbon_fixation_in_photosynthetic_organisms_	PATH:ko00710	K01100	E3.1.3.37;_sedoheptulose-bisphosphatase_	EC:3.1.3.37	NA	NA	NA	NA	NA
1688	09100_Metabolism	09102_Energy_metabolism	00710_Carbon_fixation_in_photosynthetic_organisms_	PATH:ko00710	K01807	rpiA;_ribose_5-phosphate_isomerase_A_	EC:5.3.1.6	NA	NA	NA	NA	NA
1689	09100_Metabolism	09102_Energy_metabolism	00710_Carbon_fixation_in_photosynthetic_organisms_	PATH:ko00710	K01808	rpiB;_ribose_5-phosphate_isomerase_B_	EC:5.3.1.6	NA	NA	NA	NA	NA
1690	09100_Metabolism	09102_Energy_metabolism	00710_Carbon_fixation_in_photosynthetic_organisms_	PATH:ko00710	K00855	PRK,_prkB;_phosphoribulokinase_	EC:2.7.1.19	NA	NA	NA	NA	NA
1691	09100_Metabolism	09102_Energy_metabolism	00710_Carbon_fixation_in_photosynthetic_organisms_	PATH:ko00710	K01803	TPI,_tpiA;_triosephosphate_isomerase_(TIM)_	EC:5.3.1.1	NA	NA	NA	NA	NA
1692	09100_Metabolism	09102_Energy_metabolism	00710_Carbon_fixation_in_photosynthetic_organisms_	PATH:ko00710	K01621	xfp,_xpk;_xylulose-5-phosphate/fructose-6-phosphate_phosphoketolase_	EC:4.1.2.9	EC:4.1.2.22	NA	NA	NA	NA
1693	09100_Metabolism	09102_Energy_metabolism	00710_Carbon_fixation_in_photosynthetic_organisms_	PATH:ko00710	K01783	rpe,_RPE;_ribulose-phosphate_3-epimerase_	EC:5.1.3.1	NA	NA	NA	NA	NA
1694	09100_Metabolism	09102_Energy_metabolism	00710_Carbon_fixation_in_photosynthetic_organisms_	PATH:ko00710	K11214	SHPK;_sedoheptulokinase_	EC:2.7.1.14	NA	NA	NA	NA	NA
1695	09100_Metabolism	09102_Energy_metabolism	00710_Carbon_fixation_in_photosynthetic_organisms_	PATH:ko00710	K01595	ppc;_phosphoenolpyruvate_carboxylase_	EC:4.1.1.31	NA	NA	NA	NA	NA
1696	09100_Metabolism	09102_Energy_metabolism	00710_Carbon_fixation_in_photosynthetic_organisms_	PATH:ko00710	K14454	GOT1;_aspartate_aminotransferase,_cytoplasmic_	EC:2.6.1.1	NA	NA	NA	NA	NA
1697	09100_Metabolism	09102_Energy_metabolism	00710_Carbon_fixation_in_photosynthetic_organisms_	PATH:ko00710	K01610	E4.1.1.49,_pckA;_phosphoenolpyruvate_carboxykinase_(ATP)_	EC:4.1.1.49	NA	NA	NA	NA	NA
1698	09100_Metabolism	09102_Energy_metabolism	00710_Carbon_fixation_in_photosynthetic_organisms_	PATH:ko00710	K00814	GPT,_ALT;_alanine_transaminase_	EC:2.6.1.2	NA	NA	NA	NA	NA
1699	09100_Metabolism	09102_Energy_metabolism	00710_Carbon_fixation_in_photosynthetic_organisms_	PATH:ko00710	K14272	GGAT;_glutamate--glyoxylate_aminotransferase_	EC:2.6.1.4	EC:2.6.1.2	EC:2.6.1.44	NA	NA	NA
1700	09100_Metabolism	09102_Energy_metabolism	00710_Carbon_fixation_in_photosynthetic_organisms_	PATH:ko00710	K01006	ppdK;_pyruvate,_orthophosphate_dikinase_	EC:2.7.9.1	NA	NA	NA	NA	NA
1701	09100_Metabolism	09102_Energy_metabolism	00710_Carbon_fixation_in_photosynthetic_organisms_	PATH:ko00710	K00029	E1.1.1.40,_maeB;_malate_dehydrogenase_(oxaloacetate-decarboxylating)(NADP+)_	EC:1.1.1.40	NA	NA	NA	NA	NA
1702	09100_Metabolism	09102_Energy_metabolism	00710_Carbon_fixation_in_photosynthetic_organisms_	PATH:ko00710	K00051	E1.1.1.82;_malate_dehydrogenase_(NADP+)_	EC:1.1.1.82	NA	NA	NA	NA	NA
1703	09100_Metabolism	09102_Energy_metabolism	00710_Carbon_fixation_in_photosynthetic_organisms_	PATH:ko00710	K14455	GOT2;_aspartate_aminotransferase,_mitochondrial_	EC:2.6.1.1	NA	NA	NA	NA	NA
1704	09100_Metabolism	09102_Energy_metabolism	00710_Carbon_fixation_in_photosynthetic_organisms_	PATH:ko00710	K00025	MDH1;_malate_dehydrogenase_	EC:1.1.1.37	NA	NA	NA	NA	NA
1705	09100_Metabolism	09102_Energy_metabolism	00710_Carbon_fixation_in_photosynthetic_organisms_	PATH:ko00710	K00026	MDH2;_malate_dehydrogenase_	EC:1.1.1.37	NA	NA	NA	NA	NA
1706	09100_Metabolism	09102_Energy_metabolism	00710_Carbon_fixation_in_photosynthetic_organisms_	PATH:ko00710	K00024	mdh;_malate_dehydrogenase_	EC:1.1.1.37	NA	NA	NA	NA	NA
1707	09100_Metabolism	09102_Energy_metabolism	00710_Carbon_fixation_in_photosynthetic_organisms_	PATH:ko00710	K00028	E1.1.1.39;_malate_dehydrogenase_(decarboxylating)_	EC:1.1.1.39	NA	NA	NA	NA	NA
1708	09100_Metabolism	09102_Energy_metabolism	00720_Carbon_fixation_pathways_in_prokaryotes_	PATH:ko00720	K00169	porA;_pyruvate_ferredoxin_oxidoreductase_alpha_subunit_	EC:1.2.7.1	NA	NA	NA	NA	NA
1709	09100_Metabolism	09102_Energy_metabolism	00720_Carbon_fixation_pathways_in_prokaryotes_	PATH:ko00720	K00170	porB;_pyruvate_ferredoxin_oxidoreductase_beta_subunit_	EC:1.2.7.1	NA	NA	NA	NA	NA
1710	09100_Metabolism	09102_Energy_metabolism	00720_Carbon_fixation_pathways_in_prokaryotes_	PATH:ko00720	K00172	porC,_porG;_pyruvate_ferredoxin_oxidoreductase_gamma_subunit_	EC:1.2.7.1	NA	NA	NA	NA	NA
1711	09100_Metabolism	09102_Energy_metabolism	00720_Carbon_fixation_pathways_in_prokaryotes_	PATH:ko00720	K00189	vorG,_porG;_2-oxoisovalerate/pyruvate_ferredoxin_oxidoreductase_gamma_subunit_	EC:1.2.7.7	EC:1.2.7.1	NA	NA	NA	NA
1712	09100_Metabolism	09102_Energy_metabolism	00720_Carbon_fixation_pathways_in_prokaryotes_	PATH:ko00720	K00171	porD;_pyruvate_ferredoxin_oxidoreductase_delta_subunit_	EC:1.2.7.1	NA	NA	NA	NA	NA
1713	09100_Metabolism	09102_Energy_metabolism	00720_Carbon_fixation_pathways_in_prokaryotes_	PATH:ko00720	K03737	por,_nifJ;_pyruvate-ferredoxin/flavodoxin_oxidoreductase_	EC:1.2.7.1	EC:1.2.7.-	NA	NA	NA	NA
1714	09100_Metabolism	09102_Energy_metabolism	00720_Carbon_fixation_pathways_in_prokaryotes_	PATH:ko00720	K01007	pps,_ppsA;_pyruvate,_water_dikinase_	EC:2.7.9.2	NA	NA	NA	NA	NA
1715	09100_Metabolism	09102_Energy_metabolism	00720_Carbon_fixation_pathways_in_prokaryotes_	PATH:ko00720	K01006	ppdK;_pyruvate,_orthophosphate_dikinase_	EC:2.7.9.1	NA	NA	NA	NA	NA
1716	09100_Metabolism	09102_Energy_metabolism	00720_Carbon_fixation_pathways_in_prokaryotes_	PATH:ko00720	K01595	ppc;_phosphoenolpyruvate_carboxylase_	EC:4.1.1.31	NA	NA	NA	NA	NA
1717	09100_Metabolism	09102_Energy_metabolism	00720_Carbon_fixation_pathways_in_prokaryotes_	PATH:ko00720	K01958	PC,_pyc;_pyruvate_carboxylase_	EC:6.4.1.1	NA	NA	NA	NA	NA
1718	09100_Metabolism	09102_Energy_metabolism	00720_Carbon_fixation_pathways_in_prokaryotes_	PATH:ko00720	K01959	pycA;_pyruvate_carboxylase_subunit_A_	EC:6.4.1.1	NA	NA	NA	NA	NA
1719	09100_Metabolism	09102_Energy_metabolism	00720_Carbon_fixation_pathways_in_prokaryotes_	PATH:ko00720	K01960	pycB;_pyruvate_carboxylase_subunit_B_	EC:6.4.1.1	NA	NA	NA	NA	NA
1720	09100_Metabolism	09102_Energy_metabolism	00720_Carbon_fixation_pathways_in_prokaryotes_	PATH:ko00720	K00024	mdh;_malate_dehydrogenase_	EC:1.1.1.37	NA	NA	NA	NA	NA
1721	09100_Metabolism	09102_Energy_metabolism	00720_Carbon_fixation_pathways_in_prokaryotes_	PATH:ko00720	K01676	E4.2.1.2A,_fumA,_fumB;_fumarate_hydratase,_class_I_	EC:4.2.1.2	NA	NA	NA	NA	NA
1722	09100_Metabolism	09102_Energy_metabolism	00720_Carbon_fixation_pathways_in_prokaryotes_	PATH:ko00720	K01677	E4.2.1.2AA,_fumA;_fumarate_hydratase_subunit_alpha_	EC:4.2.1.2	NA	NA	NA	NA	NA
1723	09100_Metabolism	09102_Energy_metabolism	00720_Carbon_fixation_pathways_in_prokaryotes_	PATH:ko00720	K01678	E4.2.1.2AB,_fumB;_fumarate_hydratase_subunit_beta_	EC:4.2.1.2	NA	NA	NA	NA	NA
1724	09100_Metabolism	09102_Energy_metabolism	00720_Carbon_fixation_pathways_in_prokaryotes_	PATH:ko00720	K01679	E4.2.1.2B,_fumC,_FH;_fumarate_hydratase,_class_II_	EC:4.2.1.2	NA	NA	NA	NA	NA
1725	09100_Metabolism	09102_Energy_metabolism	00720_Carbon_fixation_pathways_in_prokaryotes_	PATH:ko00720	K01675	fumD;_fumarate_hydratase_D_	EC:4.2.1.2	NA	NA	NA	NA	NA
1726	09100_Metabolism	09102_Energy_metabolism	00720_Carbon_fixation_pathways_in_prokaryotes_	PATH:ko00720	K01774	fumE;_fumarate_hydratase_E_	EC:4.2.1.2	NA	NA	NA	NA	NA
1727	09100_Metabolism	09102_Energy_metabolism	00720_Carbon_fixation_pathways_in_prokaryotes_	PATH:ko00720	K00239	sdhA,_frdA;_succinate_dehydrogenase_/_fumarate_reductase,_flavoprotein_subunit_	EC:1.3.5.1	EC:1.3.5.4	NA	NA	NA	NA
1728	09100_Metabolism	09102_Energy_metabolism	00720_Carbon_fixation_pathways_in_prokaryotes_	PATH:ko00720	K00240	sdhB,_frdB;_succinate_dehydrogenase_/_fumarate_reductase,_iron-sulfur_subunit_	EC:1.3.5.1	EC:1.3.5.4	NA	NA	NA	NA
1729	09100_Metabolism	09102_Energy_metabolism	00720_Carbon_fixation_pathways_in_prokaryotes_	PATH:ko00720	K00241	sdhC,_frdC;_succinate_dehydrogenase_/_fumarate_reductase,_cytochrome_b_subunit	non_defined_EC	NA	NA	NA	NA	NA
1730	09100_Metabolism	09102_Energy_metabolism	00720_Carbon_fixation_pathways_in_prokaryotes_	PATH:ko00720	K00242	sdhD,_frdD;_succinate_dehydrogenase_/_fumarate_reductase,_membrane_anchor_subunit	non_defined_EC	NA	NA	NA	NA	NA
1731	09100_Metabolism	09102_Energy_metabolism	00720_Carbon_fixation_pathways_in_prokaryotes_	PATH:ko00720	K18859	sdhD,_frdD;_succinate_dehydrogenase_/_fumarate_reductase,_subunit_D	non_defined_EC	NA	NA	NA	NA	NA
1732	09100_Metabolism	09102_Energy_metabolism	00720_Carbon_fixation_pathways_in_prokaryotes_	PATH:ko00720	K18860	sdhD,_frdD;_putative_succinate_dehydrogenase_/_fumarate_reductase,_subunit_D	non_defined_EC	NA	NA	NA	NA	NA
1733	09100_Metabolism	09102_Energy_metabolism	00720_Carbon_fixation_pathways_in_prokaryotes_	PATH:ko00720	K00244	frdA;_fumarate_reductase_flavoprotein_subunit_	EC:1.3.5.4	NA	NA	NA	NA	NA
1734	09100_Metabolism	09102_Energy_metabolism	00720_Carbon_fixation_pathways_in_prokaryotes_	PATH:ko00720	K00245	frdB;_fumarate_reductase_iron-sulfur_subunit_	EC:1.3.5.4	NA	NA	NA	NA	NA
1735	09100_Metabolism	09102_Energy_metabolism	00720_Carbon_fixation_pathways_in_prokaryotes_	PATH:ko00720	K00246	frdC;_fumarate_reductase_subunit_C	non_defined_EC	NA	NA	NA	NA	NA
1736	09100_Metabolism	09102_Energy_metabolism	00720_Carbon_fixation_pathways_in_prokaryotes_	PATH:ko00720	K00247	frdD;_fumarate_reductase_subunit_D	non_defined_EC	NA	NA	NA	NA	NA
1737	09100_Metabolism	09102_Energy_metabolism	00720_Carbon_fixation_pathways_in_prokaryotes_	PATH:ko00720	K18556	frdA;_NADH-dependent_fumarate_reductase_subunit_A_	EC:1.3.1.6	NA	NA	NA	NA	NA
1738	09100_Metabolism	09102_Energy_metabolism	00720_Carbon_fixation_pathways_in_prokaryotes_	PATH:ko00720	K18557	frdB;_NADH-dependent_fumarate_reductase_subunit_B_	EC:1.3.1.6	NA	NA	NA	NA	NA
1739	09100_Metabolism	09102_Energy_metabolism	00720_Carbon_fixation_pathways_in_prokaryotes_	PATH:ko00720	K18558	frdC;_NADH-dependent_fumarate_reductase_subunit_C	non_defined_EC	NA	NA	NA	NA	NA
1740	09100_Metabolism	09102_Energy_metabolism	00720_Carbon_fixation_pathways_in_prokaryotes_	PATH:ko00720	K18559	frdD;_NADH-dependent_fumarate_reductase_subunit_D	non_defined_EC	NA	NA	NA	NA	NA
1741	09100_Metabolism	09102_Energy_metabolism	00720_Carbon_fixation_pathways_in_prokaryotes_	PATH:ko00720	K18560	frdE;_NADH-dependent_fumarate_reductase_subunit_E	non_defined_EC	NA	NA	NA	NA	NA
1742	09100_Metabolism	09102_Energy_metabolism	00720_Carbon_fixation_pathways_in_prokaryotes_	PATH:ko00720	K18209	tfrA;_fumarate_reductase_(CoM/CoB)_subunit_A_	EC:1.3.4.1	NA	NA	NA	NA	NA
1743	09100_Metabolism	09102_Energy_metabolism	00720_Carbon_fixation_pathways_in_prokaryotes_	PATH:ko00720	K18210	tfrB;_fumarate_reductase_(CoM/CoB)_subunit_B_	EC:1.3.4.1	NA	NA	NA	NA	NA
1744	09100_Metabolism	09102_Energy_metabolism	00720_Carbon_fixation_pathways_in_prokaryotes_	PATH:ko00720	K01902	sucD;_succinyl-CoA_synthetase_alpha_subunit_	EC:6.2.1.5	NA	NA	NA	NA	NA
1745	09100_Metabolism	09102_Energy_metabolism	00720_Carbon_fixation_pathways_in_prokaryotes_	PATH:ko00720	K01903	sucC;_succinyl-CoA_synthetase_beta_subunit_	EC:6.2.1.5	NA	NA	NA	NA	NA
1746	09100_Metabolism	09102_Energy_metabolism	00720_Carbon_fixation_pathways_in_prokaryotes_	PATH:ko00720	K15038	K15038;_succinyl-CoA_reductase_	EC:1.2.1.76	NA	NA	NA	NA	NA
1747	09100_Metabolism	09102_Energy_metabolism	00720_Carbon_fixation_pathways_in_prokaryotes_	PATH:ko00720	K14465	K14465;_succinate_semialdehyde_reductase_(NADPH)_	EC:1.1.1.-	NA	NA	NA	NA	NA
1748	09100_Metabolism	09102_Energy_metabolism	00720_Carbon_fixation_pathways_in_prokaryotes_	PATH:ko00720	K14466	K14466;_4-hydroxybutyrate---CoA_ligase_(AMP-forming)_	EC:6.2.1.40	NA	NA	NA	NA	NA
1749	09100_Metabolism	09102_Energy_metabolism	00720_Carbon_fixation_pathways_in_prokaryotes_	PATH:ko00720	K14467	4hbl;_4-hydroxybutyrate---CoA_ligase_(AMP-forming)_	EC:6.2.1.40	NA	NA	NA	NA	NA
1750	09100_Metabolism	09102_Energy_metabolism	00720_Carbon_fixation_pathways_in_prokaryotes_	PATH:ko00720	K18861	K18861;_4-hydroxybutyrate---CoA_ligase_(AMP-forming)_	EC:6.2.1.40	NA	NA	NA	NA	NA
1751	09100_Metabolism	09102_Energy_metabolism	00720_Carbon_fixation_pathways_in_prokaryotes_	PATH:ko00720	K18593	E6.2.1.56;_4-hydroxybutyrate---CoA_ligase_(ADP-forming)_	EC:6.2.1.56	NA	NA	NA	NA	NA
1752	09100_Metabolism	09102_Energy_metabolism	00720_Carbon_fixation_pathways_in_prokaryotes_	PATH:ko00720	K14534	abfD;_4-hydroxybutyryl-CoA_dehydratase_/_vinylacetyl-CoA-Delta-isomerase_	EC:4.2.1.120	EC:5.3.3.3	NA	NA	NA	NA
1753	09100_Metabolism	09102_Energy_metabolism	00720_Carbon_fixation_pathways_in_prokaryotes_	PATH:ko00720	K15016	K15016;_enoyl-CoA_hydratase_/_3-hydroxyacyl-CoA_dehydrogenase_	EC:4.2.1.17	EC:1.1.1.35	NA	NA	NA	NA
1754	09100_Metabolism	09102_Energy_metabolism	00720_Carbon_fixation_pathways_in_prokaryotes_	PATH:ko00720	K00626	ACAT,_atoB;_acetyl-CoA_C-acetyltransferase_	EC:2.3.1.9	NA	NA	NA	NA	NA
1755	09100_Metabolism	09102_Energy_metabolism	00720_Carbon_fixation_pathways_in_prokaryotes_	PATH:ko00720	K00174	korA,_oorA,_oforA;_2-oxoglutarate/2-oxoacid_ferredoxin_oxidoreductase_subunit_alpha_	EC:1.2.7.3	EC:1.2.7.11	NA	NA	NA	NA
1756	09100_Metabolism	09102_Energy_metabolism	00720_Carbon_fixation_pathways_in_prokaryotes_	PATH:ko00720	K00175	korB,_oorB,_oforB;_2-oxoglutarate/2-oxoacid_ferredoxin_oxidoreductase_subunit_beta_	EC:1.2.7.3	EC:1.2.7.11	NA	NA	NA	NA
1757	09100_Metabolism	09102_Energy_metabolism	00720_Carbon_fixation_pathways_in_prokaryotes_	PATH:ko00720	K00177	korC,_oorC;_2-oxoglutarate_ferredoxin_oxidoreductase_subunit_gamma_	EC:1.2.7.3	NA	NA	NA	NA	NA
1758	09100_Metabolism	09102_Energy_metabolism	00720_Carbon_fixation_pathways_in_prokaryotes_	PATH:ko00720	K00176	korD,_oorD;_2-oxoglutarate_ferredoxin_oxidoreductase_subunit_delta_	EC:1.2.7.3	NA	NA	NA	NA	NA
1759	09100_Metabolism	09102_Energy_metabolism	00720_Carbon_fixation_pathways_in_prokaryotes_	PATH:ko00720	K00031	IDH1,_IDH2,_icd;_isocitrate_dehydrogenase_	EC:1.1.1.42	NA	NA	NA	NA	NA
1760	09100_Metabolism	09102_Energy_metabolism	00720_Carbon_fixation_pathways_in_prokaryotes_	PATH:ko00720	K01681	ACO,_acnA;_aconitate_hydratase_	EC:4.2.1.3	NA	NA	NA	NA	NA
1761	09100_Metabolism	09102_Energy_metabolism	00720_Carbon_fixation_pathways_in_prokaryotes_	PATH:ko00720	K01682	acnB;_aconitate_hydratase_2_/_2-methylisocitrate_dehydratase_	EC:4.2.1.3	EC:4.2.1.99	NA	NA	NA	NA
1762	09100_Metabolism	09102_Energy_metabolism	00720_Carbon_fixation_pathways_in_prokaryotes_	PATH:ko00720	K01648	ACLY;_ATP_citrate_(pro-S)-lyase_	EC:2.3.3.8	NA	NA	NA	NA	NA
1763	09100_Metabolism	09102_Energy_metabolism	00720_Carbon_fixation_pathways_in_prokaryotes_	PATH:ko00720	K15230	aclA;_ATP-citrate_lyase_alpha-subunit_	EC:2.3.3.8	NA	NA	NA	NA	NA
1764	09100_Metabolism	09102_Energy_metabolism	00720_Carbon_fixation_pathways_in_prokaryotes_	PATH:ko00720	K15231	aclB;_ATP-citrate_lyase_beta-subunit_	EC:2.3.3.8	NA	NA	NA	NA	NA
1765	09100_Metabolism	09102_Energy_metabolism	00720_Carbon_fixation_pathways_in_prokaryotes_	PATH:ko00720	K15232	ccsA;_citryl-CoA_synthetase_large_subunit_	EC:6.2.1.18	NA	NA	NA	NA	NA
1766	09100_Metabolism	09102_Energy_metabolism	00720_Carbon_fixation_pathways_in_prokaryotes_	PATH:ko00720	K15233	ccsB;_citryl-CoA_synthetase_small_subunit	non_defined_EC	NA	NA	NA	NA	NA
1767	09100_Metabolism	09102_Energy_metabolism	00720_Carbon_fixation_pathways_in_prokaryotes_	PATH:ko00720	K15234	ccl;_citryl-CoA_lyase_	EC:4.1.3.34	NA	NA	NA	NA	NA
1768	09100_Metabolism	09102_Energy_metabolism	00720_Carbon_fixation_pathways_in_prokaryotes_	PATH:ko00720	K01962	accA;_acetyl-CoA_carboxylase_carboxyl_transferase_subunit_alpha_	EC:6.4.1.2	EC:2.1.3.15	NA	NA	NA	NA
1769	09100_Metabolism	09102_Energy_metabolism	00720_Carbon_fixation_pathways_in_prokaryotes_	PATH:ko00720	K02160	accB,_bccP;_acetyl-CoA_carboxylase_biotin_carboxyl_carrier_protein	non_defined_EC	NA	NA	NA	NA	NA
1770	09100_Metabolism	09102_Energy_metabolism	00720_Carbon_fixation_pathways_in_prokaryotes_	PATH:ko00720	K01961	accC;_acetyl-CoA_carboxylase,_biotin_carboxylase_subunit_	EC:6.4.1.2	EC:6.3.4.14	NA	NA	NA	NA
1771	09100_Metabolism	09102_Energy_metabolism	00720_Carbon_fixation_pathways_in_prokaryotes_	PATH:ko00720	K01963	accD;_acetyl-CoA_carboxylase_carboxyl_transferase_subunit_beta_	EC:6.4.1.2	EC:2.1.3.15	NA	NA	NA	NA
1772	09100_Metabolism	09102_Energy_metabolism	00720_Carbon_fixation_pathways_in_prokaryotes_	PATH:ko00720	K01964	K01964;_acetyl-CoA/propionyl-CoA_carboxylase_	EC:6.4.1.2	EC:6.4.1.3	NA	NA	NA	NA
1773	09100_Metabolism	09102_Energy_metabolism	00720_Carbon_fixation_pathways_in_prokaryotes_	PATH:ko00720	K18603	K18603;_acetyl-CoA/propionyl-CoA_carboxylase_	EC:6.4.1.2	EC:6.4.1.3	NA	NA	NA	NA
1774	09100_Metabolism	09102_Energy_metabolism	00720_Carbon_fixation_pathways_in_prokaryotes_	PATH:ko00720	K15036	K15036;_acetyl-CoA/propionyl-CoA_carboxylase_	EC:6.4.1.2	EC:6.4.1.3	EC:2.1.3.15	NA	NA	NA
1775	09100_Metabolism	09102_Energy_metabolism	00720_Carbon_fixation_pathways_in_prokaryotes_	PATH:ko00720	K18604	K18604;_acetyl-CoA/propionyl-CoA_carboxylase_	EC:6.4.1.2	EC:6.4.1.3	EC:2.1.3.15	NA	NA	NA
1776	09100_Metabolism	09102_Energy_metabolism	00720_Carbon_fixation_pathways_in_prokaryotes_	PATH:ko00720	K15037	K15037;_biotin_carboxyl_carrier_protein	non_defined_EC	NA	NA	NA	NA	NA
1777	09100_Metabolism	09102_Energy_metabolism	00720_Carbon_fixation_pathways_in_prokaryotes_	PATH:ko00720	K18605	K18605;_biotin_carboxyl_carrier_protein	non_defined_EC	NA	NA	NA	NA	NA
1778	09100_Metabolism	09102_Energy_metabolism	00720_Carbon_fixation_pathways_in_prokaryotes_	PATH:ko00720	K14468	mcr;_malonyl-CoA_reductase_/_3-hydroxypropionate_dehydrogenase_(NADP+)_	EC:1.2.1.75	EC:1.1.1.298	NA	NA	NA	NA
1779	09100_Metabolism	09102_Energy_metabolism	00720_Carbon_fixation_pathways_in_prokaryotes_	PATH:ko00720	K15017	K15017;_malonyl-CoA/succinyl-CoA_reductase_(NADPH)_	EC:1.2.1.75	EC:1.2.1.76	NA	NA	NA	NA
1780	09100_Metabolism	09102_Energy_metabolism	00720_Carbon_fixation_pathways_in_prokaryotes_	PATH:ko00720	K15039	K15039;_3-hydroxypropionate_dehydrogenase_(NADP+)_	EC:1.1.1.298	NA	NA	NA	NA	NA
1781	09100_Metabolism	09102_Energy_metabolism	00720_Carbon_fixation_pathways_in_prokaryotes_	PATH:ko00720	K18602	K18602;_malonic_semialdehyde_reductase_	EC:1.1.1.-	NA	NA	NA	NA	NA
1782	09100_Metabolism	09102_Energy_metabolism	00720_Carbon_fixation_pathways_in_prokaryotes_	PATH:ko00720	K14469	K14469;_acrylyl-CoA_reductase_(NADPH)_/_3-hydroxypropionyl-CoA_dehydratase_/_3-hydroxypropionyl-CoA_synthetase_	EC:1.3.1.84	EC:4.2.1.116	EC:6.2.1.36	NA	NA	NA
1783	09100_Metabolism	09102_Energy_metabolism	00720_Carbon_fixation_pathways_in_prokaryotes_	PATH:ko00720	K15018	K15018;_3-hydroxypropionyl-coenzyme_A_synthetase_	EC:6.2.1.36	NA	NA	NA	NA	NA
1784	09100_Metabolism	09102_Energy_metabolism	00720_Carbon_fixation_pathways_in_prokaryotes_	PATH:ko00720	K18594	K18594;_3-hydroxypropionyl-CoA_synthetase_(ADP-forming)_	EC:6.2.1.-	NA	NA	NA	NA	NA
1785	09100_Metabolism	09102_Energy_metabolism	00720_Carbon_fixation_pathways_in_prokaryotes_	PATH:ko00720	K15019	K15019;_3-hydroxypropionyl-coenzyme_A_dehydratase_	EC:4.2.1.116	NA	NA	NA	NA	NA
1786	09100_Metabolism	09102_Energy_metabolism	00720_Carbon_fixation_pathways_in_prokaryotes_	PATH:ko00720	K15020	K15020;_acryloyl-coenzyme_A_reductase_	EC:1.3.1.84	NA	NA	NA	NA	NA
1787	09100_Metabolism	09102_Energy_metabolism	00720_Carbon_fixation_pathways_in_prokaryotes_	PATH:ko00720	K08691	mcl;_malyl-CoA/(S)-citramalyl-CoA_lyase_	EC:4.1.3.24	EC:4.1.3.25	NA	NA	NA	NA
1788	09100_Metabolism	09102_Energy_metabolism	00720_Carbon_fixation_pathways_in_prokaryotes_	PATH:ko00720	K14449	mch,_mcd;_2-methylfumaryl-CoA_hydratase_	EC:4.2.1.148	NA	NA	NA	NA	NA
1789	09100_Metabolism	09102_Energy_metabolism	00720_Carbon_fixation_pathways_in_prokaryotes_	PATH:ko00720	K14470	mct;_2-methylfumaryl-CoA_isomerase_	EC:5.4.1.3	NA	NA	NA	NA	NA
1790	09100_Metabolism	09102_Energy_metabolism	00720_Carbon_fixation_pathways_in_prokaryotes_	PATH:ko00720	K09709	meh;_3-methylfumaryl-CoA_hydratase_	EC:4.2.1.153	NA	NA	NA	NA	NA
1791	09100_Metabolism	09102_Energy_metabolism	00720_Carbon_fixation_pathways_in_prokaryotes_	PATH:ko00720	K15052	K15052;_propionyl-CoA_carboxylase_	EC:6.4.1.3	EC:2.1.3.15	NA	NA	NA	NA
1792	09100_Metabolism	09102_Energy_metabolism	00720_Carbon_fixation_pathways_in_prokaryotes_	PATH:ko00720	K05606	MCEE,_epi;_methylmalonyl-CoA/ethylmalonyl-CoA_epimerase_	EC:5.1.99.1	NA	NA	NA	NA	NA
1793	09100_Metabolism	09102_Energy_metabolism	00720_Carbon_fixation_pathways_in_prokaryotes_	PATH:ko00720	K01847	MUT;_methylmalonyl-CoA_mutase_	EC:5.4.99.2	NA	NA	NA	NA	NA
1794	09100_Metabolism	09102_Energy_metabolism	00720_Carbon_fixation_pathways_in_prokaryotes_	PATH:ko00720	K01848	E5.4.99.2A,_mcmA1;_methylmalonyl-CoA_mutase,_N-terminal_domain_	EC:5.4.99.2	NA	NA	NA	NA	NA
1795	09100_Metabolism	09102_Energy_metabolism	00720_Carbon_fixation_pathways_in_prokaryotes_	PATH:ko00720	K01849	E5.4.99.2B,_mcmA2;_methylmalonyl-CoA_mutase,_C-terminal_domain_	EC:5.4.99.2	NA	NA	NA	NA	NA
1796	09100_Metabolism	09102_Energy_metabolism	00720_Carbon_fixation_pathways_in_prokaryotes_	PATH:ko00720	K14471	smtA1;_succinyl-CoA:(S)-malate_CoA-transferase_subunit_A_	EC:2.8.3.22	NA	NA	NA	NA	NA
1797	09100_Metabolism	09102_Energy_metabolism	00720_Carbon_fixation_pathways_in_prokaryotes_	PATH:ko00720	K14472	smtB;_succinyl-CoA:(S)-malate_CoA-transferase_subunit_B_	EC:2.8.3.22	NA	NA	NA	NA	NA
1798	09100_Metabolism	09102_Energy_metabolism	00720_Carbon_fixation_pathways_in_prokaryotes_	PATH:ko00720	K05299	fdhA;_formate_dehydrogenase_(NADP+)_alpha_subunit_	EC:1.17.1.10	NA	NA	NA	NA	NA
1799	09100_Metabolism	09102_Energy_metabolism	00720_Carbon_fixation_pathways_in_prokaryotes_	PATH:ko00720	K15022	fdhB;_formate_dehydrogenase_(NADP+)_beta_subunit_	EC:1.17.1.10	NA	NA	NA	NA	NA
1800	09100_Metabolism	09102_Energy_metabolism	00720_Carbon_fixation_pathways_in_prokaryotes_	PATH:ko00720	K01938	fhs;_formate--tetrahydrofolate_ligase_	EC:6.3.4.3	NA	NA	NA	NA	NA
1801	09100_Metabolism	09102_Energy_metabolism	00720_Carbon_fixation_pathways_in_prokaryotes_	PATH:ko00720	K01491	folD;_methylenetetrahydrofolate_dehydrogenase_(NADP+)_/_methenyltetrahydrofolate_cyclohydrolase_	EC:1.5.1.5	EC:3.5.4.9	NA	NA	NA	NA
1802	09100_Metabolism	09102_Energy_metabolism	00720_Carbon_fixation_pathways_in_prokaryotes_	PATH:ko00720	K00297	metF,_MTHFR;_methylenetetrahydrofolate_reductase_(NADPH)_	EC:1.5.1.20	NA	NA	NA	NA	NA
1803	09100_Metabolism	09102_Energy_metabolism	00720_Carbon_fixation_pathways_in_prokaryotes_	PATH:ko00720	K15023	acsE;_5-methyltetrahydrofolate_corrinoid/iron_sulfur_protein_methyltransferase_	EC:2.1.1.258	NA	NA	NA	NA	NA
1804	09100_Metabolism	09102_Energy_metabolism	00720_Carbon_fixation_pathways_in_prokaryotes_	PATH:ko00720	K00198	cooS,_acsA;_anaerobic_carbon-monoxide_dehydrogenase_catalytic_subunit_	EC:1.2.7.4	NA	NA	NA	NA	NA
1805	09100_Metabolism	09102_Energy_metabolism	00720_Carbon_fixation_pathways_in_prokaryotes_	PATH:ko00720	K00196	cooF;_anaerobic_carbon-monoxide_dehydrogenase_iron_sulfur_subunit	non_defined_EC	NA	NA	NA	NA	NA
1806	09100_Metabolism	09102_Energy_metabolism	00720_Carbon_fixation_pathways_in_prokaryotes_	PATH:ko00720	K14138	acsB;_acetyl-CoA_synthase_	EC:2.3.1.169	NA	NA	NA	NA	NA
1807	09100_Metabolism	09102_Energy_metabolism	00720_Carbon_fixation_pathways_in_prokaryotes_	PATH:ko00720	K00197	cdhE,_acsC;_acetyl-CoA_decarbonylase/synthase,_CODH/ACS_complex_subunit_gamma_	EC:2.1.1.245	NA	NA	NA	NA	NA
1808	09100_Metabolism	09102_Energy_metabolism	00720_Carbon_fixation_pathways_in_prokaryotes_	PATH:ko00720	K00194	cdhD,_acsD;_acetyl-CoA_decarbonylase/synthase,_CODH/ACS_complex_subunit_delta_	EC:2.1.1.245	NA	NA	NA	NA	NA
1809	09100_Metabolism	09102_Energy_metabolism	00720_Carbon_fixation_pathways_in_prokaryotes_	PATH:ko00720	K00625	E2.3.1.8,_pta;_phosphate_acetyltransferase_	EC:2.3.1.8	NA	NA	NA	NA	NA
1810	09100_Metabolism	09102_Energy_metabolism	00720_Carbon_fixation_pathways_in_prokaryotes_	PATH:ko00720	K13788	pta;_phosphate_acetyltransferase_	EC:2.3.1.8	NA	NA	NA	NA	NA
1811	09100_Metabolism	09102_Energy_metabolism	00720_Carbon_fixation_pathways_in_prokaryotes_	PATH:ko00720	K15024	K15024;_putative_phosphotransacetylase_	EC:2.3.1.8	NA	NA	NA	NA	NA
1812	09100_Metabolism	09102_Energy_metabolism	00720_Carbon_fixation_pathways_in_prokaryotes_	PATH:ko00720	K00925	ackA;_acetate_kinase_	EC:2.7.2.1	NA	NA	NA	NA	NA
1813	09100_Metabolism	09102_Energy_metabolism	00720_Carbon_fixation_pathways_in_prokaryotes_	PATH:ko00720	K01895	ACSS1_2,_acs;_acetyl-CoA_synthetase_	EC:6.2.1.1	NA	NA	NA	NA	NA
1814	09100_Metabolism	09102_Energy_metabolism	00680_Methane_metabolism_	PATH:ko00680	K16157	mmoX;_methane_monooxygenase_component_A_alpha_chain_	EC:1.14.13.25	NA	NA	NA	NA	NA
1815	09100_Metabolism	09102_Energy_metabolism	00680_Methane_metabolism_	PATH:ko00680	K16158	mmoY;_methane_monooxygenase_component_A_beta_chain_	EC:1.14.13.25	NA	NA	NA	NA	NA
1816	09100_Metabolism	09102_Energy_metabolism	00680_Methane_metabolism_	PATH:ko00680	K16159	mmoZ;_methane_monooxygenase_component_A_gamma_chain_	EC:1.14.13.25	NA	NA	NA	NA	NA
1817	09100_Metabolism	09102_Energy_metabolism	00680_Methane_metabolism_	PATH:ko00680	K16160	mmoB;_methane_monooxygenase_regulatory_protein_B	non_defined_EC	NA	NA	NA	NA	NA
1818	09100_Metabolism	09102_Energy_metabolism	00680_Methane_metabolism_	PATH:ko00680	K16161	mmoC;_methane_monooxygenase_component_C_	EC:1.14.13.25	NA	NA	NA	NA	NA
1819	09100_Metabolism	09102_Energy_metabolism	00680_Methane_metabolism_	PATH:ko00680	K16162	mmoD;_methane_monooxygenase_component_D	non_defined_EC	NA	NA	NA	NA	NA
1820	09100_Metabolism	09102_Energy_metabolism	00680_Methane_metabolism_	PATH:ko00680	K10944	pmoA-amoA;_methane/ammonia_monooxygenase_subunit_A_	EC:1.14.18.3	EC:1.14.99.39	NA	NA	NA	NA
1821	09100_Metabolism	09102_Energy_metabolism	00680_Methane_metabolism_	PATH:ko00680	K10945	pmoB-amoB;_methane/ammonia_monooxygenase_subunit_B	non_defined_EC	NA	NA	NA	NA	NA
1822	09100_Metabolism	09102_Energy_metabolism	00680_Methane_metabolism_	PATH:ko00680	K10946	pmoC-amoC;_methane/ammonia_monooxygenase_subunit_C	non_defined_EC	NA	NA	NA	NA	NA
1823	09100_Metabolism	09102_Energy_metabolism	00680_Methane_metabolism_	PATH:ko00680	K14028	mdh1,_mxaF;_methanol_dehydrogenase_(cytochrome_c)_subunit_1_	EC:1.1.2.7	NA	NA	NA	NA	NA
1824	09100_Metabolism	09102_Energy_metabolism	00680_Methane_metabolism_	PATH:ko00680	K16254	mxaJ;_mxaJ_protein	non_defined_EC	NA	NA	NA	NA	NA
1825	09100_Metabolism	09102_Energy_metabolism	00680_Methane_metabolism_	PATH:ko00680	K16255	mxaG;_cytochrome_c-L	non_defined_EC	NA	NA	NA	NA	NA
1826	09100_Metabolism	09102_Energy_metabolism	00680_Methane_metabolism_	PATH:ko00680	K14029	mdh2,_mxaI;_methanol_dehydrogenase_(cytochrome_c)_subunit_2_	EC:1.1.2.7	NA	NA	NA	NA	NA
1827	09100_Metabolism	09102_Energy_metabolism	00680_Methane_metabolism_	PATH:ko00680	K16256	mxaA;_mxaA_protein	non_defined_EC	NA	NA	NA	NA	NA
1828	09100_Metabolism	09102_Energy_metabolism	00680_Methane_metabolism_	PATH:ko00680	K16257	mxaC;_mxaC_protein	non_defined_EC	NA	NA	NA	NA	NA
1829	09100_Metabolism	09102_Energy_metabolism	00680_Methane_metabolism_	PATH:ko00680	K16258	mxaK;_mxaK_protein	non_defined_EC	NA	NA	NA	NA	NA
1830	09100_Metabolism	09102_Energy_metabolism	00680_Methane_metabolism_	PATH:ko00680	K16259	mxaL;_mxaL_protein	non_defined_EC	NA	NA	NA	NA	NA
1831	09100_Metabolism	09102_Energy_metabolism	00680_Methane_metabolism_	PATH:ko00680	K16260	mxaD;_mxaD_protein	non_defined_EC	NA	NA	NA	NA	NA
1832	09100_Metabolism	09102_Energy_metabolism	00680_Methane_metabolism_	PATH:ko00680	K23995	xoxF;_lanthanide-dependent_methanol_dehydrogenase_	EC:1.1.2.10	NA	NA	NA	NA	NA
1833	09100_Metabolism	09102_Energy_metabolism	00680_Methane_metabolism_	PATH:ko00680	K17066	MOX;_alcohol_oxidase_	EC:1.1.3.13	NA	NA	NA	NA	NA
1834	09100_Metabolism	09102_Energy_metabolism	00680_Methane_metabolism_	PATH:ko00680	K00093	mdh;_methanol_dehydrogenase_	EC:1.1.1.244	NA	NA	NA	NA	NA
1835	09100_Metabolism	09102_Energy_metabolism	00680_Methane_metabolism_	PATH:ko00680	K00148	fdhA;_glutathione-independent_formaldehyde_dehydrogenase_	EC:1.2.1.46	NA	NA	NA	NA	NA
1836	09100_Metabolism	09102_Energy_metabolism	00680_Methane_metabolism_	PATH:ko00680	K17067	mdo;_formaldehyde_dismutase_/_methanol_dehydrogenase_	EC:1.2.98.1	EC:1.1.99.37	NA	NA	NA	NA
1837	09100_Metabolism	09102_Energy_metabolism	00680_Methane_metabolism_	PATH:ko00680	K17068	fdm;_formaldehyde_dismutase_	EC:1.2.98.1	NA	NA	NA	NA	NA
1838	09100_Metabolism	09102_Energy_metabolism	00680_Methane_metabolism_	PATH:ko00680	K03396	gfa;_S-(hydroxymethyl)glutathione_synthase_	EC:4.4.1.22	NA	NA	NA	NA	NA
1839	09100_Metabolism	09102_Energy_metabolism	00680_Methane_metabolism_	PATH:ko00680	K00121	frmA,_ADH5,_adhC;_S-(hydroxymethyl)glutathione_dehydrogenase_/_alcohol_dehydrogenase_	EC:1.1.1.284	EC:1.1.1.1	NA	NA	NA	NA
1840	09100_Metabolism	09102_Energy_metabolism	00680_Methane_metabolism_	PATH:ko00680	K01070	frmB,_ESD,_fghA;_S-formylglutathione_hydrolase_	EC:3.1.2.12	NA	NA	NA	NA	NA
1841	09100_Metabolism	09102_Energy_metabolism	00680_Methane_metabolism_	PATH:ko00680	K00122	FDH;_formate_dehydrogenase_	EC:1.17.1.9	NA	NA	NA	NA	NA
1842	09100_Metabolism	09102_Energy_metabolism	00680_Methane_metabolism_	PATH:ko00680	K00123	fdoG,_fdhF,_fdwA;_formate_dehydrogenase_major_subunit_	EC:1.17.1.9	NA	NA	NA	NA	NA
1843	09100_Metabolism	09102_Energy_metabolism	00680_Methane_metabolism_	PATH:ko00680	K22515	fdwB;_formate_dehydrogenase_beta_subunit_	EC:1.17.1.9	NA	NA	NA	NA	NA
1844	09100_Metabolism	09102_Energy_metabolism	00680_Methane_metabolism_	PATH:ko00680	K00124	fdoH,_fdsB;_formate_dehydrogenase_iron-sulfur_subunit	non_defined_EC	NA	NA	NA	NA	NA
1845	09100_Metabolism	09102_Energy_metabolism	00680_Methane_metabolism_	PATH:ko00680	K00127	fdoI,_fdsG;_formate_dehydrogenase_subunit_gamma	non_defined_EC	NA	NA	NA	NA	NA
1846	09100_Metabolism	09102_Energy_metabolism	00680_Methane_metabolism_	PATH:ko00680	K00126	fdsD;_formate_dehydrogenase_subunit_delta_	EC:1.17.1.9	NA	NA	NA	NA	NA
1847	09100_Metabolism	09102_Energy_metabolism	00680_Methane_metabolism_	PATH:ko00680	K22516	fdhA;_formate_dehydrogenase_(coenzyme_F420)_alpha_subunit_	EC:1.17.98.3	EC:1.8.98.6	NA	NA	NA	NA
1848	09100_Metabolism	09102_Energy_metabolism	00680_Methane_metabolism_	PATH:ko00680	K00125	fdhB;_formate_dehydrogenase_(coenzyme_F420)_beta_subunit_	EC:1.17.98.3	EC:1.8.98.6	NA	NA	NA	NA
1849	09100_Metabolism	09102_Energy_metabolism	00680_Methane_metabolism_	PATH:ko00680	K05299	fdhA;_formate_dehydrogenase_(NADP+)_alpha_subunit_	EC:1.17.1.10	NA	NA	NA	NA	NA
1850	09100_Metabolism	09102_Energy_metabolism	00680_Methane_metabolism_	PATH:ko00680	K15022	fdhB;_formate_dehydrogenase_(NADP+)_beta_subunit_	EC:1.17.1.10	NA	NA	NA	NA	NA
1851	09100_Metabolism	09102_Energy_metabolism	00680_Methane_metabolism_	PATH:ko00680	K00192	cdhA;_anaerobic_carbon-monoxide_dehydrogenase,_CODH/ACS_complex_subunit_alpha_	EC:1.2.7.4	NA	NA	NA	NA	NA
1852	09100_Metabolism	09102_Energy_metabolism	00680_Methane_metabolism_	PATH:ko00680	K00195	cdhB;_anaerobic_carbon-monoxide_dehydrogenase,_CODH/ACS_complex_subunit_epsilon	non_defined_EC	NA	NA	NA	NA	NA
1853	09100_Metabolism	09102_Energy_metabolism	00680_Methane_metabolism_	PATH:ko00680	K00193	cdhC;_acetyl-CoA_decarbonylase/synthase,_CODH/ACS_complex_subunit_beta_	EC:2.3.1.169	NA	NA	NA	NA	NA
1854	09100_Metabolism	09102_Energy_metabolism	00680_Methane_metabolism_	PATH:ko00680	K00197	cdhE,_acsC;_acetyl-CoA_decarbonylase/synthase,_CODH/ACS_complex_subunit_gamma_	EC:2.1.1.245	NA	NA	NA	NA	NA
1855	09100_Metabolism	09102_Energy_metabolism	00680_Methane_metabolism_	PATH:ko00680	K00194	cdhD,_acsD;_acetyl-CoA_decarbonylase/synthase,_CODH/ACS_complex_subunit_delta_	EC:2.1.1.245	NA	NA	NA	NA	NA
1856	09100_Metabolism	09102_Energy_metabolism	00680_Methane_metabolism_	PATH:ko00680	K00198	cooS,_acsA;_anaerobic_carbon-monoxide_dehydrogenase_catalytic_subunit_	EC:1.2.7.4	NA	NA	NA	NA	NA
1857	09100_Metabolism	09102_Energy_metabolism	00680_Methane_metabolism_	PATH:ko00680	K00196	cooF;_anaerobic_carbon-monoxide_dehydrogenase_iron_sulfur_subunit	non_defined_EC	NA	NA	NA	NA	NA
1858	09100_Metabolism	09102_Energy_metabolism	00680_Methane_metabolism_	PATH:ko00680	K00600	glyA,_SHMT;_glycine_hydroxymethyltransferase_	EC:2.1.2.1	NA	NA	NA	NA	NA
1859	09100_Metabolism	09102_Energy_metabolism	00680_Methane_metabolism_	PATH:ko00680	K00830	AGXT;_alanine-glyoxylate_transaminase_/_serine-glyoxylate_transaminase_/_serine-pyruvate_transaminase_	EC:2.6.1.44	EC:2.6.1.45	EC:2.6.1.51	NA	NA	NA
1860	09100_Metabolism	09102_Energy_metabolism	00680_Methane_metabolism_	PATH:ko00680	K00018	hprA;_glycerate_dehydrogenase_	EC:1.1.1.29	NA	NA	NA	NA	NA
1861	09100_Metabolism	09102_Energy_metabolism	00680_Methane_metabolism_	PATH:ko00680	K11529	gck,_gckA,_GLYCTK;_glycerate_2-kinase_	EC:2.7.1.165	NA	NA	NA	NA	NA
1862	09100_Metabolism	09102_Energy_metabolism	00680_Methane_metabolism_	PATH:ko00680	K01689	ENO,_eno;_enolase_	EC:4.2.1.11	NA	NA	NA	NA	NA
1863	09100_Metabolism	09102_Energy_metabolism	00680_Methane_metabolism_	PATH:ko00680	K01595	ppc;_phosphoenolpyruvate_carboxylase_	EC:4.1.1.31	NA	NA	NA	NA	NA
1864	09100_Metabolism	09102_Energy_metabolism	00680_Methane_metabolism_	PATH:ko00680	K00024	mdh;_malate_dehydrogenase_	EC:1.1.1.37	NA	NA	NA	NA	NA
1865	09100_Metabolism	09102_Energy_metabolism	00680_Methane_metabolism_	PATH:ko00680	K08692	mtkB;_malate-CoA_ligase_subunit_alpha_	EC:6.2.1.9	NA	NA	NA	NA	NA
1866	09100_Metabolism	09102_Energy_metabolism	00680_Methane_metabolism_	PATH:ko00680	K14067	mtkA;_malate-CoA_ligase_subunit_beta_	EC:6.2.1.9	NA	NA	NA	NA	NA
1867	09100_Metabolism	09102_Energy_metabolism	00680_Methane_metabolism_	PATH:ko00680	K08691	mcl;_malyl-CoA/(S)-citramalyl-CoA_lyase_	EC:4.1.3.24	EC:4.1.3.25	NA	NA	NA	NA
1868	09100_Metabolism	09102_Energy_metabolism	00680_Methane_metabolism_	PATH:ko00680	K17100	DAS;_dihydroxyacetone_synthase_	EC:2.2.1.3	NA	NA	NA	NA	NA
1869	09100_Metabolism	09102_Energy_metabolism	00680_Methane_metabolism_	PATH:ko00680	K00863	DAK,_TKFC;_triose/dihydroxyacetone_kinase_/_FAD-AMP_lyase_(cyclizing)_	EC:2.7.1.28	EC:2.7.1.29	EC:4.6.1.15	NA	NA	NA
1870	09100_Metabolism	09102_Energy_metabolism	00680_Methane_metabolism_	PATH:ko00680	K01623	ALDO;_fructose-bisphosphate_aldolase,_class_I_	EC:4.1.2.13	NA	NA	NA	NA	NA
1871	09100_Metabolism	09102_Energy_metabolism	00680_Methane_metabolism_	PATH:ko00680	K11645	fbaB;_fructose-bisphosphate_aldolase,_class_I_	EC:4.1.2.13	NA	NA	NA	NA	NA
1872	09100_Metabolism	09102_Energy_metabolism	00680_Methane_metabolism_	PATH:ko00680	K01624	FBA,_fbaA;_fructose-bisphosphate_aldolase,_class_II_	EC:4.1.2.13	NA	NA	NA	NA	NA
1873	09100_Metabolism	09102_Energy_metabolism	00680_Methane_metabolism_	PATH:ko00680	K01622	K01622;_fructose_1,6-bisphosphate_aldolase/phosphatase_	EC:4.1.2.13	EC:3.1.3.11	NA	NA	NA	NA
1874	09100_Metabolism	09102_Energy_metabolism	00680_Methane_metabolism_	PATH:ko00680	K16305	K16305;_fructose-bisphosphate_aldolase_/_6-deoxy-5-ketofructose_1-phosphate_synthase_	EC:4.1.2.13	EC:2.2.1.11	NA	NA	NA	NA
1875	09100_Metabolism	09102_Energy_metabolism	00680_Methane_metabolism_	PATH:ko00680	K16306	K16306;_fructose-bisphosphate_aldolase_/_2-amino-3,7-dideoxy-D-threo-hept-6-ulosonate_synthase_	EC:4.1.2.13	EC:2.2.1.10	NA	NA	NA	NA
1876	09100_Metabolism	09102_Energy_metabolism	00680_Methane_metabolism_	PATH:ko00680	K03841	FBP,_fbp;_fructose-1,6-bisphosphatase_I_	EC:3.1.3.11	NA	NA	NA	NA	NA
1877	09100_Metabolism	09102_Energy_metabolism	00680_Methane_metabolism_	PATH:ko00680	K02446	glpX;_fructose-1,6-bisphosphatase_II_	EC:3.1.3.11	NA	NA	NA	NA	NA
1878	09100_Metabolism	09102_Energy_metabolism	00680_Methane_metabolism_	PATH:ko00680	K11532	glpX-SEBP;_fructose-1,6-bisphosphatase_II_/_sedoheptulose-1,7-bisphosphatase_	EC:3.1.3.11	EC:3.1.3.37	NA	NA	NA	NA
1879	09100_Metabolism	09102_Energy_metabolism	00680_Methane_metabolism_	PATH:ko00680	K01086	fbp-SEBP;_fructose-1,6-bisphosphatase_I_/_sedoheptulose-1,7-bisphosphatase_	EC:3.1.3.11	EC:3.1.3.37	NA	NA	NA	NA
1880	09100_Metabolism	09102_Energy_metabolism	00680_Methane_metabolism_	PATH:ko00680	K04041	fbp3;_fructose-1,6-bisphosphatase_III_	EC:3.1.3.11	NA	NA	NA	NA	NA
1881	09100_Metabolism	09102_Energy_metabolism	00680_Methane_metabolism_	PATH:ko00680	K24182	PFK9;_6-phosphofructokinase_	EC:2.7.1.11	NA	NA	NA	NA	NA
1882	09100_Metabolism	09102_Energy_metabolism	00680_Methane_metabolism_	PATH:ko00680	K00850	pfkA,_PFK;_6-phosphofructokinase_1_	EC:2.7.1.11	NA	NA	NA	NA	NA
1883	09100_Metabolism	09102_Energy_metabolism	00680_Methane_metabolism_	PATH:ko00680	K16370	pfkB;_6-phosphofructokinase_2_	EC:2.7.1.11	NA	NA	NA	NA	NA
1884	09100_Metabolism	09102_Energy_metabolism	00680_Methane_metabolism_	PATH:ko00680	K21071	pfk,_pfp;_ATP-dependent_phosphofructokinase_/_diphosphate-dependent_phosphofructokinase_	EC:2.7.1.11	EC:2.7.1.90	NA	NA	NA	NA
1885	09100_Metabolism	09102_Energy_metabolism	00680_Methane_metabolism_	PATH:ko00680	K00918	pfkC;_ADP-dependent_phosphofructokinase/glucokinase_	EC:2.7.1.146	EC:2.7.1.147	NA	NA	NA	NA
1886	09100_Metabolism	09102_Energy_metabolism	00680_Methane_metabolism_	PATH:ko00680	K08094	hxlB;_6-phospho-3-hexuloisomerase_	EC:5.3.1.27	NA	NA	NA	NA	NA
1887	09100_Metabolism	09102_Energy_metabolism	00680_Methane_metabolism_	PATH:ko00680	K08093	hxlA;_3-hexulose-6-phosphate_synthase_	EC:4.1.2.43	NA	NA	NA	NA	NA
1888	09100_Metabolism	09102_Energy_metabolism	00680_Methane_metabolism_	PATH:ko00680	K13812	fae-hps;_bifunctional_enzyme_Fae/Hps_	EC:4.2.1.147	EC:4.1.2.43	NA	NA	NA	NA
1889	09100_Metabolism	09102_Energy_metabolism	00680_Methane_metabolism_	PATH:ko00680	K13831	hps-phi;_3-hexulose-6-phosphate_synthase_/_6-phospho-3-hexuloisomerase_	EC:4.1.2.43	EC:5.3.1.27	NA	NA	NA	NA
1890	09100_Metabolism	09102_Energy_metabolism	00680_Methane_metabolism_	PATH:ko00680	K00317	dmd-tmd;_dimethylamine/trimethylamine_dehydrogenase_	EC:1.5.8.1	EC:1.5.8.2	NA	NA	NA	NA
1891	09100_Metabolism	09102_Energy_metabolism	00680_Methane_metabolism_	PATH:ko00680	K18277	tmm;_trimethylamine_monooxygenase_	EC:1.14.13.148	NA	NA	NA	NA	NA
1892	09100_Metabolism	09102_Energy_metabolism	00680_Methane_metabolism_	PATH:ko00680	K07811	torA;_trimethylamine-N-oxide_reductase_(cytochrome_c)_	EC:1.7.2.3	NA	NA	NA	NA	NA
1893	09100_Metabolism	09102_Energy_metabolism	00680_Methane_metabolism_	PATH:ko00680	K03532	torC;_trimethylamine-N-oxide_reductase_(cytochrome_c),_cytochrome_c-type_subunit_TorC	non_defined_EC	NA	NA	NA	NA	NA
1894	09100_Metabolism	09102_Energy_metabolism	00680_Methane_metabolism_	PATH:ko00680	K03533	torD;_TorA_specific_chaperone	non_defined_EC	NA	NA	NA	NA	NA
1895	09100_Metabolism	09102_Energy_metabolism	00680_Methane_metabolism_	PATH:ko00680	K07821	torY;_trimethylamine-N-oxide_reductase_(cytochrome_c),_cytochrome_c-type_subunit_TorY	non_defined_EC	NA	NA	NA	NA	NA
1896	09100_Metabolism	09102_Energy_metabolism	00680_Methane_metabolism_	PATH:ko00680	K07812	torZ;_trimethylamine-N-oxide_reductase_(cytochrome_c)_	EC:1.7.2.3	NA	NA	NA	NA	NA
1897	09100_Metabolism	09102_Energy_metabolism	00680_Methane_metabolism_	PATH:ko00680	K15228	mauA;_methylamine_dehydrogenase_light_chain_	EC:1.4.9.1	NA	NA	NA	NA	NA
1898	09100_Metabolism	09102_Energy_metabolism	00680_Methane_metabolism_	PATH:ko00680	K15229	mauB;_methylamine_dehydrogenase_heavy_chain_	EC:1.4.9.1	NA	NA	NA	NA	NA
1899	09100_Metabolism	09102_Energy_metabolism	00680_Methane_metabolism_	PATH:ko00680	K08685	qhpA;_quinohemoprotein_amine_dehydrogenase_	EC:1.4.9.1	NA	NA	NA	NA	NA
1900	09100_Metabolism	09102_Energy_metabolism	00680_Methane_metabolism_	PATH:ko00680	K22081	mgsA;_methylamine---glutamate_N-methyltransferase_subunit_A_	EC:2.1.1.21	NA	NA	NA	NA	NA
1901	09100_Metabolism	09102_Energy_metabolism	00680_Methane_metabolism_	PATH:ko00680	K22082	mgsB;_methylamine---glutamate_N-methyltransferase_subunit_B_	EC:2.1.1.21	NA	NA	NA	NA	NA
1902	09100_Metabolism	09102_Energy_metabolism	00680_Methane_metabolism_	PATH:ko00680	K22083	mgsC;_methylamine---glutamate_N-methyltransferase_subunit_C_	EC:2.1.1.21	NA	NA	NA	NA	NA
1903	09100_Metabolism	09102_Energy_metabolism	00680_Methane_metabolism_	PATH:ko00680	K22084	mgdA;_methylglutamate_dehydrogenase_subunit_A_	EC:1.5.99.5	NA	NA	NA	NA	NA
1904	09100_Metabolism	09102_Energy_metabolism	00680_Methane_metabolism_	PATH:ko00680	K22085	mgdB;_methylglutamate_dehydrogenase_subunit_B_	EC:1.5.99.5	NA	NA	NA	NA	NA
1905	09100_Metabolism	09102_Energy_metabolism	00680_Methane_metabolism_	PATH:ko00680	K22086	mgdC;_methylglutamate_dehydrogenase_subunit_C_	EC:1.5.99.5	NA	NA	NA	NA	NA
1906	09100_Metabolism	09102_Energy_metabolism	00680_Methane_metabolism_	PATH:ko00680	K22087	mgdD;_methylglutamate_dehydrogenase_subunit_D_	EC:1.5.99.5	NA	NA	NA	NA	NA
1907	09100_Metabolism	09102_Energy_metabolism	00680_Methane_metabolism_	PATH:ko00680	K00200	fwdA,_fmdA;_formylmethanofuran_dehydrogenase_subunit_A_	EC:1.2.7.12	NA	NA	NA	NA	NA
1908	09100_Metabolism	09102_Energy_metabolism	00680_Methane_metabolism_	PATH:ko00680	K00201	fwdB,_fmdB;_formylmethanofuran_dehydrogenase_subunit_B_	EC:1.2.7.12	NA	NA	NA	NA	NA
1909	09100_Metabolism	09102_Energy_metabolism	00680_Methane_metabolism_	PATH:ko00680	K00202	fwdC,_fmdC;_formylmethanofuran_dehydrogenase_subunit_C_	EC:1.2.7.12	NA	NA	NA	NA	NA
1910	09100_Metabolism	09102_Energy_metabolism	00680_Methane_metabolism_	PATH:ko00680	K00203	fwdD,_fmdD;_formylmethanofuran_dehydrogenase_subunit_D_	EC:1.2.7.12	NA	NA	NA	NA	NA
1911	09100_Metabolism	09102_Energy_metabolism	00680_Methane_metabolism_	PATH:ko00680	K00204	fwdH;_4Fe-4S_ferredoxin	non_defined_EC	NA	NA	NA	NA	NA
1912	09100_Metabolism	09102_Energy_metabolism	00680_Methane_metabolism_	PATH:ko00680	K00205	fwdF,_fmdF;_4Fe-4S_ferredoxin	non_defined_EC	NA	NA	NA	NA	NA
1913	09100_Metabolism	09102_Energy_metabolism	00680_Methane_metabolism_	PATH:ko00680	K11260	fwdG;_4Fe-4S_ferredoxin	non_defined_EC	NA	NA	NA	NA	NA
1914	09100_Metabolism	09102_Energy_metabolism	00680_Methane_metabolism_	PATH:ko00680	K11261	fwdE,_fmdE;_formylmethanofuran_dehydrogenase_subunit_E_	EC:1.2.7.12	NA	NA	NA	NA	NA
1915	09100_Metabolism	09102_Energy_metabolism	00680_Methane_metabolism_	PATH:ko00680	K00672	ftr;_formylmethanofuran--tetrahydromethanopterin_N-formyltransferase_	EC:2.3.1.101	NA	NA	NA	NA	NA
1916	09100_Metabolism	09102_Energy_metabolism	00680_Methane_metabolism_	PATH:ko00680	K01499	mch;_methenyltetrahydromethanopterin_cyclohydrolase_	EC:3.5.4.27	NA	NA	NA	NA	NA
1917	09100_Metabolism	09102_Energy_metabolism	00680_Methane_metabolism_	PATH:ko00680	K00319	mtd;_methylenetetrahydromethanopterin_dehydrogenase_	EC:1.5.98.1	NA	NA	NA	NA	NA
1918	09100_Metabolism	09102_Energy_metabolism	00680_Methane_metabolism_	PATH:ko00680	K00440	frhA;_coenzyme_F420_hydrogenase_subunit_alpha_	EC:1.12.98.1	NA	NA	NA	NA	NA
1919	09100_Metabolism	09102_Energy_metabolism	00680_Methane_metabolism_	PATH:ko00680	K00441	frhB;_coenzyme_F420_hydrogenase_subunit_beta_	EC:1.12.98.1	NA	NA	NA	NA	NA
1920	09100_Metabolism	09102_Energy_metabolism	00680_Methane_metabolism_	PATH:ko00680	K00442	frhD;_coenzyme_F420_hydrogenase_subunit_delta	non_defined_EC	NA	NA	NA	NA	NA
1921	09100_Metabolism	09102_Energy_metabolism	00680_Methane_metabolism_	PATH:ko00680	K00443	frhG;_coenzyme_F420_hydrogenase_subunit_gamma_	EC:1.12.98.1	NA	NA	NA	NA	NA
1922	09100_Metabolism	09102_Energy_metabolism	00680_Methane_metabolism_	PATH:ko00680	K00300	mtdA;_methylenetetrahydrofolate/methylenetetrahydromethanopterin_dehydrogenase_(NADP+)_	EC:1.5.1.5	EC:1.5.1.-	NA	NA	NA	NA
1923	09100_Metabolism	09102_Energy_metabolism	00680_Methane_metabolism_	PATH:ko00680	K10714	mtdB;_methylene-tetrahydromethanopterin_dehydrogenase_	EC:1.5.1.-	NA	NA	NA	NA	NA
1924	09100_Metabolism	09102_Energy_metabolism	00680_Methane_metabolism_	PATH:ko00680	K13942	hmd;_5,10-methenyltetrahydromethanopterin_hydrogenase_	EC:1.12.98.2	NA	NA	NA	NA	NA
1925	09100_Metabolism	09102_Energy_metabolism	00680_Methane_metabolism_	PATH:ko00680	K10713	fae;_5,6,7,8-tetrahydromethanopterin_hydro-lyase_	EC:4.2.1.147	NA	NA	NA	NA	NA
1926	09100_Metabolism	09102_Energy_metabolism	00680_Methane_metabolism_	PATH:ko00680	K00320	mer;_5,10-methylenetetrahydromethanopterin_reductase_	EC:1.5.98.2	NA	NA	NA	NA	NA
1927	09100_Metabolism	09102_Energy_metabolism	00680_Methane_metabolism_	PATH:ko00680	K00577	mtrA;_tetrahydromethanopterin_S-methyltransferase_subunit_A_	EC:2.1.1.86	NA	NA	NA	NA	NA
1928	09100_Metabolism	09102_Energy_metabolism	00680_Methane_metabolism_	PATH:ko00680	K00578	mtrB;_tetrahydromethanopterin_S-methyltransferase_subunit_B_	EC:2.1.1.86	NA	NA	NA	NA	NA
1929	09100_Metabolism	09102_Energy_metabolism	00680_Methane_metabolism_	PATH:ko00680	K00579	mtrC;_tetrahydromethanopterin_S-methyltransferase_subunit_C_	EC:2.1.1.86	NA	NA	NA	NA	NA
1930	09100_Metabolism	09102_Energy_metabolism	00680_Methane_metabolism_	PATH:ko00680	K00580	mtrD;_tetrahydromethanopterin_S-methyltransferase_subunit_D_	EC:2.1.1.86	NA	NA	NA	NA	NA
1931	09100_Metabolism	09102_Energy_metabolism	00680_Methane_metabolism_	PATH:ko00680	K00581	mtrE;_tetrahydromethanopterin_S-methyltransferase_subunit_E_	EC:2.1.1.86	NA	NA	NA	NA	NA
1932	09100_Metabolism	09102_Energy_metabolism	00680_Methane_metabolism_	PATH:ko00680	K00582	mtrF;_tetrahydromethanopterin_S-methyltransferase_subunit_F_	EC:2.1.1.86	NA	NA	NA	NA	NA
1933	09100_Metabolism	09102_Energy_metabolism	00680_Methane_metabolism_	PATH:ko00680	K00583	mtrG;_tetrahydromethanopterin_S-methyltransferase_subunit_G_	EC:2.1.1.86	NA	NA	NA	NA	NA
1934	09100_Metabolism	09102_Energy_metabolism	00680_Methane_metabolism_	PATH:ko00680	K00584	mtrH;_tetrahydromethanopterin_S-methyltransferase_subunit_H_	EC:2.1.1.86	NA	NA	NA	NA	NA
1935	09100_Metabolism	09102_Energy_metabolism	00680_Methane_metabolism_	PATH:ko00680	K00399	mcrA;_methyl-coenzyme_M_reductase_alpha_subunit_	EC:2.8.4.1	NA	NA	NA	NA	NA
1936	09100_Metabolism	09102_Energy_metabolism	00680_Methane_metabolism_	PATH:ko00680	K00400	K00400;_methyl_coenzyme_M_reductase_system,_component_A2	non_defined_EC	NA	NA	NA	NA	NA
1937	09100_Metabolism	09102_Energy_metabolism	00680_Methane_metabolism_	PATH:ko00680	K00401	mcrB;_methyl-coenzyme_M_reductase_beta_subunit_	EC:2.8.4.1	NA	NA	NA	NA	NA
1938	09100_Metabolism	09102_Energy_metabolism	00680_Methane_metabolism_	PATH:ko00680	K00402	mcrG;_methyl-coenzyme_M_reductase_gamma_subunit_	EC:2.8.4.1	NA	NA	NA	NA	NA
1939	09100_Metabolism	09102_Energy_metabolism	00680_Methane_metabolism_	PATH:ko00680	K03421	mcrC;_methyl-coenzyme_M_reductase_subunit_C	non_defined_EC	NA	NA	NA	NA	NA
1940	09100_Metabolism	09102_Energy_metabolism	00680_Methane_metabolism_	PATH:ko00680	K03422	mcrD;_methyl-coenzyme_M_reductase_subunit_D	non_defined_EC	NA	NA	NA	NA	NA
1941	09100_Metabolism	09102_Energy_metabolism	00680_Methane_metabolism_	PATH:ko00680	K22480	hdrA1;_heterodisulfide_reductase_subunit_A1_	EC:1.8.7.3	NA	NA	NA	NA	NA
1942	09100_Metabolism	09102_Energy_metabolism	00680_Methane_metabolism_	PATH:ko00680	K22481	hdrB1;_heterodisulfide_reductase_subunit_B1_	EC:1.8.7.3	NA	NA	NA	NA	NA
1943	09100_Metabolism	09102_Energy_metabolism	00680_Methane_metabolism_	PATH:ko00680	K22482	hdrC1;_heterodisulfide_reductase_subunit_C1_	EC:1.8.7.3	NA	NA	NA	NA	NA
1944	09100_Metabolism	09102_Energy_metabolism	00680_Methane_metabolism_	PATH:ko00680	K03388	hdrA2;_heterodisulfide_reductase_subunit_A2_	EC:1.8.7.3	EC:1.8.98.4	EC:1.8.98.5	EC:1.8.98.6	NA	NA
1945	09100_Metabolism	09102_Energy_metabolism	00680_Methane_metabolism_	PATH:ko00680	K03389	hdrB2;_heterodisulfide_reductase_subunit_B2_	EC:1.8.7.3	EC:1.8.98.4	EC:1.8.98.5	EC:1.8.98.6	NA	NA
1946	09100_Metabolism	09102_Energy_metabolism	00680_Methane_metabolism_	PATH:ko00680	K03390	hdrC2;_heterodisulfide_reductase_subunit_C2_	EC:1.8.7.3	EC:1.8.98.4	EC:1.8.98.5	EC:1.8.98.6	NA	NA
1947	09100_Metabolism	09102_Energy_metabolism	00680_Methane_metabolism_	PATH:ko00680	K08264	hdrD;_heterodisulfide_reductase_subunit_D_	EC:1.8.98.1	NA	NA	NA	NA	NA
1948	09100_Metabolism	09102_Energy_metabolism	00680_Methane_metabolism_	PATH:ko00680	K08265	hdrE;_heterodisulfide_reductase_subunit_E_	EC:1.8.98.1	NA	NA	NA	NA	NA
1949	09100_Metabolism	09102_Energy_metabolism	00680_Methane_metabolism_	PATH:ko00680	K14127	mvhD,_vhuD,_vhcD;_F420-non-reducing_hydrogenase_iron-sulfur_subunit_	EC:1.12.99.-	EC:1.8.98.5	EC:1.8.98.6	NA	NA	NA
1950	09100_Metabolism	09102_Energy_metabolism	00680_Methane_metabolism_	PATH:ko00680	K14126	mvhA,_vhuA,_vhcA;_F420-non-reducing_hydrogenase_large_subunit_	EC:1.12.99.-	EC:1.8.98.5	NA	NA	NA	NA
1951	09100_Metabolism	09102_Energy_metabolism	00680_Methane_metabolism_	PATH:ko00680	K14128	mvhG,_vhuG,_vhcG;_F420-non-reducing_hydrogenase_small_subunit_	EC:1.12.99.-	EC:1.8.98.5	NA	NA	NA	NA
1952	09100_Metabolism	09102_Energy_metabolism	00680_Methane_metabolism_	PATH:ko00680	K00925	ackA;_acetate_kinase_	EC:2.7.2.1	NA	NA	NA	NA	NA
1953	09100_Metabolism	09102_Energy_metabolism	00680_Methane_metabolism_	PATH:ko00680	K00625	E2.3.1.8,_pta;_phosphate_acetyltransferase_	EC:2.3.1.8	NA	NA	NA	NA	NA
1954	09100_Metabolism	09102_Energy_metabolism	00680_Methane_metabolism_	PATH:ko00680	K13788	pta;_phosphate_acetyltransferase_	EC:2.3.1.8	NA	NA	NA	NA	NA
1955	09100_Metabolism	09102_Energy_metabolism	00680_Methane_metabolism_	PATH:ko00680	K01895	ACSS1_2,_acs;_acetyl-CoA_synthetase_	EC:6.2.1.1	NA	NA	NA	NA	NA
1956	09100_Metabolism	09102_Energy_metabolism	00680_Methane_metabolism_	PATH:ko00680	K00169	porA;_pyruvate_ferredoxin_oxidoreductase_alpha_subunit_	EC:1.2.7.1	NA	NA	NA	NA	NA
1957	09100_Metabolism	09102_Energy_metabolism	00680_Methane_metabolism_	PATH:ko00680	K00170	porB;_pyruvate_ferredoxin_oxidoreductase_beta_subunit_	EC:1.2.7.1	NA	NA	NA	NA	NA
1958	09100_Metabolism	09102_Energy_metabolism	00680_Methane_metabolism_	PATH:ko00680	K00172	porC,_porG;_pyruvate_ferredoxin_oxidoreductase_gamma_subunit_	EC:1.2.7.1	NA	NA	NA	NA	NA
1959	09100_Metabolism	09102_Energy_metabolism	00680_Methane_metabolism_	PATH:ko00680	K00189	vorG,_porG;_2-oxoisovalerate/pyruvate_ferredoxin_oxidoreductase_gamma_subunit_	EC:1.2.7.7	EC:1.2.7.1	NA	NA	NA	NA
1960	09100_Metabolism	09102_Energy_metabolism	00680_Methane_metabolism_	PATH:ko00680	K00171	porD;_pyruvate_ferredoxin_oxidoreductase_delta_subunit_	EC:1.2.7.1	NA	NA	NA	NA	NA
1961	09100_Metabolism	09102_Energy_metabolism	00680_Methane_metabolism_	PATH:ko00680	K01007	pps,_ppsA;_pyruvate,_water_dikinase_	EC:2.7.9.2	NA	NA	NA	NA	NA
1962	09100_Metabolism	09102_Energy_metabolism	00680_Methane_metabolism_	PATH:ko00680	K01834	PGAM,_gpmA;_2,3-bisphosphoglycerate-dependent_phosphoglycerate_mutase_	EC:5.4.2.11	NA	NA	NA	NA	NA
1963	09100_Metabolism	09102_Energy_metabolism	00680_Methane_metabolism_	PATH:ko00680	K15634	gpmB;_2,3-bisphosphoglycerate-dependent_phosphoglycerate_mutase_	EC:5.4.2.11	NA	NA	NA	NA	NA
1964	09100_Metabolism	09102_Energy_metabolism	00680_Methane_metabolism_	PATH:ko00680	K15633	gpmI;_2,3-bisphosphoglycerate-independent_phosphoglycerate_mutase_	EC:5.4.2.12	NA	NA	NA	NA	NA
1965	09100_Metabolism	09102_Energy_metabolism	00680_Methane_metabolism_	PATH:ko00680	K15635	apgM;_2,3-bisphosphoglycerate-independent_phosphoglycerate_mutase_	EC:5.4.2.12	NA	NA	NA	NA	NA
1966	09100_Metabolism	09102_Energy_metabolism	00680_Methane_metabolism_	PATH:ko00680	K00058	serA,_PHGDH;_D-3-phosphoglycerate_dehydrogenase_/_2-oxoglutarate_reductase_	EC:1.1.1.95	EC:1.1.1.399	NA	NA	NA	NA
1967	09100_Metabolism	09102_Energy_metabolism	00680_Methane_metabolism_	PATH:ko00680	K00831	serC,_PSAT1;_phosphoserine_aminotransferase_	EC:2.6.1.52	NA	NA	NA	NA	NA
1968	09100_Metabolism	09102_Energy_metabolism	00680_Methane_metabolism_	PATH:ko00680	K01079	serB,_PSPH;_phosphoserine_phosphatase_	EC:3.1.3.3	NA	NA	NA	NA	NA
1969	09100_Metabolism	09102_Energy_metabolism	00680_Methane_metabolism_	PATH:ko00680	K02203	thrH;_phosphoserine_/_homoserine_phosphotransferase_	EC:3.1.3.3	EC:2.7.1.39	NA	NA	NA	NA
1970	09100_Metabolism	09102_Energy_metabolism	00680_Methane_metabolism_	PATH:ko00680	K22305	psp;_phosphoserine_phosphatase_	EC:3.1.3.3	NA	NA	NA	NA	NA
1971	09100_Metabolism	09102_Energy_metabolism	00680_Methane_metabolism_	PATH:ko00680	K14080	mtaA;_[methyl-Co(III)_methanol-specific_corrinoid_protein]:coenzyme_M_methyltransferase_	EC:2.1.1.246	NA	NA	NA	NA	NA
1972	09100_Metabolism	09102_Energy_metabolism	00680_Methane_metabolism_	PATH:ko00680	K04480	mtaB;_methanol---5-hydroxybenzimidazolylcobamide_Co-methyltransferase_	EC:2.1.1.90	NA	NA	NA	NA	NA
1973	09100_Metabolism	09102_Energy_metabolism	00680_Methane_metabolism_	PATH:ko00680	K14081	mtaC;_methanol_corrinoid_protein	non_defined_EC	NA	NA	NA	NA	NA
1974	09100_Metabolism	09102_Energy_metabolism	00680_Methane_metabolism_	PATH:ko00680	K14082	mtbA;_[methyl-Co(III)_methylamine-specific_corrinoid_protein]:coenzyme_M_methyltransferase_	EC:2.1.1.247	NA	NA	NA	NA	NA
1975	09100_Metabolism	09102_Energy_metabolism	00680_Methane_metabolism_	PATH:ko00680	K14083	mttB;_trimethylamine---corrinoid_protein_Co-methyltransferase_	EC:2.1.1.250	NA	NA	NA	NA	NA
1976	09100_Metabolism	09102_Energy_metabolism	00680_Methane_metabolism_	PATH:ko00680	K14084	mttC;_trimethylamine_corrinoid_protein	non_defined_EC	NA	NA	NA	NA	NA
1977	09100_Metabolism	09102_Energy_metabolism	00680_Methane_metabolism_	PATH:ko00680	K16176	mtmB;_methylamine---corrinoid_protein_Co-methyltransferase_	EC:2.1.1.248	NA	NA	NA	NA	NA
1978	09100_Metabolism	09102_Energy_metabolism	00680_Methane_metabolism_	PATH:ko00680	K16177	mtmC;_monomethylamine_corrinoid_protein	non_defined_EC	NA	NA	NA	NA	NA
1979	09100_Metabolism	09102_Energy_metabolism	00680_Methane_metabolism_	PATH:ko00680	K16178	mtbB;_dimethylamine---corrinoid_protein_Co-methyltransferase_	EC:2.1.1.249	NA	NA	NA	NA	NA
1980	09100_Metabolism	09102_Energy_metabolism	00680_Methane_metabolism_	PATH:ko00680	K16179	mtbC;_dimethylamine_corrinoid_protein	non_defined_EC	NA	NA	NA	NA	NA
1981	09100_Metabolism	09102_Energy_metabolism	00680_Methane_metabolism_	PATH:ko00680	K08097	comA;_phosphosulfolactate_synthase_	EC:4.4.1.19	NA	NA	NA	NA	NA
1982	09100_Metabolism	09102_Energy_metabolism	00680_Methane_metabolism_	PATH:ko00680	K05979	comB;_2-phosphosulfolactate_phosphatase_	EC:3.1.3.71	NA	NA	NA	NA	NA
1983	09100_Metabolism	09102_Energy_metabolism	00680_Methane_metabolism_	PATH:ko00680	K05884	comC;_L-2-hydroxycarboxylate_dehydrogenase_(NAD+)_	EC:1.1.1.337	NA	NA	NA	NA	NA
1984	09100_Metabolism	09102_Energy_metabolism	00680_Methane_metabolism_	PATH:ko00680	K06034	comD;_sulfopyruvate_decarboxylase_subunit_alpha_	EC:4.1.1.79	NA	NA	NA	NA	NA
1985	09100_Metabolism	09102_Energy_metabolism	00680_Methane_metabolism_	PATH:ko00680	K13039	comE;_sulfopyruvate_decarboxylase_subunit_beta_	EC:4.1.1.79	NA	NA	NA	NA	NA
1986	09100_Metabolism	09102_Energy_metabolism	00680_Methane_metabolism_	PATH:ko00680	K24393	comDE;_sulfopyruvate_decarboxylase_	EC:4.1.1.79	NA	NA	NA	NA	NA
1987	09100_Metabolism	09102_Energy_metabolism	00680_Methane_metabolism_	PATH:ko00680	K11779	fbiC;_FO_synthase_	EC:2.5.1.147	EC:4.3.1.32	NA	NA	NA	NA
1988	09100_Metabolism	09102_Energy_metabolism	00680_Methane_metabolism_	PATH:ko00680	K11781	cofH;_5-amino-6-(D-ribitylamino)uracil---L-tyrosine_4-hydroxyphenyl_transferase_	EC:2.5.1.147	NA	NA	NA	NA	NA
1989	09100_Metabolism	09102_Energy_metabolism	00680_Methane_metabolism_	PATH:ko00680	K11780	cofG;_7,8-didemethyl-8-hydroxy-5-deazariboflavin_synthase_	EC:4.3.1.32	NA	NA	NA	NA	NA
1990	09100_Metabolism	09102_Energy_metabolism	00680_Methane_metabolism_	PATH:ko00680	K14941	cofC,_fbiD;_2-phospho-L-lactate/phosphoenolpyruvate_guanylyltransferase_	EC:2.7.7.68	EC:2.7.7.105	NA	NA	NA	NA
1991	09100_Metabolism	09102_Energy_metabolism	00680_Methane_metabolism_	PATH:ko00680	K11212	cofD;_LPPG:FO_2-phospho-L-lactate_transferase_	EC:2.7.8.28	NA	NA	NA	NA	NA
1992	09100_Metabolism	09102_Energy_metabolism	00680_Methane_metabolism_	PATH:ko00680	K12234	cofE,_fbiB;_coenzyme_F420-0:L-glutamate_ligase_/_coenzyme_F420-1:gamma-L-glutamate_ligase_	EC:6.3.2.31	EC:6.3.2.34	NA	NA	NA	NA
1993	09100_Metabolism	09102_Energy_metabolism	00680_Methane_metabolism_	PATH:ko00680	K14940	cofF;_gamma-F420-2:alpha-L-glutamate_ligase_	EC:6.3.2.32	NA	NA	NA	NA	NA
1994	09100_Metabolism	09102_Energy_metabolism	00680_Methane_metabolism_	PATH:ko00680	K10977	aksA;_methanogen_homocitrate_synthase_	EC:2.3.3.14	EC:2.3.3.-	NA	NA	NA	NA
1995	09100_Metabolism	09102_Energy_metabolism	00680_Methane_metabolism_	PATH:ko00680	K16792	aksD;_methanogen_homoaconitase_large_subunit_	EC:4.2.1.114	NA	NA	NA	NA	NA
1996	09100_Metabolism	09102_Energy_metabolism	00680_Methane_metabolism_	PATH:ko00680	K16793	aksE;_methanogen_homoaconitase_small_subunit_	EC:4.2.1.114	NA	NA	NA	NA	NA
1997	09100_Metabolism	09102_Energy_metabolism	00680_Methane_metabolism_	PATH:ko00680	K10978	aksF;_methanogen_homoisocitrate_dehydrogenase_	EC:1.1.1.87	EC:1.1.1.-	NA	NA	NA	NA
1998	09100_Metabolism	09102_Energy_metabolism	00680_Methane_metabolism_	PATH:ko00680	K18933	mfnA,_adc;_tyrosine_decarboxylase_/_aspartate_1-decarboxylase_	EC:4.1.1.25	EC:4.1.1.11	NA	NA	NA	NA
1999	09100_Metabolism	09102_Energy_metabolism	00680_Methane_metabolism_	PATH:ko00680	K06914	mfnD;_tyramine---L-glutamate_ligase_	EC:6.3.4.24	NA	NA	NA	NA	NA
[truncated: 51,927 more rows]
