# Supplementary material for: Medicago truncatula genotype drives the plant nutritional strategy and its associated rhizosphere bacterial communities
Source: New Phytol. 2024 Nov 28;245(2):767–84. doi: 10.1111/nph.20272 (PMC11655437; doi:10.1111/nph.20272)
Supplement: Supplementary file 2 — Notes S1 Zip file containing datasets and R scripts used to produce the analyses and figures. [file NPH-245-767-s003.zip › Notes_S1/Microbio_R_analyses/09_Figure5/R_script_Figure5.R]

##########################################################
## Figure 5 - Interactions OTU, SNP, variables ecophysio
##########################################################

library(tidyverse)


######## 1 - Lists of OTU analysed in GWAS (RF, network and top 157 most abundant)

list_otu <- read.table("TableSup_09_OTUheritability.txt", header=TRUE)


## Heritable OTUs
list_heritable_otu <- list_otu %>%
  filter(pvargeno < 0.05 & heritability > 0.25) %>%
  select(OTU_id)


### Analysed OTU in the RF
## RF VIP OTU list
list_otu_RF <- data.frame("OTU_id"=na.omit(list_otu$OTU_id_RF_TDW_SNU_RTR))
dim(list_otu_RF) # 94  1
## RF VIP OTU list heritable
list_otu_RF_heritable <- list_otu_RF %>%
  dplyr::filter(OTU_id %in% list_heritable_otu$OTU_id)
dim(list_otu_RF_heritable) # 26  1
# 25 heritable OTU within the 94 VIP OTU from the random forest


### Corerhizobacteriome 482 OTU => only 150 OTU with significant correlations in the cooccurrence network
list_otu_coreBacteriome <- data.frame("OTU_id"=na.omit(list_otu$OTU_core))
dim(list_otu_coreBacteriome) # 482   1
list_otu_network <- read.table("230822_OTU_list_network.txt", header=TRUE, sep="\t", dec=".")
dim(list_otu_network) # 150 1
## OTU from the network that are heritable within the 150 correlating ones
list_otu_network_heritable <- list_otu_network %>%
  dplyr::filter(OTU_id %in% list_heritable_otu$OTU_id)
dim(list_otu_network_heritable) # 65  1
# 65 heritable OTU within the 150 correlated ones in the corerhizobacteriome


### Top most abundant 157 OTU that and heritables
## Top 157 OTU
list_otu_top157 <- data.frame("OTU_id"=na.omit(list_otu$OTU_top157))
dim(list_otu_top157) # 157   1
## Heritable OTU from the top 157 list
list_otu_top157_heritable <- list_otu_top157 %>%
  dplyr::filter(OTU_id %in% list_heritable_otu$OTU_id)
dim(list_otu_top157_heritable) # 73  1
# 73 heritable OTU within the 157 most abundant OTU


### Combining top157 heriatble and network heritable OTU
list_otu_top157_network_heritable <- bind_rows(list_otu_top157_heritable, list_otu_network_heritable) %>%
  unique()
dim(list_otu_top157_network_heritable) # 90  1
# 90 heritable OTU within the 157 most abundant OTU and cooccurence network


### Combine all OTU analysed in GWAS RF, network and top157
list_otu_analysed_GWAS_RF_network_top157 <- bind_rows(list_otu_RF_heritable,list_otu_top157_network_heritable) %>%
  unique()
dim(list_otu_analysed_GWAS_RF_network_top157) # 104 1

## remove unnecessary files
rm(list_otu_top157_network_heritable)


######## 2- Significants correlations within the corerhizobacteriome and OTU analysed in GWAS

## Significants correlations within the corerhizobacteriome (SparCC)
data_cytoscape_coremicrobiome <- read.table("C_Data_Cytoscape_coremicrobiome_05.txt", header=T)

## Significants Spreaman correlations within OTU analysed in RF
cor_RF_OTU <- read.table("201117_Spearman_correlations_among_OTU_analysed_in_RF.txt", header=T)
data_cor <- as.data.frame(cor_RF_OTU)
# Spearman cor
data_cor$OTU_id <- rownames(data_cor)
# Pvalue
table_pvalue_corSperman <- read.table("201117_Pvalue_SpearmanCor_amongOTU_underDiagoNonCorrected_upperDigoCorrectedForMutlipTesting.txt", header=T)
table_pvalue_corSperman[1:8,1:8]
table_pvalue_corSperman$OTU_id <- rownames(table_pvalue_corSperman)
# tidy
data_SpearmanCor <- data_cor %>% 
  pivot_longer(., cols = 1:913, names_to ="toNode",values_to = "SpearmanCor")
data_SpearmanPvalue <- table_pvalue_corSperman %>% 
  pivot_longer(., cols = 1:913, names_to ="toNode",values_to = "Pvalue")
# change colnames
colnames(data_SpearmanCor)[1] <- c("fromNode")
colnames(data_SpearmanPvalue)[1] <- c("fromNode")
# create a unique id combing fromNode toNode
data_SpearmanCor <- data_SpearmanCor %>% 
  unite(., fromNode, toNode, col = "OTU_unique_id", sep = "_", remove=FALSE)
data_SpearmanPvalue <- data_SpearmanPvalue %>% 
  unite(., fromNode, toNode, col = "OTU_unique_id", sep = "_", remove=FALSE)
dim(data_SpearmanCor) # 833569      4
dim(data_SpearmanPvalue) #833569      4
# combine
data_OTU_SpearmanCor_network <- inner_join(data_SpearmanCor, data_SpearmanPvalue[,c(1,4)], by="OTU_unique_id")
dim(data_OTU_SpearmanCor_network) # 833569      5
data_OTU_significant_SpearmanCor_network <- data_OTU_SpearmanCor_network %>% 
  filter(., Pvalue < 0.05)
dim(data_OTU_significant_SpearmanCor_network) # 140961      5
write.table(data_OTU_significant_SpearmanCor_network, "230825_data_OTU_significantSpearmanCor_network_forCytoscape.txt",sep="\t", row.names=FALSE, quote=F)
# remove unnecessary files
rm(data_cor, table_pvalue_corSperman, data_SpearmanCor, data_SpearmanPvalue, data_OTU_SpearmanCor_network)


## Subset from the significant Pearson correlated OTU that are belonging to the VIP OTU that are not included in the corebacteriome 
# not the other one because we have them in the sparCC network and it will add false positive
list_specific_otu <- subset(list_otu_top157$OTU_id, !(list_otu_top157$OTU_id %in%list_otu_coreBacteriome$OTU_id))
length(list_specific_otu) # 0 OTU in top 157 that are not in sparCC analyse (coreBacteriome)
list_otu_analysed_in_GWAS_RF_only_noSparCC <- subset(list_otu_RF$OTU_id, !(list_otu_RF$OTU_id %in%list_otu_coreBacteriome$OTU_id))
length(list_otu_analysed_in_GWAS_RF_only_noSparCC) # 48 VIP OTU in RF that are not included in the sparCC analysed, so we will check spearson cor for them
list_otu_analysed_in_GWAS_RF_only_noSparCC <- data.frame(OTU_id = list_otu_analysed_in_GWAS_RF_only_noSparCC)
summary(list_otu_analysed_in_GWAS_RF_only_noSparCC$OTU_id %in% list_heritable_otu$OTU_id) # 11 heritable + 37 non heritable but all are link to var ecophy
# heritable ones list: 
list_specific_otu <- subset(list_otu_analysed_in_GWAS_RF_only_noSparCC$OTU_id, list_otu_analysed_in_GWAS_RF_only_noSparCC$OTU_id %in% list_heritable_otu$OTU_id)
length(list_specific_otu) 
list_specific_otu
#[1] "OTU189" "OTU306" "OTU714" "OTU694" "OTU645" "OTU762" "OTU428" "OTU827" "OTU529"
#[10] "OTU831" "OTU729"


## subset these 48 OTU from the significant Spearman cor
data_OTU_significant_SpearmanCor_network_filtered <- data_OTU_significant_SpearmanCor_network %>%
  filter(., fromNode %in% list_otu_analysed_in_GWAS_RF_only_noSparCC$OTU_id | toNode %in% list_otu_analysed_in_GWAS_RF_only_noSparCC$OTU_id)
dim(data_OTU_significant_SpearmanCor_network_filtered) # 9552     5
# filter also that OTU associated to these 48 are included in sparcc coremic or gwas OTU or vip OTU
list_OTU_GWAS <- bind_rows(list_otu_RF,list_otu_network,list_otu_top157) %>%
  unique()
dim(list_OTU_GWAS) # 273 1 
data_OTU_significant_SpearmanCor_network_filtered <- data_OTU_significant_SpearmanCor_network_filtered %>%
  filter(., fromNode %in% list_OTU_GWAS$OTU_id & toNode %in% list_OTU_GWAS$OTU_id)
dim(data_OTU_significant_SpearmanCor_network_filtered) # 3502     5

# put in cytoscape format
data_cytoscape_link_vipOTU_vip157coreSparCC <- data.frame(data_OTU_significant_SpearmanCor_network_filtered[,c(2,3,4)])
colnames(data_cytoscape_link_vipOTU_vip157coreSparCC)[3] <- c("weight")
data_cytoscape_link_vipOTU_vip157coreSparCC$direction <- c("undirected")
data_cytoscape_link_vipOTU_vip157coreSparCC$fromAltName <- c(NA)
data_cytoscape_link_vipOTU_vip157coreSparCC$toAltName <- c(NA)
data_cytoscape_link_vipOTU_vip157coreSparCC$correlation <- if_else(data_cytoscape_link_vipOTU_vip157coreSparCC$weight < 0, "negative", "positive")


## Data for Cytoscape associations between VIP OTU and ecophy variables
# TDW3
info_gwas_rf <- read.table("241011_data_otu_info_gwas_rf.txt", header=TRUE)
data_1 <- info_gwas_rf %>%
  dplyr::filter(VIP_RF_TDWVS3=="yes") %>%
  dplyr::select(OTU_id,VIP_RF_TDWVS3_cor)
colnames(data_1) <- c("fromNode", "correlation")
data_1$toNode <- c("TDW_VS3")
# RTR
data_2 <- info_gwas_rf %>%
  dplyr::filter(VIP_RF_RTR=="yes") %>%
  dplyr::select(OTU_id,VIP_RF_RTR_cor)
colnames(data_2) <- c("fromNode", "correlation")
data_2$toNode <- c("RTR")
# SNU
data_3 <- info_gwas_rf %>%
  dplyr::filter(VIP_RF_SNU=="yes") %>%
  dplyr::select(OTU_id,VIP_RF_SNU_cor)
colnames(data_3) <- c("fromNode", "correlation")
data_3$toNode <- c("SNU")
# combine
data_cytoscape_link_vipOTU_ecophy <- bind_rows(data_1,data_2,data_3)
rm(data_1,data_2,data_3)
data_cytoscape_link_vipOTU_ecophy$weight <- c(NA)
data_cytoscape_link_vipOTU_ecophy$direction <- c("undirected")
data_cytoscape_link_vipOTU_ecophy$fromAltName <- c(NA)
data_cytoscape_link_vipOTU_ecophy$toAltName <- c(NA)
data_cytoscape_link_vipOTU_ecophy <- data_cytoscape_link_vipOTU_ecophy[,c(1,3:7,2)]
dim(data_cytoscape_link_vipOTU_ecophy) # 106 7


## Data for Cytoscape associations between SNP and ecophy variables or OTU
# OTU metadata
OTU_metadata$Trait <- rownames(OTU_metadata)
## GWAS output data
GWAS_data_temp <- read.table("241011_supTable3-10_AllGWAS.txt", header=TRUE)
GWAS_data_temp$Trait <- as.factor(GWAS_data_temp$Trait)
GWAS_data <- left_join(GWAS_data_temp, OTU_metadata, by="Trait") # require tidyverse
GWAS_data <- GWAS_data %>%
  mutate(taxo_simple = coalesce(taxo_simple,Trait)) %>% 
  mutate(phylym_sup90 = coalesce(phylym_sup90,Trait))
dim(GWAS_data) # 1214   21
# Put in cytoscape format
data_cytoscape_link_SNP_vipOTUnetworkTop157_ecophy <- GWAS_data[,c(2,3)]
colnames(data_cytoscape_link_SNP_vipOTUnetworkTop157_ecophy) <- c("fromNode", "toNode")
data_cytoscape_link_SNP_vipOTUnetworkTop157_ecophy$weight <- c(NA)
data_cytoscape_link_SNP_vipOTUnetworkTop157_ecophy$direction <- c("undirected")
data_cytoscape_link_SNP_vipOTUnetworkTop157_ecophy$fromAltName <- c(NA)
data_cytoscape_link_SNP_vipOTUnetworkTop157_ecophy$toAltName <- c(NA)
data_cytoscape_link_SNP_vipOTUnetworkTop157_ecophy$correlation <- c(NA)
dim(data_cytoscape_link_SNP_vipOTUnetworkTop157_ecophy) # 1214 7
# Remove unneccessary files
rm(GWAS_data_temp)


##### Combine all cytoscape data type (coremicSparCC, vip/ecophy, SNP/vip&ecophy and vip_specific/vip&top157&coremic)
dim(data_cytoscape_coremicrobiome) # 394   7
dim(data_cytoscape_link_SNP_vipOTUnetworkTop157_ecophy) # 1214    7 
dim(data_cytoscape_link_vipOTU_ecophy) # 106   7
dim(data_cytoscape_link_vipOTU_vip157coreSparCC) # 3502    7
data_cytoscape_fig5 <- bind_rows(data_cytoscape_coremicrobiome, data_cytoscape_link_SNP_vipOTUnetworkTop157_ecophy, data_cytoscape_link_vipOTU_ecophy, data_cytoscape_link_vipOTU_vip157coreSparCC)
dim(data_cytoscape_fig5) # 5216     7
data_cytoscape_fig5 <- unique(data_cytoscape_fig5)
dim(data_cytoscape_fig5) # 4835    7
write.table(data_cytoscape_fig5, "241011_data_cytoscape_fig5.txt",sep="\t", row.names=FALSE, quote=F)


### Create group data associated to the cytoscape data file
# subset only OTU in figure 5 (sparCC, VIP, top157) from info_gwas_rf
Trait_id <- c(as.vector(data_cytoscape_fig5$fromNode),as.vector(data_cytoscape_fig5$toNode))
length(Trait_id) # 9670
Trait_id <- unique(Trait_id)
length(Trait_id) # 1063
data_cytoscape_fig5_groups <- data.frame(OTU_id=Trait_id)
data_cytoscape_fig5_groups <- left_join(data_cytoscape_fig5_groups, info_gwas_rf, by="OTU_id")
dim(data_cytoscape_fig5_groups) # 1063   25
colnames(data_cytoscape_fig5_groups)[1] <- c("nodeName")
# Add network stat for the 150 significant core mic sparCC
data_sparCCnetwork_statProperties <- read.table("241011_data_sparCCnetwork_statProperties.txt", header=T)
data_cytoscape_fig5_groups <- left_join(data_cytoscape_fig5_groups, data_sparCCnetwork_statProperties, by="nodeName")
dim(data_cytoscape_fig5_groups) # 1063   41
write.table(data_cytoscape_fig5_groups, "241011_data_cytoscape_fig5_groups.txt", sep="\t", row.names=FALSE, quote=F)
# In excel order by OTU_id, add data_type (SNP, Ecophy, OTU, OTU_sparCC)
