# Supplementary material for: Medicago truncatula genotype drives the plant nutritional strategy and its associated rhizosphere bacterial communities
Source: New Phytol. 2024 Nov 28;245(2):767–84. doi: 10.1111/nph.20272 (PMC11655437; doi:10.1111/nph.20272)
Supplement: Supplementary file 2 — Notes S1 Zip file containing datasets and R scripts used to produce the analyses and figures. [file NPH-245-767-s003.zip › Notes_S1/Ecophysio_R_analyses/00_Data/Data_ecophy_rep.txt]

Hapmap_id	Line	Genotype	Code	Pot_id_VS1	Pot_id_VS2	Pot_id_VS3	Sample_id	LA_VS1	SDW_VS1	RDW_VS1	TDW_VS1	RTR_VS1	NR_VS1	NC_VS1	LA_VS2	SDW_VS2	RDW_VS2	TDW_VS2	RTR_VS2	NR_VS2	NC_VS2	LA_VS3	SDW_VS3	RDW_VS3	TDW_VS3	RTR_VS3	NRs_VS3	NRr_VS3	NR_VS3	NCs_VS3	NCr_VS3	NC_VS3	NNI_VS3	Nodosity_VS1	Nodosity_VS2	Nodosity_VS3
HM001	L000163	SA_22322	AS	1055	1640	2225	Sample_052_R1T97	7.167044456	0.0137	0.0046	0.0183	0.25136612	3.687346935	0.000674784	31.9001716	0.2214	0.0975	0.3189	0.305738476	3.308240175	0.010549978	52.12125033	0.3179	0.181637956	0.499537956	0.363611921	3.459971202	2.904852257	3.258123393	0.010999248	0.005276314	0.016275563	0.557695765	2	4	3
HM001	L000163	SA_22322	AS	1056	1641	2226	Sample_053_R2T97	2.04311729	0.0139	0.0056	0.0195	0.287179487	3.18511343	0.000621097	21.5411252	0.1778	0.0703	0.2481	0.283353486	3.066747665	0.007608601	39.7918791	0.3969	0.214520441	0.611420441	0.350855854	3.027815123	2.440799479	2.821857243	0.012017398	0.005236014	0.017253412	0.498991645	2	4	3
HM001	L000163	SA_22322	AS	1057	1642	2227	Sample_054_R3T97	4.188436686	0.0549	0.0223	0.0772	0.288860104	4.348975182	0.003357409	18.67410946	0.1832	0.0653	0.2485	0.26277666	3.568171263	0.008866906	34.53949978	0.2722	0.074929485	0.347129485	0.215854568	3.797565191	2.702333822	3.561154421	0.010336972	0.002024845	0.012361817	0.602684275	2	4	3
HM003	L000544	ESP_105_L	GE	1481	2066	2651	not_sequenced	9.977142162	0.0437	0.0397	0.0834	0.476019185	3.581608295	0.002987061	33.90443425	0.2679	0.1476	0.4155	0.355234657	3.205799103	0.013320095	56.39896666	NA	NA	NA	NA	NA	NA	NA	NA	NA	NA	NA	4	4	3
HM003	L000544	ESP_105_L	GE	1482	2067	2652	Sample_458_R2T97	6.153934003	0.0181	0.0135	0.0316	0.42721519	3.384361982	0.001069458	23.15236437	0.1894	0.074	0.2634	0.280941534	2.780842304	0.007324739	40.4134975	0.4204	0.281778171	0.702178171	0.401291556	3.856589132	2.444464206	3.289915288	0.016213101	0.006887967	0.023101067	0.639242224	2	3.5	4
HM003	L000544	ESP_105_L	GE	1483	2068	2653	Sample_459_R3T97	3.141311816	0.0652	0.0263	0.0915	0.287431694	3.673114061	0.003360899	20.2623089	0.2174	0.0802	0.2976	0.269489247	3.285206795	0.009776775	44.17688734	0.4412	0.305399583	0.746599583	0.40905405	3.553093672	2.304805491	3.042476385	0.015676249	0.007038866	0.022715116	0.591787813	4	4	3
HM005	L000734	DZA_315_16	HI	1571	2156	2741	Sample_544_R1T97	6.889272236	0.0307	0.0306	0.0613	0.499184339	3.85991931	0.002366131	20.77268984	0.164	0.075	0.239	0.313807531	3.545537472	0.008473835	32.49368559	0.4224	0.211095926	0.633495926	0.33322381	3.5622881	2.560100851	3.228335521	0.015047105	0.005404269	0.020451374	0.590741173	3	3	3
HM005	L000734	DZA_315_16	HI	1572	2157	2742	Sample_545_R2T97	4.384865779	NA	NA	NA	NA	NA	NA	31.62051075	0.1799	0.0738	0.2537	0.290894758	3.503177643	0.008887562	64.51698321	0.4472	0.176780244	0.623980244	0.283310643	3.500600342	1.712808	2.994099762	0.015654685	0.003027906	0.018682591	0.58383284	4	4	4
HM005	L000734	DZA_315_16	HI	1573	2158	3328	Sample_546_R3T97	5.317286708	0.0375	0.0204	0.0579	0.352331606	4.452211857	0.002577831	22.31644648	0.2299	0.0756	0.3055	0.247463175	3.40582633	0.010404799	36.84406997	0.4599	0.260794144	0.720694144	0.361865219	3.179855446	2.812230364	3.046824674	0.014624155	0.007334132	0.021958287	0.531825955	3	3	4
HM006	L000530	F_83005_5	FY	1463	2048	2633	Sample_439_R1T97	4.242227642	0.0053	0.0025	0.0078	0.320512821	2.802016258	0.000218557	16.36747675	0.1198	0.0553	0.1751	0.315819532	3.528651237	0.006178668	28.8833999	0.185	0.101515105	0.286515105	0.354309784	4.029299822	2.541134433	3.502028279	0.007454205	0.002579635	0.01003384	0.615237172	3	3	4
HM006	L000530	F_83005_5	FY	1464	2049	3218	Sample_440_R2T97	4.424262688	0.0151	0.0051	0.0202	0.252475248	2.857027292	0.00057712	20.15010767	0.101	0.0427	0.1437	0.297146834	3.993438482	0.005738571	37.78232026	0.4836	0.199981596	0.683581596	0.292549708	3.118046685	2.513452818	2.941172951	0.015078874	0.005026443	0.020105317	0.524115559	3	4	4
HM006	L000530	F_83005_5	FY	1465	2050	2635	Sample_441_R3T97	6.863231432	0.0109	0.0054	0.0163	0.331288344	4.076029778	0.000664393	31.73969681	0.235	0.0964	0.3314	0.290887145	3.379842758	0.011200799	40.24040461	0.5999	0.276376878	0.876276878	0.315399031	3.415072207	2.731193959	3.199377697	0.020487018	0.007548389	0.028035407	0.586548038	2	3	4
HM007	L000651	Salses_71B	HA	1547	2132	2717	Sample_520_R1T97	5.48	0.0261	0.0122	0.0383	0.318537859	3.878373623	0.001485417	32.86	0.1971	0.0968	0.2939	0.329363729	3.357038498	0.009866336	69.08	0.4053	0.195505166	0.600805166	0.325405268	3.362679855	2.55685295	3.100459526	0.013628941	0.00499878	0.018627721	0.555340047	2	4	4
HM007	L000651	Salses_71B	HA	1548	2133	3302	Sample_521_R2T97	3.33	0.0311	0.0211	0.0522	0.404214559	3.871114016	0.002020722	30.08	0.159	0.064	0.223	0.286995516	3.570919275	0.00796315	94.19	0.6324	0.17148774	0.80388774	0.213322995	2.961175994	2.741150719	2.914239493	0.018726477	0.004700737	0.023427214	0.511280484	1	3	4
HM007	L000651	Salses_71B	HA	1549	2134	3304	Sample_522_R3T97	3.9	0.0241	0.0101	0.0342	0.295321637	3.392619133	0.001160276	26.93	0.1563	0.0727	0.229	0.317467249	3.380868673	0.007742189	39.32	0.3337	0.157658886	0.491358886	0.320863	3.543450931	2.60102122	3.24106014	0.011824496	0.004100741	0.015925237	0.573928582	1	4	4
HM008	L000368	DZA_012_J	DP	1280	1865	2450	Sample_268_R1T97	5.92	0.0469	0.025	0.0719	0.347705146	4.083205223	0.002935825	37.2	0.2485	0.1709	0.4194	0.407486886	3.235765457	0.0135708	54.52	0.3706	0.27852479	0.64912479	0.42907742	3.706495484	2.790902659	3.313635272	0.013736272	0.007773356	0.021509628	0.606666239	2	4	4
HM008	L000368	DZA_012_J	DP	1281	1866	2451	Sample_269_R2T97	5.44	0.0441	0.0123	0.0564	0.218085106	4.281818867	0.002414946	27.53	0.1902	0.1061	0.2963	0.358083024	3.069002151	0.009093453	89.97	0.5677	0.319743605	0.887443605	0.360297379	3.452921491	2.233046558	3.013403764	0.019602235	0.007140024	0.026742259	0.589785924	4	3	4
HM008	L000368	DZA_012_J	DP	1282	1867	2452	Sample_270_R3T97	2.57	0.0178	0.0053	0.0231	0.229437229	3.286133051	0.000759097	31.13	0.2562	0.1277	0.3839	0.332638708	2.759093761	0.010592161	46.07	0.4113	0.256774084	0.668074084	0.384349715	3.500926904	2.26027051	3.024080934	0.014399312	0.005803789	0.020203101	0.579021545	2	4	4
HM009	L000555	GRC_020_B	GO	1511	2096	2681	Sample_484_R1T97	8.787262491	0.0165	0.0109	0.0274	0.397810219	3.673269033	0.001006476	40.94494639	0.3707	0.1407	0.5114	0.275127102	2.734750509	0.013985514	73.55152175	0.3892	0.230980913	0.620180913	0.372441183	3.350065312	3.1626104	3.280249452	0.013038454	0.007305026	0.020343481	0.551018737	1	4	3
HM009	L000555	GRC_020_B	GO	1512	2097	2682	Sample_485_R2T97	5.873793906	0.0214	0.0149	0.0363	0.41046832	3.13786912	0.001139046	36.10937759	0.2253	0.1001	0.3254	0.307621389	2.850989819	0.009277121	72.40448915	0.6466	0.285788756	0.932388756	0.306512444	2.783114205	1.409763223	2.362165015	0.017995616	0.004028945	0.022024561	0.481604358	1	4	4
HM009	L000555	GRC_020_B	GO	1513	2098	2683	Sample_486_R3T97	2.64499575	0.0413	0.0217	0.063	0.344444444	4.103061676	0.002584929	17.07094107	0.3362	0.1314	0.4676	0.28100941	2.992724657	0.01399398	37.66994323	0.5982	0.217166431	0.815366431	0.266342129	3.10452875	2.707225803	2.998710282	0.018571291	0.005879186	0.024450477	0.533060051	0	4	3
HM011	L000543	DZA_327_7	GD	1478	2063	2648	Sample_454_R1T97	10.26673713	0.0649	0.0368	0.1017	0.361848574	3.889736176	0.003955862	51.35166014	0.301	0.1386	0.4396	0.315286624	3.653737783	0.016061831	85.84473158	0.5577	0.283721294	0.841421294	0.337192909	3.612927894	2.882602256	3.366667233	0.020149299	0.008178556	0.028327855	0.616020505	4	4	4
HM011	L000543	DZA_327_7	GD	1479	2064	2649	Sample_455_R2T97	12.47530514	0.0806	0.0412	0.1218	0.338259442	4.008516788	0.004882373	36.80798606	0.2508	0.1118	0.3626	0.308328737	2.854398966	0.010350051	48.40018968	0.3437	0.18015495	0.52385495	0.343902353	3.673045273	2.276241571	3.192681104	0.012624257	0.004100762	0.016725018	0.596678026	4	4	4
HM011	L000543	DZA_327_7	GD	1480	2065	3233	Sample_456_R3T97	NA	0.0247	0.0208	0.0455	0.457142857	3.49577117	0.001590576	NA	0.2675	0.1368	0.4043	0.338362602	3.287661552	0.013292016	NA	0.777	0.412034733	1.189034733	0.346528761	3.53044805	2.915935615	3.317501828	0.027431581	0.012014668	0.039446249	0.622254057	3	3	3
HM012	L000239	SA_26063	BT	1136	1721	2306	not_sequenced	3.853828047	0.0196	0.0103	0.0299	0.344481605	3.345653296	0.00100035	19.27948996	0.1505	0.0705	0.221	0.319004525	3.57247138	0.007895162	36.78888024	NA	NA	NA	NA	NA	NA	NA	NA	NA	NA	NA	3	3	3
HM012	L000239	SA_26063	BT	1137	1722	2307	Sample_134_R2T97	4.302680624	0.059	0.0175	0.0765	0.22875817	3.974885702	0.003040788	23.54154203	0.407	0.1612	0.5682	0.283702922	3.167971849	0.018000416	46.65955005	0.2982	0.226373382	0.524573382	0.431538065	3.482045866	2.788004044	3.182540436	0.010383461	0.006311299	0.01669476	0.557674853	3	4	4
HM012	L000239	SA_26063	BT	1138	1723	2892	Sample_135_R3T97	5.455556436	0.05	0.0271	0.0771	0.351491569	3.784945011	0.002918193	20.41768148	0.2323	0.1178	0.3501	0.336475293	3.238687038	0.011338643	35.03720948	0.299	0.107850276	0.406850276	0.265085911	4.160482885	2.903678995	3.82732197	0.012439844	0.003131626	0.01557147	0.666509998	4	4	4
HM013	L000648	Salses_42B	GX	1538	2123	2708	Sample_511_R1T97	3.261016236	0.0098	0.0064	0.0162	0.395061728	2.739219904	0.000443754	14.25722361	0.1258	0.0834	0.2092	0.398661568	2.622257233	0.005485762	26.39517713	0.2745	0.132933638	0.407433638	0.32627065	3.878059189	2.483858243	3.423172438	0.010645272	0.003301883	0.013947156	0.615976974	0	2	3
HM013	L000648	Salses_42B	GX	1539	2124	2709	Sample_512_R2T97	2.615825851	0.0146	0.0137	0.0283	0.48409894	3.411249399	0.000965384	13.38288677	0.1127	0.0418	0.1545	0.270550162	3.205760479	0.0049529	26.92994404	0.4085	0.174665517	0.583165517	0.299512766	3.105597014	1.495924586	2.623479536	0.012686364	0.002612864	0.015299228	0.513286824	1	3.5	4
HM013	L000648	Salses_42B	GX	1540	2125	2710	not_sequenced	3.235227575	0.0227	0.0168	0.0395	0.425316456	3.619871855	0.001429849	16.26711434	0.1699	0.079	0.2489	0.317396545	2.866387606	0.007134439	27.55651674	NA	NA	NA	NA	NA	NA	NA	NA	NA	NA	NA	2	4	2
HM014	L000542	DZA_233_4	GC	1475	2060	3230	Sample_451_R1T97	6.352730037	0.0214	0.0189	0.0403	0.46898263	3.757520437	0.001514281	30.19801829	0.3064	0.0976	0.404	0.241584158	3.698894739	0.014943535	53.94699014	0.4683	0.210061274	0.678361274	0.309659885	3.595057505	2.839285163	3.361025146	0.016835654	0.005964239	0.022799893	0.602357146	2	4	4
HM014	L000542	DZA_233_4	GC	1476	2061	3231	Sample_452_R2T97	2.885062903	NA	NA	NA	NA	NA	NA	19.99323542	0.2964	0.1439	0.4403	0.326822621	3.349059105	0.014745907	43.9206922	0.385	0.138405751	0.523405751	0.264432996	2.94596131	2.494679482	2.82662752	0.011341951	0.00345278	0.014794731	0.484026257	NA	4	4
HM014	L000542	DZA_233_4	GC	1477	2062	3232	Sample_453_R3T97	5.371211065	0.02	0.0081	0.0281	0.288256228	3.824599981	0.001074713	28.57861546	0.2246	0.0781	0.3027	0.258011232	3.477538824	0.01052651	54.86381887	0.6578	0.287863999	0.945663999	0.304404101	2.235644154	2.837840758	2.418955255	0.014706067	0.008169122	0.022875189	0.387532273	1	4	3
HM015	L000550	F_11013_3	GK	1499	2084	2669	Sample_472_R1T97	NA	0.0145	0.0079	0.0224	0.352678571	4.112150192	0.000921122	NA	0.1787	0.0982	0.2769	0.354640664	3.398766518	0.009411184	NA	0.1313	0.080097457	0.211397457	0.378895083	3.883045812	2.464956325	3.345738449	0.005098439	0.001974367	0.007072806	0.572921073	1	4	4
HM015	L000550	F_11013_3	GK	1500	2085	2670	Sample_473_R2T97	3.4289915	0.0203	0.0161	0.0364	0.442307692	4.094069481	0.001490241	20.54221738	0.0878	0.0388	0.1266	0.306477093	2.43914175	0.003087953	34.29420648	0.4197	0.204613745	0.624313745	0.327741855	3.248867594	2.063149496	2.860258186	0.013635497	0.004221487	0.017856985	0.538420664	3	3.5	4
HM015	L000550	F_11013_3	GK	1501	2086	2671	Sample_474_R3T97	6.183074553	0.0319	0.0239	0.0558	0.428315412	4.273050308	0.002384362	25.69249873	0.2303	0.0926	0.3229	0.286776092	3.306796312	0.010677645	44.22631977	0.3663	0.213505542	0.579805542	0.368236463	3.417473875	2.361727318	3.028709581	0.012518207	0.005042419	0.017560626	0.558707762	2	4	3
HM016	L000049	SA_09707	AC	1007	1592	2762	Sample_007_R1T97	1.39	0.0089	0.0049	0.0138	0.355072464	4.43958807	0.000612663	31.35	0.3276	0.219	0.5466	0.400658617	3.280231476	0.017929745	NA	0.5191	0.200275052	0.719375052	0.278401442	3.642309432	2.383814886	3.291942768	0.018907228	0.004774186	0.023681415	0.616591809	2	4	3
HM016	L000049	SA_09707	AC	1008	1593	2763	Sample_008_R2T97	NA	NA	NA	NA	NA	NA	NA	33.48	0.231	0.0845	0.3155	0.267828843	3.075594664	0.009703501	88.66	0.4721	0.190008499	0.662108499	0.286974868	3.645337867	2.116558182	3.206616594	0.01720964	0.00402164	0.021231281	0.61127551	NA	4	4
HM016	L000049	SA_09707	AC	1009	1594	2764	Sample_009_R3T97	2.62	0.0128	0.0046	0.0174	0.264367816	3.304467678	0.000574977	51.92	0.3387	0.1666	0.5053	0.329705126	3.202371597	0.016181584	83.17	0.6028	0.355959783	0.958759783	0.371271083	3.287506567	2.232653065	2.895870008	0.01981709	0.007947347	0.027764437	0.564910651	2	3	4
HM026	L000450	F_11008_C	FA	1391	1976	2561	Sample_370_R1T97	3.53	0.0229	0.0066	0.0295	0.223728814	3.50898242	0.00103515	29.98	0.1562	0.0707	0.2269	0.311591009	3.369723439	0.007645902	42.78	0.2356	0.156906677	0.392506677	0.399755434	3.963786052	3.007824025	3.581635122	0.00933868	0.004719477	0.014058157	0.620045477	2	4	4
HM026	L000450	F_11008_C	FA	1392	1977	2562	Sample_371_R2T97	1.85	0.0174	0.0099	0.0273	0.362637363	3.805014849	0.001038769	39.51	0.1563	0.1256	0.2819	0.445548067	3.594931781	0.010134113	44.45	0.3288	0.202939742	0.531739742	0.381652387	3.69921817	2.330235505	3.176742618	0.012163029	0.004728974	0.016892003	0.598272356	3	4	4
HM026	L000450	F_11008_C	FA	1393	1978	3148	Sample_372_R3T97	0.88	0.0143	0.0096	0.0239	0.40167364	4.250362396	0.001015837	25.81	0.1514	0.0564	0.2078	0.271414822	3.820140123	0.007938251	NA	0.5512	0.205540294	0.756740294	0.271612726	2.737371164	2.774287133	2.747398039	0.01508839	0.005702278	0.020790668	0.466187279	2	4	4
HM027	L000531	F_83005_9	FZ	1466	2051	2636	Sample_442_R1T97	4.786398261	0.0357	0.0204	0.0561	0.363636364	4.394411087	0.002465265	20.83727416	0.1328	0.0616	0.1944	0.316872428	2.911711454	0.005660367	36.83599637	0.4198	0.226874561	0.646674561	0.350832667	3.556524866	2.150512394	3.06324977	0.014930291	0.004878966	0.019809257	0.589421404	4	4	4
HM027	L000531	F_83005_9	FZ	1467	2052	2637	not_sequenced	3.556509309	0.0153	0.0062	0.0215	0.288372093	3.289573669	0.000707258	18.00637941	0.2225	0.0951	0.3176	0.299433249	3.374798059	0.010718359	29.57330336	NA	NA	NA	NA	NA	NA	NA	NA	NA	NA	NA	1	4	3
HM027	L000531	F_83005_9	FZ	1468	2053	2638	Sample_444_R3T97	3.065847312	0.0422	0.0193	0.0615	0.313821138	4.065382004	0.00250021	16.49159052	0.2105	0.0805	0.291	0.276632302	3.233806133	0.009410376	33.08706836	0.3603	0.196830618	0.557130618	0.353293486	3.476016499	1.963598501	2.941689161	0.012524087	0.003864963	0.016389051	0.567340863	4	3	4
HM028	L000342	DZA_241_2	DD	1244	1829	2414	Sample_235_R1T97	8.425609848	0.0918	0.0492	0.141	0.34893617	3.792988777	0.005348114	22.11132539	0.2964	0.1531	0.4495	0.340600667	3.417020082	0.015359505	28.35955886	0.5228	0.273394805	0.796194805	0.343376776	3.512389808	2.68423103	3.228019304	0.018362774	0.007338548	0.025701322	0.595020702	3	4	4
HM028	L000342	DZA_241_2	DD	1245	1830	2415	Sample_236_R2T97	5.371509099	NA	NA	NA	NA	NA	NA	23.42454903	0.4942	0.211	0.7052	0.299205899	3.03256917	0.021385678	37.31375048	0.4483	0.21623903	0.66453903	0.325397035	3.432306485	1.997898767	2.965554484	0.01538703	0.004320237	0.019707267	0.572583389	4	4	3
HM028	L000342	DZA_241_2	DD	1246	1831	2416	Sample_237_R3T97	3.785938527	0.0491	0.0309	0.08	0.38625	4.500047684	0.003600038	25.41789901	0.4086	0.1485	0.5571	0.266558966	3.448063374	0.019209161	52.74583605	0.6639	0.270029784	0.933929784	0.289132854	3.011402258	2.454401382	2.850354968	0.0199927	0.006627615	0.026620314	0.522486229	2	4	3
HM031	L000545	ESP_158_A	GF	1484	2069	2654	Sample_460_R1T97	8.425442097	0.0147	0.0076	0.0223	0.340807175	3.57287097	0.00079675	25.71153846	0.16	0.1116	0.2716	0.41089838	3.232457161	0.008779354	40.14486157	0.3432	0.19410276	0.53730276	0.361253979	4.109168132	2.46589575	3.515529494	0.014102665	0.004786372	0.018889037	0.667428041	2	4	3
HM031	L000545	ESP_158_A	GF	1485	2070	2655	Sample_461_R2T97	7.505691185	0.0657	0.0608	0.1265	0.480632411	4.022518635	0.005088486	24.0609921	0.2494	0.1523	0.4017	0.379138661	3.010620117	0.012093661	37.56029569	0.4021	0.221149552	0.623249552	0.35483307	3.702307716	2.364995779	3.227785232	0.014886979	0.005230178	0.020117157	0.610944458	2	4	4
HM031	L000545	ESP_158_A	GF	1486	2071	2656	Sample_462_R3T97	5.001688375	0.0422	0.0342	0.0764	0.447643979	3.83737278	0.002931753	22.65569408	0.3424	0.1215	0.4639	0.261909894	3.473561287	0.016113851	42.85401512	0.5433	0.279287579	0.822587579	0.339523214	3.544976462	2.785825607	3.287227122	0.019259857	0.007780465	0.027040322	0.602855374	2	4	4
HM033	L000552	F_20047_A	GM	1505	2090	2675	Sample_478_R1T97	7.150755054	0.0301	0.0254	0.0555	0.457657658	3.309243202	0.00183663	28.82723361	0.2313	0.0834	0.3147	0.265014299	3.082807541	0.009701595	50.97415702	0.354	0.208607281	0.562607281	0.370786671	3.211265564	2.654889109	3.004968576	0.01136788	0.005538292	0.016906172	0.523205569	2	4	4
HM033	L000552	F_20047_A	GM	1506	2091	2676	Sample_479_R2T97	5.228438547	0.0301	0.0124	0.0425	0.291764706	3.677453279	0.001562918	20.84988322	0.2492	0.1067	0.3559	0.299803316	3.104157448	0.011047696	36.62880674	0.4441	0.218389174	0.662489174	0.329649423	3.155715462	1.759346563	2.695403291	0.014014532	0.003842222	0.017856755	0.525946688	2	3.5	4
HM033	L000552	F_20047_A	GM	1507	2092	2677	Sample_480_R3T97	5.078185208	0.0484	0.0314	0.0798	0.393483709	3.794504166	0.003028014	20.71672746	0.2423	0.087	0.3293	0.264196781	2.940341949	0.009682546	37.05172067	0.3961	0.154631822	0.550731822	0.280775172	3.355808674	2.609519503	3.146269256	0.013292358	0.004035148	0.017327506	0.552934243	2	3	3
HM034	L000554	F_20089_B	GN	1508	2093	2678	Sample_481_R1T97	0.76	NA	NA	NA	NA	NA	NA	32.56	0.2456	0.1154	0.361	0.31966759	2.973641872	0.010734847	42.25	0.2804	0.137325201	0.417725201	0.328745311	3.661356096	2.457901521	3.26572612	0.010266442	0.003375318	0.013641761	0.582794682	NA	3	3
HM034	L000554	F_20089_B	GN	1509	2094	2679	Sample_482_R2T97	3.89	0.0062	0.0043	0.0105	0.40952381	3.714174032	0.000389988	30.89	0.2017	0.0787	0.2804	0.280670471	3.055265188	0.008566964	41.27	0.2852	0.106889146	0.392089146	0.272614397	3.298306276	1.729499352	2.870627028	0.009406769	0.001848647	0.011255417	0.525898271	2	3	3
HM034	L000554	F_20089_B	GN	1510	2095	3263	Sample_483_R3T97	NA	0.0385	0.0226	0.0611	0.369885434	3.632080793	0.002219201	27.26	0.2556	0.1017	0.3573	0.284634761	3.0499897	0.010897613	54.26	0.4289	0.202835637	0.631735637	0.321076769	3.496718045	2.585679546	3.204204704	0.014997424	0.00524468	0.020242103	0.580753759	1	3	4
HM035	L00679	F_66017	HG	1565	2150	2735	Sample_538_R1T97	3.422680483	0.0112	0.003	0.0142	0.211267606	3.119315863	0.000442943	14.44702959	0.2183	0.1591	0.3774	0.421568627	3.141858339	0.011857373	24.84074606	0.2908	0.095428874	0.386228874	0.24707856	3.879877709	2.211917993	3.467760673	0.011282684	0.002110808	0.013393493	0.619830992	2	3	4
HM035	L00679	F_66017	HG	1566	2151	2736	Sample_539_R2T97	2.457608898	0.0128	0.0057	0.0185	0.308108108	3.81705308	0.000706155	14.2856076	0.3038	0.0875	0.3913	0.223613596	3.212719679	0.012571372	29.65750899	0.2546	0.113349493	0.367949493	0.308057207	3.882554638	2.391247141	3.42314672	0.009884984	0.002710467	0.012595451	0.612067368	2	4	4
HM035	L00679	F_66017	HG	1567	2152	2737	Sample_540_R3T97	8.568463376	0.0355	0.01	0.0455	0.21978022	3.578371763	0.001628159	35.53898009	0.1083	0.055	0.1633	0.336803429	2.783322334	0.004545165	59.66970213	0.3614	0.121098852	0.482498852	0.250982674	3.753286056	1.810364608	3.265646526	0.013564376	0.002192331	0.015756707	0.61278241	2	2	4
HM036	L000337	GRC_042_1	CZ	1232	1817	2402	Sample_223_R1T97	5.493600038	0.0548	0.0399	0.0947	0.421330517	3.938132524	0.003729412	54.13488367	0.2897	0.1655	0.4552	0.36357645	3.210787296	0.014615504	97.80605563	0.5762	0.282616345	0.858816345	0.329076579	3.41088781	2.588254303	3.140178358	0.019653536	0.00731483	0.026968365	0.58347274	3	4	4
HM036	L000337	GRC_042_1	CZ	1233	1818	2403	Sample_224_R2T97	NA	0.0555	0.0121	0.0676	0.178994083	4.118612289	0.002784182	NA	0.4802	0.19	0.6702	0.283497463	2.832666397	0.01898453	NA	0.404	0.19807621	0.60207621	0.328988601	3.677488335	1.820472091	3.06655116	0.014857053	0.003605922	0.018462975	0.607134973	3	4	4
HM036	L000337	GRC_042_1	CZ	1234	1819	2404	Sample_225_R3T97	6.637713237	0.0496	0.0252	0.0748	0.336898396	4.162394047	0.003113471	49.34568291	0.2382	0.1098	0.348	0.315517241	3.318310022	0.011547719	80.23854124	0.2487	0.11812974	0.36682974	0.322028797	4.26655794	2.785866868	3.789732806	0.01061093	0.003290937	0.013901867	0.671028608	3	4	4
HM037	L000557	GRC_064_B	GP	1514	2099	3269	Sample_487_R1T97	7.133537036	0.04	0.0227	0.0627	0.362041467	4.039448261	0.002532734	31.41710326	0.398	0.1986	0.5966	0.332886356	3.261668205	0.019459113	54.01241743	0.4419	0.222537851	0.664437851	0.334926511	3.595880503	2.230474431	3.13856984	0.015890196	0.00496365	0.020853846	0.599009156	1	4	3
HM037	L000557	GRC_064_B	GP	1515	2100	3270	Sample_488_R2T97	6.49529493	0.0307	0.0147	0.0454	0.323788546	3.091841459	0.001403696	27.99807114	0.267	0.145	0.412	0.351941748	2.876391411	0.011850733	49.49927751	0.663	0.27771652	0.94071652	0.295218075	3.237722638	1.972985982	2.864349507	0.021466101	0.005479308	0.026945409	0.561677212	1	4	4
HM037	L000557	GRC_064_B	GP	1516	2101	2686	Sample_489_R3T97	8.386814565	NA	NA	NA	NA	NA	NA	36.47085147	0.2068	0.1049	0.3117	0.336541546	3.026364088	0.009433177	61.37678044	0.3986	0.301542723	0.700142723	0.430687506	3.105415606	2.266590141	2.744143925	0.012378187	0.006834738	0.019212924	0.511999186	NA	3	3
HM038	L000369	PRT_180_A	DQ	1283	1868	2453	Sample_271_R1T97	2.341130794	0.0191	0.0112	0.0303	0.369636964	3.887843609	0.001178017	10.86475212	0.1995	0.1256	0.3251	0.386342664	3.648257971	0.011860487	20.4352918	0.1626	0.085897155	0.248497155	0.345666553	4.282671506	2.915938569	3.810237586	0.006963624	0.002504708	0.009468332	0.645539212	3	4	3
HM038	L000369	PRT_180_A	DQ	1284	1869	2454	Sample_272_R2T97	4.376233904	0.0184	0.0104	0.0288	0.361111111	3.916798115	0.001128038	12.32127749	0.1573	0.1	0.2573	0.38865138	3.181179523	0.008185175	19.12129241	0.3431	0.179631834	0.522731834	0.34364051	3.876178521	2.151741014	3.283591869	0.013299169	0.003865212	0.01716438	0.62956656	3	4	3
HM038	L000369	PRT_180_A	DQ	1285	1870	2455	Sample_273_R3T97	7.563161503	0.0401	0.0138	0.0539	0.256029685	4.19747591	0.00226244	22.73579809	0.2673	0.0965	0.3638	0.265255635	3.193887949	0.011619364	34.4196018	0.3881	0.228970625	0.617070625	0.371060646	3.825467319	2.798415955	3.444368949	0.014846639	0.00640755	0.021254189	0.629034797	3	4	4
HM039	L000263	SA_03116	BY	1151	1736	2321	Sample_145_R1T97	NA	NA	NA	NA	NA	NA	NA	30.44	0.2452	0.1258	0.371	0.339083558	3.428576231	0.012720018	64.85	0.5716	0.317688027	0.889288027	0.357238619	3.48989139	2.49911078	3.135946302	0.019948219	0.007939376	0.027887595	0.596508921	NA	4	4
HM039	L000263	SA_03116	BY	1152	1737	2322	Sample_146_R2T97	NA	NA	NA	NA	NA	NA	NA	15.65	0.1247	0.0482	0.1729	0.278773858	3.345785856	0.005784864	68.94	0.6262	0.243220968	0.869420968	0.27975052	3.203764236	3.00131414	3.147128722	0.020061972	0.007299825	0.027361797	0.552621357	NA	4	4
HM039	L000263	SA_03116	BY	1153	1738	2323	Sample_147_R3T97	NA	NA	NA	NA	NA	NA	NA	52.6	0.3426	0.1926	0.5352	0.359865471	3.466140747	0.018550785	39.99	0.5243	0.20927606	0.73357606	0.28528202	3.141818486	2.926734243	3.08045876	0.016472554	0.006124954	0.022597508	0.532396126	NA	4	4
HM040	L000321	SA_03780	CV	1220	1805	2975	Sample_211_R1T97	2.7	0.0226	0.0165	0.0391	0.421994885	3.96316123	0.001549596	20.66	0.2006	0.0951	0.2957	0.32160974	3.255608559	0.009626835	91.54	0.7623	0.290057615	1.052357615	0.27562647	3.462106996	3.335464662	3.427201028	0.026391642	0.009674769	0.036066411	0.609044306	2	4	4
HM040	L000321	SA_03780	CV	1221	1806	2391	Sample_212_R2T97	1.71	0.0242	0.0157	0.0399	0.393483709	3.18362236	0.001270265	23.65	0.1715	0.0792	0.2507	0.315915437	2.630118608	0.006593707	45.97	0.5177	0.214428466	0.732128466	0.292883662	3.381108972	2.648589265	3.166565852	0.017504001	0.005679329	0.02318333	0.572219686	3	3	4
HM040	L000321	SA_03780	CV	1222	1807	2392	Sample_213_R3T97	NA	NA	NA	NA	NA	NA	NA	31.69	0.2474	0.1192	0.3666	0.325150027	3.438149452	0.012604256	45.21	0.4316	0.157796736	0.589396736	0.26772584	3.543105019	2.600943619	3.290864	0.015292041	0.004104204	0.019396245	0.588827356	1	4	4
HM042	L000290	SA_09119	CI	1181	1766	2351	Sample_175_R1T97	8.778373618	0.0525	0.0333	0.0858	0.388111888	3.779916525	0.003243168	29.40215163	0.2593	0.1415	0.4008	0.353043912	3.618794918	0.01450413	42.00524455	0.2465	0.110142317	0.356642317	0.308831319	3.184790157	2.433899553	2.952891594	0.007850508	0.002680753	0.010531261	0.50044727	3	4	4
HM042	L000290	SA_09119	CI	1182	1767	2352	Sample_176_R2T97	2.927932584	NA	NA	NA	NA	NA	NA	23.38130562	0.26	0.0957	0.3557	0.26904695	3.244331598	0.011540087	50.09182423	0.5459	0.193809017	0.739709017	0.262007104	3.244547758	2.778224911	3.122367913	0.017711986	0.00538445	0.023096437	0.552028234	3	4	4
HM042	L000290	SA_09119	CI	1183	1768	2353	Sample_177_R3T97	4.096812515	0.043	0.0193	0.0623	0.309791332	4.0968647	0.002552347	22.74567821	0.4194	0.1665	0.5859	0.284178187	3.685151577	0.021591303	46.44084815	0.3924	0.154166176	0.546566176	0.282063148	3.637655444	2.57701042	3.3384865	0.01427416	0.003972878	0.018247038	0.59881169	2	4	3
HM043	L000310	SA_09944	CQ	1205	1790	2375	Sample_196_R1T97	5.751993726	0.0379	0.0128	0.0507	0.252465483	4.105875015	0.002081679	23.68384327	0.2235	0.1332	0.3567	0.373423045	3.173485041	0.011319821	43.18457757	0.3097	0.183034906	0.492734906	0.371467302	3.426860777	2.258354998	2.992799134	0.010612988	0.004133578	0.014746566	0.550917276	2	4	4
HM043	L000310	SA_09944	CQ	1206	1791	2961	Sample_197_R2T97	11.03628034	0.0283	0.0067	0.035	0.191428571	3.914741993	0.00137016	45.5277464	0.2337	0.1121	0.3458	0.324175824	2.732905388	0.009450387	77.92637349	0.3989	0.143928165	0.542828165	0.265144984	3.709181677	2.003376894	3.256896038	0.014795926	0.002883424	0.017679349	0.611589921	3	4	4
HM043	L000310	SA_09944	CQ	1207	1792	2377	Sample_198_R3T97	4.510940559	0.027	0.0072	0.0342	0.210526316	3.638783932	0.001244464	18.20181464	0.2615	0.1384	0.3999	0.346086522	2.758661985	0.011031889	32.30343377	0.4721	0.175306018	0.647406018	0.270782188	3.346147972	2.503340867	3.117930856	0.015797165	0.004388507	0.020185672	0.561105276	2	4	4
HM044	L000245	SA_14161	BW	1145	1730	2315	Sample_142_R1T97	NA	0.0351	0.0163	0.0514	0.317120623	4.055804729	0.002084684	NA	0.2933	0.1075	0.4008	0.268213573	3.516284704	0.014093269	NA	0.5253	0.23755953	0.76285953	0.311406649	3.829579812	2.4799299	3.409289912	0.020116783	0.00589131	0.026008093	0.649064229	4	4	4
HM044	L000245	SA_14161	BW	1146	1731	2316	Sample_143_R2T97	9.952430962	NA	NA	NA	NA	NA	NA	52.94750391	0.234	0.0832	0.3172	0.262295082	3.336885214	0.0105846	85.96904434	0.5641	0.309945185	0.874045185	0.354610025	3.251457144	2.590800007	3.017181543	0.01834147	0.00803006	0.02637153	0.555021049	4	4	3
HM044	L000245	SA_14161	BW	1147	1732	2317	Sample_144_R3T97	8.016238485	0.058	0.0337	0.0917	0.367502726	3.946700573	0.003619124	35.92927006	0.396	0.1757	0.5717	0.307329019	3.285359621	0.018782401	66.50649827	0.4792	0.151122668	0.630322668	0.239754455	3.492586819	2.192313809	3.180840547	0.016736476	0.003313083	0.020049559	0.586536038	3	4	3
HM046	L000213	SA_27882	BG	1097	1682	2267	Sample_094_R1T97	4.544231073	0.07	0.0318	0.1018	0.31237721	3.853740454	0.003923108	32.01853758	0.2733	0.1176	0.3909	0.300844206	3.081404209	0.012045209	56.64562366	0.3515	0.188547888	0.540047888	0.349131794	3.66587141	2.916005982	3.404069604	0.012885538	0.005498068	0.018383606	0.596850511	4	3	4
HM046	L000213	SA_27882	BG	1098	1683	2268	Sample_095_R2T97	8.58099725	0.04	0.0156	0.0556	0.28057554	4.219367504	0.002345968	31.90012903	0.2933	0.1075	0.4008	0.268213573	3.037370682	0.012173782	55.36063462	0.3448	0.219434605	0.564234605	0.388906677	3.179283537	2.587334908	2.949070804	0.01096217	0.005677508	0.016639678	0.516632588	4	4	3
HM046	L000213	SA_27882	BG	1099	1684	2852	Sample_096_R3T97	10.11738818	0.083	0.0233	0.1063	0.219190969	4.092854023	0.004350704	34.38118881	0.2261	0.0788	0.3049	0.258445392	3.228672266	0.009844222	55.54083872	0.4431	0.225538719	0.668638719	0.337310288	3.226227949	2.500973087	2.981592067	0.014295416	0.005640663	0.019936079	0.537577439	4	4	4
HM047	L000654	DZA_014	HB	1550	2135	2720	Sample_523_R1T97	12.49243549	0.0291	0.0139	0.043	0.323255814	3.951026917	0.001698942	39.7741184	0.2813	0.0947	0.376	0.251861702	3.668322802	0.013792894	64.12738534	0.4806	0.263575149	0.744175149	0.354184293	3.742078053	2.49735348	3.301216123	0.017984427	0.006582403	0.02456683	0.628618312	4	3	4
HM047	L000654	DZA_014	HB	1551	2136	2721	Sample_524_R2T97	6.389781034	0.0293	0.0136	0.0429	0.317016317	3.462485313	0.001485406	27.81005439	0.3246	0.0889	0.4135	0.214993954	3.799445391	0.015710707	50.27266939	0.508	0.22993143	0.73793143	0.311589154	3.380131422	2.029275114	2.95921926	0.017171068	0.004665941	0.021837009	0.570973257	2	4	3
HM047	L000654	DZA_014	HB	1552	2137	2722	Sample_525_R3T97	10.11434106	0.0622	0.0476	0.1098	0.433515483	3.528817892	0.003874642	34.4087351	0.3667	0.1368	0.5035	0.271698113	3.23351264	0.016280736	56.22324073	0.4568	0.267063391	0.723863391	0.368941701	3.625393745	2.30217242	3.137202169	0.016560799	0.00614826	0.022709058	0.605931598	2	3	3
HM048	L000475	DZA_016_F	FK	1421	2006	2591	Sample_400_R1T97	7.722607486	0.0586	0.0262	0.0848	0.308962264	4.240190506	0.003595682	33.13240405	0.363	0.196	0.559	0.350626118	3.508869171	0.019614579	50.98553934	0.2884	0.119052091	0.407452091	0.292186722	3.703256725	2.664392473	3.399714299	0.010680192	0.003172015	0.013852207	0.591124767	4	3	3
HM048	L000475	DZA_016_F	FK	1422	2007	3176	Sample_401_R2T97	NA	0.0311	0.0204	0.0515	0.396116505	4.160667896	0.002142744	NA	0.2177	0.076	0.2937	0.25876745	2.621327639	0.007698839	NA	0.6604	0.199932794	0.860332794	0.232390065	3.339196109	2.383115326	3.117012415	0.022052051	0.004764629	0.02681668	0.579053168	3	4	3
HM048	L000475	DZA_016_F	FK	1423	2008	2593	Sample_402_R3T97	8.615481146	0.0439	0.0343	0.0782	0.438618926	3.901443958	0.003050929	34.98980558	0.4194	0.1615	0.5809	0.27801687	3.656646013	0.021241457	48.51418933	0.3221	0.126873148	0.448973148	0.282585158	3.727255745	2.614410507	3.412782272	0.012005491	0.003316985	0.015322476	0.601567098	1	4	3
HM049	L000360	DZA_058_5	DM	1271	1856	2441	Sample_259_R1T97	5.404018912	0.0217	0.0122	0.0339	0.359882006	3.338017464	0.001131588	28.97661187	0.3153	0.1747	0.49	0.356530612	3.269741297	0.016021732	58.27580868	0.5188	0.287622918	0.806422918	0.356665109	3.713244229	2.599964021	3.316175967	0.019264311	0.007478092	0.026742403	0.628563736	3	4	3
HM049	L000360	DZA_058_5	DM	1272	1857	2442	Sample_260_R2T97	6.943114443	0.0585	0.0257	0.0842	0.305225653	4.610521317	0.003882059	33.56719204	0.2717	0.0935	0.3652	0.256024096	2.911138058	0.010631476	64.14950955	0.3711	0.159400524	0.530500524	0.300471944	3.781942321	3.11264986	3.580838687	0.014034788	0.00496158	0.018996368	0.619098578	3	4	4
HM049	L000360	DZA_058_5	DM	1273	1858	2443	Sample_261_R3T97	NA	0.046	0.0274	0.0734	0.373297003	3.912276268	0.002871611	NA	0.3305	0.1122	0.4427	0.253444771	3.600601196	0.015939861	NA	0.4091	0.235693508	0.644793508	0.365533314	3.34537237	2.318777539	2.970117838	0.013685918	0.005465208	0.019151127	0.552997571	3	4	4
HM050	L000477	DZA_058_J	FL	1424	2009	2594	not_sequenced	7.192652892	0.0141	0.011	0.0251	0.438247012	4.238470078	0.001063856	24.83149537	0.2129	0.079	0.2919	0.27064063	3.523192406	0.010284199	41.31133715	NA	NA	NA	NA	NA	NA	NA	NA	NA	NA	NA	2	4	2
HM050	L000477	DZA_058_J	FL	1425	2010	2595	Sample_404_R2T97	4.434416735	0.0161	0.0071	0.0232	0.306034483	4.146059513	0.000961886	20.40840414	0.2113	0.102	0.3133	0.32556655	3.061180353	0.009590678	36.55115469	0.2306	0.110461825	0.341061825	0.32387625	3.654978051	1.150258961	2.843758899	0.008428379	0.001270597	0.009698976	0.570514272	3	4	4
HM050	L000477	DZA_058_J	FL	1426	2011	2596	Sample_405_R3T97	5.755151781	0.0207	0.0165	0.0372	0.443548387	4.298372746	0.001598995	25.79442272	0.1623	0.0746	0.2369	0.314900802	3.034627438	0.007189032	46.55567242	0.4134	0.14147608	0.55487608	0.254968785	3.326271357	2.736988134	3.176022473	0.013750806	0.003872184	0.017622989	0.550415345	3	4	4
HM052	L000639	DZA_210_3	GV	1532	2117	3287	Sample_505_R1T97	6.87	NA	NA	NA	NA	NA	NA	43.11	0.2438	0.1357	0.3795	0.357575758	3.444309473	0.013071154	55.21	0.358	0.131795139	0.489795139	0.26908217	3.484895525	2.515723763	3.224108764	0.012475926	0.003315602	0.015791528	0.568425923	NA	3	4
HM052	L000639	DZA_210_3	GV	1533	2118	3289	Sample_506_R2T97	1.18	0.042	0.0149	0.0569	0.261862917	3.91932416	0.002230095	29.9	0.2045	0.0974	0.3019	0.322623385	3.206795931	0.009681317	62.04	0.3758	0.16216888	0.53796888	0.301446582	3.63138924	2.209359071	3.202723176	0.013646761	0.003582893	0.017229654	0.595201874	2	3	2
HM052	L000639	DZA_210_3	GV	1534	2119	2704	Sample_507_R3T97	NA	0.0117	0.0058	0.0175	0.331428571	4.119298458	0.000720877	31.48	0.1745	0.0795	0.254	0.312992126	3.050319433	0.007747811	45.45	0.4487	0.246652797	0.695352797	0.354716049	3.362221408	2.643386872	3.107239245	0.015086287	0.006519988	0.021606275	0.560941699	1	4	3
HM053	L000601	DZA_246_6	GR	1520	2105	2690	Sample_493_R1T97	5.175557291	0.0364	0.0255	0.0619	0.411954766	4.366691589	0.002702982	34.40410905	0.2758	0.1339	0.4097	0.326824506	4.072674274	0.016685747	53.3020063	0.2709	0.147387124	0.418287124	0.35235874	3.872686496	2.43015088	3.364396414	0.010491108	0.003581729	0.014072837	0.614312074	3	4	4
HM053	L000601	DZA_246_6	GR	1521	2106	2691	Sample_494_R2T97	6.288705214	0.048	0.0325	0.0805	0.403726708	4.128266811	0.003323255	35.74871588	0.2485	0.0782	0.3267	0.23936333	3.480988503	0.011372389	57.6117845	0.4189	0.168938905	0.587838905	0.287389799	3.827536084	2.596456867	3.473736397	0.016033549	0.004386426	0.020419974	0.634199857	2	4	4
HM053	L000601	DZA_246_6	GR	1522	2107	2692	Sample_495_R3T97	NA	0.0588	0.0401	0.0989	0.405460061	4.129110813	0.004083691	NA	0.4645	0.1795	0.644	0.278726708	2.918328524	0.018794036	NA	0.48	0.247961134	0.727961134	0.340624138	3.44018427	2.742390331	3.202498858	0.016512884	0.006800062	0.023312947	0.577832067	2	3	3
HM055	L000675	DZA_326	HF	1562	2147	2732	Sample_535_R1T97	9.131730629	0.0296	0.0083	0.0379	0.218997361	3.26809454	0.001238608	32.14281488	0.2825	0.0782	0.3607	0.216800665	3.461386919	0.012485223	48.53879994	0.5451	0.277525983	0.822625983	0.337365934	3.589438765	2.522605619	3.229525635	0.019566031	0.007000886	0.026566917	0.610618526	2	3	4
HM055	L000675	DZA_326	HF	1563	2148	2733	Sample_536_R2T97	6.709309818	0.0478	0.0198	0.0676	0.292899408	3.534492254	0.002389317	33.00280171	0.2805	0.0885	0.369	0.239837398	3.28180337	0.012109854	58.51124868	0.4445	0.252708432	0.697208432	0.36245751	3.530113137	1.783987078	2.897216682	0.015691353	0.004508286	0.020199639	0.588398573	3	4	4
HM055	L000675	DZA_326	HF	1564	2149	3318	Sample_537_R3T97	4.600542581	NA	NA	NA	NA	NA	NA	28.68257062	0.2736	0.0884	0.362	0.244198895	3.27534008	0.011856731	52.48481808	0.5339	0.241738116	0.775638116	0.311663534	2.65293297	2.477973133	2.598404408	0.014164009	0.005990206	0.020154215	0.450368575	NA	4	3
HM056	L000416	ESP_074_A	EM	1349	1934	2519	Sample_334_R1T97	2.29	0.0151	0.0057	0.0208	0.274038462	3.773183584	0.000784822	45.04	0.2413	0.1044	0.3457	0.30199595	3.357650757	0.011607399	46.72	0.3656	0.24695793	0.61255793	0.40315849	3.562947873	2.632062607	3.187653615	0.013026137	0.006500087	0.019526225	0.582379256	2	4	3
HM056	L000416	ESP_074_A	EM	1350	1935	2520	Sample_335_R2T97	5.79	0.0532	0.0235	0.0767	0.306388527	3.94901824	0.003028897	36.83	0.2299	0.0967	0.3266	0.296080833	3.413083792	0.011147132	NA	0.213	0.165666389	0.378666389	0.437499588	3.547493455	2.718860217	3.18496686	0.007556161	0.004504238	0.012060399	0.549357899	3	4	3
HM056	L000416	ESP_074_A	EM	1351	1936	3106	Sample_336_R3T97	2.36	0.02	0.005	0.025	0.2	4.052227974	0.001013057	28.91	0.1796	0.095	0.2746	0.345957757	3.437427521	0.009439176	46.71	0.3914	0.180756808	0.572156808	0.315921799	3.045873995	2.549407051	2.889029331	0.011921551	0.004608227	0.016529778	0.50126782	3	3	4
HM057	L000512	ESP_155_D	FP	1436	2021	2606	Sample_415_R1T97	4.367265023	0.0583	0.0432	0.1015	0.425615764	4.224787235	0.004288159	20.34915551	0.3229	0.1312	0.4541	0.288923145	3.410752773	0.015488228	38.9486421	0.2575	0.067076497	0.324576497	0.206658515	3.915448072	1.921338904	3.50334855	0.010082279	0.001288767	0.011371046	0.617952369	2	3	4
HM057	L000512	ESP_155_D	FP	1437	2022	2607	Sample_416_R2T97	10.35434697	0.0567	0.0358	0.0925	0.387027027	3.9558568	0.003659168	35.40238117	0.176	0.0966	0.2726	0.354365371	2.886125326	0.007867578	51.3318605	0.507	0.214836089	0.721836089	0.297624478	3.664079024	1.981672452	3.163353613	0.018576881	0.004257348	0.022834228	0.618815862	2	4	4
HM057	L000512	ESP_155_D	FP	1438	2023	2608	Sample_417_R3T97	3.950938271	0.0504	0.0243	0.0747	0.325301205	3.792844296	0.002833255	20.4004941	0.166	0.0913	0.2573	0.35483871	2.755116701	0.007088915	39.56019209	0.5692	0.288233879	0.857433879	0.336158724	3.695071715	1.903021348	3.092658297	0.021032348	0.005485152	0.0265175	0.631313637	1	4	4
HM058	L000513	ESP_163_E	FQ	1439	2024	2609	Sample_418_R1T97	2.579993354	0.0165	0.0097	0.0262	0.370229008	2.809192657	0.000736008	14.82525769	0.2506	0.1006	0.3512	0.286446469	3.395604134	0.011925362	31.3362709	0.3234	0.15701687	0.48041687	0.32683463	3.88209206	2.508423097	3.43312944	0.012554686	0.003938647	0.016493333	0.626809603	3	4	3
HM058	L000513	ESP_163_E	FQ	1440	2025	3194	Sample_419_R2T97	3.638391446	0.0218	0.009	0.0308	0.292207792	3.063652039	0.000943605	18.17791982	0.1706	0.0423	0.2129	0.198684829	3.475768089	0.00739991	35.26687398	0.5289	0.194016667	0.722916667	0.268380404	2.858133516	2.538520013	2.772355503	0.015116668	0.004925152	0.02004182	0.484747613	3	4	4
HM058	L000513	ESP_163_E	FQ	1441	2026	2611	Sample_420_R3T97	3.14784103	0.0183	0.004	0.0223	0.179372197	4.172256947	0.000930413	13.97888146	0.2891	0.0815	0.3706	0.219913654	3.259428978	0.012079444	26.0089036	0.3443	0.151624034	0.495924034	0.305740443	2.944306534	2.156587997	2.703469096	0.010137247	0.003269906	0.013407153	0.478379472	2	4	3
HM059	L000449	F_11012_A	EZ	1388	1973	2558	Sample_367_R1T97	NA	NA	NA	NA	NA	NA	NA	NA	NA	NA	NA	NA	NA	NA	NA	0.3397	0.218838317	0.558538317	0.391805379	3.567839892	2.427219305	3.120938612	0.012119952	0.005311686	0.017431638	0.57890956	NA	4	4
HM059	L000449	F_11012_A	EZ	1389	1974	2559	Sample_368_R2T97	NA	NA	NA	NA	NA	NA	NA	NA	NA	NA	NA	NA	NA	NA	NA	0.267	0.13410709	0.40110709	0.334342357	3.739332452	2.812282245	3.429380418	0.009984018	0.00377147	0.013755488	0.592299021	NA	3	3
HM060	L000520	F_20015_10	FT	1448	2033	2618	Sample_427_R1T97	6.043260615	0.0149	0.0099	0.0248	0.399193548	3.734956503	0.000926269	27.71772233	0.244	0.1024	0.3464	0.295612009	3.184850216	0.011032321	51.82210841	0.3915	0.138891613	0.530391613	0.261866156	3.931717486	2.234044481	3.487154311	0.015392674	0.0031029	0.018495574	0.647070038	2	4	3
HM060	L000520	F_20015_10	FT	1449	2034	2619	Sample_428_R2T97	NA	0.0544	0.0442	0.0986	0.448275862	4.090442181	0.004033176	NA	0.18	0.086	0.266	0.323308271	2.893620014	0.007697029	NA	0.3906	0.181518417	0.572118417	0.317274207	3.433471611	1.896063596	2.945691748	0.01341114	0.003441705	0.016852845	0.56494022	0	4	4
HM060	L000520	F_20015_10	FT	1450	2035	3205	not_sequenced	2.637594896	0.0302	0.0143	0.0445	0.321348315	3.911589146	0.001740657	13.59081076	0.2858	0.1253	0.4111	0.304792021	3.727898598	0.015325391	26.71304261	NA	NA	NA	NA	NA	NA	NA	NA	NA	NA	NA	2	4	3
HM061	L000645	GRC_033_B2	GW	1535	2120	2705	Sample_508_R1T97	8.375209298	0.0129	0.0112	0.0241	0.46473029	3.218717098	0.000775711	32.20365609	0.2626	0.1363	0.3989	0.341689647	3.281056881	0.013088136	55.70773255	0.5299	0.274217953	0.804117953	0.341017076	3.205464719	2.155447185	2.847390848	0.016985758	0.005910623	0.022896381	0.543758681	2	4	4
HM061	L000645	GRC_033_B2	GW	1536	2121	2706	Sample_509_R2T97	7.825504447	0.0682	0.0349	0.1031	0.338506305	4.432574749	0.004569985	31.82019093	0.331	0.1304	0.4614	0.282618119	3.091546774	0.014264397	56.13023365	0.464	0.222890389	0.686890389	0.324491931	3.148401938	2.312559621	2.877177832	0.014608585	0.005154473	0.019763058	0.527032963	2	4	4
HM061	L000645	GRC_033_B2	GW	1537	2122	2707	Sample_510_R3T97	6.791979134	0.0751	0.0306	0.1057	0.289498581	4.01038599	0.004238978	22.92981771	0.2705	0.1045	0.375	0.278666667	2.962491035	0.011109341	37.23620204	0.6361	0.292143396	0.928243396	0.314727147	3.254139772	2.650568336	3.064179408	0.020699583	0.00774346	0.028443043	0.562191859	3	4	4
HM062	L000379	GRC_063_D	DW	1301	1886	2471	Sample_289_R1T97	NA	NA	NA	NA	NA	NA	NA	62.15	0.3434	0.1332	0.4766	0.279479648	3.538345814	0.016863756	55.77	0.4441	0.161307649	0.605407649	0.266444683	3.431868793	2.364233813	3.147403081	0.015240929	0.00381369	0.019054619	0.571971728	2	3	3
HM062	L000379	GRC_063_D	DW	1302	1887	2472	not_sequenced	NA	NA	NA	NA	NA	NA	NA	45.58	0.1907	0.0944	0.2851	0.331111891	3.107957602	0.008860787	NA	NA	NA	NA	NA	NA	NA	NA	NA	NA	NA	NA	2	4	2
HM062	L000379	GRC_063_D	DW	1303	1888	2473	Sample_291_R3T97	NA	NA	NA	NA	NA	NA	NA	53.26	0.3791	0.1722	0.5513	0.312352621	3.018622875	0.016641668	83.75	0.7847	0.357216639	1.141916639	0.312821993	3.446571683	1.961944692	2.982147719	0.027045248	0.007008393	0.034053641	0.608069879	4	4	4
HM065	L000370	PRT_179_J	DR	1286	1871	3041	Sample_274_R1T97	NA	NA	NA	NA	NA	NA	NA	22.59	0.1617	0.0622	0.2239	0.27780259	3.826315403	0.00856712	39.54	0.2771	0.141235505	0.418335505	0.337613	4.055615119	2.841891176	3.645846173	0.011238109	0.004013759	0.015251869	0.644786886	NA	4	4
HM065	L000370	PRT_179_J	DR	1287	1872	3043	Sample_275_R2T97	1.01	0.0123	0.0052	0.0175	0.297142857	4.022890091	0.000704006	13.94	0.1279	0.0609	0.1888	0.322563559	3.583608866	0.006765854	57.24	0.4462	0.256696546	0.702896546	0.365198189	3.053048864	2.358680541	2.799466879	0.013622704	0.006054651	0.019677356	0.509075881	3	4	4
HM065	L000370	PRT_179_J	DR	1288	1873	2458	Sample_276_R3T97	1.16	0.0124	0.0042	0.0166	0.253012048	4.179131985	0.000693736	31.58	0.2555	0.0876	0.3431	0.255319149	3.286999226	0.011277694	36.19	0.43	0.224125595	0.654125595	0.342633887	3.430133896	2.528538173	3.121216653	0.014749576	0.005667101	0.020416677	0.569841046	2	4	4
HM066	L000204	SA_01489	BD	1088	1673	2258	Sample_085_R1T97	2.970866804	0.0603	0.0344	0.0947	0.363252376	4.085632324	0.003869094	18.16377241	0.2614	0.1046	0.366	0.28579235	3.472563028	0.012709581	38.71399821	0.5043	0.266995625	0.771295625	0.346165097	4.077119037	3.103695098	3.740153589	0.020560911	0.00828673	0.028847641	0.688205435	3	4	4
HM066	L000204	SA_01489	BD	1089	1674	2259	Sample_086_R2T97	8.808980137	0.1159	0.045	0.1609	0.279676818	3.527380943	0.005675556	34.68121365	0.4233	0.1608	0.5841	0.275295326	3.624043703	0.021168039	60.62247784	0.5233	0.227316017	0.750616017	0.302839284	3.638120282	2.464673924	3.282754623	0.019038283	0.005602599	0.024640882	0.616379146	4	4	4
HM066	L000204	SA_01489	BD	1090	1675	2260	Sample_087_R3T97	2.39692466	0.0941	0.0436	0.1377	0.316630356	4.155578613	0.005722232	14.33861161	0.3327	0.116	0.4487	0.258524627	3.125208855	0.014022812	30.28233138	0.6688	0.200414948	0.869214948	0.230570066	3.337063955	3.006662209	3.260883176	0.022318284	0.006025801	0.028344084	0.57941531	3	4	4
HM067	L000265	SA_01526	BZ	1154	1739	2324	Sample_148_R1T97	3.59	0.0403	0.0173	0.0576	0.300347222	3.926511288	0.002261671	26.82	0.162	0.1116	0.2736	0.407894737	2.98583436	0.008169243	NA	0.133	0.097164686	0.230164686	0.422152884	3.767478747	2.582123077	3.267077644	0.005010747	0.002508912	0.007519659	0.556585368	3	4	3
HM067	L000265	SA_01526	BZ	1155	1740	2325	Sample_149_R2T97	2.96	0.0304	0.0073	0.0377	0.193633952	3.214742422	0.001211958	39.84	0.2332	0.0582	0.2914	0.199725463	3.067108631	0.008937555	32.66	0.2732	0.159055174	0.432255174	0.367965923	3.996025939	3.140044802	3.681054145	0.010917143	0.004994404	0.015911547	0.634413152	4	4	4
HM067	L000265	SA_01526	BZ	1156	1741	2326	Sample_150_R3T97	5.19	0.0366	0.0152	0.0518	0.293436293	3.88287282	0.002011328	21.27	0.1717	0.0808	0.2525	0.32	3.23012352	0.008156062	31.43	0.3294	0.197383613	0.526783613	0.374695811	3.939853169	2.517834142	3.407028533	0.012977876	0.004969792	0.017947668	0.637306292	2	4	3
HM068	L000274	SA_03648	CC	1163	1748	2333	Sample_157_R1T97	3.68	0.0186	0.0116	0.0302	0.38410596	3.680998325	0.001111661	32.63	0.1842	0.076	0.2602	0.292083013	3.040402412	0.007911127	53.2	0.4096	0.176195007	0.585795007	0.300779291	3.21797606	2.288321963	2.938355362	0.01318083	0.004031909	0.017212739	0.532003652	2	3	3
HM068	L000274	SA_03648	CC	1164	1749	2920	Sample_158_R2T97	NA	NA	NA	NA	NA	NA	NA	36.92	0.2417	0.0663	0.308	0.21525974	3.115109682	0.009594538	63.11	0.4539	0.226237427	0.680137427	0.332634874	3.255829173	2.015058288	2.84310556	0.014778209	0.004558816	0.019337025	0.543817825	3	4	4
HM068	L000274	SA_03648	CC	1165	1750	2335	Sample_159_R3T97	5.89	0.0307	0.0088	0.0395	0.22278481	3.940975189	0.001556685	30.16	0.1903	0.067	0.2573	0.260396424	3.74433279	0.009634168	52.16	0.4351	0.123006504	0.558106504	0.220399696	3.453160864	2.56487982	3.257384006	0.015024703	0.003154969	0.018179672	0.574343259	3	4	4
HM069	L000276	SA_07749	CD	1166	1751	2336	Sample_160_R1T97	NA	NA	NA	NA	NA	NA	NA	18.82	0.0989	0.0813	0.1802	0.451165372	3.412235498	0.006148848	100.12	0.7039	0.323666263	1.027566263	0.314983349	3.462758641	2.853828081	3.270955676	0.024374358	0.009236879	0.033611237	0.604323007	NA	4	4
HM069	L000276	SA_07749	CD	1167	1752	2922	Sample_161_R2T97	NA	NA	NA	NA	NA	NA	NA	31.85	0.1875	0.0671	0.2546	0.263550668	3.18717885	0.008114557	NA	0.5046	0.154475412	0.659075412	0.234381998	3.815866349	2.045144204	3.400841025	0.019254862	0.003159245	0.022414107	0.644145074	3	4	4
HM069	L000276	SA_07749	CD	1168	1753	2338	Sample_162_R3T97	NA	NA	NA	NA	NA	NA	NA	30.55	0.2793	0.0709	0.3502	0.20245574	3.5945189	0.012588005	66.04	0.6176	0.239005555	0.856605555	0.279014715	3.569930081	2.60297308	3.300134798	0.022047888	0.00622125	0.028269138	0.614930804	2	4	4
HM070	L000307	SA_08625	CO	1199	1784	2955	Sample_190_R1T97	8.27	0.0583	0.0434	0.1017	0.426745329	3.556133986	0.003616588	27.58	0.1251	0.047	0.1721	0.273097037	3.482598782	0.005993553	67.58	0.4096	0.184436052	0.594036052	0.31047956	3.510990767	2.7712032	3.281301856	0.014381018	0.005111098	0.019492116	0.580445558	3	4	4
HM070	L000307	SA_08625	CO	1200	1785	2956	Sample_191_R2T97	4.97	0.0424	0.0097	0.0521	0.186180422	3.546674013	0.001847817	37.33	0.227	0.0936	0.3206	0.291952589	2.527889729	0.008104414	62.95	0.3907	0.224645409	0.615345409	0.365072049	3.509832981	2.34950742	3.08623055	0.013712917	0.005278061	0.018990978	0.577519432	2	4	4
HM070	L000307	SA_08625	CO	1201	1786	2371	Sample_192_R3T97	5.56	0.055	0.0261	0.0811	0.321824908	3.780813694	0.00306624	36.54	0.2282	0.0565	0.2847	0.198454514	2.967208624	0.008447643	NA	0.3626	0.157752944	0.520352944	0.303165276	3.585246584	2.484308433	3.251480403	0.013000104	0.00391907	0.016919174	0.585541419	3	4	4
HM071	L000297	SA_08626	CK	1187	1772	2357	Sample_181_R1T97	3.588056065	0.0338	0.0156	0.0494	0.315789474	3.697126865	0.001826381	13.32339282	0.1787	0.0783	0.257	0.304669261	3.31571579	0.00852139	23.19777164	0.2221	0.168092039	0.390192039	0.430793102	3.618927661	2.288804001	3.045919653	0.008037638	0.003847297	0.011884936	0.56276952	3	3	3
HM071	L000297	SA_08626	CK	1188	1773	2358	Sample_182_R2T97	2.194469377	0.0389	0.0248	0.0637	0.389324961	3.823256493	0.002435414	10.10462102	0.1276	0.0619	0.1895	0.326649077	2.848754644	0.00539839	18.94771242	0.187	0.064687202	0.251687202	0.257014268	3.687569407	2.396808123	3.355825379	0.006895755	0.001550428	0.008446183	0.563663838	3	3	4
HM071	L000297	SA_08626	CK	1189	1774	2359	Sample_183_R3T97	4.741872025	0.0099	0.0072	0.0171	0.421052632	3.347296238	0.000572388	20.82257668	0.2193	0.0638	0.2831	0.225362063	3.315165997	0.009385235	38.21721431	0.3187	0.164410866	0.483110866	0.340317053	3.709807911	2.932082921	3.44513489	0.011823158	0.004820663	0.016643821	0.598116026	1	3	4
HM072	L000061	SA_09357	AG	1019	1604	2189	Sample_019_R1T97	5.649780681	0.0863	0.0381	0.1244	0.306270096	3.292587996	0.004095979	31.2808735	0.3422	0.1555	0.4977	0.312437211	2.830956936	0.014089673	48.24384301	0.5552	0.334385579	0.889585579	0.375889163	3.243700654	2.01571038	2.782112434	0.018009026	0.006740245	0.024749271	0.552817171	3	4	4
HM072	L000061	SA_09357	AG	1020	1605	2190	Sample_020_R2T97	10.09372527	0.0263	0.0078	0.0341	0.228739003	3.124789238	0.001065553	34.2483862	0.3524	0.1167	0.4691	0.248774249	2.666774035	0.012509837	57.55983616	0.4856	0.196097208	0.681697208	0.287660277	3.24349255	2.550838627	3.044243508	0.0157504	0.005002123	0.020752523	0.545426937	2	4	4
HM072	L000061	SA_09357	AG	1021	1606	2191	Sample_021_R3T97	2.179396117	0.104	0.0347	0.1387	0.250180245	4.0932374	0.00567732	26.05447521	0.6247	0.2208	0.8455	0.26114725	2.727503777	0.023061044	55.74812887	0.2818	0.079447833	0.361247833	0.219926116	3.00687568	1.603228912	2.698177016	0.008473376	0.001273731	0.009747106	0.478856494	1	4	4
HM073	L000052	SA_09710	AD	1010	1595	2180	Sample_010_R1T97	7.623846171	0.0227	0.0061	0.0288	0.211805556	3.76137042	0.001083275	23.35286998	0.2345	0.1203	0.3548	0.339064262	2.997279644	0.010634348	37.01110488	0.2914	0.135168656	0.426568656	0.316874327	4.457641213	3.265800494	4.079977456	0.012989566	0.004414339	0.017403905	0.712278564	3	4	4
HM073	L000052	SA_09710	AD	1011	1596	2181	Sample_011_R2T97	3.07867346	0.0322	0.0095	0.0417	0.227817746	4.174244881	0.00174066	14.91761228	0.2069	0.0872	0.2941	0.29649779	3.204526663	0.009424513	28.30513769	0.4749	0.29249032	0.76739032	0.381149348	3.337718925	2.187396041	2.899274127	0.015850827	0.006397922	0.022248749	0.560022903	3	4	4
HM073	L000052	SA_09710	AD	1012	1597	2767	Sample_012_R3T97	5.999933553	0.0318	0.0251	0.0569	0.44112478	3.878537178	0.002206888	23.063253	0.3598	0.1245	0.4843	0.257072063	3.157073736	0.015289708	40.21662497	0.5722	0.160667138	0.732867138	0.219230921	3.060459304	2.238909219	2.880350053	0.017511948	0.003597191	0.021109139	0.52316322	4	4	3
HM074	L000314	SA_09866	CS	1211	1796	2966	Sample_202_R1T97	NA	NA	NA	NA	NA	NA	NA	32.68	0.2531	0.0912	0.3443	0.264885274	3.162186384	0.010887408	82.02	0.7235	0.288163995	1.011663995	0.284841604	3.509907369	2.427779803	3.201672409	0.02539418	0.006995987	0.032390167	0.614236073	NA	3	4
HM074	L000314	SA_09866	CS	1212	1797	2967	Sample_203_R2T97	NA	NA	NA	NA	NA	NA	NA	41.87	0.2722	0.0729	0.3451	0.211243118	2.989234686	0.010315849	58.05	0.3959	0.200442629	0.596342629	0.336119907	3.545008816	2.196945689	3.09189803	0.01403469	0.004403616	0.018438306	0.584079118	NA	4	4
HM074	L000314	SA_09866	CS	1213	1798	2383	Sample_204_R3T97	NA	NA	NA	NA	NA	NA	NA	41.58	0.3353	0.1144	0.4497	0.254391817	3.095345974	0.013919771	59.91	0.5231	0.243429664	0.766529664	0.317573703	3.276024144	2.979728422	3.18192839	0.017136882	0.007253543	0.024390425	0.555010725	NA	3	4
HM075	L000130	SA_12451	AI	1025	1610	2195	Sample_025_R1T97	6.669497972	0.0429	0.0177	0.0606	0.292079208	4.117111206	0.002494969	23.19296929	0.2502	0.1219	0.3721	0.327600107	3.1623559	0.011767126	39.00195554	0.2561	0.117432103	0.373532103	0.314382893	3.992413178	2.486685061	3.519038095	0.01022457	0.002920167	0.013144737	0.629755905	3	3	4
HM075	L000130	SA_12451	AI	1026	1611	2196	Sample_026_R2T97	6.568056855	NA	NA	NA	NA	NA	NA	26.44347311	0.2847	0.0539	0.3386	0.159184879	3.464756727	0.011731666	46.62109073	0.4422	0.219754105	0.661954105	0.331977857	3.551580467	2.212016219	3.106874758	0.015705089	0.004860996	0.020566085	0.591669718	2	4	4
HM075	L000130	SA_12451	AI	1027	1612	2197	Sample_027_R3T97	6.828095969	0.0208	0.0145	0.0353	0.410764873	3.619549751	0.001277701	26.31867942	0.2385	0.0749	0.3134	0.238991704	2.536949158	0.007950799	46.76122942	0.3432	0.183344987	0.526544987	0.348203841	3.670795692	2.279115862	3.186207335	0.012598171	0.004178645	0.016776815	0.596225781	4	4	3
HM076	L000234	SA_23859	BQ	1127	1712	2297	not_sequenced	NA	0.0212	0.007	0.0282	0.24822695	3.679572105	0.001037639	NA	0.3408	0.1518	0.4926	0.30816078	3.262685299	0.016071988	NA	NA	NA	NA	NA	NA	NA	NA	NA	NA	NA	NA	4	4	3
HM076	L000234	SA_23859	BQ	1128	1713	2298	Sample_125_R2T97	11.01656955	0.0302	0.0181	0.0483	0.374741201	3.68189168	0.001778354	31.89465196	0.1649	0.0842	0.2491	0.338016861	2.774031162	0.006910112	45.54950217	0.368	0.25808208	0.62608208	0.412217644	3.311877527	2.027015883	2.782234879	0.012187709	0.005231365	0.017419074	0.541695041	3	4	4
HM076	L000234	SA_23859	BQ	1129	1714	2299	Sample_126_R3T97	16.46577849	0.0411	0.0262	0.0673	0.389301634	3.76701045	0.002535198	41.64202598	0.2425	0.1338	0.3763	0.355567366	2.952784538	0.011111328	59.47074044	0.5168	0.190185757	0.706985757	0.269009319	3.622292218	1.7552865	3.120050267	0.018720006	0.003338305	0.022058311	0.612930938	3	4	4
HM077	L000232	SA_27062	BO	1121	1706	2291	Sample_118_R1T97	11.47003776	0.0506	0.0281	0.0787	0.357052097	3.681516647	0.002897354	37.31881436	0.2848	0.2315	0.5163	0.448382723	3.122821093	0.016123125	60.21550706	0.3828	0.163154067	0.545954067	0.298842113	3.709726747	3.100108719	3.527547126	0.014200834	0.005057953	0.019258787	0.609164974	3	4	4
HM077	L000232	SA_27062	BO	1122	1707	2292	Sample_119_R2T97	9.860816104	0.0393	0.0134	0.0527	0.25426945	2.966181278	0.001563178	38.77662441	0.3797	0.1253	0.505	0.248118812	3.018924713	0.01524557	66.66393757	0.6692	0.340077126	1.009277126	0.336951187	3.395046476	2.948812326	3.244687327	0.022719651	0.010028236	0.032747887	0.589518077	2	4	4
HM077	L000232	SA_27062	BO	1123	1708	2293	Sample_120_R3T97	5.888270103	0.0446	0.0113	0.0559	0.202146691	4.06071806	0.002269941	35.3235787	0.3446	0.1212	0.4658	0.26019751	3.103814125	0.014457566	58.23448274	0.7536	0.378957203	1.132557203	0.334603146	3.450460707	2.216321829	3.037513947	0.026002672	0.008398911	0.034401583	0.606299186	2	4	3
HM078	L000228	SA_27063	BN	1118	1703	2288	Sample_115_R1T97	9.19	0.048	0.0419	0.0899	0.466073415	4.147623062	0.003728713	27.98	0.1828	0.1134	0.2962	0.382849426	3.187478304	0.009441311	NA	0.2187	0.124757405	0.343457405	0.363239817	3.978001579	2.603306282	3.478657565	0.008699889	0.003247817	0.011947707	0.617654542	1	4	3
HM078	L000228	SA_27063	BN	1119	1704	2289	Sample_116_R2T97	10.42	0.0605	0.0481	0.1086	0.442909761	3.845842361	0.004176585	50.18	0.3287	0.1015	0.4302	0.235936774	2.883947372	0.012406742	48.66	0.3697	0.226278664	0.595978664	0.37967578	3.529130603	2.285388106	3.056911782	0.013047196	0.005171346	0.018218542	0.577495342	4	4	4
HM078	L000228	SA_27063	BN	1120	1705	2290	not_sequenced	2.24	0.0249	0.0154	0.0403	0.382133995	3.374693155	0.001360001	36.83	0.3355	0.1581	0.4936	0.320299838	3.394257784	0.016754056	NA	NA	NA	NA	NA	NA	NA	NA	NA	NA	NA	NA	3	4	2
HM079	L000362	DZA_045_4_chp92	DN	1274	1859	2444	Sample_262_R1T97	4.86	0.0625	0.0273	0.0898	0.304008909	3.695038557	0.003318145	46	0.3459	0.1774	0.5233	0.339002484	3.371395588	0.017642513	53.41	0.5612	0.232450787	0.793650787	0.292887994	3.192511372	2.038206925	2.854429476	0.017916374	0.004737828	0.022654202	0.544678245	3	4	4
HM079	L000362	DZA_045_4_chp92	DN	1275	1860	3029	Sample_263_R2T97	7.9	0.0652	0.0175	0.0827	0.211608222	4.17651701	0.00345398	39.52	0.262	0.1042	0.3662	0.284543965	2.860039234	0.010473464	60.15	0.3315	0.157541125	0.489041125	0.322142897	3.695889473	2.105025377	3.18340385	0.012251874	0.003316281	0.015568154	0.598223044	4	4	3
HM079	L000362	DZA_045_4_chp92	DN	1276	1861	2446	Sample_264_R3T97	5.84	0.06	0.034	0.094	0.361702128	3.37420392	0.003171752	44.98	0.422	0.1622	0.5842	0.277644642	3.167263269	0.018503152	NA	0.4296	0.151273232	0.580873232	0.26042383	3.611470861	1.829307072	3.147352984	0.015514879	0.002767252	0.018282131	0.599910347	1	4	4
HM080	L000637	DZA_061_B3d	GU	1529	2114	3284	Sample_502_R1T97	NA	NA	NA	NA	NA	NA	NA	15.59	0.0848	0.0329	0.1177	0.279524214	3.671937466	0.00432187	74.56	0.5344	0.24953363	0.78393363	0.318309638	3.781066066	2.606339693	3.407139326	0.020206017	0.006503694	0.026709711	0.641943374	NA	3	4
HM080	L000637	DZA_061_B3d	GU	1530	2115	3285	Sample_503_R2T97	NA	NA	NA	NA	NA	NA	NA	32.82	0.153	0.0685	0.2215	0.309255079	2.928454161	0.006486526	115.44	1.0175	0.382845675	1.400345675	0.273393693	3.154835696	2.142053397	2.877947404	0.032100453	0.008200759	0.040301212	0.571249717	0	4	3
HM080	L000637	DZA_061_B3d	GU	1531	2116	2701	Sample_504_R3T97	NA	NA	NA	NA	NA	NA	NA	66.83	0.4333	0.1356	0.5689	0.23835472	3.304134607	0.018797222	80.5	0.8707	0.257801684	1.128501684	0.22844599	2.984993503	2.809983765	2.945013239	0.025990338	0.007244185	0.033234524	0.532140183	NA	4	4
HM081	L000356	DZA_202_5	DJ	1262	1847	3019	Sample_253_R1T97	6.129508905	0.0203	0.0098	0.0301	0.325581395	3.838231087	0.001155308	20.90045028	0.3268	0.1404	0.4672	0.300513699	3.429013968	0.016020353	34.08762025	0.4006	0.160553429	0.561153429	0.286113246	3.569400021	2.69526771	3.31929915	0.014299016	0.004327345	0.018626361	0.588792306	4	4	4
HM081	L000356	DZA_202_5	DJ	1263	1848	2433	not_sequenced	5.761415274	0.0236	0.0207	0.0443	0.467268623	3.927806854	0.001740018	24.25592505	0.0788	0.0425	0.1213	0.350370981	3.077400684	0.003732887	43.1115274	NA	NA	NA	NA	NA	NA	NA	NA	NA	NA	NA	3	3	4
HM081	L000356	DZA_202_5	DJ	1264	1849	2434	Sample_255_R3T97	4.0070847	0.018	0.0149	0.0329	0.452887538	4.259176254	0.001401269	19.73590933	0.1944	0.0726	0.267	0.271910112	3.598016739	0.009606705	31.9952184	0.2993	0.178559679	0.477859679	0.373665507	3.502372509	1.778162869	2.858094876	0.010482601	0.003175082	0.013657683	0.561136885	2	4	4
HM082	L000355	DZA_210_2	DI	1259	1844	2429	Sample_250_R1T97	0.99	0.0079	0.0063	0.0142	0.443661972	3.912253141	0.00055554	37.94	0.2004	0.0967	0.2971	0.325479636	3.214890957	0.009551441	44.53	0.2886	0.084388144	0.372988144	0.226248864	4.152737531	2.112476628	3.691130729	0.011984801	0.00178268	0.01376748	0.662918174	2	4	4
HM082	L000355	DZA_210_2	DI	1260	1845	2430	Sample_251_R2T97	6.95	0.0531	0.0138	0.0669	0.206278027	4.209403038	0.002816091	32.57	0.1707	0.0822	0.2529	0.325029656	2.8254354	0.007145526	36.01	0.2059	0.110084575	0.315984575	0.348385914	4.002550381	2.923331201	3.626565632	0.008241251	0.003218137	0.011459388	0.617729372	3	4	4
HM082	L000355	DZA_210_2	DI	1261	1846	2431	Sample_252_R3T97	1.97	0.0219	0.0097	0.0316	0.306962025	4.598237991	0.001453043	42.06	0.2644	0.0934	0.3578	0.261039687	3.435322762	0.012291585	NA	0.2329	0.174445408	0.407345408	0.428249354	3.29657754	2.970182814	3.156799303	0.007677729	0.005181348	0.012859077	0.515081621	1	3	3
HM083	L000354	DZA_210_5	DH	1256	1841	2426	Sample_247_R1T97	2.863089548	0.0254	0.0135	0.0389	0.347043702	4.123866081	0.001604184	14.30091477	0.1988	0.1177	0.3165	0.371879937	3.279051781	0.010378199	27.53695249	0.3842	0.141493479	0.525693479	0.269155857	2.718647691	2.326128048	2.612998743	0.010445044	0.003291319	0.013736364	0.446585355	3	4	4
HM083	L000354	DZA_210_5	DH	1257	1842	2427	Sample_248_R2T97	3.145771814	0.0165	0.0066	0.0231	0.285714286	4.44555378	0.001026923	14.30947418	0.1805	0.1044	0.2849	0.366444366	2.869083881	0.00817402	26.99051372	0.4246	0.235402357	0.660002357	0.356668964	3.501722943	2.5523086	3.16309628	0.014868316	0.006008195	0.02087651	0.580999275	3	4	4
HM083	L000354	DZA_210_5	DH	1258	1843	2428	Sample_249_R3T97	6.393450307	0.0606	0.0293	0.0899	0.325917686	4.152272224	0.003732893	22.88993576	0.2619	0.1126	0.3745	0.300667557	3.364154577	0.012598759	36.36777697	0.5447	0.221865984	0.766565984	0.289428423	3.527639109	2.792428532	3.314848236	0.01921505	0.006195449	0.025410499	0.600061407	3	4	4
HM084	L000394	DZA_243_6	EA	1313	1898	2483	Sample_301_R1T97	NA	0.0747	0.0262	0.1009	0.259663033	3.134140253	0.003162348	NA	0.3044	0.1483	0.4527	0.327590015	3.463941574	0.015681264	NA	0.4252	0.256616962	0.681816962	0.376372218	3.548410097	2.541074111	3.16927683	0.01508784	0.006520827	0.021608667	0.588828662	4	4	4
HM084	L000394	DZA_243_6	EA	1314	1899	2484	Sample_302_R2T97	6.405138781	0.0208	0.0129	0.0337	0.382789318	3.068342209	0.001034031	32.05213627	0.1474	0.087	0.2344	0.37116041	2.603993654	0.006103761	52.83320313	0.481	0.220522293	0.701522293	0.314348233	3.473075127	2.742479683	3.243413677	0.016705491	0.006047779	0.02275327	0.583478013	2	4	3
HM084	L000394	DZA_243_6	EA	1315	1900	2485	Sample_303_R3T97	7.473960932	0.0415	0.0201	0.0616	0.326298701	4.190449238	0.002581317	25.1642942	0.3134	0.1838	0.4972	0.369670153	3.620634556	0.018001795	42.325512	0.3662	0.175461474	0.541661474	0.32393198	3.396719802	2.526030072	3.114675643	0.012438788	0.00443221	0.016870998	0.555299608	2	4	3
HM085	L000673	DZA_319	HD	1556	2141	2726	Sample_529_R1T97	NA	NA	NA	NA	NA	NA	NA	48.33	0.1578	0.0995	0.2573	0.386708123	2.992731094	0.007700297	62.43	0.5092	0.187087781	0.696287781	0.268693184	3.775297984	2.494272816	3.431095253	0.019223817	0.00466648	0.023890297	0.637875447	NA	4	3
HM085	L000673	DZA_319	HD	1557	2142	3311	Sample_530_R2T97	NA	NA	NA	NA	NA	NA	NA	NA	NA	NA	NA	NA	NA	NA	74.83	0.9517	0.24890706	1.20060706	0.207317671	3.090944105	2.487795147	2.965900684	0.029416515	0.006192298	0.035608813	0.555951579	NA	1	2
HM085	L000673	DZA_319	HD	1558	2143	3312	Sample_531_R3T97	NA	NA	NA	NA	NA	NA	NA	40.1	0.2905	0.0875	0.378	0.231481481	2.992731094	0.011312524	87.05	0.5751	0.275534501	0.850634501	0.323916442	3.624779247	2.883490535	3.384663679	0.020846105	0.007945011	0.028791117	0.619942927	NA	4	4
HM086	L000674	DZA_322	HE	1559	2144	2729	Sample_532_R1T97	2.38	0.0184	0.0086	0.027	0.318518519	4.027391434	0.001087396	44.17	0.2362	0.0893	0.3255	0.274347158	3.780744076	0.012306322	75.03	0.55	0.252377632	0.802377632	0.314537223	3.780199535	2.762744524	3.460172105	0.020791097	0.006972549	0.027763647	0.643645598	2	4	3
HM086	L000674	DZA_322	HE	1560	2145	3314	Sample_533_R2T97	1.39	0.0142	0.0048	0.019	0.252631579	3.625930309	0.000688927	21.4	0.1895	0.0911	0.2806	0.32466144	3.021661043	0.008478781	34.91	0.463	0.18563718	0.64863718	0.286195713	3.791901034	2.57306307	3.44307491	0.017556502	0.004776562	0.022333064	0.634615833	3	3	4
HM086	L000674	DZA_322	HE	1561	2146	3315	Sample_534_R3T97	1.63	0.0194	0.0152	0.0346	0.439306358	3.698372364	0.001279637	28.27	0.1272	0.0604	0.1876	0.32196162	3.983486176	0.00747302	66.89	0.5983	0.178772633	0.777072633	0.230059103	4.428784932	2.519173154	3.989461304	0.02649742	0.004503592	0.031001012	0.760452866	1	3	4
HM087	L000397	DZA_323_1	EC	1319	1904	2489	Sample_307_R1T97	7.73	0.0529	0.0287	0.0816	0.351715686	3.566717386	0.002910441	27.19	0.1394	0.075	0.2144	0.349813433	3.415209532	0.007322209	85.02	0.5305	0.284274944	0.814774944	0.348899958	3.596973886	2.5476769	3.230874267	0.019081946	0.007242407	0.026324354	0.610241352	3	4	4
HM087	L000397	DZA_323_1	EC	1320	1905	3075	Sample_308_R2T97	2.47	0.0272	0.0065	0.0337	0.192878338	4.192630291	0.001412916	46.52	0.1906	0.086	0.2766	0.310918294	2.346915007	0.006491567	61.64	0.412	0.198380143	0.610380143	0.325010807	3.401421165	2.35595712	3.061634002	0.014013855	0.004673751	0.018687606	0.56265987	0	4	4
HM087	L000397	DZA_323_1	EC	1321	1906	2491	not_sequenced	6.61	0.0484	0.0161	0.0645	0.249612403	4.11942482	0.002657029	30.47	0.2089	0.0989	0.3078	0.321312541	2.835828066	0.008728679	NA	NA	NA	NA	NA	NA	NA	NA	NA	NA	NA	NA	3	4	4
HM088	L000497	DZA_323_D	FN	1430	2015	3186	Sample_409_R1T97	NA	0.0173	0.0073	0.0246	0.296747967	4.149563313	0.001020793	NA	0.0904	0.0519	0.1423	0.364722417	3.57017374	0.005080357	NA	0.4189	0.191730999	0.610630999	0.313988316	3.104024157	2.585934663	2.941350182	0.013002757	0.004958038	0.017960796	0.514318254	3	3	4
HM088	L000497	DZA_323_D	FN	1431	2016	3187	not_sequenced	5.139538575	0.0108	0.0054	0.0162	0.333333333	3.524317265	0.000570939	18.36064977	0.2222	0.0942	0.3164	0.297724399	3.530288458	0.011169833	31.16382204	NA	NA	NA	NA	NA	NA	NA	NA	NA	NA	NA	2	4	4
HM088	L000497	DZA_323_D	FN	1432	2017	2602	Sample_411_R3T97	7.374863181	0.0126	0.0043	0.0169	0.25443787	4.591184616	0.00077591	40.23761431	0.1792	0.0786	0.2578	0.30488751	2.918740511	0.007524513	70.6964846	0.4073	0.220634527	0.627934527	0.351365497	3.81471433	2.892659586	3.490736065	0.015537331	0.006382206	0.021919537	0.630302851	2	4	4
HM089	L000431	ESP_155_A	ER	1364	1949	2534	not_sequenced	8.743243455	0.0424	0.0355	0.0779	0.455712452	3.752631903	0.0029233	16.23099347	0.2377	0.0901	0.3278	0.274862721	3.067644358	0.010055738	NA	NA	NA	NA	NA	NA	NA	NA	NA	NA	NA	NA	4	3	2
HM089	L000431	ESP_155_A	ER	1365	1950	2535	Sample_347_R2T97	7.073769074	NA	NA	NA	NA	NA	NA	30.15716041	0.1528	0.0715	0.2243	0.318769505	2.837442398	0.006364383	54.57329262	0.5933	0.201282936	0.794582936	0.253318976	3.542001119	1.554988036	3.038652972	0.021014693	0.003129926	0.024144618	0.607675796	NA	4	3
HM089	L000431	ESP_155_A	ER	1366	1951	2536	Sample_348_R3T97	3.149517259	0.014	0.004	0.018	0.222222222	4.986449718	0.000897561	14.99829564	0.3621	0.1084	0.4705	0.230393199	3.812869072	0.017939549	28.40665709	0.2561	0.146303103	0.402403103	0.363573496	3.259363289	1.781384093	2.722009328	0.008347229	0.00260622	0.01095345	0.514125965	1	4	4
HM091	L000548	ESP_171_F	GI	1493	2078	2663	Sample_466_R1T97	5.67	0.0426	0.0132	0.0558	0.23655914	4.297302246	0.002397895	42.26	0.2741	0.1053	0.3794	0.27754349	3.415641069	0.012958942	39.88	0.3202	0.19078934	0.51098934	0.373372446	3.825264629	2.742553593	3.421010113	0.012248497	0.0052325	0.017480997	0.617020264	3	4	4
HM091	L000548	ESP_171_F	GI	1494	2079	2664	Sample_467_R2T97	4.32	0.0255	0.0147	0.0402	0.365671642	3.610332012	0.001451353	35.8	0.2694	0.118	0.3874	0.304594734	3.12351656	0.012100503	NA	0.2833	0.162036126	0.445336126	0.363851295	3.189617071	2.151722942	2.811978025	0.009036185	0.003486568	0.012522754	0.508228499	2	4	3
HM091	L000548	ESP_171_F	GI	1495	2080	3250	Sample_468_R3T97	1.98	0.0253	0.0104	0.0357	0.291316527	3.752823353	0.001339758	30.73	0.2285	0.092	0.3205	0.287051482	3.297495365	0.010568473	72.6	0.6313	0.234883255	0.866183255	0.271170395	2.727394614	2.927113143	2.781552386	0.017218042	0.006875299	0.024093341	0.470833513	2	3	4
HM092	L000443	ESP_174_A	EV	1376	1961	2546	Sample_358_R1T97	5.178766948	0.0449	0.036	0.0809	0.44499382	2.870970964	0.002322616	19.07284886	0.1663	0.0487	0.215	0.226511628	3.489822149	0.007503118	32.17126423	0.2103	0.12629068	0.33659068	0.375205517	3.235583696	2.399586315	2.921912752	0.006804433	0.003030454	0.009834886	0.500417369	3	3	4
HM092	L000443	ESP_174_A	EV	1377	1962	2547	Sample_359_R2T97	5.339366252	0.0252	0.0217	0.0469	0.462686567	3.708759546	0.001739408	22.79261089	0.196	0.0835	0.2795	0.298747764	2.577253342	0.007203423	40.34812033	0.3312	0.165933719	0.497133719	0.333780857	3.416608063	2.328338021	3.053364401	0.011315806	0.003863498	0.015179304	0.552968006	2	3	4
HM092	L000443	ESP_174_A	EV	1378	1963	2548	Sample_360_R3T97	6.167531164	0.0223	0.0154	0.0377	0.408488064	4.102996826	0.00154683	36.50016787	0.2912	0.1024	0.3936	0.260162602	3.090600014	0.012164602	60.03071447	0.2786	0.188825046	0.467425046	0.40396861	3.35018509	1.754072625	2.705405735	0.009333616	0.003312128	0.012645744	0.532920863	2	3	4
HM093	L000444	ESP_173_A	EW	1379	1964	2549	Sample_361_R1T97	6.455846867	0.0216	0.014	0.0356	0.393258427	3.5388484	0.00125983	30.97149487	0.2478	0.1519	0.3997	0.380035026	3.215096474	0.012850741	58.0839931	0.2516	0.113835619	0.365435619	0.311506632	3.901034471	2.572413401	3.487160073	0.009815003	0.002928323	0.012743325	0.614252116	3	4	3
HM093	L000444	ESP_173_A	EW	1380	1965	2550	Sample_362_R2T97	6.823146593	0.0454	0.0126	0.058	0.217241379	4.503752708	0.002612177	31.71589886	0.3994	0.134	0.5334	0.251218598	3.478891134	0.018556405	59.05478741	0.3849	0.168891559	0.553791559	0.304973155	3.125834751	2.326915298	2.882185678	0.012031338	0.003929964	0.015961301	0.513566416	2	4	4
HM093	L000444	ESP_173_A	EW	1381	1966	2551	Sample_363_R3T97	4.653907668	0.0484	0.0109	0.0593	0.18381113	4.483204842	0.00265854	22.68525369	0.1872	0.087	0.2742	0.317286652	3.086847067	0.008464135	42.70516484	0.4671	0.210788751	0.677888751	0.310948885	3.872478599	1.830840975	3.237633604	0.018088348	0.003859207	0.021947554	0.648673002	2	4	4
HM095	L000458	F_20025_4	FE	1403	1988	2573	Sample_382_R1T97	NA	0.0327	0.016	0.0487	0.328542094	4.180723667	0.002036012	NA	0.3756	0.1265	0.5021	0.251941844	2.944522381	0.014784447	NA	0.2099	0.070257296	0.280157296	0.250778034	4.014363102	2.647253331	3.671522087	0.008426148	0.001859889	0.010286037	0.62074568	3	4	4
HM095	L000458	F_20025_4	FE	1404	1989	2574	Sample_383_R2T97	2.719700219	0.0412	0.0199	0.0611	0.325695581	3.663825989	0.002238598	15.48318238	0.2786	0.093	0.3716	0.250269107	3.176566839	0.011804122	32.09258183	0.3443	0.228069376	0.572369376	0.398465371	3.698877977	2.735464046	3.314990947	0.012735237	0.006238756	0.018973993	0.600979305	2	3.5	4
HM095	L000458	F_20025_4	FE	1405	1990	2575	Sample_384_R3T97	0.428056535	0.0582	0.0341	0.0923	0.369447454	3.715279818	0.003429203	4.206087484	0.3075	0.1391	0.4466	0.311464398	3.157619238	0.014101928	10.79208344	0.6096	0.333340676	0.942940676	0.353511822	2.933058788	1.988463439	2.599133182	0.017879926	0.006628357	0.024508284	0.504569591	3	4	4
HM096	L000460	F_20026_F	FF	1406	1991	2576	Sample_385_R1T97	4.54	0.0284	0.0313	0.0597	0.524288107	3.145486116	0.001877855	28.44	0.1996	0.0976	0.2972	0.328398385	3.309647322	0.009836272	44.9	0.2862	0.118149488	0.404349488	0.292196458	3.495091695	2.588582347	3.23021282	0.010002952	0.003058397	0.013061349	0.557469802	2	4	4
HM096	L000460	F_20026_F	FF	1407	1992	2577	Sample_386_R2T97	3.61	0.0302	0.0233	0.0535	0.435514019	3.765086889	0.002014321	22.95	0.1098	0.0807	0.1905	0.423622047	2.289245129	0.004361012	33.94	0.425	0.244320818	0.669320818	0.365027968	3.209606923	2.44380815	2.930068881	0.013640829	0.005970732	0.019611561	0.532582082	2	3.5	4
HM096	L000460	F_20026_F	FF	1408	1993	2578	Sample_387_R3T97	0.79	0.0182	0.008	0.0262	0.305343511	3.062483788	0.000802371	20.35	0.2002	0.1348	0.335	0.40238806	2.886705637	0.009670464	42.49	0.3673	0.195100646	0.562400646	0.346906867	3.840927493	3.096350023	3.582628531	0.014107727	0.006040999	0.020148726	0.628107547	3	4	3
HM098	L000523	PRT_176_12	FV	1454	2039	2624	Sample_433_R1T97	6.965273269	0.0141	0.0083	0.0224	0.370535714	3.423229933	0.000766804	29.20326044	0.275	0.1246	0.3996	0.311811812	3.04787302	0.012179301	49.18445005	0.4088	0.171370721	0.580170721	0.295379816	3.536329412	2.593428118	3.257815384	0.014456515	0.004444376	0.018900891	0.584520318	2	4	4
HM098	L000523	PRT_176_12	FV	1455	2040	2625	Sample_434_R2T97	7.305759868	0.0622	0.0215	0.0837	0.256869773	4.260268211	0.003565844	25.49298717	0.2703	0.1045	0.3748	0.278815368	3.37795496	0.012660575	33.83479916	0.5723	0.185235734	0.757535734	0.244524087	3.438801436	2.39466954	3.183485995	0.019680261	0.004435784	0.024116044	0.587848323	2	3.5	4
HM098	L000523	PRT_176_12	FV	1456	2041	2626	Sample_435_R3T97	10.2961094	0.0414	0.0286	0.07	0.408571429	4.062889099	0.002844022	40.66482436	0.3263	0.1476	0.4739	0.311458114	3.22236371	0.015270782	69.98463481	0.3172	0.145502527	0.462702527	0.314462357	3.302375487	2.140101525	2.936884112	0.010475135	0.003113902	0.013589037	0.532176361	3	4	4
HM099	L000202	SA_02840	BC	1085	1670	2255	not_sequenced	8.047375347	0.0272	0.021	0.0482	0.435684647	3.635929346	0.001752518	25.43334705	0.1277	0.0703	0.198	0.355050505	3.19547081	0.006327032	41.06241992	NA	NA	NA	NA	NA	NA	NA	NA	NA	NA	NA	2	4	4
HM099	L000202	SA_02840	BC	1086	1671	2256	Sample_083_R2T97	3.108752505	0.0332	0.0178	0.051	0.349019608	4.014052868	0.002047167	40.38498901	0.3626	0.1061	0.4687	0.226370813	3.135962963	0.014698258	73.98606262	0.5174	0.210094596	0.727494596	0.288791968	3.8482842	2.403817816	3.431133941	0.019911022	0.005050291	0.024961314	0.651246782	1	3	4
HM099	L000202	SA_02840	BC	1087	1672	2257	Sample_084_R3T97	5.710230418	0.0131	0.0036	0.0167	0.215568862	3.529448271	0.000589418	23.90560161	0.1322	0.0784	0.2106	0.372269706	2.928298235	0.006166996	43.44377389	0.3798	0.180075382	0.559875382	0.321634756	3.486354983	2.416947109	3.142396248	0.013241176	0.004352327	0.017593503	0.572035407	2	3.5	3
HM101	notDetermined	Jemalong_A17	HL	1580	2165	2750	Sample_553_R1T97	3.412881374	0.0417	0.0143	0.056	0.255357143	3.574980974	0.002001989	19.14153038	0.2374	0.1119	0.3493	0.320354996	3.502981663	0.012235915	34.55020743	0.4175	0.151886953	0.569386953	0.266755239	3.204829959	1.96883517	2.875121903	0.013380165	0.002990404	0.016370569	0.530843434	3	3	3
HM101	notDetermined	Jemalong_A17	HL	1581	2166	2751	Sample_554_R2T97	7.007351587	0.0294	0.0251	0.0545	0.460550459	3.623498201	0.001974807	20.70637087	0.3433	0.1436	0.4869	0.29492709	2.829816818	0.013778378	31.88542858	0.4089	0.207461401	0.616361401	0.336590514	3.270267696	1.482876705	2.668648779	0.013372125	0.003076397	0.016448521	0.540556166	2	3.5	4
HM101	notDetermined	Jemalong_A17	HL	1582	2167	2752	Sample_555_R3T97	4.937556082	0.0561	0.019	0.0751	0.252996005	4.350342751	0.003267107	21.72922498	0.2328	0.1273	0.3601	0.353512913	3.051422834	0.010988174	38.95771739	0.6197	0.293274863	0.912974863	0.321229943	3.464965462	2.74870401	3.234880849	0.021472391	0.008061258	0.029533649	0.597052979	1	2	3
HM105	L000293	SA_09137	CJ	1184	1769	2354	Sample_178_R1T97	6.97537847	0.014	0.0108	0.0248	0.435483871	3.950217962	0.000979654	24.38827175	0.32	0.1105	0.4305	0.256678281	3.823448896	0.016459947	39.39761269	0.3724	0.169968498	0.542368498	0.313381951	4.385568306	3.025362574	3.959304436	0.016331856	0.005142163	0.02147402	0.718162389	3	4	4
HM105	L000293	SA_09137	CJ	1185	1770	2939	Sample_179_R2T97	4.104691305	0.0241	0.0176	0.0417	0.42206235	3.833565235	0.001598597	19.82887828	0.232	0.0769	0.3089	0.24894788	3.441655159	0.010631273	34.08926259	0.6594	0.189185532	0.848585532	0.222942208	3.944121313	2.25194561	3.5668639	0.026007536	0.004260355	0.030267891	0.683850185	2	4	4
HM105	L000293	SA_09137	CJ	1186	1771	2356	Sample_180_R3T97	6.47890203	0.0468	0.0216	0.0684	0.315789474	3.955608368	0.002705636	36.63829838	0.2424	0.0966	0.339	0.284955752	3.390321493	0.01149319	67.79464651	0.3991	0.123532183	0.522632183	0.236365434	3.864386536	2.339675896	3.503997571	0.015422767	0.002890253	0.018313019	0.637212876	4	4	4
HM106	L000060	SA_09434	AF	1016	1601	2771	Sample_016_R1T97	3.327918235	0.0344	0.0113	0.0457	0.24726477	4.106175423	0.001876522	15.65522849	0.1599	0.0755	0.2354	0.320730671	2.820379734	0.006639174	30.13722049	0.3772	0.233804126	0.611004126	0.38265556	3.500568759	2.42842161	3.090305645	0.013204145	0.00567775	0.018881895	0.573973168	3	3	3
HM106	L000060	SA_09434	AF	1017	1602	2772	not_sequenced	4.320887726	0.0214	0.0049	0.0263	0.186311787	3.798518419	0.00099901	19.7245243	0.0906	0.0404	0.131	0.308396947	3.171553373	0.004154735	36.92611257	NA	NA	NA	NA	NA	NA	NA	NA	NA	NA	NA	2	4	3
HM106	L000060	SA_09434	AF	1018	1603	2188	Sample_018_R3T97	2.956656164	0.0234	0.0068	0.0302	0.225165563	3.900434017	0.001177931	13.41385697	0.2112	0.0915	0.3027	0.302279485	3.26642561	0.00988747	24.52940988	0.2702	0.140179565	0.410379565	0.341585149	4.286821596	1.923109644	3.479412772	0.011582992	0.002695807	0.014278799	0.679829106	3	3	3
HM107	L000047	SA_09670	AB	1004	1589	2760	Sample_004_R1T97	NA	NA	NA	NA	NA	NA	NA	42.83	0.2175	0.1449	0.3624	0.399834437	3.563872576	0.012915474	NA	0.3602	0.198666448	0.558866448	0.355481079	4.551833047	2.855944848	3.948976912	0.016395703	0.005673804	0.022069507	0.742910515	1	4	4
HM107	L000047	SA_09670	AB	1005	1590	2175	Sample_005_R2T97	13.57	0.087	0.0186	0.1056	0.176136364	3.854343653	0.004070187	47.56	0.4332	0.1537	0.5869	0.261884478	2.851123571	0.016733244	49.3	0.4163	0.229128649	0.645428649	0.355002291	2.978234257	2.120735344	2.673820108	0.012398389	0.004859212	0.017257601	0.493168473	2	4	4
HM107	L000047	SA_09670	AB	1006	1591	2176	Sample_006_R3T97	5.69	0.0443	0.0171	0.0614	0.278501629	4.330966949	0.002659214	27.29	0.2242	0.1049	0.3291	0.318748101	3.471932888	0.011426131	39.9	0.3537	0.158947975	0.512647975	0.310052868	3.331241055	2.117020935	2.954768718	0.0117826	0.003364962	0.015147562	0.542706941	2	4	3
HM108	L000317	SA_09715	CU	1217	1802	2387	Sample_208_R1T97	3.139533596	0.0615	0.0322	0.0937	0.343649947	3.859186172	0.003616057	14.7347507	0.3066	0.1162	0.4228	0.274834437	3.405695915	0.014399282	26.08521204	0.4604	0.200287265	0.660687265	0.30314988	3.335993903	2.610681957	3.11611561	0.015358916	0.005228863	0.020587779	0.558000502	2	3	4
HM108	L000317	SA_09715	CU	1218	1803	2388	Sample_209_R2T97	6.580828679	0.0548	0.0328	0.0876	0.374429224	4.004516602	0.003507957	23.64852107	0.276	0.0831	0.3591	0.231411863	3.280729055	0.011781098	40.33267048	0.2309	0.152872377	0.383772377	0.398341272	3.534036273	2.162823312	2.987825515	0.00816009	0.003306359	0.011466449	0.551707904	4	4	4
HM108	L000317	SA_09715	CU	1219	1804	2389	Sample_210_R3T97	1.252836925	0.0611	0.0257	0.0868	0.296082949	4.19836235	0.003644179	9.894793735	0.3159	0.2047	0.5206	0.393200154	3.373234749	0.01756106	21.21132629	0.4076	0.119371021	0.526971021	0.226522932	3.350146599	2.474297794	3.151746745	0.013655198	0.002953595	0.016608792	0.553583375	2	3	4
HM109	L000126	SA_11959	AH	1022	1607	2192	Sample_022_R1T97	3.021164138	0.0548	0.0328	0.0876	0.374429224	3.38476181	0.002965051	19.73609813	0.3656	0.211	0.5766	0.365938259	2.977977753	0.01717102	35.60985748	0.2585	0.149368647	0.407868647	0.366217526	3.418209188	1.958801522	2.883748502	0.008836071	0.002925835	0.011761906	0.539685192	3	4	3
HM109	L000126	SA_11959	AH	1023	1608	2193	not_sequenced	8.84435277	0.0259	0.0155	0.0414	0.374396135	3.988523722	0.001651249	43.96500841	0.2681	0.108	0.3761	0.287157671	2.898381233	0.010900812	72.66175174	NA	NA	NA	NA	NA	NA	NA	NA	NA	NA	NA	4	4	1
HM109	L000126	SA_11959	AH	1024	1609	2194	Sample_024_R3T97	7.276874382	0.0673	0.0376	0.1049	0.358436606	3.573789597	0.003748905	41.09485656	0.3192	0.1492	0.4684	0.31853117	2.909682274	0.013628952	71.14798195	0.5627	0.272419218	0.835119218	0.326203986	3.084674139	2.753983497	2.976801571	0.017357461	0.00750238	0.024859842	0.526420501	3	4	4
HM111	L000219	SA_27192	BK	1109	1694	2279	Sample_106_R1T97	10.00738321	0.0518	0.0307	0.0825	0.372121212	3.684232473	0.003039492	40.03314414	0.3149	0.1818	0.4967	0.366015704	3.276636362	0.016275053	57.51647639	0.3428	0.257000169	0.599800169	0.42847632	3.395945725	2.574948072	3.044167698	0.011641302	0.006617621	0.018258923	0.551519195	3	3	3
HM111	L000219	SA_27192	BK	1110	1695	2280	Sample_107_R2T97	4.746653225	0.0419	0.0259	0.0678	0.3820059	4.141850471	0.002808175	24.38880615	0.2053	0.066	0.2713	0.243273129	3.267024755	0.008863438	41.90629154	0.5438	0.198563636	0.742363636	0.267474896	3.291450979	2.878965791	3.181121603	0.01789891	0.005716579	0.02361549	0.559792559	2	3	4
HM111	L000219	SA_27192	BK	1111	1696	2281	Sample_108_R3T97	NA	0.0605	0.0316	0.0921	0.34310532	3.724442005	0.003430211	NA	0.3983	0.1566	0.5549	0.282213011	3.170569897	0.017593492	NA	0.2766	0.187937065	0.464537065	0.404568503	3.364821938	1.946273577	2.790921969	0.009307097	0.003657769	0.012964867	0.534863688	3	4	4
HM112	L000178	SA_28097	BA	1079	1664	2249	Sample_076_R1T97	7.818672137	0.0196	0.0087	0.0283	0.307420495	3.860268593	0.001092456	47.48534715	NA	NA	NA	NA	NA	NA	78.42917356	0.4554	0.267980941	0.723380941	0.370456181	3.191392726	2.787383414	3.04172501	0.014533602	0.007469656	0.022003259	0.533230968	3	3	3
HM112	L000178	SA_28097	BA	1080	1665	2834	Sample_077_R2T97	3.276162263	0.0271	0.0062	0.0333	0.186186186	3.479305744	0.001158609	16.09070197	0.3222	0.0925	0.4147	0.223052809	2.762767076	0.011457195	31.79964328	0.5868	0.147609424	0.734409424	0.200990645	3.652730672	2.267637265	3.37433987	0.021434224	0.003347246	0.02478147	0.625982903	3	3	4
HM112	L000178	SA_28097	BA	1081	1666	2836	Sample_078_R3T97	3.493685223	0.0087	0.0082	0.0169	0.485207101	3.73300457	0.000630878	23.4049304	0.15	0.046	0.196	0.234693878	3.792391062	0.007433086	40.20490834	0.356	0.10326921	0.45926921	0.224855505	4.074298242	2.156795439	3.643137105	0.014504502	0.002227306	0.016731807	0.664191978	1	4	3
HM114	L000338	CRE_009_A	DA	1235	1820	2405	Sample_226_R1T97	4.68	0.0388	0.0288	0.0676	0.426035503	3.692065716	0.002495836	21.29	0.1885	0.0711	0.2596	0.273882897	3.329099298	0.008642342	66.49	0.4616	0.247985986	0.709585986	0.349479825	3.293009427	2.031889985	2.852273636	0.015200532	0.005038802	0.020239334	0.55095403	3	4	4
HM114	L000338	CRE_009_A	DA	1236	1821	2990	Sample_227_R2T97	4.24	0.0397	0.0177	0.0574	0.308362369	4.476977825	0.002569785	42.56	0.2206	0.066	0.2866	0.230286113	3.267766714	0.009365419	72.93	0.6048	0.280679278	0.885479278	0.316980064	3.248435798	2.602334301	3.043634523	0.01964654	0.007304213	0.026950753	0.558381828	3	4	4
HM114	L000338	CRE_009_A	DA	1237	1822	2407	Sample_228_R3T97	3.19	0.0445	0.027	0.0715	0.377622378	4.265759468	0.003050018	34.32	0.318	0.1384	0.4564	0.30324277	3.110776663	0.014197585	47.89	0.3868	0.222792556	0.609592556	0.365477816	3.07823263	1.965579147	2.671582492	0.011906604	0.004379164	0.016285768	0.505994614	3	4	4
HM117	L000401	ESP_031_A	EE	1325	1910	2495	Sample_313_R1T97	5.603574919	0.0163	0.0078	0.0241	0.323651452	3.220686674	0.000776185	26.61371496	0.2685	0.1295	0.398	0.325376884	3.131276131	0.012462479	43.02251364	0.3202	0.197671216	0.517871216	0.381699561	3.849309343	2.090288129	3.177891625	0.012325489	0.004131898	0.016457386	0.620898709	2	4	4
HM117	L000401	ESP_031_A	EE	1326	1911	2496	Sample_314_R2T97	3.636962639	0.0555	0.019	0.0745	0.255033557	4.455033302	0.003319	14.73196275	0.3	0.1015	0.4015	0.252801993	3.254394531	0.013066394	26.24903169	0.8939	0.32561576	1.21951576	0.267004143	3.633644985	3.04783003	3.477229929	0.032481153	0.009924215	0.042405367	0.649482116	4	4	4
HM117	L000401	ESP_031_A	EE	1327	1912	2497	Sample_315_R3T97	5.520458523	0.0566	0.0309	0.0875	0.353142857	4.410527706	0.003859212	20.11886459	0.2693	0.1129	0.3822	0.295395081	3.280908346	0.012539632	34.31049987	0.2823	0.136349552	0.418649552	0.325688995	3.654098644	2.419777923	3.252094009	0.01031552	0.003299356	0.013614877	0.582032405	2	4	4
HM118	L000410	ESP_043_B	EI	1337	1922	2507	Sample_322_R1T97	9.958648363	0.0482	0.0399	0.0881	0.452894438	3.907699585	0.003442683	29.01292891	0.1941	0.1235	0.3176	0.388853904	3.186575174	0.010120563	41.25754854	0.5129	0.264537097	0.777437097	0.340268168	3.149540878	2.74244247	3.011018266	0.016153995	0.007254778	0.023408773	0.53253276	3	4	3
HM118	L000410	ESP_043_B	EI	1338	1923	2508	Sample_323_R2T97	7.79365403	0.058	0.0302	0.0882	0.342403628	3.987174034	0.003516687	32.6734644	0.2265	0.1239	0.3504	0.35359589	2.866542101	0.010044364	56.00327051	0.4629	0.22777959	0.69067959	0.329790533	3.470361392	2.215456364	3.05650555	0.016064303	0.005046357	0.02111066	0.580790135	3	4	4
HM118	L000410	ESP_043_B	EI	1339	1924	2509	Sample_324_R3T97	6.034995088	0.0739	0.0485	0.1224	0.39624183	4.16732502	0.005100806	30.23506213	0.3346	0.1373	0.4719	0.290951473	3.144458532	0.0148387	56.61694786	0.3832	0.169962232	0.553162232	0.30725567	2.899609156	1.253647509	2.393878185	0.011111302	0.002130727	0.01324203	0.476187315	2	3	3
HM119	L000414	ESP_050_B	EL	1346	1931	2516	Sample_331_R1T97	5.949754042	0.0135	0.0055	0.019	0.289473684	2.730834961	0.000518859	22.75364972	0.1249	0.0707	0.1956	0.361451943	3.195186853	0.006249785	40.03202863	0.3202	0.22957174	0.54977174	0.417576465	3.694145114	2.573768353	3.226302065	0.011828653	0.005908645	0.017737297	0.595870512	2	3	4
HM119	L000414	ESP_050_B	EL	1347	1932	2517	Sample_332_R2T97	8.59914623	NA	NA	NA	NA	NA	NA	27.08153791	0.1734	0.0842	0.2576	0.326863354	3.12353611	0.008046229	43.25613892	0.2926	0.195092186	0.487692186	0.400031396	4.071747395	2.947399434	3.621972938	0.011913933	0.005750146	0.017664079	0.650884709	NA	4	4
HM119	L000414	ESP_050_B	EL	1348	1933	2518	Sample_333_R3T97	6.67154572	0.0389	0.0342	0.0731	0.467852257	3.648576021	0.002667109	25.15536885	0.1984	0.1009	0.2993	0.337119947	3.029841185	0.009068315	39.85308867	0.276	0.160262164	0.436262164	0.367352884	2.974986282	1.918657908	2.586941049	0.008210962	0.003074883	0.011285845	0.472793705	3	4	3
HM120	L000482	ESP_095_C	FM	1427	2012	2597	Sample_406_R1T97	3.186134393	0.0266	0.0219	0.0485	0.451546392	3.815425396	0.001850481	18.1141598	0.1168	0.0619	0.1787	0.346390599	3.286646366	0.005873237	37.31364639	0.3105	0.187185081	0.497685081	0.376111497	4.092293137	2.173911344	3.370767708	0.01270657	0.004069238	0.016775808	0.658064868	2	3	4
HM120	L000482	ESP_095_C	FM	1428	2013	2598	Sample_407_R2T97	NA	0.0345	0.0233	0.0578	0.403114187	3.944293499	0.002279802	NA	0.1637	0.0542	0.2179	0.248737953	3.385220528	0.007376396	NA	0.3517	0.180404064	0.532104064	0.339039064	3.143388327	1.275210061	2.510003006	0.011055297	0.002300531	0.013355828	0.511812729	1	3	3
HM120	L000482	ESP_095_C	FM	1429	2014	2599	Sample_408_R3T97	4.304393933	0.033	0.0262	0.0592	0.442567568	3.731935978	0.002209306	20.96080775	0.271	0.1203	0.3913	0.307436749	3.478239536	0.013610351	39.35516166	0.3483	0.200962427	0.549262427	0.365876887	3.435202055	2.372393649	3.046345094	0.011964809	0.00476762	0.016732429	0.558783334	3	4	3
HM122	L000546	ESP_159_11	GG	1487	2072	2657	Sample_463_R1T97	3.2	0.029	0.0121	0.0411	0.294403893	3.786756516	0.001556357	50.45	0.3475	0.1372	0.4847	0.283061688	3.798475266	0.01841121	46.32	0.3331	0.174663137	0.507763137	0.343985461	3.960757936	2.590821526	3.48951976	0.013193285	0.00452521	0.017718495	0.641403868	3	4	4
HM122	L000546	ESP_159_11	GG	1488	2073	2658	Sample_464_R2T97	7.15	0.0573	0.0223	0.0796	0.280150754	4.262160301	0.00339268	34.66	0.2145	0.106	0.3205	0.330733229	2.936061859	0.009410078	57.96	0.6094	0.254066093	0.863466093	0.294239803	3.358030065	2.158170377	3.004983544	0.020463835	0.005483179	0.025947014	0.577657791	2	3	3
HM122	L000546	ESP_159_11	GG	1489	2074	3242	Sample_465_R3T97	10.71	0.0818	0.0542	0.136	0.398529412	4.069289207	0.005534233	23.24	0.2767	0.1222	0.3989	0.306342442	3.271471739	0.013049901	54.26	0.5072	0.182397853	0.689597853	0.26449887	3.44644087	2.875404063	3.295402226	0.017480348	0.005244675	0.022725023	0.582082532	4	4	4
HM126	L000456	F_20015_L	FD	1400	1985	2570	not_sequenced	3.241455625	0.0111	0.0075	0.0186	0.403225806	2.87669301	0.000535065	12.55886588	0.1776	0.0812	0.2588	0.313755796	3.275551081	0.008477126	22.19681339	NA	NA	NA	NA	NA	NA	NA	NA	NA	NA	NA	2	4	3
HM126	L000456	F_20015_L	FD	1401	1986	2571	Sample_380_R2T97	4.235376673	0.0237	0.019	0.0427	0.444964871	3.757068157	0.001604268	20.07891648	0.2661	0.0965	0.3626	0.26613348	2.939587831	0.010658945	32.5974163	0.4819	0.22077324	0.70267324	0.314190476	3.093115372	2.605470824	2.939902052	0.014905723	0.005752182	0.020657905	0.519741771	2	3	3
HM126	L000456	F_20015_L	FD	1402	1987	2572	Sample_381_R3T97	3.758964156	NA	NA	NA	NA	NA	NA	19.35821503	0.2291	0.0876	0.3167	0.276602463	3.174697399	0.010054267	37.53820715	0.3586	0.140031689	0.498631689	0.280831909	3.181334021	1.829106723	2.80158548	0.011408264	0.002561329	0.013969593	0.518998507	2	4	4
HM127	L000455	F_20025_F	FC	1397	1982	2567	Sample_376_R1T97	6.292146474	0.0041	0.0035	0.0076	0.460526316	2.566571236	0.000195059	25.0073688	0.2462	0.1107	0.3569	0.310170916	3.325102329	0.01186729	40.45370984	0.3256	0.16846338	0.49406338	0.340975241	3.777140377	3.01843994	3.51844231	0.012298369	0.005084966	0.017383335	0.610277524	2	4	3
HM127	L000455	F_20025_F	FC	1398	1983	2568	Sample_377_R2T97	2.412372267	0.0358	0.0245	0.0603	0.406301824	3.785965204	0.002282937	13.41087512	0.3334	0.1411	0.4745	0.297365648	3.034223795	0.014397392	27.95131865	0.2095	0.105165692	0.314665692	0.334214039	4.011185157	2.920127539	3.646538308	0.008403433	0.003070972	0.011474405	0.620135969	2	4	4
HM127	L000455	F_20025_F	FC	1399	1984	2569	Sample_378_R3T97	3.433311385	0.0114	0.0046	0.016	0.2875	3.311240435	0.000529798	16.68929129	0.2584	0.093	0.3514	0.264655663	3.214694262	0.011296436	29.22588946	0.3682	0.187652002	0.555852002	0.337593463	3.459951573	2.406285261	3.104240686	0.012739542	0.004515442	0.017254984	0.565944976	1	4	3
HM128	L000620	F_20058_6	GT	1526	2111	2696	Sample_499_R1T97	5.620641811	0.0098	0.005	0.0148	0.337837838	3.917396307	0.000579775	25.17045317	0.1334	0.0642	0.1976	0.324898785	3.225986004	0.006374548	41.43942615	0.3933	0.199179264	0.592479264	0.3361793	3.953701991	2.967786968	3.62225774	0.01554991	0.005911216	0.021461126	0.65098673	0	4	4
HM128	L000620	F_20058_6	GT	1527	2112	2697	Sample_500_R2T97	6.313848314	0.0088	0.0068	0.0156	0.435897436	3.049479246	0.000475719	24.33298183	0.109	0.0535	0.1625	0.329230769	3.127439976	0.00508209	43.29033192	0.2935	0.116394214	0.409894214	0.283961593	3.595726041	1.803062484	3.086678359	0.010553456	0.00209866	0.012652116	0.574967393	1	3	4
HM128	L000620	F_20058_6	GT	1528	2113	2698	Sample_501_R3T97	1.489725118	0.01	0.008	0.018	0.444444444	2.923669815	0.000526261	16.03987703	0.1487	0.0552	0.2039	0.270720942	3.30516839	0.006739238	32.68565953	0.1424	0.0574	0.1998	0.287287287	3.384090835	2.411751123	3.10474975	0.004818945	0.001384345	0.00620329	0.503371729	1	3	4
HM129	L000468	F_20069_A	FI	1415	2000	2585	Sample_394_R1T97	9.239596447	0.0568	0.0279	0.0847	0.329397875	3.992374897	0.003381542	28.35291797	0.2821	0.0878	0.3699	0.237361449	3.072533846	0.011365303	45.02811041	0.4487	0.241151463	0.689851463	0.349570126	2.968047605	3.034780107	2.991375261	0.01331763	0.007318417	0.020636046	0.495179069	3	2	3
HM129	L000468	F_20069_A	FI	1416	2001	2586	Sample_395_R2T97	4.008551638	0.055	0.0351	0.0901	0.389567148	4.051450729	0.003650357	19.1556943	0.2613	0.0751	0.3364	0.223246136	3.0667696	0.010316613	36.58766344	0.2906	0.136759424	0.427359424	0.320010315	2.835450248	1.53608049	2.419638463	0.008239818	0.002100735	0.010340553	0.452947015	1	4	3
HM129	L000468	F_20069_A	FI	1417	2002	2587	Sample_396_R3T97	7.636691318	0.0596	0.028	0.0876	0.319634703	3.892352819	0.003409701	34.3925045	0.3088	0.1165	0.4253	0.273924289	2.938370466	0.01249689	58.99819364	0.5017	0.290925268	0.792625268	0.367040113	2.803200824	3.008617991	2.878597103	0.014063659	0.00875283	0.022816488	0.472927352	2	3	4
HM130	L000467	F_20069_C	FH	1412	1997	2582	Sample_391_R1T97	7.163856659	0.0355	0.0158	0.0513	0.307992203	3.511769772	0.001801538	27.85955635	0.3682	0.16	0.5282	0.302915562	3.039205074	0.016053081	49.21296931	0.4775	0.271966066	0.749466066	0.36287976	3.145623377	2.561337448	2.933597797	0.015020352	0.006965969	0.02198632	0.528080184	3	3	3
HM130	L000467	F_20069_C	FH	1413	1998	2583	Sample_392_R2T97	5.968154372	0.0494	0.0279	0.0773	0.360931436	3.815843821	0.002949647	23.72038832	0.2707	0.1151	0.3858	0.298341109	2.82715416	0.010907161	41.60863747	0.5512	0.240038745	0.791238745	0.303370818	2.95258524	2.149338299	2.708903619	0.01627465	0.005159245	0.021433895	0.502839256	3	4	4
HM130	L000467	F_20069_C	FH	1414	1999	2584	Sample_393_R3T97	2.759302554	0.0635	0.0281	0.0916	0.306768559	3.765115499	0.003448846	16.56559239	0.3874	0.1412	0.5286	0.267120696	2.941041708	0.015546346	35.03154347	0.4338	0.282728983	0.716528983	0.394581363	3.103632665	2.233275397	2.760205863	0.013463559	0.006314117	0.019777675	0.516053917	2	4	4
HM131	L000551	F_34042_D	GL	1502	2087	2672	Sample_475_R1T97	7.791663556	0.0316	0.0319	0.0635	0.502362205	4.201498508	0.002667952	22.57129608	0.1877	0.1036	0.2913	0.355647099	3.344088078	0.009741329	32.49055814	0.2686	0.163871034	0.432471034	0.378917942	3.857748001	2.533951152	3.356137604	0.010361911	0.004152412	0.014514323	0.61142088	1	4	4
HM131	L000551	F_34042_D	GL	1503	2088	2673	Sample_476_R2T97	5.162930294	0.066	0.0496	0.1156	0.429065744	4.440680027	0.005133426	21.64477417	0.1879	0.0724	0.2603	0.278140607	3.389107466	0.008821847	39.91928378	0.2193	0.135878845	0.355178845	0.382564578	3.406057018	2.39090505	3.017695775	0.007469483	0.003248734	0.010718217	0.528995024	1	3	4
HM131	L000551	F_34042_D	GL	1504	2089	2674	Sample_477_R3T97	4.304465508	0.0386	0.0203	0.0589	0.344651952	4.000939846	0.002356554	20.35530322	0.2222	0.0956	0.3178	0.300818125	3.024368286	0.009611442	38.0121635	0.2529	0.154587736	0.407487736	0.379367825	3.733008525	2.49058982	3.26167485	0.009440779	0.003850146	0.013290925	0.588097962	3	4	4
HM133	L000375	GRC_098_A	DU	1295	1880	3051	Sample_283_R1T97	9.255056829	0.0134	0.0136	0.027	0.503703704	3.061738729	0.000826669	33.39822401	0.2336	0.1028	0.3364	0.305588585	3.187748194	0.010723585	54.76852037	0.4278	0.255306742	0.683106742	0.373743555	2.631593566	2.676257843	2.648286554	0.011257957	0.006832667	0.018090624	0.436957003	4	4	4
HM133	L000375	GRC_098_A	DU	1296	1881	2466	Sample_284_R2T97	7.903623454	0.0417	0.015	0.0567	0.264550265	4.126524925	0.00233974	31.98563554	0.2128	0.1232	0.336	0.366666667	2.902508736	0.009752429	54.6630539	0.1962	0.145850288	0.342050288	0.426400132	4.150078549	2.627692069	3.50093288	0.008142454	0.003832496	0.011974951	0.63741463	3	3	4
HM133	L000375	GRC_098_A	DU	1297	1882	3052	Sample_285_R3T97	3.621094647	NA	NA	NA	NA	NA	NA	35.09286832	0.1824	0.093	0.2754	0.337690632	3.24204731	0.008928598	67.31919276	0.4331	0.293609667	0.726709667	0.404026092	3.214743921	2.911057608	3.092046662	0.013923056	0.008547147	0.022470202	0.534442531	0	4	4
HM134	L000267	SA_02084	CA	1157	1742	2327	Sample_151_R1T97	NA	0.0923	0.0315	0.1238	0.254442649	3.787347317	0.004688736	NA	0.2885	0.1512	0.4397	0.343870821	3.019364834	0.013276147	NA	0.3743	0.225978435	0.600278435	0.376456027	3.600082355	2.924519425	3.345762538	0.013475108	0.006608783	0.020083891	0.589834578	3	4	4
HM134	L000267	SA_02084	CA	1158	1743	2328	Sample_152_R2T97	6.823600179	0.0741	0.0437	0.1178	0.370967742	4.132200241	0.004867732	23.80470943	0.4028	0.1433	0.5461	0.262406153	2.873075962	0.015689868	29.19326332	0.4874	0.299775252	0.787175252	0.38082403	2.942657665	2.724843446	2.859708806	0.014342513	0.008168406	0.02251092	0.495021548	4	4	3
HM134	L000267	SA_02084	CA	1159	1744	2329	Sample_153_R3T97	11.15406979	0.0317	0.02	0.0517	0.386847195	3.854724884	0.001992893	39.66323729	0.3363	0.157	0.4933	0.318264748	2.891167164	0.014262128	59.31490133	0.5054	0.240536051	0.745936051	0.322462027	2.64702635	2.40201142	2.568018394	0.013378071	0.005777703	0.019155775	0.446907454	1	3	3
HM135	L000332	SA_02748	CY	1229	1814	2399	Sample_220_R1T97	6.9698973	0.055	0.0339	0.0889	0.381327334	3.370115519	0.002996033	34.48321969	0.4243	0.207	0.6313	0.32789482	3.155346394	0.019919702	67.00282955	0.5933	0.236742235	0.830042235	0.285217095	3.296061538	2.203506489	2.984446207	0.019555533	0.005216631	0.024772164	0.565481702	2	4	4
HM135	L000332	SA_02748	CY	1230	1815	2400	Sample_221_R2T97	9.312739351	0.035	0.0258	0.0608	0.424342105	3.783516645	0.002300378	60.79055493	0.2383	0.0975	0.3358	0.2903514	2.706841707	0.009089574	104.9252183	0.5883	0.218649813	0.806949813	0.270958379	3.049420681	2.02363238	2.771474711	0.017939742	0.004424668	0.02236441	0.522724717	2	3	3
HM135	L000332	SA_02748	CY	1231	1816	2401	Sample_222_R3T97	NA	0.0481	0.0195	0.0676	0.288461538	4.059501171	0.002744223	NA	0.4931	0.1753	0.6684	0.262268103	2.941854954	0.019663359	NA	0.6081	0.266850165	0.874950165	0.304988988	3.292499741	3.031494614	3.212896017	0.020021691	0.008089548	0.028111239	0.56626414	1	3	4
HM138	L000283	SA_08454	CG	1175	1760	2345	Sample_169_R1T97	6.0999164	0.0411	0.0291	0.0702	0.414529915	3.579330921	0.00251269	31.41780147	0.2835	0.104	0.3875	0.268387097	3.156722307	0.012232299	53.61092789	0.3684	0.165263489	0.533663489	0.309677339	3.353554667	1.647063922	2.825093212	0.012354495	0.002721995	0.015076491	0.548571401	2	4	3
HM138	L000283	SA_08454	CG	1176	1761	2346	Sample_170_R2T97	NA	0.0268	0.0132	0.04	0.33	2.76029563	0.001104118	NA	0.3216	0.1258	0.4474	0.281180152	2.755069494	0.012326181	NA	0.5603	0.204415274	0.764715274	0.267308998	3.072665526	2.7121506	2.976296639	0.017216145	0.00554405	0.022760195	0.524147067	2	4	4
HM138	L000283	SA_08454	CG	1177	1762	2347	Sample_171_R3T97	3.724448382	0.0147	0.0102	0.0249	0.409638554	3.620956421	0.000901618	21.50588155	0.1633	0.0432	0.2065	0.209200969	3.195517778	0.006598744	43.36967439	0.3673	0.127303409	0.494603409	0.257384819	2.923832997	1.312325573	2.509055493	0.010739239	0.001670635	0.012409874	0.478134923	1	3	3
HM139	L000306	SA_08623	CN	1196	1781	2366	Sample_187_R1T97	6.546383797	0.0678	0.0387	0.1065	0.363380282	3.588504314	0.003821757	24.86525608	0.2468	0.133	0.3798	0.350184308	2.576012135	0.009783694	39.69096588	0.2328	0.105052319	0.337852319	0.310941536	3.517354918	2.514840673	3.205631689	0.008188402	0.002641898	0.010830301	0.549553908	3	4	3
HM139	L000306	SA_08623	CN	1197	1782	2367	Sample_188_R2T97	13.85998351	0.0407	0.0172	0.0579	0.297063903	4.011143208	0.002322452	32.88691266	0.3735	0.123	0.4965	0.247734139	2.784287453	0.013823987	46.49620344	0.2803	0.134452793	0.414752793	0.324175739	3.694632515	2.99900603	3.469127211	0.010356055	0.004032247	0.014388302	0.588070464	2	4	4
HM139	L000306	SA_08623	CN	1198	1783	2368	Sample_189_R3T97	8.515555391	0.0502	0.0139	0.0641	0.216848674	4.326538563	0.002773311	23.79432323	0.2181	0.0659	0.284	0.232042254	2.930776119	0.008323404	32.74512258	0.3756	0.128712043	0.504312043	0.255223021	3.669425266	2.666977681	3.413577613	0.013782361	0.003432721	0.017215083	0.601404143	3	4	4
HM141	L000044	SA_09456	AA	1001	1586	2171	Sample_001_R1T97	7.103622085	0.0397	0.0132	0.0529	0.24952741	3.838606358	0.002030623	59.85976128	0.3314	0.1945	0.5259	0.369842175	3.44110465	0.018096769	89.0380953	0.4708	0.257666949	0.728466949	0.353711242	3.44602448	1.72580619	2.837563877	0.016223883	0.004446832	0.020670715	0.577693942	3	4	4
HM141	L000044	SA_09456	AA	1002	1587	2756	Sample_002_R2T97	NA	0.0285	0.0145	0.043	0.337209302	3.902275324	0.001677978	NA	0.2593	0.12	0.3793	0.316372265	2.940645695	0.011153869	NA	0.6849	0.206143104	0.891043104	0.231350316	3.769284759	1.790319905	3.311450576	0.025815831	0.003690621	0.029506452	0.656020597	3	4	4
HM141	L000044	SA_09456	AA	1003	1588	2173	Sample_003_R3T97	6.338604376	0.1331	0.0541	0.1872	0.288995726	4.726253033	0.008847546	25.09252315	0.3832	0.1272	0.5104	0.249216301	3.3040061	0.016863647	42.94992518	0.3266	0.227067241	0.553667241	0.410115001	2.86677503	1.661292475	2.372388508	0.009362887	0.003772251	0.013135138	0.463330661	4	4	4
HM143	L000132	SA_10481	AJ	1028	1613	2198	Sample_028_R1T97	6.000578597	0.1061	0.0571	0.1632	0.349877451	3.802609682	0.006205859	22.08349484	0.6299	0.3985	1.0284	0.387495138	3.1923666	0.032830298	37.92245571	0.6436	0.503006544	1.146606544	0.438691499	3.701895339	2.075616471	2.988460617	0.023825398	0.010440487	0.034265885	0.640297122	4	4	3
HM143	L000132	SA_10481	AJ	1029	1614	2199	not_sequenced	7.739302543	0.0424	0.0189	0.0613	0.308319739	4.08886385	0.002506474	36.36270206	0.309	0.16	0.469	0.341151386	2.901214838	0.013606698	67.14692922	NA	NA	NA	NA	NA	NA	NA	NA	NA	NA	NA	3	4	4
HM143	L000132	SA_10481	AJ	1030	1615	2200	Sample_030_R3T97	7.842865189	0.1319	0.0411	0.173	0.237572254	3.791511774	0.006559315	37.07014879	0.4253	0.1808	0.6061	0.29830061	3.142548561	0.019046987	55.11489161	0.5465	0.224331419	0.770831419	0.291025266	3.554856547	2.502833083	3.248691138	0.019427291	0.005614641	0.025041932	0.604890699	4	4	4
HM145	L000146	SA_19964	AM	1037	1622	2207	not_sequenced	3.862391641	0.0474	0.0318	0.0792	0.401515152	3.429958105	0.002716527	18.43508639	0.3721	0.146	0.5181	0.281798881	3.18402338	0.016496425	35.20687188	NA	NA	NA	NA	NA	NA	NA	NA	NA	NA	NA	3	4	4
HM145	L000146	SA_19964	AM	1038	1623	2208	Sample_038_R2T97	1.588195846	0.0368	0.0118	0.0486	0.242798354	4.172245026	0.002027711	7.628998739	0.3455	0.1237	0.4692	0.263640239	2.917569876	0.013689238	14.7070395	0.4048	0.227813523	0.632613523	0.360114849	3.548974899	2.493767897	3.168979206	0.01436625	0.00568114	0.020047391	0.586033966	4	4	4
HM145	L000146	SA_19964	AM	1039	1624	2209	Sample_039_R3T97	2.697259271	0.0519	0.037	0.0889	0.416197975	3.819708586	0.003395721	16.28906726	0.2521	0.0889	0.341	0.260703812	3.361354113	0.011462218	34.63055263	0.4086	0.205373555	0.613973555	0.334499024	3.075922777	2.633814915	2.928038163	0.01256822	0.005409159	0.01797738	0.50839477	3	4	4
HM146	L000237	SA_21302	BR	1130	1715	2300	Sample_127_R1T97	5.754801483	0.0686	0.0527	0.1213	0.434460016	3.681123495	0.004465203	21.72293611	0.1566	0.1082	0.2648	0.408610272	3.006338596	0.007960785	37.93299091	0.2438	0.142853922	0.386653922	0.369461976	3.714204369	1.807543578	3.009765668	0.00905523	0.002582147	0.011637377	0.582995197	4	4	4
HM146	L000237	SA_21302	BR	1131	1716	2301	Sample_128_R2T97	3.317267617	0.0341	0.0295	0.0636	0.463836478	3.399385691	0.002162009	18.10331679	0.18	0.0938	0.2738	0.342585829	3.050022602	0.008350962	37.05907362	0.4532	0.20014323	0.65334323	0.306337038	3.2044371	2.201265858	2.897128665	0.014522509	0.004405685	0.018928194	0.535151259	3	4	3
HM146	L000237	SA_21302	BR	1132	1717	2302	Sample_129_R3T97	7.500155168	NA	NA	NA	NA	NA	NA	26.29419137	0.2625	0.1085	0.371	0.29245283	3.446431637	0.012786261	44.44263707	0.4199	0.179781951	0.599681951	0.299795501	3.531842808	2.19308127	3.130488081	0.014830208	0.003942764	0.018772972	0.585344799	1	4	3
HM147	L000161	SA_21362	AQ	1049	1634	2219	Sample_046_R1T97	6.469543576	0.0371	0.0198	0.0569	0.34797891	3.804656744	0.00216485	25.16372139	0.2989	0.1915	0.4904	0.390497553	3.342226267	0.016390278	39.89144215	0.367	0.19878276	0.56578276	0.35134114	3.769484851	3.081712072	3.527842029	0.013834009	0.006125912	0.019959922	0.616374153	3	4	4
HM147	L000161	SA_21362	AQ	1050	1635	2220	not_sequenced	2.384441925	0.035	0.0074	0.0424	0.174528302	3.827936649	0.001623045	14.27207354	0.1064	0.0509	0.1573	0.323585505	2.520073414	0.003964075	27.25080046	NA	NA	NA	NA	NA	NA	NA	NA	NA	NA	NA	1	4	4
HM147	L000161	SA_21362	AQ	1051	1636	2221	Sample_048_R3T97	0.922779046	0.0311	0.015	0.0461	0.32537961	3.670134068	0.001691932	7.792587358	NA	NA	NA	NA	NA	NA	18.75859773	0.4265	0.188561513	0.615061513	0.306573422	3.328916105	2.040429726	2.933900369	0.014197827	0.003847465	0.018045292	0.552574149	2	4	4
HM149	L000148	SA_21819	AO	1043	1628	2213	Sample_043_R1T97	4.08	0.0201	0.0143	0.0344	0.415697674	4.085544109	0.001405427	20.29	0.1089	0.0486	0.1575	0.308571429	3.539422274	0.00557459	NA	0.1562	0.094295111	0.250495111	0.376434936	3.789044715	2.291552684	3.225336402	0.005918488	0.002160822	0.00807931	0.568844605	2	2	4
HM149	L000148	SA_21819	AO	1044	1629	2214	Sample_044_R2T97	3.07	0.0168	0.0052	0.022	0.236363636	3.754739761	0.000826043	32.8	0.2498	0.0987	0.3485	0.283213773	2.86974144	0.010001049	72.21	0.432	0.229675101	0.661675101	0.347111597	3.359613953	2.770145849	3.155002806	0.014513532	0.006362335	0.020875868	0.558384765	2	3	3
HM149	L000148	SA_21819	AO	1045	1630	2799	Sample_045_R3T97	2.17	0.0123	0.0043	0.0166	0.259036145	3.76010561	0.000624178	36.15	0.2164	0.0895	0.3059	0.292579274	3.086191893	0.009440661	NA	0.453	0.136231398	0.589231398	0.231201865	3.342172357	2.682661596	3.18969221	0.015140041	0.003654627	0.018794668	0.558128851	1	3.5	3
HM150	L000238	SA_22323	BS	1133	1718	2303	Sample_130_R1T97	5.312364117	0.03	0.0081	0.0381	0.212598425	3.838458061	0.001462453	19.41196644	0.3459	0.2538	0.5997	0.423211606	2.995830059	0.017965993	30.36948114	0.5349	0.299366682	0.834266682	0.358838113	3.202969244	2.537800195	2.96428127	0.017132682	0.007597328	0.024730011	0.543845874	2	4	3
HM150	L000238	SA_22323	BS	1134	1719	2304	Sample_131_R2T97	8.339505578	0.0351	0.01	0.0451	0.22172949	4.448866367	0.002006439	36.03741079	0.1843	0.0868	0.2711	0.320177056	3.201612234	0.008679571	62.41989807	0.577	0.24999256	0.82699256	0.302291184	3.243483916	2.639438377	3.060886303	0.018714902	0.0065984	0.025313302	0.554913308	2	4	4
HM150	L000238	SA_22323	BS	1135	1720	2889	not_sequenced	3.199313121	0.076	0.0332	0.1092	0.304029304	4.191996098	0.00457766	21.75705892	0.415	0.2109	0.6259	0.336954785	3.203618765	0.02005145	48.177654	NA	NA	NA	NA	NA	NA	NA	NA	NA	NA	NA	3	4	4
HM152	L000166	SA_25654	AU	1061	1646	2231	Sample_058_R1T97	8.738272083	0.0447	0.0319	0.0766	0.416449086	3.599062204	0.002756882	34.51279177	0.186	0.1136	0.2996	0.37917223	3.560893059	0.010668436	59.2755021	0.2167	0.117400317	0.334100317	0.351392414	3.934998871	2.328166988	3.370370343	0.008527143	0.002733275	0.011260418	0.610416568	3	3	3
HM152	L000166	SA_25654	AU	1062	1647	2232	Sample_059_R2T97	9.641613189	0.0372	0.0152	0.0524	0.290076336	3.500453234	0.001834237	33.0644154	0.201	0.077	0.278	0.276978417	2.985502243	0.008299696	53.32967841	0.334	0.116288567	0.450288567	0.25825343	4.21793613	2.637366072	3.809748516	0.014087907	0.003066955	0.017154862	0.683235551	3	3	4
HM152	L000166	SA_25654	AU	1063	1648	2233	Sample_060_R3T97	4.750723212	0.0664	0.0467	0.1131	0.41290893	3.335042	0.003771933	23.86754707	0.2193	0.0581	0.2774	0.209444845	3.517303228	0.009756999	46.00402338	0.2967	0.145082294	0.441782294	0.328402238	3.423609088	2.160997643	3.008964637	0.010157848	0.003135225	0.013293073	0.548039341	3	3	4
HM153	L000168	SA_25898	AW	1067	1652	2237	Sample_064_R1T97	2.845857019	0.0117	0.0073	0.019	0.384210526	3.4527812	0.000656028	19.73435916	0.2235	0.1195	0.343	0.348396501	3.119870186	0.010701155	36.03189684	0.2359	0.129858407	0.365758407	0.355038748	2.978028293	1.852207482	2.578318316	0.007025169	0.002405247	0.009430416	0.465905056	1	3	4
HM153	L000168	SA_25898	AW	1068	1653	2238	Sample_065_R2T97	4.954281235	0.033	0.0205	0.0535	0.38317757	3.714334726	0.001987169	20.84984901	0.1493	0.0896	0.2389	0.375052323	2.976452589	0.007110745	36.28285571	0.1693	0.093457677	0.262757677	0.355680101	3.892235271	2.610252568	3.436259638	0.006589554	0.002439481	0.009029036	0.589061433	3	3	3
HM153	L000168	SA_25898	AW	1069	1654	2239	Sample_066_R3T97	5.509372428	0.0318	0.0197	0.0515	0.382524272	3.741497517	0.001926871	21.23770296	0.2578	0.1104	0.3682	0.299837045	2.908222437	0.010708075	36.7432344	0.2134	0.108541937	0.321941937	0.337147555	3.988111647	2.168367344	3.374589251	0.00851063	0.002353588	0.010864218	0.617707052	3	3.5	3
HM154	L000173	SA_27778	AY	1073	1658	2243	Sample_070_R1T97	1.903844008	0.0834	0.0339	0.1173	0.289002558	3.717121124	0.004360183	14.81472831	0.3664	0.163	0.5294	0.307895731	3.525829315	0.01866574	33.81328459	0.4922	0.218393889	0.710593889	0.307339948	3.462579523	2.455840998	3.153168546	0.017042816	0.005363407	0.022406223	0.583055273	3	4	4
HM154	L000173	SA_27778	AY	1074	1659	2244	Sample_071_R2T97	7.016177888	0.0524	0.0408	0.0932	0.43776824	3.543828487	0.003302848	37.64354422	0.4378	0.1487	0.5865	0.253537937	2.681852341	0.015729064	58.52450646	0.5364	0.235366736	0.771766736	0.30497134	3.685729094	2.698064369	3.384519672	0.019770251	0.006350346	0.026120597	0.625991012	4	4	4
HM154	L000173	SA_27778	AY	1075	1660	2245	Sample_072_R3T97	5.192323405	0.0423	0.0226	0.0649	0.348228043	3.585163593	0.002326771	29.57294148	0.4914	0.1408	0.6322	0.222714331	3.441817522	0.02175917	50.88486697	0.4903	0.189730736	0.680030736	0.279003177	3.196925182	2.861139561	3.103239881	0.015674524	0.005428461	0.021102985	0.538114224	4	4	4
HM155	L000216	SA_27961	BI	1103	1688	2273	Sample_100_R1T97	4.392578873	0.0303	0.0173	0.0476	0.363445378	4.047211647	0.001926473	24.88425381	0.2323	0.1431	0.3754	0.381193394	3.210113287	0.012050765	46.03907195	0.3096	0.153342183	0.462942183	0.331233983	3.995298421	2.599862992	3.533082877	0.012369444	0.003986687	0.016356131	0.64228108	3	3	4
HM155	L000216	SA_27961	BI	1104	1689	2274	Sample_101_R2T97	5.764212515	0.0531	0.0307	0.0838	0.366348449	4.038836002	0.003384545	23.66419386	0.1215	0.0573	0.1788	0.320469799	2.914622307	0.005211345	37.42305444	0.2637	0.157347816	0.421047816	0.373705337	3.925200217	2.5861391	3.424785844	0.010350753	0.004069233	0.014419986	0.620967166	4	4	4
HM155	L000216	SA_27961	BI	1105	1690	2275	Sample_102_R3T97	5.872711432	0.0321	0.0087	0.0408	0.213235294	4.085876942	0.001667038	30.22572215	0.16	0.1099	0.2699	0.407187847	3.906844616	0.010544574	55.75424662	0.3903	0.15332217	0.54362217	0.282038111	3.923654691	2.440195585	3.505262672	0.015314024	0.003741361	0.019055385	0.645544885	2	4	4
HM156	L000217	SA_28089	BJ	1106	1691	2276	Sample_103_R1T97	3.253871577	0.0192	0.007	0.0262	0.267175573	4.535603046	0.001188328	15.34566315	0.1596	0.0945	0.2541	0.371900826	3.585065126	0.00910965	29.27904634	0.3121	0.142306514	0.454406514	0.313170057	3.814171614	2.148950617	3.292674189	0.01190403	0.003058097	0.014962126	0.61365661	2	4	3
HM156	L000217	SA_28089	BJ	1107	1692	2277	Sample_104_R2T97	NA	0.0203	0.0047	0.025	0.188	4.059407234	0.001014852	NA	0.1639	0.0781	0.242	0.322727273	2.676718712	0.006477659	NA	0.2681	0.157995096	0.426095096	0.370797734	4.1921029	2.925605828	3.722488747	0.011239028	0.004622314	0.015861342	0.664289558	2	4	4
HM156	L000217	SA_28089	BJ	1108	1693	2278	Sample_105_R3T97	4.549831125	0.0296	0.012	0.0416	0.288461538	4.117813587	0.00171301	21.63900301	0.3035	0.0975	0.401	0.243142145	3.516323328	0.014100457	40.04315955	0.2246	0.109573097	0.334173097	0.327893233	3.363877006	1.943371829	2.898102836	0.007555268	0.002129413	0.00968468	0.52369315	4	4	4
HM159	L000680	Arboretum_Narbonne	HH	1568	2153	2738	Sample_541_R1T97	4.99	0.0302	0.0203	0.0505	0.401980198	3.326864958	0.001680067	32.85	0.2021	0.0866	0.2887	0.299965362	3.29282999	0.0095064	56.9	0.4545	0.232065127	0.686565127	0.338008905	3.033250574	2.308729681	2.788356013	0.013786124	0.005357756	0.01914388	0.50670768	2	4	4
HM159	L000680	Arboretum_Narbonne	HH	1569	2154	3324	Sample_542_R2T97	3.41	0.0286	0.0142	0.0428	0.331775701	3.525741816	0.001509017	22.54	0.1267	0.0637	0.1904	0.334558824	3.40689683	0.006486732	39.5	0.3365	0.139229688	0.475729688	0.292665544	3.432952258	2.194683483	3.070553587	0.011551884	0.003055651	0.014607535	0.556496043	2	4	4
HM159	L000680	Arboretum_Narbonne	HH	1570	2155	3325	Sample_543_R3T97	2.43	0.0172	0.0089	0.0261	0.340996169	4.549400806	0.001187394	21.83	0.1421	0.0497	0.1918	0.259124088	3.420044899	0.006559646	NA	0.2974	0.132295385	0.429695385	0.307881792	3.81232637	2.850135999	3.516085471	0.011337859	0.003770598	0.015108457	0.610407666	0	2	4
HM160	L000340	CRE_005_A	DB	1238	1823	2408	Sample_229_R1T97	7.739324216	NA	NA	NA	NA	NA	NA	27.47198106	0.3185	0.1622	0.4807	0.337424589	2.926924229	0.014069725	46.57136008	0.4981	0.256738514	0.754838514	0.340123761	3.805588991	2.565554918	3.383823894	0.018955639	0.006586768	0.025542406	0.641577827	2	4	3
HM160	L000340	CRE_005_A	DB	1239	1824	2409	Sample_230_R2T97	6.528925258	0.0512	0.0341	0.0853	0.399765533	3.933129787	0.00335496	37.34519967	0.4916	0.1972	0.6888	0.286295006	2.647175312	0.018233744	75.94297621	0.5641	0.218700513	0.782800513	0.279382179	3.102400524	2.656347057	2.977781135	0.017500641	0.005809445	0.023310086	0.529577207	1	3	4
HM160	L000340	CRE_005_A	DB	1240	1825	2410	Sample_231_R3T97	8.370079087	0.0644	0.0432	0.1076	0.401486989	3.848044634	0.004140496	32.26965385	0.3317	0.1464	0.4781	0.30621209	2.747085571	0.013133816	56.12601332	0.7504	0.310068142	1.060468142	0.292387984	2.891239875	2.983455801	2.918202704	0.021695864	0.009250746	0.03094661	0.507819317	3	3	4
HM161	L000365	DZA_033_2	DO	1277	1862	3033	Sample_265_R1T97	4.01	0.0238	0.007	0.0308	0.227272727	3.59331584	0.001106741	53.5	0.3331	0.0692	0.4023	0.172010937	3.703739882	0.014900146	86.63	0.5917	0.246887684	0.838587684	0.294408908	3.708032402	2.53222533	3.361864303	0.021940428	0.006251752	0.02819218	0.635988829	3	1	3
HM161	L000365	DZA_033_2	DO	1278	1863	2448	Sample_266_R2T97	3.66	0.025	0.0082	0.0332	0.246987952	3.723745823	0.001236284	45.43	0.3471	0.1197	0.4668	0.256426735	3.048032284	0.014228215	60.49	0.382	0.161525438	0.543525438	0.297181009	4.525275292	2.206916842	3.836303242	0.017286552	0.003564732	0.020851284	0.742928725	4	3	3
HM161	L000365	DZA_033_2	DO	1279	1864	2449	Sample_267_R3T97	NA	NA	NA	NA	NA	NA	NA	35.95	0.2483	0.0525	0.3008	0.174534574	3.85535121	0.011596896	69.52	0.485	0.208264392	0.693264392	0.300411206	3.464145642	2.53825988	3.185999202	0.016801106	0.005286292	0.022087398	0.582460028	NA	4	4
HM162	L000538	DZA_055_H	GB	1472	2057	3227	Sample_448_R1T97	6.861276606	0.0534	0.0496	0.103	0.481553398	3.535183191	0.003641239	25.80860592	0.1562	0.08	0.2362	0.33869602	3.071937084	0.007255915	35.80337118	0.4333	0.211822542	0.645122542	0.32834466	3.439569666	2.182308312	3.026754567	0.014903655	0.004622621	0.019526276	0.571845607	3	3	4
HM162	L000538	DZA_055_H	GB	1473	2058	2643	Sample_449_R2T97	NA	0.012	0.0052	0.0172	0.302325581	4.579696178	0.000787708	NA	0.37	0.1623	0.5323	0.30490325	2.964369297	0.015779338	NA	0.3845	0.260280429	0.644780429	0.403672967	3.620257927	2.118180858	3.013910027	0.013919892	0.00551321	0.019433102	0.594737	0	4	2
HM162	L000538	DZA_055_H	GB	1474	2059	2644	Sample_450_R3T97	9.190423711	0.0102	0.0062	0.0164	0.37804878	3.489012957	0.000572198	42.20616568	0.3572	0.149	0.5062	0.294350059	3.037760735	0.015377145	52.06586483	0.5881	0.315833846	0.903933846	0.349399292	3.479019121	2.041870214	2.976880346	0.020460111	0.006448917	0.026909029	0.596345221	1	4	3
HM164	L000350	DZA_215_5	DG	1253	1838	2423	Sample_244_R1T97	4.38	0.0256	0.0161	0.0417	0.386091127	3.765162706	0.001570073	26.42	0.1847	0.0845	0.2692	0.313893016	3.460454702	0.009315544	71.46	0.4377	0.161309178	0.599009178	0.269293333	3.505746196	2.520289979	3.240369382	0.015344651	0.004065459	0.01941011	0.583436958	3	3	3
HM164	L000350	DZA_215_5	DG	1254	1839	3008	Sample_245_R2T97	NA	NA	NA	NA	NA	NA	NA	26.05	0.1693	0.087	0.2563	0.339445962	2.901538849	0.007436644	NA	0.5009	0.171362738	0.672262738	0.254904412	3.551565349	2.627155348	3.315929136	0.017789791	0.004501965	0.022291756	0.599088142	3	3	4
HM164	L000350	DZA_215_5	DG	1255	1840	2425	Sample_246_R3T97	6.03	0.0511	0.0152	0.0663	0.229260935	4.334557056	0.002873811	38.83	0.355	0.1373	0.4923	0.278894983	3.856688976	0.01898648	43.21	0.2831	0.176102646	0.459202646	0.383496584	3.145184012	1.958805097	2.69021185	0.008904016	0.003449508	0.012353524	0.501113215	3	4	4
HM165	L000344	DZA_231_1	DF	1250	1835	2420	Sample_241_R1T97	9.445225659	0.0143	0.0073	0.0216	0.337962963	3.646118641	0.000787562	35.56430967	0.3026	0.1315	0.4341	0.302925593	3.330818653	0.014459084	37.74622715	0.389	0.181414994	0.570414994	0.318040367	3.797622102	2.520778647	3.39153427	0.01477275	0.00457307	0.01934582	0.624600772	3	1	4
HM165	L000344	DZA_231_1	DF	1251	1836	2421	Sample_242_R2T97	4.090623061	0.0313	0.0122	0.0435	0.28045977	4.138665199	0.001800319	20.92741859	0.2834	0.0906	0.374	0.242245989	2.966524363	0.011094801	41.25246442	0.4967	0.190447527	0.687147527	0.27715668	3.598771811	2.395693728	3.265330678	0.0178751	0.004562539	0.022437639	0.606540124	2	4	4
HM165	L000344	DZA_231_1	DF	1252	1837	2422	Sample_243_R3T97	4.661536477	0.0284	0.0171	0.0455	0.375824176	4.244652748	0.001931317	37.82669861	0.2261	0.1376	0.3637	0.378333792	3.331725121	0.012117484	72.26308168	0.4286	0.242505067	0.671105067	0.361351864	3.536273894	3.117780359	3.385050437	0.01515647	0.007560775	0.022717245	0.587282313	3	3	3
HM166	L000343	DZA_236_2	DE	1247	1832	2417	Sample_238_R1T97	3.946980053	0.0549	0.0171	0.072	0.2375	3.986842632	0.002870527	19.16073933	0.2289	0.0911	0.32	0.2846875	3.485954285	0.011155054	37.51457035	0.4019	0.206456378	0.608356378	0.339367492	3.721683374	2.341466416	3.253282569	0.014957445	0.004834107	0.019791552	0.614111221	4	3.5	3
HM166	L000343	DZA_236_2	DE	1248	1833	2418	Sample_239_R2T97	10.01295842	0.0348	0.0186	0.0534	0.348314607	4.138085842	0.002209738	46.6864611	0.1986	0.0597	0.2583	0.231126597	2.693610907	0.006957597	83.81077738	0.2385	0.121699289	0.360199289	0.337866544	3.922779948	2.952351701	3.594904653	0.00935583	0.003592991	0.012948821	0.614382158	3	2	4
HM166	L000343	DZA_236_2	DE	1249	1834	2419	Sample_240_R3T97	5.96179616	0.012	0.0061	0.0181	0.337016575	3.817618608	0.000690989	24.05262221	0.4414	0.1906	0.632	0.301582278	3.219378471	0.020346472	38.25437234	0.413	0.233967882	0.646967882	0.361637553	3.542542687	2.148067743	3.038248195	0.014630701	0.005025789	0.01965649	0.586146137	1	4	4
HM167	L000341	DZA_242_A	DC	1241	1826	2411	Sample_232_R1T97	7.679587577	0.0351	0.0276	0.0627	0.440191388	3.565681458	0.002235682	36.68148968	0.2742	0.1577	0.4319	0.365130817	3.414626837	0.014747773	67.46509119	0.445	0.259340015	0.704340015	0.36820287	3.318521592	1.927064321	2.806183034	0.014767421	0.004997649	0.01976507	0.553192723	3	3.5	4
HM167	L000341	DZA_242_A	DC	1242	1827	2412	Sample_233_R2T97	5.919491818	0.0275	0.0094	0.0369	0.254742547	3.18198967	0.001174154	22.56338522	0.339	0.1494	0.4884	0.305896806	2.888499498	0.014107432	39.83246761	0.2877	0.207678397	0.495378397	0.41923184	3.704379776	2.546130923	3.218805078	0.010657501	0.005287764	0.015945265	0.591160354	3	4	3
HM167	L000341	DZA_242_A	DC	1243	1828	2413	Sample_234_R3T97	NA	0.0181	0.009	0.0271	0.332103321	3.537471294	0.000958655	NA	0.2483	0.0882	0.3365	0.262109955	3.537343264	0.01190316	NA	0.2841	0.163819259	0.447919259	0.365733903	3.381962867	2.076881324	2.904650278	0.009608157	0.003402332	0.013010488	0.53902855	2	4	3
HM168	L000400	DZA_323_3	ED	1322	1907	2492	Sample_310_R1T97	4.776119043	0.0336	0.0163	0.0499	0.326653307	4.112291813	0.002052034	19.75230762	0.3207	0.1339	0.4546	0.294544655	3.706460476	0.016849569	35.55302206	0.1668	0.084489501	0.251289501	0.33622376	3.988891216	2.485670879	3.483472634	0.006653471	0.002100131	0.008753601	0.602792177	3	4	4
HM168	L000400	DZA_323_3	ED	1323	1908	2493	not_sequenced	6.552325647	0.0511	0.0295	0.0806	0.366004963	4.122869968	0.003323033	19.11269884	0.1737	0.0766	0.2503	0.306032761	3.009439468	0.007532627	29.2098176	NA	NA	NA	NA	NA	NA	NA	NA	NA	NA	NA	4	4	4
HM168	L000400	DZA_323_3	ED	1324	1909	2494	Sample_312_R3T97	7.270120559	0.0158	0.0088	0.0246	0.357723577	3.69941926	0.000910057	27.92571982	0.2469	0.0812	0.3281	0.247485523	3.865023375	0.012681142	49.19027704	0.4222	0.209749542	0.631949542	0.331908686	3.769289959	1.761568877	3.102909916	0.015913942	0.003694883	0.019608825	0.625039092	2	4	4
HM169	L000404	ESP_039_A	EF	1328	1913	2498	Sample_316_R1T97	6.50268423	0.0286	0.0175	0.0461	0.379609544	2.977898359	0.001372811	29.48046323	0.2716	0.0873	0.3589	0.243243243	3.160778046	0.011344032	53.07675961	0.3493	0.168443132	0.517743132	0.325341123	3.268116303	2.069867225	2.87827652	0.01141553	0.003486549	0.014902079	0.531756946	2	3	3
HM169	L000404	ESP_039_A	EF	1329	1914	2499	not_sequenced	9.090586565	0.0288	0.0076	0.0364	0.208791209	4.159438133	0.001514035	30.00436158	0.2071	0.1072	0.3143	0.341075406	2.832810163	0.008903522	48.97915074	NA	NA	NA	NA	NA	NA	NA	NA	NA	NA	NA	2	4	3
HM169	L000404	ESP_039_A	EF	1330	1915	2500	Sample_318_R3T97	5.298942875	0.0388	0.037	0.0758	0.488126649	3.44884038	0.002614221	21.91431834	0.2214	0.114	0.3354	0.339892665	3.068746328	0.010292575	39.78020062	0.3311	0.181607664	0.512707664	0.354212891	3.518208271	2.5590942	3.178477746	0.011648788	0.004647511	0.016296299	0.569394507	1	3	3
HM170	L000407	ESP_042_B	EG	1331	1916	2501	Sample_319_R1T97	2.84	0.0163	0.0082	0.0245	0.334693878	3.535244465	0.000866135	26.74	0.1406	0.0539	0.1945	0.277120823	3.669752598	0.007137669	37.26	0.2656	0.173964689	0.439564689	0.395765841	3.97968669	2.46721791	3.381103253	0.010570048	0.004292088	0.014862136	0.630039096	4	4	3
HM170	L000407	ESP_042_B	EG	1332	1917	2502	Sample_320_R2T97	8.06	0.0578	0.0301	0.0879	0.342434585	4.061624527	0.003570168	41.1	0.2107	0.0847	0.2954	0.286729858	3.017223358	0.008912878	47.48	0.3012	0.161997777	0.463197777	0.349737812	4.036575533	2.463542986	3.48642649	0.012158166	0.003990885	0.01614905	0.647134257	3	3	4
HM170	L000407	ESP_042_B	EG	1333	1918	2503	Sample_321_R3T97	1.66	0.0216	0.0116	0.0332	0.34939759	3.793506145	0.001259444	44.14	0.2486	0.1245	0.3731	0.3336907	3.79197669	0.014147865	NA	0.3265	0.195876432	0.522376432	0.374971802	3.912173168	1.882267058	3.151015626	0.012773245	0.003686918	0.016460163	0.632269451	3	4	4
HM172	L000412	ESP_048_E	EK	1343	1928	2513	Sample_328_R1T97	9.856037438	0.0299	0.0186	0.0485	0.383505155	3.117178917	0.001511832	31.64840484	0.2376	0.0917	0.3293	0.278469481	3.283156395	0.010811434	49.43001802	0.3665	0.261053763	0.627553763	0.415986292	3.586123632	2.467385653	3.120743935	0.013143143	0.006441203	0.019584346	0.586311572	3	3	4
HM172	L000412	ESP_048_E	EK	1344	1929	2514	not_sequenced	4.591780355	NA	NA	NA	NA	NA	NA	16.040591	0.2583	0.129	0.3873	0.333075136	3.136925936	0.012149314	26.67131097	NA	NA	NA	NA	NA	NA	NA	NA	NA	NA	NA	2	3	3
HM172	L000412	ESP_048_E	EK	1345	1930	2515	Sample_330_R3T97	3.975352124	0.0398	0.0297	0.0695	0.427338129	4.253160954	0.002955947	24.42704085	0.1755	0.1024	0.2779	0.36847787	3.21818471	0.008943335	49.83185174	0.5434	0.22235076	0.76575076	0.290369624	3.302898824	2.552521253	3.085012021	0.017947952	0.00567555	0.023623503	0.561698215	3	3	4
HM173	L000411	ESP_048_F	EJ	1340	1925	2510	Sample_325_R1T97	11.13483579	0.035	0.0266	0.0616	0.431818182	4.03610754	0.002486242	28.86899249	0.2111	0.0983	0.3094	0.3177117	2.792529106	0.008640085	42.78318548	0.3491	0.173171126	0.522271126	0.331573233	3.77447857	3.096987224	3.549840509	0.013176705	0.005363088	0.018539792	0.614112248	3	4	4
HM173	L000411	ESP_048_F	EJ	1341	1926	2511	Sample_326_R2T97	5.630722808	0.0342	0.0112	0.0454	0.246696035	3.667261839	0.001664937	21.51502099	0.2724	0.142	0.4144	0.342664093	2.785726786	0.011544052	36.14008843	0.299	0.215534338	0.514534338	0.418892039	3.419802273	2.369983123	2.980041344	0.010225209	0.005108127	0.015333336	0.54785285	2	3	3
HM173	L000411	ESP_048_F	EJ	1342	1927	2512	Sample_327_R3T97	4.926490181	0.0525	0.0421	0.0946	0.445031712	3.404832125	0.003220971	19.64671048	0.2223	0.1035	0.3258	0.317679558	3.010304451	0.009807572	35.2083733	0.3085	0.152033493	0.460533493	0.330124726	3.119324707	1.365305635	2.540279736	0.009623117	0.002075722	0.011698839	0.501281771	2	4	3
HM175	L000510	ESP_098A_B	FO	1433	2018	2603	Sample_412_R1T97	9.213611249	0.05	0.0293	0.0793	0.369482976	3.988964558	0.003163249	29.11491014	0.217	0.0957	0.3127	0.306044132	3.680299997	0.011508298	45.86998138	0.4953	0.225546873	0.720846873	0.312891519	3.611718845	3.014527449	3.424862745	0.017888843	0.006799172	0.024688016	0.608550436	4	4	4
HM175	L000510	ESP_098A_B	FO	1434	2019	3188	Sample_413_R2T97	NA	0.0176	0.0108	0.0284	0.38028169	3.277215242	0.000930729	NA	0.2746	0.0948	0.3694	0.256632377	3.156078339	0.011658553	NA	0.4253	0.127051532	0.552351532	0.230019335	3.233311633	2.277774155	3.013519477	0.013751274	0.002893947	0.016645221	0.536553353	2	4	4
HM175	L000510	ESP_098A_B	FO	1435	2020	2605	Sample_414_R3T97	6.346751471	0.0208	0.0153	0.0361	0.423822715	3.34236002	0.001206592	27.99986325	0.1983	0.123	0.3213	0.382819795	2.961709738	0.009515973	49.59182424	0.3063	0.178336257	0.484636257	0.367979602	4.004484859	2.859375946	3.583108104	0.012265737	0.005099304	0.017365041	0.643068395	1	4	4
HM176	L000421	ESP_098A_C	EN	1352	1937	2522	Sample_337_R1T97	17.6058213	0.0105	0.0053	0.0158	0.335443038	3.815700769	0.000602881	49.51581046	0.1828	0.0562	0.239	0.235146444	3.62376833	0.008660806	64.07469777	0.2536	0.085335433	0.338935433	0.251774895	3.716117037	2.725547887	3.466716624	0.009424073	0.002325858	0.011749931	0.585598719	2	4	4
HM176	L000421	ESP_098A_C	EN	1353	1938	2523	Sample_338_R2T97	11.08618271	NA	NA	NA	NA	NA	NA	45.84590352	0.3124	0.121	0.4334	0.279187817	3.228410721	0.013991932	78.561518	0.4659	0.24073558	0.70663558	0.340678543	3.310395547	2.225171527	2.940682947	0.015423133	0.00535678	0.020779912	0.554376702	4	4	4
HM176	L000421	ESP_098A_C	EN	1354	1939	2524	Sample_339_R3T97	7.513074844	0.0373	0.0163	0.0536	0.304104478	4.322622299	0.002316926	34.19299993	0.613	0.2952	0.9082	0.325038538	3.264339924	0.029646735	59.54530294	0.5101	0.202954848	0.713054848	0.284627261	3.568256875	2.194385472	3.177215619	0.018201678	0.004453612	0.02265529	0.603000196	3	3	4
HM177	L000425	ESP_100_G	EO	1355	1940	3110	Sample_340_R1T97	8.956163886	0.063	0.0249	0.0879	0.283276451	3.548382282	0.003119028	30.44	0.1348	0.0822	0.217	0.378801843	3.588956594	0.007788036	33.77495899	0.1945	0.077662416	0.272162416	0.285353199	3.627275249	2.295288897	3.24718862	0.00705505	0.001782577	0.008837627	0.556632145	3	4	4
HM177	L000425	ESP_100_G	EO	1356	1941	3111	Sample_341_R2T97	5.006645728	0.0412	0.0146	0.0558	0.261648746	3.567124128	0.001990455	20.58	0.1338	0.0488	0.1826	0.267250821	3.440728903	0.006282771	34.85009303	0.5729	0.22749358	0.80039358	0.284227142	3.331183139	2.578159034	3.117153189	0.019084348	0.005865146	0.024949494	0.569511111	3	4	4
HM177	L000425	ESP_100_G	EO	1357	1942	3112	Sample_342_R3T97	4.680861152	0.052	0.0275	0.0795	0.34591195	3.723218203	0.002959958	20.32	0.1228	0.053	0.1758	0.301478953	3.294528961	0.005791782	34.70002327	0.4192	0.151222434	0.570422434	0.265106042	3.155524444	3.918962189	3.357916319	0.013227958	0.00592635	0.019154308	0.522888976	3	4	4
HM178	L000427	ESP_103_B	EP	1358	1943	3113	Sample_343_R1T97	10.88	0.0647	0.0516	0.1163	0.443680138	3.294570684	0.003831586	26.19	0.1741	0.102	0.2761	0.369431365	3.364412308	0.009289142	51.41	0.4401	0.152261429	0.592361429	0.25704143	3.235802885	2.351869095	3.008595281	0.014240768	0.00358099	0.017821758	0.538806721	2	4	4
HM178	L000427	ESP_103_B	EP	1359	1944	3114	Sample_344_R2T97	7.5	0.0544	0.0218	0.0762	0.286089239	3.799660683	0.002895341	42.6	0.3006	0.0879	0.3885	0.226254826	2.946886539	0.011448654	NA	0.6986	0.163033639	0.861633639	0.189214571	3.692074005	2.069780918	3.385112498	0.025792829	0.003374439	0.029167268	0.643856472	4	4	3
HM178	L000427	ESP_103_B	EP	1360	1945	3115	Sample_345_R3T97	NA	NA	NA	NA	NA	NA	NA	33.18	0.2308	0.0615	0.2923	0.210400274	3.61909771	0.010578623	64.78	0.5155	0.23520343	0.75070343	0.313310717	3.324542079	2.825777743	3.168273921	0.017138014	0.006646326	0.023784341	0.562406733	NA	4	4
HM179	L000438	ESP_162_A	ET	1370	1955	2540	Sample_352_R1T97	10.17493456	0.059	0.047	0.106	0.443396226	3.407883406	0.003612356	28.29698072	0.2143	0.1273	0.3416	0.37265808	3.172887921	0.010838585	42.29205181	0.2261	0.143878127	0.369978127	0.388882792	4.148658806	2.270106034	3.418122066	0.009380118	0.003266186	0.012646304	0.646299151	4	4	4
HM179	L000438	ESP_162_A	ET	1371	1956	2541	Sample_353_R2T97	8.241995373	0.058	0.0411	0.0991	0.414732593	3.805259228	0.003771012	32.35848222	0.2521	0.0851	0.3372	0.252372479	3.603203773	0.012150003	55.33329178	0.3813	0.220694567	0.601994567	0.366605579	3.673724503	2.209008978	3.136751565	0.014007912	0.004875163	0.018883074	0.603016333	4	4	3
HM179	L000438	ESP_162_A	ET	1372	1957	2542	Sample_354_R3T97	12.39270139	NA	NA	NA	NA	NA	NA	42.37214364	0.2166	0.0933	0.3099	0.30106486	3.429904938	0.010629275	68.36780344	0.3462	0.208155275	0.554355275	0.375490745	3.735652654	2.356905265	3.217945748	0.012932829	0.004906023	0.017838852	0.607288426	1	4	4
HM180	L000514	ESP_163_C	FR	1442	2027	2612	Sample_421_R1T97	6.054057515	0.0553	0.0497	0.105	0.473333333	3.393059492	0.003562712	20.53853581	0.2367	0.14	0.3767	0.371648527	3.437502146	0.012949071	25.65997156	0.3914	0.274812978	0.666212978	0.412500187	3.699190947	2.147715796	3.059207141	0.014478633	0.005902202	0.020380835	0.608785979	4	4	4
HM180	L000514	ESP_163_C	FR	1443	2028	2613	Sample_422_R2T97	6.838943985	0.0672	0.0423	0.1095	0.38630137	4.012431622	0.004393613	17.43897323	0.2398	0.132	0.3718	0.355029586	3.215083599	0.011953681	25.01457052	0.4264	0.274093254	0.700493254	0.391286072	3.485772108	2.141221174	2.959668046	0.014863332	0.005868943	0.020732275	0.578597456	2	4	4
HM180	L000514	ESP_163_C	FR	1444	2029	2614	Sample_423_R3T97	13.217922	0.0529	0.0436	0.0965	0.451813472	3.945511103	0.003807418	29.09790171	0.3305	0.123	0.4535	0.271223815	3.625463009	0.016441475	39.97906083	0.4613	0.266088286	0.727388286	0.365813268	3.298578181	3.093025507	3.223384326	0.015216341	0.008230179	0.02344652	0.551849861	2	4	4
HM181	L000448	ESP_175_D	EY	1385	1970	2555	Sample_364_R1T97	NA	NA	NA	NA	NA	NA	NA	37.76	0.2657	0.1324	0.3981	0.332579754	2.886575937	0.011491459	43.38	0.2637	0.183372115	0.447072115	0.410162273	3.441310055	2.493323918	3.052481813	0.009074735	0.004572061	0.013646795	0.544415682	NA	4	3
HM181	L000448	ESP_175_D	EY	1386	1971	3142	Sample_365_R2T97	NA	NA	NA	NA	NA	NA	NA	37.93	0.2202	0.0708	0.291	0.243298969	3.084475279	0.008975823	33.69	0.377	0.181353519	0.558353519	0.32480053	3.399994636	2.682072565	3.16681321	0.01281798	0.004864033	0.017682013	0.557452897	NA	4	3
HM181	L000448	ESP_175_D	EY	1387	1972	3140	Sample_366_R3T97	NA	NA	NA	NA	NA	NA	NA	23.44	0.1408	0.0642	0.205	0.313170732	2.928955793	0.006004359	NA	0.4208	0.134826479	0.555626479	0.242656684	3.069903449	2.527592181	2.938307949	0.012918154	0.003407864	0.016326017	0.508894901	NA	3	4
HM182	L000451	F_11013_A	FB	1394	1979	2564	Sample_373_R1T97	0.892191414	0.0337	0.0282	0.0619	0.455573506	3.346807003	0.002071674	8.307039315	0.2172	0.0818	0.299	0.273578595	3.161764145	0.009453675	21.02413505	0.4484	0.232169489	0.680569489	0.34114002	3.532225117	2.510784471	3.183770849	0.015838497	0.005829275	0.021667773	0.589265133	4	3	NA
HM182	L000451	F_11013_A	FB	1395	1980	3150	Sample_374_R2T97	4.732425772	0.0383	0.0228	0.0611	0.373158756	3.5136621	0.002146848	19.56480434	0.187	0.0725	0.2595	0.27938343	3.337298632	0.00866029	35.42173802	0.4064	0.135917855	0.542317855	0.250623972	3.782572354	2.019713307	3.340757608	0.015372374	0.002745151	0.018117525	0.624853812	3	4	4
HM182	L000451	F_11013_A	FB	1396	1981	2566	Sample_375_R3T97	4.669433285	0.033	0.0167	0.0497	0.336016097	4.02052021	0.001998199	21.66158109	0.2079	0.0994	0.3073	0.323462415	3.000276804	0.009219851	41.04052458	0.3176	0.194495843	0.512095843	0.379803597	3.003981934	1.813607504	2.551873478	0.009540647	0.003527391	0.013068038	0.484151382	3	4	4
HM183	L000517	F_20015_8	FS	1445	2030	2615	Sample_424_R1T97	3.262303592	0.0382	0.0277	0.0659	0.420333839	3.95108223	0.002603763	16.30602369	0.2532	0.0876	0.3408	0.257042254	3.690910101	0.012578622	31.96085132	0.4673	0.237337185	0.704637185	0.336821828	3.453506263	2.457336322	3.117974536	0.016138235	0.005832173	0.021970408	0.578516348	3	4	4
HM183	L000517	F_20015_8	FS	1446	2031	2616	Sample_425_R2T97	4.252037614	0.0265	0.0068	0.0333	0.204204204	3.9751122	0.001323712	21.88843179	0.2765	0.1506	0.4271	0.35261063	3.156204462	0.013480149	43.38665497	0.3379	0.210605714	0.548505714	0.383962662	3.504968736	1.444085794	2.713666717	0.011843289	0.003041327	0.014884617	0.568406162	2	4	3
HM183	L000517	F_20015_8	FS	1447	2032	3200	Sample_426_R3T97	6.25256339	0.0376	0.0183	0.0559	0.327370304	4.15763092	0.002324116	21.8504872	0.213	0.0791	0.2921	0.270797672	3.16828084	0.009254548	NA	0.4132	0.248042048	0.661242048	0.375115359	3.274545507	2.918991736	3.141171839	0.013530422	0.007240327	0.020770749	0.541829781	4	4	3
HM184	L000463	F_20058_B	FG	1409	1994	2579	Sample_388_R1T97	5.752221828	0.0083	0.0042	0.0125	0.336	4.159852982	0.000519982	25.44727442	0.1621	0.0805	0.2426	0.331821929	3.243893862	0.007869687	47.29627802	0.2213	0.092533788	0.313833788	0.294849667	3.7726642	2.743960696	3.469351426	0.008348906	0.002539091	0.010887997	0.586465005	2	3	4
HM184	L000463	F_20058_B	FG	1410	1995	2580	Sample_389_R2T97	5.085822595	0.0069	0.0033	0.0102	0.323529412	3.924520493	0.000400301	20.06713738	0.2626	0.0839	0.3465	0.242135642	2.94223237	0.010194835	35.12395261	0.2835	0.102509564	0.386009564	0.265562239	3.796176238	2.179680507	3.366896111	0.01076216	0.002234381	0.012996541	0.604919358	1	3	4
HM184	L000463	F_20058_B	FG	1411	1996	3166	Sample_390_R3T97	1.416906465	0.0059	0.0031	0.009	0.344444444	2.997891665	0.00026981	10.64468418	0.2222	0.1144	0.3366	0.339869281	3.087406158	0.010392209	24.28240858	0.5398	0.277868355	0.817668355	0.339830144	2.493070755	2.778261557	2.589987233	0.013457596	0.00771991	0.021177506	0.423695354	1	4	4
HM185	L000470	F_20081_A	FJ	1418	2003	2588	Sample_397_R1T97	4.41898588	0.0182	0.0063	0.0245	0.257142857	3.9261024	0.000961895	24.68835257	0.2345	0.1111	0.3456	0.321469907	3.122290134	0.010790635	40.53581923	0.5524	0.244541564	0.796941564	0.306850057	3.602547303	2.268918564	3.193323218	0.019900471	0.005548449	0.02544892	0.613664314	3	4	4
HM185	L000470	F_20081_A	FJ	1419	2004	2589	Sample_398_R2T97	2.580164687	0.0283	0.0066	0.0349	0.189111748	4.356096745	0.001520278	38.85183719	0.2334	0.0648	0.2982	0.217303823	2.945069075	0.008782196	83.5280435	0.3954	0.188197573	0.583597573	0.322478334	3.456614613	1.616710607	2.863285382	0.013667454	0.00304261	0.016710064	0.569443235	3	4	4
HM185	L000470	F_20081_A	FJ	1420	2005	3173	Sample_399_R3T97	6.858819797	0.0218	0.0048	0.0266	0.180451128	4.386253834	0.001166744	41.47905369	0.3622	0.1426	0.5048	0.282488114	3.071212292	0.01550348	69.32653561	0.4881	0.212545886	0.700645886	0.303357074	3.136949977	2.519292424	2.949579154	0.015311453	0.005354652	0.020666105	0.527781647	2	3	3
HM186	L000387	GRC_024_H	DZ	1310	1895	2480	Sample_298_R1T97	2.414651779	0.0602	0.0418	0.102	0.409803922	3.336530685	0.003403261	33.84489727	0.2182	0.1264	0.3446	0.366802089	3.488421917	0.012021102	38.63439075	0.5906	0.256362777	0.846962777	0.302684822	3.17765909	1.902925185	2.791816434	0.018767255	0.004878392	0.023645646	0.544919635	3	4	4
HM186	L000387	GRC_024_H	DZ	1311	1896	2481	Sample_299_R2T97	2.697619561	0.0618	0.0256	0.0874	0.292906178	3.734600782	0.003264041	13.69542846	0.3926	0.2069	0.5995	0.345120934	2.42487812	0.014537144	26.57969689	0.6682	0.25732903	0.92552903	0.278034531	3.073316088	2.97626622	3.046332863	0.020535898	0.007658797	0.028194695	0.533572805	3	4	3
HM186	L000387	GRC_024_H	DZ	1312	1897	2482	Sample_300_R3T97	4.711262054	0.0642	0.0234	0.0876	0.267123288	3.962719917	0.003471343	17.935416	0.4394	0.155	0.5944	0.26076716	2.732796431	0.016243742	30.56612258	0.5951	0.341335625	0.936435625	0.364505168	3.047301632	2.642861134	2.899881025	0.018134492	0.009021027	0.027155519	0.52296214	2	4	4
HM187	L000386	GRC_033_C	DY	1307	1892	3062	not_sequenced	3.085526856	0.0454	0.0173	0.0627	0.275917065	3.981797934	0.002496587	16.09988375	0.2371	0.1426	0.3797	0.375559652	3.328881979	0.012639765	32.53395839	NA	NA	NA	NA	NA	NA	NA	NA	NA	NA	NA	4	4	4
HM187	L000386	GRC_033_C	DY	1308	1893	2478	Sample_296_R2T97	4.697743229	0.0154	0.0092	0.0246	0.37398374	4.033634186	0.000992274	20.02064051	0.2475	0.0944	0.3419	0.276104124	2.983340025	0.01020004	36.56474508	0.536	0.198483946	0.734483946	0.270235922	3.193993584	3.119093735	3.173752963	0.017119806	0.0061909	0.023310706	0.542433282	2	4	4
HM187	L000386	GRC_033_C	DY	1309	1894	2479	Sample_297_R3T97	4.843586866	0.0153	0.0098	0.0251	0.390438247	2.781720161	0.000698212	31.75408343	0.2183	0.065	0.2833	0.229438758	3.672306299	0.010403644	53.81551114	0.5635	0.376176935	0.939676935	0.400325815	3.214974676	2.070978138	2.757003289	0.018116382	0.007790542	0.025906924	0.548735122	2	4	4
HM188	L000383	GRC_040_1	DX	1304	1889	3060	Sample_292_R1T97	5.94	0.0495	0.0252	0.0747	0.337349398	4.436319828	0.003313931	42.61	0.1498	0.1034	0.2532	0.408372828	3.534150362	0.008948469	89.36	0.687	0.322409465	1.009409465	0.319404044	3.324452282	2.32173617	3.004180667	0.022838987	0.007485497	0.030324484	0.57877743	3	3	4
HM188	L000383	GRC_040_1	DX	1305	1890	2475	Sample_293_R2T97	6.22	0.0366	0.0305	0.0671	0.454545455	3.731076479	0.002503552	47.76	0.2577	0.1207	0.3784	0.31897463	2.816627502	0.010658118	83.95	0.6353	0.256249345	0.891549345	0.287420261	3.401426819	2.623173411	3.177740992	0.021609265	0.006721865	0.028331129	0.587563524	3	4	4
HM188	L000383	GRC_040_1	DX	1306	1891	2476	Sample_294_R3T97	10.87	0.078	0.0248	0.1028	0.241245136	4.488365173	0.004614039	36.22	0.31	0.115	0.425	0.270588235	3.007270098	0.012780898	67.77	0.6053	0.26885052	0.87415052	0.307556323	3.440899793	2.713754598	3.217261714	0.020827766	0.007295943	0.02812371	0.591513829	4	3	4
HM189	L000372	PRT_177_C	DT	1292	1877	2462	Sample_280_R1T97	5.961599058	0.0228	0.0141	0.0369	0.382113821	3.655680418	0.001348946	23.10653335	0.2167	0.1565	0.3732	0.419346195	2.281087637	0.008513019	40.68838642	0.3964	0.234635272	0.631035272	0.371825922	3.271261171	2.659074628	3.043634303	0.012967279	0.006239127	0.019206406	0.53904422	2	4	4
HM189	L000372	PRT_177_C	DT	1293	1878	2463	Sample_281_R2T97	3.450319743	0.0774	0.0371	0.1145	0.324017467	4.30966568	0.004934567	15.48578632	0.3031	0.1001	0.4032	0.248263889	2.571356535	0.01036771	28.76725052	0.3208	0.146841345	0.467641345	0.314004197	3.237666515	2.562228365	3.02557615	0.010386434	0.003762411	0.014148845	0.522337685	2	3	3
HM189	L000372	PRT_177_C	DT	1294	1879	2464	Sample_282_R3T97	4.311541785	0.0496	0.0242	0.0738	0.327913279	3.930122852	0.002900431	25.65602773	0.3863	0.1414	0.5277	0.267955278	2.789865494	0.01472212	51.43954148	0.3511	0.175990168	0.527090168	0.33389006	3.172909312	1.99611112	2.77998811	0.011140085	0.003512959	0.014653044	0.516531192	4	4	4
HM190	L000330	SA_02806	CX	1226	1811	2396	Sample_217_R1T97	10.67920796	0.02	0.008	0.028	0.285714286	4.09054184	0.001145352	36.78040041	0.3864	0.161	0.5474	0.294117647	3.396036625	0.018589904	54.57507975	0.5795	0.345473118	0.924973118	0.373495306	3.554350128	2.534873473	3.173580337	0.020597459	0.008757306	0.029354765	0.608360994	3	4	4
HM190	L000330	SA_02806	CX	1227	1812	2397	Sample_218_R2T97	12.04029196	0.0232	0.0118	0.035	0.337142857	4.138703823	0.001448546	32.72000953	0.3363	0.1154	0.4517	0.2554793	3.309531689	0.014949155	47.80869543	0.6197	0.267056136	0.886756136	0.301160742	3.466727168	2.277533475	3.108588695	0.021483308	0.006082293	0.027565601	0.597356541	3	4	4
HM190	L000330	SA_02806	CX	1228	1813	2398	Sample_219_R3T97	8.967546395	0.0508	0.0302	0.081	0.372839506	4.2976861	0.003481126	46.09508667	0.33	0.0883	0.4183	0.211092517	3.52146554	0.01473029	77.88629764	0.6644	0.276623604	0.941023604	0.293960325	3.502438172	2.743349494	3.279296169	0.023270199	0.007588752	0.030858951	0.607728005	3	4	4
HM191	L000277	SA_03653	CE	1169	1754	2339	Sample_163_R1T97	NA	0.0125	0.0046	0.0171	0.269005848	2.213976145	0.00037859	9.831456718	0.1274	0.0798	0.2072	0.385135135	3.211225271	0.006653659	20.00162964	0.548	0.300858045	0.848858045	0.354426805	3.219224482	2.718044211	3.041592779	0.01764135	0.008177455	0.025818805	0.547930061	2	3	3
HM191	L000277	SA_03653	CE	1170	1755	2340	Sample_164_R2T97	NA	0.0422	0.023	0.0652	0.352760736	4.095696449	0.002670394	NA	0.3193	0.1005	0.4198	0.239399714	3.240198374	0.013602353	NA	0.2032	0.068607835	0.271807835	0.252413015	3.998356441	2.825049416	3.702198651	0.00812466	0.001938205	0.010062866	0.6162681	2	4	4
HM191	L000277	SA_03653	CE	1171	1756	2341	Sample_165_R3T97	NA	0.0133	0.0073	0.0206	0.354368932	3.494705677	0.000719909	22.08661448	0.1744	0.0822	0.2566	0.320342946	3.729929209	0.009570998	41.24839342	0.3681	0.202067872	0.570167872	0.354400663	3.673244124	2.201335963	3.151598833	0.013521212	0.004448193	0.017969404	0.600816961	1	3	3
HM192	L000280	SA_07763	CF	1172	1757	2342	not_sequenced	NA	0.0118	0.0061	0.0179	0.340782123	2.811392784	0.000503239	NA	0.3528	0.163	0.5158	0.316013959	3.457303524	0.017832772	NA	NA	NA	NA	NA	NA	NA	NA	NA	NA	NA	NA	2	4	4
HM192	L000280	SA_07763	CF	1173	1758	2343	Sample_167_R2T97	14.77652456	0.0538	0.0133	0.0671	0.198211624	4.162466526	0.002793015	51.25149698	0.332	0.1164	0.4484	0.259589652	2.955969334	0.013254566	67.41657614	0.3502	0.227172473	0.577372473	0.393459134	3.353155302	2.659648198	3.080288519	0.01174275	0.006041989	0.017784738	0.545734101	4	4	4
HM192	L000280	SA_07763	CF	1174	1759	2344	Sample_168_R3T97	3.127092856	0.052	0.0296	0.0816	0.362745098	3.658014536	0.00298494	17.0208414	0.2651	0.1211	0.3862	0.313568099	3.609819412	0.013941123	34.524131	0.2636	0.154623705	0.418223705	0.369715306	4.126549783	2.490087538	3.521524683	0.010877585	0.003850266	0.014727851	0.652795932	3	4	4
HM193	L000309	SA_08638	CP	1202	1787	2372	Sample_193_R1T97	NA	0.0165	0.0089	0.0254	0.350393701	3.930093527	0.000998244	NA	0.278	0.129	0.407	0.316953317	3.481520653	0.014169789	NA	0.5082	0.275101309	0.783301309	0.351207519	3.859488177	2.714498506	3.457359217	0.019613919	0.007467621	0.02708154	0.651972069	3	4	4
HM193	L000309	SA_08638	CP	1203	1788	2959	Sample_194_R2T97	6.225067388	0.0264	0.0176	0.044	0.4	4.272548199	0.001879921	23.29594605	0.1137	0.0527	0.1664	0.316706731	3.175683737	0.005284338	37.77192037	0.5537	0.145288503	0.698988503	0.207855354	3.731541994	2.478961587	3.471186421	0.020661548	0.003601646	0.024263194	0.63578693	3	4	4
HM193	L000309	SA_08638	CP	1204	1789	2374	Sample_195_R3T97	4.233438601	0.0342	0.0194	0.0536	0.361940299	4.325870514	0.002318667	22.22337369	0.3695	0.1728	0.5423	0.318642818	3.767823935	0.020432909	38.86741845	0.3267	0.11880911	0.44550911	0.266681662	3.793902837	2.523454221	3.455097473	0.012394681	0.002998093	0.015392774	0.613192632	3	4	4
HM194	L000057	SA_09700	AE	1013	1598	2183	Sample_013_R1T97	1.95	0.02	0.011	0.031	0.35483871	3.927092791	0.001217399	33.88	0.2313	0.1228	0.3541	0.346794691	3.066380024	0.010858052	55.24	0.4223	0.254810777	0.677110777	0.376320664	3.398867077	3.226962534	3.334175849	0.014353416	0.008222648	0.022576064	0.563627401	2	4	4
HM194	L000057	SA_09700	AE	1014	1599	2768	Sample_014_R2T97	0.73	0.0079	0.0033	0.0112	0.294642857	3.134696245	0.000351086	35	0.3299	0.1178	0.4477	0.263122627	2.919710875	0.013071546	77.64	0.6055	0.232102076	0.837602076	0.277103033	3.505218612	2.064898446	3.106101542	0.021224099	0.004792672	0.026016771	0.602590574	1	4	4
HM194	L000057	SA_09700	AE	1015	1600	2185	Sample_015_R3T97	4.8	0.0549	0.026	0.0809	0.321384425	3.71954155	0.003009109	45.81	0.3221	0.126	0.4481	0.281187235	2.771971941	0.012421206	62.64	0.479	0.176608564	0.655608564	0.269381112	3.212415039	2.834133151	3.110513059	0.015387468	0.005005322	0.02039279	0.539462191	3	4	4
HM195	L000313	SA_09728	CR	1208	1793	2965	Sample_199_R1T97	2.96	0.0207	0.0097	0.0304	0.319078947	3.678385735	0.001118229	63.99	0.3439	0.142	0.4859	0.292241202	3.385493279	0.016450112	76.62	0.5847	0.178473932	0.763173932	0.233857479	3.368974191	2.444790504	3.152846945	0.019698392	0.004363314	0.024061706	0.577147479	3	4	4
HM195	L000313	SA_09728	CR	1209	1794	2379	Sample_200_R2T97	3.54	0.0205	0.0131	0.0336	0.389880952	3.933963776	0.001321812	28.46	0.2264	0.083	0.3094	0.268261151	3.176236391	0.009827275	50.38	0.546	0.217094687	0.763094687	0.284492463	3.121426989	2.327130673	2.89545562	0.017042991	0.005052077	0.022095068	0.53109016	4	3	4
HM195	L000313	SA_09728	CR	1210	1795	2380	Sample_201_R3T97	2.74	0.0247	0.0117	0.0364	0.321428571	3.923616171	0.001428196	56.6	0.428	0.119	0.547	0.217550274	3.370620012	0.018437291	NA	0.4551	0.168616432	0.623716432	0.270341494	3.563136821	2.297239398	3.220912256	0.016215836	0.003873523	0.020089359	0.595304263	2	3	4
HM196	L000207	SA_09970	BE	1091	1676	2261	Sample_088_R1T97	5.250938285	0.028	0.0219	0.0499	0.438877756	4.409573555	0.002200377	26.49842294	0.1319	0.0831	0.215	0.386511628	3.941281796	0.008473756	49.85858953	0.3484	0.201107616	0.549507616	0.36597785	3.945720648	2.659903521	3.475140006	0.013746891	0.005349269	0.019096159	0.6418447	3	3	4
HM196	L000207	SA_09970	BE	1092	1677	2262	Sample_089_R2T97	7.261117669	0.048	0.0336	0.0816	0.411764706	4.102571964	0.003347699	25.71449609	0.3702	0.1212	0.4914	0.246642247	3.485759258	0.017129021	43.7521122	0.3856	0.252490743	0.638090743	0.395697235	3.669202314	2.469626133	3.194533415	0.014148444	0.006235577	0.020384022	0.602949822	2	4	4
HM196	L000207	SA_09970	BE	1093	1678	2263	not_sequenced	6.035549462	NA	NA	NA	NA	NA	NA	24.65460995	0.3643	0.186	0.5503	0.337997456	3.396745682	0.018692291	41.68092765	NA	NA	NA	NA	NA	NA	NA	NA	NA	NA	NA	1	4	3
HM198	L000244	SA_18543	BV	1142	1727	2312	Sample_139_R1T97	1.89	0.0133	0.0102	0.0235	0.434042553	4.179758072	0.000982243	38.45	0.2552	0.1123	0.3675	0.305578231	3.365926743	0.012369781	NA	0.2254	0.101284751	0.326684751	0.310038196	3.885928052	2.137609965	3.343882739	0.008758882	0.002165073	0.010923955	0.605181936	1	4	4
HM198	L000244	SA_18543	BV	1143	1728	2313	Sample_140_R2T97	6.74	0.0531	0.0289	0.082	0.352439024	4.150730133	0.003403599	22.48	0.17	0.0639	0.2339	0.273193673	3.126653194	0.007313242	61.88	0.3759	0.144680261	0.520580261	0.277921143	3.772446424	2.520007039	3.424367064	0.014180626	0.003645953	0.017826579	0.618338265	3	4	4
HM198	L000244	SA_18543	BV	1144	1729	2898	Sample_141_R3T97	NA	NA	NA	NA	NA	NA	NA	28.1	0.2283	0.1086	0.3369	0.322350846	3.530188322	0.011893204	99	0.7358	0.245545534	0.981345534	0.250213126	3.110386201	2.289662538	2.905030391	0.022886222	0.005622164	0.028508386	0.545237986	NA	3	2
HM199	L000147	SA_19983	AN	1040	1625	2210	Sample_040_R1T97	8.27	0.0466	0.04	0.0866	0.461893764	3.750549555	0.003247976	37.08	0.2544	0.1714	0.4258	0.402536402	3.172343969	0.013507841	64.18	0.4752	0.1700747	0.6452747	0.263569453	3.882066078	1.914775192	3.363548269	0.018447578	0.003256548	0.021704126	0.651397934	1	4	4
HM199	L000147	SA_19983	AN	1041	1626	2796	not_sequenced	NA	NA	NA	NA	NA	NA	NA	43.94	0.4283	0.2217	0.65	0.341076923	2.889292002	0.018780398	120.3	NA	NA	NA	NA	NA	NA	NA	NA	NA	NA	NA	1	4	4
HM199	L000147	SA_19983	AN	1042	1627	2212	Sample_042_R3T97	2.14	0.0265	0.0107	0.0372	0.287634409	3.308864355	0.001230898	29.36	0.2562	0.1078	0.364	0.296153846	3.083469868	0.01122383	NA	0.2207	0.127801716	0.348501716	0.366717609	3.914687085	2.197085616	3.28481252	0.008639714	0.002807913	0.011447628	0.608377433	3	4	4
HM200	L000134	SA_19998	AK	1031	1616	2786	not_sequenced	6.631202208	0.0175	0.0104	0.0279	0.372759857	3.859268427	0.001076736	25.08557398	0.2416	0.1077	0.3493	0.308330948	3.440737009	0.012018494	43.87843835	NA	NA	NA	NA	NA	NA	NA	NA	NA	NA	NA	2	4	4
HM200	L000134	SA_19998	AK	1032	1617	2202	Sample_032_R2T97	NA	0.0312	0.0089	0.0401	0.221945137	3.436003685	0.001377837	NA	0.101	0.0372	0.1382	0.269175109	3.04202652	0.004204081	NA	0.3336	0.223451722	0.557051722	0.401132809	4.602977253	3.234637653	4.054091408	0.015355532	0.007227854	0.022583386	0.745516471	2	3	4
HM200	L000134	SA_19998	AK	1033	1618	2203	Sample_033_R3T97	5.012805854	0.0136	0.0062	0.0198	0.313131313	3.72078371	0.000736715	22.88403726	0.3276	0.0975	0.4251	0.229357798	3.402348518	0.014463384	42.47989834	0.4302	0.207400482	0.637600482	0.325282819	3.664701001	2.772736139	3.374560184	0.015765544	0.005750668	0.021516212	0.608837505	1	4	4
HM201	L000233	SA_24576	BP	1124	1709	2294	Sample_121_R1T97	11.37299543	0.0507	0.0336	0.0843	0.398576512	3.086438894	0.002601868	37.56111151	0.3032	0.1789	0.4821	0.371084837	3.579131126	0.017254991	62.07695106	0.4931	0.313581976	0.806681976	0.388730609	3.667323721	2.69546275	3.28953166	0.018083573	0.008452485	0.026536059	0.61764447	2	4	4
HM201	L000233	SA_24576	BP	1125	1710	2295	Sample_122_R2T97	7.123688959	0.0638	0.0416	0.1054	0.394686907	3.426137209	0.003611149	24.84855803	0.2732	0.1017	0.3749	0.271272339	3.248055696	0.012176961	42.12636394	0.376	0.26741696	0.64341696	0.415620005	3.82221788	3.01749739	3.487759943	0.014371539	0.0080693	0.022440839	0.626512924	3	4	4
HM201	L000233	SA_24576	BP	1126	1711	2296	Sample_123_R3T97	10.08403568	0.0927	0.0328	0.1255	0.261354582	3.799671888	0.004768588	28.11848033	0.3246	0.1573	0.4819	0.326416269	3.189728737	0.015371303	43.17210032	0.4885	0.277582902	0.766082902	0.362340553	3.301629297	2.722616235	3.091829349	0.016128459	0.007557517	0.023685976	0.555533913	4	4	3
HM202	L000226	SA_25941	BM	1115	1700	2285	Sample_112_R1T97	9.166684382	0.0121	0.0055	0.0176	0.3125	3.667742252	0.000645523	22.96265266	0.2072	0.1315	0.3387	0.388249188	3.025169849	0.01024625	33.12420173	0.3106	0.174894312	0.485494312	0.360239673	4.136917373	2.730671123	3.630331718	0.012849265	0.004775788	0.017625054	0.66526213	2	4	3
HM202	L000226	SA_25941	BM	1116	1701	2286	Sample_113_R2T97	1.93977091	0.0362	0.021	0.0572	0.367132867	4.264694691	0.002439405	11.88958623	0.264	0.105	0.369	0.284552846	3.021924973	0.011150903	23.62297409	0.4481	0.237881859	0.685981859	0.346775729	3.571315586	2.392107224	3.162394707	0.016003065	0.005690389	0.021693454	0.595746546	3	4	4
HM202	L000226	SA_25941	BM	1117	1702	2287	Sample_114_R3T97	4.909894751	0.042	0.0256	0.0676	0.378698225	4.337663651	0.002932261	27.53739367	0.2317	0.1009	0.3326	0.303367408	3.573070526	0.011884033	46.37494781	0.4402	0.256630697	0.696830697	0.368282709	3.327928087	2.719520763	3.103862257	0.014649539	0.006979125	0.021628665	0.554159454	2	4	4
HM203	L000167	SA_27176	AV	1064	1649	2234	Sample_061_R1T97	3.86	0.0255	0.0121	0.0376	0.321808511	3.636272907	0.001367239	31.99	0.2987	0.202	0.5007	0.403435191	3.039869308	0.015220626	61.17	0.4121	0.18569112	0.59779112	0.310628769	3.574510908	2.102669192	3.117314456	0.014730559	0.00390447	0.018635029	0.591306561	1	4	4
HM203	L000167	SA_27176	AV	1065	1650	2235	Sample_062_R2T97	7.54	0.0354	0.0058	0.0412	0.140776699	3.763664961	0.00155063	48.31	0.442	0.1712	0.6132	0.279191129	2.693414688	0.016516019	90.46	0.6423	0.300535995	0.942835995	0.318757447	3.267925618	2.949660946	3.166476371	0.020989886	0.008864793	0.029854679	0.565121415	4	4	4
HM203	L000167	SA_27176	AV	1066	1651	2821	Sample_063_R3T97	4.94	0.0285	0.014	0.0425	0.329411765	3.307279825	0.001405594	47.43	0.3732	0.1266	0.4998	0.253301321	3.064044952	0.015314097	63.63	0.5334	0.24788199	0.78128199	0.317275956	3.171087786	2.376230033	2.918898591	0.016914582	0.005890246	0.022804829	0.538281403	2	3.5	4
HM205	L000212	SA_28375	BF	1094	1679	2264	Sample_091_R1T97	6.062279024	0.0523	0.0307	0.083	0.369879518	3.450433969	0.00286386	28.81721778	0.238	0.1407	0.3787	0.371534196	3.497862816	0.013246406	54.11540672	0.1976	0.103358312	0.300958312	0.343430661	4.180732135	2.910442818	3.744475747	0.008261127	0.003008185	0.011269311	0.642579471	2	4	4
HM205	L000212	SA_28375	BF	1095	1680	2265	Sample_092_R2T97	5.894855582	0.0433	0.0199	0.0632	0.314873418	4.086258888	0.002582516	27.80958479	0.1649	0.072	0.2369	0.303925707	3.21933341	0.007626601	50.08341401	0.4327	0.237827753	0.670527753	0.354687411	3.698200925	2.725632037	3.353243009	0.016002115	0.006482309	0.022484425	0.614759151	4	4	4
HM205	L000212	SA_28375	BF	1096	1681	2266	Sample_093_R3T97	4.614415672	0.0359	0.0128	0.0487	0.262833676	4.033075809	0.001964108	18.8377754	0.2031	0.071	0.2741	0.259029551	3.350692749	0.009184249	34.12156212	0.2415	0.123179856	0.364679856	0.337775323	3.699179448	2.926764104	3.438276558	0.008933518	0.003605184	0.012538702	0.58008672	2	4	4
HM206	L000650	Salses_57A	GZ	1544	2129	2714	Sample_517_R1T97	4.374820013	0.0158	0.0073	0.0231	0.316017316	3.606107712	0.000833011	24.51754456	0.1433	0.0861	0.2294	0.37532694	3.009326935	0.006903396	46.13936185	0.3059	0.122578641	0.428478641	0.286078766	3.874440933	2.678865385	3.532412249	0.011851915	0.003283717	0.015135632	0.622103725	2	3	3
HM206	L000650	Salses_57A	GZ	1545	2130	3301	Sample_518_R2T97	1.306630053	0.0181	0.0128	0.0309	0.414239482	3.73291254	0.00115347	8.685076005	0.2004	0.077	0.2774	0.277577505	3.341383219	0.009268997	18.93394955	0.305	0.11566658	0.42066658	0.274960231	4.000356698	2.651166735	3.629383157	0.012201088	0.003066514	0.015267602	0.642132293	1	4	4
HM206	L000650	Salses_57A	GZ	1546	2131	2716	Sample_519_R3T97	1.56739479	NA	NA	NA	NA	NA	NA	10.10200592	0.205	0.0707	0.2757	0.256438157	2.657262325	0.007326072	22.09291487	0.277	0.14535786	0.42235786	0.344158056	3.702399114	2.697872626	3.356683122	0.010255646	0.00392157	0.014177215	0.588609165	NA	3	3
