# Supplementary material for: Medicago truncatula genotype drives the plant nutritional strategy and its associated rhizosphere bacterial communities
Source: New Phytol. 2024 Nov 28;245(2):767–84. doi: 10.1111/nph.20272 (PMC11655437; doi:10.1111/nph.20272)
Supplement: Supplementary file 2 — Notes S1 Zip file containing datasets and R scripts used to produce the analyses and figures. [file NPH-245-767-s003.zip › Notes_S1/Ecophysio_R_analyses/00_Data/Data_ecophy_mean.txt]

Hapmap_id	Line	Genotype	Code	LA_VS1	SDW_VS1	RDW_VS1	TDW_VS1	RTR_VS1	NR_VS1	NC_VS1	LA_VS2	SDW_VS2	RDW_VS2	TDW_VS2	RTR_VS2	NR_VS2	NC_VS2	LA_VS3	SDW_VS3	RDW_VS3	TDW_VS3	RTR_VS3	NRs_VS3	NRr_VS3	NR_VS3	NCs_VS3	NCr_VS3	NC_VS3	NNI_VS3	RUE	RTR	SNU	NLA	Nodosity_VS1	Nodosity_VS2	Nodosity_VS3
HM001	L000163	SA_22322	AS	4.466199477	0.0275	0.010833333	0.038333333	0.275801904	3.740478516	0.001551097	24.03846875	0.194133333	0.0777	0.271833333	0.283956207	3.314386368	0.009008495	42.1508764	0.329	0.157029294	0.486029294	0.310107448	3.428450505	2.682661853	3.213711685	0.011117873	0.004179058	0.015296931	0.553123895	2.614055767	0.325949782	0.009437662	2737.9447	2	4	3
HM003	L000544	ESP_105_L	GE	6.424129327	0.042333333	0.0265	0.068833333	0.39688869	3.546361446	0.002472473	25.77303584	0.2249	0.1006	0.3255	0.301888479	3.090616067	0.010140536	46.9964505	0.4308	0.293588877	0.724388877	0.405172803	3.704841402	2.374634849	3.166195837	0.015944675	0.006963417	0.022908092	0.615515019	3.436698466	0.414042814	0.009026475	1952.47582	3	3.75	3.5
HM005	L000734	DZA_315_16	HI	5.530474908	0.0341	0.0255	0.0596	0.425757973	4.156065584	0.002471981	24.90321569	0.191266667	0.0748	0.266066667	0.284055155	3.484847148	0.009255399	44.61824626	0.443166667	0.216223438	0.659390105	0.326133224	3.414247963	2.361713072	3.089753319	0.015108648	0.005255436	0.020364084	0.568799989	3.331722036	0.323468795	0.010434708	2144.407368	3.33333333333333	3.33333333333333	3.66666666666667
HM006	L000530	F_83005_5	FY	5.176573921	0.010433333	0.004333333	0.014766667	0.301425471	3.245024443	0.00048669	22.75242708	0.151933333	0.0648	0.216733333	0.301284504	3.633977492	0.007706013	35.63537492	0.422833333	0.192624526	0.61545786	0.320752841	3.520806238	2.595260403	3.214192976	0.014340032	0.005051489	0.019391521	0.575300256	3.888549803	0.314454788	0.013564185	1562.546845	2.66666666666667	3.33333333333333	4
HM007	L000651	Salses_71B	HA	4.236666667	0.0271	0.014466667	0.041566667	0.339358019	3.714035591	0.001555472	29.95666667	0.1708	0.077833333	0.248633333	0.311275498	3.436275482	0.008523892	67.53	0.457133333	0.174883931	0.632017264	0.286530421	3.28910226	2.633008296	3.085253053	0.014726638	0.004600086	0.019326724	0.546849704	2.402507782	0.26935832	0.011646447	3554.371334	1.33333333333333	3.66666666666667	4
HM008	L000368	DZA_012_J	DP	4.643333333	0.036266667	0.0142	0.050466667	0.265075827	3.883719047	0.002036623	31.95333333	0.231633333	0.1349	0.366533333	0.366069539	3.021287123	0.011085471	63.52	0.449866667	0.28501416	0.734880826	0.391241505	3.55344796	2.428073242	3.11703999	0.015912606	0.006905723	0.022818329	0.591824569	2.838473965	0.396011601	0.008249701	2826.204604	2.66666666666667	3.66666666666667	4
HM009	L000555	GRC_020_B	GO	5.768684049	0.0264	0.015833333	0.042233333	0.384240994	3.63806661	0.001576817	31.37508835	0.310733333	0.124066667	0.4348	0.2879193	2.859488328	0.012418872	61.20865138	0.544666667	0.244645367	0.789312033	0.315098585	3.079236089	2.426533142	2.880374916	0.01653512	0.005737719	0.02227284	0.521894382	3.119627112	0.305730671	0.009041481	2673.492208	0.666666666666667	4	3.33333333333333
HM011	L000543	DZA_327_7	GD	11.37102114	0.056733333	0.032933333	0.089666667	0.385750291	3.798008045	0.00347627	44.0798231	0.2731	0.129066667	0.402166667	0.320659321	3.2652661	0.013234633	67.12246063	0.559466667	0.291970326	0.851436992	0.342541341	3.605473739	2.691593147	3.292283388	0.020068379	0.008097995	0.028166374	0.611650863	2.543948298	0.341620999	0.009500819	2198.529406	3.66666666666667	3.66666666666667	3.66666666666667
HM012	L000239	SA_26063	BT	4.537355036	0.042866667	0.0183	0.061166667	0.308243782	3.701828003	0.002319777	21.07957116	0.263266667	0.1165	0.379766667	0.313060913	3.326376756	0.012411407	39.49521326	0.2986	0.167111829	0.465711829	0.348311988	3.821264376	2.84584152	3.504931203	0.011411653	0.004721463	0.016133115	0.612092426	2.506476504	0.351633486	0.007104805	2343.749788	3.5	4	4
HM013	L000648	Salses_42B	GX	3.037356554	0.0157	0.0123	0.028	0.434825708	3.256780386	0.000946329	14.63574158	0.136133333	0.068066667	0.2042	0.328869425	2.898135106	0.0058577	26.96054597	0.3415	0.153799578	0.495299578	0.312891708	3.491828102	1.989891415	3.023325987	0.011665818	0.002957374	0.014623192	0.564631899	4.36758297	0.301973052	0.010279299	1708.925809	0.5	2.75	3.5
HM014	L000542	DZA_233_4	GC	4.869668001	0.0207	0.0135	0.0342	0.378619429	3.791060209	0.001294497	26.25662306	0.2758	0.106533333	0.382333333	0.275472671	3.508497556	0.013405317	50.9105004	0.5037	0.212110341	0.715810341	0.292832327	2.925554323	2.723935134	2.868869307	0.014294557	0.005862047	0.020156604	0.491305225	3.394842316	0.291207207	0.009454913	2360.972718	NA	4	3.66666666666667
HM015	L000550	F_11013_3	GK	4.806033027	0.022233333	0.015966667	0.0382	0.407767225	4.15975666	0.001598575	23.11735805	0.1656	0.076533333	0.242133333	0.315964616	3.04823486	0.007725594	39.26026313	0.305766667	0.166072248	0.471838915	0.358291134	3.516462427	2.296611046	3.078235406	0.010417381	0.003746091	0.014163472	0.556683166	2.665266416	0.347068351	0.008354306	2740.119733	2	3.83333333333333	3.66666666666667
HM016	L000049	SA_09707	AC	2.005	0.01085	0.00475	0.0156	0.30972014	3.872027874	0.00059382	38.91666667	0.2991	0.1567	0.4558	0.332730862	3.186065912	0.014604943	85.915	0.531333333	0.248747778	0.780081111	0.312215798	3.525051289	2.244342044	3.131476457	0.018644653	0.005581058	0.024225711	0.597592657	2.495475587	0.320670652	0.009165945	3484.19326	NA	3.66666666666667	3.66666666666667
HM026	L000450	F_11008_C	FA	2.086666667	0.0182	0.0087	0.0269	0.329346605	3.854786555	0.001029919	31.76666667	0.154633333	0.084233333	0.238866667	0.342851299	3.594931781	0.008572755	43.615	0.371866667	0.188462238	0.560328904	0.351006849	3.466791795	2.704115554	3.168591926	0.0121967	0.005050243	0.017246943	0.561501704	2.863273947	0.335956093	0.010028901	2531.110412	2.33333333333333	4	4
HM027	L000531	F_83005_9	FZ	3.802918294	0.031066667	0.0153	0.046366667	0.321943198	3.916455587	0.001890911	18.44508137	0.1886	0.079066667	0.267666667	0.297645993	3.173438549	0.008596367	33.16545603	0.39005	0.21185259	0.60190259	0.352063076	3.516270683	2.057055448	3.002469465	0.013727189	0.004371965	0.018099154	0.578381134	4.165449243	0.357303925	0.009627428	1794.045528	4	3.5	4
HM028	L000342	DZA_241_2	DD	5.861019158	0.07045	0.04005	0.1105	0.367593085	4.146518231	0.004474076	23.65125781	0.399733333	0.170866667	0.5706	0.302121844	3.299217542	0.018651448	39.47304846	0.545	0.253221206	0.798221206	0.319302222	3.318699517	2.378843726	3.014642919	0.017914168	0.006095467	0.024009634	0.56336344	4.079561072	0.306242781	0.006595574	1625.306402	3	4	3.33333333333333
HM031	L000545	ESP_158_A	GF	6.977607219	0.040866667	0.0342	0.075066667	0.423027855	3.810920795	0.002938996	24.14274154	0.2506	0.128466667	0.379066667	0.350648978	3.238879522	0.012328955	40.18639079	0.429533333	0.231513297	0.66104663	0.351870088	3.785484103	2.538905712	3.343513949	0.016083167	0.005932338	0.022015505	0.627075958	3.38336205	0.336377607	0.007948508	1740.375894	2	4	3.66666666666667
HM033	L000552	F_20047_A	GM	5.819126269	0.0362	0.023066667	0.059266667	0.380968691	3.593733549	0.002142521	23.46461476	0.240933333	0.092366667	0.3333	0.276338132	3.042435646	0.010143946	41.55156148	0.398066667	0.193876092	0.591942759	0.327070422	3.2409299	2.341251725	2.948880374	0.01289159	0.004471887	0.017363478	0.534028833	3.102016944	0.319991433	0.008362525	2345.022048	2	3.5	3.66666666666667
HM034	L000554	F_20089_B	GN	2.325	0.02235	0.01345	0.0358	0.389704622	3.673127413	0.001304595	30.23666667	0.2343	0.0986	0.3329	0.29499094	3.02629892	0.010066475	45.92666667	0.3315	0.149016661	0.480516661	0.307478825	3.485460139	2.257693473	3.113519284	0.011556878	0.003489548	0.015046427	0.563148904	2.359101357	0.302207561	0.008278373	3174.360095	NA	3	3.33333333333333
HM035	L00679	F_66017	HG	4.816250919	0.019833333	0.006233333	0.026066667	0.246385311	3.504913569	0.000925752	21.42387243	0.210133333	0.100533333	0.310666667	0.327328551	3.045966784	0.00965797	38.05598573	0.302266667	0.109959073	0.41222574	0.268706147	3.838572801	2.137843247	3.385517973	0.011577348	0.002337869	0.013915217	0.61489359	2.435995143	0.282201134	0.008759535	2461.383097	2	3	4
HM036	L000337	GRC_042_1	CZ	6.065656637	0.0533	0.025733333	0.079033333	0.312407665	4.073046287	0.003209022	51.74028329	0.336033333	0.1551	0.491133333	0.320863718	3.120587905	0.015049251	89.02229844	0.409633333	0.199607432	0.609240765	0.326697993	3.784978028	2.398197754	3.332154108	0.015040506	0.00473723	0.019777736	0.62054544	1.476479637	0.324283495	0.006617142	4785.415059	3	4	4
HM037	L000557	GRC_064_B	GP	7.338548844	0.03535	0.0187	0.05405	0.342915007	3.56564486	0.001968215	31.96200862	0.2906	0.1495	0.4401	0.34045655	3.054807901	0.013581008	54.96282513	0.501166667	0.267265698	0.768432365	0.353610697	3.313006249	2.156683518	2.915687757	0.016578161	0.005759232	0.022337393	0.557561851	3.116658643	0.347679764	0.007659461	2326.529202	NA	3.66666666666667	3.33333333333333
HM038	L000369	PRT_180_A	DQ	4.7601754	0.025866667	0.0118	0.037666667	0.32892592	4.000705878	0.001522832	15.3072759	0.208033333	0.107366667	0.3154	0.346749893	3.341108481	0.010555009	24.65872867	0.297933333	0.164833205	0.462766538	0.353455903	3.994772449	2.622031846	3.512732801	0.011703144	0.004259157	0.0159623	0.634713523	3.903598014	0.357934462	0.008024263	1356.499867	3	4	3.33333333333333
HM039	L000263	SA_03116	BY	NA	NA	NA	NA	NA	NA	NA	32.89666667	0.2375	0.1222	0.3597	0.325907629	3.413500945	0.012351889	57.92666667	0.574033333	0.256728352	0.830761685	0.30742372	3.278491371	2.809053054	3.121177928	0.018827582	0.007121385	0.025948967	0.560508801	3.725928276	0.285585425	0.010252279	1840.836731	NA	4	4
HM040	L000321	SA_03780	CV	2.205	0.0234	0.0161	0.0395	0.407739297	3.573391795	0.001409931	25.33333333	0.2065	0.097833333	0.304333333	0.320891735	3.107958873	0.009608266	60.90666667	0.570533333	0.220760939	0.791294272	0.278745324	3.462106996	2.861665849	3.29487696	0.019729228	0.006486101	0.026215329	0.590030449	3.564566248	0.269776219	0.013092388	2333.784398	2	3.66666666666667	4
HM042	L000290	SA_09119	CI	5.267706239	0.04775	0.0263	0.07405	0.34895161	3.938390613	0.002897758	25.17637849	0.3129	0.134566667	0.447466667	0.302089683	3.516092698	0.015878507	46.17930564	0.394933333	0.152705837	0.54763917	0.284300523	3.355664453	2.596378295	3.137915336	0.013278885	0.004012694	0.017291579	0.550429065	2.496881523	0.273195956	0.006847896	2322.032863	2.66666666666667	4	3.66666666666667
HM043	L000310	SA_09944	CQ	7.099738207	0.031066667	0.0089	0.039966667	0.218140123	3.88646698	0.001565434	29.13780144	0.239566667	0.1279	0.367466667	0.34789513	2.888350805	0.010600699	51.13812828	0.393566667	0.16742303	0.560989696	0.302464824	3.494063475	2.255024253	3.122542009	0.01373536	0.003801836	0.017537196	0.574537491	2.443329842	0.310484939	0.008003746	2741.589308	2.33333333333333	4	4
HM044	L000245	SA_14161	BW	8.984334724	0.04655	0.025	0.07155	0.342311674	4.001252651	0.002851904	44.43838698	0.307766667	0.122133333	0.4299	0.279279225	3.379509846	0.014486757	76.2377713	0.522866667	0.232875794	0.755742461	0.30192371	3.524541258	2.421014572	3.202437334	0.018398243	0.005744818	0.024143061	0.596873772	2.160812695	0.30328326	0.009314862	3154.985107	3.66666666666667	4	3.33333333333333
HM046	L000213	SA_27882	BG	7.747538836	0.064333333	0.023566667	0.0879	0.270714573	4.05532066	0.003539927	32.76661847	0.264233333	0.1013	0.365533333	0.27583439	3.115815719	0.011354404	55.84903233	0.3798	0.211173737	0.590973737	0.358449586	3.357127632	2.668104659	3.111577491	0.012714375	0.005605413	0.018319788	0.550353513	2.14520788	0.369386876	0.007464105	3253.459491	4	3.66666666666667	3.66666666666667
HM047	L000654	DZA_014	HB	9.665519194	0.0402	0.025033333	0.065233333	0.357929205	3.647443374	0.002352997	33.99763596	0.3242	0.1068	0.431	0.24618459	3.567093611	0.015261446	56.87443182	0.4818	0.253523323	0.735323323	0.344905049	3.582534407	2.276267005	3.13254585	0.017238765	0.005798868	0.023037632	0.601841056	2.734530136	0.337076485	0.009275614	2242.125956	2.66666666666667	3.33333333333333	3.33333333333333
HM048	L000475	DZA_016_F	FK	8.169044316	0.044533333	0.026966667	0.0715	0.381232565	4.100767453	0.002929785	34.06110481	0.333366667	0.1445	0.477866667	0.295803479	3.262280941	0.016184958	49.74986434	0.423633333	0.148619344	0.572252678	0.269053982	3.58990286	2.553972769	3.309836329	0.014912578	0.00375121	0.018663788	0.590581678	2.236361386	0.256754736	0.007179392	2413.411429	2.66666666666667	3.66666666666667	3
HM049	L000360	DZA_058_5	DM	6.173566677	0.042066667	0.021766667	0.063833333	0.346134887	3.953605016	0.002628419	31.27190195	0.305833333	0.1268	0.432633333	0.288666493	3.260493517	0.01419769	61.21265911	0.433	0.227572317	0.660572317	0.340890123	3.61351964	2.677130473	3.289044164	0.015661672	0.005968293	0.021629966	0.600219962	2.454308608	0.339146604	0.008258645	2833.296326	3	4	3.66666666666667
HM050	L000477	DZA_058_J	FL	5.794073803	0.016966667	0.011533333	0.0285	0.395943294	4.227634112	0.001208246	23.67810741	0.1955	0.0852	0.2807	0.303702661	3.206333399	0.009021303	41.47272142	0.322	0.125968953	0.447968953	0.289422518	3.490624704	1.943623548	3.009890686	0.011089593	0.002571391	0.013660983	0.560464809	2.424973429	0.274354738	0.008754649	2805.015495	3	4	4
HM052	L000639	DZA_210_3	GV	4.025	0.02685	0.01035	0.0372	0.296645744	4.019311309	0.001475486	34.83	0.2076	0.1042	0.3118	0.331063756	3.233808279	0.010166761	54.23333333	0.394166667	0.180205605	0.574372272	0.308414934	3.492835391	2.456156569	3.178023728	0.013736325	0.004472828	0.018209152	0.574856499	2.397986722	0.316398285	0.009261831	3007.737823	NA	3.33333333333333	3
HM053	L000601	DZA_246_6	GR	5.732131252	0.047733333	0.0327	0.080433333	0.407047178	4.208023071	0.003369976	35.07641247	0.3296	0.130533333	0.460133333	0.281638181	3.490663767	0.015617391	55.4568954	0.389933333	0.188095721	0.578029054	0.326790893	3.71346895	2.589666026	3.346877223	0.014345847	0.004922739	0.019268586	0.608781333	2.119045012	0.298905581	0.0070566	2942.491079	2.33333333333333	3.66666666666667	3.66666666666667
HM055	L000675	DZA_326	HF	6.813861009	0.0387	0.01405	0.05275	0.255948385	3.401293397	0.001813963	31.2760624	0.278866667	0.085033333	0.3639	0.23361232	3.339510123	0.012150603	53.1782889	0.507833333	0.257324177	0.76515751	0.337162326	3.257494957	2.261521943	2.908382242	0.016473798	0.005833126	0.022306924	0.549795225	3.227012114	0.345634107	0.010573048	2262.764237	NA	3.66666666666667	3.66666666666667
HM056	L000416	ESP_074_A	EM	3.48	0.029433333	0.0114	0.040833333	0.260142329	3.924809933	0.001608925	36.92666667	0.216933333	0.0987	0.315633333	0.31467818	3.40272069	0.010731236	46.715	0.323333333	0.197793709	0.521127042	0.385526625	3.385438441	2.633443292	3.087216602	0.010834616	0.005204184	0.016038801	0.544334992	2.226963488	0.384234757	0.00781859	3069.192446	2.66666666666667	3.66666666666667	3.33333333333333
HM057	L000512	ESP_155_D	FP	6.22418342	0.055133333	0.034433333	0.089566667	0.379314665	3.991162777	0.003593527	25.38401026	0.221633333	0.106366667	0.328	0.332709075	3.0173316	0.01014824	43.28023156	0.444566667	0.190048822	0.634615488	0.280147239	3.758199604	1.935344235	3.253120153	0.016563836	0.003677089	0.020240925	0.622693956	3.000956347	0.284920067	0.008241981	2187.623553	1.66666666666667	3.66666666666667	4
HM058	L000513	ESP_163_E	FQ	3.122075277	0.018866667	0.007566667	0.026433333	0.280602999	3.348367214	0.000870009	15.66068633	0.236766667	0.0748	0.311566667	0.235014984	3.376933734	0.010468239	30.87068283	0.398866667	0.167552524	0.56641919	0.300318492	3.22817737	2.401177036	2.969651347	0.012602867	0.004044568	0.016647435	0.529978896	4.471507017	0.295085172	0.010790155	1719.605202	2.66666666666667	4	3.33333333333333
HM059	L000449	F_11012_A	EZ	NA	NA	NA	NA	NA	NA	NA	NA	NA	NA	NA	NA	NA	NA	NA	0.30335	0.176472704	0.479822704	0.363073868	3.653586172	2.619750775	3.275159515	0.011051985	0.004541578	0.015593563	0.585604291	NA	NA	NA	NA	NA	3.5	3.5
HM060	L000520	F_20015_10	FT	4.340427756	0.033166667	0.0228	0.055966667	0.389605908	3.912329277	0.002233367	20.65426654	0.2366	0.104566667	0.341166667	0.3079041	3.268789609	0.01135158	39.26757551	0.39105	0.160205015	0.551255015	0.289570182	3.682594549	2.065054039	3.21642303	0.014401907	0.003272303	0.01767421	0.606005129	3.153302335	0.277960144	0.008481104	2228.658646	1	4	3.5
HM061	L000645	GRC_033_B2	GW	7.66423096	0.052066667	0.025566667	0.077633333	0.364245059	3.887225946	0.003194891	28.98455491	0.288033333	0.123733333	0.411766667	0.300991477	3.11169823	0.012820625	49.69138941	0.543333333	0.263083913	0.806417246	0.326745385	3.20266881	2.372858381	2.929582696	0.017431309	0.006269519	0.023700827	0.544327834	3.485999777	0.326722235	0.008523214	2046.348937	2.33333333333333	4	4
HM062	L000379	GRC_063_D	DW	NA	NA	NA	NA	NA	NA	NA	53.66333333	0.3044	0.133266667	0.437666667	0.307648053	3.221642097	0.01412207	69.76	0.6144	0.259262144	0.873662144	0.289633338	3.439220238	2.163089253	3.0647754	0.021143089	0.005411042	0.02655413	0.590020804	2.847484868	0.28898345	0.009049061	1294.770706	3	3.5	3.5
HM065	L000370	PRT_179_J	DR	1.085	0.01235	0.0047	0.01705	0.275077453	4.101011038	0.000698871	22.70333333	0.1817	0.070233333	0.251933333	0.285228433	3.565641165	0.008870223	44.32333333	0.384433333	0.207352549	0.591785882	0.348481692	3.512932626	2.576369963	3.188843235	0.013203463	0.00524517	0.018448634	0.574567938	3.661488774	0.356223162	0.011612253	2430.905468	NA	4	4
HM066	L000204	SA_01489	BD	4.725590534	0.0901	0.041	0.1311	0.319853183	3.92286396	0.005088961	22.39453256	0.339133333	0.127133333	0.466266667	0.273204101	3.407271862	0.015966811	43.20626914	0.565466667	0.23157553	0.797042197	0.293191482	3.684101091	2.858343744	3.427930463	0.020639159	0.006638377	0.027277536	0.627999964	3.91295555	0.286109707	0.009120783	1734.957394	3.33333333333333	4	4
HM067	L000265	SA_01526	BZ	3.913333333	0.035766667	0.013266667	0.049033333	0.262472489	3.674708843	0.001828319	29.31	0.188966667	0.083533333	0.2725	0.309206733	3.094355504	0.008420953	32.045	0.2452	0.151201158	0.396401158	0.388271539	3.901119285	2.74666734	3.451720107	0.009635255	0.004157703	0.013792958	0.609434937	2.022316269	0.387196149	0.007930395	2407.292627	3	4	3.33333333333333
HM068	L000274	SA_03648	CC	4.785	0.02465	0.0102	0.03485	0.303445385	3.810986757	0.001334173	33.23666667	0.2054	0.069766667	0.275166667	0.255913059	3.299948295	0.009046611	56.15666667	0.432866667	0.175146313	0.608012979	0.28460462	3.308988699	2.289420024	3.012948309	0.014327914	0.003915231	0.018243145	0.550054912	2.540431918	0.289568225	0.011832755	3020.802564	2.66666666666667	3.66666666666667	3.66666666666667
HM069	L000276	SA_07749	CD	NA	NA	NA	NA	NA	NA	NA	27.07333333	0.188566667	0.0731	0.261666667	0.305723926	3.397977749	0.00895047	83.08	0.6087	0.239049077	0.847749077	0.276126688	3.616185024	2.500648455	3.323977166	0.021892369	0.006205791	0.028098161	0.621132962	2.946894063	0.283149731	0.017526141	2924.982842	NA	4	4
HM070	L000307	SA_08625	CO	6.266666667	0.0519	0.0264	0.0783	0.311583553	3.627873898	0.002843548	33.81666667	0.193433333	0.0657	0.259133333	0.25450138	2.992565712	0.007515203	65.265	0.387633333	0.188944802	0.576578135	0.326238962	3.535356777	2.535006351	3.206337603	0.013698013	0.00476941	0.018467423	0.581168803	1.979580718	0.333259184	0.010302384	3614.886408	2.66666666666667	4	4
HM071	L000297	SA_08626	CK	3.508132489	0.027533333	0.015866667	0.0434	0.375389022	3.622559865	0.001611394	14.75019684	0.1752	0.068	0.2432	0.285560133	3.15987881	0.007768338	26.78756612	0.2426	0.132396702	0.374996702	0.342708141	3.67210166	2.539231682	3.282293307	0.00891885	0.003406129	0.01232498	0.574849795	3.010134618	0.344069328	0.008256662	2153.179242	2.33333333333333	3	3.66666666666667
HM072	L000061	SA_09357	AG	5.974300689	0.0722	0.026866667	0.099066667	0.261729782	3.503538211	0.003612951	30.52791164	0.439766667	0.164333333	0.6041	0.27411957	2.741744916	0.016553518	53.85060268	0.440866667	0.203310207	0.644176873	0.294491852	3.164689628	2.05659264	2.841510986	0.014077601	0.0043387	0.0184163	0.525700201	2.421543421	0.30185173	0.005665987	2742.89108	2	4	4
HM073	L000052	SA_09710	AD	5.567484395	0.0289	0.013566667	0.042466667	0.293582694	3.938050826	0.001676941	20.44457842	0.267066667	0.110666667	0.377733333	0.297544705	3.119626681	0.011782856	35.17762251	0.446166667	0.196108705	0.642275371	0.305751532	3.618606481	2.564035251	3.286533879	0.01545078	0.004803151	0.020253931	0.598488229	4.030219095	0.303690251	0.009494923	1590.037457	3.33333333333333	4	3.66666666666667
HM074	L000314	SA_09866	CS	NA	NA	NA	NA	NA	NA	NA	38.71	0.286866667	0.092833333	0.3797	0.243506736	3.082255681	0.011707676	66.66	0.5475	0.244012096	0.791512096	0.312845071	3.443646776	2.534817971	3.15849961	0.018855251	0.006217715	0.025072966	0.584441972	2.85648265	0.367106173	0.011336518	2091.237826	NA	3.33333333333333	4
HM075	L000130	SA_12451	AI	6.688550265	0.03185	0.0161	0.04795	0.35142204	3.868330479	0.001886335	25.31837394	0.2578	0.083566667	0.341366667	0.241925563	3.054687262	0.010483197	44.1280919	0.347166667	0.173510398	0.520677065	0.33152153	3.738263112	2.325939047	3.270706729	0.01284261	0.003986603	0.016829212	0.605883801	2.549326931	0.32288715	0.009245534	2486.103656	3	3.66666666666667	3.66666666666667
HM076	L000234	SA_23859	BQ	13.74117402	0.030833333	0.0171	0.047933333	0.337423262	3.709491412	0.00178373	36.76833897	0.2494	0.123266667	0.372666667	0.333915002	2.996500333	0.011364476	52.51012131	0.4424	0.224133919	0.666533919	0.340613482	3.467084873	1.891151192	2.951142573	0.015453858	0.004284835	0.019738693	0.57731299	2.456500771	0.334545938	0.008117136	2165.062901	3	4	4
HM077	L000232	SA_27062	BO	9.073041321	0.044833333	0.0176	0.062433333	0.271156079	3.569471995	0.002243491	37.13967249	0.336366667	0.159333333	0.4957	0.318899682	3.08185331	0.01527542	61.70464245	0.601866667	0.294062799	0.895929465	0.323465482	3.51841131	2.755080958	3.269916133	0.020974386	0.007828367	0.028802752	0.601660746	3.175170801	0.331627911	0.009359891	1980.617154	2.33333333333333	4	3.66666666666667
HM078	L000228	SA_27063	BN	7.283333333	0.044466667	0.035133333	0.0796	0.43037239	3.789386193	0.003088433	38.33	0.282333333	0.124333333	0.406666667	0.313028679	3.15522782	0.01286737	48.66	0.2942	0.175518035	0.469718035	0.371457798	3.753566091	2.444347194	3.267784673	0.010873543	0.004209582	0.015083125	0.597574942	1.6834683	0.331261544	0.005572494	3366.446435	2.5	4	3.5
HM079	L000362	DZA_045_4_chp92	DN	6.2	0.062566667	0.026266667	0.088833333	0.292439753	3.748586496	0.003314626	43.5	0.3433	0.147933333	0.491233333	0.300397031	3.132899364	0.01553971	56.78	0.440766667	0.180421715	0.621188381	0.291818241	3.499957235	1.990846458	3.06172877	0.015227709	0.00360712	0.018834829	0.580937212	2.033121765	0.29260329	0.006587657	3202.411984	2.66666666666667	4	3.66666666666667
HM080	L000637	DZA_061_B3d	GU	NA	NA	NA	NA	NA	NA	NA	38.41333333	0.2237	0.079	0.3027	0.275711338	3.301508745	0.009868539	90.16666667	0.807533333	0.296726996	1.10426033	0.273383107	3.306965088	2.519458952	3.07669999	0.026098936	0.007316213	0.033415149	0.581777758	4.112700283	0.271628957	0.017905561	2197.91019	NA	3.66666666666667	3.66666666666667
HM081	L000356	DZA_202_5	DJ	5.299336293	0.020633333	0.015133333	0.035766667	0.415245852	4.008404732	0.001432198	21.63076155	0.2	0.085166667	0.285166667	0.307598264	3.368143797	0.009786648	36.39812202	0.34995	0.169556554	0.519506554	0.329889376	3.535886265	2.23671529	3.088697013	0.012390809	0.003751214	0.016142022	0.574964596	3.146854103	0.31881681	0.009137641	2106.002234	3	4	4
HM082	L000355	DZA_210_2	DI	3.303333333	0.027633333	0.009933333	0.037566667	0.318967341	4.239964723	0.001608225	37.52333333	0.211833333	0.090766667	0.3026	0.30384966	3.158549706	0.009662851	40.27	0.242466667	0.122972709	0.365439376	0.334294711	3.817288484	2.668663548	3.491498555	0.00930126	0.003394055	0.012695315	0.598576389	1.558147518	0.333035424	0.007594064	3521.948629	2	3.66666666666667	3.66666666666667
HM083	L000354	DZA_210_5	DH	4.13410389	0.034166667	0.016466667	0.050633333	0.319558558	4.240564028	0.002121333	17.1667749	0.213733333	0.111566667	0.3253	0.34633062	3.170763413	0.010383659	30.29841439	0.451166667	0.199587273	0.65075394	0.305084415	3.249336581	2.55695506	3.03031442	0.014842803	0.005164988	0.020007791	0.542548679	4.809723978	0.304080958	0.009003474	1460.119141	3	4	4
HM084	L000394	DZA_243_6	EA	6.939549856	0.045666667	0.019733333	0.0654	0.322917017	3.464310567	0.002259232	28.60821524	0.255066667	0.1397	0.394766667	0.356140193	3.229523261	0.013262273	47.57935756	0.424133333	0.217533576	0.64166691	0.338217477	3.472735009	2.603194622	3.175788717	0.01474404	0.005666939	0.020410978	0.575868761	2.849150998	0.344380938	0.007631773	2216.104334	2.66666666666667	4	3.33333333333333
HM085	L000673	DZA_319	HD	NA	NA	NA	NA	NA	NA	NA	44.215	0.22415	0.0935	0.31765	0.309094802	2.992731094	0.009506411	74.77	0.678666667	0.237176447	0.915843114	0.266642433	3.497007112	2.621852833	3.260553205	0.023162146	0.00626793	0.029430076	0.604589984	3.702851287	0.240184054	0.017214639	1533.603368	NA	3	3
HM086	L000674	DZA_322	HE	1.8	0.017333333	0.009533333	0.026866667	0.336818819	3.783898036	0.001018653	31.28	0.1843	0.080266667	0.264566667	0.306990073	3.595297098	0.009419374	58.94333333	0.5371	0.205595815	0.742695815	0.27693068	4.000295167	2.618326916	3.630902773	0.021615006	0.005417568	0.027032574	0.679571432	3.389977908	0.272198858	0.016118399	2100.587325	2	3.33333333333333	3.66666666666667
HM087	L000397	DZA_323_1	EC	5.603333333	0.042833333	0.0171	0.059933333	0.264735476	3.959590832	0.002326795	34.72666667	0.179633333	0.086633333	0.266266667	0.327348089	2.865984202	0.007514152	73.33	0.47125	0.241327544	0.712577544	0.336955383	3.499197526	2.45181701	3.146254135	0.016547901	0.005958079	0.02250598	0.586450611	2.426220001	0.34405522	0.010975182	3181.960931	1.5	4	4
HM088	L000497	DZA_323_D	FN	6.257200878	0.013566667	0.005666667	0.019233333	0.294839724	4.088355065	0.000789214	29.29913204	0.163933333	0.0749	0.238833333	0.322444776	3.339734236	0.007924901	50.93015332	0.4131	0.206182763	0.619282763	0.332676906	3.459369244	2.739297125	3.216043124	0.014270044	0.005670122	0.019940167	0.572310553	2.886441959	0.335372865	0.012355401	2277.140113	2.5	3.5	4
HM089	L000431	ESP_155_A	ER	6.322176596	0.0282	0.01975	0.04795	0.338967337	4.369540811	0.001910431	20.46214984	0.250866667	0.09	0.340866667	0.274675142	3.239318609	0.011453223	41.48997485	0.4247	0.17379302	0.59849302	0.308446236	3.400682204	1.668186065	2.88033115	0.014680961	0.002868073	0.017549034	0.560900881	3.348735166	0.278894366	0.009157373	2181.100175	NA	4	3.5
HM091	L000548	ESP_171_F	GI	3.99	0.031133333	0.012766667	0.0439	0.297849103	3.886819204	0.001729669	36.26333333	0.257333333	0.1051	0.362433333	0.289729902	3.278884331	0.011875973	56.24	0.4116	0.195902907	0.607502907	0.336131379	3.247425438	2.607129893	3.004846842	0.012834241	0.005198122	0.018032364	0.532027425	2.424420401	0.323225844	0.008549979	3202.582749	2.33333333333333	3.66666666666667	3.66666666666667
HM092	L000443	ESP_174_A	EV	5.561888121	0.0308	0.024366667	0.055166667	0.438722817	3.560909112	0.001869618	26.12187587	0.217833333	0.0782	0.296033333	0.261807331	3.052558502	0.008957048	44.18336634	0.273366667	0.160349815	0.433716482	0.370984995	3.334125616	2.160665654	2.893560962	0.009151285	0.003402027	0.012553311	0.528768746	2.043701724	0.343907658	0.006810554	3515.34136	2.33333333333333	3	4
HM093	L000444	ESP_173_A	EW	5.977633709	0.038466667	0.0125	0.050966667	0.264770312	4.17526865	0.002176849	28.45754914	0.278133333	0.1243	0.402433333	0.316180092	3.260278225	0.013290427	53.28131512	0.367866667	0.16450531	0.532371976	0.309142891	3.63311594	2.243389891	3.202326452	0.013311563	0.003572498	0.01688406	0.592163845	2.224678293	0.316243319	0.007435347	2933.550511	2.33333333333333	4	3.66666666666667
HM095	L000458	F_20025_4	FE	1.573878377	0.044033333	0.023333333	0.067366667	0.341228376	3.853276491	0.002567938	9.844634931	0.320566667	0.119533333	0.4401	0.271225116	3.092902819	0.013563499	21.44233264	0.387933333	0.210555783	0.598489116	0.334251742	3.548766622	2.457060272	3.195215405	0.01301377	0.004909001	0.017922771	0.575431525	6.433212535	0.33559554	0.007037869	1188.724594	2.66666666666667	3.83333333333333	4
HM096	L000460	F_20026_F	FF	2.98	0.0256	0.020866667	0.046466667	0.421715212	3.324352264	0.001564849	23.91333333	0.169866667	0.104366667	0.274233333	0.384802831	2.828532696	0.007955916	40.44333333	0.3595	0.185856984	0.545356984	0.334710431	3.515208704	2.709580173	3.247636744	0.012583836	0.005023376	0.017607212	0.57271981	3.097585616	0.329767692	0.008504085	2285.220742	2.33333333333333	3.83333333333333	3.66666666666667
HM098	L000523	PRT_176_12	FV	8.189047513	0.039233333	0.019466667	0.0587	0.345325639	3.915462414	0.002392223	31.78702399	0.290533333	0.125566667	0.4161	0.300695098	3.216063897	0.013370219	51.00129467	0.432766667	0.167369661	0.600136327	0.284788753	3.425835445	2.376066394	3.12606183	0.014870637	0.003998021	0.018868657	0.568181667	2.440812944	0.276396725	0.008070192	2534.448451	2.33333333333333	3.83333333333333	4
HM099	L000202	SA_02840	BC	5.622119423	0.0245	0.014133333	0.038633333	0.333424372	3.726476828	0.001463034	29.90797922	0.2075	0.084933333	0.292433333	0.317897008	3.086577336	0.009064095	52.83075214	0.4486	0.195084989	0.643684989	0.305213362	3.667319592	2.410382463	3.286765095	0.016576099	0.004701309	0.021277409	0.611641095	2.842267108	0.299966037	0.011881039	2335.033753	1.5	3.25	3.5
HM101	notDetermined	Jemalong_A17	HL	5.119263014	0.0424	0.019466667	0.061866667	0.322967869	3.849607309	0.002414634	20.52570874	0.271166667	0.1276	0.398766667	0.322931666	3.128073772	0.012334156	35.1311178	0.482033333	0.217541072	0.699574406	0.308191899	3.313354372	2.066805295	2.926217177	0.016074894	0.004709353	0.020784246	0.55615086	1.917638123	0.310810063	0.008175212	1631.460223	2	2.83333333333333	3.33333333333333
HM105	L000293	SA_09137	CJ	5.852990602	0.0283	0.016666667	0.044966667	0.391111898	3.913130522	0.001761296	26.95181614	0.2648	0.094666667	0.359466667	0.263527304	3.551808516	0.01286147	47.0938406	0.476966667	0.160895404	0.637862071	0.257563198	4.064692052	2.538994693	3.676721969	0.019254053	0.00409759	0.023351643	0.679741817	3.05256229	0.243363874	0.012870342	1910.061317	3	4	4
HM106	L000060	SA_09434	AF	3.535154042	0.0264	0.007666667	0.034066667	0.219580707	3.93504262	0.001351154	16.26453659	0.1539	0.069133333	0.223033333	0.310469034	3.086119572	0.006893793	30.53091431	0.3237	0.186991846	0.510691846	0.362120355	3.893695178	2.175765627	3.284859209	0.012393569	0.004186779	0.016580347	0.626901137	3.950379254	0.378989217	0.010638776	1738.870853	3	3	3
HM107	L000047	SA_09670	AB	9.63	0.06565	0.01785	0.0835	0.227318996	4.092655301	0.003364701	39.22666667	0.291633333	0.1345	0.426133333	0.326822339	3.295643012	0.013691616	44.6	0.376733333	0.195581024	0.572314357	0.340178746	3.62043612	2.364567042	3.192521913	0.013525564	0.004632659	0.018158223	0.592928643	2.048113774	0.359471527	0.006619866	2451.836289	1.66666666666667	4	3.66666666666667
HM108	L000317	SA_09715	CU	3.657733067	0.059133333	0.030233333	0.089366667	0.33805404	4.020688375	0.003589398	16.0926885	0.2995	0.134666667	0.434166667	0.299815485	3.353219906	0.01458048	29.20973627	0.3663	0.157510221	0.523810221	0.309338028	3.406725592	2.415934354	3.08522929	0.012391401	0.003829606	0.016221007	0.554430594	3.582464126	0.295728852	0.00588195	1699.172238	2.66666666666667	3.33333333333333	4
HM109	L000126	SA_11959	AH	6.380797097	0.049333333	0.028633333	0.077966667	0.369087322	3.649025043	0.002788402	34.9319877	0.317633333	0.156066667	0.4737	0.3238757	2.92868042	0.013900261	59.80653039	0.4106	0.210893933	0.621493933	0.346210756	3.251441664	2.35639251	2.930275037	0.013096766	0.005214108	0.018310874	0.533052847	2.192936383	0.33257312	0.006025703	3272.605106	3	4	3.5
HM111	L000219	SA_27192	BK	7.377018218	0.0514	0.0294	0.0808	0.365744144	3.850174983	0.003092626	32.21097514	0.306166667	0.1348	0.440966667	0.297167281	3.238077005	0.014243994	49.71138397	0.387733333	0.21450029	0.602233623	0.366839906	3.350739547	2.466729147	3.005403757	0.012949103	0.005330656	0.01827976	0.548725147	2.394438933	0.344539723	0.006369944	2667.724091	2.66666666666667	3.33333333333333	3.66666666666667
HM112	L000178	SA_28097	BA	4.862839874	0.018466667	0.0077	0.026166667	0.32627126	3.690859636	0.000960648	28.99365984	0.2361	0.06925	0.30535	0.228873343	3.277579069	0.009445141	50.14457506	0.466066667	0.172953192	0.639019858	0.26543411	3.63947388	2.403938706	3.353067328	0.016824109	0.004348069	0.021172179	0.60780195	3.029233608	0.270970076	0.01451223	2213.516303	2.33333333333333	3.33333333333333	3.33333333333333
HM114	L000338	CRE_009_A	DA	4.036666667	0.041	0.0245	0.0655	0.370673417	4.144934336	0.002705213	32.72333333	0.242366667	0.091833333	0.3342	0.26913726	3.235880892	0.010735115	62.43666667	0.4844	0.25048594	0.73488594	0.343979235	3.206559285	2.199934478	2.855830217	0.015584559	0.00557406	0.021158618	0.538443491	2.839467682	0.342134397	0.009134491	3149.469959	3	4	4
HM117	L000401	ESP_031_A	EE	4.920332027	0.0428	0.019233333	0.062033333	0.310609289	4.028749227	0.002651466	20.48818077	0.279266667	0.114633333	0.3939	0.291191319	3.222193003	0.012689502	34.5273484	0.4988	0.219878843	0.718678843	0.324797566	3.712350991	2.519298694	3.302405188	0.018374054	0.005785156	0.02415921	0.617471077	4.509912695	0.305495571	0.01018695	1372.969763	2.66666666666667	4	4
HM118	L000410	ESP_043_B	EI	7.92909916	0.060033333	0.039533333	0.099566667	0.397179965	4.02073288	0.004020059	30.64048514	0.251733333	0.128233333	0.379966667	0.344467089	3.065858602	0.011667876	51.29258897	0.453	0.22075964	0.67375964	0.325771457	3.173170475	2.070515448	2.820467334	0.0144432	0.004810621	0.019253821	0.529836737	2.632446001	0.315613739	0.006357428	2846.705779	2.66666666666667	3.66666666666667	3.33333333333333
HM119	L000414	ESP_050_B	EL	7.073481997	0.0262	0.01985	0.04605	0.378662971	3.189705491	0.001592984	24.99685216	0.165566667	0.085266667	0.250833333	0.341811748	3.116188049	0.00778811	41.04708541	0.296266667	0.194975363	0.49124203	0.394986915	3.58029293	2.479941898	3.145072017	0.010651183	0.004911225	0.015562407	0.573182975	2.503442126	0.39518067	0.008126123	2416.650705	NA	3.66666666666667	3.66666666666667
HM120	L000482	ESP_095_C	FM	3.745264163	0.031366667	0.0238	0.055166667	0.432409382	3.830551624	0.002113196	19.53748378	0.183833333	0.0788	0.262633333	0.3008551	3.38336881	0.008953328	38.33440403	0.336833333	0.189517191	0.526350524	0.360342483	3.556961173	1.940505018	2.975705269	0.011908892	0.003712463	0.015621355	0.57622031	3.170459537	0.354724302	0.008098078	2559.52785	2	3.33333333333333	3.33333333333333
HM122	L000546	ESP_159_11	GG	7.02	0.056033333	0.029533333	0.085566667	0.324361353	4.039402008	0.003494423	36.11666667	0.279566667	0.1218	0.401366667	0.306712453	3.335336288	0.01362373	52.84666667	0.483233333	0.203709028	0.686942361	0.300908045	3.588409624	2.541465322	3.263301843	0.017045823	0.005084355	0.022130177	0.600381397	2.56208658	0.289673397	0.008463456	2472.086066	3	3.66666666666667	3.66666666666667
HM126	L000456	F_20015_L	FD	3.745265484	0.0174	0.01325	0.03065	0.424095339	3.316880584	0.001069667	17.33199913	0.224266667	0.088433333	0.3127	0.285497246	3.129945437	0.009730113	30.77747895	0.42025	0.180402465	0.600652465	0.297511193	3.137224697	2.217288774	2.870743766	0.013156994	0.004156756	0.017313749	0.519370139	4.536249168	0.293339833	0.009736266	1661.884709	2	3.5	3.5
HM127	L000455	F_20025_F	FC	4.045943375	0.0171	0.010866667	0.027966667	0.384776047	3.221258958	0.001002598	18.3691784	0.279333333	0.114933333	0.394266667	0.290730742	3.191340129	0.012520373	32.54363932	0.3011	0.153760358	0.454860358	0.337594248	3.749425702	2.78161758	3.423073768	0.011147115	0.004223793	0.015370908	0.598786156	3.138465984	0.317017501	0.007835277	1770.685086	1.66666666666667	4	3.33333333333333
HM128	L000620	F_20058_6	GT	4.474738414	0.009533333	0.0066	0.016133333	0.406059906	3.296848456	0.000527252	21.84777068	0.130366667	0.057633333	0.188	0.308283499	3.219531457	0.006065292	39.13847253	0.2764	0.124324493	0.400724493	0.30247606	3.644506289	2.394200192	3.271228616	0.010307437	0.003131407	0.013438844	0.576441951	2.432210626	0.306392022	0.01186343	2666.434063	0.666666666666667	3.33333333333333	4
HM129	L000468	F_20069_A	FI	6.961613134	0.057133333	0.030333333	0.087466667	0.346199909	3.978726148	0.003480533	27.30037226	0.284066667	0.093133333	0.3772	0.244843958	3.025891304	0.011392935	46.8713225	0.413666667	0.222945385	0.636612052	0.345540185	2.868899559	2.526492863	2.763203609	0.011873702	0.006057327	0.017931029	0.473684479	2.788790913	0.348148961	0.007268165	2755.200467	2	3	3.33333333333333
HM130	L000467	F_20069_C	FH	5.297104528	0.049466667	0.023933333	0.0734	0.325230733	3.697576364	0.002733344	22.71517902	0.3421	0.138766667	0.480866667	0.289459123	2.935800314	0.014168863	41.95105008	0.4875	0.264911265	0.752411265	0.353610647	3.067280427	2.314650381	2.800902426	0.01491952	0.006146444	0.021065963	0.515657786	3.967061743	0.349120635	0.007093361	1951.33845	2.66666666666667	3.66666666666667	3.66666666666667
HM131	L000551	F_34042_D	GL	5.753019786	0.0454	0.033933333	0.079333333	0.425359967	4.214372794	0.003385977	21.52379116	0.199266667	0.090533333	0.2898	0.311535277	3.252521277	0.009391539	36.80733514	0.246933333	0.151445872	0.398379205	0.380283448	3.665604515	2.471815341	3.211836076	0.009090724	0.003750431	0.012841155	0.576171289	2.033690253	0.354823808	0.00550963	3210.805664	1.66666666666667	3.66666666666667	4
HM133	L000375	GRC_098_A	DU	6.926591643	0.02755	0.0143	0.04185	0.384126984	3.594131827	0.001583205	33.49224263	0.2096	0.106333333	0.315933333	0.336648628	3.11076808	0.009801537	58.91692234	0.352366667	0.231588899	0.583955566	0.401389926	3.332138679	2.73833584	3.080422032	0.011107822	0.006404103	0.017511926	0.536271388	2.252391558	0.40057887	0.007771567	3263.591428	2.33333333333333	3.66666666666667	4
HM134	L000267	SA_02084	CA	8.988834982	0.066033333	0.031733333	0.097766667	0.337419196	3.924757481	0.003849787	31.73397336	0.342533333	0.1505	0.493033333	0.308180574	2.92786932	0.014409381	44.25408232	0.4557	0.255429913	0.711129913	0.359914028	3.063255457	2.68379143	2.924496579	0.013731897	0.006851631	0.020583529	0.51058786	2.948055683	0.35694964	0.006170848	2112.450268	2.66666666666667	3.66666666666667	3.33333333333333
HM135	L000332	SA_02748	CY	8.141318326	0.046033333	0.0264	0.072433333	0.364710326	3.737711112	0.002680211	47.63688731	0.385233333	0.159933333	0.545166667	0.293504774	2.934681018	0.016224212	85.96402392	0.596566667	0.240747404	0.837314071	0.28705482	3.212660653	2.419544494	2.989605645	0.019172322	0.005910282	0.025082604	0.551490186	2.210864216	0.280449767	0.008252083	3427.512587	1.66666666666667	3.33333333333333	3.66666666666667
HM138	L000283	SA_08454	CG	4.912182391	0.027533333	0.0175	0.045033333	0.384722823	3.320194324	0.001506142	26.46184151	0.256133333	0.091	0.347133333	0.252922739	3.03576986	0.010385741	48.49030114	0.432	0.165660724	0.597660724	0.278123719	3.116684397	1.890513365	2.770148448	0.013436626	0.003312227	0.016748853	0.51695113	2.842718132	0.267261184	0.009130766	2831.494101	1.66666666666667	3.66666666666667	3.33333333333333
HM139	L000306	SA_08623	CN	9.6406409	0.0529	0.023266667	0.076166667	0.292430953	3.975395362	0.002972507	27.18216399	0.279466667	0.1073	0.386766667	0.276653567	2.763691902	0.010643695	39.6440973	0.296233333	0.122739052	0.418972385	0.296780098	3.627137566	2.726941461	3.362778838	0.010775606	0.003368955	0.014144562	0.579676172	1.866039107	0.282281542	0.006541221	2620.443857	2.66666666666667	4	3.66666666666667
HM141	L000044	SA_09456	AA	6.721113231	0.0671	0.027266667	0.094366667	0.291910813	4.155711572	0.004185382	42.47614221	0.324633333	0.147233333	0.471866667	0.311810247	3.228585482	0.015371428	65.99401024	0.4941	0.230292431	0.724392431	0.33172552	3.360694756	1.72580619	2.840467654	0.0171342	0.003969901	0.021104102	0.565681733	2.252401277	0.321901316	0.006622003	3461.235199	3.33333333333333	4	4
HM143	L000132	SA_10481	AJ	7.194248776	0.093466667	0.039033333	0.1325	0.298589815	3.894328435	0.005090549	31.8387819	0.454733333	0.246433333	0.701166667	0.342315711	3.07871	0.021827994	53.39475885	0.59505	0.363668982	0.958718982	0.364858383	3.628375943	2.289224777	3.118575878	0.021626345	0.008027564	0.029653909	0.622593911	3.657136445	0.388263939	0.005916327	1816.384692	4	4	3.5
HM145	L000146	SA_19964	AM	2.715948919	0.045366667	0.026866667	0.072233333	0.353503827	3.807303906	0.00271332	14.11771747	0.323233333	0.119533333	0.442766667	0.268714311	3.15431579	0.013882627	28.181488	0.4067	0.216593539	0.623293539	0.347306936	3.312448838	2.563791406	3.048508685	0.013467235	0.00554515	0.019012386	0.547214368	4.952817789	0.330288775	0.007329879	1474.724503	3.5	4	4
HM146	L000237	SA_21302	BR	5.524074756	0.05135	0.0411	0.09245	0.449148247	3.540254593	0.003313606	22.04014809	0.1997	0.1035	0.3032	0.347882977	3.167597612	0.009699336	39.8115672	0.3723	0.174259701	0.546559701	0.325198172	3.483494759	2.067296902	3.012460805	0.012802649	0.003643532	0.016446181	0.567830418	2.790470118	0.293169174	0.006615922	2611.091598	2.66666666666667	4	3.33333333333333
HM147	L000161	SA_21362	AQ	3.258921516	0.0344	0.014066667	0.048466667	0.282628941	3.76757582	0.001826609	15.7427941	0.20265	0.1212	0.32385	0.357041529	2.931149841	0.010177177	28.63361345	0.39675	0.193672137	0.590422137	0.328957281	3.549200478	2.561070899	3.230871199	0.014015918	0.004986689	0.019002607	0.584474151	4.691145499	0.331720007	0.008372796	1477.176339	2.5	4	4
HM149	L000148	SA_21819	AO	3.106666667	0.0164	0.007933333	0.024333333	0.303699152	3.866796493	0.000951883	29.74666667	0.1917	0.078933333	0.270633333	0.294788159	3.165118536	0.008338767	72.21	0.347066667	0.153400537	0.500467203	0.318249466	3.496943675	2.581453376	3.190010472	0.011857354	0.004059261	0.015916615	0.561786074	1.848895452	0.305311785	0.010463213	4621.992756	1.66666666666667	2.83333333333333	3.33333333333333
HM150	L000238	SA_22323	BS	5.617060939	0.047033333	0.0171	0.064133333	0.246119073	4.159773509	0.002682184	25.73547872	0.315066667	0.183833333	0.4989	0.360114482	3.133687019	0.015565671	46.98901107	0.55595	0.274679621	0.830629621	0.330564648	3.22322658	2.588619286	3.012583787	0.017923792	0.007097864	0.025021657	0.549379591	4.026154223	0.338445776	0.00738283	1834.969133	2	4	3.5
HM152	L000166	SA_25654	AU	7.710202828	0.049433333	0.031266667	0.0807	0.373144784	3.478185813	0.002787684	30.48158475	0.2021	0.0829	0.285	0.288531831	3.354566177	0.009575044	52.86973463	0.282466667	0.126257059	0.408723726	0.312682694	3.85884803	2.375510234	3.396361165	0.010924299	0.002978485	0.013902784	0.613897153	1.474891886	0.285899442	0.007277809	4000.149775	3	3	3.66666666666667
HM153	L000168	SA_25898	AW	4.43650356	0.0255	0.015833333	0.041333333	0.383304123	3.636204481	0.001523356	20.60730371	0.2102	0.1065	0.3167	0.34109529	3.001515071	0.009506658	36.35266232	0.2062	0.11061934	0.31681934	0.349288801	3.619458404	2.210275798	3.129722402	0.007375118	0.002399439	0.009774557	0.557557847	1.795120308	0.336669556	0.005193909	3007.579037	2.33333333333333	3.16666666666667	3.33333333333333
HM154	L000173	SA_27778	AY	4.7041151	0.059366667	0.032433333	0.0918	0.358332947	3.615371068	0.003329934	27.343738	0.431866667	0.150833333	0.5827	0.261382666	3.216499726	0.018717991	47.740886	0.5063	0.21449712	0.72079712	0.297104822	3.448411266	2.671681643	3.2136427	0.017495864	0.005714071	0.023209935	0.582386836	3.200981069	0.276703421	0.007763331	1986.514688	3.66666666666667	4	4
HM155	L000216	SA_27961	BI	5.343167607	0.0385	0.0189	0.0574	0.31434304	4.057308197	0.002326019	26.25805661	0.171266667	0.103433333	0.2747	0.369617013	3.34386007	0.009268895	46.40545767	0.3212	0.154670723	0.475870723	0.328992477	3.94805111	2.542065892	3.487710464	0.012678074	0.003932427	0.016610501	0.636264377	2.209956712	0.325306128	0.008117664	2873.362075	3	3.66666666666667	4
HM156	L000217	SA_28089	BJ	3.901851351	0.023033333	0.0079	0.030933333	0.247879037	4.237607956	0.001305397	18.49233308	0.209	0.090033333	0.299033333	0.312590081	3.259369055	0.009895922	34.66110294	0.268266667	0.136624902	0.404891569	0.337287008	3.790050507	2.339309425	3.304421924	0.010232775	0.003269941	0.013502716	0.600546439	2.654562853	0.336833738	0.008151618	2372.171273	2.66666666666667	4	3.66666666666667
HM159	L000680	Arboretum_Narbonne	HH	3.61	0.025333333	0.014466667	0.0398	0.358250689	3.800669193	0.001458826	25.74	0.156966667	0.066666667	0.223633333	0.297882758	3.37325724	0.007517593	48.2	0.3628	0.1678634	0.5306634	0.31285208	3.426176401	2.451183054	3.124998357	0.012225289	0.004061335	0.016286624	0.557870463	2.660087248	0.314256214	0.010677213	2975.409917	1.33333333333333	3.33333333333333	4
HM160	L000340	CRE_005_A	DB	7.546109521	0.0578	0.03865	0.09645	0.400626261	3.890587211	0.003747728	32.36227819	0.3806	0.1686	0.5492	0.309977228	2.773728371	0.015145762	59.5467832	0.6042	0.261835723	0.866035723	0.303964641	3.266409797	2.735119259	3.093269245	0.019384048	0.007215653	0.026599701	0.559658117	3.173138114	0.289803065	0.007726578	2275.624166	2	3.33333333333333	3.66666666666667
HM161	L000365	DZA_033_2	DO	3.835	0.0244	0.0076	0.032	0.23713034	3.658530832	0.001171513	44.96	0.3095	0.080466667	0.389966667	0.200990749	3.535707792	0.013575086	72.21333333	0.486233333	0.205559171	0.691792505	0.297333707	3.899151112	2.425800684	3.461388916	0.018676029	0.005034259	0.023710287	0.653792527	2.284806539	0.297070466	0.013566995	3044.177799	NA	2.66666666666667	3.33333333333333
HM162	L000538	DZA_055_H	GB	8.025850159	0.0252	0.020333333	0.045533333	0.387309253	3.867964109	0.001667048	34.0073858	0.294466667	0.130433333	0.4249	0.312649777	3.024689039	0.012804133	43.93461801	0.468633333	0.262645606	0.731278939	0.360472307	3.512948905	2.114119795	3.005848313	0.016427886	0.005528249	0.021956136	0.587642609	3.194839744	0.350886887	0.008261788	1789.950891	1.33333333333333	3.66666666666667	3
HM164	L000350	DZA_215_5	DG	5.205	0.03835	0.01565	0.054	0.307676031	4.049859881	0.002221942	30.43333333	0.236333333	0.102933333	0.339266667	0.310744654	3.406227509	0.011912889	57.335	0.407233333	0.169591521	0.576824854	0.302564776	3.400831852	2.368750141	3.082170123	0.014012819	0.004005644	0.018018463	0.561212772	2.309628565	0.294823482	0.008794365	3236.501555	3	3.33333333333333	3.66666666666667
HM165	L000344	DZA_231_1	DF	6.065795066	0.024666667	0.0122	0.036866667	0.331415636	4.009812196	0.001506399	31.43947562	0.2707	0.1199	0.3906	0.307835125	3.209689379	0.012557123	50.42059108	0.4381	0.204789196	0.642889196	0.318849637	3.644222602	2.678084245	3.347305128	0.015934773	0.005565461	0.021500235	0.60614107	2.8346829	0.316932176	0.009631622	2221.429939	2.66666666666667	2.66666666666667	3.66666666666667
HM166	L000343	DZA_236_2	DE	6.64057821	0.0339	0.013933333	0.047833333	0.307610394	3.980849027	0.001923751	29.96660755	0.289633333	0.1138	0.403433333	0.272465458	3.132981221	0.012819708	53.19324002	0.351133333	0.187374516	0.53850785	0.34629053	3.729002003	2.48062862	3.295478472	0.012981325	0.004484296	0.017465621	0.604879839	2.22356773	0.338697884	0.007871872	2842.913222	2.66666666666667	3.16666666666667	3.66666666666667
HM167	L000341	DZA_242_A	DC	6.799539697	0.0269	0.015333333	0.042233333	0.342345752	3.428380807	0.001456164	29.62243745	0.287166667	0.131766667	0.418933333	0.31104586	3.280156533	0.013586122	53.6487794	0.338933333	0.210279224	0.549212557	0.384389538	3.468288078	2.183358856	2.97654613	0.011677693	0.004562582	0.016240274	0.561127209	2.286142057	0.367687476	0.006520037	2771.921622	2.66666666666667	3.83333333333333	3.33333333333333
HM168	L000400	DZA_323_3	ED	6.19952175	0.0335	0.0182	0.0517	0.350127282	3.97819368	0.002095041	22.26357542	0.2471	0.097233333	0.344333333	0.282687646	3.52697444	0.012354446	37.98437224	0.2945	0.147119522	0.441619522	0.334066223	3.879090588	2.123619878	3.293191275	0.011283707	0.002897507	0.014181213	0.613915635	2.399337249	0.316624167	0.007216623	2268.376878	2.5	4	4
HM169	L000404	ESP_039_A	EF	6.964071223	0.032066667	0.0207	0.052766667	0.358842467	3.528725624	0.001833689	27.13304772	0.233366667	0.102833333	0.3362	0.308070438	3.020778179	0.010180043	47.27870365	0.3402	0.175025398	0.515225398	0.339777007	3.393162287	2.314480713	3.028377133	0.011532159	0.00406703	0.015599189	0.550575727	2.334863704	0.329721991	0.007452791	2885.301566	1.5	3	3
HM170	L000407	ESP_042_B	EG	4.186666667	0.0319	0.016633333	0.048533333	0.342175351	3.796791712	0.001898582	37.32666667	0.199966667	0.0877	0.287666667	0.29918046	3.492984215	0.010066137	42.37	0.297766667	0.177279633	0.475046299	0.373491818	3.97614513	2.271009318	3.339515123	0.01183382	0.003989964	0.015823783	0.636480935	1.962059171	0.373063856	0.008303265	2830.170653	3.33333333333333	3.66666666666667	3.66666666666667
HM172	L000412	ESP_048_E	EK	6.141056639	0.03485	0.02415	0.059	0.405421642	3.685169936	0.00223389	24.0386789	0.2238	0.1077	0.3315	0.326674162	3.21275568	0.010634694	41.97772691	0.45495	0.241702262	0.696652262	0.353177958	3.444511228	2.509953453	3.102877978	0.015545548	0.006058377	0.021603925	0.574004894	3.650441388	0.342598098	0.009023706	1839.422863	3	3	4
HM173	L000411	ESP_048_F	EJ	7.230682925	0.040566667	0.026633333	0.0672	0.37451531	3.702733835	0.002457383	23.34357465	0.235266667	0.1146	0.349866667	0.32601845	2.862853448	0.009997236	38.0438824	0.318866667	0.180246319	0.499112986	0.360196666	3.437868517	2.277425327	3.023387196	0.011008344	0.004182312	0.015190656	0.554415623	2.588218321	0.349850555	0.006292478	2399.549715	2.33333333333333	3.66666666666667	3.33333333333333
HM175	L000510	ESP_098A_B	FO	7.78018136	0.029466667	0.018466667	0.047933333	0.391195794	3.53617994	0.001766857	28.5573867	0.229966667	0.1045	0.334466667	0.315165434	3.266029358	0.010894275	47.73090281	0.408966667	0.176978221	0.585944887	0.303630152	3.616505112	2.71722585	3.340496775	0.014635285	0.004930808	0.019566093	0.596057395	2.628958095	0.294754901	0.009622254	2244.797379	2.33333333333333	4	4
HM176	L000421	ESP_098A_C	EN	12.06835962	0.0239	0.0108	0.0347	0.319773758	4.069161534	0.001459904	43.18490464	0.3694	0.157466667	0.526866667	0.279790933	3.372172992	0.017433158	67.39383957	0.409866667	0.176341954	0.58620862	0.292360233	3.53158982	2.381701629	3.19487173	0.014349628	0.004045417	0.018395044	0.580991872	1.846333958	0.299325308	0.007226753	2684.373839	3	3.66666666666667	4
HM177	L000425	ESP_100_G	EO	6.214556922	0.052066667	0.022333333	0.0744	0.296945715	3.612908204	0.002689814	23.78	0.130466667	0.061333333	0.1918	0.315843873	3.441404819	0.006620863	34.44169176	0.395533333	0.152126143	0.547659477	0.278228795	3.371327611	2.930803373	3.240752709	0.013122452	0.004524691	0.017647143	0.549677411	2.971256536	0.269801256	0.011381984	1687.611169	3	4	4
HM178	L000427	ESP_103_B	EP	9.19	0.05955	0.0367	0.09625	0.364884688	3.547115684	0.003363464	33.99	0.235166667	0.0838	0.318966667	0.268695488	3.310132186	0.010438806	58.095	0.5514	0.183499499	0.734899499	0.253188906	3.41747299	2.415809252	3.187327233	0.019057204	0.004533918	0.023591122	0.581689975	2.608933661	0.23111375	0.011418656	2343.773921	NA	4	3.66666666666667
HM179	L000438	ESP_162_A	ET	10.26987711	0.0585	0.04405	0.10255	0.42906441	3.606571317	0.003691684	34.34253553	0.227666667	0.1019	0.329566667	0.308698473	3.401998877	0.011205954	55.33104901	0.317866667	0.190909323	0.50877599	0.376993039	3.852678654	2.278673426	3.25760646	0.012106953	0.004349124	0.016456077	0.61886797	1.670437823	0.356864672	0.006236656	3507.722159	3	4	3.66666666666667
HM180	L000514	ESP_163_C	FR	8.703641167	0.058466667	0.0452	0.103666667	0.437149392	3.783667406	0.003921248	22.35847025	0.269	0.131666667	0.400666667	0.332633976	3.426016251	0.013781409	30.21786763	0.426366667	0.271664839	0.698031506	0.389866509	3.494513745	2.460654159	3.080753171	0.014852769	0.006667108	0.021519877	0.579744432	3.933702751	0.381038293	0.006614727	1229.770276	2.66666666666667	4	4
HM181	L000448	ESP_175_D	EY	NA	NA	NA	NA	NA	NA	NA	33.04333333	0.2089	0.089133333	0.298033333	0.296349818	2.966669003	0.00882388	38.535	0.353833333	0.166517371	0.520350704	0.325873163	3.303736047	2.567662888	3.052534324	0.011603623	0.004281319	0.015884942	0.53692116	NA	0.348079133	0.007891416	777.7395504	NA	3.66666666666667	3.33333333333333
HM182	L000451	F_11013_A	FB	3.431350157	0.035	0.022566667	0.057566667	0.388249453	3.626996438	0.00207224	16.51114158	0.204033333	0.084566667	0.2886	0.29214148	3.166446527	0.009111272	32.49546588	0.3908	0.187527729	0.578327729	0.323855863	3.439593135	2.114701761	3.025467312	0.013583839	0.004033939	0.017617779	0.566090109	4.114109133	0.318376135	0.009123448	1869.93617	3.33333333333333	3.66666666666667	NA
HM183	L000517	F_20015_8	FS	4.588968199	0.0341	0.0176	0.0517	0.317302782	4.027941783	0.002083864	20.01498089	0.247566667	0.105766667	0.353333333	0.293483518	3.338465134	0.011771106	37.67375314	0.406133333	0.231994982	0.638128316	0.36529995	3.411006835	2.273471284	2.990937697	0.013837315	0.005371276	0.019208591	0.56291743	3.889438175	0.364873045	0.008247185	1915.260614	3	4	3.33333333333333
HM184	L000463	F_20058_B	FG	4.08498363	0.007033333	0.003533333	0.010566667	0.334657952	3.69408838	0.000396698	18.71969866	0.215633333	0.092933333	0.308566667	0.304608951	3.091177463	0.009485577	35.5675464	0.3482	0.157637236	0.505837236	0.300080683	3.353970398	2.56730092	3.142078257	0.010856221	0.004164461	0.015020681	0.538359906	3.474577492	0.310253591	0.009269707	2099.222349	1.33333333333333	3.33333333333333	4
HM185	L000470	F_20081_A	FJ	4.619323455	0.022766667	0.0059	0.028666667	0.208901911	4.22281766	0.001216306	35.00641448	0.2767	0.106166667	0.382866667	0.273753948	3.0461905	0.011692104	64.46346611	0.478633333	0.215095008	0.693728341	0.310895155	3.398703964	2.134973865	3.002062585	0.016293126	0.00464857	0.020941696	0.570296399	2.64912978	0.313822684	0.010187641	3030.936301	2.66666666666667	3.66666666666667	3.66666666666667
HM186	L000387	GRC_024_H	DZ	3.274511131	0.062066667	0.030266667	0.092333333	0.323277796	3.677950461	0.003379548	21.82524724	0.350066667	0.162766667	0.512833333	0.324230061	2.882032156	0.014267329	31.92673674	0.617966667	0.285009144	0.902975811	0.31507484	3.099425603	2.507350846	2.912676774	0.019145882	0.007186072	0.026331953	0.533818193	5.834556133	0.314258677	0.007860189	1240.953142	2.66666666666667	4	3.66666666666667
HM187	L000386	GRC_033_C	DY	4.208952317	0.025366667	0.0121	0.037466667	0.346779684	3.59905076	0.001395691	22.62486923	0.2343	0.100666667	0.334966667	0.293700845	3.328176101	0.01108115	40.97140487	0.54975	0.287330441	0.837080441	0.335280868	3.20448413	2.595035937	2.965378126	0.017618094	0.006990721	0.024608815	0.545584202	4.916610396	0.347092621	0.010717523	1569.197542	2	4	4
HM188	L000383	GRC_040_1	DX	7.676666667	0.0547	0.026833333	0.081533333	0.344379996	4.21858716	0.003477174	42.19666667	0.239166667	0.113033333	0.3522	0.332645231	3.119349321	0.010795828	80.36	0.642533333	0.28250311	0.925036443	0.304793543	3.388926298	2.55288806	3.133061124	0.021758673	0.007167768	0.028926441	0.585951594	2.710264876	0.301975311	0.010922306	2713.054262	3.33333333333333	3.33333333333333	4
HM189	L000372	PRT_177_C	DT	4.574486862	0.049933333	0.025133333	0.075066667	0.344681523	3.965156317	0.003061315	21.4161158	0.302033333	0.132666667	0.4347	0.311855121	2.547436555	0.01120095	40.29839281	0.3561	0.185822262	0.541922262	0.339906727	3.227278999	2.405804704	2.949732854	0.011497933	0.004504832	0.016002765	0.525971032	2.83375482	0.332761763	0.005828967	2687.281804	2.66666666666667	3.66666666666667	3.66666666666667
HM190	L000330	SA_02806	CX	10.56234877	0.031333333	0.016666667	0.048	0.331898883	4.175643921	0.002025008	38.5318322	0.3509	0.121566667	0.472466667	0.253563155	3.409011285	0.016089783	60.09002427	0.6212	0.296384286	0.917584286	0.322872124	3.507838489	2.518585481	3.187155067	0.021783655	0.007476117	0.029259772	0.604481847	3.267180674	0.322244106	0.011027991	1820.469199	3	4	4
HM191	L000277	SA_03653	CE	NA	0.022666667	0.011633333	0.0343	0.325378505	3.26812609	0.001256298	15.9590356	0.207033333	0.0875	0.294533333	0.314959265	3.393784285	0.009942337	30.62501153	0.3731	0.190511251	0.563611251	0.320413494	3.630275016	2.58147653	3.298463421	0.013095741	0.004854618	0.017950358	0.588338374	4.821706463	0.338198835	0.009899391	1831.410621	1.66666666666667	3.33333333333333	3.33333333333333
HM192	L000280	SA_07763	CF	8.951808706	0.0392	0.016333333	0.055533333	0.300579615	3.543957949	0.002093731	34.13616919	0.316633333	0.1335	0.450133333	0.29639057	3.341030757	0.015009487	50.97035357	0.3069	0.190898089	0.497798089	0.38158722	3.739852543	2.574867868	3.300906601	0.011310168	0.004946128	0.016256295	0.599265017	1.935234787	0.356846982	0.00641009	2551.445141	3.5	4	4
HM193	L000309	SA_08638	CP	5.229252995	0.0257	0.0153	0.041	0.370778	4.176170747	0.001732277	22.75965987	0.253733333	0.118166667	0.3719	0.317434288	3.475009442	0.013295679	38.31966941	0.462866667	0.179732974	0.642599641	0.275248178	3.794977669	2.572304771	3.46121437	0.017556716	0.00468912	0.022245836	0.633650544	3.722288833	0.274699256	0.01034203	1608.477486	3	4	4
HM194	L000057	SA_09700	AE	2.493333333	0.0276	0.013433333	0.041033333	0.323621997	3.593776862	0.001525865	38.23	0.294433333	0.1222	0.416633333	0.297034851	2.91935428	0.012116935	65.17333333	0.502266667	0.221173806	0.723440472	0.307601603	3.372166909	2.70866471	3.183596817	0.016988328	0.006006881	0.022995208	0.568560055	2.723089379	0.303875906	0.009939599	2917.511312	2	4	4
HM195	L000313	SA_09728	CR	3.08	0.021966667	0.0115	0.033466667	0.343462824	3.845321894	0.001289412	49.68333333	0.332766667	0.114666667	0.447433333	0.259350876	3.310783227	0.014904893	63.5	0.5286	0.188061684	0.716661684	0.262897145	3.351179334	2.356386858	3.089738274	0.017652406	0.004429638	0.022082044	0.567847301	2.411879736	0.257657824	0.010573518	2973.55579	3	3.33333333333333	4
HM196	L000207	SA_09970	BE	6.182535139	0.038	0.02775	0.06575	0.425321231	4.25607276	0.002774038	25.62250966	0.2888	0.1301	0.4189	0.32371711	3.607928912	0.014765023	45.0972098	0.367	0.22679918	0.59379918	0.380837543	3.807461481	2.564764827	3.33483671	0.013947668	0.005792423	0.019740091	0.622397261	2.804533741	0.364318086	0.007137254	2169.719469	2.5	3.5	4
HM198	L000244	SA_18543	BV	4.315	0.0332	0.01955	0.05275	0.393240789	4.165244103	0.002192921	29.67666667	0.217833333	0.094933333	0.312766667	0.30037425	3.340922753	0.010525409	80.44	0.4457	0.163836849	0.609536849	0.279390822	3.589586892	2.315759847	3.224426731	0.015275243	0.003811063	0.019086307	0.589586062	1.951539319	0.258510441	0.009886498	4512.703283	NA	3.66666666666667	3.33333333333333
HM199	L000147	SA_19983	AN	5.205	0.03655	0.02535	0.0619	0.374764087	3.529706955	0.002239437	36.79333333	0.312966667	0.166966667	0.479933333	0.346589057	3.048368613	0.014504023	92.24	0.34795	0.148938208	0.496888208	0.315143531	3.898376582	2.055930404	3.324180394	0.013543646	0.003032231	0.016575877	0.629887684	1.181966505	0.309273766	0.005963926	4857.976227	2	4	4
HM200	L000134	SA_19998	AK	5.822004031	0.020766667	0.0085	0.029266667	0.302612102	3.672018607	0.001063763	23.98480562	0.2234	0.0808	0.3042	0.268954618	3.295037349	0.010228653	43.17916834	0.3819	0.215426102	0.597326102	0.363207814	4.133839127	3.003686896	3.714325796	0.015560538	0.006489261	0.022049799	0.677176988	3.215277617	0.36531478	0.012504005	1772.703519	1.5	3.5	4
HM201	L000233	SA_24576	BP	9.526906691	0.069066667	0.036	0.105066667	0.351539334	3.437415997	0.003660535	30.17604995	0.300333333	0.145966667	0.4463	0.322924482	3.338971853	0.014934418	49.12513844	0.452533333	0.286193946	0.738727279	0.388897056	3.597056966	2.811858792	3.289706984	0.016194524	0.008026434	0.024220958	0.599897102	2.93075165	0.392836136	0.007340689	1922.62089	3	4	3.66666666666667
HM202	L000226	SA_25941	BM	5.338783348	0.0301	0.017366667	0.047466667	0.352777031	4.090033531	0.00200573	20.79654418	0.2343	0.112466667	0.346766667	0.325389814	3.206721783	0.011093729	34.37404121	0.399633333	0.223135623	0.622768956	0.358432704	3.678720349	2.614099703	3.298862894	0.014500623	0.005815101	0.020315724	0.605056043	3.909537731	0.357110495	0.008743648	1585.481231	2.33333333333333	4	3.66666666666667
HM203	L000167	SA_27176	AV	5.446666667	0.0298	0.010633333	0.040433333	0.263998991	3.569072564	0.001441154	42.57666667	0.3713	0.1666	0.5379	0.31197588	2.932442983	0.015683581	71.75333333	0.529266667	0.244703035	0.773969702	0.315554057	3.337841437	2.476186724	3.067563139	0.017545009	0.006219836	0.023764846	0.564903126	2.521887498	0.318235763	0.008257098	2928.65367	2.33333333333333	3.83333333333333	4
HM205	L000212	SA_28375	BF	5.523850093	0.043833333	0.021133333	0.064966667	0.315862204	3.856589555	0.002470161	25.15485932	0.202	0.094566667	0.296566667	0.311496485	3.355962992	0.010019085	46.10679428	0.2906	0.15478864	0.44538864	0.345297798	3.859370836	2.854279653	3.511998438	0.011065587	0.004365226	0.015430813	0.612475114	2.025925025	0.348355304	0.007683168	3097.564635	2.66666666666667	4	4
HM206	L000650	Salses_57A	GZ	2.416281619	0.01695	0.01005	0.027	0.365128399	3.669510126	0.000993241	14.4348755	0.1829	0.077933333	0.260833333	0.303114201	3.002657493	0.007832822	29.05540876	0.295966667	0.127867694	0.42383436	0.301732351	3.859065582	2.675968249	3.506159509	0.011436216	0.003423934	0.01486015	0.617615061	3.528836284	0.296436842	0.01036054	1921.786693	NA	3.33333333333333	3.33333333333333
