# Supplementary material for: Medicago truncatula genotype drives the plant nutritional strategy and its associated rhizosphere bacterial communities
Source: New Phytol. 2024 Nov 28;245(2):767–84. doi: 10.1111/nph.20272 (PMC11655437; doi:10.1111/nph.20272)
Supplement: Supplementary file 2 — Notes S1 Zip file containing datasets and R scripts used to produce the analyses and figures. [file NPH-245-767-s003.zip › Notes_S1/Microbio_R_analyses/09_Figure5/00_Data/241011_data_cytoscape_fig5_groups.txt]

nodeName	data_type	taxo_simple	phylym_sup90	class_sup90	order_sup90	family_sup90	genus_sup90	heritability	OTU_analysed_in_GWAS	OTU_significant_in_GWAS	SNP_GWAS	OTU_analysed_in_RF	OTU_analysed_in_GWAS_RF	OTU_significant_in_GWAS_RF	VIP_RF_SNU	VIP_RF_RTR	VIP_RF_TDWVS3	extended_VIP_RF_SNU	extended_VIP_RF_RTR	extended_VIP_RF_TDWVS3	VIP_RF_SNU_cor	VIP_RF_RTR_cor	VIP_RF_TDWVS3_cor	extended_VIP_RF_SNU_cor	extended_VIP_RF_RTR_cor	extended_VIP_RF_TDWVS3_cor	OTU_analysed_in_network	OTU_analysed_GWAS_network	OTU_significant_GWAS_network	OTU_analysed_in_GWAS_top157	OTU_significant_in_GWAS_top157	NSTI	Somme	Pourcentage	Pourcentage_x20	dendo_group	Connection_nb	BetweennessCom	fastgreedy	Degree	Betweenness	Eigen_Centrality	hub_score	authority_score	HubsDegreeBetwenness
OTU1	OTU_sparCC	Chloroflexi	Chloroflexi	Anaerolineae	Anaerolineales	Anaerolineaceae	Bellilinea	no	no	no	no	yes	no	no	no	no	no	no	yes	yes	no	no	no	no	negative	positive	yes	no	no	no	no	low	803755.616	3.817924879	76.35849758	group_2	8	1	3	8	972.4545861	0.086857075	0.086857075	0.086857075	no
OTU2	OTU_sparCC	Gammaproteobacteria	Proteobacteria	Gammaproteobacteria	Pseudomonadales	Pseudomonadaceae	Pseudomonas	no	no	no	no	yes	no	no	no	no	no	yes	yes	no	no	no	no	positive	negative	no	yes	no	no	no	no	low	654277.0131	3.107885576	62.15771152	group_2	13	2	3	13	863.5582536	0.013901352	0.013901352	0.013901352	yes
OTU3	OTU	Gammaproteobacteria	Proteobacteria	Gammaproteobacteria	Pseudomonadales	Moraxellaceae	Enhydrobacter	yes	yes	yes	chr5_21098442,chr5_21098558,chr5_21110300,chr5_21111663	yes	no	no	no	no	no	no	no	no	no	no	no	no	no	no	no	no	no	yes	yes	low	NA	NA	NA	NA	NA	NA	NA	NA	NA	NA	NA	NA	NA
OTU4	OTU_sparCC	Actinobacteria	Actinobacteria	Actinobacteria	Propionibacteriales	Nocardioidaceae	Kribbella	yes	yes	no	no	yes	no	no	no	no	no	yes	yes	yes	no	no	no	positive	negative	positive	yes	yes	no	yes	no	low	534388.9057	2.538404283	50.76808566	group_2	12	3	1	12	726.606079	0.281549933	0.281549933	0.281549933	no
OTU5	OTU_sparCC	Planctomycetes	Planctomycetes	Phycisphaerae	Phycisphaerales	Phycisphaeraceae	Phycisphaera	yes	yes	no	no	yes	no	no	no	no	no	no	no	yes	no	no	no	no	no	positive	yes	yes	no	yes	no	low	369594.2295	1.755611999	35.11223998	group_4	8	4	8	8	1054	0.001698248	0.001698248	0.001698248	no
OTU6	OTU_sparCC	Actinobacteria	Actinobacteria	Thermoleophilia	Solirubrobacterales	Undefined	Undefined	no	no	no	no	yes	no	no	no	no	no	yes	yes	no	no	no	no	positive	negative	no	yes	no	no	no	no	low	315459.1001	1.498464362	29.96928724	group_3	23	3	1	23	417.1546082	1	1	1	no
OTU7	OTU_sparCC	Betaproteobacteria	Proteobacteria	Betaproteobacteria	Burkholderiales	Comamonadaceae	Undefined	no	no	no	no	yes	no	no	no	no	no	yes	yes	yes	no	no	no	negative	positive	positive	yes	no	no	no	no	low	295502.8074	1.403669844	28.07339688	group_1	14	5	2	14	1074.246677	0.034130849	0.034130849	0.034130849	yes
OTU8	OTU_sparCC	Undefined_Bacteria	Undefined	Undefined	Undefined	Undefined	Undefined	yes	yes	no	no	yes	no	no	no	no	no	yes	yes	yes	no	no	no	positive	negative	positive	yes	yes	no	yes	no	low	279646.8888	1.32835254	26.5670508	group_3	2	6	4	2	137	4.32E-07	4.32E-07	4.32E-07	no
OTU9	OTU_sparCC	Acidobacteria	Acidobacteria	Holophagae	Holophagales	Holophagaceae	Holophaga	yes	yes	no	no	yes	no	no	no	no	no	no	yes	yes	no	no	no	no	negative	positive	yes	yes	no	yes	no	low	260476.0951	1.237289226	24.74578452	group_2	4	6	4	4	548.7562117	0.000763831	0.000763831	0.000763831	no
OTU10	OTU_sparCC	Bacteroidetes	Bacteroidetes	Sphingobacteriia	Sphingobacteriales	Chitinophagaceae	Undefined	yes	yes	yes	chr6_5167215,chr6_5167236,chr6_5167962,chr6_5168057	yes	no	no	no	no	no	yes	yes	yes	no	no	no	positive	negative	positive	yes	yes	yes	yes	yes	low	256640.2828	1.219068708	24.38137416	group_1	5	2	3	5	137	0.00594305	0.00594305	0.00594305	no
OTU11	OTU_sparCC	Planctomycetes	Planctomycetes	Phycisphaerae	Undefined	Undefined	Undefined	yes	yes	no	no	yes	no	no	no	no	no	no	no	no	no	no	no	no	no	no	yes	yes	no	yes	no	low	233308.2887	1.108239248	22.16478496	group_4	6	4	8	6	140	0.000181806	0.000181806	0.000181806	no
OTU12	OTU_sparCC	Deltaproteobacteria	Proteobacteria	Deltaproteobacteria	Myxococcales	Sandaracinaceae	Sandaracinus	no	no	no	no	yes	no	no	no	no	no	yes	yes	no	no	no	no	negative	positive	no	yes	no	no	no	no	low	226443.5653	1.07563108	21.5126216	group_1	4	7	5	4	540	0.000219746	0.000219746	0.000219746	no
OTU13	OTU	Deltaproteobacteria	Proteobacteria	Deltaproteobacteria	Myxococcales	Sandaracinaceae	Sandaracinus	no	no	no	no	yes	no	no	no	no	yes	no	no	yes	no	no	negative	no	no	negative	no	no	no	no	no	low	NA	NA	NA	NA	NA	NA	NA	NA	NA	NA	NA	NA	NA
OTU14	OTU_sparCC	Bacteroidetes	Bacteroidetes	Sphingobacteriia	Sphingobacteriales	Chitinophagaceae	Undefined	yes	yes	no	no	yes	no	no	no	no	no	yes	yes	yes	no	no	no	negative	positive	negative	yes	yes	no	yes	no	low	222700.4434	1.057850852	21.15701704	group_1	17	2	3	17	2665.009946	0.020558007	0.020558007	0.020558007	yes
OTU15	OTU	Undefined_Bacteria	Undefined	Undefined	Undefined	Undefined	Undefined	yes	yes	yes	chr1_17295157,chr1_17298067,chr1_17300733,chr1_17301521,chr4_32915540,chr4_32923580,chr4_32932983,chr4_32935735,chr4_32940172,chr4_32940246,chr4_32941626,chr4_32949849,chr7_35802197,chr7_35808241,chr7_36025814	yes	no	no	no	no	no	no	no	yes	no	no	no	no	no	negative	no	no	no	yes	yes	low	NA	NA	NA	NA	NA	NA	NA	NA	NA	NA	NA	NA	NA
OTU16	OTU_sparCC	Actinobacteria	Actinobacteria	Acidimicrobiia	Acidimicrobiales	Iamiaceae	Iamia	yes	yes	no	no	yes	no	no	no	no	no	no	yes	yes	no	no	no	no	negative	positive	yes	yes	no	yes	no	low	207055.1948	0.983534253	19.67068506	group_4	7	3	1	7	30.95203584	0.326910416	0.326910416	0.326910416	no
OTU17	OTU_sparCC	Chloroflexi	Chloroflexi	Anaerolineae	Anaerolineales	Anaerolineaceae	Unknown	yes	yes	no	no	yes	no	no	no	no	no	yes	yes	yes	no	no	no	negative	positive	negative	yes	yes	no	yes	no	low	198033.2631	0.940679115	18.8135823	group_1	12	3	1	12	507.5245588	0.486490285	0.486490285	0.486490285	no
OTU18	OTU_sparCC	Undefined_Bacteria	Undefined	Undefined	Undefined	Undefined	Undefined	yes	yes	yes	chr6_21679498,chr6_21704312,chr6_21728931,chr6_21741698,chr6_21750776	yes	no	no	no	no	no	yes	yes	yes	no	no	no	negative	positive	negative	yes	yes	yes	yes	yes	low	195885.1372	0.930475289	18.60950578	group_1	11	5	2	11	1908.252779	0.199135372	0.199135372	0.199135372	no
OTU19	OTU_sparCC	Actinobacteria	Actinobacteria	Thermoleophilia	Solirubrobacterales	Solirubrobacteraceae	Solirubrobacter	no	no	no	no	yes	no	no	no	no	no	no	yes	yes	no	no	no	no	negative	positive	yes	no	no	no	no	low	160626.3778	0.762992422	15.25984844	group_3	23	3	1	23	615.8898568	0.981925676	0.981925676	0.981925676	no
OTU20	OTU_sparCC	Alphaproteobacteria	Proteobacteria	Alphaproteobacteria	Caulobacterales	Caulobacteraceae	Undefined	no	no	no	no	yes	no	no	no	no	no	yes	yes	yes	no	no	no	negative	positive	positive	yes	no	no	no	no	low	149509.5484	0.710186297	14.20372594	group_1	11	5	2	11	924.3003208	0.009023225	0.009023225	0.009023225	no
OTU21	OTU_sparCC	Deltaproteobacteria	Proteobacteria	Deltaproteobacteria	Myxococcales	Undefined	Undefined	no	no	no	no	yes	no	no	no	no	no	no	yes	no	no	no	no	no	positive	no	yes	no	no	no	no	low	146290.3037	0.694894541	13.89789082	group_E	1	8	11	1	0	0	4.39E-17	4.39E-17	no
OTU22	OTU_sparCC	Alphaproteobacteria	Proteobacteria	Alphaproteobacteria	Sphingomonadales	Undefined	Undefined	yes	yes	no	no	yes	no	no	no	no	no	yes	yes	yes	no	no	no	negative	positive	positive	yes	yes	no	yes	no	low	145912.2621	0.693098803	13.86197606	group_1	16	5	2	16	949.3508702	0.029373408	0.029373408	0.029373408	yes
OTU23	OTU_sparCC	Alphaproteobacteria	Proteobacteria	Alphaproteobacteria	Rhizobiales	Hyphomicrobiaceae	Rhodoplanes	no	no	no	no	yes	no	no	yes	no	no	yes	yes	no	positive	no	no	positive	negative	no	yes	no	no	no	no	low	125067.4322	0.594083639	11.88167278	group_3	1	3	1	1	0	0.008802282	0.008802282	0.008802282	no
OTU24	OTU_sparCC	Actinobacteria	Actinobacteria	Thermoleophilia	Gaiellales	Gaiellaceae	Gaiella	no	no	no	no	yes	no	no	no	no	no	yes	yes	yes	no	no	no	positive	negative	positive	yes	no	no	no	no	low	137892.1777	0.655002547	13.10005094	group_3	23	3	1	23	1189.635607	0.995972143	0.995972143	0.995972143	yes
OTU25	OTU	Betaproteobacteria	Proteobacteria	Betaproteobacteria	Burkholderiales	Burkholderiaceae	Burkholderia	no	no	no	no	yes	no	no	no	no	no	no	yes	yes	no	no	no	no	negative	negative	no	no	no	no	no	low	NA	NA	NA	NA	NA	NA	NA	NA	NA	NA	NA	NA	NA
OTU26	OTU_sparCC	Undefined	Proteobacteria	Undefined	Undefined	Undefined	Undefined	no	no	no	no	yes	no	no	no	no	no	no	no	no	no	no	no	no	no	no	yes	no	no	no	no	low	138562.0936	0.658184719	13.16369438	group_1	2	5	2	2	0	0.00325801	0.00325801	0.00325801	no
OTU27	OTU_sparCC	Actinobacteria	Actinobacteria	Thermoleophilia	Solirubrobacterales	Undefined	Undefined	no	no	no	no	yes	no	no	no	no	no	yes	no	no	no	no	no	positive	no	no	yes	no	no	no	no	low	127513.5638	0.605703025	12.1140605	group_3	17	3	1	17	94.03294284	0.873189451	0.873189451	0.873189451	no
OTU28	OTU_sparCC	Acidobacteria	Acidobacteria	Holophagae	Holophagales	Holophagaceae	Holophaga	yes	yes	yes	chr3_45993911,chr3_46020691,chr3_46033954,chr3_46045316	yes	no	no	no	no	no	no	yes	yes	no	no	no	no	negative	positive	yes	yes	yes	yes	yes	low	129087.4301	0.613179057	12.26358114	group_2	5	6	4	5	400.4993874	0.00052206	0.00052206	0.00052206	no
OTU29	OTU	Gammaproteobacteria	Proteobacteria	Gammaproteobacteria	Xanthomonadales	Xanthomonadaceae	Undefined	yes	yes	yes	chr4_13874332,chr4_13874417,chr4_13874772,chr4_13874826,chr4_13874934,chr4_13875028,chr4_13876176,chr4_13876263,chr4_13889190,chr4_13889286,chr4_13889416,chr4_13889979,chr4_13890056,chr4_13890397,chr4_13890585,chr4_13894400,chr4_13895603,chr4_13896184,chr4_13896240,chr4_13897078,chr4_13897252,chr4_13901782	yes	no	no	no	no	no	yes	yes	yes	no	no	no	negative	positive	positive	no	no	no	yes	yes	low	NA	NA	NA	NA	NA	NA	NA	NA	NA	NA	NA	NA	NA
OTU30	OTU_sparCC	Alphaproteobacteria	Proteobacteria	Alphaproteobacteria	Rhodospirillales	Rhodospirillaceae	Defluviicoccus	yes	yes	no	no	yes	no	no	no	no	no	yes	yes	no	no	no	no	negative	negative	no	yes	yes	no	yes	no	low	124174.0563	0.589840008	11.79680016	group_4	10	2	3	10	615.6490731	0.023319318	0.023319318	0.023319318	no
OTU31	OTU_sparCC	Betaproteobacteria	Proteobacteria	Betaproteobacteria	Burkholderiales	Oxalobacteraceae	Undefined	no	no	no	no	yes	no	no	no	no	no	no	no	yes	no	no	no	no	no	positive	yes	no	no	no	no	low	118985.8856	0.565195644	11.30391288	group_1	5	5	2	5	0	0.009803221	0.009803221	0.009803221	no
OTU32	OTU_sparCC	Betaproteobacteria	Proteobacteria	Betaproteobacteria	Burkholderiales	Comamonadaceae	Undefined	no	no	no	no	yes	no	no	no	no	no	yes	yes	yes	no	no	no	negative	positive	positive	yes	no	no	no	no	low	120305.0435	0.571461785	11.4292357	group_1	7	5	2	7	130.7174791	0.025186933	0.025186933	0.025186933	no
OTU33	OTU_sparCC	Bacteroidetes	Bacteroidetes	Sphingobacteriia	Sphingobacteriales	Chitinophagaceae	Undefined	yes	yes	no	no	yes	no	no	no	no	no	yes	yes	yes	no	no	no	positive	negative	positive	yes	yes	no	yes	no	low	114212.8395	0.542523166	10.85046332	group_1	7	5	3	7	1015.124816	0.023736549	0.023736549	0.023736549	no
OTU34	OTU_sparCC	Actinobacteria	Actinobacteria	Acidimicrobiia	Acidimicrobiales	Iamiaceae	Iamia	yes	yes	no	no	yes	no	no	no	no	no	no	yes	yes	no	no	no	no	positive	positive	yes	yes	no	yes	no	low	113627.9355	0.539744809	10.79489618	group_4	12	3	1	12	66.42303824	0.611851193	0.611851193	0.611851193	no
OTU35	OTU	Gammaproteobacteria	Proteobacteria	Gammaproteobacteria	Xanthomonadales	Undefined	Undefined	yes	yes	yes	chr3_944422,chr3_944586,chr3_944882,chr3_945042,chr3_945111,chr3_945130,chr3_945701,chr3_945760,chr3_945985,chr3_946409,chr3_946498,chr3_946527,chr3_946586,chr3_946764,chr3_946799,chr3_947108,chr3_947223,chr3_947420,chr3_947571,chr3_948156,chr3_948171,chr3_948224,chr3_948344,chr3_955507,chr3_955533,chr3_955624,chr3_968454,chr3_968538,chr3_968539,chr3_968540,chr3_972325,chr3_972384,chr3_973871,chr…	yes	no	no	no	no	no	no	yes	yes	no	no	no	no	negative	negative	no	no	no	yes	yes	low	NA	NA	NA	NA	NA	NA	NA	NA	NA	NA	NA	NA	NA
OTU36	OTU_sparCC	Bacteroidetes	Bacteroidetes	Bacteroidia	Bacteroidales	Bacteroidaceae	Bacteroides	yes	yes	no	no	yes	no	no	no	no	no	yes	yes	yes	no	no	no	negative	positive	negative	yes	yes	no	yes	no	low	110366.2824	0.524251609	10.48503218	group_C	2	9	12	2	0	0	6.59E-17	6.59E-17	no
OTU37	OTU_sparCC	Actinobacteria	Actinobacteria	Undefined	Undefined	Undefined	Undefined	no	no	no	no	yes	no	no	no	no	no	no	yes	yes	no	no	no	no	negative	negative	yes	no	no	no	no	low	96328.33029	0.45756984	9.1513968	group_3	17	3	1	17	910.810477	0.701852611	0.701852611	0.701852611	yes
OTU38	OTU_sparCC	Alphaproteobacteria	Proteobacteria	Alphaproteobacteria	Rhizobiales	Hyphomicrobiaceae	Undefined	no	no	no	no	yes	no	no	no	yes	no	yes	yes	no	no	negative	no	positive	negative	no	yes	no	no	no	no	low	92299.07711	0.438430458	8.76860916	group_3	8	3	1	8	118.8191548	0.41796708	0.41796708	0.41796708	no
OTU39	OTU_sparCC	Actinobacteria	Actinobacteria	Actinobacteria	Propionibacteriales	Nocardioidaceae	Undefined	no	no	no	no	yes	no	no	no	no	no	no	yes	yes	no	no	no	no	positive	positive	yes	no	no	no	no	low	90135.93641	0.428155309	8.56310618	group_3	16	3	1	16	675.6619372	0.707961215	0.707961215	0.707961215	no
OTU40	OTU_sparCC	Betaproteobacteria	Proteobacteria	Betaproteobacteria	Burkholderiales	Burkholderiaceae	Burkholderia	yes	yes	no	no	yes	no	no	no	no	no	no	yes	yes	no	no	no	no	positive	positive	yes	yes	no	yes	no	low	87158.5668	0.414012486	8.28024972	group_1	1	2	3	1	0	0.001614737	0.001614737	0.001614737	no
OTU41	OTU	Acidobacteria	Acidobacteria	Holophagae	Holophagales	Holophagaceae	Holophaga	yes	yes	no	no	yes	no	no	no	no	no	no	yes	yes	no	no	no	no	positive	positive	no	no	no	yes	no	low	NA	NA	NA	NA	NA	NA	NA	NA	NA	NA	NA	NA	NA
OTU42	OTU_sparCC	Actinobacteria	Actinobacteria	Thermoleophilia	Gaiellales	Gaiellaceae	Gaiella	no	no	no	no	yes	no	no	no	no	no	yes	yes	yes	no	no	no	positive	negative	positive	yes	no	no	no	no	low	83728.16937	0.397717732	7.95435464	group_3	17	3	1	17	776.5419676	0.750889095	0.750889095	0.750889095	no
OTU43	OTU_sparCC	Actinobacteria	Actinobacteria	Actinobacteria	Propionibacteriales	Nocardioidaceae	Kribbella	yes	yes	no	no	yes	no	no	no	no	no	yes	yes	yes	no	no	no	positive	negative	positive	yes	yes	no	yes	no	low	81213.00913	0.385770453	7.71540906	group_2	4	3	1	4	907.7046158	0.137835364	0.137835364	0.137835364	no
OTU44	OTU_sparCC	Alphaproteobacteria	Proteobacteria	Alphaproteobacteria	Rhizobiales	Undefined	Undefined	no	no	no	no	yes	no	no	no	no	no	yes	yes	no	no	no	no	positive	negative	no	yes	no	no	no	no	low	74559.81056	0.35416705	7.083341	group_3	3	3	1	3	137	0.112066167	0.112066167	0.112066167	no
OTU45	OTU	Deltaproteobacteria	Proteobacteria	Deltaproteobacteria	Myxococcales	Undefined	Undefined	yes	yes	yes	chr3_45956051,chr3_45957466,chr3_45963315,chr3_45988271,chr3_46020691,chr3_46023633,chr3_46023700	yes	yes	yes	no	no	yes	yes	yes	yes	no	no	negative	negative	positive	negative	no	no	no	yes	yes	low	NA	NA	NA	NA	NA	NA	NA	NA	NA	NA	NA	NA	NA
OTU46	OTU_sparCC	Bacteroidetes	Bacteroidetes	Sphingobacteriia	Sphingobacteriales	Chitinophagaceae	Undefined	yes	yes	yes	chr7_28767938,chr7_28768770,chr7_28804221	yes	no	no	no	no	no	yes	yes	no	no	no	no	negative	positive	no	yes	yes	yes	yes	yes	low	71894.28715	0.34150553	6.8301106	group_1	7	2	3	7	226.3835232	0.007583209	0.007583209	0.007583209	no
OTU47	OTU	Firmicutes	Firmicutes	Bacilli	Bacillales	Undefined	Undefined	no	no	no	no	yes	no	no	no	no	yes	yes	no	yes	no	no	positive	negative	no	positive	no	no	no	no	no	low	NA	NA	NA	NA	NA	NA	NA	NA	NA	NA	NA	NA	NA
OTU48	OTU_sparCC	Bacteroidetes	Bacteroidetes	Cytophagia	Cytophagales	Cytophagaceae	Flexibacter	yes	yes	yes	chr3_15196137,chr3_15196162,chr3_15196169,chr3_15196170,chr3_944882,chr3_945042,chr3_945111,chr3_945130,chr3_945701,chr3_945760,chr3_945985,chr3_946409,chr3_946498,chr3_946527,chr3_946586,chr3_946764,chr3_946799,chr3_947108,chr3_947223,chr3_947420,chr3_947571,chr3_948156,chr3_948171,chr3_948224,chr3_948344,chr3_955507,chr3_955533,chr3_955624,chr3_968454,chr3_968538,chr3_968539,chr3_968540,chr3_97…	yes	no	no	no	no	no	yes	no	yes	no	no	no	positive	no	positive	yes	yes	yes	yes	yes	low	70385.90197	0.334340539	6.68681078	group_1	7	2	3	7	156.6596478	0.006344407	0.006344407	0.006344407	no
OTU49	OTU	Planctomycetes	Planctomycetes	Planctomycetacia	Planctomycetales	Planctomycetaceae	Zavarzinella	yes	yes	yes	chr6_3115745,chr6_3115765,chr6_3115819,chr6_3116023,chr6_3116783,chr6_3120842	yes	no	no	no	no	no	no	yes	no	no	no	no	no	negative	no	no	no	no	yes	yes	low	NA	NA	NA	NA	NA	NA	NA	NA	NA	NA	NA	NA	NA
OTU50	OTU_sparCC	Gammaproteobacteria	Proteobacteria	Gammaproteobacteria	Xanthomonadales	Sinobacteraceae	Undefined	no	no	no	no	yes	no	no	no	no	no	no	no	no	no	no	no	no	no	no	yes	no	no	no	no	low	63973.33144	0.303880146	6.07760292	group_1	1	3	1	1	0	0.078229028	0.078229028	0.078229028	no
OTU51	OTU_sparCC	Alphaproteobacteria	Proteobacteria	Alphaproteobacteria	Rhizobiales	Hyphomicrobiaceae	Devosia	no	no	no	no	yes	no	no	no	no	no	yes	yes	yes	no	no	no	positive	positive	positive	yes	no	no	no	no	low	62737.89109	0.298011672	5.96023344	group_1	8	5	2	8	64.79052458	0.008715444	0.008715444	0.008715444	no
OTU52	OTU	Deltaproteobacteria	Proteobacteria	Deltaproteobacteria	Myxococcales	Undefined	Undefined	no	no	no	no	yes	no	no	no	no	yes	no	no	yes	no	no	negative	no	no	negative	no	no	no	no	no	low	NA	NA	NA	NA	NA	NA	NA	NA	NA	NA	NA	NA	NA
OTU53	OTU	Alphaproteobacteria	Proteobacteria	Alphaproteobacteria	Rhizobiales	Bradyrhizobiaceae	Undefined	no	no	no	no	yes	no	no	no	no	no	yes	no	no	no	no	no	negative	no	no	no	no	no	no	no	low	NA	NA	NA	NA	NA	NA	NA	NA	NA	NA	NA	NA	NA
OTU54	OTU	Alphaproteobacteria	Proteobacteria	Alphaproteobacteria	Rhodospirillales	Rhodospirillaceae	Defluviicoccus	yes	yes	no	no	yes	no	no	no	no	no	no	no	no	no	no	no	no	no	no	no	no	no	yes	no	low	NA	NA	NA	NA	NA	NA	NA	NA	NA	NA	NA	NA	NA
OTU55	OTU_sparCC	Acidobacteria	Acidobacteria	Holophagae	Holophagales	Holophagaceae	Holophaga	yes	yes	yes	chr5_6495322,chr5_6495323,chr5_6495324	yes	no	no	no	no	no	no	yes	yes	no	no	no	no	negative	positive	yes	yes	yes	yes	yes	low	63732.01202	0.302733853	6.05467706	group_2	4	6	4	4	91.1978878	0.000110329	0.000110329	0.000110329	no
OTU56	OTU_sparCC	Undefined_Bacteria	Undefined	Undefined	Undefined	Undefined	Undefined	yes	yes	no	no	yes	yes	no	no	no	yes	no	yes	yes	no	no	positive	no	negative	positive	yes	yes	no	yes	no	low	63848.96414	0.303289388	6.06578776	group_2	2	6	4	2	272	5.46E-06	5.46E-06	5.46E-06	no
OTU57	OTU	Deltaproteobacteria	Proteobacteria	Deltaproteobacteria	Myxococcales	Polyangiaceae	Sorangium	yes	yes	yes	chr8_25814791,chr8_25815006,chr8_25815127,chr8_25815455,chr8_25815784,chr8_25816378,chr8_25816687,chr8_25816924,chr8_25816988	yes	no	no	no	no	no	no	no	no	no	no	no	no	no	no	no	no	no	yes	yes	low	NA	NA	NA	NA	NA	NA	NA	NA	NA	NA	NA	NA	NA
OTU58	OTU_sparCC	Alphaproteobacteria	Proteobacteria	Alphaproteobacteria	Rhizobiales	Phyllobacteriaceae	Undefined	no	no	no	no	yes	no	no	no	no	no	yes	yes	no	no	no	no	negative	positive	no	yes	no	no	no	no	low	61193.8864	0.290677485	5.8135497	group_1	5	5	2	5	390.8936824	0.002774655	0.002774655	0.002774655	no
OTU59	OTU_sparCC	Gammaproteobacteria	Proteobacteria	Gammaproteobacteria	Pseudomonadales	Pseudomonadaceae	Pseudomonas	no	no	no	no	yes	no	no	no	no	no	no	yes	yes	no	no	no	no	positive	positive	yes	no	no	no	no	low	63526.78799	0.301759017	6.03518034	group_2	4	2	3	4	21.45621252	0.009276427	0.009276427	0.009276427	no
OTU60	OTU_sparCC	Undefined	Proteobacteria	Undefined	Undefined	Undefined	Undefined	yes	yes	no	no	yes	no	no	no	no	no	yes	yes	yes	no	no	no	positive	negative	negative	yes	yes	no	yes	no	low	61376.64818	0.291545623	5.83091246	group_2	2	6	4	2	26.98975738	0.000749738	0.000749738	0.000749738	no
OTU61	OTU_sparCC	Acidobacteria	Acidobacteria	Undefined	Undefined	Undefined	Undefined	yes	yes	no	no	yes	no	no	no	no	no	no	yes	yes	no	no	no	no	negative	positive	yes	yes	no	yes	no	low	60859.65024	0.289089828	5.78179656	group_2	3	6	4	3	405	6.91E-05	6.91E-05	6.91E-05	no
OTU62	OTU_sparCC	Gammaproteobacteria	Proteobacteria	Gammaproteobacteria	Xanthomonadales	Xanthomonadaceae	Thermomonas	no	no	no	no	yes	no	no	no	no	no	yes	yes	yes	no	no	no	negative	negative	negative	yes	no	no	no	no	low	60555.31292	0.287644193	5.75288386	group_2	2	1	3	2	0	0.007403754	0.007403754	0.007403754	no
OTU63	OTU_sparCC	Undefined	Proteobacteria	Undefined	Undefined	Undefined	Undefined	no	no	no	no	yes	no	no	no	no	no	yes	yes	yes	no	no	no	negative	positive	positive	yes	no	no	no	no	low	60855.54628	0.289070334	5.78140668	group_1	17	5	2	17	808.8590349	0.012105915	0.012105915	0.012105915	yes
OTU64	OTU_sparCC	Alphaproteobacteria	Proteobacteria	Alphaproteobacteria	Sphingomonadales	Erythrobacteraceae	Altererythrobacter	no	no	no	no	yes	no	no	no	no	no	yes	no	no	no	no	no	negative	no	no	yes	no	no	no	no	low	58534.94837	0.278047246	5.56094492	group_1	2	5	2	2	100.6943098	0.00180062	0.00180062	0.00180062	no
OTU65	OTU_sparCC	Alphaproteobacteria	Proteobacteria	Alphaproteobacteria	Sphingomonadales	Sphingomonadaceae	Undefined	yes	yes	yes	chr1_9219147,chr1_9219358,chr1_9219364	yes	yes	yes	no	yes	no	yes	yes	yes	no	positive	no	negative	positive	positive	yes	yes	yes	yes	yes	low	58702.59861	0.278843603	5.57687206	group_1	10	5	2	10	225.6218186	0.006471125	0.006471125	0.006471125	no
OTU66	OTU	Acidobacteria	Acidobacteria	Holophagae	Holophagales	Holophagaceae	Holophaga	no	no	no	no	yes	no	no	no	no	no	no	yes	no	no	no	no	no	negative	no	no	no	no	no	no	low	NA	NA	NA	NA	NA	NA	NA	NA	NA	NA	NA	NA	NA
OTU67	OTU	Undefined	Proteobacteria	Undefined	Undefined	Undefined	Undefined	yes	yes	no	no	yes	no	no	no	no	no	no	no	no	no	no	no	no	no	no	no	no	no	yes	no	low	NA	NA	NA	NA	NA	NA	NA	NA	NA	NA	NA	NA	NA
OTU68	OTU_sparCC	Bacteroidetes	Bacteroidetes	Cytophagia	Cytophagales	Cytophagaceae	Flexibacter	no	no	no	no	yes	no	no	no	no	no	yes	yes	no	no	no	no	negative	positive	no	yes	no	no	no	no	low	56345.58746	0.267647548	5.35295096	group_1	4	2	3	4	137	0.003763495	0.003763495	0.003763495	no
OTU69	OTU_sparCC	Chloroflexi	Chloroflexi	Thermomicrobia	Thermomicrobiales	Thermomicrobiaceae	Thermomicrobium	no	no	no	no	yes	no	no	no	no	no	yes	yes	no	no	no	no	positive	negative	no	yes	no	no	no	no	low	55205.98529	0.262234317	5.24468634	group_3	8	3	1	8	6.557349949	0.469190735	0.469190735	0.469190735	no
OTU70	OTU	Deltaproteobacteria	Proteobacteria	Deltaproteobacteria	Myxococcales	Haliangiaceae	Haliangium	no	no	no	no	yes	no	no	no	no	no	no	no	no	no	no	no	no	no	no	no	no	no	no	no	low	NA	NA	NA	NA	NA	NA	NA	NA	NA	NA	NA	NA	NA
OTU71	OTU_sparCC	Alphaproteobacteria	Proteobacteria	Alphaproteobacteria	Sphingomonadales	Sphingomonadaceae	Undefined	no	no	no	no	yes	no	no	no	no	no	no	yes	yes	no	no	no	no	positive	positive	yes	no	no	no	no	low	54193.78058	0.257426236	5.14852472	group_3	5	3	6	5	53.59864253	0.143018969	0.143018969	0.143018969	no
OTU72	OTU_sparCC	Planctomycetes	Planctomycetes	Phycisphaerae	Phycisphaerales	Phycisphaeraceae	Phycisphaera	yes	yes	yes	chr6_1777557,chr6_1777596,chr6_1777742,chr6_1778512,chr6_1778559,chr6_1779299,chr6_1779473	yes	no	no	no	no	no	yes	no	no	no	no	no	negative	no	no	yes	yes	yes	yes	yes	low	54399.69598	0.258404356	5.16808712	group_4	3	4	8	3	1	0.000159128	0.000159128	0.000159128	no
OTU73	OTU	Deltaproteobacteria	Proteobacteria	Deltaproteobacteria	Myxococcales	Polyangiaceae	Undefined	no	no	no	no	yes	no	no	no	no	yes	no	no	yes	no	no	negative	no	no	negative	no	no	no	no	no	low	NA	NA	NA	NA	NA	NA	NA	NA	NA	NA	NA	NA	NA
OTU74	OTU_sparCC	Bacteroidetes	Bacteroidetes	Cytophagia	Cytophagales	Cytophagaceae	Flexibacter	yes	yes	yes	chr3_9291170,chr3_9297968,chr3_9298007,chr3_9298135,chr3_9298138,chr4_22255682,chr4_22269764,chr4_22271580,chr4_645172,chr4_667146,chr4_675575,chr4_885111,chr4_889936,chr4_890077,chr4_902855,chr4_907619	yes	yes	yes	no	yes	no	yes	yes	no	no	positive	no	negative	positive	no	yes	yes	yes	yes	yes	low	53015.53862	0.251829461	5.03658922	group_1	3	2	3	3	0	0.003741967	0.003741967	0.003741967	no
OTU75	OTU_sparCC	Actinobacteria	Actinobacteria	Thermoleophilia	Gaiellales	Gaiellaceae	Gaiella	no	no	no	no	yes	no	no	no	no	no	yes	yes	no	no	no	no	positive	negative	no	yes	no	no	no	no	low	50954.70868	0.242040299	4.84080598	group_3	15	3	1	15	40.24106854	0.830707347	0.830707347	0.830707347	no
OTU76	OTU_sparCC	Alphaproteobacteria	Proteobacteria	Alphaproteobacteria	Rhizobiales	Undefined	Undefined	no	no	no	no	yes	no	no	no	no	no	yes	no	no	no	no	no	positive	no	no	yes	no	no	no	no	low	50205.3613	0.238480819	4.76961638	group_4	5	3	1	5	137	0.28160055	0.28160055	0.28160055	no
OTU77	OTU_sparCC	Actinobacteria	Actinobacteria	Undefined	Undefined	Geodermatophilaceae	Undefined	no	no	no	no	yes	no	no	no	no	no	no	yes	yes	no	no	no	no	positive	negative	yes	no	no	no	no	low	50680.29093	0.240736786	4.81473572	group_4	13	3	1	13	91.07546292	0.653340974	0.653340974	0.653340974	no
OTU78	OTU_sparCC	Deltaproteobacteria	Proteobacteria	Deltaproteobacteria	Myxococcales	Undefined	Undefined	no	no	no	no	yes	no	no	no	no	no	no	no	no	no	no	no	no	no	no	yes	no	no	no	no	low	49772.68495	0.236425561	4.72851122	group_E	1	8	11	1	0	0	4.39E-17	4.39E-17	no
OTU79	OTU_sparCC	Planctomycetes	Planctomycetes	Phycisphaerae	Unknown	Unknown	Unknown	yes	yes	no	no	yes	no	no	no	no	no	yes	yes	no	no	no	no	positive	negative	no	yes	yes	no	yes	no	low	49231.98609	0.233857183	4.67714366	group_4	2	4	8	2	0	0.00014767	0.00014767	0.00014767	no
OTU80	OTU	Deltaproteobacteria	Proteobacteria	Deltaproteobacteria	Myxococcales	Sandaracinaceae	Sandaracinus	no	no	no	no	yes	no	no	no	no	no	no	no	no	no	no	no	no	no	no	no	no	no	no	no	low	NA	NA	NA	NA	NA	NA	NA	NA	NA	NA	NA	NA	NA
OTU81	OTU	Gemmatimonadetes	Gemmatimonadetes	Gemmatimonadetes	Gemmatimonadales	Gemmatimonadaceae	Gemmatimonas	yes	yes	yes	chr5_28861660,chr5_28862380,chr5_28862787,chr5_28862832,chr5_28862833,chr5_28862856,chr5_28864995,chr5_28865214,chr5_28866160,chr5_28872048,chr5_28872144,chr5_28873704,chr5_28874205,chr5_28970865,chr5_28971213,chr5_28971933,chr5_28972295,chr5_28972802,chr5_28972942,chr5_28973027,chr5_28973368,chr5_28973463,chr5_28973759,chr6_13463622,chr6_13467615,chr6_13470418,chr6_13471632,chr6_13475423	yes	no	no	no	no	no	yes	no	yes	no	no	no	positive	no	negative	no	no	no	yes	yes	low	NA	NA	NA	NA	NA	NA	NA	NA	NA	NA	NA	NA	NA
OTU82	OTU_sparCC	Bacteroidetes	Bacteroidetes	Sphingobacteriia	Sphingobacteriales	Chitinophagaceae	Parasegetibacter	yes	yes	yes	chr1_17311579,chr1_17311586,chr1_17311600,chr1_17311620,chr4_7886185,chr4_7887882,chr4_7889995	yes	no	no	no	no	no	no	yes	yes	no	no	no	no	negative	positive	yes	yes	yes	yes	yes	low	48288.30097	0.229374579	4.58749158	group_1	1	2	3	1	0	0.000466799	0.000466799	0.000466799	no
OTU83	OTU	Gammaproteobacteria	Proteobacteria	Gammaproteobacteria	Xanthomonadales	Xanthomonadaceae	Pseudoxanthomonas	no	no	no	no	yes	no	no	no	no	no	no	no	no	no	no	no	no	no	no	no	no	no	no	no	low	NA	NA	NA	NA	NA	NA	NA	NA	NA	NA	NA	NA	NA
OTU84	OTU	Undefined_Bacteria	Undefined	Undefined	Undefined	Undefined	Undefined	no	no	no	no	yes	no	no	no	no	no	no	no	no	no	no	no	no	no	no	no	no	no	no	no	low	NA	NA	NA	NA	NA	NA	NA	NA	NA	NA	NA	NA	NA
OTU85	OTU_sparCC	Actinobacteria	Actinobacteria	Acidimicrobiia	Acidimicrobiales	Iamiaceae	Iamia	yes	yes	no	no	yes	no	no	no	no	no	yes	yes	yes	no	no	no	positive	positive	positive	yes	yes	no	yes	no	low	47230.97146	0.224352151	4.48704302	group_4	7	3	1	7	156.073653	0.342836421	0.342836421	0.342836421	no
OTU86	OTU_sparCC	Undefined_Bacteria	Undefined	Undefined	Undefined	Undefined	Undefined	no	no	no	no	yes	no	no	no	no	no	no	no	no	no	no	no	no	no	no	yes	no	no	no	no	low	46207.88473	0.21949238	4.3898476	group_1	1	10	2	1	0	0.004468016	0.004468016	0.004468016	no
OTU87	OTU_sparCC	Chloroflexi	Chloroflexi	Anaerolineae	Anaerolineales	Anaerolineaceae	Anaerolinea	yes	yes	no	no	yes	no	no	no	no	no	no	no	yes	no	no	no	no	no	negative	yes	yes	no	yes	no	low	45401.57562	0.215662325	4.3132465	group_1	3	11	2	3	137	0.054187041	0.054187041	0.054187041	no
OTU88	OTU_sparCC	Alphaproteobacteria	Proteobacteria	Alphaproteobacteria	Rhodospirillales	Undefined	Undefined	yes	yes	yes	chr2_2409876,chr2_2419341,chr2_2422707,chr2_2422814,chr2_2426180,chr2_2426774,chr2_2434036,chr2_2459435,chr2_2494659,chr3_42048987,chr3_42050296,chr3_42051120,chr3_42057181,chr3_42059565,chr3_42059902,chr3_42067366,chr3_45736966,chr3_45741592,chr3_45745177,chr3_45746954,chr3_45761339,chr3_45768107,chr3_45790953,chr3_45795523,chr3_45795880,chr3_45795944,chr3_45803176,chr3_45825067,chr3_45833092,ch…	yes	no	no	no	no	no	yes	yes	yes	no	no	no	negative	negative	positive	yes	yes	yes	yes	yes	low	45333.12766	0.21533719	4.3067438	group_D	1	12	9	1	0	0	4.39E-17	4.39E-17	no
OTU89	OTU_sparCC	Gammaproteobacteria	Proteobacteria	Gammaproteobacteria	Pseudomonadales	Pseudomonadaceae	Pseudomonas	no	no	no	no	yes	no	no	no	no	no	no	no	no	no	no	no	no	no	no	yes	no	no	no	no	low	44401.16321	0.21091026	4.2182052	group_2	11	2	3	11	406.7040649	0.007129422	0.007129422	0.007129422	no
OTU90	OTU_sparCC	Undefined_Bacteria	Undefined	Undefined	Undefined	Undefined	Undefined	yes	yes	yes	chr1_11407583,chr1_11408382,chr1_11408427,chr1_11412439,chr1_11412950,chr1_11413868,chr1_11414820,chr1_11419132	yes	no	no	no	no	no	no	yes	yes	no	no	no	no	negative	negative	yes	yes	yes	yes	yes	low	42316.83601	0.201009483	4.02018966	group_1	4	10	2	4	190.2092982	0.056884503	0.056884503	0.056884503	no
OTU91	OTU_sparCC	Gammaproteobacteria	Proteobacteria	Gammaproteobacteria	Pseudomonadales	Pseudomonadaceae	Undefined	no	no	no	no	yes	no	no	no	no	no	yes	yes	no	no	no	no	negative	positive	no	yes	no	no	no	no	low	42372.44369	0.201273626	4.02547252	group_1	1	5	2	1	0	0.000950864	0.000950864	0.000950864	no
OTU92	OTU_sparCC	Alphaproteobacteria	Proteobacteria	Alphaproteobacteria	Rhodospirillales	Undefined	Undefined	yes	yes	yes	chr4_32332048,chr4_32333444,chr4_32339404,chr4_32339572,chr4_32342519,chr4_32344613	yes	no	no	no	no	no	no	yes	no	no	no	no	no	negative	no	yes	yes	yes	yes	yes	low	40253.36144	0.191207759	3.82415518	group_4	6	3	1	6	384.1260286	0.205420884	0.205420884	0.205420884	no
OTU93	OTU	Acidobacteria	Acidobacteria	Holophagae	Holophagales	Holophagaceae	Holophaga	no	no	no	no	yes	no	no	no	no	no	no	no	no	no	no	no	no	no	no	no	no	no	no	no	low	NA	NA	NA	NA	NA	NA	NA	NA	NA	NA	NA	NA	NA
OTU94	OTU_sparCC	Nitrospirae	Nitrospirae	Nitrospira	Nitrospirales	Nitrospiraceae	Nitrospira	yes	yes	no	no	yes	no	no	no	no	no	no	yes	yes	no	no	no	no	negative	positive	yes	yes	no	yes	no	low	36771.99489	0.174670897	3.49341794	group_3	1	6	4	1	0	3.39E-08	3.39E-08	3.39E-08	no
OTU95	OTU_sparCC	Bacteroidetes	Bacteroidetes	Sphingobacteriia	Sphingobacteriales	Chitinophagaceae	Undefined	yes	yes	yes	chr5_10174609,chr5_10174643,chr5_10174664,chr5_10174838	yes	no	no	no	no	no	no	yes	no	no	no	no	no	positive	no	yes	yes	yes	yes	yes	low	37022.83997	0.175862438	3.51724876	group_1	1	2	3	1	0	0.001614737	0.001614737	0.001614737	no
OTU96	OTU	Actinobacteria	Actinobacteria	Acidimicrobiia	Acidimicrobiales	Iamiaceae	Iamia	yes	yes	yes	chr3_1114996,chr3_1116162,chr3_1116163,chr5_35140053,chr5_35142283,chr5_35145756,chr5_35146034,chr5_35146047,chr5_35146048,chr5_35154417,chr7_21959765,chr7_21960774,chr7_21960943,chr7_21961642,chr7_21962088	yes	no	no	no	no	no	no	no	yes	no	no	no	no	no	positive	no	no	no	yes	yes	low	NA	NA	NA	NA	NA	NA	NA	NA	NA	NA	NA	NA	NA
OTU97	OTU_sparCC	Chloroflexi	Chloroflexi	Chloroflexi	Chloroflexales	Chloroflexaceae	Roseiflexus	no	no	no	no	yes	no	no	no	no	no	yes	yes	yes	no	no	no	positive	negative	positive	yes	no	no	no	no	low	35623.27109	0.169214336	3.38428672	group_3	4	13	10	4	408	0.056166836	0.056166836	0.056166836	no
OTU98	OTU	Deltaproteobacteria	Proteobacteria	Deltaproteobacteria	Myxococcales	Haliangiaceae	Haliangium	no	no	no	no	yes	no	no	no	no	no	no	no	no	no	no	no	no	no	no	no	no	no	no	no	low	NA	NA	NA	NA	NA	NA	NA	NA	NA	NA	NA	NA	NA
OTU99	OTU	Alphaproteobacteria	Proteobacteria	Alphaproteobacteria	Rhodospirillales	Rhodospirillaceae	Skermanella	no	no	no	no	yes	no	no	no	no	no	no	no	no	no	no	no	no	no	no	no	no	no	no	no	low	NA	NA	NA	NA	NA	NA	NA	NA	NA	NA	NA	NA	NA
OTU100	OTU_sparCC	Actinobacteria	Actinobacteria	Thermoleophilia	Gaiellales	Gaiellaceae	Gaiella	no	no	no	no	yes	no	no	no	no	no	yes	yes	no	no	no	no	positive	negative	no	yes	no	no	no	no	low	35214.73044	0.167273724	3.34547448	group_3	12	3	1	12	52.38420562	0.64830668	0.64830668	0.64830668	no
OTU101	OTU_sparCC	Gammaproteobacteria	Proteobacteria	Gammaproteobacteria	Xanthomonadales	Xanthomonadaceae	Undefined	yes	yes	yes	chr2_3118802,chr2_3118927,chr2_3142128,chr2_3156589,chr2_3173985,chr2_3183762,chr2_3196229,chr2_3214257,chr2_3219100,chr2_3224906,chr2_3231048,chr2_3238803,chr2_3239462,chr2_3240341,chr2_3240412,chr2_3240908,chr2_3242859,chr2_3249237,chr2_3249675,chr3_38158109,chr3_38164687,chr3_38166823,chr3_38184164,chr3_38191075,chr3_38210802,chr3_39241883,chr5_13639142,chr5_13644433,chr5_13644766,chr5_1364839…	yes	yes	yes	yes	no	no	yes	yes	yes	negative	no	no	negative	positive	positive	yes	yes	yes	yes	yes	low	36418.35212	0.172991056	3.45982112	group_1	3	5	2	3	0	0.001584296	0.001584296	0.001584296	no
OTU102	OTU_sparCC	Undefined_Bacteria	Undefined	Undefined	Undefined	Undefined	Undefined	no	no	no	no	yes	no	no	no	no	no	yes	yes	no	no	no	no	positive	negative	no	yes	no	no	no	no	low	32442.89555	0.154107213	3.08214426	group_3	8	3	1	8	3.34845104	0.516797194	0.516797194	0.516797194	no
OTU103	OTU	Acidobacteria	Acidobacteria	Holophagae	Holophagales	Holophagaceae	Undefined	yes	yes	no	no	yes	no	no	no	no	no	yes	no	yes	no	no	no	positive	no	positive	no	no	no	yes	no	low	NA	NA	NA	NA	NA	NA	NA	NA	NA	NA	NA	NA	NA
OTU104	OTU	Actinobacteria	Actinobacteria	Acidimicrobiia	Acidimicrobiales	Iamiaceae	Iamia	no	no	no	no	yes	no	no	no	no	no	no	yes	no	no	no	no	no	negative	no	no	no	no	no	no	low	NA	NA	NA	NA	NA	NA	NA	NA	NA	NA	NA	NA	NA
OTU105	OTU	Deltaproteobacteria	Proteobacteria	Deltaproteobacteria	Myxococcales	Sandaracinaceae	Sandaracinus	no	no	no	no	yes	no	no	no	no	no	no	no	yes	no	no	no	no	no	negative	no	no	no	no	no	low	NA	NA	NA	NA	NA	NA	NA	NA	NA	NA	NA	NA	NA
OTU106	OTU_sparCC	Alphaproteobacteria	Proteobacteria	Alphaproteobacteria	Undefined	Undefined	Undefined	no	no	no	no	yes	no	no	no	no	no	no	yes	yes	no	no	no	no	negative	positive	yes	no	no	no	no	low	31759.82244	0.150862543	3.01725086	group_3	1	13	10	1	0	0.004411646	0.004411646	0.004411646	no
OTU107	OTU	Alphaproteobacteria	Proteobacteria	Alphaproteobacteria	Rhodospirillales	Rhodospirillaceae	Dongia	yes	yes	no	no	yes	no	no	no	no	no	no	yes	yes	no	no	no	no	negative	positive	no	no	no	yes	no	low	NA	NA	NA	NA	NA	NA	NA	NA	NA	NA	NA	NA	NA
OTU108	OTU	Gammaproteobacteria	Proteobacteria	Gammaproteobacteria	Pseudomonadales	Pseudomonadaceae	Pseudomonas	yes	yes	no	no	yes	no	no	no	no	no	no	yes	yes	no	no	no	no	negative	positive	no	no	no	yes	no	low	NA	NA	NA	NA	NA	NA	NA	NA	NA	NA	NA	NA	NA
OTU109	OTU_sparCC	Deltaproteobacteria	Proteobacteria	Deltaproteobacteria	Myxococcales	Undefined	Undefined	no	no	no	no	yes	no	no	no	no	no	no	no	no	no	no	no	no	no	no	yes	no	no	no	no	low	31233.13799	0.148360736	2.96721472	group_1	2	7	5	2	137	1.74E-05	1.74E-05	1.74E-05	no
OTU110	OTU	Gammaproteobacteria	Proteobacteria	Gammaproteobacteria	Xanthomonadales	Xanthomonadaceae	Thermomonas	yes	yes	no	no	yes	no	no	no	no	no	no	no	no	no	no	no	no	no	no	no	no	no	yes	no	low	NA	NA	NA	NA	NA	NA	NA	NA	NA	NA	NA	NA	NA
OTU111	OTU_sparCC	Planctomycetes	Planctomycetes	Planctomycetacia	Planctomycetales	Planctomycetaceae	Gemmata	yes	yes	yes	chr3_45988177,chr3_45992723,chr3_45993911	yes	no	no	no	no	no	no	yes	yes	no	no	no	no	negative	positive	yes	yes	yes	yes	yes	low	31561.58144	0.149920877	2.99841754	group_2	2	6	4	2	0	4.97E-05	4.97E-05	4.97E-05	no
OTU112	OTU_sparCC	Actinobacteria	Actinobacteria	Actinobacteria	Undefined	Undefined	Undefined	no	no	no	no	yes	no	no	no	no	no	no	no	no	no	no	no	no	no	no	yes	no	no	no	no	low	29864.6935	0.141860479	2.83720958	group_3	14	3	1	14	91.8737078	0.720652084	0.720652084	0.720652084	no
OTU113	OTU_sparCC	Undefined	Proteobacteria	Undefined	Undefined	Undefined	Undefined	yes	yes	yes	chr7_6371846,chr7_6372348,chr7_6372519,chr7_6373332,chr7_6373833,chr7_6373855	yes	no	no	no	no	no	no	yes	yes	no	no	no	no	negative	negative	yes	yes	yes	yes	yes	low	29895.44374	0.142006545	2.8401309	group_2	1	3	1	1	0	0.022114451	0.022114451	0.022114451	no
OTU114	OTU_sparCC	Actinobacteria	Actinobacteria	Actinobacteria	Pseudonocardiales	Pseudonocardiaceae	Undefined	no	no	no	no	yes	no	no	no	no	no	no	no	no	no	no	no	no	no	no	yes	no	no	no	no	low	28468.17001	0.135226843	2.70453686	group_4	6	3	1	6	0	0.38778408	0.38778408	0.38778408	no
OTU115	OTU	Deltaproteobacteria	Proteobacteria	Deltaproteobacteria	Myxococcales	Undefined	Undefined	no	no	no	no	yes	no	no	no	no	no	no	no	no	no	no	no	no	no	no	no	no	no	no	no	low	NA	NA	NA	NA	NA	NA	NA	NA	NA	NA	NA	NA	NA
OTU116	OTU_sparCC	Alphaproteobacteria	Proteobacteria	Alphaproteobacteria	Sphingomonadales	Undefined	Undefined	no	no	no	no	yes	no	no	no	no	no	no	yes	yes	no	no	no	no	positive	positive	yes	no	no	no	no	low	27812.16516	0.13211075	2.642215	group_3	6	3	6	6	244.317746	0.184073701	0.184073701	0.184073701	no
OTU117	OTU_sparCC	Undefined_Bacteria	Undefined	Undefined	Undefined	Undefined	Undefined	yes	yes	no	no	yes	no	no	no	no	no	no	no	yes	no	no	no	no	no	negative	yes	yes	no	yes	no	low	27469.869	0.130484807	2.60969614	group_1	1	11	2	1	0	0.004256143	0.004256143	0.004256143	no
OTU118	OTU	Gammaproteobacteria	Proteobacteria	Gammaproteobacteria	Xanthomonadales	Undefined	Undefined	yes	yes	no	no	yes	yes	no	no	yes	yes	yes	yes	yes	no	negative	positive	positive	negative	positive	no	no	no	yes	no	low	NA	NA	NA	NA	NA	NA	NA	NA	NA	NA	NA	NA	NA
OTU119	OTU_sparCC	Gammaproteobacteria	Proteobacteria	Gammaproteobacteria	Undefined	Undefined	Undefined	no	no	no	no	yes	no	no	no	no	no	no	no	yes	no	no	no	no	no	negative	yes	no	no	no	no	low	26781.56614	0.127215295	2.5443059	group_2	2	2	3	2	137	0.000393034	0.000393034	0.000393034	no
OTU120	OTU_sparCC	Alphaproteobacteria	Proteobacteria	Alphaproteobacteria	Rhodospirillales	Rhodospirillaceae	Defluviicoccus	no	no	no	no	yes	no	no	no	no	no	no	no	no	no	no	no	no	no	no	yes	no	no	no	no	low	24315.63569	0.115501862	2.31003724	group_B	1	14	7	1	0	0	4.39E-17	4.39E-17	no
OTU121	OTU	Alphaproteobacteria	Proteobacteria	Alphaproteobacteria	Rhizobiales	Hyphomicrobiaceae	Undefined	no	no	no	no	yes	no	no	no	no	no	no	no	no	no	no	no	no	no	no	no	no	no	no	no	low	NA	NA	NA	NA	NA	NA	NA	NA	NA	NA	NA	NA	NA
OTU122	OTU_sparCC	Alphaproteobacteria	Proteobacteria	Alphaproteobacteria	Rhodospirillales	Rhodospirillaceae	Phaeospirillum	yes	yes	yes	chr8_23876739,chr8_23876787,chr8_23877476,chr8_23877685,chr8_23877744,chr8_23878780,chr8_23878812,chr8_23879364,chr8_23882429,chr8_23882431,chr8_23885883,chr8_23886063,chr8_23887881,chr8_23890508,chr8_23891413,chr8_23891418,chr8_23891469,chr8_23893602,chr8_23893850	yes	yes	yes	yes	no	no	yes	yes	yes	negative	no	no	negative	positive	negative	yes	yes	yes	yes	yes	low	24758.72544	0.117606586	2.35213172	group_1	1	5	2	1	0	0.001931164	0.001931164	0.001931164	no
OTU123	OTU	Actinobacteria	Actinobacteria	Undefined	Undefined	Micromonosporaceae	Undefined	no	no	no	no	yes	no	no	no	no	no	no	yes	no	no	no	no	no	negative	no	no	no	no	no	no	low	NA	NA	NA	NA	NA	NA	NA	NA	NA	NA	NA	NA	NA
OTU124	OTU	Planctomycetes	Planctomycetes	Planctomycetacia	Planctomycetales	Planctomycetaceae	Planctomyces	yes	yes	yes	chr6_13587903,chr6_13587951,chr6_13588028	yes	no	no	no	no	no	no	no	yes	no	no	no	no	no	positive	no	no	no	yes	yes	low	NA	NA	NA	NA	NA	NA	NA	NA	NA	NA	NA	NA	NA
OTU125	OTU_sparCC	Actinobacteria	Actinobacteria	Thermoleophilia	Solirubrobacterales	Undefined	Undefined	no	no	no	no	yes	no	no	no	no	no	no	no	no	no	no	no	no	no	no	yes	no	no	no	no	low	23890.152	0.113480769	2.26961538	group_4	8	3	1	8	0	0.531261348	0.531261348	0.531261348	no
OTU126	OTU_sparCC	Alphaproteobacteria	Proteobacteria	Alphaproteobacteria	Rhodospirillales	Rhodospirillaceae	Undefined	no	no	no	no	yes	no	no	no	no	no	yes	yes	yes	no	no	no	negative	positive	negative	yes	no	no	no	no	low	23867.32871	0.113372356	2.26744712	group_1	1	5	2	1	0	0.001931164	0.001931164	0.001931164	no
OTU127	OTU_sparCC	Alphaproteobacteria	Proteobacteria	Alphaproteobacteria	Rhizobiales	Undefined	Undefined	no	no	no	no	yes	no	no	no	no	no	no	no	no	no	no	no	no	no	no	yes	no	no	no	no	low	22943.1912	0.108982605	2.1796521	group_4	1	3	1	1	0	0.022118427	0.022118427	0.022118427	no
OTU128	OTU_sparCC	Actinobacteria	Actinobacteria	Thermoleophilia	Gaiellales	Gaiellaceae	Gaiella	no	no	no	no	yes	no	no	no	no	no	no	yes	yes	no	no	no	no	negative	positive	yes	no	no	no	no	low	22561.76913	0.107170809	2.14341618	group_3	4	3	1	4	5.59657487	0.214766025	0.214766025	0.214766025	no
OTU129	OTU_sparCC	Chloroflexi	Chloroflexi	Anaerolineae	Anaerolineales	Anaerolineaceae	Bellilinea	yes	yes	no	no	yes	no	no	no	no	no	no	yes	yes	no	no	no	no	negative	positive	yes	yes	no	yes	no	low	23108.91815	0.109769825	2.1953965	group_2	2	1	3	2	0	0.007403754	0.007403754	0.007403754	no
OTU130	OTU_sparCC	Actinobacteria	Actinobacteria	Actinobacteria	Micrococcales	Microbacteriaceae	Agromyces	no	no	no	no	yes	no	no	no	no	no	no	no	no	no	no	no	no	no	no	yes	no	no	no	no	low	22618.6314	0.107440911	2.14881822	group_3	1	3	1	1	0	0.055607095	0.055607095	0.055607095	no
OTU131	OTU	Bacteroidetes	Bacteroidetes	Cytophagia	Cytophagales	Cytophagaceae	Flexibacter	yes	yes	yes	chr3_41625389,chr3_41626380,chr3_41638453,chr3_41640822,chr3_41658707,chr3_41699508,chr3_41700172,chr3_41702108,chr3_41702590,chr3_41708997,chr3_41709288,chr3_41712289,chr3_41712799,chr3_41723939,chr3_41725437,chr3_41729608,chr3_41734346,chr3_41734479,chr3_41736546,chr3_41736805,chr3_41736868,chr3_41737733,chr3_41738819	yes	no	no	no	no	no	no	yes	no	no	no	no	no	positive	no	no	no	no	yes	yes	low	NA	NA	NA	NA	NA	NA	NA	NA	NA	NA	NA	NA	NA
OTU132	OTU_sparCC	Planctomycetes	Planctomycetes	Phycisphaerae	Phycisphaerales	Phycisphaeraceae	Phycisphaera	yes	yes	no	no	yes	no	no	no	no	no	no	no	no	no	no	no	no	no	no	yes	yes	no	yes	no	low	22388.10242	0.106345874	2.12691748	group_4	2	4	8	2	0	0.000145888	0.000145888	0.000145888	no
OTU133	OTU	Chloroflexi	Chloroflexi	Chloroflexi	Chloroflexales	Chloroflexaceae	Roseiflexus	yes	yes	no	no	yes	no	no	no	no	no	no	yes	yes	no	no	no	no	negative	positive	no	no	no	yes	no	low	NA	NA	NA	NA	NA	NA	NA	NA	NA	NA	NA	NA	NA
OTU134	OTU_sparCC	Undefined_Bacteria	Undefined	Undefined	Undefined	Undefined	Undefined	no	no	no	no	yes	no	no	no	no	no	yes	no	yes	no	no	no	negative	no	negative	yes	no	no	no	no	low	21598.65241	0.102595902	2.05191804	group_2	1	1	3	1	0	0.006822223	0.006822223	0.006822223	no
OTU135	OTU_sparCC	Actinobacteria	Actinobacteria	Acidimicrobiia	Acidimicrobiales	Undefined	Undefined	no	no	no	no	yes	no	no	no	no	no	no	yes	no	no	no	no	no	negative	no	yes	no	no	no	no	low	21306.03706	0.101205948	2.02411896	group_4	3	3	1	3	0	0.150861147	0.150861147	0.150861147	no
OTU136	OTU	Deltaproteobacteria	Proteobacteria	Deltaproteobacteria	Myxococcales	Undefined	Undefined	no	no	no	no	yes	no	no	no	no	no	no	no	no	no	no	no	no	no	no	no	no	no	no	no	low	NA	NA	NA	NA	NA	NA	NA	NA	NA	NA	NA	NA	NA
OTU137	OTU	Alphaproteobacteria	Proteobacteria	Alphaproteobacteria	Rhizobiales	Undefined	Undefined	no	no	no	no	yes	no	no	no	no	no	yes	yes	no	no	no	no	positive	negative	no	no	no	no	no	no	low	NA	NA	NA	NA	NA	NA	NA	NA	NA	NA	NA	NA	NA
OTU138	OTU	Deltaproteobacteria	Proteobacteria	Deltaproteobacteria	Myxococcales	Undefined	Undefined	no	no	no	no	yes	no	no	no	no	no	no	no	no	no	no	no	no	no	no	no	no	no	no	no	low	NA	NA	NA	NA	NA	NA	NA	NA	NA	NA	NA	NA	NA
OTU139	OTU_sparCC	Gammaproteobacteria	Proteobacteria	Gammaproteobacteria	Xanthomonadales	Xanthomonadaceae	Arenimonas	yes	yes	yes	chr3_42048987,chr3_42050296,chr3_42051120,chr3_42057181,chr3_42059525,chr3_42059565,chr3_42059902,chr3_42062381,chr3_42067366,chr3_42088881,chr3_42104971,chr3_42106314,chr3_42108821,chr3_42110905,chr3_42115460,chr3_42121833,chr3_45761339,chr3_45768107,chr3_45790953,chr3_45795523,chr3_45795880,chr3_45795944,chr3_45825067,chr3_45833092,chr3_45850685,chr3_45862545,chr3_45869810,chr3_45883747,chr3_45…	yes	yes	yes	no	no	yes	yes	yes	yes	no	no	positive	negative	negative	positive	yes	yes	yes	yes	yes	low	20674.01732	0.098203787	1.96407574	group_D	1	12	9	1	0	0	4.39E-17	4.39E-17	no
OTU140	OTU	Deltaproteobacteria	Proteobacteria	Deltaproteobacteria	Myxococcales	Polyangiaceae	Sorangium	no	no	no	no	yes	no	no	no	no	no	no	no	no	no	no	no	no	no	no	no	no	no	no	no	low	NA	NA	NA	NA	NA	NA	NA	NA	NA	NA	NA	NA	NA
OTU141	OTU	Planctomycetes	Planctomycetes	Phycisphaerae	Undefined	Undefined	Undefined	yes	yes	no	no	yes	no	no	no	no	no	no	no	no	no	no	no	no	no	no	no	no	no	yes	no	low	NA	NA	NA	NA	NA	NA	NA	NA	NA	NA	NA	NA	NA
OTU142	OTU_sparCC	Alphaproteobacteria	Proteobacteria	Alphaproteobacteria	Caulobacterales	Caulobacteraceae	Undefined	yes	yes	no	no	yes	yes	no	no	no	yes	yes	yes	yes	no	no	positive	negative	positive	positive	yes	yes	no	yes	no	low	20619.27749	0.097943767	1.95887534	group_1	5	5	2	5	0	0.007372158	0.007372158	0.007372158	no
OTU143	OTU_sparCC	Bacteroidetes	Bacteroidetes	Cytophagia	Cytophagales	Cytophagaceae	Flexibacter	no	no	no	no	yes	no	no	no	no	no	no	yes	no	no	no	no	no	positive	no	yes	no	no	no	no	low	21150.34869	0.100466412	2.00932824	group_1	1	2	3	1	0	0.000295605	0.000295605	0.000295605	no
OTU144	OTU_sparCC	Gammaproteobacteria	Proteobacteria	Gammaproteobacteria	Pseudomonadales	Pseudomonadaceae	Pseudomonas	no	no	no	no	yes	no	no	no	no	no	yes	yes	yes	no	no	no	negative	negative	negative	yes	no	no	no	no	low	20600.69438	0.097855495	1.9571099	group_2	9	2	3	9	224.6943055	0.005539583	0.005539583	0.005539583	no
OTU145	OTU_sparCC	Planctomycetes	Planctomycetes	Phycisphaerae	Undefined	Undefined	Undefined	yes	yes	no	no	yes	no	no	no	no	no	yes	yes	no	no	no	no	negative	positive	no	yes	yes	no	yes	no	low	20614.75313	0.097922275	1.9584455	group_4	2	4	8	2	0	0.00014767	0.00014767	0.00014767	no
OTU146	OTU	Deltaproteobacteria	Proteobacteria	Deltaproteobacteria	Desulfobacterales	Nitrospinaceae	Candidatus_Entotheonella	yes	yes	yes	chr4_47129003,chr4_47129539,chr4_47129550,chr4_47129644,chr4_47134741	yes	no	no	no	no	no	no	yes	no	no	no	no	no	negative	no	no	no	no	yes	yes	low	NA	NA	NA	NA	NA	NA	NA	NA	NA	NA	NA	NA	NA
OTU147	OTU_sparCC	Bacteroidetes	Bacteroidetes	Sphingobacteriia	Sphingobacteriales	Chitinophagaceae	Undefined	yes	yes	yes	chr3_21293982,chr3_21293989,chr3_21294741,chr3_21294873,chr3_43909841,chr3_43930864,chr3_43931932,chr3_43932488,chr3_43939685,chr4_17284943,chr4_17292571,chr4_17298901,chr4_17300718,chr4_17303541,chr4_17308470	yes	no	no	no	no	no	yes	yes	no	no	no	no	positive	positive	no	yes	yes	yes	yes	yes	low	19539.88492	0.092816537	1.85633074	group_1	5	2	3	5	797	0.002742869	0.002742869	0.002742869	no
OTU148	OTU	Alphaproteobacteria	Proteobacteria	Alphaproteobacteria	Rhodospirillales	Rhodospirillaceae	Skermanella	yes	yes	no	no	yes	no	no	no	no	no	no	no	yes	no	no	no	no	no	positive	no	no	no	yes	no	low	NA	NA	NA	NA	NA	NA	NA	NA	NA	NA	NA	NA	NA
OTU149	OTU	Alphaproteobacteria	Proteobacteria	Alphaproteobacteria	Rhodospirillales	Rhodospirillaceae	Defluviicoccus	yes	yes	no	no	yes	no	no	no	no	no	no	no	no	no	no	no	no	no	no	no	no	no	yes	no	low	NA	NA	NA	NA	NA	NA	NA	NA	NA	NA	NA	NA	NA
OTU150	OTU	Deltaproteobacteria	Proteobacteria	Deltaproteobacteria	Bdellovibrionales	Bdellovibrionaceae	Vampirovibrio	no	no	no	no	yes	no	no	no	no	no	yes	no	no	no	no	no	negative	no	no	no	no	no	no	no	low	NA	NA	NA	NA	NA	NA	NA	NA	NA	NA	NA	NA	NA
OTU151	OTU	Bacteroidetes	Bacteroidetes	Cytophagia	Cytophagales	Cytophagaceae	Flexibacter	yes	yes	yes	chr2_15246930,chr2_15246934,chr2_15246939,chr2_15246961,chr7_1084007,chr7_1084526,chr7_1084578,chr7_1084629,chr7_1084764	yes	no	no	no	no	no	yes	no	no	no	no	no	negative	no	no	no	no	no	yes	yes	low	NA	NA	NA	NA	NA	NA	NA	NA	NA	NA	NA	NA	NA
OTU152	OTU_sparCC	Deltaproteobacteria	Proteobacteria	Deltaproteobacteria	Myxococcales	Undefined	Undefined	no	no	no	no	yes	no	no	no	no	no	no	yes	no	no	no	no	no	positive	no	yes	no	no	no	no	low	18610.25869	0.088400713	1.76801426	group_1	1	7	5	1	0	1.36E-06	1.36E-06	1.36E-06	no
OTU153	OTU_sparCC	Actinobacteria	Actinobacteria	Thermoleophilia	Gaiellales	Gaiellaceae	Gaiella	no	no	no	no	yes	no	no	no	no	no	no	yes	yes	no	no	no	no	negative	negative	yes	no	no	no	no	low	19316.37818	0.091754856	1.83509712	group_3	3	3	1	3	0	0.136220627	0.136220627	0.136220627	no
OTU154	OTU	Gammaproteobacteria	Proteobacteria	Gammaproteobacteria	Chromatiales	Chromatiaceae	Nitrosococcus	no	no	no	no	yes	no	no	no	no	no	no	no	yes	no	no	no	no	no	positive	no	no	no	no	no	low	NA	NA	NA	NA	NA	NA	NA	NA	NA	NA	NA	NA	NA
OTU155	OTU	Acidobacteria	Acidobacteria	Holophagae	Holophagales	Holophagaceae	Holophaga	no	no	no	no	yes	no	no	no	yes	no	no	yes	yes	no	negative	no	no	negative	positive	no	no	no	no	no	low	NA	NA	NA	NA	NA	NA	NA	NA	NA	NA	NA	NA	NA
OTU156	OTU_sparCC	Alphaproteobacteria	Proteobacteria	Alphaproteobacteria	Caulobacterales	Caulobacteraceae	Brevundimonas	no	no	no	no	yes	no	no	no	yes	no	yes	yes	yes	no	positive	no	negative	positive	positive	yes	no	no	no	no	low	19432.82693	0.092308	1.84616	group_1	9	5	2	9	35.89450347	0.009225161	0.009225161	0.009225161	no
OTU157	OTU_sparCC	Planctomycetes	Planctomycetes	Phycisphaerae	Phycisphaerales	Phycisphaeraceae	Phycisphaera	yes	yes	no	no	yes	no	no	no	no	no	no	no	yes	no	no	no	no	no	negative	yes	yes	no	yes	no	low	19137.31771	0.0909043	1.818086	group_1	1	4	8	1	0	0.00013339	0.00013339	0.00013339	no
OTU160	OTU_sparCC	Undefined	Proteobacteria	Undefined	Undefined	Undefined	Undefined	yes	yes	no	no	yes	no	no	no	no	no	yes	yes	yes	no	no	no	negative	positive	negative	yes	yes	no	no	no	low	18763.61003	0.089129148	1.78258296	group_1	8	5	2	8	294.786611	0.024586591	0.024586591	0.024586591	no
OTU163	OTU_sparCC	Gammaproteobacteria	Proteobacteria	Gammaproteobacteria	Pseudomonadales	Pseudomonadaceae	Pseudomonas	no	no	no	no	yes	no	no	no	no	no	no	no	no	no	no	no	no	no	no	yes	no	no	no	no	low	17663.20797	0.083902121	1.67804242	group_2	12	2	3	12	843.5754441	0.004973036	0.004973036	0.004973036	no
OTU164	OTU_sparCC	Undefined_Bacteria	Undefined	Undefined	Undefined	Undefined	Undefined	no	no	no	no	yes	no	no	no	no	no	no	yes	no	no	no	no	no	positive	no	yes	no	no	no	no	low	17421.2847	0.08275296	1.6550592	group_1	2	3	2	2	0	0.05385274	0.05385274	0.05385274	no
OTU165	OTU_sparCC	Bacteroidetes	Bacteroidetes	Bacteroidia	Bacteroidales	Bacteroidaceae	Bacteroides	yes	yes	yes	chr3_26845690,chr3_26846010,chr3_26846011,chr3_26846012,chr8_19739711,chr8_19740075,chr8_19741678,chr8_19742012	yes	no	no	no	no	no	no	no	yes	no	no	no	no	no	negative	yes	yes	yes	no	no	low	17124.8188	0.081344715	1.6268943	group_C	2	9	12	2	0	0	6.59E-17	6.59E-17	no
OTU167	OTU_sparCC	Actinobacteria	Actinobacteria	Actinobacteria	Propionibacteriales	Nocardioidaceae	Undefined	no	no	no	no	yes	no	no	no	no	no	no	yes	no	no	no	no	no	negative	no	yes	no	no	no	no	low	16236.05529	0.077122994	1.54245988	group_3	3	3	1	3	1.026785714	0.190276595	0.190276595	0.190276595	no
OTU169	OTU_sparCC	Actinobacteria	Actinobacteria	Acidimicrobiia	Acidimicrobiales	Iamiaceae	Iamia	no	no	no	no	yes	no	no	no	no	no	no	yes	no	no	no	no	no	positive	no	yes	no	no	no	no	low	16601.3972	0.078858407	1.57716814	group_B	3	14	7	3	2	0	1.32E-16	1.32E-16	no
OTU170	OTU_sparCC	Gammaproteobacteria	Proteobacteria	Gammaproteobacteria	Xanthomonadales	Xanthomonadaceae	Undefined	no	no	no	no	yes	no	no	yes	yes	no	yes	yes	yes	negative	positive	no	negative	positive	positive	yes	no	no	no	no	low	16740.81743	0.079520668	1.59041336	group_1	1	5	2	1	0	0.002307146	0.002307146	0.002307146	no
OTU174	OTU_sparCC	Bacteroidetes	Bacteroidetes	Sphingobacteriia	Sphingobacteriales	Chitinophagaceae	Undefined	no	no	no	no	yes	no	no	yes	no	yes	yes	yes	yes	negative	no	negative	negative	positive	negative	yes	no	no	no	no	low	15183.02234	0.072120975	1.4424195	group_1	1	5	2	1	0	0.000125155	0.000125155	0.000125155	no
OTU178	OTU_sparCC	Actinobacteria	Actinobacteria	Thermoleophilia	Solirubrobacterales	Undefined	Undefined	no	no	no	no	yes	no	no	no	no	no	no	yes	no	no	no	no	no	negative	no	yes	no	no	no	no	low	15297.8127	0.072666241	1.45332482	group_3	7	3	1	7	0	0.46417609	0.46417609	0.46417609	no
OTU179	OTU_sparCC	Planctomycetes	Planctomycetes	Phycisphaerae	Phycisphaerales	Phycisphaeraceae	Phycisphaera	yes	yes	no	no	yes	no	no	no	no	no	no	no	no	no	no	no	no	no	no	yes	yes	no	no	no	low	15575.52856	0.073985421	1.47970842	group_4	2	4	8	2	0	0.00014767	0.00014767	0.00014767	no
OTU183	OTU	Alphaproteobacteria	Proteobacteria	Alphaproteobacteria	Rhizobiales	Rhodobiaceae	Rhodobium	yes	yes	no	no	yes	yes	no	no	yes	no	no	yes	yes	no	negative	no	no	negative	negative	no	no	no	no	no	low	NA	NA	NA	NA	NA	NA	NA	NA	NA	NA	NA	NA	NA
OTU185	OTU_sparCC	Bacteroidetes	Bacteroidetes	Sphingobacteriia	Sphingobacteriales	Chitinophagaceae	Chitinophaga	no	no	no	no	yes	no	no	yes	yes	no	yes	yes	yes	negative	positive	no	negative	positive	positive	yes	no	no	no	no	low	14872.75589	0.070647176	1.41294352	group_1	4	5	2	4	137	0.001593411	0.001593411	0.001593411	no
OTU186	OTU_sparCC	Alphaproteobacteria	Proteobacteria	Alphaproteobacteria	Rhodospirillales	Rhodospirillaceae	Defluviicoccus	yes	yes	yes	chr3_8383741,chr3_8383773,chr3_8383889,chr3_8383895,chr7_231871,chr7_243355,chr7_263162,chr7_380538,chr7_385319,chr7_386808,chr8_8235828,chr8_8236264,chr8_8237188,chr8_8237244,chr8_19338017,chr8_19338080,chr8_19339897	yes	no	no	no	no	no	no	yes	no	no	no	no	no	negative	no	yes	yes	yes	no	no	low	14527.38769	0.069006641	1.38013282	group_4	2	3	3	2	0	0.01796649	0.01796649	0.01796649	no
OTU188	OTU_sparCC	Gammaproteobacteria	Proteobacteria	Gammaproteobacteria	Pseudomonadales	Pseudomonadaceae	Pseudomonas	no	no	no	no	yes	no	no	no	no	no	no	yes	no	no	no	no	no	negative	no	yes	no	no	no	no	low	14320.97887	0.068026177	1.36052354	group_2	4	2	3	4	0	0.001960049	0.001960049	0.001960049	no
OTU189	OTU	Deltaproteobacteria	Proteobacteria	Deltaproteobacteria	Bdellovibrionales	Bdellovibrionaceae	Vampirovibrio	yes	yes	no	no	yes	yes	no	yes	no	no	yes	no	no	positive	no	no	positive	no	no	no	no	no	no	no	low	NA	NA	NA	NA	NA	NA	NA	NA	NA	NA	NA	NA	NA
OTU194	OTU_sparCC	Alphaproteobacteria	Proteobacteria	Alphaproteobacteria	Rhodospirillales	Rhodospirillaceae	Defluviicoccus	yes	yes	yes	chr5_10046650	yes	no	no	no	no	no	yes	yes	no	no	no	no	negative	negative	no	yes	yes	yes	no	no	low	13423.95059	0.063765197	1.27530394	group_4	1	2	3	1	0	0.001831625	0.001831625	0.001831625	no
OTU195	OTU	Actinobacteria	Actinobacteria	Acidimicrobiia	Acidimicrobiales	Iamiaceae	Iamia	no	no	no	no	yes	no	no	yes	no	no	yes	no	no	positive	no	no	positive	no	no	no	no	no	no	no	low	NA	NA	NA	NA	NA	NA	NA	NA	NA	NA	NA	NA	NA
OTU196	OTU_sparCC	Gammaproteobacteria	Proteobacteria	Gammaproteobacteria	Pseudomonadales	Pseudomonadaceae	Pseudomonas	no	no	no	no	yes	no	no	no	no	no	yes	yes	no	no	no	no	positive	negative	no	yes	no	no	no	no	low	13631.4327	0.064750759	1.29501518	group_2	10	2	3	10	230.9325861	0.007312302	0.007312302	0.007312302	no
OTU198	OTU_sparCC	Actinobacteria	Actinobacteria	Undefined	Undefined	Undefined	Undefined	yes	yes	no	no	yes	no	no	no	no	no	no	yes	yes	no	no	no	no	negative	negative	yes	yes	no	no	no	low	13119.00948	0.062316694	1.24633388	group_2	5	2	3	5	323.3144457	0.023879221	0.023879221	0.023879221	no
OTU199	OTU_sparCC	Alphaproteobacteria	Proteobacteria	Alphaproteobacteria	Rhizobiales	Undefined	Undefined	no	no	no	no	yes	no	no	no	no	no	yes	yes	yes	no	no	no	negative	positive	positive	yes	no	no	no	no	low	13153.9074	0.062482463	1.24964926	group_1	4	5	2	4	11.8472102	0.002401671	0.002401671	0.002401671	no
OTU200	OTU	Gammaproteobacteria	Proteobacteria	Gammaproteobacteria	Pseudomonadales	Moraxellaceae	Enhydrobacter	no	no	no	no	yes	no	no	no	yes	no	no	yes	no	no	negative	no	no	negative	no	no	no	no	no	no	low	NA	NA	NA	NA	NA	NA	NA	NA	NA	NA	NA	NA	NA
OTU203	OTU_sparCC	Undefined_Bacteria	Undefined	Undefined	Undefined	Undefined	Undefined	no	no	no	no	yes	no	no	no	no	no	yes	yes	no	no	no	no	positive	negative	no	yes	no	no	no	no	low	12500.70496	0.059379681	1.18759362	group_2	10	2	3	10	221.0317935	0.007913464	0.007913464	0.007913464	no
OTU208	OTU_sparCC	Actinobacteria	Actinobacteria	Acidimicrobiia	Acidimicrobiales	Undefined	Undefined	no	no	no	no	yes	no	no	no	no	no	no	no	no	no	no	no	no	no	no	yes	no	no	no	no	low	11821.21389	0.056152026	1.12304052	group_B	2	14	7	2	0	0	7.69E-17	7.69E-17	no
OTU213	OTU_sparCC	Bacteroidetes	Bacteroidetes	Bacteroidia	Bacteroidales	Bacteroidaceae	Bacteroides	yes	yes	no	no	yes	no	no	no	no	no	no	yes	yes	no	no	no	no	negative	negative	yes	yes	no	no	no	low	11476.1941	0.054513146	1.09026292	group_C	2	9	12	2	0	6.77E-19	6.59E-17	6.59E-17	no
OTU214	OTU_sparCC	Actinobacteria	Actinobacteria	Undefined	Undefined	Undefined	Undefined	yes	yes	yes	chr2_31989397,chr2_31989710,chr4_22250693,chr4_22255682,chr7_33171172,chr7_33192643	yes	no	no	no	no	no	yes	yes	yes	no	no	no	negative	negative	negative	yes	yes	yes	no	no	low	11404.08418	0.054170616	1.08341232	group_2	3	2	3	3	0	0.003071517	0.003071517	0.003071517	no
OTU216	OTU	Deltaproteobacteria	Proteobacteria	Deltaproteobacteria	Myxococcales	Sandaracinaceae	Undefined	no	no	no	no	yes	no	no	no	no	yes	no	no	yes	no	no	negative	no	no	negative	no	no	no	no	no	low	NA	NA	NA	NA	NA	NA	NA	NA	NA	NA	NA	NA	NA
OTU218	OTU	Undefined_Bacteria	Undefined	Undefined	Undefined	Undefined	Undefined	yes	yes	yes	chr8_3658111,chr8_3670149,chr8_3687923	yes	yes	yes	yes	no	no	yes	no	no	positive	no	no	positive	no	no	no	no	no	no	no	low	NA	NA	NA	NA	NA	NA	NA	NA	NA	NA	NA	NA	NA
OTU226	OTU_sparCC	Undefined_Bacteria	Undefined	Undefined	Undefined	Undefined	Undefined	no	no	no	no	yes	no	no	no	no	no	yes	no	no	no	no	no	positive	no	no	yes	no	no	no	no	low	10665.99958	0.050664635	1.0132927	group_2	5	2	3	5	230.3014365	0.004170859	0.004170859	0.004170859	no
OTU231	OTU_sparCC	Undefined	Proteobacteria	Undefined	Undefined	Undefined	Undefined	no	no	no	no	yes	no	no	no	no	no	no	no	no	no	no	no	no	no	no	yes	no	no	no	no	low	10221.18824	0.048551734	0.97103468	group_2	1	2	3	1	0	3.09E-05	3.09E-05	3.09E-05	no
OTU232	OTU	Actinobacteria	Actinobacteria	Acidimicrobiia	Acidimicrobiales	Iamiaceae	Iamia	no	no	no	no	yes	no	no	no	yes	no	no	yes	no	no	positive	no	no	positive	no	no	no	no	no	no	low	NA	NA	NA	NA	NA	NA	NA	NA	NA	NA	NA	NA	NA
OTU235	OTU	Bacteroidetes	Bacteroidetes	Cytophagia	Cytophagales	Cytophagaceae	Flexibacter	no	no	no	no	yes	no	no	yes	no	no	yes	yes	no	negative	no	no	negative	positive	no	no	no	no	no	no	low	NA	NA	NA	NA	NA	NA	NA	NA	NA	NA	NA	NA	NA
OTU241	OTU	Betaproteobacteria	Proteobacteria	Betaproteobacteria	Burkholderiales	Alcaligenaceae	Achromobacter	no	no	no	no	yes	no	no	no	yes	no	yes	yes	yes	no	negative	no	negative	negative	negative	no	no	no	no	no	low	NA	NA	NA	NA	NA	NA	NA	NA	NA	NA	NA	NA	NA
OTU242	OTU	Alphaproteobacteria	Proteobacteria	Alphaproteobacteria	Rickettsiales	Holosporaceae	Holospora	no	no	no	no	yes	no	no	no	yes	no	no	yes	no	no	negative	no	no	negative	no	no	no	no	no	no	low	NA	NA	NA	NA	NA	NA	NA	NA	NA	NA	NA	NA	NA
OTU243	OTU_sparCC	Undefined_Bacteria	Undefined	Undefined	Undefined	Undefined	Undefined	no	no	no	no	yes	no	no	no	no	no	yes	yes	no	no	no	no	positive	negative	no	yes	no	no	no	no	low	9832.992757	0.046707764	0.93415528	group_2	1	2	3	1	0	0.000435109	0.000435109	0.000435109	no
OTU245	OTU_sparCC	Alphaproteobacteria	Proteobacteria	Alphaproteobacteria	Sphingomonadales	Sphingomonadaceae	Undefined	no	no	no	no	yes	no	no	no	no	no	no	yes	yes	no	no	no	no	positive	positive	yes	no	no	no	no	low	9697.869258	0.046065913	0.92131826	group_3	2	3	6	2	0	0.025691624	0.025691624	0.025691624	no
OTU246	OTU_sparCC	Chloroflexi	Chloroflexi	Chloroflexi	Chloroflexales	Chloroflexaceae	Roseiflexus	no	no	no	no	yes	no	no	no	no	no	no	no	yes	no	no	no	no	no	negative	yes	no	no	no	no	low	9422.570318	0.044758214	0.89516428	group_3	1	13	10	1	0	0.004411646	0.004411646	0.004411646	no
OTU249	OTU_sparCC	Actinobacteria	Actinobacteria	Undefined	Undefined	Undefined	Undefined	yes	yes	yes	chr2_34212444,chr2_34213697,chr2_34215137	yes	yes	yes	no	no	yes	no	no	yes	no	no	positive	no	no	positive	yes	yes	yes	no	no	low	9298.898564	0.04417076	0.8834152	group_3	4	3	6	4	13.84806444	0.18246605	0.18246605	0.18246605	no
OTU253	OTU_sparCC	Actinobacteria	Actinobacteria	Acidimicrobiia	Acidimicrobiales	Iamiaceae	Iamia	no	no	no	no	yes	no	no	no	no	no	no	no	no	no	no	no	no	no	no	yes	no	no	no	no	low	8992.271238	0.042714247	0.85428494	group_B	2	14	7	2	0	0	7.69E-17	7.69E-17	no
OTU256	OTU	Deltaproteobacteria	Proteobacteria	Deltaproteobacteria	Myxococcales	Sandaracinaceae	Sandaracinus	no	no	no	no	yes	no	no	yes	no	no	yes	no	no	negative	no	no	negative	no	no	no	no	no	no	no	low	NA	NA	NA	NA	NA	NA	NA	NA	NA	NA	NA	NA	NA
OTU260	OTU_sparCC	Actinobacteria	Actinobacteria	Undefined	Undefined	Undefined	Undefined	yes	yes	yes	chr6_11635109,chr6_11637790,chr6_11637932	yes	no	no	no	no	no	no	yes	yes	no	no	no	no	negative	negative	yes	yes	yes	no	no	low	8808.528624	0.04184145	0.836829	group_2	1	3	1	1	0	0.022114451	0.022114451	0.022114451	no
OTU261	OTU_sparCC	Verrucomicrobia	Verrucomicrobia	Verrucomicrobiae	Verrucomicrobiales	Verrucomicrobia_subdivision_3	Pedosphaera	no	no	no	no	yes	no	no	no	no	no	no	no	yes	no	no	no	no	no	positive	yes	no	no	no	no	low	8786.005406	0.041734463	0.83468926	group_3	1	3	6	1	0	0.014458142	0.014458142	0.014458142	no
OTU265	OTU_sparCC	Bacteroidetes	Bacteroidetes	Cytophagia	Cytophagales	Cytophagaceae	Sporocytophaga	yes	yes	no	no	yes	no	no	no	no	no	yes	no	no	no	no	no	positive	no	no	yes	yes	no	no	no	low	8385.198057	0.039830585	0.7966117	group_1	1	2	3	1	0	0.00021544	0.00021544	0.00021544	no
OTU267	OTU	Actinobacteria	Actinobacteria	Acidimicrobiia	Acidimicrobiales	Undefined	Undefined	no	no	no	no	yes	no	no	no	yes	no	no	yes	no	no	positive	no	no	positive	no	no	no	no	no	no	low	NA	NA	NA	NA	NA	NA	NA	NA	NA	NA	NA	NA	NA
OTU270	OTU	Bacteroidetes	Bacteroidetes	Sphingobacteriia	Sphingobacteriales	Chitinophagaceae	Undefined	no	no	no	no	yes	no	no	yes	no	no	yes	no	no	negative	no	no	negative	no	no	no	no	no	no	no	low	NA	NA	NA	NA	NA	NA	NA	NA	NA	NA	NA	NA	NA
OTU271	OTU	Alphaproteobacteria	Proteobacteria	Alphaproteobacteria	Rhodospirillales	Rhodospirillaceae	Inquilinus	no	no	no	no	yes	no	no	no	yes	no	yes	yes	yes	no	positive	no	negative	positive	positive	no	no	no	no	no	low	NA	NA	NA	NA	NA	NA	NA	NA	NA	NA	NA	NA	NA
OTU272	OTU_sparCC	Chloroflexi	Chloroflexi	Chloroflexi	Chloroflexales	Chloroflexaceae	Roseiflexus	no	no	no	no	yes	no	no	no	no	no	no	no	yes	no	no	no	no	no	positive	yes	no	no	no	no	low	8394.63805	0.039875426	0.79750852	group_3	1	13	10	1	0	0.004411646	0.004411646	0.004411646	no
OTU278	OTU	Chloroflexi	Chloroflexi	Caldilineae	Caldilineales	Caldilineaceae	Caldilinea	no	no	no	no	yes	no	no	no	yes	no	no	yes	yes	no	negative	no	no	negative	negative	no	no	no	no	no	low	NA	NA	NA	NA	NA	NA	NA	NA	NA	NA	NA	NA	NA
OTU283	OTU	Deltaproteobacteria	Proteobacteria	Deltaproteobacteria	Desulfuromonadales	Geobacteraceae	Geobacter	no	no	no	no	yes	no	no	no	no	yes	no	no	yes	no	no	negative	no	no	negative	no	no	no	no	no	low	NA	NA	NA	NA	NA	NA	NA	NA	NA	NA	NA	NA	NA
OTU285	OTU	Chloroflexi	Chloroflexi	Chloroflexi	Chloroflexales	Chloroflexaceae	Roseiflexus	no	no	no	no	yes	no	no	no	yes	no	no	yes	no	no	positive	no	no	positive	no	no	no	no	no	no	low	NA	NA	NA	NA	NA	NA	NA	NA	NA	NA	NA	NA	NA
OTU291	OTU_sparCC	Actinobacteria	Actinobacteria	Undefined	Undefined	Undefined	Undefined	yes	yes	yes	chr4_19658359,chr4_19658453,chr4_19658708,chr7_12504804,chr7_12509490,chr7_12509535,chr7_12509544,chr7_12509546	yes	no	no	no	no	no	yes	yes	yes	no	no	no	positive	negative	negative	yes	yes	yes	no	no	low	7876.592187	0.037414653	0.74829306	group_2	1	3	1	1	0	0.022114451	0.022114451	0.022114451	no
OTU292	OTU_sparCC	Planctomycetes	Planctomycetes	Phycisphaerae	Undefined	Undefined	Undefined	yes	yes	no	no	yes	no	no	no	no	no	no	no	no	no	no	no	no	no	no	yes	yes	no	no	no	low	8000.466592	0.038003069	0.76006138	group_4	1	4	8	1	0	1.43E-05	1.43E-05	1.43E-05	no
OTU306	OTU	Bacteroidetes	Bacteroidetes	Bacteroidia	Bacteroidales	Bacteroidaceae	Bacteroides	yes	yes	yes	chr3_26845690,chr3_26846010,chr3_26846011,chr3_26846012,chr6_14941906,chr6_14942048,chr6_14942788	yes	yes	yes	no	no	yes	no	no	yes	no	no	negative	no	no	negative	no	no	no	no	no	low	NA	NA	NA	NA	NA	NA	NA	NA	NA	NA	NA	NA	NA
OTU308	OTU_sparCC	Deltaproteobacteria	Proteobacteria	Deltaproteobacteria	Myxococcales	Undefined	Undefined	no	no	no	no	yes	no	no	no	no	no	no	no	no	no	no	no	no	no	no	yes	no	no	no	no	low	7382.816799	0.035069167	0.70138334	group_1	2	7	5	2	0	1.87E-05	1.87E-05	1.87E-05	no
OTU317	OTU_sparCC	Deltaproteobacteria	Proteobacteria	Deltaproteobacteria	Myxococcales	Undefined	Undefined	no	no	no	no	yes	no	no	no	no	no	no	no	no	no	no	no	no	no	no	yes	no	no	no	no	low	7220.16072	0.034296533	0.68593066	group_1	2	7	5	2	0	1.87E-05	1.87E-05	1.87E-05	no
OTU324	OTU	Gammaproteobacteria	Proteobacteria	Gammaproteobacteria	Legionellales	Coxiellaceae	Aquicella	no	no	no	no	yes	no	no	no	no	yes	no	yes	yes	no	no	positive	no	negative	positive	no	no	no	no	no	low	NA	NA	NA	NA	NA	NA	NA	NA	NA	NA	NA	NA	NA
OTU328	OTU	Deltaproteobacteria	Proteobacteria	Deltaproteobacteria	Desulfobacterales	Nitrospinaceae	Candidatus_Entotheonella	yes	yes	no	no	yes	yes	no	no	yes	no	no	yes	no	no	negative	no	no	negative	no	no	no	no	no	no	low	NA	NA	NA	NA	NA	NA	NA	NA	NA	NA	NA	NA	NA
OTU329	OTU_sparCC	Gammaproteobacteria	Proteobacteria	Gammaproteobacteria	Pseudomonadales	Pseudomonadaceae	Pseudomonas	no	no	no	no	yes	no	no	no	no	no	no	no	no	no	no	no	no	no	no	yes	no	no	no	no	low	6714.971165	0.031896829	0.63793658	group_2	2	2	3	2	0	0.001482496	0.001482496	0.001482496	no
OTU334	OTU_sparCC	Bacteroidetes	Bacteroidetes	Sphingobacteriia	Sphingobacteriales	Chitinophagaceae	Lacibacter	no	no	no	no	yes	no	no	no	no	no	yes	yes	yes	no	no	no	positive	negative	positive	yes	no	no	no	no	low	6925.303647	0.032895931	0.65791862	group_1	6	5	2	6	105.1129928	0.011531843	0.011531843	0.011531843	no
OTU341	OTU	Deltaproteobacteria	Proteobacteria	Deltaproteobacteria	Myxococcales	Sandaracinaceae	Sandaracinus	no	no	no	no	yes	no	no	no	yes	no	no	yes	no	no	positive	no	no	positive	no	no	no	no	no	no	low	NA	NA	NA	NA	NA	NA	NA	NA	NA	NA	NA	NA	NA
OTU343	OTU_sparCC	Alphaproteobacteria	Proteobacteria	Alphaproteobacteria	Rhizobiales	Hyphomicrobiaceae	Devosia	no	no	no	no	yes	no	no	no	no	no	yes	yes	yes	no	no	no	negative	positive	positive	yes	no	no	no	no	low	6702.794165	0.031838987	0.63677974	group_1	6	5	2	6	6.066618567	0.00785626	0.00785626	0.00785626	no
OTU346	OTU	Deltaproteobacteria	Proteobacteria	Deltaproteobacteria	Myxococcales	Sandaracinaceae	Sandaracinus	no	no	no	no	yes	no	no	no	no	yes	yes	no	yes	no	no	negative	negative	no	negative	no	no	no	no	no	low	NA	NA	NA	NA	NA	NA	NA	NA	NA	NA	NA	NA	NA
OTU347	OTU	Undefined_Bacteria	Undefined	Undefined	Undefined	Undefined	Undefined	no	no	no	no	yes	no	no	yes	no	no	yes	no	no	positive	no	no	positive	no	no	no	no	no	no	no	low	NA	NA	NA	NA	NA	NA	NA	NA	NA	NA	NA	NA	NA
OTU348	OTU	Actinobacteria	Actinobacteria	Actinobacteria	Undefined	Pseudonocardiaceae	Undefined	no	no	no	no	yes	no	no	yes	no	no	yes	no	no	negative	no	no	negative	no	no	no	no	no	no	no	low	NA	NA	NA	NA	NA	NA	NA	NA	NA	NA	NA	NA	NA
OTU355	OTU_sparCC	Chloroflexi	Chloroflexi	Anaerolineae	Anaerolineales	Anaerolineaceae	Bellilinea	no	no	no	no	yes	no	no	no	no	no	no	yes	no	no	no	no	no	negative	no	yes	no	no	no	no	low	6445.540715	0.030617006	0.61234012	group_2	6	2	3	6	158.2372703	0.01021489	0.01021489	0.01021489	no
OTU388	OTU	Betaproteobacteria	Proteobacteria	Betaproteobacteria	Burkholderiales	Comamonadaceae	Undefined	no	no	no	no	yes	no	no	yes	no	no	yes	no	no	negative	no	no	negative	no	no	no	no	no	no	no	low	NA	NA	NA	NA	NA	NA	NA	NA	NA	NA	NA	NA	NA
OTU400	OTU_sparCC	Alphaproteobacteria	Proteobacteria	Alphaproteobacteria	Rhizobiales	Undefined	Undefined	yes	yes	yes	chr1_18808247,chr1_18828459,chr1_18832013	yes	no	no	no	no	no	yes	yes	yes	no	no	no	negative	positive	positive	yes	yes	yes	no	no	low	5639.366588	0.026787593	0.53575186	group_1	1	5	2	1	0	0.000950864	0.000950864	0.000950864	no
OTU412	OTU	Undefined_Bacteria	Undefined	Undefined	Undefined	Undefined	Undefined	no	no	no	no	yes	no	no	yes	no	yes	yes	no	yes	positive	no	positive	positive	no	positive	no	no	no	no	no	low	NA	NA	NA	NA	NA	NA	NA	NA	NA	NA	NA	NA	NA
OTU416	OTU_sparCC	Alphaproteobacteria	Proteobacteria	Alphaproteobacteria	Rhizobiales	Bradyrhizobiaceae	Bosea	yes	yes	no	no	yes	no	no	no	no	no	no	yes	yes	no	no	no	no	positive	positive	yes	yes	no	no	no	low	5326.213807	0.025300084	0.50600168	group_1	2	5	2	2	0	0.00325801	0.00325801	0.00325801	no
OTU428	OTU	Undefined_Bacteria	Undefined	Undefined	Undefined	Undefined	Undefined	yes	yes	yes	chr8_11362341,chr8_11362883,chr8_11369661,chr8_11370292,chr8_11371028,chr8_11371187	yes	yes	yes	no	yes	no	no	yes	no	no	negative	no	no	negative	no	no	no	no	no	no	low	NA	NA	NA	NA	NA	NA	NA	NA	NA	NA	NA	NA	NA
OTU434	OTU	Gemmatimonadetes	Gemmatimonadetes	Gemmatimonadetes	Gemmatimonadales	Gemmatimonadaceae	Gemmatimonas	no	no	no	no	yes	no	no	no	no	yes	no	yes	yes	no	no	positive	no	negative	positive	no	no	no	no	no	low	NA	NA	NA	NA	NA	NA	NA	NA	NA	NA	NA	NA	NA
OTU439	OTU_sparCC	Alphaproteobacteria	Proteobacteria	Alphaproteobacteria	Rhodospirillales	Acetobacteraceae	Craurococcus	yes	yes	yes	chr1_17597573,chr1_17598383,chr1_17600865,chr1_17601051,chr1_17614473	yes	no	no	no	no	no	no	yes	yes	no	no	no	no	positive	negative	yes	yes	yes	no	no	low	4987.00651	0.023688813	0.47377626	group_4	2	3	1	2	0	0.12844267	0.12844267	0.12844267	no
OTU466	OTU	Gammaproteobacteria	Proteobacteria	Gammaproteobacteria	Xanthomonadales	Xanthomonadaceae	Pseudoxanthomonas	no	no	no	no	yes	no	no	yes	no	yes	yes	yes	yes	positive	no	positive	positive	negative	positive	no	no	no	no	no	low	NA	NA	NA	NA	NA	NA	NA	NA	NA	NA	NA	NA	NA
OTU472	OTU	Undefined_Bacteria	Undefined	Undefined	Undefined	Undefined	Undefined	no	no	no	no	yes	no	no	no	yes	no	no	yes	yes	no	negative	no	no	negative	positive	no	no	no	no	no	low	NA	NA	NA	NA	NA	NA	NA	NA	NA	NA	NA	NA	NA
OTU495	OTU	Gammaproteobacteria	Proteobacteria	Gammaproteobacteria	Xanthomonadales	Xanthomonadaceae	Thermomonas	no	no	no	no	yes	no	no	no	yes	no	no	yes	no	no	negative	no	no	negative	no	no	no	no	no	no	low	NA	NA	NA	NA	NA	NA	NA	NA	NA	NA	NA	NA	NA
OTU529	OTU	Actinobacteria	Actinobacteria	Acidimicrobiia	Acidimicrobiales	Undefined	Undefined	yes	yes	no	no	yes	yes	no	no	yes	yes	no	yes	yes	no	positive	positive	no	positive	positive	no	no	no	no	no	low	NA	NA	NA	NA	NA	NA	NA	NA	NA	NA	NA	NA	NA
OTU532	OTU_sparCC	Alphaproteobacteria	Proteobacteria	Alphaproteobacteria	Sphingomonadales	Undefined	Undefined	yes	yes	yes	chr1_9219147,chr1_9219150,chr1_9219153,chr1_9219192,chr1_9219358,chr1_9219388,chr1_9219390	yes	yes	yes	no	yes	no	yes	yes	yes	no	positive	no	negative	positive	positive	yes	yes	yes	no	no	low	4111.15339	0.019528417	0.39056834	group_1	1	5	2	1	0	0.000508277	0.000508277	0.000508277	no
OTU555	OTU	Deltaproteobacteria	Proteobacteria	Deltaproteobacteria	Myxococcales	Polyangiaceae	Undefined	no	no	no	no	yes	no	no	yes	yes	yes	yes	yes	yes	negative	positive	negative	negative	positive	negative	no	no	no	no	no	low	NA	NA	NA	NA	NA	NA	NA	NA	NA	NA	NA	NA	NA
OTU559	OTU	Gammaproteobacteria	Proteobacteria	Gammaproteobacteria	Xanthomonadales	Xanthomonadaceae	Pseudoxanthomonas	no	no	no	no	yes	no	no	yes	no	no	yes	yes	no	positive	no	no	positive	positive	no	no	no	no	no	no	low	NA	NA	NA	NA	NA	NA	NA	NA	NA	NA	NA	NA	NA
OTU562	OTU	Undefined_Bacteria	Undefined	Undefined	Undefined	Undefined	Undefined	no	no	no	no	yes	no	no	no	yes	no	no	yes	no	no	positive	no	no	positive	no	no	no	no	no	no	low	NA	NA	NA	NA	NA	NA	NA	NA	NA	NA	NA	NA	NA
OTU563	OTU	Undefined_Bacteria	Undefined	Undefined	Undefined	Undefined	Undefined	no	no	no	no	yes	no	no	no	yes	no	no	yes	no	no	negative	no	no	negative	no	no	no	no	no	no	low	NA	NA	NA	NA	NA	NA	NA	NA	NA	NA	NA	NA	NA
OTU572	OTU	Betaproteobacteria	Proteobacteria	Betaproteobacteria	Burkholderiales	Oxalobacteraceae	Undefined	no	no	no	no	yes	no	no	no	no	yes	no	no	yes	no	no	positive	no	no	positive	no	no	no	no	no	low	NA	NA	NA	NA	NA	NA	NA	NA	NA	NA	NA	NA	NA
OTU585	OTU	Undefined_Bacteria	Undefined	Undefined	Undefined	Undefined	Undefined	no	no	no	no	yes	no	no	no	yes	no	no	yes	no	no	negative	no	no	negative	no	no	no	no	no	no	low	NA	NA	NA	NA	NA	NA	NA	NA	NA	NA	NA	NA	NA
OTU587	OTU	Planctomycetes	Planctomycetes	Undefined	Undefined	Unknown	Unknown	no	no	no	no	yes	no	no	no	yes	no	no	yes	no	no	negative	no	no	negative	no	no	no	no	no	no	low	NA	NA	NA	NA	NA	NA	NA	NA	NA	NA	NA	NA	NA
OTU590	OTU	Deltaproteobacteria	Proteobacteria	Deltaproteobacteria	Myxococcales	Polyangiaceae	Undefined	no	no	no	no	yes	no	no	yes	no	yes	yes	no	yes	negative	no	negative	negative	no	negative	no	no	no	no	no	low	NA	NA	NA	NA	NA	NA	NA	NA	NA	NA	NA	NA	NA
OTU596	OTU	Deltaproteobacteria	Proteobacteria	Deltaproteobacteria	Myxococcales	Undefined	Undefined	no	no	no	no	yes	no	no	yes	no	no	yes	no	no	negative	no	no	negative	no	no	no	no	no	no	no	low	NA	NA	NA	NA	NA	NA	NA	NA	NA	NA	NA	NA	NA
OTU629	OTU	Deltaproteobacteria	Proteobacteria	Deltaproteobacteria	Undefined	Undefined	Undefined	no	no	no	no	yes	no	no	no	no	yes	no	no	yes	no	no	negative	no	no	negative	no	no	no	no	no	low	NA	NA	NA	NA	NA	NA	NA	NA	NA	NA	NA	NA	NA
OTU645	OTU	Armatimonadetes	Armatimonadetes	Chthonomonadetes	Chthonomonadales	Chthonomonadaceae	Chthonomonas	yes	yes	no	no	yes	yes	no	no	no	yes	no	no	yes	no	no	negative	no	no	negative	no	no	no	no	no	low	NA	NA	NA	NA	NA	NA	NA	NA	NA	NA	NA	NA	NA
OTU646	OTU	Bacteroidetes	Bacteroidetes	Sphingobacteriia	Sphingobacteriales	Sphingobacteriaceae	Undefined	no	no	no	no	yes	no	no	no	yes	no	yes	yes	no	no	positive	no	negative	positive	no	no	no	no	no	no	low	NA	NA	NA	NA	NA	NA	NA	NA	NA	NA	NA	NA	NA
OTU659	OTU	Undefined_Bacteria	Undefined	Undefined	Undefined	Undefined	Undefined	no	no	no	no	yes	no	no	no	yes	no	no	yes	no	no	positive	no	no	positive	no	no	no	no	no	no	low	NA	NA	NA	NA	NA	NA	NA	NA	NA	NA	NA	NA	NA
OTU660	OTU	Alphaproteobacteria	Proteobacteria	Alphaproteobacteria	Rhodospirillales	Rhodospirillaceae	Dongia	no	no	no	no	yes	no	no	no	no	yes	yes	no	yes	no	no	negative	negative	no	negative	no	no	no	no	no	low	NA	NA	NA	NA	NA	NA	NA	NA	NA	NA	NA	NA	NA
OTU679	OTU	Deltaproteobacteria	Proteobacteria	Deltaproteobacteria	Myxococcales	Haliangiaceae	Haliangium	no	no	no	no	yes	no	no	no	yes	no	no	yes	no	no	positive	no	no	positive	no	no	no	no	no	no	low	NA	NA	NA	NA	NA	NA	NA	NA	NA	NA	NA	NA	NA
OTU684	OTU	Deltaproteobacteria	Proteobacteria	Deltaproteobacteria	Myxococcales	Polyangiaceae	Sorangium	no	no	no	no	yes	no	no	yes	no	no	yes	no	no	negative	no	no	negative	no	no	no	no	no	no	no	low	NA	NA	NA	NA	NA	NA	NA	NA	NA	NA	NA	NA	NA
OTU694	OTU	Firmicutes	Firmicutes	Erysipelotrichi	Erysipelotrichales	Erysipelotrichaceae	Asteroleplasma	yes	yes	no	no	yes	yes	no	no	no	yes	yes	no	yes	no	no	positive	positive	no	positive	no	no	no	no	no	high	NA	NA	NA	NA	NA	NA	NA	NA	NA	NA	NA	NA	NA
OTU700	OTU	Elusimicrobia	Elusimicrobia	Elusimicrobia	Elusimicrobiales	Elusimicrobiaceae	Elusimicrobium	no	no	no	no	yes	no	no	no	no	yes	no	no	yes	no	no	positive	no	no	positive	no	no	no	no	no	low	NA	NA	NA	NA	NA	NA	NA	NA	NA	NA	NA	NA	NA
OTU708	OTU	Undefined_Bacteria	Undefined	Undefined	Undefined	Undefined	Undefined	no	no	no	no	yes	no	no	yes	no	no	yes	no	no	negative	no	no	negative	no	no	no	no	no	no	no	low	NA	NA	NA	NA	NA	NA	NA	NA	NA	NA	NA	NA	NA
OTU714	OTU	Deltaproteobacteria	Proteobacteria	Deltaproteobacteria	Myxococcales	Polyangiaceae	Byssovorax	yes	yes	no	no	yes	yes	no	yes	no	no	yes	no	yes	negative	no	no	negative	no	negative	no	no	no	no	no	low	NA	NA	NA	NA	NA	NA	NA	NA	NA	NA	NA	NA	NA
OTU721	OTU	Betaproteobacteria	Proteobacteria	Betaproteobacteria	Burkholderiales	Burkholderiaceae	Burkholderia	no	no	no	no	yes	no	no	no	yes	no	no	yes	yes	no	negative	no	no	negative	positive	no	no	no	no	no	low	NA	NA	NA	NA	NA	NA	NA	NA	NA	NA	NA	NA	NA
OTU723	OTU	Deltaproteobacteria	Proteobacteria	Deltaproteobacteria	Myxococcales	Sandaracinaceae	Sandaracinus	no	no	no	no	yes	no	no	no	no	yes	no	no	yes	no	no	negative	no	no	negative	no	no	no	no	no	low	NA	NA	NA	NA	NA	NA	NA	NA	NA	NA	NA	NA	NA
OTU729	OTU	Alphaproteobacteria	Proteobacteria	Alphaproteobacteria	Sphingomonadales	Undefined	Undefined	yes	yes	yes	chr2_12832807,chr2_12832826,chr2_12832834,chr2_12832885,chr2_12832905,chr2_12832943,chr2_12833008,chr2_12833174,chr2_12833203,chr2_12833220,chr2_12833231,chr2_12833367,chr2_12833394,chr2_12833410,chr2_12833435,chr2_12833472,chr2_12833970,chr2_12834571	yes	yes	yes	no	yes	no	yes	yes	yes	no	positive	no	negative	positive	negative	no	no	no	no	no	low	NA	NA	NA	NA	NA	NA	NA	NA	NA	NA	NA	NA	NA
OTU741	OTU	Planctomycetes	Planctomycetes	Phycisphaerae	Phycisphaerales	Phycisphaeraceae	Phycisphaera	no	no	no	no	yes	no	no	yes	no	no	yes	no	no	positive	no	no	positive	no	no	no	no	no	no	no	low	NA	NA	NA	NA	NA	NA	NA	NA	NA	NA	NA	NA	NA
OTU748	OTU	Gammaproteobacteria	Proteobacteria	Gammaproteobacteria	Chromatiales	Ectothiorhodospiraceae	Acidiferrobacter	no	no	no	no	yes	no	no	no	no	yes	no	no	yes	no	no	negative	no	no	negative	no	no	no	no	no	low	NA	NA	NA	NA	NA	NA	NA	NA	NA	NA	NA	NA	NA
OTU753	OTU	Bacteroidetes	Bacteroidetes	Flavobacteria	Flavobacteriales	Flavobacteriaceae	Chryseobacterium	no	no	no	no	yes	no	no	no	no	yes	no	no	yes	no	no	positive	no	no	positive	no	no	no	no	no	low	NA	NA	NA	NA	NA	NA	NA	NA	NA	NA	NA	NA	NA
OTU762	OTU	Gemmatimonadetes	Gemmatimonadetes	Gemmatimonadetes	Gemmatimonadales	Gemmatimonadaceae	Gemmatimonas	yes	yes	no	no	yes	yes	no	no	yes	no	no	yes	no	no	positive	no	no	positive	no	no	no	no	no	no	low	NA	NA	NA	NA	NA	NA	NA	NA	NA	NA	NA	NA	NA
OTU784	OTU	Alphaproteobacteria	Proteobacteria	Alphaproteobacteria	Rhizobiales	Rhizobiaceae	Undefined	no	no	no	no	yes	no	no	no	no	yes	no	yes	yes	no	no	positive	no	positive	positive	no	no	no	no	no	low	NA	NA	NA	NA	NA	NA	NA	NA	NA	NA	NA	NA	NA
OTU827	OTU	Firmicutes	Firmicutes	Erysipelotrichi	Erysipelotrichales	Erysipelotrichaceae	Asteroleplasma	yes	yes	yes	chr1_27819186,chr1_27820894,chr1_27820902,chr1_27822709,chr1_27822918,chr2_23050565,chr2_23050639,chr2_23053510,chr2_23054756,chr2_23061948,chr2_23086207,chr2_23086957,chr2_23087513,chr2_23111524,chr2_33513086,chr2_33518749,chr2_33519347,chr2_33523176,chr2_33539203,chr2_33569432,chr2_33569589,chr2_33570960,chr2_33571031,chr2_33571962,chr2_33573682,chr2_33576473,chr2_33586774,chr2_33586803,chr2_33…	yes	yes	yes	yes	no	no	yes	no	yes	positive	no	no	positive	no	positive	no	no	no	no	no	high	NA	NA	NA	NA	NA	NA	NA	NA	NA	NA	NA	NA	NA
OTU831	OTU	Deltaproteobacteria	Proteobacteria	Deltaproteobacteria	Myxococcales	Polyangiaceae	Undefined	yes	yes	no	no	yes	yes	no	no	no	yes	no	no	yes	no	no	negative	no	no	negative	no	no	no	no	no	low	NA	NA	NA	NA	NA	NA	NA	NA	NA	NA	NA	NA	NA
OTU840	OTU	Deltaproteobacteria	Proteobacteria	Deltaproteobacteria	Desulfovibrionales	Desulfovibrionaceae	Desulfovibrio	no	no	no	no	yes	no	no	no	yes	no	no	yes	no	no	negative	no	no	negative	no	no	no	no	no	no	low	NA	NA	NA	NA	NA	NA	NA	NA	NA	NA	NA	NA	NA
OTU861	OTU	Armatimonadetes	Armatimonadetes	Armatimonadia	Armatimonadales	Armatimonadaceae	Armatimonas	no	no	no	no	yes	no	no	no	yes	yes	no	yes	yes	no	negative	positive	no	negative	positive	no	no	no	no	no	low	NA	NA	NA	NA	NA	NA	NA	NA	NA	NA	NA	NA	NA
OTU870	OTU	Firmicutes	Firmicutes	Erysipelotrichi	Erysipelotrichales	Erysipelotrichaceae	Asteroleplasma	no	no	no	no	yes	no	no	no	no	yes	no	no	yes	no	no	positive	no	no	positive	no	no	no	no	no	high	NA	NA	NA	NA	NA	NA	NA	NA	NA	NA	NA	NA	NA
OTU875	OTU	Undefined_Bacteria	Undefined	Undefined	Undefined	Undefined	Undefined	no	no	no	no	yes	no	no	yes	no	yes	yes	no	yes	positive	no	positive	positive	no	positive	no	no	no	no	no	low	NA	NA	NA	NA	NA	NA	NA	NA	NA	NA	NA	NA	NA
OTU886	OTU	Actinobacteria	Actinobacteria	Undefined	Undefined	Pseudonocardiaceae	Undefined	no	no	no	no	yes	no	no	no	no	yes	no	no	yes	no	no	negative	no	no	negative	no	no	no	no	no	low	NA	NA	NA	NA	NA	NA	NA	NA	NA	NA	NA	NA	NA
OTU892	OTU	Undefined_Bacteria	Undefined	Undefined	Undefined	Undefined	Undefined	no	no	no	no	yes	no	no	yes	no	no	yes	no	no	negative	no	no	negative	no	no	no	no	no	no	no	low	NA	NA	NA	NA	NA	NA	NA	NA	NA	NA	NA	NA	NA
OTU893	OTU	Gammaproteobacteria	Proteobacteria	Gammaproteobacteria	Xanthomonadales	Xanthomonadaceae	Thermomonas	no	no	no	no	yes	no	no	yes	no	no	yes	no	no	positive	no	no	positive	no	no	no	no	no	no	no	low	NA	NA	NA	NA	NA	NA	NA	NA	NA	NA	NA	NA	NA
OTU897	OTU	Betaproteobacteria	Proteobacteria	Betaproteobacteria	Burkholderiales	Alcaligenaceae	Achromobacter	no	no	no	no	yes	no	no	no	yes	no	no	yes	no	no	negative	no	no	negative	no	no	no	no	no	no	low	NA	NA	NA	NA	NA	NA	NA	NA	NA	NA	NA	NA	NA
OTU899	OTU	Alphaproteobacteria	Proteobacteria	Alphaproteobacteria	Caulobacterales	Caulobacteraceae	Undefined	no	no	no	no	yes	no	no	yes	no	no	yes	no	no	negative	no	no	negative	no	no	no	no	no	no	no	low	NA	NA	NA	NA	NA	NA	NA	NA	NA	NA	NA	NA	NA
chr1_11407583	SNP	chr1	chr1	NA	NA	NA	NA	NA	NA	NA	NA	NA	NA	NA	NA	NA	NA	NA	NA	NA	NA	NA	NA	NA	NA	NA	NA	NA	NA	NA	NA	NA	NA	NA	NA	NA	NA	NA	NA	NA	NA	NA	NA	NA	NA
chr1_11408382	SNP	chr1	chr1	NA	NA	NA	NA	NA	NA	NA	NA	NA	NA	NA	NA	NA	NA	NA	NA	NA	NA	NA	NA	NA	NA	NA	NA	NA	NA	NA	NA	NA	NA	NA	NA	NA	NA	NA	NA	NA	NA	NA	NA	NA	NA
chr1_11408427	SNP	chr1	chr1	NA	NA	NA	NA	NA	NA	NA	NA	NA	NA	NA	NA	NA	NA	NA	NA	NA	NA	NA	NA	NA	NA	NA	NA	NA	NA	NA	NA	NA	NA	NA	NA	NA	NA	NA	NA	NA	NA	NA	NA	NA	NA
chr1_11412439	SNP	chr1	chr1	NA	NA	NA	NA	NA	NA	NA	NA	NA	NA	NA	NA	NA	NA	NA	NA	NA	NA	NA	NA	NA	NA	NA	NA	NA	NA	NA	NA	NA	NA	NA	NA	NA	NA	NA	NA	NA	NA	NA	NA	NA	NA
chr1_11412950	SNP	chr1	chr1	NA	NA	NA	NA	NA	NA	NA	NA	NA	NA	NA	NA	NA	NA	NA	NA	NA	NA	NA	NA	NA	NA	NA	NA	NA	NA	NA	NA	NA	NA	NA	NA	NA	NA	NA	NA	NA	NA	NA	NA	NA	NA
chr1_11413868	SNP	chr1	chr1	NA	NA	NA	NA	NA	NA	NA	NA	NA	NA	NA	NA	NA	NA	NA	NA	NA	NA	NA	NA	NA	NA	NA	NA	NA	NA	NA	NA	NA	NA	NA	NA	NA	NA	NA	NA	NA	NA	NA	NA	NA	NA
chr1_11414820	SNP	chr1	chr1	NA	NA	NA	NA	NA	NA	NA	NA	NA	NA	NA	NA	NA	NA	NA	NA	NA	NA	NA	NA	NA	NA	NA	NA	NA	NA	NA	NA	NA	NA	NA	NA	NA	NA	NA	NA	NA	NA	NA	NA	NA	NA
chr1_11419132	SNP	chr1	chr1	NA	NA	NA	NA	NA	NA	NA	NA	NA	NA	NA	NA	NA	NA	NA	NA	NA	NA	NA	NA	NA	NA	NA	NA	NA	NA	NA	NA	NA	NA	NA	NA	NA	NA	NA	NA	NA	NA	NA	NA	NA	NA
chr1_11838653	SNP	chr1	chr1	NA	NA	NA	NA	NA	NA	NA	NA	NA	NA	NA	NA	NA	NA	NA	NA	NA	NA	NA	NA	NA	NA	NA	NA	NA	NA	NA	NA	NA	NA	NA	NA	NA	NA	NA	NA	NA	NA	NA	NA	NA	NA
chr1_11840202	SNP	chr1	chr1	NA	NA	NA	NA	NA	NA	NA	NA	NA	NA	NA	NA	NA	NA	NA	NA	NA	NA	NA	NA	NA	NA	NA	NA	NA	NA	NA	NA	NA	NA	NA	NA	NA	NA	NA	NA	NA	NA	NA	NA	NA	NA
chr1_11840811	SNP	chr1	chr1	NA	NA	NA	NA	NA	NA	NA	NA	NA	NA	NA	NA	NA	NA	NA	NA	NA	NA	NA	NA	NA	NA	NA	NA	NA	NA	NA	NA	NA	NA	NA	NA	NA	NA	NA	NA	NA	NA	NA	NA	NA	NA
chr1_11841033	SNP	chr1	chr1	NA	NA	NA	NA	NA	NA	NA	NA	NA	NA	NA	NA	NA	NA	NA	NA	NA	NA	NA	NA	NA	NA	NA	NA	NA	NA	NA	NA	NA	NA	NA	NA	NA	NA	NA	NA	NA	NA	NA	NA	NA	NA
chr1_11841627	SNP	chr1	chr1	NA	NA	NA	NA	NA	NA	NA	NA	NA	NA	NA	NA	NA	NA	NA	NA	NA	NA	NA	NA	NA	NA	NA	NA	NA	NA	NA	NA	NA	NA	NA	NA	NA	NA	NA	NA	NA	NA	NA	NA	NA	NA
chr1_11841937	SNP	chr1	chr1	NA	NA	NA	NA	NA	NA	NA	NA	NA	NA	NA	NA	NA	NA	NA	NA	NA	NA	NA	NA	NA	NA	NA	NA	NA	NA	NA	NA	NA	NA	NA	NA	NA	NA	NA	NA	NA	NA	NA	NA	NA	NA
chr1_11844079	SNP	chr1	chr1	NA	NA	NA	NA	NA	NA	NA	NA	NA	NA	NA	NA	NA	NA	NA	NA	NA	NA	NA	NA	NA	NA	NA	NA	NA	NA	NA	NA	NA	NA	NA	NA	NA	NA	NA	NA	NA	NA	NA	NA	NA	NA
chr1_145476	SNP	chr1	chr1	NA	NA	NA	NA	NA	NA	NA	NA	NA	NA	NA	NA	NA	NA	NA	NA	NA	NA	NA	NA	NA	NA	NA	NA	NA	NA	NA	NA	NA	NA	NA	NA	NA	NA	NA	NA	NA	NA	NA	NA	NA	NA
chr1_147182	SNP	chr1	chr1	NA	NA	NA	NA	NA	NA	NA	NA	NA	NA	NA	NA	NA	NA	NA	NA	NA	NA	NA	NA	NA	NA	NA	NA	NA	NA	NA	NA	NA	NA	NA	NA	NA	NA	NA	NA	NA	NA	NA	NA	NA	NA
chr1_171603	SNP	chr1	chr1	NA	NA	NA	NA	NA	NA	NA	NA	NA	NA	NA	NA	NA	NA	NA	NA	NA	NA	NA	NA	NA	NA	NA	NA	NA	NA	NA	NA	NA	NA	NA	NA	NA	NA	NA	NA	NA	NA	NA	NA	NA	NA
chr1_17295157	SNP	chr1	chr1	NA	NA	NA	NA	NA	NA	NA	NA	NA	NA	NA	NA	NA	NA	NA	NA	NA	NA	NA	NA	NA	NA	NA	NA	NA	NA	NA	NA	NA	NA	NA	NA	NA	NA	NA	NA	NA	NA	NA	NA	NA	NA
chr1_17298067	SNP	chr1	chr1	NA	NA	NA	NA	NA	NA	NA	NA	NA	NA	NA	NA	NA	NA	NA	NA	NA	NA	NA	NA	NA	NA	NA	NA	NA	NA	NA	NA	NA	NA	NA	NA	NA	NA	NA	NA	NA	NA	NA	NA	NA	NA
chr1_17300733	SNP	chr1	chr1	NA	NA	NA	NA	NA	NA	NA	NA	NA	NA	NA	NA	NA	NA	NA	NA	NA	NA	NA	NA	NA	NA	NA	NA	NA	NA	NA	NA	NA	NA	NA	NA	NA	NA	NA	NA	NA	NA	NA	NA	NA	NA
chr1_17301521	SNP	chr1	chr1	NA	NA	NA	NA	NA	NA	NA	NA	NA	NA	NA	NA	NA	NA	NA	NA	NA	NA	NA	NA	NA	NA	NA	NA	NA	NA	NA	NA	NA	NA	NA	NA	NA	NA	NA	NA	NA	NA	NA	NA	NA	NA
chr1_17311579	SNP	chr1	chr1	NA	NA	NA	NA	NA	NA	NA	NA	NA	NA	NA	NA	NA	NA	NA	NA	NA	NA	NA	NA	NA	NA	NA	NA	NA	NA	NA	NA	NA	NA	NA	NA	NA	NA	NA	NA	NA	NA	NA	NA	NA	NA
chr1_17311586	SNP	chr1	chr1	NA	NA	NA	NA	NA	NA	NA	NA	NA	NA	NA	NA	NA	NA	NA	NA	NA	NA	NA	NA	NA	NA	NA	NA	NA	NA	NA	NA	NA	NA	NA	NA	NA	NA	NA	NA	NA	NA	NA	NA	NA	NA
chr1_17311600	SNP	chr1	chr1	NA	NA	NA	NA	NA	NA	NA	NA	NA	NA	NA	NA	NA	NA	NA	NA	NA	NA	NA	NA	NA	NA	NA	NA	NA	NA	NA	NA	NA	NA	NA	NA	NA	NA	NA	NA	NA	NA	NA	NA	NA	NA
chr1_17311620	SNP	chr1	chr1	NA	NA	NA	NA	NA	NA	NA	NA	NA	NA	NA	NA	NA	NA	NA	NA	NA	NA	NA	NA	NA	NA	NA	NA	NA	NA	NA	NA	NA	NA	NA	NA	NA	NA	NA	NA	NA	NA	NA	NA	NA	NA
chr1_17597573	SNP	chr1	chr1	NA	NA	NA	NA	NA	NA	NA	NA	NA	NA	NA	NA	NA	NA	NA	NA	NA	NA	NA	NA	NA	NA	NA	NA	NA	NA	NA	NA	NA	NA	NA	NA	NA	NA	NA	NA	NA	NA	NA	NA	NA	NA
chr1_17598383	SNP	chr1	chr1	NA	NA	NA	NA	NA	NA	NA	NA	NA	NA	NA	NA	NA	NA	NA	NA	NA	NA	NA	NA	NA	NA	NA	NA	NA	NA	NA	NA	NA	NA	NA	NA	NA	NA	NA	NA	NA	NA	NA	NA	NA	NA
chr1_17600865	SNP	chr1	chr1	NA	NA	NA	NA	NA	NA	NA	NA	NA	NA	NA	NA	NA	NA	NA	NA	NA	NA	NA	NA	NA	NA	NA	NA	NA	NA	NA	NA	NA	NA	NA	NA	NA	NA	NA	NA	NA	NA	NA	NA	NA	NA
chr1_17601051	SNP	chr1	chr1	NA	NA	NA	NA	NA	NA	NA	NA	NA	NA	NA	NA	NA	NA	NA	NA	NA	NA	NA	NA	NA	NA	NA	NA	NA	NA	NA	NA	NA	NA	NA	NA	NA	NA	NA	NA	NA	NA	NA	NA	NA	NA
chr1_17614473	SNP	chr1	chr1	NA	NA	NA	NA	NA	NA	NA	NA	NA	NA	NA	NA	NA	NA	NA	NA	NA	NA	NA	NA	NA	NA	NA	NA	NA	NA	NA	NA	NA	NA	NA	NA	NA	NA	NA	NA	NA	NA	NA	NA	NA	NA
chr1_181500	SNP	chr1	chr1	NA	NA	NA	NA	NA	NA	NA	NA	NA	NA	NA	NA	NA	NA	NA	NA	NA	NA	NA	NA	NA	NA	NA	NA	NA	NA	NA	NA	NA	NA	NA	NA	NA	NA	NA	NA	NA	NA	NA	NA	NA	NA
chr1_18808247	SNP	chr1	chr1	NA	NA	NA	NA	NA	NA	NA	NA	NA	NA	NA	NA	NA	NA	NA	NA	NA	NA	NA	NA	NA	NA	NA	NA	NA	NA	NA	NA	NA	NA	NA	NA	NA	NA	NA	NA	NA	NA	NA	NA	NA	NA
chr1_18828459	SNP	chr1	chr1	NA	NA	NA	NA	NA	NA	NA	NA	NA	NA	NA	NA	NA	NA	NA	NA	NA	NA	NA	NA	NA	NA	NA	NA	NA	NA	NA	NA	NA	NA	NA	NA	NA	NA	NA	NA	NA	NA	NA	NA	NA	NA
chr1_18832013	SNP	chr1	chr1	NA	NA	NA	NA	NA	NA	NA	NA	NA	NA	NA	NA	NA	NA	NA	NA	NA	NA	NA	NA	NA	NA	NA	NA	NA	NA	NA	NA	NA	NA	NA	NA	NA	NA	NA	NA	NA	NA	NA	NA	NA	NA
chr1_27819186	SNP	chr1	chr1	NA	NA	NA	NA	NA	NA	NA	NA	NA	NA	NA	NA	NA	NA	NA	NA	NA	NA	NA	NA	NA	NA	NA	NA	NA	NA	NA	NA	NA	NA	NA	NA	NA	NA	NA	NA	NA	NA	NA	NA	NA	NA
chr1_27820894	SNP	chr1	chr1	NA	NA	NA	NA	NA	NA	NA	NA	NA	NA	NA	NA	NA	NA	NA	NA	NA	NA	NA	NA	NA	NA	NA	NA	NA	NA	NA	NA	NA	NA	NA	NA	NA	NA	NA	NA	NA	NA	NA	NA	NA	NA
chr1_27820902	SNP	chr1	chr1	NA	NA	NA	NA	NA	NA	NA	NA	NA	NA	NA	NA	NA	NA	NA	NA	NA	NA	NA	NA	NA	NA	NA	NA	NA	NA	NA	NA	NA	NA	NA	NA	NA	NA	NA	NA	NA	NA	NA	NA	NA	NA
chr1_27822709	SNP	chr1	chr1	NA	NA	NA	NA	NA	NA	NA	NA	NA	NA	NA	NA	NA	NA	NA	NA	NA	NA	NA	NA	NA	NA	NA	NA	NA	NA	NA	NA	NA	NA	NA	NA	NA	NA	NA	NA	NA	NA	NA	NA	NA	NA
chr1_27822918	SNP	chr1	chr1	NA	NA	NA	NA	NA	NA	NA	NA	NA	NA	NA	NA	NA	NA	NA	NA	NA	NA	NA	NA	NA	NA	NA	NA	NA	NA	NA	NA	NA	NA	NA	NA	NA	NA	NA	NA	NA	NA	NA	NA	NA	NA
chr1_32148847	SNP	chr1	chr1	NA	NA	NA	NA	NA	NA	NA	NA	NA	NA	NA	NA	NA	NA	NA	NA	NA	NA	NA	NA	NA	NA	NA	NA	NA	NA	NA	NA	NA	NA	NA	NA	NA	NA	NA	NA	NA	NA	NA	NA	NA	NA
chr1_32148873	SNP	chr1	chr1	NA	NA	NA	NA	NA	NA	NA	NA	NA	NA	NA	NA	NA	NA	NA	NA	NA	NA	NA	NA	NA	NA	NA	NA	NA	NA	NA	NA	NA	NA	NA	NA	NA	NA	NA	NA	NA	NA	NA	NA	NA	NA
chr1_32156221	SNP	chr1	chr1	NA	NA	NA	NA	NA	NA	NA	NA	NA	NA	NA	NA	NA	NA	NA	NA	NA	NA	NA	NA	NA	NA	NA	NA	NA	NA	NA	NA	NA	NA	NA	NA	NA	NA	NA	NA	NA	NA	NA	NA	NA	NA
chr1_39824401	SNP	chr1	chr1	NA	NA	NA	NA	NA	NA	NA	NA	NA	NA	NA	NA	NA	NA	NA	NA	NA	NA	NA	NA	NA	NA	NA	NA	NA	NA	NA	NA	NA	NA	NA	NA	NA	NA	NA	NA	NA	NA	NA	NA	NA	NA
chr1_39825875	SNP	chr1	chr1	NA	NA	NA	NA	NA	NA	NA	NA	NA	NA	NA	NA	NA	NA	NA	NA	NA	NA	NA	NA	NA	NA	NA	NA	NA	NA	NA	NA	NA	NA	NA	NA	NA	NA	NA	NA	NA	NA	NA	NA	NA	NA
chr1_39825920	SNP	chr1	chr1	NA	NA	NA	NA	NA	NA	NA	NA	NA	NA	NA	NA	NA	NA	NA	NA	NA	NA	NA	NA	NA	NA	NA	NA	NA	NA	NA	NA	NA	NA	NA	NA	NA	NA	NA	NA	NA	NA	NA	NA	NA	NA
chr1_39825930	SNP	chr1	chr1	NA	NA	NA	NA	NA	NA	NA	NA	NA	NA	NA	NA	NA	NA	NA	NA	NA	NA	NA	NA	NA	NA	NA	NA	NA	NA	NA	NA	NA	NA	NA	NA	NA	NA	NA	NA	NA	NA	NA	NA	NA	NA
chr1_39825939	SNP	chr1	chr1	NA	NA	NA	NA	NA	NA	NA	NA	NA	NA	NA	NA	NA	NA	NA	NA	NA	NA	NA	NA	NA	NA	NA	NA	NA	NA	NA	NA	NA	NA	NA	NA	NA	NA	NA	NA	NA	NA	NA	NA	NA	NA
chr1_39827582	SNP	chr1	chr1	NA	NA	NA	NA	NA	NA	NA	NA	NA	NA	NA	NA	NA	NA	NA	NA	NA	NA	NA	NA	NA	NA	NA	NA	NA	NA	NA	NA	NA	NA	NA	NA	NA	NA	NA	NA	NA	NA	NA	NA	NA	NA
chr1_39827634	SNP	chr1	chr1	NA	NA	NA	NA	NA	NA	NA	NA	NA	NA	NA	NA	NA	NA	NA	NA	NA	NA	NA	NA	NA	NA	NA	NA	NA	NA	NA	NA	NA	NA	NA	NA	NA	NA	NA	NA	NA	NA	NA	NA	NA	NA
chr1_39827666	SNP	chr1	chr1	NA	NA	NA	NA	NA	NA	NA	NA	NA	NA	NA	NA	NA	NA	NA	NA	NA	NA	NA	NA	NA	NA	NA	NA	NA	NA	NA	NA	NA	NA	NA	NA	NA	NA	NA	NA	NA	NA	NA	NA	NA	NA
chr1_39827695	SNP	chr1	chr1	NA	NA	NA	NA	NA	NA	NA	NA	NA	NA	NA	NA	NA	NA	NA	NA	NA	NA	NA	NA	NA	NA	NA	NA	NA	NA	NA	NA	NA	NA	NA	NA	NA	NA	NA	NA	NA	NA	NA	NA	NA	NA
chr1_39827809	SNP	chr1	chr1	NA	NA	NA	NA	NA	NA	NA	NA	NA	NA	NA	NA	NA	NA	NA	NA	NA	NA	NA	NA	NA	NA	NA	NA	NA	NA	NA	NA	NA	NA	NA	NA	NA	NA	NA	NA	NA	NA	NA	NA	NA	NA
chr1_9219147	SNP	chr1	chr1	NA	NA	NA	NA	NA	NA	NA	NA	NA	NA	NA	NA	NA	NA	NA	NA	NA	NA	NA	NA	NA	NA	NA	NA	NA	NA	NA	NA	NA	NA	NA	NA	NA	NA	NA	NA	NA	NA	NA	NA	NA	NA
chr1_9219150	SNP	chr1	chr1	NA	NA	NA	NA	NA	NA	NA	NA	NA	NA	NA	NA	NA	NA	NA	NA	NA	NA	NA	NA	NA	NA	NA	NA	NA	NA	NA	NA	NA	NA	NA	NA	NA	NA	NA	NA	NA	NA	NA	NA	NA	NA
chr1_9219153	SNP	chr1	chr1	NA	NA	NA	NA	NA	NA	NA	NA	NA	NA	NA	NA	NA	NA	NA	NA	NA	NA	NA	NA	NA	NA	NA	NA	NA	NA	NA	NA	NA	NA	NA	NA	NA	NA	NA	NA	NA	NA	NA	NA	NA	NA
chr1_9219192	SNP	chr1	chr1	NA	NA	NA	NA	NA	NA	NA	NA	NA	NA	NA	NA	NA	NA	NA	NA	NA	NA	NA	NA	NA	NA	NA	NA	NA	NA	NA	NA	NA	NA	NA	NA	NA	NA	NA	NA	NA	NA	NA	NA	NA	NA
chr1_9219358	SNP	chr1	chr1	NA	NA	NA	NA	NA	NA	NA	NA	NA	NA	NA	NA	NA	NA	NA	NA	NA	NA	NA	NA	NA	NA	NA	NA	NA	NA	NA	NA	NA	NA	NA	NA	NA	NA	NA	NA	NA	NA	NA	NA	NA	NA
chr1_9219364	SNP	chr1	chr1	NA	NA	NA	NA	NA	NA	NA	NA	NA	NA	NA	NA	NA	NA	NA	NA	NA	NA	NA	NA	NA	NA	NA	NA	NA	NA	NA	NA	NA	NA	NA	NA	NA	NA	NA	NA	NA	NA	NA	NA	NA	NA
chr1_9219388	SNP	chr1	chr1	NA	NA	NA	NA	NA	NA	NA	NA	NA	NA	NA	NA	NA	NA	NA	NA	NA	NA	NA	NA	NA	NA	NA	NA	NA	NA	NA	NA	NA	NA	NA	NA	NA	NA	NA	NA	NA	NA	NA	NA	NA	NA
chr1_9219390	SNP	chr1	chr1	NA	NA	NA	NA	NA	NA	NA	NA	NA	NA	NA	NA	NA	NA	NA	NA	NA	NA	NA	NA	NA	NA	NA	NA	NA	NA	NA	NA	NA	NA	NA	NA	NA	NA	NA	NA	NA	NA	NA	NA	NA	NA
chr2_12832807	SNP	chr2	chr2	NA	NA	NA	NA	NA	NA	NA	NA	NA	NA	NA	NA	NA	NA	NA	NA	NA	NA	NA	NA	NA	NA	NA	NA	NA	NA	NA	NA	NA	NA	NA	NA	NA	NA	NA	NA	NA	NA	NA	NA	NA	NA
chr2_12832826	SNP	chr2	chr2	NA	NA	NA	NA	NA	NA	NA	NA	NA	NA	NA	NA	NA	NA	NA	NA	NA	NA	NA	NA	NA	NA	NA	NA	NA	NA	NA	NA	NA	NA	NA	NA	NA	NA	NA	NA	NA	NA	NA	NA	NA	NA
chr2_12832834	SNP	chr2	chr2	NA	NA	NA	NA	NA	NA	NA	NA	NA	NA	NA	NA	NA	NA	NA	NA	NA	NA	NA	NA	NA	NA	NA	NA	NA	NA	NA	NA	NA	NA	NA	NA	NA	NA	NA	NA	NA	NA	NA	NA	NA	NA
chr2_12832885	SNP	chr2	chr2	NA	NA	NA	NA	NA	NA	NA	NA	NA	NA	NA	NA	NA	NA	NA	NA	NA	NA	NA	NA	NA	NA	NA	NA	NA	NA	NA	NA	NA	NA	NA	NA	NA	NA	NA	NA	NA	NA	NA	NA	NA	NA
chr2_12832905	SNP	chr2	chr2	NA	NA	NA	NA	NA	NA	NA	NA	NA	NA	NA	NA	NA	NA	NA	NA	NA	NA	NA	NA	NA	NA	NA	NA	NA	NA	NA	NA	NA	NA	NA	NA	NA	NA	NA	NA	NA	NA	NA	NA	NA	NA
chr2_12832943	SNP	chr2	chr2	NA	NA	NA	NA	NA	NA	NA	NA	NA	NA	NA	NA	NA	NA	NA	NA	NA	NA	NA	NA	NA	NA	NA	NA	NA	NA	NA	NA	NA	NA	NA	NA	NA	NA	NA	NA	NA	NA	NA	NA	NA	NA
chr2_12833008	SNP	chr2	chr2	NA	NA	NA	NA	NA	NA	NA	NA	NA	NA	NA	NA	NA	NA	NA	NA	NA	NA	NA	NA	NA	NA	NA	NA	NA	NA	NA	NA	NA	NA	NA	NA	NA	NA	NA	NA	NA	NA	NA	NA	NA	NA
chr2_12833174	SNP	chr2	chr2	NA	NA	NA	NA	NA	NA	NA	NA	NA	NA	NA	NA	NA	NA	NA	NA	NA	NA	NA	NA	NA	NA	NA	NA	NA	NA	NA	NA	NA	NA	NA	NA	NA	NA	NA	NA	NA	NA	NA	NA	NA	NA
chr2_12833203	SNP	chr2	chr2	NA	NA	NA	NA	NA	NA	NA	NA	NA	NA	NA	NA	NA	NA	NA	NA	NA	NA	NA	NA	NA	NA	NA	NA	NA	NA	NA	NA	NA	NA	NA	NA	NA	NA	NA	NA	NA	NA	NA	NA	NA	NA
chr2_12833220	SNP	chr2	chr2	NA	NA	NA	NA	NA	NA	NA	NA	NA	NA	NA	NA	NA	NA	NA	NA	NA	NA	NA	NA	NA	NA	NA	NA	NA	NA	NA	NA	NA	NA	NA	NA	NA	NA	NA	NA	NA	NA	NA	NA	NA	NA
chr2_12833231	SNP	chr2	chr2	NA	NA	NA	NA	NA	NA	NA	NA	NA	NA	NA	NA	NA	NA	NA	NA	NA	NA	NA	NA	NA	NA	NA	NA	NA	NA	NA	NA	NA	NA	NA	NA	NA	NA	NA	NA	NA	NA	NA	NA	NA	NA
chr2_12833367	SNP	chr2	chr2	NA	NA	NA	NA	NA	NA	NA	NA	NA	NA	NA	NA	NA	NA	NA	NA	NA	NA	NA	NA	NA	NA	NA	NA	NA	NA	NA	NA	NA	NA	NA	NA	NA	NA	NA	NA	NA	NA	NA	NA	NA	NA
chr2_12833394	SNP	chr2	chr2	NA	NA	NA	NA	NA	NA	NA	NA	NA	NA	NA	NA	NA	NA	NA	NA	NA	NA	NA	NA	NA	NA	NA	NA	NA	NA	NA	NA	NA	NA	NA	NA	NA	NA	NA	NA	NA	NA	NA	NA	NA	NA
chr2_12833410	SNP	chr2	chr2	NA	NA	NA	NA	NA	NA	NA	NA	NA	NA	NA	NA	NA	NA	NA	NA	NA	NA	NA	NA	NA	NA	NA	NA	NA	NA	NA	NA	NA	NA	NA	NA	NA	NA	NA	NA	NA	NA	NA	NA	NA	NA
chr2_12833435	SNP	chr2	chr2	NA	NA	NA	NA	NA	NA	NA	NA	NA	NA	NA	NA	NA	NA	NA	NA	NA	NA	NA	NA	NA	NA	NA	NA	NA	NA	NA	NA	NA	NA	NA	NA	NA	NA	NA	NA	NA	NA	NA	NA	NA	NA
chr2_12833472	SNP	chr2	chr2	NA	NA	NA	NA	NA	NA	NA	NA	NA	NA	NA	NA	NA	NA	NA	NA	NA	NA	NA	NA	NA	NA	NA	NA	NA	NA	NA	NA	NA	NA	NA	NA	NA	NA	NA	NA	NA	NA	NA	NA	NA	NA
chr2_12833970	SNP	chr2	chr2	NA	NA	NA	NA	NA	NA	NA	NA	NA	NA	NA	NA	NA	NA	NA	NA	NA	NA	NA	NA	NA	NA	NA	NA	NA	NA	NA	NA	NA	NA	NA	NA	NA	NA	NA	NA	NA	NA	NA	NA	NA	NA
chr2_12834571	SNP	chr2	chr2	NA	NA	NA	NA	NA	NA	NA	NA	NA	NA	NA	NA	NA	NA	NA	NA	NA	NA	NA	NA	NA	NA	NA	NA	NA	NA	NA	NA	NA	NA	NA	NA	NA	NA	NA	NA	NA	NA	NA	NA	NA	NA
chr2_15246930	SNP	chr2	chr2	NA	NA	NA	NA	NA	NA	NA	NA	NA	NA	NA	NA	NA	NA	NA	NA	NA	NA	NA	NA	NA	NA	NA	NA	NA	NA	NA	NA	NA	NA	NA	NA	NA	NA	NA	NA	NA	NA	NA	NA	NA	NA
chr2_15246934	SNP	chr2	chr2	NA	NA	NA	NA	NA	NA	NA	NA	NA	NA	NA	NA	NA	NA	NA	NA	NA	NA	NA	NA	NA	NA	NA	NA	NA	NA	NA	NA	NA	NA	NA	NA	NA	NA	NA	NA	NA	NA	NA	NA	NA	NA
chr2_15246939	SNP	chr2	chr2	NA	NA	NA	NA	NA	NA	NA	NA	NA	NA	NA	NA	NA	NA	NA	NA	NA	NA	NA	NA	NA	NA	NA	NA	NA	NA	NA	NA	NA	NA	NA	NA	NA	NA	NA	NA	NA	NA	NA	NA	NA	NA
chr2_15246961	SNP	chr2	chr2	NA	NA	NA	NA	NA	NA	NA	NA	NA	NA	NA	NA	NA	NA	NA	NA	NA	NA	NA	NA	NA	NA	NA	NA	NA	NA	NA	NA	NA	NA	NA	NA	NA	NA	NA	NA	NA	NA	NA	NA	NA	NA
chr2_17725952	SNP	chr2	chr2	NA	NA	NA	NA	NA	NA	NA	NA	NA	NA	NA	NA	NA	NA	NA	NA	NA	NA	NA	NA	NA	NA	NA	NA	NA	NA	NA	NA	NA	NA	NA	NA	NA	NA	NA	NA	NA	NA	NA	NA	NA	NA
chr2_17726071	SNP	chr2	chr2	NA	NA	NA	NA	NA	NA	NA	NA	NA	NA	NA	NA	NA	NA	NA	NA	NA	NA	NA	NA	NA	NA	NA	NA	NA	NA	NA	NA	NA	NA	NA	NA	NA	NA	NA	NA	NA	NA	NA	NA	NA	NA
chr2_17726226	SNP	chr2	chr2	NA	NA	NA	NA	NA	NA	NA	NA	NA	NA	NA	NA	NA	NA	NA	NA	NA	NA	NA	NA	NA	NA	NA	NA	NA	NA	NA	NA	NA	NA	NA	NA	NA	NA	NA	NA	NA	NA	NA	NA	NA	NA
chr2_17730726	SNP	chr2	chr2	NA	NA	NA	NA	NA	NA	NA	NA	NA	NA	NA	NA	NA	NA	NA	NA	NA	NA	NA	NA	NA	NA	NA	NA	NA	NA	NA	NA	NA	NA	NA	NA	NA	NA	NA	NA	NA	NA	NA	NA	NA	NA
chr2_23050565	SNP	chr2	chr2	NA	NA	NA	NA	NA	NA	NA	NA	NA	NA	NA	NA	NA	NA	NA	NA	NA	NA	NA	NA	NA	NA	NA	NA	NA	NA	NA	NA	NA	NA	NA	NA	NA	NA	NA	NA	NA	NA	NA	NA	NA	NA
chr2_23050639	SNP	chr2	chr2	NA	NA	NA	NA	NA	NA	NA	NA	NA	NA	NA	NA	NA	NA	NA	NA	NA	NA	NA	NA	NA	NA	NA	NA	NA	NA	NA	NA	NA	NA	NA	NA	NA	NA	NA	NA	NA	NA	NA	NA	NA	NA
chr2_23053510	SNP	chr2	chr2	NA	NA	NA	NA	NA	NA	NA	NA	NA	NA	NA	NA	NA	NA	NA	NA	NA	NA	NA	NA	NA	NA	NA	NA	NA	NA	NA	NA	NA	NA	NA	NA	NA	NA	NA	NA	NA	NA	NA	NA	NA	NA
chr2_23054756	SNP	chr2	chr2	NA	NA	NA	NA	NA	NA	NA	NA	NA	NA	NA	NA	NA	NA	NA	NA	NA	NA	NA	NA	NA	NA	NA	NA	NA	NA	NA	NA	NA	NA	NA	NA	NA	NA	NA	NA	NA	NA	NA	NA	NA	NA
chr2_23061948	SNP	chr2	chr2	NA	NA	NA	NA	NA	NA	NA	NA	NA	NA	NA	NA	NA	NA	NA	NA	NA	NA	NA	NA	NA	NA	NA	NA	NA	NA	NA	NA	NA	NA	NA	NA	NA	NA	NA	NA	NA	NA	NA	NA	NA	NA
chr2_23086207	SNP	chr2	chr2	NA	NA	NA	NA	NA	NA	NA	NA	NA	NA	NA	NA	NA	NA	NA	NA	NA	NA	NA	NA	NA	NA	NA	NA	NA	NA	NA	NA	NA	NA	NA	NA	NA	NA	NA	NA	NA	NA	NA	NA	NA	NA
chr2_23086957	SNP	chr2	chr2	NA	NA	NA	NA	NA	NA	NA	NA	NA	NA	NA	NA	NA	NA	NA	NA	NA	NA	NA	NA	NA	NA	NA	NA	NA	NA	NA	NA	NA	NA	NA	NA	NA	NA	NA	NA	NA	NA	NA	NA	NA	NA
chr2_23087513	SNP	chr2	chr2	NA	NA	NA	NA	NA	NA	NA	NA	NA	NA	NA	NA	NA	NA	NA	NA	NA	NA	NA	NA	NA	NA	NA	NA	NA	NA	NA	NA	NA	NA	NA	NA	NA	NA	NA	NA	NA	NA	NA	NA	NA	NA
chr2_23111524	SNP	chr2	chr2	NA	NA	NA	NA	NA	NA	NA	NA	NA	NA	NA	NA	NA	NA	NA	NA	NA	NA	NA	NA	NA	NA	NA	NA	NA	NA	NA	NA	NA	NA	NA	NA	NA	NA	NA	NA	NA	NA	NA	NA	NA	NA
chr2_2409876	SNP	chr2	chr2	NA	NA	NA	NA	NA	NA	NA	NA	NA	NA	NA	NA	NA	NA	NA	NA	NA	NA	NA	NA	NA	NA	NA	NA	NA	NA	NA	NA	NA	NA	NA	NA	NA	NA	NA	NA	NA	NA	NA	NA	NA	NA
chr2_2419341	SNP	chr2	chr2	NA	NA	NA	NA	NA	NA	NA	NA	NA	NA	NA	NA	NA	NA	NA	NA	NA	NA	NA	NA	NA	NA	NA	NA	NA	NA	NA	NA	NA	NA	NA	NA	NA	NA	NA	NA	NA	NA	NA	NA	NA	NA
chr2_2422707	SNP	chr2	chr2	NA	NA	NA	NA	NA	NA	NA	NA	NA	NA	NA	NA	NA	NA	NA	NA	NA	NA	NA	NA	NA	NA	NA	NA	NA	NA	NA	NA	NA	NA	NA	NA	NA	NA	NA	NA	NA	NA	NA	NA	NA	NA
chr2_2422814	SNP	chr2	chr2	NA	NA	NA	NA	NA	NA	NA	NA	NA	NA	NA	NA	NA	NA	NA	NA	NA	NA	NA	NA	NA	NA	NA	NA	NA	NA	NA	NA	NA	NA	NA	NA	NA	NA	NA	NA	NA	NA	NA	NA	NA	NA
chr2_2426180	SNP	chr2	chr2	NA	NA	NA	NA	NA	NA	NA	NA	NA	NA	NA	NA	NA	NA	NA	NA	NA	NA	NA	NA	NA	NA	NA	NA	NA	NA	NA	NA	NA	NA	NA	NA	NA	NA	NA	NA	NA	NA	NA	NA	NA	NA
chr2_2426774	SNP	chr2	chr2	NA	NA	NA	NA	NA	NA	NA	NA	NA	NA	NA	NA	NA	NA	NA	NA	NA	NA	NA	NA	NA	NA	NA	NA	NA	NA	NA	NA	NA	NA	NA	NA	NA	NA	NA	NA	NA	NA	NA	NA	NA	NA
chr2_2434036	SNP	chr2	chr2	NA	NA	NA	NA	NA	NA	NA	NA	NA	NA	NA	NA	NA	NA	NA	NA	NA	NA	NA	NA	NA	NA	NA	NA	NA	NA	NA	NA	NA	NA	NA	NA	NA	NA	NA	NA	NA	NA	NA	NA	NA	NA
chr2_2459435	SNP	chr2	chr2	NA	NA	NA	NA	NA	NA	NA	NA	NA	NA	NA	NA	NA	NA	NA	NA	NA	NA	NA	NA	NA	NA	NA	NA	NA	NA	NA	NA	NA	NA	NA	NA	NA	NA	NA	NA	NA	NA	NA	NA	NA	NA
chr2_2494659	SNP	chr2	chr2	NA	NA	NA	NA	NA	NA	NA	NA	NA	NA	NA	NA	NA	NA	NA	NA	NA	NA	NA	NA	NA	NA	NA	NA	NA	NA	NA	NA	NA	NA	NA	NA	NA	NA	NA	NA	NA	NA	NA	NA	NA	NA
chr2_28005799	SNP	chr2	chr2	NA	NA	NA	NA	NA	NA	NA	NA	NA	NA	NA	NA	NA	NA	NA	NA	NA	NA	NA	NA	NA	NA	NA	NA	NA	NA	NA	NA	NA	NA	NA	NA	NA	NA	NA	NA	NA	NA	NA	NA	NA	NA
chr2_28006502	SNP	chr2	chr2	NA	NA	NA	NA	NA	NA	NA	NA	NA	NA	NA	NA	NA	NA	NA	NA	NA	NA	NA	NA	NA	NA	NA	NA	NA	NA	NA	NA	NA	NA	NA	NA	NA	NA	NA	NA	NA	NA	NA	NA	NA	NA
chr2_28006574	SNP	chr2	chr2	NA	NA	NA	NA	NA	NA	NA	NA	NA	NA	NA	NA	NA	NA	NA	NA	NA	NA	NA	NA	NA	NA	NA	NA	NA	NA	NA	NA	NA	NA	NA	NA	NA	NA	NA	NA	NA	NA	NA	NA	NA	NA
chr2_3118802	SNP	chr2	chr2	NA	NA	NA	NA	NA	NA	NA	NA	NA	NA	NA	NA	NA	NA	NA	NA	NA	NA	NA	NA	NA	NA	NA	NA	NA	NA	NA	NA	NA	NA	NA	NA	NA	NA	NA	NA	NA	NA	NA	NA	NA	NA
chr2_3118927	SNP	chr2	chr2	NA	NA	NA	NA	NA	NA	NA	NA	NA	NA	NA	NA	NA	NA	NA	NA	NA	NA	NA	NA	NA	NA	NA	NA	NA	NA	NA	NA	NA	NA	NA	NA	NA	NA	NA	NA	NA	NA	NA	NA	NA	NA
chr2_3142128	SNP	chr2	chr2	NA	NA	NA	NA	NA	NA	NA	NA	NA	NA	NA	NA	NA	NA	NA	NA	NA	NA	NA	NA	NA	NA	NA	NA	NA	NA	NA	NA	NA	NA	NA	NA	NA	NA	NA	NA	NA	NA	NA	NA	NA	NA
chr2_3156589	SNP	chr2	chr2	NA	NA	NA	NA	NA	NA	NA	NA	NA	NA	NA	NA	NA	NA	NA	NA	NA	NA	NA	NA	NA	NA	NA	NA	NA	NA	NA	NA	NA	NA	NA	NA	NA	NA	NA	NA	NA	NA	NA	NA	NA	NA
chr2_3173985	SNP	chr2	chr2	NA	NA	NA	NA	NA	NA	NA	NA	NA	NA	NA	NA	NA	NA	NA	NA	NA	NA	NA	NA	NA	NA	NA	NA	NA	NA	NA	NA	NA	NA	NA	NA	NA	NA	NA	NA	NA	NA	NA	NA	NA	NA
chr2_3183762	SNP	chr2	chr2	NA	NA	NA	NA	NA	NA	NA	NA	NA	NA	NA	NA	NA	NA	NA	NA	NA	NA	NA	NA	NA	NA	NA	NA	NA	NA	NA	NA	NA	NA	NA	NA	NA	NA	NA	NA	NA	NA	NA	NA	NA	NA
chr2_3196229	SNP	chr2	chr2	NA	NA	NA	NA	NA	NA	NA	NA	NA	NA	NA	NA	NA	NA	NA	NA	NA	NA	NA	NA	NA	NA	NA	NA	NA	NA	NA	NA	NA	NA	NA	NA	NA	NA	NA	NA	NA	NA	NA	NA	NA	NA
chr2_31989397	SNP	chr2	chr2	NA	NA	NA	NA	NA	NA	NA	NA	NA	NA	NA	NA	NA	NA	NA	NA	NA	NA	NA	NA	NA	NA	NA	NA	NA	NA	NA	NA	NA	NA	NA	NA	NA	NA	NA	NA	NA	NA	NA	NA	NA	NA
chr2_31989710	SNP	chr2	chr2	NA	NA	NA	NA	NA	NA	NA	NA	NA	NA	NA	NA	NA	NA	NA	NA	NA	NA	NA	NA	NA	NA	NA	NA	NA	NA	NA	NA	NA	NA	NA	NA	NA	NA	NA	NA	NA	NA	NA	NA	NA	NA
chr2_3214257	SNP	chr2	chr2	NA	NA	NA	NA	NA	NA	NA	NA	NA	NA	NA	NA	NA	NA	NA	NA	NA	NA	NA	NA	NA	NA	NA	NA	NA	NA	NA	NA	NA	NA	NA	NA	NA	NA	NA	NA	NA	NA	NA	NA	NA	NA
chr2_3219100	SNP	chr2	chr2	NA	NA	NA	NA	NA	NA	NA	NA	NA	NA	NA	NA	NA	NA	NA	NA	NA	NA	NA	NA	NA	NA	NA	NA	NA	NA	NA	NA	NA	NA	NA	NA	NA	NA	NA	NA	NA	NA	NA	NA	NA	NA
chr2_3224906	SNP	chr2	chr2	NA	NA	NA	NA	NA	NA	NA	NA	NA	NA	NA	NA	NA	NA	NA	NA	NA	NA	NA	NA	NA	NA	NA	NA	NA	NA	NA	NA	NA	NA	NA	NA	NA	NA	NA	NA	NA	NA	NA	NA	NA	NA
chr2_3231048	SNP	chr2	chr2	NA	NA	NA	NA	NA	NA	NA	NA	NA	NA	NA	NA	NA	NA	NA	NA	NA	NA	NA	NA	NA	NA	NA	NA	NA	NA	NA	NA	NA	NA	NA	NA	NA	NA	NA	NA	NA	NA	NA	NA	NA	NA
chr2_3238803	SNP	chr2	chr2	NA	NA	NA	NA	NA	NA	NA	NA	NA	NA	NA	NA	NA	NA	NA	NA	NA	NA	NA	NA	NA	NA	NA	NA	NA	NA	NA	NA	NA	NA	NA	NA	NA	NA	NA	NA	NA	NA	NA	NA	NA	NA
chr2_3239462	SNP	chr2	chr2	NA	NA	NA	NA	NA	NA	NA	NA	NA	NA	NA	NA	NA	NA	NA	NA	NA	NA	NA	NA	NA	NA	NA	NA	NA	NA	NA	NA	NA	NA	NA	NA	NA	NA	NA	NA	NA	NA	NA	NA	NA	NA
chr2_3240341	SNP	chr2	chr2	NA	NA	NA	NA	NA	NA	NA	NA	NA	NA	NA	NA	NA	NA	NA	NA	NA	NA	NA	NA	NA	NA	NA	NA	NA	NA	NA	NA	NA	NA	NA	NA	NA	NA	NA	NA	NA	NA	NA	NA	NA	NA
chr2_3240412	SNP	chr2	chr2	NA	NA	NA	NA	NA	NA	NA	NA	NA	NA	NA	NA	NA	NA	NA	NA	NA	NA	NA	NA	NA	NA	NA	NA	NA	NA	NA	NA	NA	NA	NA	NA	NA	NA	NA	NA	NA	NA	NA	NA	NA	NA
chr2_3240908	SNP	chr2	chr2	NA	NA	NA	NA	NA	NA	NA	NA	NA	NA	NA	NA	NA	NA	NA	NA	NA	NA	NA	NA	NA	NA	NA	NA	NA	NA	NA	NA	NA	NA	NA	NA	NA	NA	NA	NA	NA	NA	NA	NA	NA	NA
chr2_3242859	SNP	chr2	chr2	NA	NA	NA	NA	NA	NA	NA	NA	NA	NA	NA	NA	NA	NA	NA	NA	NA	NA	NA	NA	NA	NA	NA	NA	NA	NA	NA	NA	NA	NA	NA	NA	NA	NA	NA	NA	NA	NA	NA	NA	NA	NA
chr2_3249237	SNP	chr2	chr2	NA	NA	NA	NA	NA	NA	NA	NA	NA	NA	NA	NA	NA	NA	NA	NA	NA	NA	NA	NA	NA	NA	NA	NA	NA	NA	NA	NA	NA	NA	NA	NA	NA	NA	NA	NA	NA	NA	NA	NA	NA	NA
chr2_3249675	SNP	chr2	chr2	NA	NA	NA	NA	NA	NA	NA	NA	NA	NA	NA	NA	NA	NA	NA	NA	NA	NA	NA	NA	NA	NA	NA	NA	NA	NA	NA	NA	NA	NA	NA	NA	NA	NA	NA	NA	NA	NA	NA	NA	NA	NA
chr2_33513086	SNP	chr2	chr2	NA	NA	NA	NA	NA	NA	NA	NA	NA	NA	NA	NA	NA	NA	NA	NA	NA	NA	NA	NA	NA	NA	NA	NA	NA	NA	NA	NA	NA	NA	NA	NA	NA	NA	NA	NA	NA	NA	NA	NA	NA	NA
chr2_33518749	SNP	chr2	chr2	NA	NA	NA	NA	NA	NA	NA	NA	NA	NA	NA	NA	NA	NA	NA	NA	NA	NA	NA	NA	NA	NA	NA	NA	NA	NA	NA	NA	NA	NA	NA	NA	NA	NA	NA	NA	NA	NA	NA	NA	NA	NA
chr2_33519347	SNP	chr2	chr2	NA	NA	NA	NA	NA	NA	NA	NA	NA	NA	NA	NA	NA	NA	NA	NA	NA	NA	NA	NA	NA	NA	NA	NA	NA	NA	NA	NA	NA	NA	NA	NA	NA	NA	NA	NA	NA	NA	NA	NA	NA	NA
chr2_33523176	SNP	chr2	chr2	NA	NA	NA	NA	NA	NA	NA	NA	NA	NA	NA	NA	NA	NA	NA	NA	NA	NA	NA	NA	NA	NA	NA	NA	NA	NA	NA	NA	NA	NA	NA	NA	NA	NA	NA	NA	NA	NA	NA	NA	NA	NA
chr2_33539203	SNP	chr2	chr2	NA	NA	NA	NA	NA	NA	NA	NA	NA	NA	NA	NA	NA	NA	NA	NA	NA	NA	NA	NA	NA	NA	NA	NA	NA	NA	NA	NA	NA	NA	NA	NA	NA	NA	NA	NA	NA	NA	NA	NA	NA	NA
chr2_33569432	SNP	chr2	chr2	NA	NA	NA	NA	NA	NA	NA	NA	NA	NA	NA	NA	NA	NA	NA	NA	NA	NA	NA	NA	NA	NA	NA	NA	NA	NA	NA	NA	NA	NA	NA	NA	NA	NA	NA	NA	NA	NA	NA	NA	NA	NA
chr2_33569589	SNP	chr2	chr2	NA	NA	NA	NA	NA	NA	NA	NA	NA	NA	NA	NA	NA	NA	NA	NA	NA	NA	NA	NA	NA	NA	NA	NA	NA	NA	NA	NA	NA	NA	NA	NA	NA	NA	NA	NA	NA	NA	NA	NA	NA	NA
chr2_33570960	SNP	chr2	chr2	NA	NA	NA	NA	NA	NA	NA	NA	NA	NA	NA	NA	NA	NA	NA	NA	NA	NA	NA	NA	NA	NA	NA	NA	NA	NA	NA	NA	NA	NA	NA	NA	NA	NA	NA	NA	NA	NA	NA	NA	NA	NA
chr2_33571031	SNP	chr2	chr2	NA	NA	NA	NA	NA	NA	NA	NA	NA	NA	NA	NA	NA	NA	NA	NA	NA	NA	NA	NA	NA	NA	NA	NA	NA	NA	NA	NA	NA	NA	NA	NA	NA	NA	NA	NA	NA	NA	NA	NA	NA	NA
chr2_33571962	SNP	chr2	chr2	NA	NA	NA	NA	NA	NA	NA	NA	NA	NA	NA	NA	NA	NA	NA	NA	NA	NA	NA	NA	NA	NA	NA	NA	NA	NA	NA	NA	NA	NA	NA	NA	NA	NA	NA	NA	NA	NA	NA	NA	NA	NA
chr2_33573682	SNP	chr2	chr2	NA	NA	NA	NA	NA	NA	NA	NA	NA	NA	NA	NA	NA	NA	NA	NA	NA	NA	NA	NA	NA	NA	NA	NA	NA	NA	NA	NA	NA	NA	NA	NA	NA	NA	NA	NA	NA	NA	NA	NA	NA	NA
chr2_33576473	SNP	chr2	chr2	NA	NA	NA	NA	NA	NA	NA	NA	NA	NA	NA	NA	NA	NA	NA	NA	NA	NA	NA	NA	NA	NA	NA	NA	NA	NA	NA	NA	NA	NA	NA	NA	NA	NA	NA	NA	NA	NA	NA	NA	NA	NA
chr2_33586774	SNP	chr2	chr2	NA	NA	NA	NA	NA	NA	NA	NA	NA	NA	NA	NA	NA	NA	NA	NA	NA	NA	NA	NA	NA	NA	NA	NA	NA	NA	NA	NA	NA	NA	NA	NA	NA	NA	NA	NA	NA	NA	NA	NA	NA	NA
chr2_33586803	SNP	chr2	chr2	NA	NA	NA	NA	NA	NA	NA	NA	NA	NA	NA	NA	NA	NA	NA	NA	NA	NA	NA	NA	NA	NA	NA	NA	NA	NA	NA	NA	NA	NA	NA	NA	NA	NA	NA	NA	NA	NA	NA	NA	NA	NA
chr2_33590267	SNP	chr2	chr2	NA	NA	NA	NA	NA	NA	NA	NA	NA	NA	NA	NA	NA	NA	NA	NA	NA	NA	NA	NA	NA	NA	NA	NA	NA	NA	NA	NA	NA	NA	NA	NA	NA	NA	NA	NA	NA	NA	NA	NA	NA	NA
chr2_33591534	SNP	chr2	chr2	NA	NA	NA	NA	NA	NA	NA	NA	NA	NA	NA	NA	NA	NA	NA	NA	NA	NA	NA	NA	NA	NA	NA	NA	NA	NA	NA	NA	NA	NA	NA	NA	NA	NA	NA	NA	NA	NA	NA	NA	NA	NA
chr2_33593774	SNP	chr2	chr2	NA	NA	NA	NA	NA	NA	NA	NA	NA	NA	NA	NA	NA	NA	NA	NA	NA	NA	NA	NA	NA	NA	NA	NA	NA	NA	NA	NA	NA	NA	NA	NA	NA	NA	NA	NA	NA	NA	NA	NA	NA	NA
chr2_34044630	SNP	chr2	chr2	NA	NA	NA	NA	NA	NA	NA	NA	NA	NA	NA	NA	NA	NA	NA	NA	NA	NA	NA	NA	NA	NA	NA	NA	NA	NA	NA	NA	NA	NA	NA	NA	NA	NA	NA	NA	NA	NA	NA	NA	NA	NA
chr2_34045377	SNP	chr2	chr2	NA	NA	NA	NA	NA	NA	NA	NA	NA	NA	NA	NA	NA	NA	NA	NA	NA	NA	NA	NA	NA	NA	NA	NA	NA	NA	NA	NA	NA	NA	NA	NA	NA	NA	NA	NA	NA	NA	NA	NA	NA	NA
chr2_34045378	SNP	chr2	chr2	NA	NA	NA	NA	NA	NA	NA	NA	NA	NA	NA	NA	NA	NA	NA	NA	NA	NA	NA	NA	NA	NA	NA	NA	NA	NA	NA	NA	NA	NA	NA	NA	NA	NA	NA	NA	NA	NA	NA	NA	NA	NA
chr2_34045380	SNP	chr2	chr2	NA	NA	NA	NA	NA	NA	NA	NA	NA	NA	NA	NA	NA	NA	NA	NA	NA	NA	NA	NA	NA	NA	NA	NA	NA	NA	NA	NA	NA	NA	NA	NA	NA	NA	NA	NA	NA	NA	NA	NA	NA	NA
chr2_34045934	SNP	chr2	chr2	NA	NA	NA	NA	NA	NA	NA	NA	NA	NA	NA	NA	NA	NA	NA	NA	NA	NA	NA	NA	NA	NA	NA	NA	NA	NA	NA	NA	NA	NA	NA	NA	NA	NA	NA	NA	NA	NA	NA	NA	NA	NA
chr2_34049317	SNP	chr2	chr2	NA	NA	NA	NA	NA	NA	NA	NA	NA	NA	NA	NA	NA	NA	NA	NA	NA	NA	NA	NA	NA	NA	NA	NA	NA	NA	NA	NA	NA	NA	NA	NA	NA	NA	NA	NA	NA	NA	NA	NA	NA	NA
chr2_34050427	SNP	chr2	chr2	NA	NA	NA	NA	NA	NA	NA	NA	NA	NA	NA	NA	NA	NA	NA	NA	NA	NA	NA	NA	NA	NA	NA	NA	NA	NA	NA	NA	NA	NA	NA	NA	NA	NA	NA	NA	NA	NA	NA	NA	NA	NA
chr2_34056804	SNP	chr2	chr2	NA	NA	NA	NA	NA	NA	NA	NA	NA	NA	NA	NA	NA	NA	NA	NA	NA	NA	NA	NA	NA	NA	NA	NA	NA	NA	NA	NA	NA	NA	NA	NA	NA	NA	NA	NA	NA	NA	NA	NA	NA	NA
chr2_34056929	SNP	chr2	chr2	NA	NA	NA	NA	NA	NA	NA	NA	NA	NA	NA	NA	NA	NA	NA	NA	NA	NA	NA	NA	NA	NA	NA	NA	NA	NA	NA	NA	NA	NA	NA	NA	NA	NA	NA	NA	NA	NA	NA	NA	NA	NA
chr2_34057844	SNP	chr2	chr2	NA	NA	NA	NA	NA	NA	NA	NA	NA	NA	NA	NA	NA	NA	NA	NA	NA	NA	NA	NA	NA	NA	NA	NA	NA	NA	NA	NA	NA	NA	NA	NA	NA	NA	NA	NA	NA	NA	NA	NA	NA	NA
chr2_34063830	SNP	chr2	chr2	NA	NA	NA	NA	NA	NA	NA	NA	NA	NA	NA	NA	NA	NA	NA	NA	NA	NA	NA	NA	NA	NA	NA	NA	NA	NA	NA	NA	NA	NA	NA	NA	NA	NA	NA	NA	NA	NA	NA	NA	NA	NA
chr2_34076114	SNP	chr2	chr2	NA	NA	NA	NA	NA	NA	NA	NA	NA	NA	NA	NA	NA	NA	NA	NA	NA	NA	NA	NA	NA	NA	NA	NA	NA	NA	NA	NA	NA	NA	NA	NA	NA	NA	NA	NA	NA	NA	NA	NA	NA	NA
chr2_34080176	SNP	chr2	chr2	NA	NA	NA	NA	NA	NA	NA	NA	NA	NA	NA	NA	NA	NA	NA	NA	NA	NA	NA	NA	NA	NA	NA	NA	NA	NA	NA	NA	NA	NA	NA	NA	NA	NA	NA	NA	NA	NA	NA	NA	NA	NA
chr2_34212444	SNP	chr2	chr2	NA	NA	NA	NA	NA	NA	NA	NA	NA	NA	NA	NA	NA	NA	NA	NA	NA	NA	NA	NA	NA	NA	NA	NA	NA	NA	NA	NA	NA	NA	NA	NA	NA	NA	NA	NA	NA	NA	NA	NA	NA	NA
chr2_34213697	SNP	chr2	chr2	NA	NA	NA	NA	NA	NA	NA	NA	NA	NA	NA	NA	NA	NA	NA	NA	NA	NA	NA	NA	NA	NA	NA	NA	NA	NA	NA	NA	NA	NA	NA	NA	NA	NA	NA	NA	NA	NA	NA	NA	NA	NA
chr2_34215137	SNP	chr2	chr2	NA	NA	NA	NA	NA	NA	NA	NA	NA	NA	NA	NA	NA	NA	NA	NA	NA	NA	NA	NA	NA	NA	NA	NA	NA	NA	NA	NA	NA	NA	NA	NA	NA	NA	NA	NA	NA	NA	NA	NA	NA	NA
chr3_1114996	SNP	chr3	chr3	NA	NA	NA	NA	NA	NA	NA	NA	NA	NA	NA	NA	NA	NA	NA	NA	NA	NA	NA	NA	NA	NA	NA	NA	NA	NA	NA	NA	NA	NA	NA	NA	NA	NA	NA	NA	NA	NA	NA	NA	NA	NA
chr3_1116162	SNP	chr3	chr3	NA	NA	NA	NA	NA	NA	NA	NA	NA	NA	NA	NA	NA	NA	NA	NA	NA	NA	NA	NA	NA	NA	NA	NA	NA	NA	NA	NA	NA	NA	NA	NA	NA	NA	NA	NA	NA	NA	NA	NA	NA	NA
chr3_1116163	SNP	chr3	chr3	NA	NA	NA	NA	NA	NA	NA	NA	NA	NA	NA	NA	NA	NA	NA	NA	NA	NA	NA	NA	NA	NA	NA	NA	NA	NA	NA	NA	NA	NA	NA	NA	NA	NA	NA	NA	NA	NA	NA	NA	NA	NA
chr3_15196137	SNP	chr3	chr3	NA	NA	NA	NA	NA	NA	NA	NA	NA	NA	NA	NA	NA	NA	NA	NA	NA	NA	NA	NA	NA	NA	NA	NA	NA	NA	NA	NA	NA	NA	NA	NA	NA	NA	NA	NA	NA	NA	NA	NA	NA	NA
chr3_15196162	SNP	chr3	chr3	NA	NA	NA	NA	NA	NA	NA	NA	NA	NA	NA	NA	NA	NA	NA	NA	NA	NA	NA	NA	NA	NA	NA	NA	NA	NA	NA	NA	NA	NA	NA	NA	NA	NA	NA	NA	NA	NA	NA	NA	NA	NA
chr3_15196169	SNP	chr3	chr3	NA	NA	NA	NA	NA	NA	NA	NA	NA	NA	NA	NA	NA	NA	NA	NA	NA	NA	NA	NA	NA	NA	NA	NA	NA	NA	NA	NA	NA	NA	NA	NA	NA	NA	NA	NA	NA	NA	NA	NA	NA	NA
chr3_15196170	SNP	chr3	chr3	NA	NA	NA	NA	NA	NA	NA	NA	NA	NA	NA	NA	NA	NA	NA	NA	NA	NA	NA	NA	NA	NA	NA	NA	NA	NA	NA	NA	NA	NA	NA	NA	NA	NA	NA	NA	NA	NA	NA	NA	NA	NA
chr3_21293982	SNP	chr3	chr3	NA	NA	NA	NA	NA	NA	NA	NA	NA	NA	NA	NA	NA	NA	NA	NA	NA	NA	NA	NA	NA	NA	NA	NA	NA	NA	NA	NA	NA	NA	NA	NA	NA	NA	NA	NA	NA	NA	NA	NA	NA	NA
chr3_21293989	SNP	chr3	chr3	NA	NA	NA	NA	NA	NA	NA	NA	NA	NA	NA	NA	NA	NA	NA	NA	NA	NA	NA	NA	NA	NA	NA	NA	NA	NA	NA	NA	NA	NA	NA	NA	NA	NA	NA	NA	NA	NA	NA	NA	NA	NA
chr3_21294741	SNP	chr3	chr3	NA	NA	NA	NA	NA	NA	NA	NA	NA	NA	NA	NA	NA	NA	NA	NA	NA	NA	NA	NA	NA	NA	NA	NA	NA	NA	NA	NA	NA	NA	NA	NA	NA	NA	NA	NA	NA	NA	NA	NA	NA	NA
chr3_21294873	SNP	chr3	chr3	NA	NA	NA	NA	NA	NA	NA	NA	NA	NA	NA	NA	NA	NA	NA	NA	NA	NA	NA	NA	NA	NA	NA	NA	NA	NA	NA	NA	NA	NA	NA	NA	NA	NA	NA	NA	NA	NA	NA	NA	NA	NA
chr3_21753794	SNP	chr3	chr3	NA	NA	NA	NA	NA	NA	NA	NA	NA	NA	NA	NA	NA	NA	NA	NA	NA	NA	NA	NA	NA	NA	NA	NA	NA	NA	NA	NA	NA	NA	NA	NA	NA	NA	NA	NA	NA	NA	NA	NA	NA	NA
chr3_21754186	SNP	chr3	chr3	NA	NA	NA	NA	NA	NA	NA	NA	NA	NA	NA	NA	NA	NA	NA	NA	NA	NA	NA	NA	NA	NA	NA	NA	NA	NA	NA	NA	NA	NA	NA	NA	NA	NA	NA	NA	NA	NA	NA	NA	NA	NA
chr3_21754716	SNP	chr3	chr3	NA	NA	NA	NA	NA	NA	NA	NA	NA	NA	NA	NA	NA	NA	NA	NA	NA	NA	NA	NA	NA	NA	NA	NA	NA	NA	NA	NA	NA	NA	NA	NA	NA	NA	NA	NA	NA	NA	NA	NA	NA	NA
chr3_21760540	SNP	chr3	chr3	NA	NA	NA	NA	NA	NA	NA	NA	NA	NA	NA	NA	NA	NA	NA	NA	NA	NA	NA	NA	NA	NA	NA	NA	NA	NA	NA	NA	NA	NA	NA	NA	NA	NA	NA	NA	NA	NA	NA	NA	NA	NA
chr3_21762511	SNP	chr3	chr3	NA	NA	NA	NA	NA	NA	NA	NA	NA	NA	NA	NA	NA	NA	NA	NA	NA	NA	NA	NA	NA	NA	NA	NA	NA	NA	NA	NA	NA	NA	NA	NA	NA	NA	NA	NA	NA	NA	NA	NA	NA	NA
chr3_21763602	SNP	chr3	chr3	NA	NA	NA	NA	NA	NA	NA	NA	NA	NA	NA	NA	NA	NA	NA	NA	NA	NA	NA	NA	NA	NA	NA	NA	NA	NA	NA	NA	NA	NA	NA	NA	NA	NA	NA	NA	NA	NA	NA	NA	NA	NA
chr3_21766753	SNP	chr3	chr3	NA	NA	NA	NA	NA	NA	NA	NA	NA	NA	NA	NA	NA	NA	NA	NA	NA	NA	NA	NA	NA	NA	NA	NA	NA	NA	NA	NA	NA	NA	NA	NA	NA	NA	NA	NA	NA	NA	NA	NA	NA	NA
chr3_21770980	SNP	chr3	chr3	NA	NA	NA	NA	NA	NA	NA	NA	NA	NA	NA	NA	NA	NA	NA	NA	NA	NA	NA	NA	NA	NA	NA	NA	NA	NA	NA	NA	NA	NA	NA	NA	NA	NA	NA	NA	NA	NA	NA	NA	NA	NA
chr3_21774889	SNP	chr3	chr3	NA	NA	NA	NA	NA	NA	NA	NA	NA	NA	NA	NA	NA	NA	NA	NA	NA	NA	NA	NA	NA	NA	NA	NA	NA	NA	NA	NA	NA	NA	NA	NA	NA	NA	NA	NA	NA	NA	NA	NA	NA	NA
chr3_21775314	SNP	chr3	chr3	NA	NA	NA	NA	NA	NA	NA	NA	NA	NA	NA	NA	NA	NA	NA	NA	NA	NA	NA	NA	NA	NA	NA	NA	NA	NA	NA	NA	NA	NA	NA	NA	NA	NA	NA	NA	NA	NA	NA	NA	NA	NA
chr3_21777084	SNP	chr3	chr3	NA	NA	NA	NA	NA	NA	NA	NA	NA	NA	NA	NA	NA	NA	NA	NA	NA	NA	NA	NA	NA	NA	NA	NA	NA	NA	NA	NA	NA	NA	NA	NA	NA	NA	NA	NA	NA	NA	NA	NA	NA	NA
chr3_21779941	SNP	chr3	chr3	NA	NA	NA	NA	NA	NA	NA	NA	NA	NA	NA	NA	NA	NA	NA	NA	NA	NA	NA	NA	NA	NA	NA	NA	NA	NA	NA	NA	NA	NA	NA	NA	NA	NA	NA	NA	NA	NA	NA	NA	NA	NA
chr3_21780480	SNP	chr3	chr3	NA	NA	NA	NA	NA	NA	NA	NA	NA	NA	NA	NA	NA	NA	NA	NA	NA	NA	NA	NA	NA	NA	NA	NA	NA	NA	NA	NA	NA	NA	NA	NA	NA	NA	NA	NA	NA	NA	NA	NA	NA	NA
chr3_21782151	SNP	chr3	chr3	NA	NA	NA	NA	NA	NA	NA	NA	NA	NA	NA	NA	NA	NA	NA	NA	NA	NA	NA	NA	NA	NA	NA	NA	NA	NA	NA	NA	NA	NA	NA	NA	NA	NA	NA	NA	NA	NA	NA	NA	NA	NA
chr3_21787116	SNP	chr3	chr3	NA	NA	NA	NA	NA	NA	NA	NA	NA	NA	NA	NA	NA	NA	NA	NA	NA	NA	NA	NA	NA	NA	NA	NA	NA	NA	NA	NA	NA	NA	NA	NA	NA	NA	NA	NA	NA	NA	NA	NA	NA	NA
chr3_21787441	SNP	chr3	chr3	NA	NA	NA	NA	NA	NA	NA	NA	NA	NA	NA	NA	NA	NA	NA	NA	NA	NA	NA	NA	NA	NA	NA	NA	NA	NA	NA	NA	NA	NA	NA	NA	NA	NA	NA	NA	NA	NA	NA	NA	NA	NA
chr3_22992457	SNP	chr3	chr3	NA	NA	NA	NA	NA	NA	NA	NA	NA	NA	NA	NA	NA	NA	NA	NA	NA	NA	NA	NA	NA	NA	NA	NA	NA	NA	NA	NA	NA	NA	NA	NA	NA	NA	NA	NA	NA	NA	NA	NA	NA	NA
chr3_23002068	SNP	chr3	chr3	NA	NA	NA	NA	NA	NA	NA	NA	NA	NA	NA	NA	NA	NA	NA	NA	NA	NA	NA	NA	NA	NA	NA	NA	NA	NA	NA	NA	NA	NA	NA	NA	NA	NA	NA	NA	NA	NA	NA	NA	NA	NA
chr3_23002072	SNP	chr3	chr3	NA	NA	NA	NA	NA	NA	NA	NA	NA	NA	NA	NA	NA	NA	NA	NA	NA	NA	NA	NA	NA	NA	NA	NA	NA	NA	NA	NA	NA	NA	NA	NA	NA	NA	NA	NA	NA	NA	NA	NA	NA	NA
chr3_26845690	SNP	chr3	chr3	NA	NA	NA	NA	NA	NA	NA	NA	NA	NA	NA	NA	NA	NA	NA	NA	NA	NA	NA	NA	NA	NA	NA	NA	NA	NA	NA	NA	NA	NA	NA	NA	NA	NA	NA	NA	NA	NA	NA	NA	NA	NA
chr3_26846010	SNP	chr3	chr3	NA	NA	NA	NA	NA	NA	NA	NA	NA	NA	NA	NA	NA	NA	NA	NA	NA	NA	NA	NA	NA	NA	NA	NA	NA	NA	NA	NA	NA	NA	NA	NA	NA	NA	NA	NA	NA	NA	NA	NA	NA	NA
chr3_26846011	SNP	chr3	chr3	NA	NA	NA	NA	NA	NA	NA	NA	NA	NA	NA	NA	NA	NA	NA	NA	NA	NA	NA	NA	NA	NA	NA	NA	NA	NA	NA	NA	NA	NA	NA	NA	NA	NA	NA	NA	NA	NA	NA	NA	NA	NA
chr3_26846012	SNP	chr3	chr3	NA	NA	NA	NA	NA	NA	NA	NA	NA	NA	NA	NA	NA	NA	NA	NA	NA	NA	NA	NA	NA	NA	NA	NA	NA	NA	NA	NA	NA	NA	NA	NA	NA	NA	NA	NA	NA	NA	NA	NA	NA	NA
chr3_38158109	SNP	chr3	chr3	NA	NA	NA	NA	NA	NA	NA	NA	NA	NA	NA	NA	NA	NA	NA	NA	NA	NA	NA	NA	NA	NA	NA	NA	NA	NA	NA	NA	NA	NA	NA	NA	NA	NA	NA	NA	NA	NA	NA	NA	NA	NA
chr3_38164687	SNP	chr3	chr3	NA	NA	NA	NA	NA	NA	NA	NA	NA	NA	NA	NA	NA	NA	NA	NA	NA	NA	NA	NA	NA	NA	NA	NA	NA	NA	NA	NA	NA	NA	NA	NA	NA	NA	NA	NA	NA	NA	NA	NA	NA	NA
chr3_38166823	SNP	chr3	chr3	NA	NA	NA	NA	NA	NA	NA	NA	NA	NA	NA	NA	NA	NA	NA	NA	NA	NA	NA	NA	NA	NA	NA	NA	NA	NA	NA	NA	NA	NA	NA	NA	NA	NA	NA	NA	NA	NA	NA	NA	NA	NA
chr3_38184164	SNP	chr3	chr3	NA	NA	NA	NA	NA	NA	NA	NA	NA	NA	NA	NA	NA	NA	NA	NA	NA	NA	NA	NA	NA	NA	NA	NA	NA	NA	NA	NA	NA	NA	NA	NA	NA	NA	NA	NA	NA	NA	NA	NA	NA	NA
chr3_38191075	SNP	chr3	chr3	NA	NA	NA	NA	NA	NA	NA	NA	NA	NA	NA	NA	NA	NA	NA	NA	NA	NA	NA	NA	NA	NA	NA	NA	NA	NA	NA	NA	NA	NA	NA	NA	NA	NA	NA	NA	NA	NA	NA	NA	NA	NA
chr3_38210802	SNP	chr3	chr3	NA	NA	NA	NA	NA	NA	NA	NA	NA	NA	NA	NA	NA	NA	NA	NA	NA	NA	NA	NA	NA	NA	NA	NA	NA	NA	NA	NA	NA	NA	NA	NA	NA	NA	NA	NA	NA	NA	NA	NA	NA	NA
chr3_39241883	SNP	chr3	chr3	NA	NA	NA	NA	NA	NA	NA	NA	NA	NA	NA	NA	NA	NA	NA	NA	NA	NA	NA	NA	NA	NA	NA	NA	NA	NA	NA	NA	NA	NA	NA	NA	NA	NA	NA	NA	NA	NA	NA	NA	NA	NA
chr3_41625389	SNP	chr3	chr3	NA	NA	NA	NA	NA	NA	NA	NA	NA	NA	NA	NA	NA	NA	NA	NA	NA	NA	NA	NA	NA	NA	NA	NA	NA	NA	NA	NA	NA	NA	NA	NA	NA	NA	NA	NA	NA	NA	NA	NA	NA	NA
chr3_41626380	SNP	chr3	chr3	NA	NA	NA	NA	NA	NA	NA	NA	NA	NA	NA	NA	NA	NA	NA	NA	NA	NA	NA	NA	NA	NA	NA	NA	NA	NA	NA	NA	NA	NA	NA	NA	NA	NA	NA	NA	NA	NA	NA	NA	NA	NA
chr3_41638453	SNP	chr3	chr3	NA	NA	NA	NA	NA	NA	NA	NA	NA	NA	NA	NA	NA	NA	NA	NA	NA	NA	NA	NA	NA	NA	NA	NA	NA	NA	NA	NA	NA	NA	NA	NA	NA	NA	NA	NA	NA	NA	NA	NA	NA	NA
chr3_41640822	SNP	chr3	chr3	NA	NA	NA	NA	NA	NA	NA	NA	NA	NA	NA	NA	NA	NA	NA	NA	NA	NA	NA	NA	NA	NA	NA	NA	NA	NA	NA	NA	NA	NA	NA	NA	NA	NA	NA	NA	NA	NA	NA	NA	NA	NA
chr3_41658707	SNP	chr3	chr3	NA	NA	NA	NA	NA	NA	NA	NA	NA	NA	NA	NA	NA	NA	NA	NA	NA	NA	NA	NA	NA	NA	NA	NA	NA	NA	NA	NA	NA	NA	NA	NA	NA	NA	NA	NA	NA	NA	NA	NA	NA	NA
chr3_41699508	SNP	chr3	chr3	NA	NA	NA	NA	NA	NA	NA	NA	NA	NA	NA	NA	NA	NA	NA	NA	NA	NA	NA	NA	NA	NA	NA	NA	NA	NA	NA	NA	NA	NA	NA	NA	NA	NA	NA	NA	NA	NA	NA	NA	NA	NA
chr3_41700172	SNP	chr3	chr3	NA	NA	NA	NA	NA	NA	NA	NA	NA	NA	NA	NA	NA	NA	NA	NA	NA	NA	NA	NA	NA	NA	NA	NA	NA	NA	NA	NA	NA	NA	NA	NA	NA	NA	NA	NA	NA	NA	NA	NA	NA	NA
chr3_41702108	SNP	chr3	chr3	NA	NA	NA	NA	NA	NA	NA	NA	NA	NA	NA	NA	NA	NA	NA	NA	NA	NA	NA	NA	NA	NA	NA	NA	NA	NA	NA	NA	NA	NA	NA	NA	NA	NA	NA	NA	NA	NA	NA	NA	NA	NA
chr3_41702590	SNP	chr3	chr3	NA	NA	NA	NA	NA	NA	NA	NA	NA	NA	NA	NA	NA	NA	NA	NA	NA	NA	NA	NA	NA	NA	NA	NA	NA	NA	NA	NA	NA	NA	NA	NA	NA	NA	NA	NA	NA	NA	NA	NA	NA	NA
chr3_41708997	SNP	chr3	chr3	NA	NA	NA	NA	NA	NA	NA	NA	NA	NA	NA	NA	NA	NA	NA	NA	NA	NA	NA	NA	NA	NA	NA	NA	NA	NA	NA	NA	NA	NA	NA	NA	NA	NA	NA	NA	NA	NA	NA	NA	NA	NA
chr3_41709288	SNP	chr3	chr3	NA	NA	NA	NA	NA	NA	NA	NA	NA	NA	NA	NA	NA	NA	NA	NA	NA	NA	NA	NA	NA	NA	NA	NA	NA	NA	NA	NA	NA	NA	NA	NA	NA	NA	NA	NA	NA	NA	NA	NA	NA	NA
chr3_41712289	SNP	chr3	chr3	NA	NA	NA	NA	NA	NA	NA	NA	NA	NA	NA	NA	NA	NA	NA	NA	NA	NA	NA	NA	NA	NA	NA	NA	NA	NA	NA	NA	NA	NA	NA	NA	NA	NA	NA	NA	NA	NA	NA	NA	NA	NA
chr3_41712799	SNP	chr3	chr3	NA	NA	NA	NA	NA	NA	NA	NA	NA	NA	NA	NA	NA	NA	NA	NA	NA	NA	NA	NA	NA	NA	NA	NA	NA	NA	NA	NA	NA	NA	NA	NA	NA	NA	NA	NA	NA	NA	NA	NA	NA	NA
chr3_41723939	SNP	chr3	chr3	NA	NA	NA	NA	NA	NA	NA	NA	NA	NA	NA	NA	NA	NA	NA	NA	NA	NA	NA	NA	NA	NA	NA	NA	NA	NA	NA	NA	NA	NA	NA	NA	NA	NA	NA	NA	NA	NA	NA	NA	NA	NA
chr3_41725437	SNP	chr3	chr3	NA	NA	NA	NA	NA	NA	NA	NA	NA	NA	NA	NA	NA	NA	NA	NA	NA	NA	NA	NA	NA	NA	NA	NA	NA	NA	NA	NA	NA	NA	NA	NA	NA	NA	NA	NA	NA	NA	NA	NA	NA	NA
chr3_41729608	SNP	chr3	chr3	NA	NA	NA	NA	NA	NA	NA	NA	NA	NA	NA	NA	NA	NA	NA	NA	NA	NA	NA	NA	NA	NA	NA	NA	NA	NA	NA	NA	NA	NA	NA	NA	NA	NA	NA	NA	NA	NA	NA	NA	NA	NA
chr3_41734346	SNP	chr3	chr3	NA	NA	NA	NA	NA	NA	NA	NA	NA	NA	NA	NA	NA	NA	NA	NA	NA	NA	NA	NA	NA	NA	NA	NA	NA	NA	NA	NA	NA	NA	NA	NA	NA	NA	NA	NA	NA	NA	NA	NA	NA	NA
chr3_41734479	SNP	chr3	chr3	NA	NA	NA	NA	NA	NA	NA	NA	NA	NA	NA	NA	NA	NA	NA	NA	NA	NA	NA	NA	NA	NA	NA	NA	NA	NA	NA	NA	NA	NA	NA	NA	NA	NA	NA	NA	NA	NA	NA	NA	NA	NA
chr3_41736546	SNP	chr3	chr3	NA	NA	NA	NA	NA	NA	NA	NA	NA	NA	NA	NA	NA	NA	NA	NA	NA	NA	NA	NA	NA	NA	NA	NA	NA	NA	NA	NA	NA	NA	NA	NA	NA	NA	NA	NA	NA	NA	NA	NA	NA	NA
chr3_41736805	SNP	chr3	chr3	NA	NA	NA	NA	NA	NA	NA	NA	NA	NA	NA	NA	NA	NA	NA	NA	NA	NA	NA	NA	NA	NA	NA	NA	NA	NA	NA	NA	NA	NA	NA	NA	NA	NA	NA	NA	NA	NA	NA	NA	NA	NA
chr3_41736868	SNP	chr3	chr3	NA	NA	NA	NA	NA	NA	NA	NA	NA	NA	NA	NA	NA	NA	NA	NA	NA	NA	NA	NA	NA	NA	NA	NA	NA	NA	NA	NA	NA	NA	NA	NA	NA	NA	NA	NA	NA	NA	NA	NA	NA	NA
chr3_41737733	SNP	chr3	chr3	NA	NA	NA	NA	NA	NA	NA	NA	NA	NA	NA	NA	NA	NA	NA	NA	NA	NA	NA	NA	NA	NA	NA	NA	NA	NA	NA	NA	NA	NA	NA	NA	NA	NA	NA	NA	NA	NA	NA	NA	NA	NA
chr3_41738819	SNP	chr3	chr3	NA	NA	NA	NA	NA	NA	NA	NA	NA	NA	NA	NA	NA	NA	NA	NA	NA	NA	NA	NA	NA	NA	NA	NA	NA	NA	NA	NA	NA	NA	NA	NA	NA	NA	NA	NA	NA	NA	NA	NA	NA	NA
chr3_41998697	SNP	chr3	chr3	NA	NA	NA	NA	NA	NA	NA	NA	NA	NA	NA	NA	NA	NA	NA	NA	NA	NA	NA	NA	NA	NA	NA	NA	NA	NA	NA	NA	NA	NA	NA	NA	NA	NA	NA	NA	NA	NA	NA	NA	NA	NA
chr3_42004431	SNP	chr3	chr3	NA	NA	NA	NA	NA	NA	NA	NA	NA	NA	NA	NA	NA	NA	NA	NA	NA	NA	NA	NA	NA	NA	NA	NA	NA	NA	NA	NA	NA	NA	NA	NA	NA	NA	NA	NA	NA	NA	NA	NA	NA	NA
chr3_42006816	SNP	chr3	chr3	NA	NA	NA	NA	NA	NA	NA	NA	NA	NA	NA	NA	NA	NA	NA	NA	NA	NA	NA	NA	NA	NA	NA	NA	NA	NA	NA	NA	NA	NA	NA	NA	NA	NA	NA	NA	NA	NA	NA	NA	NA	NA
chr3_42007628	SNP	chr3	chr3	NA	NA	NA	NA	NA	NA	NA	NA	NA	NA	NA	NA	NA	NA	NA	NA	NA	NA	NA	NA	NA	NA	NA	NA	NA	NA	NA	NA	NA	NA	NA	NA	NA	NA	NA	NA	NA	NA	NA	NA	NA	NA
chr3_42008277	SNP	chr3	chr3	NA	NA	NA	NA	NA	NA	NA	NA	NA	NA	NA	NA	NA	NA	NA	NA	NA	NA	NA	NA	NA	NA	NA	NA	NA	NA	NA	NA	NA	NA	NA	NA	NA	NA	NA	NA	NA	NA	NA	NA	NA	NA
chr3_42016029	SNP	chr3	chr3	NA	NA	NA	NA	NA	NA	NA	NA	NA	NA	NA	NA	NA	NA	NA	NA	NA	NA	NA	NA	NA	NA	NA	NA	NA	NA	NA	NA	NA	NA	NA	NA	NA	NA	NA	NA	NA	NA	NA	NA	NA	NA
chr3_42016131	SNP	chr3	chr3	NA	NA	NA	NA	NA	NA	NA	NA	NA	NA	NA	NA	NA	NA	NA	NA	NA	NA	NA	NA	NA	NA	NA	NA	NA	NA	NA	NA	NA	NA	NA	NA	NA	NA	NA	NA	NA	NA	NA	NA	NA	NA
chr3_42016462	SNP	chr3	chr3	NA	NA	NA	NA	NA	NA	NA	NA	NA	NA	NA	NA	NA	NA	NA	NA	NA	NA	NA	NA	NA	NA	NA	NA	NA	NA	NA	NA	NA	NA	NA	NA	NA	NA	NA	NA	NA	NA	NA	NA	NA	NA
chr3_42026981	SNP	chr3	chr3	NA	NA	NA	NA	NA	NA	NA	NA	NA	NA	NA	NA	NA	NA	NA	NA	NA	NA	NA	NA	NA	NA	NA	NA	NA	NA	NA	NA	NA	NA	NA	NA	NA	NA	NA	NA	NA	NA	NA	NA	NA	NA
chr3_42028130	SNP	chr3	chr3	NA	NA	NA	NA	NA	NA	NA	NA	NA	NA	NA	NA	NA	NA	NA	NA	NA	NA	NA	NA	NA	NA	NA	NA	NA	NA	NA	NA	NA	NA	NA	NA	NA	NA	NA	NA	NA	NA	NA	NA	NA	NA
chr3_42029727	SNP	chr3	chr3	NA	NA	NA	NA	NA	NA	NA	NA	NA	NA	NA	NA	NA	NA	NA	NA	NA	NA	NA	NA	NA	NA	NA	NA	NA	NA	NA	NA	NA	NA	NA	NA	NA	NA	NA	NA	NA	NA	NA	NA	NA	NA
chr3_42048987	SNP	chr3	chr3	NA	NA	NA	NA	NA	NA	NA	NA	NA	NA	NA	NA	NA	NA	NA	NA	NA	NA	NA	NA	NA	NA	NA	NA	NA	NA	NA	NA	NA	NA	NA	NA	NA	NA	NA	NA	NA	NA	NA	NA	NA	NA
chr3_42050296	SNP	chr3	chr3	NA	NA	NA	NA	NA	NA	NA	NA	NA	NA	NA	NA	NA	NA	NA	NA	NA	NA	NA	NA	NA	NA	NA	NA	NA	NA	NA	NA	NA	NA	NA	NA	NA	NA	NA	NA	NA	NA	NA	NA	NA	NA
chr3_42051120	SNP	chr3	chr3	NA	NA	NA	NA	NA	NA	NA	NA	NA	NA	NA	NA	NA	NA	NA	NA	NA	NA	NA	NA	NA	NA	NA	NA	NA	NA	NA	NA	NA	NA	NA	NA	NA	NA	NA	NA	NA	NA	NA	NA	NA	NA
chr3_42057181	SNP	chr3	chr3	NA	NA	NA	NA	NA	NA	NA	NA	NA	NA	NA	NA	NA	NA	NA	NA	NA	NA	NA	NA	NA	NA	NA	NA	NA	NA	NA	NA	NA	NA	NA	NA	NA	NA	NA	NA	NA	NA	NA	NA	NA	NA
chr3_42059525	SNP	chr3	chr3	NA	NA	NA	NA	NA	NA	NA	NA	NA	NA	NA	NA	NA	NA	NA	NA	NA	NA	NA	NA	NA	NA	NA	NA	NA	NA	NA	NA	NA	NA	NA	NA	NA	NA	NA	NA	NA	NA	NA	NA	NA	NA
chr3_42059565	SNP	chr3	chr3	NA	NA	NA	NA	NA	NA	NA	NA	NA	NA	NA	NA	NA	NA	NA	NA	NA	NA	NA	NA	NA	NA	NA	NA	NA	NA	NA	NA	NA	NA	NA	NA	NA	NA	NA	NA	NA	NA	NA	NA	NA	NA
chr3_42059902	SNP	chr3	chr3	NA	NA	NA	NA	NA	NA	NA	NA	NA	NA	NA	NA	NA	NA	NA	NA	NA	NA	NA	NA	NA	NA	NA	NA	NA	NA	NA	NA	NA	NA	NA	NA	NA	NA	NA	NA	NA	NA	NA	NA	NA	NA
chr3_42062381	SNP	chr3	chr3	NA	NA	NA	NA	NA	NA	NA	NA	NA	NA	NA	NA	NA	NA	NA	NA	NA	NA	NA	NA	NA	NA	NA	NA	NA	NA	NA	NA	NA	NA	NA	NA	NA	NA	NA	NA	NA	NA	NA	NA	NA	NA
chr3_42067366	SNP	chr3	chr3	NA	NA	NA	NA	NA	NA	NA	NA	NA	NA	NA	NA	NA	NA	NA	NA	NA	NA	NA	NA	NA	NA	NA	NA	NA	NA	NA	NA	NA	NA	NA	NA	NA	NA	NA	NA	NA	NA	NA	NA	NA	NA
chr3_42088881	SNP	chr3	chr3	NA	NA	NA	NA	NA	NA	NA	NA	NA	NA	NA	NA	NA	NA	NA	NA	NA	NA	NA	NA	NA	NA	NA	NA	NA	NA	NA	NA	NA	NA	NA	NA	NA	NA	NA	NA	NA	NA	NA	NA	NA	NA
chr3_42104971	SNP	chr3	chr3	NA	NA	NA	NA	NA	NA	NA	NA	NA	NA	NA	NA	NA	NA	NA	NA	NA	NA	NA	NA	NA	NA	NA	NA	NA	NA	NA	NA	NA	NA	NA	NA	NA	NA	NA	NA	NA	NA	NA	NA	NA	NA
chr3_42106314	SNP	chr3	chr3	NA	NA	NA	NA	NA	NA	NA	NA	NA	NA	NA	NA	NA	NA	NA	NA	NA	NA	NA	NA	NA	NA	NA	NA	NA	NA	NA	NA	NA	NA	NA	NA	NA	NA	NA	NA	NA	NA	NA	NA	NA	NA
chr3_42108821	SNP	chr3	chr3	NA	NA	NA	NA	NA	NA	NA	NA	NA	NA	NA	NA	NA	NA	NA	NA	NA	NA	NA	NA	NA	NA	NA	NA	NA	NA	NA	NA	NA	NA	NA	NA	NA	NA	NA	NA	NA	NA	NA	NA	NA	NA
chr3_42110905	SNP	chr3	chr3	NA	NA	NA	NA	NA	NA	NA	NA	NA	NA	NA	NA	NA	NA	NA	NA	NA	NA	NA	NA	NA	NA	NA	NA	NA	NA	NA	NA	NA	NA	NA	NA	NA	NA	NA	NA	NA	NA	NA	NA	NA	NA
chr3_42115460	SNP	chr3	chr3	NA	NA	NA	NA	NA	NA	NA	NA	NA	NA	NA	NA	NA	NA	NA	NA	NA	NA	NA	NA	NA	NA	NA	NA	NA	NA	NA	NA	NA	NA	NA	NA	NA	NA	NA	NA	NA	NA	NA	NA	NA	NA
chr3_42121833	SNP	chr3	chr3	NA	NA	NA	NA	NA	NA	NA	NA	NA	NA	NA	NA	NA	NA	NA	NA	NA	NA	NA	NA	NA	NA	NA	NA	NA	NA	NA	NA	NA	NA	NA	NA	NA	NA	NA	NA	NA	NA	NA	NA	NA	NA
chr3_43909841	SNP	chr3	chr3	NA	NA	NA	NA	NA	NA	NA	NA	NA	NA	NA	NA	NA	NA	NA	NA	NA	NA	NA	NA	NA	NA	NA	NA	NA	NA	NA	NA	NA	NA	NA	NA	NA	NA	NA	NA	NA	NA	NA	NA	NA	NA
chr3_43930864	SNP	chr3	chr3	NA	NA	NA	NA	NA	NA	NA	NA	NA	NA	NA	NA	NA	NA	NA	NA	NA	NA	NA	NA	NA	NA	NA	NA	NA	NA	NA	NA	NA	NA	NA	NA	NA	NA	NA	NA	NA	NA	NA	NA	NA	NA
chr3_43931932	SNP	chr3	chr3	NA	NA	NA	NA	NA	NA	NA	NA	NA	NA	NA	NA	NA	NA	NA	NA	NA	NA	NA	NA	NA	NA	NA	NA	NA	NA	NA	NA	NA	NA	NA	NA	NA	NA	NA	NA	NA	NA	NA	NA	NA	NA
chr3_43932488	SNP	chr3	chr3	NA	NA	NA	NA	NA	NA	NA	NA	NA	NA	NA	NA	NA	NA	NA	NA	NA	NA	NA	NA	NA	NA	NA	NA	NA	NA	NA	NA	NA	NA	NA	NA	NA	NA	NA	NA	NA	NA	NA	NA	NA	NA
chr3_43939685	SNP	chr3	chr3	NA	NA	NA	NA	NA	NA	NA	NA	NA	NA	NA	NA	NA	NA	NA	NA	NA	NA	NA	NA	NA	NA	NA	NA	NA	NA	NA	NA	NA	NA	NA	NA	NA	NA	NA	NA	NA	NA	NA	NA	NA	NA
chr3_45736966	SNP	chr3	chr3	NA	NA	NA	NA	NA	NA	NA	NA	NA	NA	NA	NA	NA	NA	NA	NA	NA	NA	NA	NA	NA	NA	NA	NA	NA	NA	NA	NA	NA	NA	NA	NA	NA	NA	NA	NA	NA	NA	NA	NA	NA	NA
chr3_45741592	SNP	chr3	chr3	NA	NA	NA	NA	NA	NA	NA	NA	NA	NA	NA	NA	NA	NA	NA	NA	NA	NA	NA	NA	NA	NA	NA	NA	NA	NA	NA	NA	NA	NA	NA	NA	NA	NA	NA	NA	NA	NA	NA	NA	NA	NA
chr3_45745177	SNP	chr3	chr3	NA	NA	NA	NA	NA	NA	NA	NA	NA	NA	NA	NA	NA	NA	NA	NA	NA	NA	NA	NA	NA	NA	NA	NA	NA	NA	NA	NA	NA	NA	NA	NA	NA	NA	NA	NA	NA	NA	NA	NA	NA	NA
chr3_45746954	SNP	chr3	chr3	NA	NA	NA	NA	NA	NA	NA	NA	NA	NA	NA	NA	NA	NA	NA	NA	NA	NA	NA	NA	NA	NA	NA	NA	NA	NA	NA	NA	NA	NA	NA	NA	NA	NA	NA	NA	NA	NA	NA	NA	NA	NA
chr3_45761339	SNP	chr3	chr3	NA	NA	NA	NA	NA	NA	NA	NA	NA	NA	NA	NA	NA	NA	NA	NA	NA	NA	NA	NA	NA	NA	NA	NA	NA	NA	NA	NA	NA	NA	NA	NA	NA	NA	NA	NA	NA	NA	NA	NA	NA	NA
chr3_45768107	SNP	chr3	chr3	NA	NA	NA	NA	NA	NA	NA	NA	NA	NA	NA	NA	NA	NA	NA	NA	NA	NA	NA	NA	NA	NA	NA	NA	NA	NA	NA	NA	NA	NA	NA	NA	NA	NA	NA	NA	NA	NA	NA	NA	NA	NA
chr3_45790953	SNP	chr3	chr3	NA	NA	NA	NA	NA	NA	NA	NA	NA	NA	NA	NA	NA	NA	NA	NA	NA	NA	NA	NA	NA	NA	NA	NA	NA	NA	NA	NA	NA	NA	NA	NA	NA	NA	NA	NA	NA	NA	NA	NA	NA	NA
chr3_45795523	SNP	chr3	chr3	NA	NA	NA	NA	NA	NA	NA	NA	NA	NA	NA	NA	NA	NA	NA	NA	NA	NA	NA	NA	NA	NA	NA	NA	NA	NA	NA	NA	NA	NA	NA	NA	NA	NA	NA	NA	NA	NA	NA	NA	NA	NA
chr3_45795880	SNP	chr3	chr3	NA	NA	NA	NA	NA	NA	NA	NA	NA	NA	NA	NA	NA	NA	NA	NA	NA	NA	NA	NA	NA	NA	NA	NA	NA	NA	NA	NA	NA	NA	NA	NA	NA	NA	NA	NA	NA	NA	NA	NA	NA	NA
chr3_45795944	SNP	chr3	chr3	NA	NA	NA	NA	NA	NA	NA	NA	NA	NA	NA	NA	NA	NA	NA	NA	NA	NA	NA	NA	NA	NA	NA	NA	NA	NA	NA	NA	NA	NA	NA	NA	NA	NA	NA	NA	NA	NA	NA	NA	NA	NA
chr3_45803176	SNP	chr3	chr3	NA	NA	NA	NA	NA	NA	NA	NA	NA	NA	NA	NA	NA	NA	NA	NA	NA	NA	NA	NA	NA	NA	NA	NA	NA	NA	NA	NA	NA	NA	NA	NA	NA	NA	NA	NA	NA	NA	NA	NA	NA	NA
chr3_45825067	SNP	chr3	chr3	NA	NA	NA	NA	NA	NA	NA	NA	NA	NA	NA	NA	NA	NA	NA	NA	NA	NA	NA	NA	NA	NA	NA	NA	NA	NA	NA	NA	NA	NA	NA	NA	NA	NA	NA	NA	NA	NA	NA	NA	NA	NA
chr3_45833092	SNP	chr3	chr3	NA	NA	NA	NA	NA	NA	NA	NA	NA	NA	NA	NA	NA	NA	NA	NA	NA	NA	NA	NA	NA	NA	NA	NA	NA	NA	NA	NA	NA	NA	NA	NA	NA	NA	NA	NA	NA	NA	NA	NA	NA	NA
chr3_45850685	SNP	chr3	chr3	NA	NA	NA	NA	NA	NA	NA	NA	NA	NA	NA	NA	NA	NA	NA	NA	NA	NA	NA	NA	NA	NA	NA	NA	NA	NA	NA	NA	NA	NA	NA	NA	NA	NA	NA	NA	NA	NA	NA	NA	NA	NA
chr3_45862545	SNP	chr3	chr3	NA	NA	NA	NA	NA	NA	NA	NA	NA	NA	NA	NA	NA	NA	NA	NA	NA	NA	NA	NA	NA	NA	NA	NA	NA	NA	NA	NA	NA	NA	NA	NA	NA	NA	NA	NA	NA	NA	NA	NA	NA	NA
chr3_45869810	SNP	chr3	chr3	NA	NA	NA	NA	NA	NA	NA	NA	NA	NA	NA	NA	NA	NA	NA	NA	NA	NA	NA	NA	NA	NA	NA	NA	NA	NA	NA	NA	NA	NA	NA	NA	NA	NA	NA	NA	NA	NA	NA	NA	NA	NA
chr3_45883747	SNP	chr3	chr3	NA	NA	NA	NA	NA	NA	NA	NA	NA	NA	NA	NA	NA	NA	NA	NA	NA	NA	NA	NA	NA	NA	NA	NA	NA	NA	NA	NA	NA	NA	NA	NA	NA	NA	NA	NA	NA	NA	NA	NA	NA	NA
chr3_45922649	SNP	chr3	chr3	NA	NA	NA	NA	NA	NA	NA	NA	NA	NA	NA	NA	NA	NA	NA	NA	NA	NA	NA	NA	NA	NA	NA	NA	NA	NA	NA	NA	NA	NA	NA	NA	NA	NA	NA	NA	NA	NA	NA	NA	NA	NA
chr3_45923777	SNP	chr3	chr3	NA	NA	NA	NA	NA	NA	NA	NA	NA	NA	NA	NA	NA	NA	NA	NA	NA	NA	NA	NA	NA	NA	NA	NA	NA	NA	NA	NA	NA	NA	NA	NA	NA	NA	NA	NA	NA	NA	NA	NA	NA	NA
chr3_45924989	SNP	chr3	chr3	NA	NA	NA	NA	NA	NA	NA	NA	NA	NA	NA	NA	NA	NA	NA	NA	NA	NA	NA	NA	NA	NA	NA	NA	NA	NA	NA	NA	NA	NA	NA	NA	NA	NA	NA	NA	NA	NA	NA	NA	NA	NA
chr3_45926526	SNP	chr3	chr3	NA	NA	NA	NA	NA	NA	NA	NA	NA	NA	NA	NA	NA	NA	NA	NA	NA	NA	NA	NA	NA	NA	NA	NA	NA	NA	NA	NA	NA	NA	NA	NA	NA	NA	NA	NA	NA	NA	NA	NA	NA	NA
chr3_45937020	SNP	chr3	chr3	NA	NA	NA	NA	NA	NA	NA	NA	NA	NA	NA	NA	NA	NA	NA	NA	NA	NA	NA	NA	NA	NA	NA	NA	NA	NA	NA	NA	NA	NA	NA	NA	NA	NA	NA	NA	NA	NA	NA	NA	NA	NA
chr3_45939982	SNP	chr3	chr3	NA	NA	NA	NA	NA	NA	NA	NA	NA	NA	NA	NA	NA	NA	NA	NA	NA	NA	NA	NA	NA	NA	NA	NA	NA	NA	NA	NA	NA	NA	NA	NA	NA	NA	NA	NA	NA	NA	NA	NA	NA	NA
chr3_45951343	SNP	chr3	chr3	NA	NA	NA	NA	NA	NA	NA	NA	NA	NA	NA	NA	NA	NA	NA	NA	NA	NA	NA	NA	NA	NA	NA	NA	NA	NA	NA	NA	NA	NA	NA	NA	NA	NA	NA	NA	NA	NA	NA	NA	NA	NA
chr3_45956051	SNP	chr3	chr3	NA	NA	NA	NA	NA	NA	NA	NA	NA	NA	NA	NA	NA	NA	NA	NA	NA	NA	NA	NA	NA	NA	NA	NA	NA	NA	NA	NA	NA	NA	NA	NA	NA	NA	NA	NA	NA	NA	NA	NA	NA	NA
chr3_45957466	SNP	chr3	chr3	NA	NA	NA	NA	NA	NA	NA	NA	NA	NA	NA	NA	NA	NA	NA	NA	NA	NA	NA	NA	NA	NA	NA	NA	NA	NA	NA	NA	NA	NA	NA	NA	NA	NA	NA	NA	NA	NA	NA	NA	NA	NA
chr3_45961853	SNP	chr3	chr3	NA	NA	NA	NA	NA	NA	NA	NA	NA	NA	NA	NA	NA	NA	NA	NA	NA	NA	NA	NA	NA	NA	NA	NA	NA	NA	NA	NA	NA	NA	NA	NA	NA	NA	NA	NA	NA	NA	NA	NA	NA	NA
chr3_45963315	SNP	chr3	chr3	NA	NA	NA	NA	NA	NA	NA	NA	NA	NA	NA	NA	NA	NA	NA	NA	NA	NA	NA	NA	NA	NA	NA	NA	NA	NA	NA	NA	NA	NA	NA	NA	NA	NA	NA	NA	NA	NA	NA	NA	NA	NA
chr3_45964882	SNP	chr3	chr3	NA	NA	NA	NA	NA	NA	NA	NA	NA	NA	NA	NA	NA	NA	NA	NA	NA	NA	NA	NA	NA	NA	NA	NA	NA	NA	NA	NA	NA	NA	NA	NA	NA	NA	NA	NA	NA	NA	NA	NA	NA	NA
chr3_45967694	SNP	chr3	chr3	NA	NA	NA	NA	NA	NA	NA	NA	NA	NA	NA	NA	NA	NA	NA	NA	NA	NA	NA	NA	NA	NA	NA	NA	NA	NA	NA	NA	NA	NA	NA	NA	NA	NA	NA	NA	NA	NA	NA	NA	NA	NA
chr3_45968307	SNP	chr3	chr3	NA	NA	NA	NA	NA	NA	NA	NA	NA	NA	NA	NA	NA	NA	NA	NA	NA	NA	NA	NA	NA	NA	NA	NA	NA	NA	NA	NA	NA	NA	NA	NA	NA	NA	NA	NA	NA	NA	NA	NA	NA	NA
chr3_45970913	SNP	chr3	chr3	NA	NA	NA	NA	NA	NA	NA	NA	NA	NA	NA	NA	NA	NA	NA	NA	NA	NA	NA	NA	NA	NA	NA	NA	NA	NA	NA	NA	NA	NA	NA	NA	NA	NA	NA	NA	NA	NA	NA	NA	NA	NA
chr3_45971354	SNP	chr3	chr3	NA	NA	NA	NA	NA	NA	NA	NA	NA	NA	NA	NA	NA	NA	NA	NA	NA	NA	NA	NA	NA	NA	NA	NA	NA	NA	NA	NA	NA	NA	NA	NA	NA	NA	NA	NA	NA	NA	NA	NA	NA	NA
chr3_45971461	SNP	chr3	chr3	NA	NA	NA	NA	NA	NA	NA	NA	NA	NA	NA	NA	NA	NA	NA	NA	NA	NA	NA	NA	NA	NA	NA	NA	NA	NA	NA	NA	NA	NA	NA	NA	NA	NA	NA	NA	NA	NA	NA	NA	NA	NA
chr3_45972666	SNP	chr3	chr3	NA	NA	NA	NA	NA	NA	NA	NA	NA	NA	NA	NA	NA	NA	NA	NA	NA	NA	NA	NA	NA	NA	NA	NA	NA	NA	NA	NA	NA	NA	NA	NA	NA	NA	NA	NA	NA	NA	NA	NA	NA	NA
chr3_45988177	SNP	chr3	chr3	NA	NA	NA	NA	NA	NA	NA	NA	NA	NA	NA	NA	NA	NA	NA	NA	NA	NA	NA	NA	NA	NA	NA	NA	NA	NA	NA	NA	NA	NA	NA	NA	NA	NA	NA	NA	NA	NA	NA	NA	NA	NA
chr3_45988196	SNP	chr3	chr3	NA	NA	NA	NA	NA	NA	NA	NA	NA	NA	NA	NA	NA	NA	NA	NA	NA	NA	NA	NA	NA	NA	NA	NA	NA	NA	NA	NA	NA	NA	NA	NA	NA	NA	NA	NA	NA	NA	NA	NA	NA	NA
chr3_45988271	SNP	chr3	chr3	NA	NA	NA	NA	NA	NA	NA	NA	NA	NA	NA	NA	NA	NA	NA	NA	NA	NA	NA	NA	NA	NA	NA	NA	NA	NA	NA	NA	NA	NA	NA	NA	NA	NA	NA	NA	NA	NA	NA	NA	NA	NA
chr3_45992274	SNP	chr3	chr3	NA	NA	NA	NA	NA	NA	NA	NA	NA	NA	NA	NA	NA	NA	NA	NA	NA	NA	NA	NA	NA	NA	NA	NA	NA	NA	NA	NA	NA	NA	NA	NA	NA	NA	NA	NA	NA	NA	NA	NA	NA	NA
chr3_45992276	SNP	chr3	chr3	NA	NA	NA	NA	NA	NA	NA	NA	NA	NA	NA	NA	NA	NA	NA	NA	NA	NA	NA	NA	NA	NA	NA	NA	NA	NA	NA	NA	NA	NA	NA	NA	NA	NA	NA	NA	NA	NA	NA	NA	NA	NA
chr3_45992723	SNP	chr3	chr3	NA	NA	NA	NA	NA	NA	NA	NA	NA	NA	NA	NA	NA	NA	NA	NA	NA	NA	NA	NA	NA	NA	NA	NA	NA	NA	NA	NA	NA	NA	NA	NA	NA	NA	NA	NA	NA	NA	NA	NA	NA	NA
chr3_45993911	SNP	chr3	chr3	NA	NA	NA	NA	NA	NA	NA	NA	NA	NA	NA	NA	NA	NA	NA	NA	NA	NA	NA	NA	NA	NA	NA	NA	NA	NA	NA	NA	NA	NA	NA	NA	NA	NA	NA	NA	NA	NA	NA	NA	NA	NA
chr3_45998141	SNP	chr3	chr3	NA	NA	NA	NA	NA	NA	NA	NA	NA	NA	NA	NA	NA	NA	NA	NA	NA	NA	NA	NA	NA	NA	NA	NA	NA	NA	NA	NA	NA	NA	NA	NA	NA	NA	NA	NA	NA	NA	NA	NA	NA	NA
chr3_46004106	SNP	chr3	chr3	NA	NA	NA	NA	NA	NA	NA	NA	NA	NA	NA	NA	NA	NA	NA	NA	NA	NA	NA	NA	NA	NA	NA	NA	NA	NA	NA	NA	NA	NA	NA	NA	NA	NA	NA	NA	NA	NA	NA	NA	NA	NA
chr3_46004682	SNP	chr3	chr3	NA	NA	NA	NA	NA	NA	NA	NA	NA	NA	NA	NA	NA	NA	NA	NA	NA	NA	NA	NA	NA	NA	NA	NA	NA	NA	NA	NA	NA	NA	NA	NA	NA	NA	NA	NA	NA	NA	NA	NA	NA	NA
chr3_46012844	SNP	chr3	chr3	NA	NA	NA	NA	NA	NA	NA	NA	NA	NA	NA	NA	NA	NA	NA	NA	NA	NA	NA	NA	NA	NA	NA	NA	NA	NA	NA	NA	NA	NA	NA	NA	NA	NA	NA	NA	NA	NA	NA	NA	NA	NA
chr3_46013130	SNP	chr3	chr3	NA	NA	NA	NA	NA	NA	NA	NA	NA	NA	NA	NA	NA	NA	NA	NA	NA	NA	NA	NA	NA	NA	NA	NA	NA	NA	NA	NA	NA	NA	NA	NA	NA	NA	NA	NA	NA	NA	NA	NA	NA	NA
chr3_46014174	SNP	chr3	chr3	NA	NA	NA	NA	NA	NA	NA	NA	NA	NA	NA	NA	NA	NA	NA	NA	NA	NA	NA	NA	NA	NA	NA	NA	NA	NA	NA	NA	NA	NA	NA	NA	NA	NA	NA	NA	NA	NA	NA	NA	NA	NA
chr3_46016915	SNP	chr3	chr3	NA	NA	NA	NA	NA	NA	NA	NA	NA	NA	NA	NA	NA	NA	NA	NA	NA	NA	NA	NA	NA	NA	NA	NA	NA	NA	NA	NA	NA	NA	NA	NA	NA	NA	NA	NA	NA	NA	NA	NA	NA	NA
chr3_46020691	SNP	chr3	chr3	NA	NA	NA	NA	NA	NA	NA	NA	NA	NA	NA	NA	NA	NA	NA	NA	NA	NA	NA	NA	NA	NA	NA	NA	NA	NA	NA	NA	NA	NA	NA	NA	NA	NA	NA	NA	NA	NA	NA	NA	NA	NA
chr3_46023633	SNP	chr3	chr3	NA	NA	NA	NA	NA	NA	NA	NA	NA	NA	NA	NA	NA	NA	NA	NA	NA	NA	NA	NA	NA	NA	NA	NA	NA	NA	NA	NA	NA	NA	NA	NA	NA	NA	NA	NA	NA	NA	NA	NA	NA	NA
chr3_46023700	SNP	chr3	chr3	NA	NA	NA	NA	NA	NA	NA	NA	NA	NA	NA	NA	NA	NA	NA	NA	NA	NA	NA	NA	NA	NA	NA	NA	NA	NA	NA	NA	NA	NA	NA	NA	NA	NA	NA	NA	NA	NA	NA	NA	NA	NA
chr3_46028397	SNP	chr3	chr3	NA	NA	NA	NA	NA	NA	NA	NA	NA	NA	NA	NA	NA	NA	NA	NA	NA	NA	NA	NA	NA	NA	NA	NA	NA	NA	NA	NA	NA	NA	NA	NA	NA	NA	NA	NA	NA	NA	NA	NA	NA	NA
chr3_46033663	SNP	chr3	chr3	NA	NA	NA	NA	NA	NA	NA	NA	NA	NA	NA	NA	NA	NA	NA	NA	NA	NA	NA	NA	NA	NA	NA	NA	NA	NA	NA	NA	NA	NA	NA	NA	NA	NA	NA	NA	NA	NA	NA	NA	NA	NA
chr3_46033954	SNP	chr3	chr3	NA	NA	NA	NA	NA	NA	NA	NA	NA	NA	NA	NA	NA	NA	NA	NA	NA	NA	NA	NA	NA	NA	NA	NA	NA	NA	NA	NA	NA	NA	NA	NA	NA	NA	NA	NA	NA	NA	NA	NA	NA	NA
chr3_46036399	SNP	chr3	chr3	NA	NA	NA	NA	NA	NA	NA	NA	NA	NA	NA	NA	NA	NA	NA	NA	NA	NA	NA	NA	NA	NA	NA	NA	NA	NA	NA	NA	NA	NA	NA	NA	NA	NA	NA	NA	NA	NA	NA	NA	NA	NA
chr3_46045316	SNP	chr3	chr3	NA	NA	NA	NA	NA	NA	NA	NA	NA	NA	NA	NA	NA	NA	NA	NA	NA	NA	NA	NA	NA	NA	NA	NA	NA	NA	NA	NA	NA	NA	NA	NA	NA	NA	NA	NA	NA	NA	NA	NA	NA	NA
chr3_8383741	SNP	chr3	chr3	NA	NA	NA	NA	NA	NA	NA	NA	NA	NA	NA	NA	NA	NA	NA	NA	NA	NA	NA	NA	NA	NA	NA	NA	NA	NA	NA	NA	NA	NA	NA	NA	NA	NA	NA	NA	NA	NA	NA	NA	NA	NA
chr3_8383773	SNP	chr3	chr3	NA	NA	NA	NA	NA	NA	NA	NA	NA	NA	NA	NA	NA	NA	NA	NA	NA	NA	NA	NA	NA	NA	NA	NA	NA	NA	NA	NA	NA	NA	NA	NA	NA	NA	NA	NA	NA	NA	NA	NA	NA	NA
chr3_8383889	SNP	chr3	chr3	NA	NA	NA	NA	NA	NA	NA	NA	NA	NA	NA	NA	NA	NA	NA	NA	NA	NA	NA	NA	NA	NA	NA	NA	NA	NA	NA	NA	NA	NA	NA	NA	NA	NA	NA	NA	NA	NA	NA	NA	NA	NA
chr3_8383895	SNP	chr3	chr3	NA	NA	NA	NA	NA	NA	NA	NA	NA	NA	NA	NA	NA	NA	NA	NA	NA	NA	NA	NA	NA	NA	NA	NA	NA	NA	NA	NA	NA	NA	NA	NA	NA	NA	NA	NA	NA	NA	NA	NA	NA	NA
chr3_9291170	SNP	chr3	chr3	NA	NA	NA	NA	NA	NA	NA	NA	NA	NA	NA	NA	NA	NA	NA	NA	NA	NA	NA	NA	NA	NA	NA	NA	NA	NA	NA	NA	NA	NA	NA	NA	NA	NA	NA	NA	NA	NA	NA	NA	NA	NA
chr3_9297968	SNP	chr3	chr3	NA	NA	NA	NA	NA	NA	NA	NA	NA	NA	NA	NA	NA	NA	NA	NA	NA	NA	NA	NA	NA	NA	NA	NA	NA	NA	NA	NA	NA	NA	NA	NA	NA	NA	NA	NA	NA	NA	NA	NA	NA	NA
chr3_9298007	SNP	chr3	chr3	NA	NA	NA	NA	NA	NA	NA	NA	NA	NA	NA	NA	NA	NA	NA	NA	NA	NA	NA	NA	NA	NA	NA	NA	NA	NA	NA	NA	NA	NA	NA	NA	NA	NA	NA	NA	NA	NA	NA	NA	NA	NA
chr3_9298135	SNP	chr3	chr3	NA	NA	NA	NA	NA	NA	NA	NA	NA	NA	NA	NA	NA	NA	NA	NA	NA	NA	NA	NA	NA	NA	NA	NA	NA	NA	NA	NA	NA	NA	NA	NA	NA	NA	NA	NA	NA	NA	NA	NA	NA	NA
chr3_9298138	SNP	chr3	chr3	NA	NA	NA	NA	NA	NA	NA	NA	NA	NA	NA	NA	NA	NA	NA	NA	NA	NA	NA	NA	NA	NA	NA	NA	NA	NA	NA	NA	NA	NA	NA	NA	NA	NA	NA	NA	NA	NA	NA	NA	NA	NA
chr3_944422	SNP	chr3	chr3	NA	NA	NA	NA	NA	NA	NA	NA	NA	NA	NA	NA	NA	NA	NA	NA	NA	NA	NA	NA	NA	NA	NA	NA	NA	NA	NA	NA	NA	NA	NA	NA	NA	NA	NA	NA	NA	NA	NA	NA	NA	NA
chr3_944586	SNP	chr3	chr3	NA	NA	NA	NA	NA	NA	NA	NA	NA	NA	NA	NA	NA	NA	NA	NA	NA	NA	NA	NA	NA	NA	NA	NA	NA	NA	NA	NA	NA	NA	NA	NA	NA	NA	NA	NA	NA	NA	NA	NA	NA	NA
chr3_944882	SNP	chr3	chr3	NA	NA	NA	NA	NA	NA	NA	NA	NA	NA	NA	NA	NA	NA	NA	NA	NA	NA	NA	NA	NA	NA	NA	NA	NA	NA	NA	NA	NA	NA	NA	NA	NA	NA	NA	NA	NA	NA	NA	NA	NA	NA
chr3_945042	SNP	chr3	chr3	NA	NA	NA	NA	NA	NA	NA	NA	NA	NA	NA	NA	NA	NA	NA	NA	NA	NA	NA	NA	NA	NA	NA	NA	NA	NA	NA	NA	NA	NA	NA	NA	NA	NA	NA	NA	NA	NA	NA	NA	NA	NA
chr3_945111	SNP	chr3	chr3	NA	NA	NA	NA	NA	NA	NA	NA	NA	NA	NA	NA	NA	NA	NA	NA	NA	NA	NA	NA	NA	NA	NA	NA	NA	NA	NA	NA	NA	NA	NA	NA	NA	NA	NA	NA	NA	NA	NA	NA	NA	NA
chr3_945130	SNP	chr3	chr3	NA	NA	NA	NA	NA	NA	NA	NA	NA	NA	NA	NA	NA	NA	NA	NA	NA	NA	NA	NA	NA	NA	NA	NA	NA	NA	NA	NA	NA	NA	NA	NA	NA	NA	NA	NA	NA	NA	NA	NA	NA	NA
chr3_945701	SNP	chr3	chr3	NA	NA	NA	NA	NA	NA	NA	NA	NA	NA	NA	NA	NA	NA	NA	NA	NA	NA	NA	NA	NA	NA	NA	NA	NA	NA	NA	NA	NA	NA	NA	NA	NA	NA	NA	NA	NA	NA	NA	NA	NA	NA
chr3_945760	SNP	chr3	chr3	NA	NA	NA	NA	NA	NA	NA	NA	NA	NA	NA	NA	NA	NA	NA	NA	NA	NA	NA	NA	NA	NA	NA	NA	NA	NA	NA	NA	NA	NA	NA	NA	NA	NA	NA	NA	NA	NA	NA	NA	NA	NA
chr3_945985	SNP	chr3	chr3	NA	NA	NA	NA	NA	NA	NA	NA	NA	NA	NA	NA	NA	NA	NA	NA	NA	NA	NA	NA	NA	NA	NA	NA	NA	NA	NA	NA	NA	NA	NA	NA	NA	NA	NA	NA	NA	NA	NA	NA	NA	NA
chr3_946409	SNP	chr3	chr3	NA	NA	NA	NA	NA	NA	NA	NA	NA	NA	NA	NA	NA	NA	NA	NA	NA	NA	NA	NA	NA	NA	NA	NA	NA	NA	NA	NA	NA	NA	NA	NA	NA	NA	NA	NA	NA	NA	NA	NA	NA	NA
chr3_946498	SNP	chr3	chr3	NA	NA	NA	NA	NA	NA	NA	NA	NA	NA	NA	NA	NA	NA	NA	NA	NA	NA	NA	NA	NA	NA	NA	NA	NA	NA	NA	NA	NA	NA	NA	NA	NA	NA	NA	NA	NA	NA	NA	NA	NA	NA
chr3_946527	SNP	chr3	chr3	NA	NA	NA	NA	NA	NA	NA	NA	NA	NA	NA	NA	NA	NA	NA	NA	NA	NA	NA	NA	NA	NA	NA	NA	NA	NA	NA	NA	NA	NA	NA	NA	NA	NA	NA	NA	NA	NA	NA	NA	NA	NA
chr3_946586	SNP	chr3	chr3	NA	NA	NA	NA	NA	NA	NA	NA	NA	NA	NA	NA	NA	NA	NA	NA	NA	NA	NA	NA	NA	NA	NA	NA	NA	NA	NA	NA	NA	NA	NA	NA	NA	NA	NA	NA	NA	NA	NA	NA	NA	NA
chr3_946764	SNP	chr3	chr3	NA	NA	NA	NA	NA	NA	NA	NA	NA	NA	NA	NA	NA	NA	NA	NA	NA	NA	NA	NA	NA	NA	NA	NA	NA	NA	NA	NA	NA	NA	NA	NA	NA	NA	NA	NA	NA	NA	NA	NA	NA	NA
chr3_946799	SNP	chr3	chr3	NA	NA	NA	NA	NA	NA	NA	NA	NA	NA	NA	NA	NA	NA	NA	NA	NA	NA	NA	NA	NA	NA	NA	NA	NA	NA	NA	NA	NA	NA	NA	NA	NA	NA	NA	NA	NA	NA	NA	NA	NA	NA
chr3_947108	SNP	chr3	chr3	NA	NA	NA	NA	NA	NA	NA	NA	NA	NA	NA	NA	NA	NA	NA	NA	NA	NA	NA	NA	NA	NA	NA	NA	NA	NA	NA	NA	NA	NA	NA	NA	NA	NA	NA	NA	NA	NA	NA	NA	NA	NA
chr3_947223	SNP	chr3	chr3	NA	NA	NA	NA	NA	NA	NA	NA	NA	NA	NA	NA	NA	NA	NA	NA	NA	NA	NA	NA	NA	NA	NA	NA	NA	NA	NA	NA	NA	NA	NA	NA	NA	NA	NA	NA	NA	NA	NA	NA	NA	NA
chr3_947420	SNP	chr3	chr3	NA	NA	NA	NA	NA	NA	NA	NA	NA	NA	NA	NA	NA	NA	NA	NA	NA	NA	NA	NA	NA	NA	NA	NA	NA	NA	NA	NA	NA	NA	NA	NA	NA	NA	NA	NA	NA	NA	NA	NA	NA	NA
chr3_947571	SNP	chr3	chr3	NA	NA	NA	NA	NA	NA	NA	NA	NA	NA	NA	NA	NA	NA	NA	NA	NA	NA	NA	NA	NA	NA	NA	NA	NA	NA	NA	NA	NA	NA	NA	NA	NA	NA	NA	NA	NA	NA	NA	NA	NA	NA
chr3_948156	SNP	chr3	chr3	NA	NA	NA	NA	NA	NA	NA	NA	NA	NA	NA	NA	NA	NA	NA	NA	NA	NA	NA	NA	NA	NA	NA	NA	NA	NA	NA	NA	NA	NA	NA	NA	NA	NA	NA	NA	NA	NA	NA	NA	NA	NA
chr3_948171	SNP	chr3	chr3	NA	NA	NA	NA	NA	NA	NA	NA	NA	NA	NA	NA	NA	NA	NA	NA	NA	NA	NA	NA	NA	NA	NA	NA	NA	NA	NA	NA	NA	NA	NA	NA	NA	NA	NA	NA	NA	NA	NA	NA	NA	NA
chr3_948224	SNP	chr3	chr3	NA	NA	NA	NA	NA	NA	NA	NA	NA	NA	NA	NA	NA	NA	NA	NA	NA	NA	NA	NA	NA	NA	NA	NA	NA	NA	NA	NA	NA	NA	NA	NA	NA	NA	NA	NA	NA	NA	NA	NA	NA	NA
chr3_948344	SNP	chr3	chr3	NA	NA	NA	NA	NA	NA	NA	NA	NA	NA	NA	NA	NA	NA	NA	NA	NA	NA	NA	NA	NA	NA	NA	NA	NA	NA	NA	NA	NA	NA	NA	NA	NA	NA	NA	NA	NA	NA	NA	NA	NA	NA
chr3_955507	SNP	chr3	chr3	NA	NA	NA	NA	NA	NA	NA	NA	NA	NA	NA	NA	NA	NA	NA	NA	NA	NA	NA	NA	NA	NA	NA	NA	NA	NA	NA	NA	NA	NA	NA	NA	NA	NA	NA	NA	NA	NA	NA	NA	NA	NA
chr3_955533	SNP	chr3	chr3	NA	NA	NA	NA	NA	NA	NA	NA	NA	NA	NA	NA	NA	NA	NA	NA	NA	NA	NA	NA	NA	NA	NA	NA	NA	NA	NA	NA	NA	NA	NA	NA	NA	NA	NA	NA	NA	NA	NA	NA	NA	NA
chr3_955624	SNP	chr3	chr3	NA	NA	NA	NA	NA	NA	NA	NA	NA	NA	NA	NA	NA	NA	NA	NA	NA	NA	NA	NA	NA	NA	NA	NA	NA	NA	NA	NA	NA	NA	NA	NA	NA	NA	NA	NA	NA	NA	NA	NA	NA	NA
chr3_968454	SNP	chr3	chr3	NA	NA	NA	NA	NA	NA	NA	NA	NA	NA	NA	NA	NA	NA	NA	NA	NA	NA	NA	NA	NA	NA	NA	NA	NA	NA	NA	NA	NA	NA	NA	NA	NA	NA	NA	NA	NA	NA	NA	NA	NA	NA
chr3_968538	SNP	chr3	chr3	NA	NA	NA	NA	NA	NA	NA	NA	NA	NA	NA	NA	NA	NA	NA	NA	NA	NA	NA	NA	NA	NA	NA	NA	NA	NA	NA	NA	NA	NA	NA	NA	NA	NA	NA	NA	NA	NA	NA	NA	NA	NA
chr3_968539	SNP	chr3	chr3	NA	NA	NA	NA	NA	NA	NA	NA	NA	NA	NA	NA	NA	NA	NA	NA	NA	NA	NA	NA	NA	NA	NA	NA	NA	NA	NA	NA	NA	NA	NA	NA	NA	NA	NA	NA	NA	NA	NA	NA	NA	NA
chr3_968540	SNP	chr3	chr3	NA	NA	NA	NA	NA	NA	NA	NA	NA	NA	NA	NA	NA	NA	NA	NA	NA	NA	NA	NA	NA	NA	NA	NA	NA	NA	NA	NA	NA	NA	NA	NA	NA	NA	NA	NA	NA	NA	NA	NA	NA	NA
chr3_969983	SNP	chr3	chr3	NA	NA	NA	NA	NA	NA	NA	NA	NA	NA	NA	NA	NA	NA	NA	NA	NA	NA	NA	NA	NA	NA	NA	NA	NA	NA	NA	NA	NA	NA	NA	NA	NA	NA	NA	NA	NA	NA	NA	NA	NA	NA
chr3_970007	SNP	chr3	chr3	NA	NA	NA	NA	NA	NA	NA	NA	NA	NA	NA	NA	NA	NA	NA	NA	NA	NA	NA	NA	NA	NA	NA	NA	NA	NA	NA	NA	NA	NA	NA	NA	NA	NA	NA	NA	NA	NA	NA	NA	NA	NA
chr3_970028	SNP	chr3	chr3	NA	NA	NA	NA	NA	NA	NA	NA	NA	NA	NA	NA	NA	NA	NA	NA	NA	NA	NA	NA	NA	NA	NA	NA	NA	NA	NA	NA	NA	NA	NA	NA	NA	NA	NA	NA	NA	NA	NA	NA	NA	NA
chr3_972325	SNP	chr3	chr3	NA	NA	NA	NA	NA	NA	NA	NA	NA	NA	NA	NA	NA	NA	NA	NA	NA	NA	NA	NA	NA	NA	NA	NA	NA	NA	NA	NA	NA	NA	NA	NA	NA	NA	NA	NA	NA	NA	NA	NA	NA	NA
chr3_972384	SNP	chr3	chr3	NA	NA	NA	NA	NA	NA	NA	NA	NA	NA	NA	NA	NA	NA	NA	NA	NA	NA	NA	NA	NA	NA	NA	NA	NA	NA	NA	NA	NA	NA	NA	NA	NA	NA	NA	NA	NA	NA	NA	NA	NA	NA
chr3_973871	SNP	chr3	chr3	NA	NA	NA	NA	NA	NA	NA	NA	NA	NA	NA	NA	NA	NA	NA	NA	NA	NA	NA	NA	NA	NA	NA	NA	NA	NA	NA	NA	NA	NA	NA	NA	NA	NA	NA	NA	NA	NA	NA	NA	NA	NA
chr3_974651	SNP	chr3	chr3	NA	NA	NA	NA	NA	NA	NA	NA	NA	NA	NA	NA	NA	NA	NA	NA	NA	NA	NA	NA	NA	NA	NA	NA	NA	NA	NA	NA	NA	NA	NA	NA	NA	NA	NA	NA	NA	NA	NA	NA	NA	NA
chr3_975283	SNP	chr3	chr3	NA	NA	NA	NA	NA	NA	NA	NA	NA	NA	NA	NA	NA	NA	NA	NA	NA	NA	NA	NA	NA	NA	NA	NA	NA	NA	NA	NA	NA	NA	NA	NA	NA	NA	NA	NA	NA	NA	NA	NA	NA	NA
chr3_976370	SNP	chr3	chr3	NA	NA	NA	NA	NA	NA	NA	NA	NA	NA	NA	NA	NA	NA	NA	NA	NA	NA	NA	NA	NA	NA	NA	NA	NA	NA	NA	NA	NA	NA	NA	NA	NA	NA	NA	NA	NA	NA	NA	NA	NA	NA
chr3_978711	SNP	chr3	chr3	NA	NA	NA	NA	NA	NA	NA	NA	NA	NA	NA	NA	NA	NA	NA	NA	NA	NA	NA	NA	NA	NA	NA	NA	NA	NA	NA	NA	NA	NA	NA	NA	NA	NA	NA	NA	NA	NA	NA	NA	NA	NA
chr3_979242	SNP	chr3	chr3	NA	NA	NA	NA	NA	NA	NA	NA	NA	NA	NA	NA	NA	NA	NA	NA	NA	NA	NA	NA	NA	NA	NA	NA	NA	NA	NA	NA	NA	NA	NA	NA	NA	NA	NA	NA	NA	NA	NA	NA	NA	NA
chr3_979243	SNP	chr3	chr3	NA	NA	NA	NA	NA	NA	NA	NA	NA	NA	NA	NA	NA	NA	NA	NA	NA	NA	NA	NA	NA	NA	NA	NA	NA	NA	NA	NA	NA	NA	NA	NA	NA	NA	NA	NA	NA	NA	NA	NA	NA	NA
chr3_979413	SNP	chr3	chr3	NA	NA	NA	NA	NA	NA	NA	NA	NA	NA	NA	NA	NA	NA	NA	NA	NA	NA	NA	NA	NA	NA	NA	NA	NA	NA	NA	NA	NA	NA	NA	NA	NA	NA	NA	NA	NA	NA	NA	NA	NA	NA
chr3_979614	SNP	chr3	chr3	NA	NA	NA	NA	NA	NA	NA	NA	NA	NA	NA	NA	NA	NA	NA	NA	NA	NA	NA	NA	NA	NA	NA	NA	NA	NA	NA	NA	NA	NA	NA	NA	NA	NA	NA	NA	NA	NA	NA	NA	NA	NA
chr3_979618	SNP	chr3	chr3	NA	NA	NA	NA	NA	NA	NA	NA	NA	NA	NA	NA	NA	NA	NA	NA	NA	NA	NA	NA	NA	NA	NA	NA	NA	NA	NA	NA	NA	NA	NA	NA	NA	NA	NA	NA	NA	NA	NA	NA	NA	NA
chr3_979916	SNP	chr3	chr3	NA	NA	NA	NA	NA	NA	NA	NA	NA	NA	NA	NA	NA	NA	NA	NA	NA	NA	NA	NA	NA	NA	NA	NA	NA	NA	NA	NA	NA	NA	NA	NA	NA	NA	NA	NA	NA	NA	NA	NA	NA	NA
chr3_979942	SNP	chr3	chr3	NA	NA	NA	NA	NA	NA	NA	NA	NA	NA	NA	NA	NA	NA	NA	NA	NA	NA	NA	NA	NA	NA	NA	NA	NA	NA	NA	NA	NA	NA	NA	NA	NA	NA	NA	NA	NA	NA	NA	NA	NA	NA
chr4_10035519	SNP	chr4	chr4	NA	NA	NA	NA	NA	NA	NA	NA	NA	NA	NA	NA	NA	NA	NA	NA	NA	NA	NA	NA	NA	NA	NA	NA	NA	NA	NA	NA	NA	NA	NA	NA	NA	NA	NA	NA	NA	NA	NA	NA	NA	NA
chr4_10040096	SNP	chr4	chr4	NA	NA	NA	NA	NA	NA	NA	NA	NA	NA	NA	NA	NA	NA	NA	NA	NA	NA	NA	NA	NA	NA	NA	NA	NA	NA	NA	NA	NA	NA	NA	NA	NA	NA	NA	NA	NA	NA	NA	NA	NA	NA
chr4_10058559	SNP	chr4	chr4	NA	NA	NA	NA	NA	NA	NA	NA	NA	NA	NA	NA	NA	NA	NA	NA	NA	NA	NA	NA	NA	NA	NA	NA	NA	NA	NA	NA	NA	NA	NA	NA	NA	NA	NA	NA	NA	NA	NA	NA	NA	NA
chr4_13874332	SNP	chr4	chr4	NA	NA	NA	NA	NA	NA	NA	NA	NA	NA	NA	NA	NA	NA	NA	NA	NA	NA	NA	NA	NA	NA	NA	NA	NA	NA	NA	NA	NA	NA	NA	NA	NA	NA	NA	NA	NA	NA	NA	NA	NA	NA
chr4_13874417	SNP	chr4	chr4	NA	NA	NA	NA	NA	NA	NA	NA	NA	NA	NA	NA	NA	NA	NA	NA	NA	NA	NA	NA	NA	NA	NA	NA	NA	NA	NA	NA	NA	NA	NA	NA	NA	NA	NA	NA	NA	NA	NA	NA	NA	NA
chr4_13874772	SNP	chr4	chr4	NA	NA	NA	NA	NA	NA	NA	NA	NA	NA	NA	NA	NA	NA	NA	NA	NA	NA	NA	NA	NA	NA	NA	NA	NA	NA	NA	NA	NA	NA	NA	NA	NA	NA	NA	NA	NA	NA	NA	NA	NA	NA
chr4_13874826	SNP	chr4	chr4	NA	NA	NA	NA	NA	NA	NA	NA	NA	NA	NA	NA	NA	NA	NA	NA	NA	NA	NA	NA	NA	NA	NA	NA	NA	NA	NA	NA	NA	NA	NA	NA	NA	NA	NA	NA	NA	NA	NA	NA	NA	NA
chr4_13874934	SNP	chr4	chr4	NA	NA	NA	NA	NA	NA	NA	NA	NA	NA	NA	NA	NA	NA	NA	NA	NA	NA	NA	NA	NA	NA	NA	NA	NA	NA	NA	NA	NA	NA	NA	NA	NA	NA	NA	NA	NA	NA	NA	NA	NA	NA
chr4_13875028	SNP	chr4	chr4	NA	NA	NA	NA	NA	NA	NA	NA	NA	NA	NA	NA	NA	NA	NA	NA	NA	NA	NA	NA	NA	NA	NA	NA	NA	NA	NA	NA	NA	NA	NA	NA	NA	NA	NA	NA	NA	NA	NA	NA	NA	NA
chr4_13876176	SNP	chr4	chr4	NA	NA	NA	NA	NA	NA	NA	NA	NA	NA	NA	NA	NA	NA	NA	NA	NA	NA	NA	NA	NA	NA	NA	NA	NA	NA	NA	NA	NA	NA	NA	NA	NA	NA	NA	NA	NA	NA	NA	NA	NA	NA
chr4_13876263	SNP	chr4	chr4	NA	NA	NA	NA	NA	NA	NA	NA	NA	NA	NA	NA	NA	NA	NA	NA	NA	NA	NA	NA	NA	NA	NA	NA	NA	NA	NA	NA	NA	NA	NA	NA	NA	NA	NA	NA	NA	NA	NA	NA	NA	NA
chr4_13889190	SNP	chr4	chr4	NA	NA	NA	NA	NA	NA	NA	NA	NA	NA	NA	NA	NA	NA	NA	NA	NA	NA	NA	NA	NA	NA	NA	NA	NA	NA	NA	NA	NA	NA	NA	NA	NA	NA	NA	NA	NA	NA	NA	NA	NA	NA
chr4_13889286	SNP	chr4	chr4	NA	NA	NA	NA	NA	NA	NA	NA	NA	NA	NA	NA	NA	NA	NA	NA	NA	NA	NA	NA	NA	NA	NA	NA	NA	NA	NA	NA	NA	NA	NA	NA	NA	NA	NA	NA	NA	NA	NA	NA	NA	NA
chr4_13889416	SNP	chr4	chr4	NA	NA	NA	NA	NA	NA	NA	NA	NA	NA	NA	NA	NA	NA	NA	NA	NA	NA	NA	NA	NA	NA	NA	NA	NA	NA	NA	NA	NA	NA	NA	NA	NA	NA	NA	NA	NA	NA	NA	NA	NA	NA
chr4_13889979	SNP	chr4	chr4	NA	NA	NA	NA	NA	NA	NA	NA	NA	NA	NA	NA	NA	NA	NA	NA	NA	NA	NA	NA	NA	NA	NA	NA	NA	NA	NA	NA	NA	NA	NA	NA	NA	NA	NA	NA	NA	NA	NA	NA	NA	NA
chr4_13890056	SNP	chr4	chr4	NA	NA	NA	NA	NA	NA	NA	NA	NA	NA	NA	NA	NA	NA	NA	NA	NA	NA	NA	NA	NA	NA	NA	NA	NA	NA	NA	NA	NA	NA	NA	NA	NA	NA	NA	NA	NA	NA	NA	NA	NA	NA
chr4_13890397	SNP	chr4	chr4	NA	NA	NA	NA	NA	NA	NA	NA	NA	NA	NA	NA	NA	NA	NA	NA	NA	NA	NA	NA	NA	NA	NA	NA	NA	NA	NA	NA	NA	NA	NA	NA	NA	NA	NA	NA	NA	NA	NA	NA	NA	NA
chr4_13890585	SNP	chr4	chr4	NA	NA	NA	NA	NA	NA	NA	NA	NA	NA	NA	NA	NA	NA	NA	NA	NA	NA	NA	NA	NA	NA	NA	NA	NA	NA	NA	NA	NA	NA	NA	NA	NA	NA	NA	NA	NA	NA	NA	NA	NA	NA
chr4_13894400	SNP	chr4	chr4	NA	NA	NA	NA	NA	NA	NA	NA	NA	NA	NA	NA	NA	NA	NA	NA	NA	NA	NA	NA	NA	NA	NA	NA	NA	NA	NA	NA	NA	NA	NA	NA	NA	NA	NA	NA	NA	NA	NA	NA	NA	NA
chr4_13895603	SNP	chr4	chr4	NA	NA	NA	NA	NA	NA	NA	NA	NA	NA	NA	NA	NA	NA	NA	NA	NA	NA	NA	NA	NA	NA	NA	NA	NA	NA	NA	NA	NA	NA	NA	NA	NA	NA	NA	NA	NA	NA	NA	NA	NA	NA
chr4_13896184	SNP	chr4	chr4	NA	NA	NA	NA	NA	NA	NA	NA	NA	NA	NA	NA	NA	NA	NA	NA	NA	NA	NA	NA	NA	NA	NA	NA	NA	NA	NA	NA	NA	NA	NA	NA	NA	NA	NA	NA	NA	NA	NA	NA	NA	NA
chr4_13896240	SNP	chr4	chr4	NA	NA	NA	NA	NA	NA	NA	NA	NA	NA	NA	NA	NA	NA	NA	NA	NA	NA	NA	NA	NA	NA	NA	NA	NA	NA	NA	NA	NA	NA	NA	NA	NA	NA	NA	NA	NA	NA	NA	NA	NA	NA
chr4_13897078	SNP	chr4	chr4	NA	NA	NA	NA	NA	NA	NA	NA	NA	NA	NA	NA	NA	NA	NA	NA	NA	NA	NA	NA	NA	NA	NA	NA	NA	NA	NA	NA	NA	NA	NA	NA	NA	NA	NA	NA	NA	NA	NA	NA	NA	NA
chr4_13897252	SNP	chr4	chr4	NA	NA	NA	NA	NA	NA	NA	NA	NA	NA	NA	NA	NA	NA	NA	NA	NA	NA	NA	NA	NA	NA	NA	NA	NA	NA	NA	NA	NA	NA	NA	NA	NA	NA	NA	NA	NA	NA	NA	NA	NA	NA
chr4_13901782	SNP	chr4	chr4	NA	NA	NA	NA	NA	NA	NA	NA	NA	NA	NA	NA	NA	NA	NA	NA	NA	NA	NA	NA	NA	NA	NA	NA	NA	NA	NA	NA	NA	NA	NA	NA	NA	NA	NA	NA	NA	NA	NA	NA	NA	NA
chr4_16631035	SNP	chr4	chr4	NA	NA	NA	NA	NA	NA	NA	NA	NA	NA	NA	NA	NA	NA	NA	NA	NA	NA	NA	NA	NA	NA	NA	NA	NA	NA	NA	NA	NA	NA	NA	NA	NA	NA	NA	NA	NA	NA	NA	NA	NA	NA
chr4_16631036	SNP	chr4	chr4	NA	NA	NA	NA	NA	NA	NA	NA	NA	NA	NA	NA	NA	NA	NA	NA	NA	NA	NA	NA	NA	NA	NA	NA	NA	NA	NA	NA	NA	NA	NA	NA	NA	NA	NA	NA	NA	NA	NA	NA	NA	NA
chr4_16640861	SNP	chr4	chr4	NA	NA	NA	NA	NA	NA	NA	NA	NA	NA	NA	NA	NA	NA	NA	NA	NA	NA	NA	NA	NA	NA	NA	NA	NA	NA	NA	NA	NA	NA	NA	NA	NA	NA	NA	NA	NA	NA	NA	NA	NA	NA
chr4_16641084	SNP	chr4	chr4	NA	NA	NA	NA	NA	NA	NA	NA	NA	NA	NA	NA	NA	NA	NA	NA	NA	NA	NA	NA	NA	NA	NA	NA	NA	NA	NA	NA	NA	NA	NA	NA	NA	NA	NA	NA	NA	NA	NA	NA	NA	NA
chr4_16643610	SNP	chr4	chr4	NA	NA	NA	NA	NA	NA	NA	NA	NA	NA	NA	NA	NA	NA	NA	NA	NA	NA	NA	NA	NA	NA	NA	NA	NA	NA	NA	NA	NA	NA	NA	NA	NA	NA	NA	NA	NA	NA	NA	NA	NA	NA
chr4_16643630	SNP	chr4	chr4	NA	NA	NA	NA	NA	NA	NA	NA	NA	NA	NA	NA	NA	NA	NA	NA	NA	NA	NA	NA	NA	NA	NA	NA	NA	NA	NA	NA	NA	NA	NA	NA	NA	NA	NA	NA	NA	NA	NA	NA	NA	NA
chr4_16643642	SNP	chr4	chr4	NA	NA	NA	NA	NA	NA	NA	NA	NA	NA	NA	NA	NA	NA	NA	NA	NA	NA	NA	NA	NA	NA	NA	NA	NA	NA	NA	NA	NA	NA	NA	NA	NA	NA	NA	NA	NA	NA	NA	NA	NA	NA
chr4_16643770	SNP	chr4	chr4	NA	NA	NA	NA	NA	NA	NA	NA	NA	NA	NA	NA	NA	NA	NA	NA	NA	NA	NA	NA	NA	NA	NA	NA	NA	NA	NA	NA	NA	NA	NA	NA	NA	NA	NA	NA	NA	NA	NA	NA	NA	NA
chr4_16643865	SNP	chr4	chr4	NA	NA	NA	NA	NA	NA	NA	NA	NA	NA	NA	NA	NA	NA	NA	NA	NA	NA	NA	NA	NA	NA	NA	NA	NA	NA	NA	NA	NA	NA	NA	NA	NA	NA	NA	NA	NA	NA	NA	NA	NA	NA
chr4_16644594	SNP	chr4	chr4	NA	NA	NA	NA	NA	NA	NA	NA	NA	NA	NA	NA	NA	NA	NA	NA	NA	NA	NA	NA	NA	NA	NA	NA	NA	NA	NA	NA	NA	NA	NA	NA	NA	NA	NA	NA	NA	NA	NA	NA	NA	NA
chr4_16644647	SNP	chr4	chr4	NA	NA	NA	NA	NA	NA	NA	NA	NA	NA	NA	NA	NA	NA	NA	NA	NA	NA	NA	NA	NA	NA	NA	NA	NA	NA	NA	NA	NA	NA	NA	NA	NA	NA	NA	NA	NA	NA	NA	NA	NA	NA
chr4_16645003	SNP	chr4	chr4	NA	NA	NA	NA	NA	NA	NA	NA	NA	NA	NA	NA	NA	NA	NA	NA	NA	NA	NA	NA	NA	NA	NA	NA	NA	NA	NA	NA	NA	NA	NA	NA	NA	NA	NA	NA	NA	NA	NA	NA	NA	NA
chr4_16645088	SNP	chr4	chr4	NA	NA	NA	NA	NA	NA	NA	NA	NA	NA	NA	NA	NA	NA	NA	NA	NA	NA	NA	NA	NA	NA	NA	NA	NA	NA	NA	NA	NA	NA	NA	NA	NA	NA	NA	NA	NA	NA	NA	NA	NA	NA
chr4_16645335	SNP	chr4	chr4	NA	NA	NA	NA	NA	NA	NA	NA	NA	NA	NA	NA	NA	NA	NA	NA	NA	NA	NA	NA	NA	NA	NA	NA	NA	NA	NA	NA	NA	NA	NA	NA	NA	NA	NA	NA	NA	NA	NA	NA	NA	NA
chr4_16645358	SNP	chr4	chr4	NA	NA	NA	NA	NA	NA	NA	NA	NA	NA	NA	NA	NA	NA	NA	NA	NA	NA	NA	NA	NA	NA	NA	NA	NA	NA	NA	NA	NA	NA	NA	NA	NA	NA	NA	NA	NA	NA	NA	NA	NA	NA
chr4_16645749	SNP	chr4	chr4	NA	NA	NA	NA	NA	NA	NA	NA	NA	NA	NA	NA	NA	NA	NA	NA	NA	NA	NA	NA	NA	NA	NA	NA	NA	NA	NA	NA	NA	NA	NA	NA	NA	NA	NA	NA	NA	NA	NA	NA	NA	NA
chr4_16645761	SNP	chr4	chr4	NA	NA	NA	NA	NA	NA	NA	NA	NA	NA	NA	NA	NA	NA	NA	NA	NA	NA	NA	NA	NA	NA	NA	NA	NA	NA	NA	NA	NA	NA	NA	NA	NA	NA	NA	NA	NA	NA	NA	NA	NA	NA
chr4_16645763	SNP	chr4	chr4	NA	NA	NA	NA	NA	NA	NA	NA	NA	NA	NA	NA	NA	NA	NA	NA	NA	NA	NA	NA	NA	NA	NA	NA	NA	NA	NA	NA	NA	NA	NA	NA	NA	NA	NA	NA	NA	NA	NA	NA	NA	NA
chr4_16645990	SNP	chr4	chr4	NA	NA	NA	NA	NA	NA	NA	NA	NA	NA	NA	NA	NA	NA	NA	NA	NA	NA	NA	NA	NA	NA	NA	NA	NA	NA	NA	NA	NA	NA	NA	NA	NA	NA	NA	NA	NA	NA	NA	NA	NA	NA
chr4_16646002	SNP	chr4	chr4	NA	NA	NA	NA	NA	NA	NA	NA	NA	NA	NA	NA	NA	NA	NA	NA	NA	NA	NA	NA	NA	NA	NA	NA	NA	NA	NA	NA	NA	NA	NA	NA	NA	NA	NA	NA	NA	NA	NA	NA	NA	NA
chr4_16646048	SNP	chr4	chr4	NA	NA	NA	NA	NA	NA	NA	NA	NA	NA	NA	NA	NA	NA	NA	NA	NA	NA	NA	NA	NA	NA	NA	NA	NA	NA	NA	NA	NA	NA	NA	NA	NA	NA	NA	NA	NA	NA	NA	NA	NA	NA
chr4_16646091	SNP	chr4	chr4	NA	NA	NA	NA	NA	NA	NA	NA	NA	NA	NA	NA	NA	NA	NA	NA	NA	NA	NA	NA	NA	NA	NA	NA	NA	NA	NA	NA	NA	NA	NA	NA	NA	NA	NA	NA	NA	NA	NA	NA	NA	NA
chr4_16647140	SNP	chr4	chr4	NA	NA	NA	NA	NA	NA	NA	NA	NA	NA	NA	NA	NA	NA	NA	NA	NA	NA	NA	NA	NA	NA	NA	NA	NA	NA	NA	NA	NA	NA	NA	NA	NA	NA	NA	NA	NA	NA	NA	NA	NA	NA
chr4_17284943	SNP	chr4	chr4	NA	NA	NA	NA	NA	NA	NA	NA	NA	NA	NA	NA	NA	NA	NA	NA	NA	NA	NA	NA	NA	NA	NA	NA	NA	NA	NA	NA	NA	NA	NA	NA	NA	NA	NA	NA	NA	NA	NA	NA	NA	NA
chr4_17292571	SNP	chr4	chr4	NA	NA	NA	NA	NA	NA	NA	NA	NA	NA	NA	NA	NA	NA	NA	NA	NA	NA	NA	NA	NA	NA	NA	NA	NA	NA	NA	NA	NA	NA	NA	NA	NA	NA	NA	NA	NA	NA	NA	NA	NA	NA
chr4_17298901	SNP	chr4	chr4	NA	NA	NA	NA	NA	NA	NA	NA	NA	NA	NA	NA	NA	NA	NA	NA	NA	NA	NA	NA	NA	NA	NA	NA	NA	NA	NA	NA	NA	NA	NA	NA	NA	NA	NA	NA	NA	NA	NA	NA	NA	NA
chr4_17300718	SNP	chr4	chr4	NA	NA	NA	NA	NA	NA	NA	NA	NA	NA	NA	NA	NA	NA	NA	NA	NA	NA	NA	NA	NA	NA	NA	NA	NA	NA	NA	NA	NA	NA	NA	NA	NA	NA	NA	NA	NA	NA	NA	NA	NA	NA
chr4_17303541	SNP	chr4	chr4	NA	NA	NA	NA	NA	NA	NA	NA	NA	NA	NA	NA	NA	NA	NA	NA	NA	NA	NA	NA	NA	NA	NA	NA	NA	NA	NA	NA	NA	NA	NA	NA	NA	NA	NA	NA	NA	NA	NA	NA	NA	NA
chr4_17308470	SNP	chr4	chr4	NA	NA	NA	NA	NA	NA	NA	NA	NA	NA	NA	NA	NA	NA	NA	NA	NA	NA	NA	NA	NA	NA	NA	NA	NA	NA	NA	NA	NA	NA	NA	NA	NA	NA	NA	NA	NA	NA	NA	NA	NA	NA
chr4_1739531	SNP	chr4	chr4	NA	NA	NA	NA	NA	NA	NA	NA	NA	NA	NA	NA	NA	NA	NA	NA	NA	NA	NA	NA	NA	NA	NA	NA	NA	NA	NA	NA	NA	NA	NA	NA	NA	NA	NA	NA	NA	NA	NA	NA	NA	NA
chr4_1746006	SNP	chr4	chr4	NA	NA	NA	NA	NA	NA	NA	NA	NA	NA	NA	NA	NA	NA	NA	NA	NA	NA	NA	NA	NA	NA	NA	NA	NA	NA	NA	NA	NA	NA	NA	NA	NA	NA	NA	NA	NA	NA	NA	NA	NA	NA
chr4_1757335	SNP	chr4	chr4	NA	NA	NA	NA	NA	NA	NA	NA	NA	NA	NA	NA	NA	NA	NA	NA	NA	NA	NA	NA	NA	NA	NA	NA	NA	NA	NA	NA	NA	NA	NA	NA	NA	NA	NA	NA	NA	NA	NA	NA	NA	NA
chr4_1757645	SNP	chr4	chr4	NA	NA	NA	NA	NA	NA	NA	NA	NA	NA	NA	NA	NA	NA	NA	NA	NA	NA	NA	NA	NA	NA	NA	NA	NA	NA	NA	NA	NA	NA	NA	NA	NA	NA	NA	NA	NA	NA	NA	NA	NA	NA
chr4_1762665	SNP	chr4	chr4	NA	NA	NA	NA	NA	NA	NA	NA	NA	NA	NA	NA	NA	NA	NA	NA	NA	NA	NA	NA	NA	NA	NA	NA	NA	NA	NA	NA	NA	NA	NA	NA	NA	NA	NA	NA	NA	NA	NA	NA	NA	NA
chr4_1765469	SNP	chr4	chr4	NA	NA	NA	NA	NA	NA	NA	NA	NA	NA	NA	NA	NA	NA	NA	NA	NA	NA	NA	NA	NA	NA	NA	NA	NA	NA	NA	NA	NA	NA	NA	NA	NA	NA	NA	NA	NA	NA	NA	NA	NA	NA
chr4_17860270	SNP	chr4	chr4	NA	NA	NA	NA	NA	NA	NA	NA	NA	NA	NA	NA	NA	NA	NA	NA	NA	NA	NA	NA	NA	NA	NA	NA	NA	NA	NA	NA	NA	NA	NA	NA	NA	NA	NA	NA	NA	NA	NA	NA	NA	NA
chr4_17860277	SNP	chr4	chr4	NA	NA	NA	NA	NA	NA	NA	NA	NA	NA	NA	NA	NA	NA	NA	NA	NA	NA	NA	NA	NA	NA	NA	NA	NA	NA	NA	NA	NA	NA	NA	NA	NA	NA	NA	NA	NA	NA	NA	NA	NA	NA
chr4_17861324	SNP	chr4	chr4	NA	NA	NA	NA	NA	NA	NA	NA	NA	NA	NA	NA	NA	NA	NA	NA	NA	NA	NA	NA	NA	NA	NA	NA	NA	NA	NA	NA	NA	NA	NA	NA	NA	NA	NA	NA	NA	NA	NA	NA	NA	NA
chr4_17863216	SNP	chr4	chr4	NA	NA	NA	NA	NA	NA	NA	NA	NA	NA	NA	NA	NA	NA	NA	NA	NA	NA	NA	NA	NA	NA	NA	NA	NA	NA	NA	NA	NA	NA	NA	NA	NA	NA	NA	NA	NA	NA	NA	NA	NA	NA
chr4_17864260	SNP	chr4	chr4	NA	NA	NA	NA	NA	NA	NA	NA	NA	NA	NA	NA	NA	NA	NA	NA	NA	NA	NA	NA	NA	NA	NA	NA	NA	NA	NA	NA	NA	NA	NA	NA	NA	NA	NA	NA	NA	NA	NA	NA	NA	NA
chr4_17864283	SNP	chr4	chr4	NA	NA	NA	NA	NA	NA	NA	NA	NA	NA	NA	NA	NA	NA	NA	NA	NA	NA	NA	NA	NA	NA	NA	NA	NA	NA	NA	NA	NA	NA	NA	NA	NA	NA	NA	NA	NA	NA	NA	NA	NA	NA
chr4_17864301	SNP	chr4	chr4	NA	NA	NA	NA	NA	NA	NA	NA	NA	NA	NA	NA	NA	NA	NA	NA	NA	NA	NA	NA	NA	NA	NA	NA	NA	NA	NA	NA	NA	NA	NA	NA	NA	NA	NA	NA	NA	NA	NA	NA	NA	NA
chr4_17865657	SNP	chr4	chr4	NA	NA	NA	NA	NA	NA	NA	NA	NA	NA	NA	NA	NA	NA	NA	NA	NA	NA	NA	NA	NA	NA	NA	NA	NA	NA	NA	NA	NA	NA	NA	NA	NA	NA	NA	NA	NA	NA	NA	NA	NA	NA
chr4_17866608	SNP	chr4	chr4	NA	NA	NA	NA	NA	NA	NA	NA	NA	NA	NA	NA	NA	NA	NA	NA	NA	NA	NA	NA	NA	NA	NA	NA	NA	NA	NA	NA	NA	NA	NA	NA	NA	NA	NA	NA	NA	NA	NA	NA	NA	NA
chr4_17866923	SNP	chr4	chr4	NA	NA	NA	NA	NA	NA	NA	NA	NA	NA	NA	NA	NA	NA	NA	NA	NA	NA	NA	NA	NA	NA	NA	NA	NA	NA	NA	NA	NA	NA	NA	NA	NA	NA	NA	NA	NA	NA	NA	NA	NA	NA
chr4_17867179	SNP	chr4	chr4	NA	NA	NA	NA	NA	NA	NA	NA	NA	NA	NA	NA	NA	NA	NA	NA	NA	NA	NA	NA	NA	NA	NA	NA	NA	NA	NA	NA	NA	NA	NA	NA	NA	NA	NA	NA	NA	NA	NA	NA	NA	NA
chr4_17867205	SNP	chr4	chr4	NA	NA	NA	NA	NA	NA	NA	NA	NA	NA	NA	NA	NA	NA	NA	NA	NA	NA	NA	NA	NA	NA	NA	NA	NA	NA	NA	NA	NA	NA	NA	NA	NA	NA	NA	NA	NA	NA	NA	NA	NA	NA
chr4_17868391	SNP	chr4	chr4	NA	NA	NA	NA	NA	NA	NA	NA	NA	NA	NA	NA	NA	NA	NA	NA	NA	NA	NA	NA	NA	NA	NA	NA	NA	NA	NA	NA	NA	NA	NA	NA	NA	NA	NA	NA	NA	NA	NA	NA	NA	NA
chr4_17868900	SNP	chr4	chr4	NA	NA	NA	NA	NA	NA	NA	NA	NA	NA	NA	NA	NA	NA	NA	NA	NA	NA	NA	NA	NA	NA	NA	NA	NA	NA	NA	NA	NA	NA	NA	NA	NA	NA	NA	NA	NA	NA	NA	NA	NA	NA
chr4_17869305	SNP	chr4	chr4	NA	NA	NA	NA	NA	NA	NA	NA	NA	NA	NA	NA	NA	NA	NA	NA	NA	NA	NA	NA	NA	NA	NA	NA	NA	NA	NA	NA	NA	NA	NA	NA	NA	NA	NA	NA	NA	NA	NA	NA	NA	NA
chr4_17870869	SNP	chr4	chr4	NA	NA	NA	NA	NA	NA	NA	NA	NA	NA	NA	NA	NA	NA	NA	NA	NA	NA	NA	NA	NA	NA	NA	NA	NA	NA	NA	NA	NA	NA	NA	NA	NA	NA	NA	NA	NA	NA	NA	NA	NA	NA
chr4_1922424	SNP	chr4	chr4	NA	NA	NA	NA	NA	NA	NA	NA	NA	NA	NA	NA	NA	NA	NA	NA	NA	NA	NA	NA	NA	NA	NA	NA	NA	NA	NA	NA	NA	NA	NA	NA	NA	NA	NA	NA	NA	NA	NA	NA	NA	NA
chr4_1937728	SNP	chr4	chr4	NA	NA	NA	NA	NA	NA	NA	NA	NA	NA	NA	NA	NA	NA	NA	NA	NA	NA	NA	NA	NA	NA	NA	NA	NA	NA	NA	NA	NA	NA	NA	NA	NA	NA	NA	NA	NA	NA	NA	NA	NA	NA
chr4_1963114	SNP	chr4	chr4	NA	NA	NA	NA	NA	NA	NA	NA	NA	NA	NA	NA	NA	NA	NA	NA	NA	NA	NA	NA	NA	NA	NA	NA	NA	NA	NA	NA	NA	NA	NA	NA	NA	NA	NA	NA	NA	NA	NA	NA	NA	NA
chr4_1965020	SNP	chr4	chr4	NA	NA	NA	NA	NA	NA	NA	NA	NA	NA	NA	NA	NA	NA	NA	NA	NA	NA	NA	NA	NA	NA	NA	NA	NA	NA	NA	NA	NA	NA	NA	NA	NA	NA	NA	NA	NA	NA	NA	NA	NA	NA
chr4_19658359	SNP	chr4	chr4	NA	NA	NA	NA	NA	NA	NA	NA	NA	NA	NA	NA	NA	NA	NA	NA	NA	NA	NA	NA	NA	NA	NA	NA	NA	NA	NA	NA	NA	NA	NA	NA	NA	NA	NA	NA	NA	NA	NA	NA	NA	NA
chr4_19658453	SNP	chr4	chr4	NA	NA	NA	NA	NA	NA	NA	NA	NA	NA	NA	NA	NA	NA	NA	NA	NA	NA	NA	NA	NA	NA	NA	NA	NA	NA	NA	NA	NA	NA	NA	NA	NA	NA	NA	NA	NA	NA	NA	NA	NA	NA
chr4_19658708	SNP	chr4	chr4	NA	NA	NA	NA	NA	NA	NA	NA	NA	NA	NA	NA	NA	NA	NA	NA	NA	NA	NA	NA	NA	NA	NA	NA	NA	NA	NA	NA	NA	NA	NA	NA	NA	NA	NA	NA	NA	NA	NA	NA	NA	NA
chr4_1983743	SNP	chr4	chr4	NA	NA	NA	NA	NA	NA	NA	NA	NA	NA	NA	NA	NA	NA	NA	NA	NA	NA	NA	NA	NA	NA	NA	NA	NA	NA	NA	NA	NA	NA	NA	NA	NA	NA	NA	NA	NA	NA	NA	NA	NA	NA
chr4_1986048	SNP	chr4	chr4	NA	NA	NA	NA	NA	NA	NA	NA	NA	NA	NA	NA	NA	NA	NA	NA	NA	NA	NA	NA	NA	NA	NA	NA	NA	NA	NA	NA	NA	NA	NA	NA	NA	NA	NA	NA	NA	NA	NA	NA	NA	NA
chr4_1986530	SNP	chr4	chr4	NA	NA	NA	NA	NA	NA	NA	NA	NA	NA	NA	NA	NA	NA	NA	NA	NA	NA	NA	NA	NA	NA	NA	NA	NA	NA	NA	NA	NA	NA	NA	NA	NA	NA	NA	NA	NA	NA	NA	NA	NA	NA
chr4_1997178	SNP	chr4	chr4	NA	NA	NA	NA	NA	NA	NA	NA	NA	NA	NA	NA	NA	NA	NA	NA	NA	NA	NA	NA	NA	NA	NA	NA	NA	NA	NA	NA	NA	NA	NA	NA	NA	NA	NA	NA	NA	NA	NA	NA	NA	NA
chr4_2000317	SNP	chr4	chr4	NA	NA	NA	NA	NA	NA	NA	NA	NA	NA	NA	NA	NA	NA	NA	NA	NA	NA	NA	NA	NA	NA	NA	NA	NA	NA	NA	NA	NA	NA	NA	NA	NA	NA	NA	NA	NA	NA	NA	NA	NA	NA
chr4_2007787	SNP	chr4	chr4	NA	NA	NA	NA	NA	NA	NA	NA	NA	NA	NA	NA	NA	NA	NA	NA	NA	NA	NA	NA	NA	NA	NA	NA	NA	NA	NA	NA	NA	NA	NA	NA	NA	NA	NA	NA	NA	NA	NA	NA	NA	NA
chr4_2008503	SNP	chr4	chr4	NA	NA	NA	NA	NA	NA	NA	NA	NA	NA	NA	NA	NA	NA	NA	NA	NA	NA	NA	NA	NA	NA	NA	NA	NA	NA	NA	NA	NA	NA	NA	NA	NA	NA	NA	NA	NA	NA	NA	NA	NA	NA
chr4_2011140	SNP	chr4	chr4	NA	NA	NA	NA	NA	NA	NA	NA	NA	NA	NA	NA	NA	NA	NA	NA	NA	NA	NA	NA	NA	NA	NA	NA	NA	NA	NA	NA	NA	NA	NA	NA	NA	NA	NA	NA	NA	NA	NA	NA	NA	NA
chr4_2012672	SNP	chr4	chr4	NA	NA	NA	NA	NA	NA	NA	NA	NA	NA	NA	NA	NA	NA	NA	NA	NA	NA	NA	NA	NA	NA	NA	NA	NA	NA	NA	NA	NA	NA	NA	NA	NA	NA	NA	NA	NA	NA	NA	NA	NA	NA
chr4_2018012	SNP	chr4	chr4	NA	NA	NA	NA	NA	NA	NA	NA	NA	NA	NA	NA	NA	NA	NA	NA	NA	NA	NA	NA	NA	NA	NA	NA	NA	NA	NA	NA	NA	NA	NA	NA	NA	NA	NA	NA	NA	NA	NA	NA	NA	NA
chr4_22250693	SNP	chr4	chr4	NA	NA	NA	NA	NA	NA	NA	NA	NA	NA	NA	NA	NA	NA	NA	NA	NA	NA	NA	NA	NA	NA	NA	NA	NA	NA	NA	NA	NA	NA	NA	NA	NA	NA	NA	NA	NA	NA	NA	NA	NA	NA
chr4_22255682	SNP	chr4	chr4	NA	NA	NA	NA	NA	NA	NA	NA	NA	NA	NA	NA	NA	NA	NA	NA	NA	NA	NA	NA	NA	NA	NA	NA	NA	NA	NA	NA	NA	NA	NA	NA	NA	NA	NA	NA	NA	NA	NA	NA	NA	NA
chr4_22269764	SNP	chr4	chr4	NA	NA	NA	NA	NA	NA	NA	NA	NA	NA	NA	NA	NA	NA	NA	NA	NA	NA	NA	NA	NA	NA	NA	NA	NA	NA	NA	NA	NA	NA	NA	NA	NA	NA	NA	NA	NA	NA	NA	NA	NA	NA
chr4_22271580	SNP	chr4	chr4	NA	NA	NA	NA	NA	NA	NA	NA	NA	NA	NA	NA	NA	NA	NA	NA	NA	NA	NA	NA	NA	NA	NA	NA	NA	NA	NA	NA	NA	NA	NA	NA	NA	NA	NA	NA	NA	NA	NA	NA	NA	NA
chr4_26097241	SNP	chr4	chr4	NA	NA	NA	NA	NA	NA	NA	NA	NA	NA	NA	NA	NA	NA	NA	NA	NA	NA	NA	NA	NA	NA	NA	NA	NA	NA	NA	NA	NA	NA	NA	NA	NA	NA	NA	NA	NA	NA	NA	NA	NA	NA
chr4_26097242	SNP	chr4	chr4	NA	NA	NA	NA	NA	NA	NA	NA	NA	NA	NA	NA	NA	NA	NA	NA	NA	NA	NA	NA	NA	NA	NA	NA	NA	NA	NA	NA	NA	NA	NA	NA	NA	NA	NA	NA	NA	NA	NA	NA	NA	NA
chr4_26097254	SNP	chr4	chr4	NA	NA	NA	NA	NA	NA	NA	NA	NA	NA	NA	NA	NA	NA	NA	NA	NA	NA	NA	NA	NA	NA	NA	NA	NA	NA	NA	NA	NA	NA	NA	NA	NA	NA	NA	NA	NA	NA	NA	NA	NA	NA
chr4_26097288	SNP	chr4	chr4	NA	NA	NA	NA	NA	NA	NA	NA	NA	NA	NA	NA	NA	NA	NA	NA	NA	NA	NA	NA	NA	NA	NA	NA	NA	NA	NA	NA	NA	NA	NA	NA	NA	NA	NA	NA	NA	NA	NA	NA	NA	NA
chr4_32332048	SNP	chr4	chr4	NA	NA	NA	NA	NA	NA	NA	NA	NA	NA	NA	NA	NA	NA	NA	NA	NA	NA	NA	NA	NA	NA	NA	NA	NA	NA	NA	NA	NA	NA	NA	NA	NA	NA	NA	NA	NA	NA	NA	NA	NA	NA
chr4_32333444	SNP	chr4	chr4	NA	NA	NA	NA	NA	NA	NA	NA	NA	NA	NA	NA	NA	NA	NA	NA	NA	NA	NA	NA	NA	NA	NA	NA	NA	NA	NA	NA	NA	NA	NA	NA	NA	NA	NA	NA	NA	NA	NA	NA	NA	NA
chr4_32339404	SNP	chr4	chr4	NA	NA	NA	NA	NA	NA	NA	NA	NA	NA	NA	NA	NA	NA	NA	NA	NA	NA	NA	NA	NA	NA	NA	NA	NA	NA	NA	NA	NA	NA	NA	NA	NA	NA	NA	NA	NA	NA	NA	NA	NA	NA
chr4_32339572	SNP	chr4	chr4	NA	NA	NA	NA	NA	NA	NA	NA	NA	NA	NA	NA	NA	NA	NA	NA	NA	NA	NA	NA	NA	NA	NA	NA	NA	NA	NA	NA	NA	NA	NA	NA	NA	NA	NA	NA	NA	NA	NA	NA	NA	NA
chr4_32342519	SNP	chr4	chr4	NA	NA	NA	NA	NA	NA	NA	NA	NA	NA	NA	NA	NA	NA	NA	NA	NA	NA	NA	NA	NA	NA	NA	NA	NA	NA	NA	NA	NA	NA	NA	NA	NA	NA	NA	NA	NA	NA	NA	NA	NA	NA
chr4_32344613	SNP	chr4	chr4	NA	NA	NA	NA	NA	NA	NA	NA	NA	NA	NA	NA	NA	NA	NA	NA	NA	NA	NA	NA	NA	NA	NA	NA	NA	NA	NA	NA	NA	NA	NA	NA	NA	NA	NA	NA	NA	NA	NA	NA	NA	NA
chr4_32915540	SNP	chr4	chr4	NA	NA	NA	NA	NA	NA	NA	NA	NA	NA	NA	NA	NA	NA	NA	NA	NA	NA	NA	NA	NA	NA	NA	NA	NA	NA	NA	NA	NA	NA	NA	NA	NA	NA	NA	NA	NA	NA	NA	NA	NA	NA
chr4_32923580	SNP	chr4	chr4	NA	NA	NA	NA	NA	NA	NA	NA	NA	NA	NA	NA	NA	NA	NA	NA	NA	NA	NA	NA	NA	NA	NA	NA	NA	NA	NA	NA	NA	NA	NA	NA	NA	NA	NA	NA	NA	NA	NA	NA	NA	NA
chr4_32932983	SNP	chr4	chr4	NA	NA	NA	NA	NA	NA	NA	NA	NA	NA	NA	NA	NA	NA	NA	NA	NA	NA	NA	NA	NA	NA	NA	NA	NA	NA	NA	NA	NA	NA	NA	NA	NA	NA	NA	NA	NA	NA	NA	NA	NA	NA
chr4_32935735	SNP	chr4	chr4	NA	NA	NA	NA	NA	NA	NA	NA	NA	NA	NA	NA	NA	NA	NA	NA	NA	NA	NA	NA	NA	NA	NA	NA	NA	NA	NA	NA	NA	NA	NA	NA	NA	NA	NA	NA	NA	NA	NA	NA	NA	NA
chr4_32940172	SNP	chr4	chr4	NA	NA	NA	NA	NA	NA	NA	NA	NA	NA	NA	NA	NA	NA	NA	NA	NA	NA	NA	NA	NA	NA	NA	NA	NA	NA	NA	NA	NA	NA	NA	NA	NA	NA	NA	NA	NA	NA	NA	NA	NA	NA
chr4_32940246	SNP	chr4	chr4	NA	NA	NA	NA	NA	NA	NA	NA	NA	NA	NA	NA	NA	NA	NA	NA	NA	NA	NA	NA	NA	NA	NA	NA	NA	NA	NA	NA	NA	NA	NA	NA	NA	NA	NA	NA	NA	NA	NA	NA	NA	NA
chr4_32941626	SNP	chr4	chr4	NA	NA	NA	NA	NA	NA	NA	NA	NA	NA	NA	NA	NA	NA	NA	NA	NA	NA	NA	NA	NA	NA	NA	NA	NA	NA	NA	NA	NA	NA	NA	NA	NA	NA	NA	NA	NA	NA	NA	NA	NA	NA
chr4_32949849	SNP	chr4	chr4	NA	NA	NA	NA	NA	NA	NA	NA	NA	NA	NA	NA	NA	NA	NA	NA	NA	NA	NA	NA	NA	NA	NA	NA	NA	NA	NA	NA	NA	NA	NA	NA	NA	NA	NA	NA	NA	NA	NA	NA	NA	NA
chr4_42514090	SNP	chr4	chr4	NA	NA	NA	NA	NA	NA	NA	NA	NA	NA	NA	NA	NA	NA	NA	NA	NA	NA	NA	NA	NA	NA	NA	NA	NA	NA	NA	NA	NA	NA	NA	NA	NA	NA	NA	NA	NA	NA	NA	NA	NA	NA
chr4_42515774	SNP	chr4	chr4	NA	NA	NA	NA	NA	NA	NA	NA	NA	NA	NA	NA	NA	NA	NA	NA	NA	NA	NA	NA	NA	NA	NA	NA	NA	NA	NA	NA	NA	NA	NA	NA	NA	NA	NA	NA	NA	NA	NA	NA	NA	NA
chr4_42516759	SNP	chr4	chr4	NA	NA	NA	NA	NA	NA	NA	NA	NA	NA	NA	NA	NA	NA	NA	NA	NA	NA	NA	NA	NA	NA	NA	NA	NA	NA	NA	NA	NA	NA	NA	NA	NA	NA	NA	NA	NA	NA	NA	NA	NA	NA
chr4_43392077	SNP	chr4	chr4	NA	NA	NA	NA	NA	NA	NA	NA	NA	NA	NA	NA	NA	NA	NA	NA	NA	NA	NA	NA	NA	NA	NA	NA	NA	NA	NA	NA	NA	NA	NA	NA	NA	NA	NA	NA	NA	NA	NA	NA	NA	NA
chr4_43397229	SNP	chr4	chr4	NA	NA	NA	NA	NA	NA	NA	NA	NA	NA	NA	NA	NA	NA	NA	NA	NA	NA	NA	NA	NA	NA	NA	NA	NA	NA	NA	NA	NA	NA	NA	NA	NA	NA	NA	NA	NA	NA	NA	NA	NA	NA
chr4_43399197	SNP	chr4	chr4	NA	NA	NA	NA	NA	NA	NA	NA	NA	NA	NA	NA	NA	NA	NA	NA	NA	NA	NA	NA	NA	NA	NA	NA	NA	NA	NA	NA	NA	NA	NA	NA	NA	NA	NA	NA	NA	NA	NA	NA	NA	NA
chr4_43399381	SNP	chr4	chr4	NA	NA	NA	NA	NA	NA	NA	NA	NA	NA	NA	NA	NA	NA	NA	NA	NA	NA	NA	NA	NA	NA	NA	NA	NA	NA	NA	NA	NA	NA	NA	NA	NA	NA	NA	NA	NA	NA	NA	NA	NA	NA
chr4_43409594	SNP	chr4	chr4	NA	NA	NA	NA	NA	NA	NA	NA	NA	NA	NA	NA	NA	NA	NA	NA	NA	NA	NA	NA	NA	NA	NA	NA	NA	NA	NA	NA	NA	NA	NA	NA	NA	NA	NA	NA	NA	NA	NA	NA	NA	NA
chr4_43414525	SNP	chr4	chr4	NA	NA	NA	NA	NA	NA	NA	NA	NA	NA	NA	NA	NA	NA	NA	NA	NA	NA	NA	NA	NA	NA	NA	NA	NA	NA	NA	NA	NA	NA	NA	NA	NA	NA	NA	NA	NA	NA	NA	NA	NA	NA
chr4_43423616	SNP	chr4	chr4	NA	NA	NA	NA	NA	NA	NA	NA	NA	NA	NA	NA	NA	NA	NA	NA	NA	NA	NA	NA	NA	NA	NA	NA	NA	NA	NA	NA	NA	NA	NA	NA	NA	NA	NA	NA	NA	NA	NA	NA	NA	NA
chr4_43430913	SNP	chr4	chr4	NA	NA	NA	NA	NA	NA	NA	NA	NA	NA	NA	NA	NA	NA	NA	NA	NA	NA	NA	NA	NA	NA	NA	NA	NA	NA	NA	NA	NA	NA	NA	NA	NA	NA	NA	NA	NA	NA	NA	NA	NA	NA
chr4_43431420	SNP	chr4	chr4	NA	NA	NA	NA	NA	NA	NA	NA	NA	NA	NA	NA	NA	NA	NA	NA	NA	NA	NA	NA	NA	NA	NA	NA	NA	NA	NA	NA	NA	NA	NA	NA	NA	NA	NA	NA	NA	NA	NA	NA	NA	NA
chr4_47023288	SNP	chr4	chr4	NA	NA	NA	NA	NA	NA	NA	NA	NA	NA	NA	NA	NA	NA	NA	NA	NA	NA	NA	NA	NA	NA	NA	NA	NA	NA	NA	NA	NA	NA	NA	NA	NA	NA	NA	NA	NA	NA	NA	NA	NA	NA
chr4_47023351	SNP	chr4	chr4	NA	NA	NA	NA	NA	NA	NA	NA	NA	NA	NA	NA	NA	NA	NA	NA	NA	NA	NA	NA	NA	NA	NA	NA	NA	NA	NA	NA	NA	NA	NA	NA	NA	NA	NA	NA	NA	NA	NA	NA	NA	NA
chr4_47024088	SNP	chr4	chr4	NA	NA	NA	NA	NA	NA	NA	NA	NA	NA	NA	NA	NA	NA	NA	NA	NA	NA	NA	NA	NA	NA	NA	NA	NA	NA	NA	NA	NA	NA	NA	NA	NA	NA	NA	NA	NA	NA	NA	NA	NA	NA
chr4_47024570	SNP	chr4	chr4	NA	NA	NA	NA	NA	NA	NA	NA	NA	NA	NA	NA	NA	NA	NA	NA	NA	NA	NA	NA	NA	NA	NA	NA	NA	NA	NA	NA	NA	NA	NA	NA	NA	NA	NA	NA	NA	NA	NA	NA	NA	NA
chr4_47129003	SNP	chr4	chr4	NA	NA	NA	NA	NA	NA	NA	NA	NA	NA	NA	NA	NA	NA	NA	NA	NA	NA	NA	NA	NA	NA	NA	NA	NA	NA	NA	NA	NA	NA	NA	NA	NA	NA	NA	NA	NA	NA	NA	NA	NA	NA
chr4_47129539	SNP	chr4	chr4	NA	NA	NA	NA	NA	NA	NA	NA	NA	NA	NA	NA	NA	NA	NA	NA	NA	NA	NA	NA	NA	NA	NA	NA	NA	NA	NA	NA	NA	NA	NA	NA	NA	NA	NA	NA	NA	NA	NA	NA	NA	NA
chr4_47129550	SNP	chr4	chr4	NA	NA	NA	NA	NA	NA	NA	NA	NA	NA	NA	NA	NA	NA	NA	NA	NA	NA	NA	NA	NA	NA	NA	NA	NA	NA	NA	NA	NA	NA	NA	NA	NA	NA	NA	NA	NA	NA	NA	NA	NA	NA
chr4_47129644	SNP	chr4	chr4	NA	NA	NA	NA	NA	NA	NA	NA	NA	NA	NA	NA	NA	NA	NA	NA	NA	NA	NA	NA	NA	NA	NA	NA	NA	NA	NA	NA	NA	NA	NA	NA	NA	NA	NA	NA	NA	NA	NA	NA	NA	NA
chr4_47134741	SNP	chr4	chr4	NA	NA	NA	NA	NA	NA	NA	NA	NA	NA	NA	NA	NA	NA	NA	NA	NA	NA	NA	NA	NA	NA	NA	NA	NA	NA	NA	NA	NA	NA	NA	NA	NA	NA	NA	NA	NA	NA	NA	NA	NA	NA
chr4_53295868	SNP	chr4	chr4	NA	NA	NA	NA	NA	NA	NA	NA	NA	NA	NA	NA	NA	NA	NA	NA	NA	NA	NA	NA	NA	NA	NA	NA	NA	NA	NA	NA	NA	NA	NA	NA	NA	NA	NA	NA	NA	NA	NA	NA	NA	NA
chr4_53325728	SNP	chr4	chr4	NA	NA	NA	NA	NA	NA	NA	NA	NA	NA	NA	NA	NA	NA	NA	NA	NA	NA	NA	NA	NA	NA	NA	NA	NA	NA	NA	NA	NA	NA	NA	NA	NA	NA	NA	NA	NA	NA	NA	NA	NA	NA
chr4_53325749	SNP	chr4	chr4	NA	NA	NA	NA	NA	NA	NA	NA	NA	NA	NA	NA	NA	NA	NA	NA	NA	NA	NA	NA	NA	NA	NA	NA	NA	NA	NA	NA	NA	NA	NA	NA	NA	NA	NA	NA	NA	NA	NA	NA	NA	NA
chr4_5846325	SNP	chr4	chr4	NA	NA	NA	NA	NA	NA	NA	NA	NA	NA	NA	NA	NA	NA	NA	NA	NA	NA	NA	NA	NA	NA	NA	NA	NA	NA	NA	NA	NA	NA	NA	NA	NA	NA	NA	NA	NA	NA	NA	NA	NA	NA
chr4_645172	SNP	chr4	chr4	NA	NA	NA	NA	NA	NA	NA	NA	NA	NA	NA	NA	NA	NA	NA	NA	NA	NA	NA	NA	NA	NA	NA	NA	NA	NA	NA	NA	NA	NA	NA	NA	NA	NA	NA	NA	NA	NA	NA	NA	NA	NA
chr4_667146	SNP	chr4	chr4	NA	NA	NA	NA	NA	NA	NA	NA	NA	NA	NA	NA	NA	NA	NA	NA	NA	NA	NA	NA	NA	NA	NA	NA	NA	NA	NA	NA	NA	NA	NA	NA	NA	NA	NA	NA	NA	NA	NA	NA	NA	NA
chr4_675575	SNP	chr4	chr4	NA	NA	NA	NA	NA	NA	NA	NA	NA	NA	NA	NA	NA	NA	NA	NA	NA	NA	NA	NA	NA	NA	NA	NA	NA	NA	NA	NA	NA	NA	NA	NA	NA	NA	NA	NA	NA	NA	NA	NA	NA	NA
chr4_7886185	SNP	chr4	chr4	NA	NA	NA	NA	NA	NA	NA	NA	NA	NA	NA	NA	NA	NA	NA	NA	NA	NA	NA	NA	NA	NA	NA	NA	NA	NA	NA	NA	NA	NA	NA	NA	NA	NA	NA	NA	NA	NA	NA	NA	NA	NA
chr4_7887882	SNP	chr4	chr4	NA	NA	NA	NA	NA	NA	NA	NA	NA	NA	NA	NA	NA	NA	NA	NA	NA	NA	NA	NA	NA	NA	NA	NA	NA	NA	NA	NA	NA	NA	NA	NA	NA	NA	NA	NA	NA	NA	NA	NA	NA	NA
chr4_7889995	SNP	chr4	chr4	NA	NA	NA	NA	NA	NA	NA	NA	NA	NA	NA	NA	NA	NA	NA	NA	NA	NA	NA	NA	NA	NA	NA	NA	NA	NA	NA	NA	NA	NA	NA	NA	NA	NA	NA	NA	NA	NA	NA	NA	NA	NA
chr4_885111	SNP	chr4	chr4	NA	NA	NA	NA	NA	NA	NA	NA	NA	NA	NA	NA	NA	NA	NA	NA	NA	NA	NA	NA	NA	NA	NA	NA	NA	NA	NA	NA	NA	NA	NA	NA	NA	NA	NA	NA	NA	NA	NA	NA	NA	NA
chr4_889936	SNP	chr4	chr4	NA	NA	NA	NA	NA	NA	NA	NA	NA	NA	NA	NA	NA	NA	NA	NA	NA	NA	NA	NA	NA	NA	NA	NA	NA	NA	NA	NA	NA	NA	NA	NA	NA	NA	NA	NA	NA	NA	NA	NA	NA	NA
chr4_890077	SNP	chr4	chr4	NA	NA	NA	NA	NA	NA	NA	NA	NA	NA	NA	NA	NA	NA	NA	NA	NA	NA	NA	NA	NA	NA	NA	NA	NA	NA	NA	NA	NA	NA	NA	NA	NA	NA	NA	NA	NA	NA	NA	NA	NA	NA
chr4_902855	SNP	chr4	chr4	NA	NA	NA	NA	NA	NA	NA	NA	NA	NA	NA	NA	NA	NA	NA	NA	NA	NA	NA	NA	NA	NA	NA	NA	NA	NA	NA	NA	NA	NA	NA	NA	NA	NA	NA	NA	NA	NA	NA	NA	NA	NA
chr4_907619	SNP	chr4	chr4	NA	NA	NA	NA	NA	NA	NA	NA	NA	NA	NA	NA	NA	NA	NA	NA	NA	NA	NA	NA	NA	NA	NA	NA	NA	NA	NA	NA	NA	NA	NA	NA	NA	NA	NA	NA	NA	NA	NA	NA	NA	NA
chr5_10046650	SNP	chr5	chr5	NA	NA	NA	NA	NA	NA	NA	NA	NA	NA	NA	NA	NA	NA	NA	NA	NA	NA	NA	NA	NA	NA	NA	NA	NA	NA	NA	NA	NA	NA	NA	NA	NA	NA	NA	NA	NA	NA	NA	NA	NA	NA
chr5_10174609	SNP	chr5	chr5	NA	NA	NA	NA	NA	NA	NA	NA	NA	NA	NA	NA	NA	NA	NA	NA	NA	NA	NA	NA	NA	NA	NA	NA	NA	NA	NA	NA	NA	NA	NA	NA	NA	NA	NA	NA	NA	NA	NA	NA	NA	NA
chr5_10174643	SNP	chr5	chr5	NA	NA	NA	NA	NA	NA	NA	NA	NA	NA	NA	NA	NA	NA	NA	NA	NA	NA	NA	NA	NA	NA	NA	NA	NA	NA	NA	NA	NA	NA	NA	NA	NA	NA	NA	NA	NA	NA	NA	NA	NA	NA
chr5_10174664	SNP	chr5	chr5	NA	NA	NA	NA	NA	NA	NA	NA	NA	NA	NA	NA	NA	NA	NA	NA	NA	NA	NA	NA	NA	NA	NA	NA	NA	NA	NA	NA	NA	NA	NA	NA	NA	NA	NA	NA	NA	NA	NA	NA	NA	NA
chr5_10174838	SNP	chr5	chr5	NA	NA	NA	NA	NA	NA	NA	NA	NA	NA	NA	NA	NA	NA	NA	NA	NA	NA	NA	NA	NA	NA	NA	NA	NA	NA	NA	NA	NA	NA	NA	NA	NA	NA	NA	NA	NA	NA	NA	NA	NA	NA
chr5_13639142	SNP	chr5	chr5	NA	NA	NA	NA	NA	NA	NA	NA	NA	NA	NA	NA	NA	NA	NA	NA	NA	NA	NA	NA	NA	NA	NA	NA	NA	NA	NA	NA	NA	NA	NA	NA	NA	NA	NA	NA	NA	NA	NA	NA	NA	NA
chr5_13644433	SNP	chr5	chr5	NA	NA	NA	NA	NA	NA	NA	NA	NA	NA	NA	NA	NA	NA	NA	NA	NA	NA	NA	NA	NA	NA	NA	NA	NA	NA	NA	NA	NA	NA	NA	NA	NA	NA	NA	NA	NA	NA	NA	NA	NA	NA
chr5_13644766	SNP	chr5	chr5	NA	NA	NA	NA	NA	NA	NA	NA	NA	NA	NA	NA	NA	NA	NA	NA	NA	NA	NA	NA	NA	NA	NA	NA	NA	NA	NA	NA	NA	NA	NA	NA	NA	NA	NA	NA	NA	NA	NA	NA	NA	NA
chr5_13648391	SNP	chr5	chr5	NA	NA	NA	NA	NA	NA	NA	NA	NA	NA	NA	NA	NA	NA	NA	NA	NA	NA	NA	NA	NA	NA	NA	NA	NA	NA	NA	NA	NA	NA	NA	NA	NA	NA	NA	NA	NA	NA	NA	NA	NA	NA
chr5_13648411	SNP	chr5	chr5	NA	NA	NA	NA	NA	NA	NA	NA	NA	NA	NA	NA	NA	NA	NA	NA	NA	NA	NA	NA	NA	NA	NA	NA	NA	NA	NA	NA	NA	NA	NA	NA	NA	NA	NA	NA	NA	NA	NA	NA	NA	NA
chr5_13649119	SNP	chr5	chr5	NA	NA	NA	NA	NA	NA	NA	NA	NA	NA	NA	NA	NA	NA	NA	NA	NA	NA	NA	NA	NA	NA	NA	NA	NA	NA	NA	NA	NA	NA	NA	NA	NA	NA	NA	NA	NA	NA	NA	NA	NA	NA
chr5_13954955	SNP	chr5	chr5	NA	NA	NA	NA	NA	NA	NA	NA	NA	NA	NA	NA	NA	NA	NA	NA	NA	NA	NA	NA	NA	NA	NA	NA	NA	NA	NA	NA	NA	NA	NA	NA	NA	NA	NA	NA	NA	NA	NA	NA	NA	NA
chr5_13956211	SNP	chr5	chr5	NA	NA	NA	NA	NA	NA	NA	NA	NA	NA	NA	NA	NA	NA	NA	NA	NA	NA	NA	NA	NA	NA	NA	NA	NA	NA	NA	NA	NA	NA	NA	NA	NA	NA	NA	NA	NA	NA	NA	NA	NA	NA
chr5_13974810	SNP	chr5	chr5	NA	NA	NA	NA	NA	NA	NA	NA	NA	NA	NA	NA	NA	NA	NA	NA	NA	NA	NA	NA	NA	NA	NA	NA	NA	NA	NA	NA	NA	NA	NA	NA	NA	NA	NA	NA	NA	NA	NA	NA	NA	NA
chr5_13975548	SNP	chr5	chr5	NA	NA	NA	NA	NA	NA	NA	NA	NA	NA	NA	NA	NA	NA	NA	NA	NA	NA	NA	NA	NA	NA	NA	NA	NA	NA	NA	NA	NA	NA	NA	NA	NA	NA	NA	NA	NA	NA	NA	NA	NA	NA
chr5_17838386	SNP	chr5	chr5	NA	NA	NA	NA	NA	NA	NA	NA	NA	NA	NA	NA	NA	NA	NA	NA	NA	NA	NA	NA	NA	NA	NA	NA	NA	NA	NA	NA	NA	NA	NA	NA	NA	NA	NA	NA	NA	NA	NA	NA	NA	NA
chr5_17838401	SNP	chr5	chr5	NA	NA	NA	NA	NA	NA	NA	NA	NA	NA	NA	NA	NA	NA	NA	NA	NA	NA	NA	NA	NA	NA	NA	NA	NA	NA	NA	NA	NA	NA	NA	NA	NA	NA	NA	NA	NA	NA	NA	NA	NA	NA
chr5_17838414	SNP	chr5	chr5	NA	NA	NA	NA	NA	NA	NA	NA	NA	NA	NA	NA	NA	NA	NA	NA	NA	NA	NA	NA	NA	NA	NA	NA	NA	NA	NA	NA	NA	NA	NA	NA	NA	NA	NA	NA	NA	NA	NA	NA	NA	NA
chr5_19716171	SNP	chr5	chr5	NA	NA	NA	NA	NA	NA	NA	NA	NA	NA	NA	NA	NA	NA	NA	NA	NA	NA	NA	NA	NA	NA	NA	NA	NA	NA	NA	NA	NA	NA	NA	NA	NA	NA	NA	NA	NA	NA	NA	NA	NA	NA
chr5_19716280	SNP	chr5	chr5	NA	NA	NA	NA	NA	NA	NA	NA	NA	NA	NA	NA	NA	NA	NA	NA	NA	NA	NA	NA	NA	NA	NA	NA	NA	NA	NA	NA	NA	NA	NA	NA	NA	NA	NA	NA	NA	NA	NA	NA	NA	NA
chr5_19716400	SNP	chr5	chr5	NA	NA	NA	NA	NA	NA	NA	NA	NA	NA	NA	NA	NA	NA	NA	NA	NA	NA	NA	NA	NA	NA	NA	NA	NA	NA	NA	NA	NA	NA	NA	NA	NA	NA	NA	NA	NA	NA	NA	NA	NA	NA
chr5_19716631	SNP	chr5	chr5	NA	NA	NA	NA	NA	NA	NA	NA	NA	NA	NA	NA	NA	NA	NA	NA	NA	NA	NA	NA	NA	NA	NA	NA	NA	NA	NA	NA	NA	NA	NA	NA	NA	NA	NA	NA	NA	NA	NA	NA	NA	NA
chr5_19716818	SNP	chr5	chr5	NA	NA	NA	NA	NA	NA	NA	NA	NA	NA	NA	NA	NA	NA	NA	NA	NA	NA	NA	NA	NA	NA	NA	NA	NA	NA	NA	NA	NA	NA	NA	NA	NA	NA	NA	NA	NA	NA	NA	NA	NA	NA
chr5_19718226	SNP	chr5	chr5	NA	NA	NA	NA	NA	NA	NA	NA	NA	NA	NA	NA	NA	NA	NA	NA	NA	NA	NA	NA	NA	NA	NA	NA	NA	NA	NA	NA	NA	NA	NA	NA	NA	NA	NA	NA	NA	NA	NA	NA	NA	NA
chr5_19718290	SNP	chr5	chr5	NA	NA	NA	NA	NA	NA	NA	NA	NA	NA	NA	NA	NA	NA	NA	NA	NA	NA	NA	NA	NA	NA	NA	NA	NA	NA	NA	NA	NA	NA	NA	NA	NA	NA	NA	NA	NA	NA	NA	NA	NA	NA
chr5_19718927	SNP	chr5	chr5	NA	NA	NA	NA	NA	NA	NA	NA	NA	NA	NA	NA	NA	NA	NA	NA	NA	NA	NA	NA	NA	NA	NA	NA	NA	NA	NA	NA	NA	NA	NA	NA	NA	NA	NA	NA	NA	NA	NA	NA	NA	NA
chr5_21098442	SNP	chr5	chr5	NA	NA	NA	NA	NA	NA	NA	NA	NA	NA	NA	NA	NA	NA	NA	NA	NA	NA	NA	NA	NA	NA	NA	NA	NA	NA	NA	NA	NA	NA	NA	NA	NA	NA	NA	NA	NA	NA	NA	NA	NA	NA
chr5_21098558	SNP	chr5	chr5	NA	NA	NA	NA	NA	NA	NA	NA	NA	NA	NA	NA	NA	NA	NA	NA	NA	NA	NA	NA	NA	NA	NA	NA	NA	NA	NA	NA	NA	NA	NA	NA	NA	NA	NA	NA	NA	NA	NA	NA	NA	NA
chr5_21110300	SNP	chr5	chr5	NA	NA	NA	NA	NA	NA	NA	NA	NA	NA	NA	NA	NA	NA	NA	NA	NA	NA	NA	NA	NA	NA	NA	NA	NA	NA	NA	NA	NA	NA	NA	NA	NA	NA	NA	NA	NA	NA	NA	NA	NA	NA
chr5_21111663	SNP	chr5	chr5	NA	NA	NA	NA	NA	NA	NA	NA	NA	NA	NA	NA	NA	NA	NA	NA	NA	NA	NA	NA	NA	NA	NA	NA	NA	NA	NA	NA	NA	NA	NA	NA	NA	NA	NA	NA	NA	NA	NA	NA	NA	NA
chr5_28861660	SNP	chr5	chr5	NA	NA	NA	NA	NA	NA	NA	NA	NA	NA	NA	NA	NA	NA	NA	NA	NA	NA	NA	NA	NA	NA	NA	NA	NA	NA	NA	NA	NA	NA	NA	NA	NA	NA	NA	NA	NA	NA	NA	NA	NA	NA
chr5_28862380	SNP	chr5	chr5	NA	NA	NA	NA	NA	NA	NA	NA	NA	NA	NA	NA	NA	NA	NA	NA	NA	NA	NA	NA	NA	NA	NA	NA	NA	NA	NA	NA	NA	NA	NA	NA	NA	NA	NA	NA	NA	NA	NA	NA	NA	NA
chr5_28862787	SNP	chr5	chr5	NA	NA	NA	NA	NA	NA	NA	NA	NA	NA	NA	NA	NA	NA	NA	NA	NA	NA	NA	NA	NA	NA	NA	NA	NA	NA	NA	NA	NA	NA	NA	NA	NA	NA	NA	NA	NA	NA	NA	NA	NA	NA
chr5_28862832	SNP	chr5	chr5	NA	NA	NA	NA	NA	NA	NA	NA	NA	NA	NA	NA	NA	NA	NA	NA	NA	NA	NA	NA	NA	NA	NA	NA	NA	NA	NA	NA	NA	NA	NA	NA	NA	NA	NA	NA	NA	NA	NA	NA	NA	NA
chr5_28862833	SNP	chr5	chr5	NA	NA	NA	NA	NA	NA	NA	NA	NA	NA	NA	NA	NA	NA	NA	NA	NA	NA	NA	NA	NA	NA	NA	NA	NA	NA	NA	NA	NA	NA	NA	NA	NA	NA	NA	NA	NA	NA	NA	NA	NA	NA
chr5_28862856	SNP	chr5	chr5	NA	NA	NA	NA	NA	NA	NA	NA	NA	NA	NA	NA	NA	NA	NA	NA	NA	NA	NA	NA	NA	NA	NA	NA	NA	NA	NA	NA	NA	NA	NA	NA	NA	NA	NA	NA	NA	NA	NA	NA	NA	NA
chr5_28864995	SNP	chr5	chr5	NA	NA	NA	NA	NA	NA	NA	NA	NA	NA	NA	NA	NA	NA	NA	NA	NA	NA	NA	NA	NA	NA	NA	NA	NA	NA	NA	NA	NA	NA	NA	NA	NA	NA	NA	NA	NA	NA	NA	NA	NA	NA
chr5_28865214	SNP	chr5	chr5	NA	NA	NA	NA	NA	NA	NA	NA	NA	NA	NA	NA	NA	NA	NA	NA	NA	NA	NA	NA	NA	NA	NA	NA	NA	NA	NA	NA	NA	NA	NA	NA	NA	NA	NA	NA	NA	NA	NA	NA	NA	NA
chr5_28866160	SNP	chr5	chr5	NA	NA	NA	NA	NA	NA	NA	NA	NA	NA	NA	NA	NA	NA	NA	NA	NA	NA	NA	NA	NA	NA	NA	NA	NA	NA	NA	NA	NA	NA	NA	NA	NA	NA	NA	NA	NA	NA	NA	NA	NA	NA
chr5_28872048	SNP	chr5	chr5	NA	NA	NA	NA	NA	NA	NA	NA	NA	NA	NA	NA	NA	NA	NA	NA	NA	NA	NA	NA	NA	NA	NA	NA	NA	NA	NA	NA	NA	NA	NA	NA	NA	NA	NA	NA	NA	NA	NA	NA	NA	NA
chr5_28872144	SNP	chr5	chr5	NA	NA	NA	NA	NA	NA	NA	NA	NA	NA	NA	NA	NA	NA	NA	NA	NA	NA	NA	NA	NA	NA	NA	NA	NA	NA	NA	NA	NA	NA	NA	NA	NA	NA	NA	NA	NA	NA	NA	NA	NA	NA
chr5_28873704	SNP	chr5	chr5	NA	NA	NA	NA	NA	NA	NA	NA	NA	NA	NA	NA	NA	NA	NA	NA	NA	NA	NA	NA	NA	NA	NA	NA	NA	NA	NA	NA	NA	NA	NA	NA	NA	NA	NA	NA	NA	NA	NA	NA	NA	NA
chr5_28874205	SNP	chr5	chr5	NA	NA	NA	NA	NA	NA	NA	NA	NA	NA	NA	NA	NA	NA	NA	NA	NA	NA	NA	NA	NA	NA	NA	NA	NA	NA	NA	NA	NA	NA	NA	NA	NA	NA	NA	NA	NA	NA	NA	NA	NA	NA
chr5_28970865	SNP	chr5	chr5	NA	NA	NA	NA	NA	NA	NA	NA	NA	NA	NA	NA	NA	NA	NA	NA	NA	NA	NA	NA	NA	NA	NA	NA	NA	NA	NA	NA	NA	NA	NA	NA	NA	NA	NA	NA	NA	NA	NA	NA	NA	NA
chr5_28971213	SNP	chr5	chr5	NA	NA	NA	NA	NA	NA	NA	NA	NA	NA	NA	NA	NA	NA	NA	NA	NA	NA	NA	NA	NA	NA	NA	NA	NA	NA	NA	NA	NA	NA	NA	NA	NA	NA	NA	NA	NA	NA	NA	NA	NA	NA
chr5_28971933	SNP	chr5	chr5	NA	NA	NA	NA	NA	NA	NA	NA	NA	NA	NA	NA	NA	NA	NA	NA	NA	NA	NA	NA	NA	NA	NA	NA	NA	NA	NA	NA	NA	NA	NA	NA	NA	NA	NA	NA	NA	NA	NA	NA	NA	NA
chr5_28972295	SNP	chr5	chr5	NA	NA	NA	NA	NA	NA	NA	NA	NA	NA	NA	NA	NA	NA	NA	NA	NA	NA	NA	NA	NA	NA	NA	NA	NA	NA	NA	NA	NA	NA	NA	NA	NA	NA	NA	NA	NA	NA	NA	NA	NA	NA
chr5_28972802	SNP	chr5	chr5	NA	NA	NA	NA	NA	NA	NA	NA	NA	NA	NA	NA	NA	NA	NA	NA	NA	NA	NA	NA	NA	NA	NA	NA	NA	NA	NA	NA	NA	NA	NA	NA	NA	NA	NA	NA	NA	NA	NA	NA	NA	NA
chr5_28972942	SNP	chr5	chr5	NA	NA	NA	NA	NA	NA	NA	NA	NA	NA	NA	NA	NA	NA	NA	NA	NA	NA	NA	NA	NA	NA	NA	NA	NA	NA	NA	NA	NA	NA	NA	NA	NA	NA	NA	NA	NA	NA	NA	NA	NA	NA
chr5_28973027	SNP	chr5	chr5	NA	NA	NA	NA	NA	NA	NA	NA	NA	NA	NA	NA	NA	NA	NA	NA	NA	NA	NA	NA	NA	NA	NA	NA	NA	NA	NA	NA	NA	NA	NA	NA	NA	NA	NA	NA	NA	NA	NA	NA	NA	NA
chr5_28973368	SNP	chr5	chr5	NA	NA	NA	NA	NA	NA	NA	NA	NA	NA	NA	NA	NA	NA	NA	NA	NA	NA	NA	NA	NA	NA	NA	NA	NA	NA	NA	NA	NA	NA	NA	NA	NA	NA	NA	NA	NA	NA	NA	NA	NA	NA
chr5_28973463	SNP	chr5	chr5	NA	NA	NA	NA	NA	NA	NA	NA	NA	NA	NA	NA	NA	NA	NA	NA	NA	NA	NA	NA	NA	NA	NA	NA	NA	NA	NA	NA	NA	NA	NA	NA	NA	NA	NA	NA	NA	NA	NA	NA	NA	NA
chr5_28973759	SNP	chr5	chr5	NA	NA	NA	NA	NA	NA	NA	NA	NA	NA	NA	NA	NA	NA	NA	NA	NA	NA	NA	NA	NA	NA	NA	NA	NA	NA	NA	NA	NA	NA	NA	NA	NA	NA	NA	NA	NA	NA	NA	NA	NA	NA
chr5_32840013	SNP	chr5	chr5	NA	NA	NA	NA	NA	NA	NA	NA	NA	NA	NA	NA	NA	NA	NA	NA	NA	NA	NA	NA	NA	NA	NA	NA	NA	NA	NA	NA	NA	NA	NA	NA	NA	NA	NA	NA	NA	NA	NA	NA	NA	NA
chr5_32840014	SNP	chr5	chr5	NA	NA	NA	NA	NA	NA	NA	NA	NA	NA	NA	NA	NA	NA	NA	NA	NA	NA	NA	NA	NA	NA	NA	NA	NA	NA	NA	NA	NA	NA	NA	NA	NA	NA	NA	NA	NA	NA	NA	NA	NA	NA
chr5_32840088	SNP	chr5	chr5	NA	NA	NA	NA	NA	NA	NA	NA	NA	NA	NA	NA	NA	NA	NA	NA	NA	NA	NA	NA	NA	NA	NA	NA	NA	NA	NA	NA	NA	NA	NA	NA	NA	NA	NA	NA	NA	NA	NA	NA	NA	NA
chr5_32840102	SNP	chr5	chr5	NA	NA	NA	NA	NA	NA	NA	NA	NA	NA	NA	NA	NA	NA	NA	NA	NA	NA	NA	NA	NA	NA	NA	NA	NA	NA	NA	NA	NA	NA	NA	NA	NA	NA	NA	NA	NA	NA	NA	NA	NA	NA
chr5_32840147	SNP	chr5	chr5	NA	NA	NA	NA	NA	NA	NA	NA	NA	NA	NA	NA	NA	NA	NA	NA	NA	NA	NA	NA	NA	NA	NA	NA	NA	NA	NA	NA	NA	NA	NA	NA	NA	NA	NA	NA	NA	NA	NA	NA	NA	NA
chr5_32840191	SNP	chr5	chr5	NA	NA	NA	NA	NA	NA	NA	NA	NA	NA	NA	NA	NA	NA	NA	NA	NA	NA	NA	NA	NA	NA	NA	NA	NA	NA	NA	NA	NA	NA	NA	NA	NA	NA	NA	NA	NA	NA	NA	NA	NA	NA
chr5_32840594	SNP	chr5	chr5	NA	NA	NA	NA	NA	NA	NA	NA	NA	NA	NA	NA	NA	NA	NA	NA	NA	NA	NA	NA	NA	NA	NA	NA	NA	NA	NA	NA	NA	NA	NA	NA	NA	NA	NA	NA	NA	NA	NA	NA	NA	NA
chr5_32840619	SNP	chr5	chr5	NA	NA	NA	NA	NA	NA	NA	NA	NA	NA	NA	NA	NA	NA	NA	NA	NA	NA	NA	NA	NA	NA	NA	NA	NA	NA	NA	NA	NA	NA	NA	NA	NA	NA	NA	NA	NA	NA	NA	NA	NA	NA
chr5_32840623	SNP	chr5	chr5	NA	NA	NA	NA	NA	NA	NA	NA	NA	NA	NA	NA	NA	NA	NA	NA	NA	NA	NA	NA	NA	NA	NA	NA	NA	NA	NA	NA	NA	NA	NA	NA	NA	NA	NA	NA	NA	NA	NA	NA	NA	NA
chr5_32840624	SNP	chr5	chr5	NA	NA	NA	NA	NA	NA	NA	NA	NA	NA	NA	NA	NA	NA	NA	NA	NA	NA	NA	NA	NA	NA	NA	NA	NA	NA	NA	NA	NA	NA	NA	NA	NA	NA	NA	NA	NA	NA	NA	NA	NA	NA
chr5_32840656	SNP	chr5	chr5	NA	NA	NA	NA	NA	NA	NA	NA	NA	NA	NA	NA	NA	NA	NA	NA	NA	NA	NA	NA	NA	NA	NA	NA	NA	NA	NA	NA	NA	NA	NA	NA	NA	NA	NA	NA	NA	NA	NA	NA	NA	NA
chr5_32840673	SNP	chr5	chr5	NA	NA	NA	NA	NA	NA	NA	NA	NA	NA	NA	NA	NA	NA	NA	NA	NA	NA	NA	NA	NA	NA	NA	NA	NA	NA	NA	NA	NA	NA	NA	NA	NA	NA	NA	NA	NA	NA	NA	NA	NA	NA
chr5_32840685	SNP	chr5	chr5	NA	NA	NA	NA	NA	NA	NA	NA	NA	NA	NA	NA	NA	NA	NA	NA	NA	NA	NA	NA	NA	NA	NA	NA	NA	NA	NA	NA	NA	NA	NA	NA	NA	NA	NA	NA	NA	NA	NA	NA	NA	NA
chr5_32840704	SNP	chr5	chr5	NA	NA	NA	NA	NA	NA	NA	NA	NA	NA	NA	NA	NA	NA	NA	NA	NA	NA	NA	NA	NA	NA	NA	NA	NA	NA	NA	NA	NA	NA	NA	NA	NA	NA	NA	NA	NA	NA	NA	NA	NA	NA
chr5_32840721	SNP	chr5	chr5	NA	NA	NA	NA	NA	NA	NA	NA	NA	NA	NA	NA	NA	NA	NA	NA	NA	NA	NA	NA	NA	NA	NA	NA	NA	NA	NA	NA	NA	NA	NA	NA	NA	NA	NA	NA	NA	NA	NA	NA	NA	NA
chr5_32840804	SNP	chr5	chr5	NA	NA	NA	NA	NA	NA	NA	NA	NA	NA	NA	NA	NA	NA	NA	NA	NA	NA	NA	NA	NA	NA	NA	NA	NA	NA	NA	NA	NA	NA	NA	NA	NA	NA	NA	NA	NA	NA	NA	NA	NA	NA
chr5_32840826	SNP	chr5	chr5	NA	NA	NA	NA	NA	NA	NA	NA	NA	NA	NA	NA	NA	NA	NA	NA	NA	NA	NA	NA	NA	NA	NA	NA	NA	NA	NA	NA	NA	NA	NA	NA	NA	NA	NA	NA	NA	NA	NA	NA	NA	NA
chr5_32840831	SNP	chr5	chr5	NA	NA	NA	NA	NA	NA	NA	NA	NA	NA	NA	NA	NA	NA	NA	NA	NA	NA	NA	NA	NA	NA	NA	NA	NA	NA	NA	NA	NA	NA	NA	NA	NA	NA	NA	NA	NA	NA	NA	NA	NA	NA
chr5_32840851	SNP	chr5	chr5	NA	NA	NA	NA	NA	NA	NA	NA	NA	NA	NA	NA	NA	NA	NA	NA	NA	NA	NA	NA	NA	NA	NA	NA	NA	NA	NA	NA	NA	NA	NA	NA	NA	NA	NA	NA	NA	NA	NA	NA	NA	NA
chr5_32840860	SNP	chr5	chr5	NA	NA	NA	NA	NA	NA	NA	NA	NA	NA	NA	NA	NA	NA	NA	NA	NA	NA	NA	NA	NA	NA	NA	NA	NA	NA	NA	NA	NA	NA	NA	NA	NA	NA	NA	NA	NA	NA	NA	NA	NA	NA
chr5_32841070	SNP	chr5	chr5	NA	NA	NA	NA	NA	NA	NA	NA	NA	NA	NA	NA	NA	NA	NA	NA	NA	NA	NA	NA	NA	NA	NA	NA	NA	NA	NA	NA	NA	NA	NA	NA	NA	NA	NA	NA	NA	NA	NA	NA	NA	NA
chr5_32841079	SNP	chr5	chr5	NA	NA	NA	NA	NA	NA	NA	NA	NA	NA	NA	NA	NA	NA	NA	NA	NA	NA	NA	NA	NA	NA	NA	NA	NA	NA	NA	NA	NA	NA	NA	NA	NA	NA	NA	NA	NA	NA	NA	NA	NA	NA
chr5_32841115	SNP	chr5	chr5	NA	NA	NA	NA	NA	NA	NA	NA	NA	NA	NA	NA	NA	NA	NA	NA	NA	NA	NA	NA	NA	NA	NA	NA	NA	NA	NA	NA	NA	NA	NA	NA	NA	NA	NA	NA	NA	NA	NA	NA	NA	NA
chr5_32841133	SNP	chr5	chr5	NA	NA	NA	NA	NA	NA	NA	NA	NA	NA	NA	NA	NA	NA	NA	NA	NA	NA	NA	NA	NA	NA	NA	NA	NA	NA	NA	NA	NA	NA	NA	NA	NA	NA	NA	NA	NA	NA	NA	NA	NA	NA
chr5_32841146	SNP	chr5	chr5	NA	NA	NA	NA	NA	NA	NA	NA	NA	NA	NA	NA	NA	NA	NA	NA	NA	NA	NA	NA	NA	NA	NA	NA	NA	NA	NA	NA	NA	NA	NA	NA	NA	NA	NA	NA	NA	NA	NA	NA	NA	NA
chr5_32841600	SNP	chr5	chr5	NA	NA	NA	NA	NA	NA	NA	NA	NA	NA	NA	NA	NA	NA	NA	NA	NA	NA	NA	NA	NA	NA	NA	NA	NA	NA	NA	NA	NA	NA	NA	NA	NA	NA	NA	NA	NA	NA	NA	NA	NA	NA
chr5_32841855	SNP	chr5	chr5	NA	NA	NA	NA	NA	NA	NA	NA	NA	NA	NA	NA	NA	NA	NA	NA	NA	NA	NA	NA	NA	NA	NA	NA	NA	NA	NA	NA	NA	NA	NA	NA	NA	NA	NA	NA	NA	NA	NA	NA	NA	NA
chr5_32842328	SNP	chr5	chr5	NA	NA	NA	NA	NA	NA	NA	NA	NA	NA	NA	NA	NA	NA	NA	NA	NA	NA	NA	NA	NA	NA	NA	NA	NA	NA	NA	NA	NA	NA	NA	NA	NA	NA	NA	NA	NA	NA	NA	NA	NA	NA
chr5_32842406	SNP	chr5	chr5	NA	NA	NA	NA	NA	NA	NA	NA	NA	NA	NA	NA	NA	NA	NA	NA	NA	NA	NA	NA	NA	NA	NA	NA	NA	NA	NA	NA	NA	NA	NA	NA	NA	NA	NA	NA	NA	NA	NA	NA	NA	NA
chr5_35140053	SNP	chr5	chr5	NA	NA	NA	NA	NA	NA	NA	NA	NA	NA	NA	NA	NA	NA	NA	NA	NA	NA	NA	NA	NA	NA	NA	NA	NA	NA	NA	NA	NA	NA	NA	NA	NA	NA	NA	NA	NA	NA	NA	NA	NA	NA
chr5_35142283	SNP	chr5	chr5	NA	NA	NA	NA	NA	NA	NA	NA	NA	NA	NA	NA	NA	NA	NA	NA	NA	NA	NA	NA	NA	NA	NA	NA	NA	NA	NA	NA	NA	NA	NA	NA	NA	NA	NA	NA	NA	NA	NA	NA	NA	NA
chr5_35145756	SNP	chr5	chr5	NA	NA	NA	NA	NA	NA	NA	NA	NA	NA	NA	NA	NA	NA	NA	NA	NA	NA	NA	NA	NA	NA	NA	NA	NA	NA	NA	NA	NA	NA	NA	NA	NA	NA	NA	NA	NA	NA	NA	NA	NA	NA
chr5_35146034	SNP	chr5	chr5	NA	NA	NA	NA	NA	NA	NA	NA	NA	NA	NA	NA	NA	NA	NA	NA	NA	NA	NA	NA	NA	NA	NA	NA	NA	NA	NA	NA	NA	NA	NA	NA	NA	NA	NA	NA	NA	NA	NA	NA	NA	NA
chr5_35146047	SNP	chr5	chr5	NA	NA	NA	NA	NA	NA	NA	NA	NA	NA	NA	NA	NA	NA	NA	NA	NA	NA	NA	NA	NA	NA	NA	NA	NA	NA	NA	NA	NA	NA	NA	NA	NA	NA	NA	NA	NA	NA	NA	NA	NA	NA
chr5_35146048	SNP	chr5	chr5	NA	NA	NA	NA	NA	NA	NA	NA	NA	NA	NA	NA	NA	NA	NA	NA	NA	NA	NA	NA	NA	NA	NA	NA	NA	NA	NA	NA	NA	NA	NA	NA	NA	NA	NA	NA	NA	NA	NA	NA	NA	NA
chr5_35154417	SNP	chr5	chr5	NA	NA	NA	NA	NA	NA	NA	NA	NA	NA	NA	NA	NA	NA	NA	NA	NA	NA	NA	NA	NA	NA	NA	NA	NA	NA	NA	NA	NA	NA	NA	NA	NA	NA	NA	NA	NA	NA	NA	NA	NA	NA
chr5_42570650	SNP	chr5	chr5	NA	NA	NA	NA	NA	NA	NA	NA	NA	NA	NA	NA	NA	NA	NA	NA	NA	NA	NA	NA	NA	NA	NA	NA	NA	NA	NA	NA	NA	NA	NA	NA	NA	NA	NA	NA	NA	NA	NA	NA	NA	NA
chr5_42570667	SNP	chr5	chr5	NA	NA	NA	NA	NA	NA	NA	NA	NA	NA	NA	NA	NA	NA	NA	NA	NA	NA	NA	NA	NA	NA	NA	NA	NA	NA	NA	NA	NA	NA	NA	NA	NA	NA	NA	NA	NA	NA	NA	NA	NA	NA
chr5_42570907	SNP	chr5	chr5	NA	NA	NA	NA	NA	NA	NA	NA	NA	NA	NA	NA	NA	NA	NA	NA	NA	NA	NA	NA	NA	NA	NA	NA	NA	NA	NA	NA	NA	NA	NA	NA	NA	NA	NA	NA	NA	NA	NA	NA	NA	NA
chr5_6495322	SNP	chr5	chr5	NA	NA	NA	NA	NA	NA	NA	NA	NA	NA	NA	NA	NA	NA	NA	NA	NA	NA	NA	NA	NA	NA	NA	NA	NA	NA	NA	NA	NA	NA	NA	NA	NA	NA	NA	NA	NA	NA	NA	NA	NA	NA
chr5_6495323	SNP	chr5	chr5	NA	NA	NA	NA	NA	NA	NA	NA	NA	NA	NA	NA	NA	NA	NA	NA	NA	NA	NA	NA	NA	NA	NA	NA	NA	NA	NA	NA	NA	NA	NA	NA	NA	NA	NA	NA	NA	NA	NA	NA	NA	NA
chr5_6495324	SNP	chr5	chr5	NA	NA	NA	NA	NA	NA	NA	NA	NA	NA	NA	NA	NA	NA	NA	NA	NA	NA	NA	NA	NA	NA	NA	NA	NA	NA	NA	NA	NA	NA	NA	NA	NA	NA	NA	NA	NA	NA	NA	NA	NA	NA
chr6_11635109	SNP	chr6	chr6	NA	NA	NA	NA	NA	NA	NA	NA	NA	NA	NA	NA	NA	NA	NA	NA	NA	NA	NA	NA	NA	NA	NA	NA	NA	NA	NA	NA	NA	NA	NA	NA	NA	NA	NA	NA	NA	NA	NA	NA	NA	NA
chr6_11637790	SNP	chr6	chr6	NA	NA	NA	NA	NA	NA	NA	NA	NA	NA	NA	NA	NA	NA	NA	NA	NA	NA	NA	NA	NA	NA	NA	NA	NA	NA	NA	NA	NA	NA	NA	NA	NA	NA	NA	NA	NA	NA	NA	NA	NA	NA
chr6_11637932	SNP	chr6	chr6	NA	NA	NA	NA	NA	NA	NA	NA	NA	NA	NA	NA	NA	NA	NA	NA	NA	NA	NA	NA	NA	NA	NA	NA	NA	NA	NA	NA	NA	NA	NA	NA	NA	NA	NA	NA	NA	NA	NA	NA	NA	NA
chr6_12595721	SNP	chr6	chr6	NA	NA	NA	NA	NA	NA	NA	NA	NA	NA	NA	NA	NA	NA	NA	NA	NA	NA	NA	NA	NA	NA	NA	NA	NA	NA	NA	NA	NA	NA	NA	NA	NA	NA	NA	NA	NA	NA	NA	NA	NA	NA
chr6_12623656	SNP	chr6	chr6	NA	NA	NA	NA	NA	NA	NA	NA	NA	NA	NA	NA	NA	NA	NA	NA	NA	NA	NA	NA	NA	NA	NA	NA	NA	NA	NA	NA	NA	NA	NA	NA	NA	NA	NA	NA	NA	NA	NA	NA	NA	NA
chr6_12623657	SNP	chr6	chr6	NA	NA	NA	NA	NA	NA	NA	NA	NA	NA	NA	NA	NA	NA	NA	NA	NA	NA	NA	NA	NA	NA	NA	NA	NA	NA	NA	NA	NA	NA	NA	NA	NA	NA	NA	NA	NA	NA	NA	NA	NA	NA
chr6_13003039	SNP	chr6	chr6	NA	NA	NA	NA	NA	NA	NA	NA	NA	NA	NA	NA	NA	NA	NA	NA	NA	NA	NA	NA	NA	NA	NA	NA	NA	NA	NA	NA	NA	NA	NA	NA	NA	NA	NA	NA	NA	NA	NA	NA	NA	NA
chr6_13006236	SNP	chr6	chr6	NA	NA	NA	NA	NA	NA	NA	NA	NA	NA	NA	NA	NA	NA	NA	NA	NA	NA	NA	NA	NA	NA	NA	NA	NA	NA	NA	NA	NA	NA	NA	NA	NA	NA	NA	NA	NA	NA	NA	NA	NA	NA
chr6_13007126	SNP	chr6	chr6	NA	NA	NA	NA	NA	NA	NA	NA	NA	NA	NA	NA	NA	NA	NA	NA	NA	NA	NA	NA	NA	NA	NA	NA	NA	NA	NA	NA	NA	NA	NA	NA	NA	NA	NA	NA	NA	NA	NA	NA	NA	NA
chr6_13463622	SNP	chr6	chr6	NA	NA	NA	NA	NA	NA	NA	NA	NA	NA	NA	NA	NA	NA	NA	NA	NA	NA	NA	NA	NA	NA	NA	NA	NA	NA	NA	NA	NA	NA	NA	NA	NA	NA	NA	NA	NA	NA	NA	NA	NA	NA
chr6_13467615	SNP	chr6	chr6	NA	NA	NA	NA	NA	NA	NA	NA	NA	NA	NA	NA	NA	NA	NA	NA	NA	NA	NA	NA	NA	NA	NA	NA	NA	NA	NA	NA	NA	NA	NA	NA	NA	NA	NA	NA	NA	NA	NA	NA	NA	NA
chr6_13470418	SNP	chr6	chr6	NA	NA	NA	NA	NA	NA	NA	NA	NA	NA	NA	NA	NA	NA	NA	NA	NA	NA	NA	NA	NA	NA	NA	NA	NA	NA	NA	NA	NA	NA	NA	NA	NA	NA	NA	NA	NA	NA	NA	NA	NA	NA
chr6_13471632	SNP	chr6	chr6	NA	NA	NA	NA	NA	NA	NA	NA	NA	NA	NA	NA	NA	NA	NA	NA	NA	NA	NA	NA	NA	NA	NA	NA	NA	NA	NA	NA	NA	NA	NA	NA	NA	NA	NA	NA	NA	NA	NA	NA	NA	NA
chr6_13475423	SNP	chr6	chr6	NA	NA	NA	NA	NA	NA	NA	NA	NA	NA	NA	NA	NA	NA	NA	NA	NA	NA	NA	NA	NA	NA	NA	NA	NA	NA	NA	NA	NA	NA	NA	NA	NA	NA	NA	NA	NA	NA	NA	NA	NA	NA
chr6_13587903	SNP	chr6	chr6	NA	NA	NA	NA	NA	NA	NA	NA	NA	NA	NA	NA	NA	NA	NA	NA	NA	NA	NA	NA	NA	NA	NA	NA	NA	NA	NA	NA	NA	NA	NA	NA	NA	NA	NA	NA	NA	NA	NA	NA	NA	NA
chr6_13587951	SNP	chr6	chr6	NA	NA	NA	NA	NA	NA	NA	NA	NA	NA	NA	NA	NA	NA	NA	NA	NA	NA	NA	NA	NA	NA	NA	NA	NA	NA	NA	NA	NA	NA	NA	NA	NA	NA	NA	NA	NA	NA	NA	NA	NA	NA
chr6_13588028	SNP	chr6	chr6	NA	NA	NA	NA	NA	NA	NA	NA	NA	NA	NA	NA	NA	NA	NA	NA	NA	NA	NA	NA	NA	NA	NA	NA	NA	NA	NA	NA	NA	NA	NA	NA	NA	NA	NA	NA	NA	NA	NA	NA	NA	NA
chr6_14941906	SNP	chr6	chr6	NA	NA	NA	NA	NA	NA	NA	NA	NA	NA	NA	NA	NA	NA	NA	NA	NA	NA	NA	NA	NA	NA	NA	NA	NA	NA	NA	NA	NA	NA	NA	NA	NA	NA	NA	NA	NA	NA	NA	NA	NA	NA
chr6_14942048	SNP	chr6	chr6	NA	NA	NA	NA	NA	NA	NA	NA	NA	NA	NA	NA	NA	NA	NA	NA	NA	NA	NA	NA	NA	NA	NA	NA	NA	NA	NA	NA	NA	NA	NA	NA	NA	NA	NA	NA	NA	NA	NA	NA	NA	NA
chr6_14942788	SNP	chr6	chr6	NA	NA	NA	NA	NA	NA	NA	NA	NA	NA	NA	NA	NA	NA	NA	NA	NA	NA	NA	NA	NA	NA	NA	NA	NA	NA	NA	NA	NA	NA	NA	NA	NA	NA	NA	NA	NA	NA	NA	NA	NA	NA
chr6_1777557	SNP	chr6	chr6	NA	NA	NA	NA	NA	NA	NA	NA	NA	NA	NA	NA	NA	NA	NA	NA	NA	NA	NA	NA	NA	NA	NA	NA	NA	NA	NA	NA	NA	NA	NA	NA	NA	NA	NA	NA	NA	NA	NA	NA	NA	NA
chr6_1777596	SNP	chr6	chr6	NA	NA	NA	NA	NA	NA	NA	NA	NA	NA	NA	NA	NA	NA	NA	NA	NA	NA	NA	NA	NA	NA	NA	NA	NA	NA	NA	NA	NA	NA	NA	NA	NA	NA	NA	NA	NA	NA	NA	NA	NA	NA
chr6_1777742	SNP	chr6	chr6	NA	NA	NA	NA	NA	NA	NA	NA	NA	NA	NA	NA	NA	NA	NA	NA	NA	NA	NA	NA	NA	NA	NA	NA	NA	NA	NA	NA	NA	NA	NA	NA	NA	NA	NA	NA	NA	NA	NA	NA	NA	NA
chr6_1778512	SNP	chr6	chr6	NA	NA	NA	NA	NA	NA	NA	NA	NA	NA	NA	NA	NA	NA	NA	NA	NA	NA	NA	NA	NA	NA	NA	NA	NA	NA	NA	NA	NA	NA	NA	NA	NA	NA	NA	NA	NA	NA	NA	NA	NA	NA
chr6_1778559	SNP	chr6	chr6	NA	NA	NA	NA	NA	NA	NA	NA	NA	NA	NA	NA	NA	NA	NA	NA	NA	NA	NA	NA	NA	NA	NA	NA	NA	NA	NA	NA	NA	NA	NA	NA	NA	NA	NA	NA	NA	NA	NA	NA	NA	NA
chr6_1779299	SNP	chr6	chr6	NA	NA	NA	NA	NA	NA	NA	NA	NA	NA	NA	NA	NA	NA	NA	NA	NA	NA	NA	NA	NA	NA	NA	NA	NA	NA	NA	NA	NA	NA	NA	NA	NA	NA	NA	NA	NA	NA	NA	NA	NA	NA
chr6_1779473	SNP	chr6	chr6	NA	NA	NA	NA	NA	NA	NA	NA	NA	NA	NA	NA	NA	NA	NA	NA	NA	NA	NA	NA	NA	NA	NA	NA	NA	NA	NA	NA	NA	NA	NA	NA	NA	NA	NA	NA	NA	NA	NA	NA	NA	NA
chr6_21621468	SNP	chr6	chr6	NA	NA	NA	NA	NA	NA	NA	NA	NA	NA	NA	NA	NA	NA	NA	NA	NA	NA	NA	NA	NA	NA	NA	NA	NA	NA	NA	NA	NA	NA	NA	NA	NA	NA	NA	NA	NA	NA	NA	NA	NA	NA
chr6_21624729	SNP	chr6	chr6	NA	NA	NA	NA	NA	NA	NA	NA	NA	NA	NA	NA	NA	NA	NA	NA	NA	NA	NA	NA	NA	NA	NA	NA	NA	NA	NA	NA	NA	NA	NA	NA	NA	NA	NA	NA	NA	NA	NA	NA	NA	NA
chr6_21630362	SNP	chr6	chr6	NA	NA	NA	NA	NA	NA	NA	NA	NA	NA	NA	NA	NA	NA	NA	NA	NA	NA	NA	NA	NA	NA	NA	NA	NA	NA	NA	NA	NA	NA	NA	NA	NA	NA	NA	NA	NA	NA	NA	NA	NA	NA
chr6_21631321	SNP	chr6	chr6	NA	NA	NA	NA	NA	NA	NA	NA	NA	NA	NA	NA	NA	NA	NA	NA	NA	NA	NA	NA	NA	NA	NA	NA	NA	NA	NA	NA	NA	NA	NA	NA	NA	NA	NA	NA	NA	NA	NA	NA	NA	NA
chr6_21631378	SNP	chr6	chr6	NA	NA	NA	NA	NA	NA	NA	NA	NA	NA	NA	NA	NA	NA	NA	NA	NA	NA	NA	NA	NA	NA	NA	NA	NA	NA	NA	NA	NA	NA	NA	NA	NA	NA	NA	NA	NA	NA	NA	NA	NA	NA
chr6_21631604	SNP	chr6	chr6	NA	NA	NA	NA	NA	NA	NA	NA	NA	NA	NA	NA	NA	NA	NA	NA	NA	NA	NA	NA	NA	NA	NA	NA	NA	NA	NA	NA	NA	NA	NA	NA	NA	NA	NA	NA	NA	NA	NA	NA	NA	NA
chr6_21679498	SNP	chr6	chr6	NA	NA	NA	NA	NA	NA	NA	NA	NA	NA	NA	NA	NA	NA	NA	NA	NA	NA	NA	NA	NA	NA	NA	NA	NA	NA	NA	NA	NA	NA	NA	NA	NA	NA	NA	NA	NA	NA	NA	NA	NA	NA
chr6_21704312	SNP	chr6	chr6	NA	NA	NA	NA	NA	NA	NA	NA	NA	NA	NA	NA	NA	NA	NA	NA	NA	NA	NA	NA	NA	NA	NA	NA	NA	NA	NA	NA	NA	NA	NA	NA	NA	NA	NA	NA	NA	NA	NA	NA	NA	NA
chr6_21728931	SNP	chr6	chr6	NA	NA	NA	NA	NA	NA	NA	NA	NA	NA	NA	NA	NA	NA	NA	NA	NA	NA	NA	NA	NA	NA	NA	NA	NA	NA	NA	NA	NA	NA	NA	NA	NA	NA	NA	NA	NA	NA	NA	NA	NA	NA
chr6_21741698	SNP	chr6	chr6	NA	NA	NA	NA	NA	NA	NA	NA	NA	NA	NA	NA	NA	NA	NA	NA	NA	NA	NA	NA	NA	NA	NA	NA	NA	NA	NA	NA	NA	NA	NA	NA	NA	NA	NA	NA	NA	NA	NA	NA	NA	NA
chr6_21750776	SNP	chr6	chr6	NA	NA	NA	NA	NA	NA	NA	NA	NA	NA	NA	NA	NA	NA	NA	NA	NA	NA	NA	NA	NA	NA	NA	NA	NA	NA	NA	NA	NA	NA	NA	NA	NA	NA	NA	NA	NA	NA	NA	NA	NA	NA
chr6_25553430	SNP	chr6	chr6	NA	NA	NA	NA	NA	NA	NA	NA	NA	NA	NA	NA	NA	NA	NA	NA	NA	NA	NA	NA	NA	NA	NA	NA	NA	NA	NA	NA	NA	NA	NA	NA	NA	NA	NA	NA	NA	NA	NA	NA	NA	NA
chr6_3115745	SNP	chr6	chr6	NA	NA	NA	NA	NA	NA	NA	NA	NA	NA	NA	NA	NA	NA	NA	NA	NA	NA	NA	NA	NA	NA	NA	NA	NA	NA	NA	NA	NA	NA	NA	NA	NA	NA	NA	NA	NA	NA	NA	NA	NA	NA
chr6_3115765	SNP	chr6	chr6	NA	NA	NA	NA	NA	NA	NA	NA	NA	NA	NA	NA	NA	NA	NA	NA	NA	NA	NA	NA	NA	NA	NA	NA	NA	NA	NA	NA	NA	NA	NA	NA	NA	NA	NA	NA	NA	NA	NA	NA	NA	NA
chr6_3115819	SNP	chr6	chr6	NA	NA	NA	NA	NA	NA	NA	NA	NA	NA	NA	NA	NA	NA	NA	NA	NA	NA	NA	NA	NA	NA	NA	NA	NA	NA	NA	NA	NA	NA	NA	NA	NA	NA	NA	NA	NA	NA	NA	NA	NA	NA
chr6_3116023	SNP	chr6	chr6	NA	NA	NA	NA	NA	NA	NA	NA	NA	NA	NA	NA	NA	NA	NA	NA	NA	NA	NA	NA	NA	NA	NA	NA	NA	NA	NA	NA	NA	NA	NA	NA	NA	NA	NA	NA	NA	NA	NA	NA	NA	NA
chr6_3116783	SNP	chr6	chr6	NA	NA	NA	NA	NA	NA	NA	NA	NA	NA	NA	NA	NA	NA	NA	NA	NA	NA	NA	NA	NA	NA	NA	NA	NA	NA	NA	NA	NA	NA	NA	NA	NA	NA	NA	NA	NA	NA	NA	NA	NA	NA
chr6_3120842	SNP	chr6	chr6	NA	NA	NA	NA	NA	NA	NA	NA	NA	NA	NA	NA	NA	NA	NA	NA	NA	NA	NA	NA	NA	NA	NA	NA	NA	NA	NA	NA	NA	NA	NA	NA	NA	NA	NA	NA	NA	NA	NA	NA	NA	NA
chr6_5167215	SNP	chr6	chr6	NA	NA	NA	NA	NA	NA	NA	NA	NA	NA	NA	NA	NA	NA	NA	NA	NA	NA	NA	NA	NA	NA	NA	NA	NA	NA	NA	NA	NA	NA	NA	NA	NA	NA	NA	NA	NA	NA	NA	NA	NA	NA
chr6_5167236	SNP	chr6	chr6	NA	NA	NA	NA	NA	NA	NA	NA	NA	NA	NA	NA	NA	NA	NA	NA	NA	NA	NA	NA	NA	NA	NA	NA	NA	NA	NA	NA	NA	NA	NA	NA	NA	NA	NA	NA	NA	NA	NA	NA	NA	NA
chr6_5167962	SNP	chr6	chr6	NA	NA	NA	NA	NA	NA	NA	NA	NA	NA	NA	NA	NA	NA	NA	NA	NA	NA	NA	NA	NA	NA	NA	NA	NA	NA	NA	NA	NA	NA	NA	NA	NA	NA	NA	NA	NA	NA	NA	NA	NA	NA
chr6_5168057	SNP	chr6	chr6	NA	NA	NA	NA	NA	NA	NA	NA	NA	NA	NA	NA	NA	NA	NA	NA	NA	NA	NA	NA	NA	NA	NA	NA	NA	NA	NA	NA	NA	NA	NA	NA	NA	NA	NA	NA	NA	NA	NA	NA	NA	NA
chr7_1084007	SNP	chr7	chr7	NA	NA	NA	NA	NA	NA	NA	NA	NA	NA	NA	NA	NA	NA	NA	NA	NA	NA	NA	NA	NA	NA	NA	NA	NA	NA	NA	NA	NA	NA	NA	NA	NA	NA	NA	NA	NA	NA	NA	NA	NA	NA
chr7_1084526	SNP	chr7	chr7	NA	NA	NA	NA	NA	NA	NA	NA	NA	NA	NA	NA	NA	NA	NA	NA	NA	NA	NA	NA	NA	NA	NA	NA	NA	NA	NA	NA	NA	NA	NA	NA	NA	NA	NA	NA	NA	NA	NA	NA	NA	NA
chr7_1084578	SNP	chr7	chr7	NA	NA	NA	NA	NA	NA	NA	NA	NA	NA	NA	NA	NA	NA	NA	NA	NA	NA	NA	NA	NA	NA	NA	NA	NA	NA	NA	NA	NA	NA	NA	NA	NA	NA	NA	NA	NA	NA	NA	NA	NA	NA
chr7_1084629	SNP	chr7	chr7	NA	NA	NA	NA	NA	NA	NA	NA	NA	NA	NA	NA	NA	NA	NA	NA	NA	NA	NA	NA	NA	NA	NA	NA	NA	NA	NA	NA	NA	NA	NA	NA	NA	NA	NA	NA	NA	NA	NA	NA	NA	NA
chr7_1084764	SNP	chr7	chr7	NA	NA	NA	NA	NA	NA	NA	NA	NA	NA	NA	NA	NA	NA	NA	NA	NA	NA	NA	NA	NA	NA	NA	NA	NA	NA	NA	NA	NA	NA	NA	NA	NA	NA	NA	NA	NA	NA	NA	NA	NA	NA
chr7_12504804	SNP	chr7	chr7	NA	NA	NA	NA	NA	NA	NA	NA	NA	NA	NA	NA	NA	NA	NA	NA	NA	NA	NA	NA	NA	NA	NA	NA	NA	NA	NA	NA	NA	NA	NA	NA	NA	NA	NA	NA	NA	NA	NA	NA	NA	NA
chr7_12509490	SNP	chr7	chr7	NA	NA	NA	NA	NA	NA	NA	NA	NA	NA	NA	NA	NA	NA	NA	NA	NA	NA	NA	NA	NA	NA	NA	NA	NA	NA	NA	NA	NA	NA	NA	NA	NA	NA	NA	NA	NA	NA	NA	NA	NA	NA
chr7_12509535	SNP	chr7	chr7	NA	NA	NA	NA	NA	NA	NA	NA	NA	NA	NA	NA	NA	NA	NA	NA	NA	NA	NA	NA	NA	NA	NA	NA	NA	NA	NA	NA	NA	NA	NA	NA	NA	NA	NA	NA	NA	NA	NA	NA	NA	NA
chr7_12509544	SNP	chr7	chr7	NA	NA	NA	NA	NA	NA	NA	NA	NA	NA	NA	NA	NA	NA	NA	NA	NA	NA	NA	NA	NA	NA	NA	NA	NA	NA	NA	NA	NA	NA	NA	NA	NA	NA	NA	NA	NA	NA	NA	NA	NA	NA
chr7_12509546	SNP	chr7	chr7	NA	NA	NA	NA	NA	NA	NA	NA	NA	NA	NA	NA	NA	NA	NA	NA	NA	NA	NA	NA	NA	NA	NA	NA	NA	NA	NA	NA	NA	NA	NA	NA	NA	NA	NA	NA	NA	NA	NA	NA	NA	NA
chr7_21959765	SNP	chr7	chr7	NA	NA	NA	NA	NA	NA	NA	NA	NA	NA	NA	NA	NA	NA	NA	NA	NA	NA	NA	NA	NA	NA	NA	NA	NA	NA	NA	NA	NA	NA	NA	NA	NA	NA	NA	NA	NA	NA	NA	NA	NA	NA
chr7_21960774	SNP	chr7	chr7	NA	NA	NA	NA	NA	NA	NA	NA	NA	NA	NA	NA	NA	NA	NA	NA	NA	NA	NA	NA	NA	NA	NA	NA	NA	NA	NA	NA	NA	NA	NA	NA	NA	NA	NA	NA	NA	NA	NA	NA	NA	NA
chr7_21960943	SNP	chr7	chr7	NA	NA	NA	NA	NA	NA	NA	NA	NA	NA	NA	NA	NA	NA	NA	NA	NA	NA	NA	NA	NA	NA	NA	NA	NA	NA	NA	NA	NA	NA	NA	NA	NA	NA	NA	NA	NA	NA	NA	NA	NA	NA
chr7_21961642	SNP	chr7	chr7	NA	NA	NA	NA	NA	NA	NA	NA	NA	NA	NA	NA	NA	NA	NA	NA	NA	NA	NA	NA	NA	NA	NA	NA	NA	NA	NA	NA	NA	NA	NA	NA	NA	NA	NA	NA	NA	NA	NA	NA	NA	NA
chr7_21962088	SNP	chr7	chr7	NA	NA	NA	NA	NA	NA	NA	NA	NA	NA	NA	NA	NA	NA	NA	NA	NA	NA	NA	NA	NA	NA	NA	NA	NA	NA	NA	NA	NA	NA	NA	NA	NA	NA	NA	NA	NA	NA	NA	NA	NA	NA
chr7_231871	SNP	chr7	chr7	NA	NA	NA	NA	NA	NA	NA	NA	NA	NA	NA	NA	NA	NA	NA	NA	NA	NA	NA	NA	NA	NA	NA	NA	NA	NA	NA	NA	NA	NA	NA	NA	NA	NA	NA	NA	NA	NA	NA	NA	NA	NA
chr7_23335439	SNP	chr7	chr7	NA	NA	NA	NA	NA	NA	NA	NA	NA	NA	NA	NA	NA	NA	NA	NA	NA	NA	NA	NA	NA	NA	NA	NA	NA	NA	NA	NA	NA	NA	NA	NA	NA	NA	NA	NA	NA	NA	NA	NA	NA	NA
chr7_23341539	SNP	chr7	chr7	NA	NA	NA	NA	NA	NA	NA	NA	NA	NA	NA	NA	NA	NA	NA	NA	NA	NA	NA	NA	NA	NA	NA	NA	NA	NA	NA	NA	NA	NA	NA	NA	NA	NA	NA	NA	NA	NA	NA	NA	NA	NA
chr7_23342832	SNP	chr7	chr7	NA	NA	NA	NA	NA	NA	NA	NA	NA	NA	NA	NA	NA	NA	NA	NA	NA	NA	NA	NA	NA	NA	NA	NA	NA	NA	NA	NA	NA	NA	NA	NA	NA	NA	NA	NA	NA	NA	NA	NA	NA	NA
chr7_23345584	SNP	chr7	chr7	NA	NA	NA	NA	NA	NA	NA	NA	NA	NA	NA	NA	NA	NA	NA	NA	NA	NA	NA	NA	NA	NA	NA	NA	NA	NA	NA	NA	NA	NA	NA	NA	NA	NA	NA	NA	NA	NA	NA	NA	NA	NA
chr7_23345591	SNP	chr7	chr7	NA	NA	NA	NA	NA	NA	NA	NA	NA	NA	NA	NA	NA	NA	NA	NA	NA	NA	NA	NA	NA	NA	NA	NA	NA	NA	NA	NA	NA	NA	NA	NA	NA	NA	NA	NA	NA	NA	NA	NA	NA	NA
chr7_243355	SNP	chr7	chr7	NA	NA	NA	NA	NA	NA	NA	NA	NA	NA	NA	NA	NA	NA	NA	NA	NA	NA	NA	NA	NA	NA	NA	NA	NA	NA	NA	NA	NA	NA	NA	NA	NA	NA	NA	NA	NA	NA	NA	NA	NA	NA
chr7_25908907	SNP	chr7	chr7	NA	NA	NA	NA	NA	NA	NA	NA	NA	NA	NA	NA	NA	NA	NA	NA	NA	NA	NA	NA	NA	NA	NA	NA	NA	NA	NA	NA	NA	NA	NA	NA	NA	NA	NA	NA	NA	NA	NA	NA	NA	NA
chr7_25913669	SNP	chr7	chr7	NA	NA	NA	NA	NA	NA	NA	NA	NA	NA	NA	NA	NA	NA	NA	NA	NA	NA	NA	NA	NA	NA	NA	NA	NA	NA	NA	NA	NA	NA	NA	NA	NA	NA	NA	NA	NA	NA	NA	NA	NA	NA
chr7_25913670	SNP	chr7	chr7	NA	NA	NA	NA	NA	NA	NA	NA	NA	NA	NA	NA	NA	NA	NA	NA	NA	NA	NA	NA	NA	NA	NA	NA	NA	NA	NA	NA	NA	NA	NA	NA	NA	NA	NA	NA	NA	NA	NA	NA	NA	NA
chr7_25913671	SNP	chr7	chr7	NA	NA	NA	NA	NA	NA	NA	NA	NA	NA	NA	NA	NA	NA	NA	NA	NA	NA	NA	NA	NA	NA	NA	NA	NA	NA	NA	NA	NA	NA	NA	NA	NA	NA	NA	NA	NA	NA	NA	NA	NA	NA
chr7_25915802	SNP	chr7	chr7	NA	NA	NA	NA	NA	NA	NA	NA	NA	NA	NA	NA	NA	NA	NA	NA	NA	NA	NA	NA	NA	NA	NA	NA	NA	NA	NA	NA	NA	NA	NA	NA	NA	NA	NA	NA	NA	NA	NA	NA	NA	NA
chr7_263162	SNP	chr7	chr7	NA	NA	NA	NA	NA	NA	NA	NA	NA	NA	NA	NA	NA	NA	NA	NA	NA	NA	NA	NA	NA	NA	NA	NA	NA	NA	NA	NA	NA	NA	NA	NA	NA	NA	NA	NA	NA	NA	NA	NA	NA	NA
chr7_28767938	SNP	chr7	chr7	NA	NA	NA	NA	NA	NA	NA	NA	NA	NA	NA	NA	NA	NA	NA	NA	NA	NA	NA	NA	NA	NA	NA	NA	NA	NA	NA	NA	NA	NA	NA	NA	NA	NA	NA	NA	NA	NA	NA	NA	NA	NA
chr7_28768770	SNP	chr7	chr7	NA	NA	NA	NA	NA	NA	NA	NA	NA	NA	NA	NA	NA	NA	NA	NA	NA	NA	NA	NA	NA	NA	NA	NA	NA	NA	NA	NA	NA	NA	NA	NA	NA	NA	NA	NA	NA	NA	NA	NA	NA	NA
chr7_28804221	SNP	chr7	chr7	NA	NA	NA	NA	NA	NA	NA	NA	NA	NA	NA	NA	NA	NA	NA	NA	NA	NA	NA	NA	NA	NA	NA	NA	NA	NA	NA	NA	NA	NA	NA	NA	NA	NA	NA	NA	NA	NA	NA	NA	NA	NA
chr7_30007535	SNP	chr7	chr7	NA	NA	NA	NA	NA	NA	NA	NA	NA	NA	NA	NA	NA	NA	NA	NA	NA	NA	NA	NA	NA	NA	NA	NA	NA	NA	NA	NA	NA	NA	NA	NA	NA	NA	NA	NA	NA	NA	NA	NA	NA	NA
chr7_30012207	SNP	chr7	chr7	NA	NA	NA	NA	NA	NA	NA	NA	NA	NA	NA	NA	NA	NA	NA	NA	NA	NA	NA	NA	NA	NA	NA	NA	NA	NA	NA	NA	NA	NA	NA	NA	NA	NA	NA	NA	NA	NA	NA	NA	NA	NA
chr7_30027951	SNP	chr7	chr7	NA	NA	NA	NA	NA	NA	NA	NA	NA	NA	NA	NA	NA	NA	NA	NA	NA	NA	NA	NA	NA	NA	NA	NA	NA	NA	NA	NA	NA	NA	NA	NA	NA	NA	NA	NA	NA	NA	NA	NA	NA	NA
chr7_31244554	SNP	chr7	chr7	NA	NA	NA	NA	NA	NA	NA	NA	NA	NA	NA	NA	NA	NA	NA	NA	NA	NA	NA	NA	NA	NA	NA	NA	NA	NA	NA	NA	NA	NA	NA	NA	NA	NA	NA	NA	NA	NA	NA	NA	NA	NA
chr7_31245337	SNP	chr7	chr7	NA	NA	NA	NA	NA	NA	NA	NA	NA	NA	NA	NA	NA	NA	NA	NA	NA	NA	NA	NA	NA	NA	NA	NA	NA	NA	NA	NA	NA	NA	NA	NA	NA	NA	NA	NA	NA	NA	NA	NA	NA	NA
chr7_31245351	SNP	chr7	chr7	NA	NA	NA	NA	NA	NA	NA	NA	NA	NA	NA	NA	NA	NA	NA	NA	NA	NA	NA	NA	NA	NA	NA	NA	NA	NA	NA	NA	NA	NA	NA	NA	NA	NA	NA	NA	NA	NA	NA	NA	NA	NA
chr7_31246039	SNP	chr7	chr7	NA	NA	NA	NA	NA	NA	NA	NA	NA	NA	NA	NA	NA	NA	NA	NA	NA	NA	NA	NA	NA	NA	NA	NA	NA	NA	NA	NA	NA	NA	NA	NA	NA	NA	NA	NA	NA	NA	NA	NA	NA	NA
chr7_31250202	SNP	chr7	chr7	NA	NA	NA	NA	NA	NA	NA	NA	NA	NA	NA	NA	NA	NA	NA	NA	NA	NA	NA	NA	NA	NA	NA	NA	NA	NA	NA	NA	NA	NA	NA	NA	NA	NA	NA	NA	NA	NA	NA	NA	NA	NA
chr7_33171172	SNP	chr7	chr7	NA	NA	NA	NA	NA	NA	NA	NA	NA	NA	NA	NA	NA	NA	NA	NA	NA	NA	NA	NA	NA	NA	NA	NA	NA	NA	NA	NA	NA	NA	NA	NA	NA	NA	NA	NA	NA	NA	NA	NA	NA	NA
chr7_33192643	SNP	chr7	chr7	NA	NA	NA	NA	NA	NA	NA	NA	NA	NA	NA	NA	NA	NA	NA	NA	NA	NA	NA	NA	NA	NA	NA	NA	NA	NA	NA	NA	NA	NA	NA	NA	NA	NA	NA	NA	NA	NA	NA	NA	NA	NA
chr7_35802197	SNP	chr7	chr7	NA	NA	NA	NA	NA	NA	NA	NA	NA	NA	NA	NA	NA	NA	NA	NA	NA	NA	NA	NA	NA	NA	NA	NA	NA	NA	NA	NA	NA	NA	NA	NA	NA	NA	NA	NA	NA	NA	NA	NA	NA	NA
chr7_35808241	SNP	chr7	chr7	NA	NA	NA	NA	NA	NA	NA	NA	NA	NA	NA	NA	NA	NA	NA	NA	NA	NA	NA	NA	NA	NA	NA	NA	NA	NA	NA	NA	NA	NA	NA	NA	NA	NA	NA	NA	NA	NA	NA	NA	NA	NA
chr7_36025814	SNP	chr7	chr7	NA	NA	NA	NA	NA	NA	NA	NA	NA	NA	NA	NA	NA	NA	NA	NA	NA	NA	NA	NA	NA	NA	NA	NA	NA	NA	NA	NA	NA	NA	NA	NA	NA	NA	NA	NA	NA	NA	NA	NA	NA	NA
chr7_380538	SNP	chr7	chr7	NA	NA	NA	NA	NA	NA	NA	NA	NA	NA	NA	NA	NA	NA	NA	NA	NA	NA	NA	NA	NA	NA	NA	NA	NA	NA	NA	NA	NA	NA	NA	NA	NA	NA	NA	NA	NA	NA	NA	NA	NA	NA
chr7_385319	SNP	chr7	chr7	NA	NA	NA	NA	NA	NA	NA	NA	NA	NA	NA	NA	NA	NA	NA	NA	NA	NA	NA	NA	NA	NA	NA	NA	NA	NA	NA	NA	NA	NA	NA	NA	NA	NA	NA	NA	NA	NA	NA	NA	NA	NA
chr7_386808	SNP	chr7	chr7	NA	NA	NA	NA	NA	NA	NA	NA	NA	NA	NA	NA	NA	NA	NA	NA	NA	NA	NA	NA	NA	NA	NA	NA	NA	NA	NA	NA	NA	NA	NA	NA	NA	NA	NA	NA	NA	NA	NA	NA	NA	NA
chr7_41209049	SNP	chr7	chr7	NA	NA	NA	NA	NA	NA	NA	NA	NA	NA	NA	NA	NA	NA	NA	NA	NA	NA	NA	NA	NA	NA	NA	NA	NA	NA	NA	NA	NA	NA	NA	NA	NA	NA	NA	NA	NA	NA	NA	NA	NA	NA
chr7_41214300	SNP	chr7	chr7	NA	NA	NA	NA	NA	NA	NA	NA	NA	NA	NA	NA	NA	NA	NA	NA	NA	NA	NA	NA	NA	NA	NA	NA	NA	NA	NA	NA	NA	NA	NA	NA	NA	NA	NA	NA	NA	NA	NA	NA	NA	NA
chr7_41214637	SNP	chr7	chr7	NA	NA	NA	NA	NA	NA	NA	NA	NA	NA	NA	NA	NA	NA	NA	NA	NA	NA	NA	NA	NA	NA	NA	NA	NA	NA	NA	NA	NA	NA	NA	NA	NA	NA	NA	NA	NA	NA	NA	NA	NA	NA
chr7_41215717	SNP	chr7	chr7	NA	NA	NA	NA	NA	NA	NA	NA	NA	NA	NA	NA	NA	NA	NA	NA	NA	NA	NA	NA	NA	NA	NA	NA	NA	NA	NA	NA	NA	NA	NA	NA	NA	NA	NA	NA	NA	NA	NA	NA	NA	NA
chr7_41217423	SNP	chr7	chr7	NA	NA	NA	NA	NA	NA	NA	NA	NA	NA	NA	NA	NA	NA	NA	NA	NA	NA	NA	NA	NA	NA	NA	NA	NA	NA	NA	NA	NA	NA	NA	NA	NA	NA	NA	NA	NA	NA	NA	NA	NA	NA
chr7_41219559	SNP	chr7	chr7	NA	NA	NA	NA	NA	NA	NA	NA	NA	NA	NA	NA	NA	NA	NA	NA	NA	NA	NA	NA	NA	NA	NA	NA	NA	NA	NA	NA	NA	NA	NA	NA	NA	NA	NA	NA	NA	NA	NA	NA	NA	NA
chr7_41239285	SNP	chr7	chr7	NA	NA	NA	NA	NA	NA	NA	NA	NA	NA	NA	NA	NA	NA	NA	NA	NA	NA	NA	NA	NA	NA	NA	NA	NA	NA	NA	NA	NA	NA	NA	NA	NA	NA	NA	NA	NA	NA	NA	NA	NA	NA
chr7_41243216	SNP	chr7	chr7	NA	NA	NA	NA	NA	NA	NA	NA	NA	NA	NA	NA	NA	NA	NA	NA	NA	NA	NA	NA	NA	NA	NA	NA	NA	NA	NA	NA	NA	NA	NA	NA	NA	NA	NA	NA	NA	NA	NA	NA	NA	NA
chr7_41246407	SNP	chr7	chr7	NA	NA	NA	NA	NA	NA	NA	NA	NA	NA	NA	NA	NA	NA	NA	NA	NA	NA	NA	NA	NA	NA	NA	NA	NA	NA	NA	NA	NA	NA	NA	NA	NA	NA	NA	NA	NA	NA	NA	NA	NA	NA
chr7_41249507	SNP	chr7	chr7	NA	NA	NA	NA	NA	NA	NA	NA	NA	NA	NA	NA	NA	NA	NA	NA	NA	NA	NA	NA	NA	NA	NA	NA	NA	NA	NA	NA	NA	NA	NA	NA	NA	NA	NA	NA	NA	NA	NA	NA	NA	NA
chr7_41250079	SNP	chr7	chr7	NA	NA	NA	NA	NA	NA	NA	NA	NA	NA	NA	NA	NA	NA	NA	NA	NA	NA	NA	NA	NA	NA	NA	NA	NA	NA	NA	NA	NA	NA	NA	NA	NA	NA	NA	NA	NA	NA	NA	NA	NA	NA
chr7_41254964	SNP	chr7	chr7	NA	NA	NA	NA	NA	NA	NA	NA	NA	NA	NA	NA	NA	NA	NA	NA	NA	NA	NA	NA	NA	NA	NA	NA	NA	NA	NA	NA	NA	NA	NA	NA	NA	NA	NA	NA	NA	NA	NA	NA	NA	NA
chr7_41259418	SNP	chr7	chr7	NA	NA	NA	NA	NA	NA	NA	NA	NA	NA	NA	NA	NA	NA	NA	NA	NA	NA	NA	NA	NA	NA	NA	NA	NA	NA	NA	NA	NA	NA	NA	NA	NA	NA	NA	NA	NA	NA	NA	NA	NA	NA
chr7_41259921	SNP	chr7	chr7	NA	NA	NA	NA	NA	NA	NA	NA	NA	NA	NA	NA	NA	NA	NA	NA	NA	NA	NA	NA	NA	NA	NA	NA	NA	NA	NA	NA	NA	NA	NA	NA	NA	NA	NA	NA	NA	NA	NA	NA	NA	NA
chr7_6371846	SNP	chr7	chr7	NA	NA	NA	NA	NA	NA	NA	NA	NA	NA	NA	NA	NA	NA	NA	NA	NA	NA	NA	NA	NA	NA	NA	NA	NA	NA	NA	NA	NA	NA	NA	NA	NA	NA	NA	NA	NA	NA	NA	NA	NA	NA
chr7_6372348	SNP	chr7	chr7	NA	NA	NA	NA	NA	NA	NA	NA	NA	NA	NA	NA	NA	NA	NA	NA	NA	NA	NA	NA	NA	NA	NA	NA	NA	NA	NA	NA	NA	NA	NA	NA	NA	NA	NA	NA	NA	NA	NA	NA	NA	NA
chr7_6372519	SNP	chr7	chr7	NA	NA	NA	NA	NA	NA	NA	NA	NA	NA	NA	NA	NA	NA	NA	NA	NA	NA	NA	NA	NA	NA	NA	NA	NA	NA	NA	NA	NA	NA	NA	NA	NA	NA	NA	NA	NA	NA	NA	NA	NA	NA
chr7_6373332	SNP	chr7	chr7	NA	NA	NA	NA	NA	NA	NA	NA	NA	NA	NA	NA	NA	NA	NA	NA	NA	NA	NA	NA	NA	NA	NA	NA	NA	NA	NA	NA	NA	NA	NA	NA	NA	NA	NA	NA	NA	NA	NA	NA	NA	NA
chr7_6373833	SNP	chr7	chr7	NA	NA	NA	NA	NA	NA	NA	NA	NA	NA	NA	NA	NA	NA	NA	NA	NA	NA	NA	NA	NA	NA	NA	NA	NA	NA	NA	NA	NA	NA	NA	NA	NA	NA	NA	NA	NA	NA	NA	NA	NA	NA
chr7_6373855	SNP	chr7	chr7	NA	NA	NA	NA	NA	NA	NA	NA	NA	NA	NA	NA	NA	NA	NA	NA	NA	NA	NA	NA	NA	NA	NA	NA	NA	NA	NA	NA	NA	NA	NA	NA	NA	NA	NA	NA	NA	NA	NA	NA	NA	NA
chr7_7396924	SNP	chr7	chr7	NA	NA	NA	NA	NA	NA	NA	NA	NA	NA	NA	NA	NA	NA	NA	NA	NA	NA	NA	NA	NA	NA	NA	NA	NA	NA	NA	NA	NA	NA	NA	NA	NA	NA	NA	NA	NA	NA	NA	NA	NA	NA
chr7_7397912	SNP	chr7	chr7	NA	NA	NA	NA	NA	NA	NA	NA	NA	NA	NA	NA	NA	NA	NA	NA	NA	NA	NA	NA	NA	NA	NA	NA	NA	NA	NA	NA	NA	NA	NA	NA	NA	NA	NA	NA	NA	NA	NA	NA	NA	NA
chr7_7398452	SNP	chr7	chr7	NA	NA	NA	NA	NA	NA	NA	NA	NA	NA	NA	NA	NA	NA	NA	NA	NA	NA	NA	NA	NA	NA	NA	NA	NA	NA	NA	NA	NA	NA	NA	NA	NA	NA	NA	NA	NA	NA	NA	NA	NA	NA
chr7_7399361	SNP	chr7	chr7	NA	NA	NA	NA	NA	NA	NA	NA	NA	NA	NA	NA	NA	NA	NA	NA	NA	NA	NA	NA	NA	NA	NA	NA	NA	NA	NA	NA	NA	NA	NA	NA	NA	NA	NA	NA	NA	NA	NA	NA	NA	NA
chr8_10463165	SNP	chr8	chr8	NA	NA	NA	NA	NA	NA	NA	NA	NA	NA	NA	NA	NA	NA	NA	NA	NA	NA	NA	NA	NA	NA	NA	NA	NA	NA	NA	NA	NA	NA	NA	NA	NA	NA	NA	NA	NA	NA	NA	NA	NA	NA
chr8_10470611	SNP	chr8	chr8	NA	NA	NA	NA	NA	NA	NA	NA	NA	NA	NA	NA	NA	NA	NA	NA	NA	NA	NA	NA	NA	NA	NA	NA	NA	NA	NA	NA	NA	NA	NA	NA	NA	NA	NA	NA	NA	NA	NA	NA	NA	NA
chr8_10470915	SNP	chr8	chr8	NA	NA	NA	NA	NA	NA	NA	NA	NA	NA	NA	NA	NA	NA	NA	NA	NA	NA	NA	NA	NA	NA	NA	NA	NA	NA	NA	NA	NA	NA	NA	NA	NA	NA	NA	NA	NA	NA	NA	NA	NA	NA
chr8_11362341	SNP	chr8	chr8	NA	NA	NA	NA	NA	NA	NA	NA	NA	NA	NA	NA	NA	NA	NA	NA	NA	NA	NA	NA	NA	NA	NA	NA	NA	NA	NA	NA	NA	NA	NA	NA	NA	NA	NA	NA	NA	NA	NA	NA	NA	NA
chr8_11362883	SNP	chr8	chr8	NA	NA	NA	NA	NA	NA	NA	NA	NA	NA	NA	NA	NA	NA	NA	NA	NA	NA	NA	NA	NA	NA	NA	NA	NA	NA	NA	NA	NA	NA	NA	NA	NA	NA	NA	NA	NA	NA	NA	NA	NA	NA
chr8_11369661	SNP	chr8	chr8	NA	NA	NA	NA	NA	NA	NA	NA	NA	NA	NA	NA	NA	NA	NA	NA	NA	NA	NA	NA	NA	NA	NA	NA	NA	NA	NA	NA	NA	NA	NA	NA	NA	NA	NA	NA	NA	NA	NA	NA	NA	NA
chr8_11370292	SNP	chr8	chr8	NA	NA	NA	NA	NA	NA	NA	NA	NA	NA	NA	NA	NA	NA	NA	NA	NA	NA	NA	NA	NA	NA	NA	NA	NA	NA	NA	NA	NA	NA	NA	NA	NA	NA	NA	NA	NA	NA	NA	NA	NA	NA
chr8_11371028	SNP	chr8	chr8	NA	NA	NA	NA	NA	NA	NA	NA	NA	NA	NA	NA	NA	NA	NA	NA	NA	NA	NA	NA	NA	NA	NA	NA	NA	NA	NA	NA	NA	NA	NA	NA	NA	NA	NA	NA	NA	NA	NA	NA	NA	NA
chr8_11371187	SNP	chr8	chr8	NA	NA	NA	NA	NA	NA	NA	NA	NA	NA	NA	NA	NA	NA	NA	NA	NA	NA	NA	NA	NA	NA	NA	NA	NA	NA	NA	NA	NA	NA	NA	NA	NA	NA	NA	NA	NA	NA	NA	NA	NA	NA
chr8_11553000	SNP	chr8	chr8	NA	NA	NA	NA	NA	NA	NA	NA	NA	NA	NA	NA	NA	NA	NA	NA	NA	NA	NA	NA	NA	NA	NA	NA	NA	NA	NA	NA	NA	NA	NA	NA	NA	NA	NA	NA	NA	NA	NA	NA	NA	NA
chr8_11553004	SNP	chr8	chr8	NA	NA	NA	NA	NA	NA	NA	NA	NA	NA	NA	NA	NA	NA	NA	NA	NA	NA	NA	NA	NA	NA	NA	NA	NA	NA	NA	NA	NA	NA	NA	NA	NA	NA	NA	NA	NA	NA	NA	NA	NA	NA
chr8_11553102	SNP	chr8	chr8	NA	NA	NA	NA	NA	NA	NA	NA	NA	NA	NA	NA	NA	NA	NA	NA	NA	NA	NA	NA	NA	NA	NA	NA	NA	NA	NA	NA	NA	NA	NA	NA	NA	NA	NA	NA	NA	NA	NA	NA	NA	NA
chr8_16098573	SNP	chr8	chr8	NA	NA	NA	NA	NA	NA	NA	NA	NA	NA	NA	NA	NA	NA	NA	NA	NA	NA	NA	NA	NA	NA	NA	NA	NA	NA	NA	NA	NA	NA	NA	NA	NA	NA	NA	NA	NA	NA	NA	NA	NA	NA
chr8_16100951	SNP	chr8	chr8	NA	NA	NA	NA	NA	NA	NA	NA	NA	NA	NA	NA	NA	NA	NA	NA	NA	NA	NA	NA	NA	NA	NA	NA	NA	NA	NA	NA	NA	NA	NA	NA	NA	NA	NA	NA	NA	NA	NA	NA	NA	NA
chr8_16123646	SNP	chr8	chr8	NA	NA	NA	NA	NA	NA	NA	NA	NA	NA	NA	NA	NA	NA	NA	NA	NA	NA	NA	NA	NA	NA	NA	NA	NA	NA	NA	NA	NA	NA	NA	NA	NA	NA	NA	NA	NA	NA	NA	NA	NA	NA
chr8_16194131	SNP	chr8	chr8	NA	NA	NA	NA	NA	NA	NA	NA	NA	NA	NA	NA	NA	NA	NA	NA	NA	NA	NA	NA	NA	NA	NA	NA	NA	NA	NA	NA	NA	NA	NA	NA	NA	NA	NA	NA	NA	NA	NA	NA	NA	NA
chr8_16196669	SNP	chr8	chr8	NA	NA	NA	NA	NA	NA	NA	NA	NA	NA	NA	NA	NA	NA	NA	NA	NA	NA	NA	NA	NA	NA	NA	NA	NA	NA	NA	NA	NA	NA	NA	NA	NA	NA	NA	NA	NA	NA	NA	NA	NA	NA
chr8_16197095	SNP	chr8	chr8	NA	NA	NA	NA	NA	NA	NA	NA	NA	NA	NA	NA	NA	NA	NA	NA	NA	NA	NA	NA	NA	NA	NA	NA	NA	NA	NA	NA	NA	NA	NA	NA	NA	NA	NA	NA	NA	NA	NA	NA	NA	NA
chr8_16198534	SNP	chr8	chr8	NA	NA	NA	NA	NA	NA	NA	NA	NA	NA	NA	NA	NA	NA	NA	NA	NA	NA	NA	NA	NA	NA	NA	NA	NA	NA	NA	NA	NA	NA	NA	NA	NA	NA	NA	NA	NA	NA	NA	NA	NA	NA
chr8_16199405	SNP	chr8	chr8	NA	NA	NA	NA	NA	NA	NA	NA	NA	NA	NA	NA	NA	NA	NA	NA	NA	NA	NA	NA	NA	NA	NA	NA	NA	NA	NA	NA	NA	NA	NA	NA	NA	NA	NA	NA	NA	NA	NA	NA	NA	NA
chr8_16206615	SNP	chr8	chr8	NA	NA	NA	NA	NA	NA	NA	NA	NA	NA	NA	NA	NA	NA	NA	NA	NA	NA	NA	NA	NA	NA	NA	NA	NA	NA	NA	NA	NA	NA	NA	NA	NA	NA	NA	NA	NA	NA	NA	NA	NA	NA
chr8_18173861	SNP	chr8	chr8	NA	NA	NA	NA	NA	NA	NA	NA	NA	NA	NA	NA	NA	NA	NA	NA	NA	NA	NA	NA	NA	NA	NA	NA	NA	NA	NA	NA	NA	NA	NA	NA	NA	NA	NA	NA	NA	NA	NA	NA	NA	NA
chr8_18173882	SNP	chr8	chr8	NA	NA	NA	NA	NA	NA	NA	NA	NA	NA	NA	NA	NA	NA	NA	NA	NA	NA	NA	NA	NA	NA	NA	NA	NA	NA	NA	NA	NA	NA	NA	NA	NA	NA	NA	NA	NA	NA	NA	NA	NA	NA
chr8_19338017	SNP	chr8	chr8	NA	NA	NA	NA	NA	NA	NA	NA	NA	NA	NA	NA	NA	NA	NA	NA	NA	NA	NA	NA	NA	NA	NA	NA	NA	NA	NA	NA	NA	NA	NA	NA	NA	NA	NA	NA	NA	NA	NA	NA	NA	NA
chr8_19338080	SNP	chr8	chr8	NA	NA	NA	NA	NA	NA	NA	NA	NA	NA	NA	NA	NA	NA	NA	NA	NA	NA	NA	NA	NA	NA	NA	NA	NA	NA	NA	NA	NA	NA	NA	NA	NA	NA	NA	NA	NA	NA	NA	NA	NA	NA
chr8_19339897	SNP	chr8	chr8	NA	NA	NA	NA	NA	NA	NA	NA	NA	NA	NA	NA	NA	NA	NA	NA	NA	NA	NA	NA	NA	NA	NA	NA	NA	NA	NA	NA	NA	NA	NA	NA	NA	NA	NA	NA	NA	NA	NA	NA	NA	NA
chr8_19739711	SNP	chr8	chr8	NA	NA	NA	NA	NA	NA	NA	NA	NA	NA	NA	NA	NA	NA	NA	NA	NA	NA	NA	NA	NA	NA	NA	NA	NA	NA	NA	NA	NA	NA	NA	NA	NA	NA	NA	NA	NA	NA	NA	NA	NA	NA
chr8_19740075	SNP	chr8	chr8	NA	NA	NA	NA	NA	NA	NA	NA	NA	NA	NA	NA	NA	NA	NA	NA	NA	NA	NA	NA	NA	NA	NA	NA	NA	NA	NA	NA	NA	NA	NA	NA	NA	NA	NA	NA	NA	NA	NA	NA	NA	NA
chr8_19741678	SNP	chr8	chr8	NA	NA	NA	NA	NA	NA	NA	NA	NA	NA	NA	NA	NA	NA	NA	NA	NA	NA	NA	NA	NA	NA	NA	NA	NA	NA	NA	NA	NA	NA	NA	NA	NA	NA	NA	NA	NA	NA	NA	NA	NA	NA
chr8_19742012	SNP	chr8	chr8	NA	NA	NA	NA	NA	NA	NA	NA	NA	NA	NA	NA	NA	NA	NA	NA	NA	NA	NA	NA	NA	NA	NA	NA	NA	NA	NA	NA	NA	NA	NA	NA	NA	NA	NA	NA	NA	NA	NA	NA	NA	NA
chr8_22339446	SNP	chr8	chr8	NA	NA	NA	NA	NA	NA	NA	NA	NA	NA	NA	NA	NA	NA	NA	NA	NA	NA	NA	NA	NA	NA	NA	NA	NA	NA	NA	NA	NA	NA	NA	NA	NA	NA	NA	NA	NA	NA	NA	NA	NA	NA
chr8_22339467	SNP	chr8	chr8	NA	NA	NA	NA	NA	NA	NA	NA	NA	NA	NA	NA	NA	NA	NA	NA	NA	NA	NA	NA	NA	NA	NA	NA	NA	NA	NA	NA	NA	NA	NA	NA	NA	NA	NA	NA	NA	NA	NA	NA	NA	NA
chr8_22359616	SNP	chr8	chr8	NA	NA	NA	NA	NA	NA	NA	NA	NA	NA	NA	NA	NA	NA	NA	NA	NA	NA	NA	NA	NA	NA	NA	NA	NA	NA	NA	NA	NA	NA	NA	NA	NA	NA	NA	NA	NA	NA	NA	NA	NA	NA
chr8_22365590	SNP	chr8	chr8	NA	NA	NA	NA	NA	NA	NA	NA	NA	NA	NA	NA	NA	NA	NA	NA	NA	NA	NA	NA	NA	NA	NA	NA	NA	NA	NA	NA	NA	NA	NA	NA	NA	NA	NA	NA	NA	NA	NA	NA	NA	NA
chr8_22507666	SNP	chr8	chr8	NA	NA	NA	NA	NA	NA	NA	NA	NA	NA	NA	NA	NA	NA	NA	NA	NA	NA	NA	NA	NA	NA	NA	NA	NA	NA	NA	NA	NA	NA	NA	NA	NA	NA	NA	NA	NA	NA	NA	NA	NA	NA
chr8_22526045	SNP	chr8	chr8	NA	NA	NA	NA	NA	NA	NA	NA	NA	NA	NA	NA	NA	NA	NA	NA	NA	NA	NA	NA	NA	NA	NA	NA	NA	NA	NA	NA	NA	NA	NA	NA	NA	NA	NA	NA	NA	NA	NA	NA	NA	NA
chr8_22541464	SNP	chr8	chr8	NA	NA	NA	NA	NA	NA	NA	NA	NA	NA	NA	NA	NA	NA	NA	NA	NA	NA	NA	NA	NA	NA	NA	NA	NA	NA	NA	NA	NA	NA	NA	NA	NA	NA	NA	NA	NA	NA	NA	NA	NA	NA
chr8_22541634	SNP	chr8	chr8	NA	NA	NA	NA	NA	NA	NA	NA	NA	NA	NA	NA	NA	NA	NA	NA	NA	NA	NA	NA	NA	NA	NA	NA	NA	NA	NA	NA	NA	NA	NA	NA	NA	NA	NA	NA	NA	NA	NA	NA	NA	NA
chr8_22541657	SNP	chr8	chr8	NA	NA	NA	NA	NA	NA	NA	NA	NA	NA	NA	NA	NA	NA	NA	NA	NA	NA	NA	NA	NA	NA	NA	NA	NA	NA	NA	NA	NA	NA	NA	NA	NA	NA	NA	NA	NA	NA	NA	NA	NA	NA
chr8_22541689	SNP	chr8	chr8	NA	NA	NA	NA	NA	NA	NA	NA	NA	NA	NA	NA	NA	NA	NA	NA	NA	NA	NA	NA	NA	NA	NA	NA	NA	NA	NA	NA	NA	NA	NA	NA	NA	NA	NA	NA	NA	NA	NA	NA	NA	NA
chr8_22541769	SNP	chr8	chr8	NA	NA	NA	NA	NA	NA	NA	NA	NA	NA	NA	NA	NA	NA	NA	NA	NA	NA	NA	NA	NA	NA	NA	NA	NA	NA	NA	NA	NA	NA	NA	NA	NA	NA	NA	NA	NA	NA	NA	NA	NA	NA
chr8_22541793	SNP	chr8	chr8	NA	NA	NA	NA	NA	NA	NA	NA	NA	NA	NA	NA	NA	NA	NA	NA	NA	NA	NA	NA	NA	NA	NA	NA	NA	NA	NA	NA	NA	NA	NA	NA	NA	NA	NA	NA	NA	NA	NA	NA	NA	NA
chr8_22542169	SNP	chr8	chr8	NA	NA	NA	NA	NA	NA	NA	NA	NA	NA	NA	NA	NA	NA	NA	NA	NA	NA	NA	NA	NA	NA	NA	NA	NA	NA	NA	NA	NA	NA	NA	NA	NA	NA	NA	NA	NA	NA	NA	NA	NA	NA
chr8_22542247	SNP	chr8	chr8	NA	NA	NA	NA	NA	NA	NA	NA	NA	NA	NA	NA	NA	NA	NA	NA	NA	NA	NA	NA	NA	NA	NA	NA	NA	NA	NA	NA	NA	NA	NA	NA	NA	NA	NA	NA	NA	NA	NA	NA	NA	NA
chr8_22542367	SNP	chr8	chr8	NA	NA	NA	NA	NA	NA	NA	NA	NA	NA	NA	NA	NA	NA	NA	NA	NA	NA	NA	NA	NA	NA	NA	NA	NA	NA	NA	NA	NA	NA	NA	NA	NA	NA	NA	NA	NA	NA	NA	NA	NA	NA
chr8_23876739	SNP	chr8	chr8	NA	NA	NA	NA	NA	NA	NA	NA	NA	NA	NA	NA	NA	NA	NA	NA	NA	NA	NA	NA	NA	NA	NA	NA	NA	NA	NA	NA	NA	NA	NA	NA	NA	NA	NA	NA	NA	NA	NA	NA	NA	NA
chr8_23876787	SNP	chr8	chr8	NA	NA	NA	NA	NA	NA	NA	NA	NA	NA	NA	NA	NA	NA	NA	NA	NA	NA	NA	NA	NA	NA	NA	NA	NA	NA	NA	NA	NA	NA	NA	NA	NA	NA	NA	NA	NA	NA	NA	NA	NA	NA
chr8_23877476	SNP	chr8	chr8	NA	NA	NA	NA	NA	NA	NA	NA	NA	NA	NA	NA	NA	NA	NA	NA	NA	NA	NA	NA	NA	NA	NA	NA	NA	NA	NA	NA	NA	NA	NA	NA	NA	NA	NA	NA	NA	NA	NA	NA	NA	NA
chr8_23877685	SNP	chr8	chr8	NA	NA	NA	NA	NA	NA	NA	NA	NA	NA	NA	NA	NA	NA	NA	NA	NA	NA	NA	NA	NA	NA	NA	NA	NA	NA	NA	NA	NA	NA	NA	NA	NA	NA	NA	NA	NA	NA	NA	NA	NA	NA
chr8_23877744	SNP	chr8	chr8	NA	NA	NA	NA	NA	NA	NA	NA	NA	NA	NA	NA	NA	NA	NA	NA	NA	NA	NA	NA	NA	NA	NA	NA	NA	NA	NA	NA	NA	NA	NA	NA	NA	NA	NA	NA	NA	NA	NA	NA	NA	NA
chr8_23878780	SNP	chr8	chr8	NA	NA	NA	NA	NA	NA	NA	NA	NA	NA	NA	NA	NA	NA	NA	NA	NA	NA	NA	NA	NA	NA	NA	NA	NA	NA	NA	NA	NA	NA	NA	NA	NA	NA	NA	NA	NA	NA	NA	NA	NA	NA
chr8_23878812	SNP	chr8	chr8	NA	NA	NA	NA	NA	NA	NA	NA	NA	NA	NA	NA	NA	NA	NA	NA	NA	NA	NA	NA	NA	NA	NA	NA	NA	NA	NA	NA	NA	NA	NA	NA	NA	NA	NA	NA	NA	NA	NA	NA	NA	NA
chr8_23879364	SNP	chr8	chr8	NA	NA	NA	NA	NA	NA	NA	NA	NA	NA	NA	NA	NA	NA	NA	NA	NA	NA	NA	NA	NA	NA	NA	NA	NA	NA	NA	NA	NA	NA	NA	NA	NA	NA	NA	NA	NA	NA	NA	NA	NA	NA
chr8_23882429	SNP	chr8	chr8	NA	NA	NA	NA	NA	NA	NA	NA	NA	NA	NA	NA	NA	NA	NA	NA	NA	NA	NA	NA	NA	NA	NA	NA	NA	NA	NA	NA	NA	NA	NA	NA	NA	NA	NA	NA	NA	NA	NA	NA	NA	NA
chr8_23882431	SNP	chr8	chr8	NA	NA	NA	NA	NA	NA	NA	NA	NA	NA	NA	NA	NA	NA	NA	NA	NA	NA	NA	NA	NA	NA	NA	NA	NA	NA	NA	NA	NA	NA	NA	NA	NA	NA	NA	NA	NA	NA	NA	NA	NA	NA
chr8_23885883	SNP	chr8	chr8	NA	NA	NA	NA	NA	NA	NA	NA	NA	NA	NA	NA	NA	NA	NA	NA	NA	NA	NA	NA	NA	NA	NA	NA	NA	NA	NA	NA	NA	NA	NA	NA	NA	NA	NA	NA	NA	NA	NA	NA	NA	NA
chr8_23886063	SNP	chr8	chr8	NA	NA	NA	NA	NA	NA	NA	NA	NA	NA	NA	NA	NA	NA	NA	NA	NA	NA	NA	NA	NA	NA	NA	NA	NA	NA	NA	NA	NA	NA	NA	NA	NA	NA	NA	NA	NA	NA	NA	NA	NA	NA
chr8_23887881	SNP	chr8	chr8	NA	NA	NA	NA	NA	NA	NA	NA	NA	NA	NA	NA	NA	NA	NA	NA	NA	NA	NA	NA	NA	NA	NA	NA	NA	NA	NA	NA	NA	NA	NA	NA	NA	NA	NA	NA	NA	NA	NA	NA	NA	NA
chr8_23890508	SNP	chr8	chr8	NA	NA	NA	NA	NA	NA	NA	NA	NA	NA	NA	NA	NA	NA	NA	NA	NA	NA	NA	NA	NA	NA	NA	NA	NA	NA	NA	NA	NA	NA	NA	NA	NA	NA	NA	NA	NA	NA	NA	NA	NA	NA
chr8_23891413	SNP	chr8	chr8	NA	NA	NA	NA	NA	NA	NA	NA	NA	NA	NA	NA	NA	NA	NA	NA	NA	NA	NA	NA	NA	NA	NA	NA	NA	NA	NA	NA	NA	NA	NA	NA	NA	NA	NA	NA	NA	NA	NA	NA	NA	NA
chr8_23891418	SNP	chr8	chr8	NA	NA	NA	NA	NA	NA	NA	NA	NA	NA	NA	NA	NA	NA	NA	NA	NA	NA	NA	NA	NA	NA	NA	NA	NA	NA	NA	NA	NA	NA	NA	NA	NA	NA	NA	NA	NA	NA	NA	NA	NA	NA
chr8_23891469	SNP	chr8	chr8	NA	NA	NA	NA	NA	NA	NA	NA	NA	NA	NA	NA	NA	NA	NA	NA	NA	NA	NA	NA	NA	NA	NA	NA	NA	NA	NA	NA	NA	NA	NA	NA	NA	NA	NA	NA	NA	NA	NA	NA	NA	NA
chr8_23893602	SNP	chr8	chr8	NA	NA	NA	NA	NA	NA	NA	NA	NA	NA	NA	NA	NA	NA	NA	NA	NA	NA	NA	NA	NA	NA	NA	NA	NA	NA	NA	NA	NA	NA	NA	NA	NA	NA	NA	NA	NA	NA	NA	NA	NA	NA
chr8_23893850	SNP	chr8	chr8	NA	NA	NA	NA	NA	NA	NA	NA	NA	NA	NA	NA	NA	NA	NA	NA	NA	NA	NA	NA	NA	NA	NA	NA	NA	NA	NA	NA	NA	NA	NA	NA	NA	NA	NA	NA	NA	NA	NA	NA	NA	NA
chr8_24588221	SNP	chr8	chr8	NA	NA	NA	NA	NA	NA	NA	NA	NA	NA	NA	NA	NA	NA	NA	NA	NA	NA	NA	NA	NA	NA	NA	NA	NA	NA	NA	NA	NA	NA	NA	NA	NA	NA	NA	NA	NA	NA	NA	NA	NA	NA
chr8_24588851	SNP	chr8	chr8	NA	NA	NA	NA	NA	NA	NA	NA	NA	NA	NA	NA	NA	NA	NA	NA	NA	NA	NA	NA	NA	NA	NA	NA	NA	NA	NA	NA	NA	NA	NA	NA	NA	NA	NA	NA	NA	NA	NA	NA	NA	NA
chr8_24591385	SNP	chr8	chr8	NA	NA	NA	NA	NA	NA	NA	NA	NA	NA	NA	NA	NA	NA	NA	NA	NA	NA	NA	NA	NA	NA	NA	NA	NA	NA	NA	NA	NA	NA	NA	NA	NA	NA	NA	NA	NA	NA	NA	NA	NA	NA
chr8_24591441	SNP	chr8	chr8	NA	NA	NA	NA	NA	NA	NA	NA	NA	NA	NA	NA	NA	NA	NA	NA	NA	NA	NA	NA	NA	NA	NA	NA	NA	NA	NA	NA	NA	NA	NA	NA	NA	NA	NA	NA	NA	NA	NA	NA	NA	NA
chr8_24592045	SNP	chr8	chr8	NA	NA	NA	NA	NA	NA	NA	NA	NA	NA	NA	NA	NA	NA	NA	NA	NA	NA	NA	NA	NA	NA	NA	NA	NA	NA	NA	NA	NA	NA	NA	NA	NA	NA	NA	NA	NA	NA	NA	NA	NA	NA
chr8_24598805	SNP	chr8	chr8	NA	NA	NA	NA	NA	NA	NA	NA	NA	NA	NA	NA	NA	NA	NA	NA	NA	NA	NA	NA	NA	NA	NA	NA	NA	NA	NA	NA	NA	NA	NA	NA	NA	NA	NA	NA	NA	NA	NA	NA	NA	NA
chr8_25814791	SNP	chr8	chr8	NA	NA	NA	NA	NA	NA	NA	NA	NA	NA	NA	NA	NA	NA	NA	NA	NA	NA	NA	NA	NA	NA	NA	NA	NA	NA	NA	NA	NA	NA	NA	NA	NA	NA	NA	NA	NA	NA	NA	NA	NA	NA
chr8_25815006	SNP	chr8	chr8	NA	NA	NA	NA	NA	NA	NA	NA	NA	NA	NA	NA	NA	NA	NA	NA	NA	NA	NA	NA	NA	NA	NA	NA	NA	NA	NA	NA	NA	NA	NA	NA	NA	NA	NA	NA	NA	NA	NA	NA	NA	NA
chr8_25815127	SNP	chr8	chr8	NA	NA	NA	NA	NA	NA	NA	NA	NA	NA	NA	NA	NA	NA	NA	NA	NA	NA	NA	NA	NA	NA	NA	NA	NA	NA	NA	NA	NA	NA	NA	NA	NA	NA	NA	NA	NA	NA	NA	NA	NA	NA
chr8_25815455	SNP	chr8	chr8	NA	NA	NA	NA	NA	NA	NA	NA	NA	NA	NA	NA	NA	NA	NA	NA	NA	NA	NA	NA	NA	NA	NA	NA	NA	NA	NA	NA	NA	NA	NA	NA	NA	NA	NA	NA	NA	NA	NA	NA	NA	NA
chr8_25815784	SNP	chr8	chr8	NA	NA	NA	NA	NA	NA	NA	NA	NA	NA	NA	NA	NA	NA	NA	NA	NA	NA	NA	NA	NA	NA	NA	NA	NA	NA	NA	NA	NA	NA	NA	NA	NA	NA	NA	NA	NA	NA	NA	NA	NA	NA
chr8_25816378	SNP	chr8	chr8	NA	NA	NA	NA	NA	NA	NA	NA	NA	NA	NA	NA	NA	NA	NA	NA	NA	NA	NA	NA	NA	NA	NA	NA	NA	NA	NA	NA	NA	NA	NA	NA	NA	NA	NA	NA	NA	NA	NA	NA	NA	NA
chr8_25816687	SNP	chr8	chr8	NA	NA	NA	NA	NA	NA	NA	NA	NA	NA	NA	NA	NA	NA	NA	NA	NA	NA	NA	NA	NA	NA	NA	NA	NA	NA	NA	NA	NA	NA	NA	NA	NA	NA	NA	NA	NA	NA	NA	NA	NA	NA
chr8_25816924	SNP	chr8	chr8	NA	NA	NA	NA	NA	NA	NA	NA	NA	NA	NA	NA	NA	NA	NA	NA	NA	NA	NA	NA	NA	NA	NA	NA	NA	NA	NA	NA	NA	NA	NA	NA	NA	NA	NA	NA	NA	NA	NA	NA	NA	NA
chr8_25816988	SNP	chr8	chr8	NA	NA	NA	NA	NA	NA	NA	NA	NA	NA	NA	NA	NA	NA	NA	NA	NA	NA	NA	NA	NA	NA	NA	NA	NA	NA	NA	NA	NA	NA	NA	NA	NA	NA	NA	NA	NA	NA	NA	NA	NA	NA
chr8_3658111	SNP	chr8	chr8	NA	NA	NA	NA	NA	NA	NA	NA	NA	NA	NA	NA	NA	NA	NA	NA	NA	NA	NA	NA	NA	NA	NA	NA	NA	NA	NA	NA	NA	NA	NA	NA	NA	NA	NA	NA	NA	NA	NA	NA	NA	NA
chr8_3670149	SNP	chr8	chr8	NA	NA	NA	NA	NA	NA	NA	NA	NA	NA	NA	NA	NA	NA	NA	NA	NA	NA	NA	NA	NA	NA	NA	NA	NA	NA	NA	NA	NA	NA	NA	NA	NA	NA	NA	NA	NA	NA	NA	NA	NA	NA
chr8_3687923	SNP	chr8	chr8	NA	NA	NA	NA	NA	NA	NA	NA	NA	NA	NA	NA	NA	NA	NA	NA	NA	NA	NA	NA	NA	NA	NA	NA	NA	NA	NA	NA	NA	NA	NA	NA	NA	NA	NA	NA	NA	NA	NA	NA	NA	NA
chr8_37220901	SNP	chr8	chr8	NA	NA	NA	NA	NA	NA	NA	NA	NA	NA	NA	NA	NA	NA	NA	NA	NA	NA	NA	NA	NA	NA	NA	NA	NA	NA	NA	NA	NA	NA	NA	NA	NA	NA	NA	NA	NA	NA	NA	NA	NA	NA
chr8_37225499	SNP	chr8	chr8	NA	NA	NA	NA	NA	NA	NA	NA	NA	NA	NA	NA	NA	NA	NA	NA	NA	NA	NA	NA	NA	NA	NA	NA	NA	NA	NA	NA	NA	NA	NA	NA	NA	NA	NA	NA	NA	NA	NA	NA	NA	NA
chr8_37234230	SNP	chr8	chr8	NA	NA	NA	NA	NA	NA	NA	NA	NA	NA	NA	NA	NA	NA	NA	NA	NA	NA	NA	NA	NA	NA	NA	NA	NA	NA	NA	NA	NA	NA	NA	NA	NA	NA	NA	NA	NA	NA	NA	NA	NA	NA
chr8_37234295	SNP	chr8	chr8	NA	NA	NA	NA	NA	NA	NA	NA	NA	NA	NA	NA	NA	NA	NA	NA	NA	NA	NA	NA	NA	NA	NA	NA	NA	NA	NA	NA	NA	NA	NA	NA	NA	NA	NA	NA	NA	NA	NA	NA	NA	NA
chr8_43772375	SNP	chr8	chr8	NA	NA	NA	NA	NA	NA	NA	NA	NA	NA	NA	NA	NA	NA	NA	NA	NA	NA	NA	NA	NA	NA	NA	NA	NA	NA	NA	NA	NA	NA	NA	NA	NA	NA	NA	NA	NA	NA	NA	NA	NA	NA
chr8_43779503	SNP	chr8	chr8	NA	NA	NA	NA	NA	NA	NA	NA	NA	NA	NA	NA	NA	NA	NA	NA	NA	NA	NA	NA	NA	NA	NA	NA	NA	NA	NA	NA	NA	NA	NA	NA	NA	NA	NA	NA	NA	NA	NA	NA	NA	NA
chr8_43793984	SNP	chr8	chr8	NA	NA	NA	NA	NA	NA	NA	NA	NA	NA	NA	NA	NA	NA	NA	NA	NA	NA	NA	NA	NA	NA	NA	NA	NA	NA	NA	NA	NA	NA	NA	NA	NA	NA	NA	NA	NA	NA	NA	NA	NA	NA
chr8_43798518	SNP	chr8	chr8	NA	NA	NA	NA	NA	NA	NA	NA	NA	NA	NA	NA	NA	NA	NA	NA	NA	NA	NA	NA	NA	NA	NA	NA	NA	NA	NA	NA	NA	NA	NA	NA	NA	NA	NA	NA	NA	NA	NA	NA	NA	NA
chr8_43805023	SNP	chr8	chr8	NA	NA	NA	NA	NA	NA	NA	NA	NA	NA	NA	NA	NA	NA	NA	NA	NA	NA	NA	NA	NA	NA	NA	NA	NA	NA	NA	NA	NA	NA	NA	NA	NA	NA	NA	NA	NA	NA	NA	NA	NA	NA
chr8_43821120	SNP	chr8	chr8	NA	NA	NA	NA	NA	NA	NA	NA	NA	NA	NA	NA	NA	NA	NA	NA	NA	NA	NA	NA	NA	NA	NA	NA	NA	NA	NA	NA	NA	NA	NA	NA	NA	NA	NA	NA	NA	NA	NA	NA	NA	NA
chr8_43827245	SNP	chr8	chr8	NA	NA	NA	NA	NA	NA	NA	NA	NA	NA	NA	NA	NA	NA	NA	NA	NA	NA	NA	NA	NA	NA	NA	NA	NA	NA	NA	NA	NA	NA	NA	NA	NA	NA	NA	NA	NA	NA	NA	NA	NA	NA
chr8_43843412	SNP	chr8	chr8	NA	NA	NA	NA	NA	NA	NA	NA	NA	NA	NA	NA	NA	NA	NA	NA	NA	NA	NA	NA	NA	NA	NA	NA	NA	NA	NA	NA	NA	NA	NA	NA	NA	NA	NA	NA	NA	NA	NA	NA	NA	NA
chr8_8235828	SNP	chr8	chr8	NA	NA	NA	NA	NA	NA	NA	NA	NA	NA	NA	NA	NA	NA	NA	NA	NA	NA	NA	NA	NA	NA	NA	NA	NA	NA	NA	NA	NA	NA	NA	NA	NA	NA	NA	NA	NA	NA	NA	NA	NA	NA
chr8_8236264	SNP	chr8	chr8	NA	NA	NA	NA	NA	NA	NA	NA	NA	NA	NA	NA	NA	NA	NA	NA	NA	NA	NA	NA	NA	NA	NA	NA	NA	NA	NA	NA	NA	NA	NA	NA	NA	NA	NA	NA	NA	NA	NA	NA	NA	NA
chr8_8237188	SNP	chr8	chr8	NA	NA	NA	NA	NA	NA	NA	NA	NA	NA	NA	NA	NA	NA	NA	NA	NA	NA	NA	NA	NA	NA	NA	NA	NA	NA	NA	NA	NA	NA	NA	NA	NA	NA	NA	NA	NA	NA	NA	NA	NA	NA
chr8_8237244	SNP	chr8	chr8	NA	NA	NA	NA	NA	NA	NA	NA	NA	NA	NA	NA	NA	NA	NA	NA	NA	NA	NA	NA	NA	NA	NA	NA	NA	NA	NA	NA	NA	NA	NA	NA	NA	NA	NA	NA	NA	NA	NA	NA	NA	NA
LA_VS1	Ecophy	LA_VS1	LA_VS1	NA	NA	NA	NA	NA	NA	NA	NA	NA	NA	NA	NA	NA	NA	NA	NA	NA	NA	NA	NA	NA	NA	NA	NA	NA	NA	NA	NA	NA	NA	NA	NA	NA	NA	NA	NA	NA	NA	NA	NA	NA	NA
LA_VS2	Ecophy	LA_VS2	LA_VS2	NA	NA	NA	NA	NA	NA	NA	NA	NA	NA	NA	NA	NA	NA	NA	NA	NA	NA	NA	NA	NA	NA	NA	NA	NA	NA	NA	NA	NA	NA	NA	NA	NA	NA	NA	NA	NA	NA	NA	NA	NA	NA
LA_VS3	Ecophy	LA_VS3	LA_VS3	NA	NA	NA	NA	NA	NA	NA	NA	NA	NA	NA	NA	NA	NA	NA	NA	NA	NA	NA	NA	NA	NA	NA	NA	NA	NA	NA	NA	NA	NA	NA	NA	NA	NA	NA	NA	NA	NA	NA	NA	NA	NA
NLA	Ecophy	NLA	NLA	NA	NA	NA	NA	NA	NA	NA	NA	NA	NA	NA	NA	NA	NA	NA	NA	NA	NA	NA	NA	NA	NA	NA	NA	NA	NA	NA	NA	NA	NA	NA	NA	NA	NA	NA	NA	NA	NA	NA	NA	NA	NA
PCA_16S_sum_HellTransfo_nonScaled_top10_1	PC	PCA_16S_sum_HellTransfo_nonScaled_top10_1	PCA_16S_sum_HellTransfo_nonScaled_top10_1	NA	NA	NA	NA	NA	NA	NA	NA	NA	NA	NA	NA	NA	NA	NA	NA	NA	NA	NA	NA	NA	NA	NA	NA	NA	NA	NA	NA	NA	NA	NA	NA	NA	NA	NA	NA	NA	NA	NA	NA	NA	NA
PCA_16S_sum_HellTransfo_nonScaled_top10_2	PC	PCA_16S_sum_HellTransfo_nonScaled_top10_2	PCA_16S_sum_HellTransfo_nonScaled_top10_2	NA	NA	NA	NA	NA	NA	NA	NA	NA	NA	NA	NA	NA	NA	NA	NA	NA	NA	NA	NA	NA	NA	NA	NA	NA	NA	NA	NA	NA	NA	NA	NA	NA	NA	NA	NA	NA	NA	NA	NA	NA	NA
RDW_VS3	Ecophy	RDW_VS3	RDW_VS3	NA	NA	NA	NA	NA	NA	NA	NA	NA	NA	NA	NA	NA	NA	NA	NA	NA	NA	NA	NA	NA	NA	NA	NA	NA	NA	NA	NA	NA	NA	NA	NA	NA	NA	NA	NA	NA	NA	NA	NA	NA	NA
RTR	Ecophy	RTR	RTR	NA	NA	NA	NA	NA	NA	NA	NA	NA	NA	NA	NA	NA	NA	NA	NA	NA	NA	NA	NA	NA	NA	NA	NA	NA	NA	NA	NA	NA	NA	NA	NA	NA	NA	NA	NA	NA	NA	NA	NA	NA	NA
RUE	Ecophy	RUE	RUE	NA	NA	NA	NA	NA	NA	NA	NA	NA	NA	NA	NA	NA	NA	NA	NA	NA	NA	NA	NA	NA	NA	NA	NA	NA	NA	NA	NA	NA	NA	NA	NA	NA	NA	NA	NA	NA	NA	NA	NA	NA	NA
SDW_VS3	Ecophy	SDW_VS3	SDW_VS3	NA	NA	NA	NA	NA	NA	NA	NA	NA	NA	NA	NA	NA	NA	NA	NA	NA	NA	NA	NA	NA	NA	NA	NA	NA	NA	NA	NA	NA	NA	NA	NA	NA	NA	NA	NA	NA	NA	NA	NA	NA	NA
SNU	Ecophy	SNU	SNU	NA	NA	NA	NA	NA	NA	NA	NA	NA	NA	NA	NA	NA	NA	NA	NA	NA	NA	NA	NA	NA	NA	NA	NA	NA	NA	NA	NA	NA	NA	NA	NA	NA	NA	NA	NA	NA	NA	NA	NA	NA	NA
TDW_VS2	Ecophy	TDW_VS2	TDW_VS2	NA	NA	NA	NA	NA	NA	NA	NA	NA	NA	NA	NA	NA	NA	NA	NA	NA	NA	NA	NA	NA	NA	NA	NA	NA	NA	NA	NA	NA	NA	NA	NA	NA	NA	NA	NA	NA	NA	NA	NA	NA	NA
TDW_VS3	Ecophy	TDW_VS3	TDW_VS3	NA	NA	NA	NA	NA	NA	NA	NA	NA	NA	NA	NA	NA	NA	NA	NA	NA	NA	NA	NA	NA	NA	NA	NA	NA	NA	NA	NA	NA	NA	NA	NA	NA	NA	NA	NA	NA	NA	NA	NA	NA	NA
