# Supplementary material for: Medicago truncatula genotype drives the plant nutritional strategy and its associated rhizosphere bacterial communities
Source: New Phytol. 2024 Nov 28;245(2):767–84. doi: 10.1111/nph.20272 (PMC11655437; doi:10.1111/nph.20272)
Supplement: Supplementary file 2 — Notes S1 Zip file containing datasets and R scripts used to produce the analyses and figures. [file NPH-245-767-s003.zip › Notes_S1/Microbio_R_analyses/09_Figure5/00_Data/201117_Spearman_correlations_among_OTU_analysed_in_RF.txt]

	OTU1	OTU2	OTU3	OTU4	OTU5	OTU6	OTU7	OTU8	OTU9	OTU10	OTU11	OTU12	OTU13	OTU14	OTU15	OTU16	OTU17	OTU18	OTU19	OTU20	OTU21	OTU22	OTU23	OTU24	OTU25	OTU26	OTU27	OTU28	OTU29	OTU30	OTU31	OTU32	OTU33	OTU34	OTU35	OTU36	OTU37	OTU38	OTU39	OTU40	OTU41	OTU42	OTU43	OTU44	OTU45	OTU46	OTU47	OTU48	OTU49
OTU1	1	0.366102335	0.058554096	0.313697561	-0.070642451	-0.231816128	-0.143156148	0.451427257	0.494030574	0.278858523	-0.013962887	-0.31322441	0.041313652	0.100309684	-0.351884801	-0.253559931	0.148097949	0.1314358	-0.425472946	-0.385757822	-0.094135719	-0.248734567	-0.109838422	-0.304109679	0.347343864	-0.24725597	-0.287299671	0.44128408	-0.007381486	-0.238489531	-0.170119191	-0.079648751	0.074145083	-0.399420061	0.312678972	0.060325127	0.250913034	0.109762849	-0.422229889	0.165453395	0.478252298	0.055534472	0.2775705	-0.070041154	-0.229897237	0.081501926	0.169550753	0.136134454	0.033391656
OTU2	0.366102335	1	0.138388493	0.53569416	-0.221837239	0.128393175	-0.41769881	0.342277204	0.298576439	-0.29845158	-0.055422756	-0.274994455	0.059805975	-0.560997889	-0.338031987	0.110448024	-0.407792208	-0.368106656	0.111159302	-0.412734009	-0.035892128	-0.351960374	-0.017163229	0.267824901	0.373206174	-0.252437632	0.083065954	0.180288655	-0.22360827	0.372575306	-0.217529592	-0.18850637	-0.443298258	-0.016289214	-0.132375531	-0.071270033	0.401693815	0.37027198	-0.142160559	-0.123566377	0.233357155	0.421812596	0.523172084	0.008446076	0.016522503	-0.453842299	0.121808489	-0.40071137	0.137215473
OTU3	0.058554096	0.138388493	1	0.244860642	0.048847926	0.003284129	-0.279840969	0.273584859	0.343295793	-0.070028011	0.040607211	-0.058084231	0.115647667	-0.095831177	-0.200476437	0.105054425	-0.228793218	-0.233754734	0.019200407	-0.223384838	0.036647856	-0.197065806	0.203417203	0.071164888	0.086683588	0.011833707	0.060768706	0.386352547	-0.09071523	0.121509484	-0.280100545	-0.2546851	-0.187287349	0.030253744	0.239376689	-0.184924879	0.125251978	0.258122017	0.036085989	-0.153269754	-0.003625849	0.161017604	0.263973977	0.321872561	-0.237520228	-0.012359431	0.116948832	0.214661114	0.279834397
OTU4	0.313697561	0.53569416	0.244860642	1	-0.412891726	0.457988943	-0.572672236	0.52594199	0.25749772	-0.284723626	-0.316007459	-0.304940979	0.038116596	-0.447356186	-0.311962674	0.322469194	-0.618328035	-0.576250442	0.313270411	-0.529760057	-0.362846136	-0.439010326	0.246454242	0.481988221	0.18525017	-0.115700239	0.358344628	0.284188045	-0.305180841	0.339579585	-0.314101711	-0.457923228	-0.4734715	0.038037737	0.108849405	-0.205181662	0.83924033	0.720006243	0.123362659	-0.321343552	0.079691466	0.674518018	0.866117943	0.35609716	-0.463052318	-0.327744236	0.266070299	-0.074552519	0.339609157
OTU5	-0.070642451	-0.221837239	0.048847926	-0.412891726	1	0.000790228	0.129822486	-0.211562631	0.184556873	0.43332594	0.85576119	0.321162835	0.095614316	0.561027461	-0.099297666	0.124478281	0.250919605	0.13969623	0.026994258	0.276890346	0.269756935	0.019078834	0.016358215	-0.158990282	0.169915474	-0.177893327	0.131399657	0.016335214	0.284477193	-0.12441082	-0.092128112	-0.005502025	0.303886247	0.21492069	0.189810822	0.096199183	-0.310921084	-0.177068599	0.101124555	0.611142052	-0.022811471	-0.150874426	-0.514816366	0.119699023	0.098397365	0.528744753	-0.321645843	0.445851302	-0.025633949
OTU6	-0.231816128	0.128393175	0.003284129	0.457988943	0.000790228	1	-0.312485111	0.022417178	-0.112858046	-0.305374701	0.056924353	-0.02340291	0.050963963	-0.309633061	-0.123034082	0.636360873	-0.516255534	-0.50785053	0.841592942	-0.015944208	-0.266300303	-0.122689076	0.27028923	0.771724291	-0.051295826	0.007920353	0.797557029	-0.174331551	-0.104630474	0.5420127	-0.209804743	-0.452665993	-0.383990077	0.573253818	-0.200282576	-0.348129164	0.540974396	0.503595456	0.737401119	-0.222803256	-0.202592474	0.673515858	0.426734682	0.410358396	-0.341593764	-0.155070357	0.077506428	-0.02621553	0.372503019
OTU7	-0.143156148	-0.41769881	-0.279840969	-0.572672236	0.129822486	-0.312485111	1	-0.249723584	-0.270736095	0.275861899	-0.020501573	0.115815241	-0.214644685	0.399219629	0.173493679	-0.342832781	0.453411863	0.581514248	-0.335219366	0.627846916	-0.112838332	0.673331855	-0.015523629	-0.460262697	-0.295270953	0.379564142	-0.319496948	-0.249871444	0.456201484	-0.399206486	0.579404782	0.724984187	0.590408832	-0.091556388	-0.065036924	0.012645293	-0.514464789	-0.404135144	-0.008409933	0.109421129	-0.149359685	-0.549888694	-0.545259042	-0.158178697	0.202569474	0.322227425	-0.097017341	0.160357163	-0.397451884
OTU8	0.451427257	0.342277204	0.273584859	0.52594199	-0.211562631	0.022417178	-0.249723584	1	0.436286421	0.277172922	-0.240753427	-0.138326064	0.225399016	0.053198288	-0.330987292	-0.302345468	-0.253226217	-0.240217847	-0.223910561	-0.421096298	-0.323094868	-0.405120875	0.427753271	-0.053628724	0.340913609	-0.070957885	-0.019558557	0.148985107	-0.137419191	-0.340608032	-0.146458349	-0.278221083	0.027565982	-0.382879486	0.410029818	0.177558179	0.545531761	0.490478655	-0.274403016	-0.026199101	0.466403805	0.361305109	0.375959651	0.459868405	-0.340962895	0.103142019	0.063239607	0.300570903	-0.125987991
OTU9	0.494030574	0.298576439	0.343295793	0.25749772	0.184556873	-0.112858046	-0.270736095	0.436286421	1	0.191999146	0.210435611	-0.132076526	0.273913436	0.13232953	-0.447362757	-0.172241941	-0.109818708	-0.195163344	-0.265692435	-0.464859492	0.07036316	-0.454295736	-0.071447465	-0.16270649	0.402406828	-0.256157126	-0.092676836	0.680734699	0.036276563	-0.085973862	-0.362287554	-0.258365164	-0.042000378	-0.259801047	0.580377371	-0.015073478	0.197650673	0.071730041	-0.202668047	0.261105498	0.425400659	0.186048613	0.251083894	0.078758307	-0.259314752	0.206259395	0.255414541	0.305883996	0.18075852
OTU10	0.278858523	-0.29845158	-0.070028011	-0.284723626	0.43332594	-0.305374701	0.275861899	0.277172922	0.191999146	1	0.330616	0.211638204	0.008932371	0.766023477	-0.030897755	-0.40442791	0.419006547	0.379974864	-0.432964505	0.141309544	-0.003251271	-0.022581467	0.190678265	-0.498256077	0.310119356	-0.117737418	-0.258460452	-0.053756869	0.335492085	-0.701638779	0.072732201	0.119268587	0.74979505	-0.326308353	0.261831653	0.431630482	-0.133916558	-0.089348349	-0.34962419	0.548515242	0.280836557	-0.209183732	-0.457768797	0.132273672	-0.055978051	0.602628617	-0.250272308	0.535894592	-0.428456427
OTU11	-0.013962887	-0.055422756	0.040607211	-0.316007459	0.85576119	0.056924353	-0.020501573	-0.240753427	0.210435611	0.330616	1	0.230429533	0.114251214	0.432162777	-0.136873752	0.278147382	0.178560339	0.073090351	0.17120021	0.156953104	0.30475369	-0.113370627	-0.135677732	-0.003454989	0.189209525	-0.250699459	0.187435209	0.117996994	0.292862482	0.031886772	-0.199983571	-0.112007032	0.114155926	0.349505902	0.076270978	0.083828253	-0.250945892	-0.138657927	0.13532944	0.555329933	0.028351282	-0.053960587	-0.390801482	0.044964144	0.145190041	0.376373658	-0.301895069	0.302999088	0.089621068
OTU12	-0.31322441	-0.274994455	-0.058084231	-0.304940979	0.321162835	-0.02340291	0.115815241	-0.138326064	-0.132076526	0.211638204	0.230429533	1	0.17186065	0.37968243	0.089026344	0.028684811	0.17745632	0.08862548	-0.029133296	0.326581072	0.335876521	0.060867279	-0.059598972	-0.1567461	-0.203098483	0.055662617	0.116800973	-0.248921856	0.158517131	-0.204659224	-0.04499043	0.005932461	0.270690094	0.035185687	0.048621208	0.240516852	-0.229792093	-0.255355397	0.115946672	0.275750183	-0.012027568	-0.182391549	-0.407726492	-0.020077709	0.081518355	0.418139103	-0.3534554	0.277110492	-0.245777373
OTU13	0.041313652	0.059805975	0.115647667	0.038116596	0.095614316	0.050963963	-0.214644685	0.225399016	0.273913436	0.008932371	0.114251214	0.17186065	1	0.078387015	-0.146027913	-0.07079694	-0.135552872	-0.124170959	-0.063285607	-0.138171632	0.128662609	-0.306718582	0.039959914	-0.069883437	-0.051016536	-0.231362692	0.046331025	0.048148057	-0.050513813	-0.084790984	-0.29044744	-0.276174047	-0.149238112	-0.095548601	0.267108603	0.07566311	0.076776986	0.034715822	-0.02670511	0.051312255	0.316904474	0.123760237	0.046662888	0.146001626	0.037604015	0.212183642	-0.09886723	0.227577483	-0.037058577
OTU14	0.100309684	-0.560997889	-0.095831177	-0.447356186	0.561027461	-0.309633061	0.399219629	0.053198288	0.13232953	0.766023477	0.432162777	0.37968243	0.078387015	1	-0.051647404	-0.318104042	0.476017973	0.441622514	-0.395664424	0.257031141	0.090143506	0.098239648	0.033092651	-0.555458078	0.033316083	-0.024464214	-0.246079664	-0.019098549	0.37642623	-0.655654403	0.019229979	0.136732464	0.691847179	-0.231306834	0.406668474	0.291377313	-0.294738658	-0.319887955	-0.176385158	0.61206864	0.204632938	-0.387702999	-0.59133542	0.050254237	-0.016532361	0.805074875	-0.266431734	0.698533724	-0.371487715
OTU15	-0.351884801	-0.338031987	-0.200476437	-0.311962674	-0.099297666	-0.123034082	0.173493679	-0.330987292	-0.447362757	-0.030897755	-0.136873752	0.089026344	-0.146027913	-0.051647404	1	-0.102856242	0.193924608	0.119975028	-0.045279578	0.212137641	0.063229749	0.228375925	-0.039940199	-0.064310768	-0.153601617	0.40033022	-0.112726616	-0.351930802	-0.068736703	-0.128626465	0.266579594	0.284286618	0.019568414	0.067576825	-0.367801079	0.217118871	-0.304451399	-0.216524146	-0.071398178	-0.183249135	-0.305019838	-0.249822158	-0.306961729	-0.154682636	0.186482335	-0.163435932	-0.209867173	-0.207307556	-0.089663783
OTU16	-0.253559931	0.110448024	0.105054425	0.322469194	0.124478281	0.636360873	-0.342832781	-0.302345468	-0.172241941	-0.40442791	0.278147382	0.028684811	-0.07079694	-0.318104042	-0.102856242	1	-0.37304712	-0.391182953	0.757627309	0.063440091	0.038469848	-0.079862392	0.047489299	0.685070837	-0.123819483	-0.099458751	0.635299568	-0.072397112	-0.048228598	0.64303921	-0.165837967	-0.366357284	-0.461296452	0.715189889	-0.246194868	-0.28590181	0.264646134	0.373295196	0.587507978	-0.146152892	-0.378683867	0.370798008	0.266459882	0.230697512	-0.144662793	-0.172266585	0.003527279	-0.072817691	0.362954864
OTU17	0.148097949	-0.407792208	-0.228793218	-0.618328035	0.250919605	-0.516255534	0.453411863	-0.253226217	-0.109818708	0.419006547	0.178560339	0.17745632	-0.135552872	0.476017973	0.193924608	-0.37304712	1	0.814892761	-0.482737376	0.393127808	0.306656152	0.328434248	-0.200456722	-0.570621914	-0.026432391	-0.029484873	-0.438330171	-0.131113794	0.311026229	-0.465690792	0.173592252	0.350984499	0.564096372	-0.222142816	-0.015290339	0.250466169	-0.558283841	-0.52870861	-0.30483912	0.368320231	0.143701586	-0.561592614	-0.596839088	-0.347669156	0.341370331	0.326597501	-0.217408019	0.069952438	-0.347465438
OTU18	0.1314358	-0.368106656	-0.233754734	-0.576250442	0.13969623	-0.50785053	0.581514248	-0.240217847	-0.195163344	0.379974864	0.073090351	0.08862548	-0.124170959	0.441622514	0.119975028	-0.391182953	0.814892761	1	-0.482244511	0.475157101	0.198695549	0.495814748	-0.090084362	-0.586410048	-0.154570919	0.011192982	-0.436953432	-0.188342082	0.294219506	-0.450264094	0.334486639	0.520198461	0.612364359	-0.205562812	-0.048233487	0.148173522	-0.523336373	-0.452876282	-0.274705307	0.236636355	0.084784412	-0.533676696	-0.545088182	-0.260914923	0.358048909	0.28848912	-0.194253185	0.073346641	-0.461964727
OTU19	-0.425472946	0.111159302	0.019200407	0.313270411	0.026994258	0.841592942	-0.335219366	-0.223910561	-0.265692435	-0.432964505	0.17120021	-0.029133296	-0.063285607	-0.395664424	-0.045279578	0.757627309	-0.482737376	-0.482244511	1	0.037535014	-0.089492923	-0.078548017	0.175636002	0.88432769	-0.09616304	0.011813992	0.786322975	-0.203952783	-0.151212861	0.680777414	-0.20685412	-0.400057501	-0.459940692	0.767061781	-0.373827185	-0.307392165	0.344173094	0.406274181	0.773607038	-0.253604081	-0.362862564	0.560781028	0.32301601	0.315682167	-0.149047537	-0.300896194	0.006149322	-0.178708199	0.443176684
OTU20	-0.385757822	-0.412734009	-0.223384838	-0.529760057	0.276890346	-0.015944208	0.627846916	-0.421096298	-0.464859492	0.141309544	0.156953104	0.326581072	-0.138171632	0.257031141	0.212137641	0.063440091	0.393127808	0.475157101	0.037535014	1	0.099961392	0.706380147	0.088572907	-0.128928756	-0.425420373	0.250896605	0.017987958	-0.485576283	0.456714064	-0.15689396	0.363881154	0.430901041	0.397044448	0.308394325	-0.277182779	-0.038290742	-0.428597715	-0.252056482	0.252950212	0.058501524	-0.166462127	-0.395181416	-0.529668055	-0.036279849	0.30194107	0.244364491	-0.325996205	0.044385848	-0.362941423
OTU21	-0.094135719	-0.035892128	0.036647856	-0.362846136	0.269756935	-0.266300303	-0.112838332	-0.323094868	0.07036316	-0.003251271	0.30475369	0.335876521	0.128662609	0.090143506	0.063229749	0.038469848	0.306656152	0.198695549	-0.089492923	0.099961392	1	-0.050566385	-0.255440827	-0.153917051	0.059566114	-0.230127242	-0.123375802	0.080016757	-0.033076222	0.052485276	-0.051841264	0.031906487	0.006215037	0.073547073	-0.014672614	0.262150373	-0.411429557	-0.326866934	-0.137317332	0.282804735	0.087965039	-0.278138939	-0.307891602	-0.258013587	0.337102114	0.084735126	-0.183393709	-0.01665722	-0.074933668
OTU22	-0.248734567	-0.351960374	-0.197065806	-0.439010326	0.019078834	-0.122689076	0.673331855	-0.405120875	-0.454295736	-0.022581467	-0.113370627	0.060867279	-0.306718582	0.098239648	0.228375925	-0.079862392	0.328434248	0.495814748	-0.078548017	0.706380147	-0.050566385	1	0.059516827	-0.180893237	-0.432051061	0.387157561	-0.150516277	-0.303439382	0.287536246	-0.043452689	0.456033909	0.574821131	0.394977698	0.1485941	-0.275224459	-0.266451449	-0.387749	-0.272171977	0.170418197	-0.161454611	-0.284795912	-0.414025317	-0.385077667	-0.154774637	0.221482376	0.060541988	-0.183045418	-0.050714245	-0.260852493
OTU23	-0.109838422	-0.017163229	0.203417203	0.246454242	0.016358215	0.27028923	-0.015523629	0.427753271	-0.071447465	0.190678265	-0.135677732	-0.059598972	0.039959914	0.033092651	-0.039940199	0.047489299	-0.200456722	-0.090084362	0.175636002	0.088572907	-0.255440827	0.059516827	1	0.211119052	0.035882271	0.121542341	0.248126699	-0.222563395	-0.079119742	-0.047832623	0.113472486	-0.070481448	0.13756705	0.170878205	0.045144861	-0.089029629	0.309892637	0.554883068	0.157219251	-0.127561875	-0.120014457	0.331608303	0.12830446	0.725575626	-0.195150201	0.154225913	-0.142410278	0.270982528	-0.057141214
OTU24	-0.304109679	0.267824901	0.071164888	0.481988221	-0.158990282	0.771724291	-0.460262697	-0.053628724	-0.16270649	-0.498256077	-0.003454989	-0.1567461	-0.069883437	-0.555458078	-0.064310768	0.685070837	-0.570621914	-0.586410048	0.88432769	-0.128928756	-0.153917051	-0.180893237	0.211119052	1	0.047139325	-0.036766143	0.712833403	-0.111540452	-0.227091188	0.708233323	-0.244926358	-0.436973147	-0.566994422	0.693687211	-0.326541643	-0.239761124	0.481574213	0.521640914	0.6547081	-0.349680048	-0.255122107	0.673660432	0.492042682	0.34875346	-0.145199898	-0.454489596	0.079448319	-0.28863698	0.515187659
OTU25	0.347343864	0.373206174	0.086683588	0.18525017	0.169915474	-0.051295826	-0.295270953	0.340913609	0.402406828	0.310119356	0.189209525	-0.203098483	-0.051016536	0.033316083	-0.153601617	-0.123819483	-0.026432391	-0.154570919	-0.09616304	-0.425420373	0.059566114	-0.432051061	0.035882271	0.047139325	1	-0.338173275	-0.061912155	0.228402211	-0.055350469	-0.069909723	-0.15804398	-0.171367785	0.024359069	-0.140126667	0.156673813	0.419804989	0.201948463	0.226309175	-0.316020602	0.340410886	0.292152756	0.274991169	0.080765913	0.08986093	-0.100237397	-0.07370479	-0.022367891	-0.017012083	0.056924353
OTU26	-0.24725597	-0.252437632	0.011833707	-0.115700239	-0.177893327	0.007920353	0.379564142	-0.070957885	-0.256157126	-0.117737418	-0.250699459	0.055662617	-0.231362692	-0.024464214	0.40033022	-0.099458751	-0.029484873	0.011192982	0.011813992	0.250896605	-0.230127242	0.387157561	0.121542341	-0.036766143	-0.338173275	1	0.034140812	-0.189147096	0.058642812	-0.100365542	0.313621988	0.306245431	0.117458127	0.042424242	-0.116386965	-0.192436153	-0.068220837	-0.058987818	0.18888752	-0.354700707	-0.307977032	-0.150279701	-0.057795083	0.077115421	-0.088060327	0.016772222	-0.007335486	0.01850711	-0.091047093
OTU27	-0.287299671	0.083065954	0.060768706	0.358344628	0.131399657	0.797557029	-0.319496948	-0.019558557	-0.092676836	-0.258460452	0.187435209	0.116800973	0.046331025	-0.246079664	-0.112726616	0.635299568	-0.438330171	-0.436953432	0.786322975	0.017987958	-0.123375802	-0.150516277	0.248126699	0.712833403	-0.061912155	0.034140812	1	-0.159207143	-0.128005454	0.487560889	-0.266697881	-0.405324593	-0.308785332	0.622333391	-0.174834274	-0.27820794	0.428453141	0.40712191	0.740207168	-0.114172355	-0.220982939	0.594253185	0.338994718	0.420882723	-0.241335009	-0.083723108	0.022463179	0.016239927	0.358479345
OTU28	0.44128408	0.180288655	0.386352547	0.284188045	0.016335214	-0.174331551	-0.249871444	0.148985107	0.680734699	-0.053756869	0.117996994	-0.248921856	0.048148057	-0.019098549	-0.351930802	-0.072397112	-0.131113794	-0.188342082	-0.203952783	-0.485576283	0.080016757	-0.303439382	-0.222563395	-0.111540452	0.228402211	-0.189147096	-0.159207143	1	-0.130634072	0.133318547	-0.312126962	-0.102777299	-0.172228657	-0.225855738	0.497086342	-0.228001347	0.148068377	0.032639214	-0.153112037	0.049840229	0.183426567	0.073175781	0.342835785	-0.100388543	-0.268028619	-0.034456246	0.354378702	0.123326515	0.446735175
OTU29	-0.007381486	-0.22360827	-0.09071523	-0.305180841	0.284477193	-0.104630474	0.456201484	-0.137419191	0.036276563	0.335492085	0.292862482	0.158517131	-0.050513813	0.37642623	-0.068736703	-0.048228598	0.311026229	0.294219506	-0.151212861	0.456714064	-0.033076222	0.287536246	-0.079119742	-0.227091188	-0.055350469	0.058642812	-0.128005454	-0.130634072	1	-0.258628026	0.152264307	0.199904713	0.346213559	0.047448187	-0.037745303	0.019722845	-0.186249045	-0.198179682	0.047970625	0.276144475	0.044234703	-0.18716249	-0.323729022	-0.041491083	0.058291234	0.318356786	-0.188381511	0.202927623	-0.272980277
OTU30	-0.238489531	0.372575306	0.121509484	0.339579585	-0.12441082	0.5420127	-0.399206486	-0.340608032	-0.085973862	-0.701638779	0.031886772	-0.204659224	-0.084790984	-0.655654403	-0.128626465	0.64303921	-0.465690792	-0.450264094	0.680777414	-0.15689396	0.052485276	-0.043452689	-0.047832623	0.708233323	-0.069909723	-0.100365542	0.487560889	0.133318547	-0.258628026	1	-0.187481209	-0.267092174	-0.615768419	0.581494533	-0.356974461	-0.496370044	0.251655618	0.287112382	0.542597567	-0.328207529	-0.35120136	0.439033326	0.443971841	-0.012536862	-0.02170088	-0.536545175	0.212439932	-0.439897484	0.577617323
OTU31	-0.170119191	-0.217529592	-0.280100545	-0.314101711	-0.092128112	-0.209804743	0.579404782	-0.146458349	-0.362287554	0.072732201	-0.199983571	-0.04499043	-0.29044744	0.019229979	0.266579594	-0.165837967	0.173592252	0.334486639	-0.20685412	0.363881154	-0.051841264	0.456033909	0.113472486	-0.244926358	-0.15804398	0.313621988	-0.266697881	-0.312126962	0.152264307	-0.187481209	1	0.672671415	0.300524902	-0.060433558	-0.202559616	0.064373198	-0.289819858	-0.095772033	-0.133459836	-0.117546843	-0.338797572	-0.313207981	-0.323361016	-0.050977106	0.115125229	-0.01752795	-0.022946187	-0.065079639	-0.33940544
OTU32	-0.079648751	-0.18850637	-0.2546851	-0.457923228	-0.005502025	-0.452665993	0.724984187	-0.278221083	-0.258365164	0.119268587	-0.112007032	0.005932461	-0.276174047	0.136732464	0.284286618	-0.366357284	0.350984499	0.520198461	-0.400057501	0.430901041	0.031906487	0.574821131	-0.070481448	-0.436973147	-0.171367785	0.306245431	-0.405324593	-0.102777299	0.199904713	-0.267092174	0.672671415	1	0.436355422	-0.166803848	-0.161796331	0.058097374	-0.474200941	-0.335199652	-0.222684968	-0.023718344	-0.194654049	-0.47438823	-0.415714204	-0.252753066	0.254655528	0.004066143	-0.098302077	-0.072623771	-0.347613298
OTU33	0.074145083	-0.443298258	-0.187287349	-0.4734715	0.303886247	-0.383990077	0.590408832	0.027565982	-0.042000378	0.74979505	0.114155926	0.270690094	-0.149238112	0.691847179	0.019568414	-0.461296452	0.564096372	0.612364359	-0.459940692	0.397044448	0.006215037	0.394977698	0.13756705	-0.566994422	0.024359069	0.117458127	-0.308785332	-0.172228657	0.346213559	-0.615768419	0.300524902	0.436355422	1	-0.286780519	0.129638483	0.228375925	-0.349016322	-0.280363406	-0.208497006	0.364870171	0.073543787	-0.419735988	-0.541854982	-0.041730945	0.059063391	0.557560972	-0.216681863	0.428420283	-0.516140532
OTU34	-0.399420061	-0.016289214	0.030253744	0.038037737	0.21492069	0.573253818	-0.091556388	-0.382879486	-0.259801047	-0.326308353	0.349505902	0.035185687	-0.095548601	-0.231306834	0.067576825	0.715189889	-0.222142816	-0.205562812	0.767061781	0.308394325	0.073547073	0.1485941	0.170878205	0.693687211	-0.140126667	0.042424242	0.622333391	-0.225855738	0.047448187	0.581494533	-0.060433558	-0.166803848	-0.286780519	1	-0.430378603	-0.221498805	0.049114074	0.223079261	0.698888588	-0.124890543	-0.424060064	0.316927475	0.06071942	0.273690004	0.05859024	-0.163672507	-0.116718828	-0.111077158	0.349542046
OTU35	0.312678972	-0.132375531	0.239376689	0.108849405	0.189810822	-0.200282576	-0.065036924	0.410029818	0.580377371	0.261831653	0.076270978	0.048621208	0.267108603	0.406668474	-0.367801079	-0.246194868	-0.015290339	-0.048233487	-0.373827185	-0.277182779	-0.014672614	-0.275224459	0.045144861	-0.326541643	0.156673813	-0.116386965	-0.174834274	0.497086342	-0.037745303	-0.356974461	-0.202559616	-0.161796331	0.129638483	-0.430378603	1	-0.02187174	0.119653022	0.014735044	-0.239107256	0.277008633	0.310822511	-0.013913601	0.051624403	0.146793497	-0.246933964	0.464054478	0.137011755	0.570447769	0.035100257
OTU36	0.060325127	-0.071270033	-0.184924879	-0.205181662	0.096199183	-0.348129164	0.012645293	0.177558179	-0.015073478	0.431630482	0.083828253	0.240516852	0.07566311	0.291377313	0.217118871	-0.28590181	0.250466169	0.148173522	-0.307392165	-0.038290742	0.262150373	-0.266451449	-0.089029629	-0.239761124	0.419804989	-0.192436153	-0.27820794	-0.228001347	0.019722845	-0.496370044	0.064373198	0.058097374	0.228375925	-0.221498805	-0.02187174	1	-0.169471894	-0.148475813	-0.446278453	0.303567527	0.328628108	-0.176851738	-0.338784429	-0.087790893	0.176516589	0.177752039	-0.26015591	0.105833066	-0.408712224
OTU37	0.250913034	0.401693815	0.125251978	0.83924033	-0.310921084	0.540974396	-0.514464789	0.545531761	0.197650673	-0.133916558	-0.250945892	-0.229792093	0.076776986	-0.294738658	-0.304451399	0.264646134	-0.558283841	-0.523336373	0.344173094	-0.428597715	-0.411429557	-0.387749	0.309892637	0.481574213	0.201948463	-0.068220837	0.428453141	0.148068377	-0.186249045	0.251655618	-0.289819858	-0.474200941	-0.349016322	0.049114074	0.119653022	-0.169471894	1	0.689172561	0.203699779	-0.212571363	0.130831218	0.728532821	0.722917437	0.421270444	-0.469972153	-0.199802854	0.205805959	-0.001345524	0.271807257
OTU38	0.109762849	0.37027198	0.258122017	0.720006243	-0.177068599	0.503595456	-0.404135144	0.490478655	0.071730041	-0.089348349	-0.138657927	-0.255355397	0.034715822	-0.319887955	-0.216524146	0.373295196	-0.52870861	-0.452876282	0.406274181	-0.252056482	-0.326866934	-0.272171977	0.554883068	0.521640914	0.226309175	-0.058987818	0.40712191	0.032639214	-0.198179682	0.287112382	-0.095772033	-0.335199652	-0.280363406	0.223079261	0.014735044	-0.148475813	0.689172561	1	0.218479181	-0.226930186	-0.05150283	0.619501056	0.589041951	0.620611646	-0.372496447	-0.200883873	0.092285829	0.047546761	0.192748302
OTU39	-0.422229889	-0.142160559	0.036085989	0.123362659	0.101124555	0.737401119	-0.008409933	-0.274403016	-0.202668047	-0.34962419	0.13532944	0.115946672	-0.02670511	-0.176385158	-0.071398178	0.587507978	-0.30483912	-0.274705307	0.773607038	0.252950212	-0.137317332	0.170418197	0.157219251	0.6547081	-0.316020602	0.18888752	0.740207168	-0.153112037	0.047970625	0.542597567	-0.133459836	-0.222684968	-0.208497006	0.698888588	-0.239107256	-0.446278453	0.203699779	0.218479181	1	-0.203302201	-0.358387343	0.387213419	0.19435833	0.296752836	-0.20336463	-0.055222324	0.036904146	0.028416997	0.381653893
OTU40	0.165453395	-0.123566377	-0.153269754	-0.321343552	0.611142052	-0.222803256	0.109421129	-0.026199101	0.261105498	0.548515242	0.555329933	0.275750183	0.051312255	0.61206864	-0.183249135	-0.146152892	0.368320231	0.236636355	-0.253604081	0.058501524	0.282804735	-0.161454611	-0.127561875	-0.349680048	0.340410886	-0.354700707	-0.114172355	0.049840229	0.276144475	-0.328207529	-0.117546843	-0.023718344	0.364870171	-0.124890543	0.277008633	0.303567527	-0.212571363	-0.226930186	-0.203302201	1	0.303265236	-0.214661114	-0.429839736	-0.074453946	0.083013381	0.479195314	-0.178964489	0.307622169	-0.206463113
OTU41	0.478252298	0.233357155	-0.003625849	0.079691466	-0.022811471	-0.202592474	-0.149359685	0.466403805	0.425400659	0.280836557	0.028351282	-0.012027568	0.316904474	0.204632938	-0.305019838	-0.378683867	0.143701586	0.084784412	-0.362862564	-0.166462127	0.087965039	-0.284795912	-0.120014457	-0.255122107	0.292152756	-0.307977032	-0.220982939	0.183426567	0.044234703	-0.35120136	-0.338797572	-0.194654049	0.073543787	-0.424060064	0.310822511	0.328628108	0.130831218	-0.05150283	-0.358387343	0.303265236	1	-0.020442429	0.035622695	-0.052041696	0.028735717	0.178018187	-0.013424021	0.11851286	-0.199438133
OTU42	0.055534472	0.421812596	0.161017604	0.674518018	-0.150874426	0.673515858	-0.549888694	0.361305109	0.186048613	-0.209183732	-0.053960587	-0.182391549	0.123760237	-0.387702999	-0.249822158	0.370798008	-0.561592614	-0.533676696	0.560781028	-0.395181416	-0.278138939	-0.414025317	0.331608303	0.673660432	0.274991169	-0.150279701	0.594253185	0.073175781	-0.18716249	0.439033326	-0.313207981	-0.47438823	-0.419735988	0.316927475	-0.013913601	-0.176851738	0.728532821	0.619501056	0.387213419	-0.214661114	-0.020442429	1	0.609206733	0.436335707	-0.334036488	-0.255151679	0.146642352	-0.069029137	0.424648217
OTU43	0.2775705	0.523172084	0.263973977	0.866117943	-0.514816366	0.426734682	-0.545259042	0.375959651	0.251083894	-0.457768797	-0.390801482	-0.407726492	0.046662888	-0.59133542	-0.306961729	0.266459882	-0.596839088	-0.545088182	0.32301601	-0.529668055	-0.307891602	-0.385077667	0.12830446	0.492042682	0.080765913	-0.057795083	0.338994718	0.342835785	-0.323729022	0.443971841	-0.323361016	-0.415714204	-0.541854982	0.06071942	0.051624403	-0.338784429	0.722917437	0.589041951	0.19435833	-0.429839736	0.035622695	0.609206733	1	0.261762652	-0.385521247	-0.462368877	0.406629045	-0.235818198	0.425206798
OTU44	-0.070041154	0.008446076	0.321872561	0.35609716	0.119699023	0.410358396	-0.158178697	0.459868405	0.078758307	0.132273672	0.044964144	-0.020077709	0.146001626	0.050254237	-0.154682636	0.230697512	-0.347669156	-0.260914923	0.315682167	-0.036279849	-0.258013587	-0.154774637	0.725575626	0.34875346	0.08986093	0.077115421	0.420882723	-0.100388543	-0.041491083	-0.012536862	-0.050977106	-0.252753066	-0.041730945	0.273690004	0.146793497	-0.087790893	0.421270444	0.620611646	0.296752836	-0.074453946	-0.052041696	0.436335707	0.261762652	1	-0.277015205	0.132480676	-0.054157733	0.37846998	0.090889376
OTU45	-0.229897237	0.016522503	-0.237520228	-0.463052318	0.098397365	-0.341593764	0.202569474	-0.340962895	-0.259314752	-0.055978051	0.145190041	0.081518355	0.037604015	-0.016532361	0.186482335	-0.144662793	0.341370331	0.358048909	-0.149047537	0.30194107	0.337102114	0.221482376	-0.195150201	-0.145199898	-0.100237397	-0.088060327	-0.241335009	-0.268028619	0.058291234	-0.02170088	0.115125229	0.254655528	0.059063391	0.05859024	-0.246933964	0.176516589	-0.469972153	-0.372496447	-0.20336463	0.083013381	0.028735717	-0.334036488	-0.385521247	-0.277015205	1	-0.103441025	-0.254974248	-0.277074349	-0.225188727
OTU46	0.081501926	-0.453842299	-0.012359431	-0.327744236	0.528744753	-0.155070357	0.322227425	0.103142019	0.206259395	0.602628617	0.376373658	0.418139103	0.212183642	0.805074875	-0.163435932	-0.172266585	0.326597501	0.28848912	-0.300896194	0.244364491	0.084735126	0.060541988	0.154225913	-0.454489596	-0.07370479	0.016772222	-0.083723108	-0.034456246	0.318356786	-0.536545175	-0.01752795	0.004066143	0.557560972	-0.163672507	0.464054478	0.177752039	-0.199802854	-0.200883873	-0.055222324	0.479195314	0.178018187	-0.255151679	-0.462368877	0.132480676	-0.103441025	1	-0.194456903	0.729725556	-0.312642828
OTU47	0.169550753	0.121808489	0.116948832	0.266070299	-0.321645843	0.077506428	-0.097017341	0.063239607	0.255414541	-0.250272308	-0.301895069	-0.3534554	-0.09886723	-0.266431734	-0.209867173	0.003527279	-0.217408019	-0.194253185	0.006149322	-0.325996205	-0.183393709	-0.183045418	-0.142410278	0.079448319	-0.022367891	-0.007335486	0.022463179	0.354378702	-0.188381511	0.212439932	-0.022946187	-0.098302077	-0.216681863	-0.116718828	0.137011755	-0.26015591	0.205805959	0.092285829	0.036904146	-0.178964489	-0.013424021	0.146642352	0.406629045	-0.054157733	-0.254974248	-0.194456903	1	-0.082474515	0.314065568
OTU48	0.136134454	-0.40071137	0.214661114	-0.074552519	0.445851302	-0.02621553	0.160357163	0.300570903	0.305883996	0.535894592	0.302999088	0.277110492	0.227577483	0.698533724	-0.207307556	-0.072817691	0.069952438	0.073346641	-0.178708199	0.044385848	-0.01665722	-0.050714245	0.270982528	-0.28863698	-0.017012083	0.01850711	0.016239927	0.123326515	0.202927623	-0.439897484	-0.065079639	-0.072623771	0.428420283	-0.111077158	0.570447769	0.105833066	-0.001345524	0.047546761	0.028416997	0.307622169	0.11851286	-0.069029137	-0.235818198	0.37846998	-0.277074349	0.729725556	-0.082474515	1	-0.133085258
OTU49	0.033391656	0.137215473	0.279834397	0.339609157	-0.025633949	0.372503019	-0.397451884	-0.125987991	0.18075852	-0.428456427	0.089621068	-0.245777373	-0.037058577	-0.371487715	-0.089663783	0.362954864	-0.347465438	-0.461964727	0.443176684	-0.362941423	-0.074933668	-0.260852493	-0.057141214	0.515187659	0.056924353	-0.091047093	0.358479345	0.446735175	-0.272980277	0.577617323	-0.33940544	-0.347613298	-0.516140532	0.349542046	0.035100257	-0.408712224	0.271807257	0.192748302	0.381653893	-0.206463113	-0.199438133	0.424648217	0.425206798	0.090889376	-0.225188727	-0.312642828	0.314065568	-0.133085258	1
OTU50	0.259758331	-0.187546925	0.139117935	-0.163938655	0.224028849	-0.364117729	0.082412085	0.245636084	0.49216097	0.487751464	0.096103896	0.120901616	0.23806238	0.504114608	-0.17428555	-0.405734005	0.250150735	0.234198313	-0.512095747	-0.069351142	0.262439521	-0.080046329	0.076934704	-0.527634162	0.22954566	-0.160212589	-0.360283234	0.340378028	0.134337137	-0.422801613	-0.078045294	0.070586592	0.409661812	-0.385754536	0.557984836	0.187665213	-0.167691006	-0.151370578	-0.357151893	0.341574049	0.319050083	-0.199201557	-0.208165143	0.05899439	-0.097506921	0.473632503	-0.070543877	0.509861423	-0.285384066
OTU51	-0.028545142	-0.277813647	-0.103717029	-0.211592203	-0.114047496	-0.100634975	0.594203899	0.12023789	-0.277340496	0.179135349	-0.278063366	0.037357582	-0.057220073	0.199569564	-0.000100216	-0.291096619	0.227791058	0.455593616	-0.219228336	0.504597616	-0.243539762	0.565808259	0.339517156	-0.283054453	-0.397261309	0.295090236	-0.149129681	-0.314933011	0.235828056	-0.333484479	0.386881556	0.330737574	0.423195906	-0.099291095	-0.021914455	-0.149247969	-0.146303917	-0.08522142	0.055212466	-0.167658148	-0.026185958	-0.272625414	-0.183111133	0.161277179	0.040433065	0.223358552	-0.050011089	0.206965836	-0.423002045
OTU52	0.071910758	0.01124884	-0.143491297	0.021102869	-0.005640027	0.036207562	-0.068194551	0.277297781	0.08292138	0.159414147	-0.033194509	0.03436753	0.36022409	0.121102048	-0.006921478	-0.18277942	0.092476404	0.086151293	-0.072456197	-0.031505623	-0.001703673	-0.245284507	0.127966025	-0.051755834	0.143780445	-0.224584145	0.050513813	-0.227965204	-0.101673279	-0.203262771	-0.064087336	-0.153706761	-0.013039585	-0.182861414	0.084252117	0.287500103	0.094208006	0.05152583	-0.106184644	0.101209985	0.292409046	0.068795847	-0.023974634	0.137166186	0.09429015	0.119133871	-0.026317389	0.012280572	-0.236140204
OTU53	0.129720627	-0.021990028	0.230981542	0.157061534	0.049376936	0.019758989	0.155927943	0.397133164	0.229144796	0.189219383	-0.099215522	-0.020803864	0.065805794	0.14548576	-0.185296171	-0.176304802	-0.050658387	0.05754865	-0.111494451	0.109887709	-0.285400495	0.143783731	0.517070406	-0.056122625	-0.104830906	0.154689207	0.006484471	0.114320215	0.163416217	-0.172422517	-0.070382875	0.015855492	0.195054913	-0.08043405	0.333891915	-0.219836204	0.192705587	0.271583824	0.104574616	-0.056211341	0.067386251	0.153650903	0.116751686	0.489545496	-0.145604048	0.214592113	0.04767162	0.368034369	-0.062138873
OTU54	-0.299440597	0.009477809	0.23970198	0.08400897	0.229660662	0.339625586	-0.236278206	-0.28503906	0.108688402	-0.395368705	0.326144065	0.025571519	0.106628223	-0.153503043	-0.094976876	0.44429914	-0.29087459	-0.31575774	0.461113712	-0.076796701	0.152159163	-0.039230472	-0.035379548	0.402735405	-0.189567675	-0.047313471	0.367929224	0.26816005	-0.138299777	0.611878065	-0.263076961	-0.279732538	-0.369328963	0.444053985	0.051210396	-0.466062085	0.022614324	0.064452056	0.45371744	-0.034301815	-0.241279151	0.196727371	0.148781389	0.077950007	0.100082966	-0.088425047	0.087853323	-0.042259954	0.515302661
OTU55	0.520973903	0.15648981	0.331608303	0.298753871	0.084271832	-0.182421121	-0.223049689	0.370156978	0.779800718	0.094247435	0.123428374	-0.21398753	0.170000904	0.117612558	-0.396830873	-0.196668389	-0.097414919	-0.149885409	-0.303531383	-0.542387277	-0.033408085	-0.371468001	-0.125754701	-0.198757978	0.284552765	-0.193566459	-0.196306793	0.853809442	-0.083105383	-0.082211653	-0.310040497	-0.142314991	-0.061182714	-0.346308846	0.638689963	-0.090882805	0.215278839	0.043409974	-0.224817434	0.138270205	0.326988508	0.096291185	0.311765527	0.007831637	-0.277452213	0.129838915	0.279702966	0.298487724	0.322795863
OTU56	0.576496874	0.39051562	0.295093521	0.52553784	-0.094812588	0.020833436	-0.221863525	0.736862252	0.615482557	0.170694201	-0.068273409	-0.29266205	0.195094343	0.018175247	-0.475830684	-0.188739815	-0.251550474	-0.240792857	-0.171555074	-0.40479887	-0.315787312	-0.376620091	0.198232255	-0.019939706	0.346016412	-0.170888062	-0.03355923	0.428538571	-0.041139506	-0.172580234	-0.276059045	-0.26519957	-0.079868898	-0.30556199	0.505435488	0.011968424	0.478278584	0.356162876	-0.211657918	0.066048942	0.493064557	0.366894206	0.438165882	0.297837141	-0.341160042	0.044941144	0.211109194	0.265058281	0.130962649
OTU57	-0.297442848	-0.014771187	-0.120766899	-0.022348177	-0.19855426	0.03519883	-0.053254146	0.146924928	-0.288827554	-0.010348538	-0.255526257	0.032327066	0.150118699	-0.111763884	0.112168034	-0.013248243	-0.066561522	-0.003464846	0.038494459	0.028844148	0.043018967	-0.099153092	0.190471262	0.030211029	-0.039289616	-0.094796159	0.054391023	-0.486663874	-0.198987982	-0.086920164	0.113183338	-0.088740482	-0.023370052	-0.024694218	-0.133476264	0.265991441	-0.001177949	0.121949777	-0.082839235	-0.043084683	-0.005876603	0.044510708	-0.037630301	0.155142644	0.294692657	-0.076343265	-0.076083689	-0.138618497	-0.238778679
OTU58	0.059349253	-0.315287875	0.077092421	0.089147917	-0.073547073	0.182591981	0.366033334	0.283123455	-0.052281558	0.146067342	-0.234063596	-0.043958698	0.016854366	0.200460008	-0.081768074	-0.064946618	0.031758627	0.185710178	-0.016161069	0.278989954	-0.425854095	0.377714253	0.458751242	-0.035047685	-0.310415075	0.312494969	0.169692041	-0.135763162	0.201695458	-0.202957195	0.111218446	0.026954829	0.286984237	0.062089587	0.212834225	-0.31630975	0.179605215	0.213550523	0.315764312	-0.173017242	-0.083673821	0.088799625	0.04511529	0.413604738	-0.202030607	0.288528549	0.062694169	0.421214586	-0.078676163
OTU59	0.396469438	0.702805228	0.020675719	0.251994053	-0.298362864	-0.087853323	-0.268252052	0.243152041	0.169554039	-0.15044399	-0.155037499	-0.170917634	-0.023310908	-0.384870664	-0.231040686	-0.079318596	-0.094201434	-0.129717341	-0.069643576	-0.235788626	0.027723699	-0.212535219	-0.176605305	0.099833247	0.39194493	-0.225366158	-0.105478203	0.029675448	-0.054732744	0.147930374	-0.184783591	-0.10759424	-0.258105588	-0.13045664	-0.168841026	0.177209887	0.187615926	0.138684213	-0.255651117	-0.044839285	0.431591053	0.156880817	0.291794606	-0.18082095	0.106391648	-0.356162876	0.098873802	-0.418086531	-0.076576554
OTU60	0.380152296	0.34864503	0.327494517	0.497743496	-0.354904425	0.01729466	-0.356008444	0.470346731	0.522166638	-0.138040201	-0.281865004	-0.2808267	0.099458669	-0.229157939	-0.247913124	-0.18103796	-0.320370964	-0.314183855	-0.131491658	-0.60913116	-0.183590856	-0.331562302	0.005111018	0.023156477	0.21091862	0.013138158	-0.084521551	0.562640775	-0.28457248	0.114698079	-0.304914693	-0.230574106	-0.219110049	-0.338248848	0.359136499	-0.209923031	0.374753772	0.221784667	-0.173654682	-0.25128104	0.227636626	0.277452213	0.532911112	0.038606176	-0.255756261	-0.20357492	0.321833132	0.01925298	0.262386949
OTU61	0.595514922	0.293289633	0.367866795	0.43903004	0.077246852	-0.057883799	-0.294396938	0.65257892	0.789362314	0.283208885	0.127466588	-0.153046321	0.270627665	0.18467516	-0.447960768	-0.133018009	-0.181060811	-0.247801408	-0.247479402	-0.497237487	-0.119314588	-0.487107453	0.089433779	-0.090044933	0.408324503	-0.244985502	-0.021365731	0.604945087	0.028117992	-0.1877375	-0.424904507	-0.322161709	-0.021415018	-0.31403271	0.620897509	0.058481809	0.393094951	0.257468149	-0.22462686	0.204580366	0.493987859	0.282085151	0.362813278	0.238729392	-0.359934942	0.240911145	0.159407575	0.404904014	0.178409194
OTU62	0.692537191	0.235542193	0.087501746	0.304684689	-0.159430576	-0.176776165	-0.056694349	0.546951215	0.45020495	0.297199701	-0.162611203	-0.185536033	0.032885647	0.126162136	-0.33447021	-0.265382148	0.144838463	0.134061132	-0.356021588	-0.300768049	-0.108474827	-0.262764813	0.091293526	-0.24521222	0.313000978	-0.173598824	-0.196310078	0.30243065	0.087991326	-0.325043331	-0.132178385	-0.070051012	0.138542925	-0.418723971	0.354023838	0.181142956	0.307464452	0.215712561	-0.338521567	0.150118699	0.464429056	0.115177801	0.278631805	0.08790261	-0.24178516	0.149017965	0.113258911	0.210925191	-0.100815693
OTU63	-0.102248289	-0.321474983	-0.014915761	-0.232384567	-0.151804299	-0.156197376	0.661598364	-0.155073642	-0.208677723	-0.019134692	-0.271961688	-0.015109622	-0.227015616	0.093754569	0.159673723	-0.231622458	0.201281451	0.339175436	-0.231684697	0.486903735	-0.280254976	0.686573515	0.000234933	-0.279512391	-0.455353754	0.582943559	-0.203200342	-0.102997445	0.301027625	-0.186472478	0.33029728	0.467514396	0.313687704	-0.083890682	-0.01190928	-0.265508432	-0.220365214	-0.2228624	0.154653064	-0.218065173	-0.156709957	-0.299388025	-0.153121894	-0.127565161	0.022880472	0.128248601	0.123037367	0.055974765	-0.203584777
OTU64	-0.349722763	-0.454062446	-0.063466325	-0.452370274	0.560488594	0.022252889	0.34751801	-0.435993987	-0.157265252	0.15732111	0.535076435	0.417912385	-0.041224936	0.401253522	0.013164445	0.30102623	0.273042707	0.237963807	0.159016569	0.528041598	0.252710351	0.31854736	-0.067307392	-0.078922595	-0.238315385	0.049008929	0.149905123	-0.170079762	0.349065609	-0.032235064	0.12890247	0.132411674	0.275231031	0.382679054	-0.054801745	0.024608788	-0.396272292	-0.251501187	0.289721284	0.30334738	-0.262015657	-0.316158604	-0.482684804	0.007775779	0.139065362	0.397202165	-0.24016856	0.344143523	-0.145732193
OTU65	-0.316250606	-0.245208934	-0.067553825	-0.263868832	-0.160721884	-0.063075318	0.410545685	-0.274163155	-0.36295128	-0.132359102	-0.174755415	0.094270435	-0.113925922	-0.008229215	0.052846711	-0.001555814	0.169685469	0.262912672	-0.029011722	0.60944988	-0.024924222	0.565285821	-0.073100208	-0.068217551	-0.467879116	0.220897509	-0.108957835	-0.254974248	0.359143071	-0.023241907	0.175724718	0.25773101	0.137307474	0.133683268	-0.25251649	-0.087889467	-0.208953728	-0.187839359	0.173119101	-0.184678446	-0.035448549	-0.307362593	-0.2097916	-0.125764558	0.224304854	0.018855401	-0.034811109	-0.107538382	-0.219333481
OTU66	0.206824548	0.515250088	0.102047857	0.398477045	0.104433328	0.207596704	-0.343795231	0.332446175	0.212242786	0.065523218	0.214812259	-0.059858548	0.001812103	-0.158674848	-0.30594314	0.296879582	-0.2554934	-0.280705127	0.238519103	-0.14552519	0.0081865	-0.373071457	0.215742133	0.310973656	0.441550227	-0.304704404	0.331059579	0.03655914	-0.078607161	0.150476848	-0.09680048	-0.174321693	-0.213892243	0.153897336	-0.00545931	0.202099608	0.384923236	0.504029178	-0.003615992	0.17247509	0.201692172	0.395148558	0.279407247	0.35958665	-0.06699853	-0.0971422	-0.052928855	-0.020090852	0.034531819
OTU67	-0.093488422	-0.19804168	0.16953761	0.054496168	0.038783607	0.217335732	0.007453773	0.031725769	0.142153988	-0.173457536	-0.052113983	-0.15623352	0.156542382	0.003188842	-0.184806591	0.026783991	-0.187241348	-0.076747415	0.121368195	-0.141072969	-0.144907464	0.023028332	0.162400913	0.093251846	-0.200282576	0.028071991	0.197880677	0.229499659	-0.155329933	0.234533461	-0.060029408	-0.080598339	-0.083877539	0.045210577	0.323111297	-0.416972654	0.107906388	0.096126897	0.318990939	-0.147720085	-0.126885006	0.169705184	0.166057977	0.202812621	-0.138710499	0.055455613	0.327681806	0.177778325	0.384226653
OTU68	-0.036174704	-0.395066414	-0.205667956	-0.416069067	0.325217477	-0.22309569	0.28033712	0.087580604	-0.043679407	0.548590815	0.218916188	0.449807372	0.09984639	0.682903308	0.066545093	-0.303621991	0.448420776	0.361558113	-0.298435151	0.272214692	0.238134667	-0.004812013	-0.034719108	-0.390716052	0.027579125	-0.10716709	-0.182637982	-0.274800595	0.244499207	-0.613757526	0.038218455	0.04631131	0.490327509	-0.217684024	0.177656752	0.56875231	-0.29447251	-0.321530841	-0.204163073	0.465986512	0.339310152	-0.347215719	-0.526500571	-0.039279759	0.158234555	0.562092051	-0.241282437	0.420679005	-0.459424826
OTU69	0.089696641	0.163547648	0.414025317	0.496981197	-0.063992048	0.434265671	-0.442706819	0.399682923	0.34834931	-0.152747316	-0.060515702	-0.17460427	0.227603769	-0.162496201	-0.284112472	0.124121774	-0.439706909	-0.458764386	0.27618719	-0.40703648	-0.275411748	-0.335147079	0.262094515	0.380356013	0.122058207	-0.090399796	0.390883626	0.292198756	-0.227127332	0.23910397	-0.418930974	-0.480210618	-0.305483132	0.04911736	0.318304213	-0.312527826	0.568078727	0.400106788	0.275572751	-0.151331148	0.135713875	0.591194132	0.523017653	0.417656095	-0.381032882	-0.071388321	0.221485662	0.157344111	0.463791616
OTU70	-0.124407534	0.093379991	-0.00859065	-0.082970666	0.103138733	-0.090347224	-0.21356038	0.019716274	-0.052051554	0.111123159	0.190559978	0.234559748	0.172918669	0.092443546	-0.009602668	0.089596499	0.099061091	-0.000317077	0.050612386	0.043564405	0.302562081	-0.268853348	-0.025256085	0.084255403	0.259768189	-0.311808242	0.019151121	-0.20593739	-0.118647576	-0.099452098	-0.154538062	-0.178415765	-0.041441797	0.071187889	-0.049110788	0.489059201	-0.081140491	-0.007486631	-0.163968227	0.250206593	0.269011065	-0.02025514	-0.140254812	-0.010092248	0.244111486	0.028456427	-0.257921585	-0.032442068	-0.118407715
OTU71	-0.394060967	-0.058034944	0.012435003	0.082803092	-0.215078407	0.246454242	-0.008682652	-0.047776765	-0.384551944	-0.257096856	-0.195813927	-0.033368655	-0.03330294	-0.215801277	0.049353935	0.235097164	-0.228757075	-0.165785258	0.317026048	0.289497852	-0.07887988	0.109683991	0.125554269	0.38213033	-0.150595135	0.013673739	0.167763293	-0.309061337	0.008035355	0.127338443	0.011071408	-0.036490139	-0.220963224	0.298287291	-0.263421967	0.102678725	0.128606751	0.172908812	0.246490385	-0.20855615	0.022118173	0.048259773	0.085260849	0.179559214	0.111034443	-0.193727462	-0.065858367	-0.18075852	0.047441616
OTU72	-0.190431833	-0.196448081	-0.037449584	-0.475176816	0.850960678	0.026015098	0.144158308	-0.357832048	0.059375539	0.243244042	0.758581204	0.239054683	0.014291464	0.358587775	-0.030694037	0.134690468	0.232535712	0.126089849	0.105428916	0.306850013	0.279150957	0.101919712	-0.052058125	-0.066137657	0.09446101	-0.132950541	0.112118748	-0.016440359	0.269158925	0.052843425	0.039171328	0.053917872	0.187182204	0.313451128	-0.006491042	-0.007539203	-0.391905501	-0.234467746	0.169577039	0.47174647	-0.191111987	-0.161632043	-0.485911432	0.018802829	0.195557637	0.286373083	-0.275934186	0.202398613	0.041277508
OTU73	-0.060558417	0.135073149	-0.072006046	-0.167802722	0.02972802	-0.201971463	0.087728464	0.024076493	-0.105221913	0.050106377	0.064981066	0.048746067	0.219126478	-0.02638639	0.112289608	-0.076136323	0.145111182	0.193323312	-0.135832163	0.006540329	0.14431274	-0.004611581	-0.002935837	-0.124946401	0.190234686	-0.219336767	-0.158287127	-0.208914299	-0.05544247	-0.107308378	0.062621882	0.117389126	0.020363571	-0.039874484	-0.086226866	0.282624017	-0.226976186	-0.061412718	-0.273085422	0.114688221	-0.02270304	-0.094162005	-0.221495519	-0.034909682	0.361804546	0.014478753	-0.173033671	-0.032271208	-0.18026894
OTU74	0.058343807	-0.405554597	-0.158484273	-0.396364294	0.240460994	-0.314312	0.357204465	0.088658337	-0.06246745	0.534922004	0.166051406	0.415178623	0.01446561	0.625093439	0.04128408	-0.315362064	0.492206971	0.461728152	-0.38457823	0.299604886	0.156890674	0.102925158	-0.05691121	-0.441862375	0.023997634	0.014245464	-0.227219333	-0.17779804	0.235946343	-0.601659315	0.086782162	0.18280227	0.540764106	-0.260001479	0.205142233	0.491993396	-0.306534579	-0.334135062	-0.224623574	0.418089817	0.346597994	-0.394934983	-0.527174154	-0.051798549	0.142485851	0.519202872	-0.24904343	0.393571387	-0.442207381
OTU75	-0.212426789	0.286192366	0.066896671	0.436145133	-0.144503315	0.734115347	-0.44603202	-0.00218011	-0.140727963	-0.358600918	0.029235154	-0.078291727	-0.039644479	-0.452524705	-0.044743997	0.608900013	-0.507213091	-0.481101062	0.816078924	-0.10638179	-0.086328725	-0.17918135	0.27014137	0.832024775	0.091401957	-0.029442158	0.69232033	-0.147398079	-0.207202412	0.61528541	-0.187767072	-0.402252397	-0.454791887	0.64397677	-0.372762595	-0.203275914	0.476116546	0.506447506	0.572521091	-0.261463647	-0.185210741	0.659787903	0.417472091	0.352788388	-0.129579339	-0.370754988	-0.008515078	-0.244091772	0.397721317
OTU76	-0.283757609	-0.152261022	0.15729811	0.20964374	0.161142463	0.562170909	-0.21537084	0.067484824	-0.005686028	-0.10431504	0.198725121	0.107291949	0.151981731	-0.003895282	-0.089578353	0.440336496	-0.36888867	-0.338564282	0.568318588	-0.035951272	-0.167953868	-0.106960086	0.338606997	0.530384353	-0.120678183	0.006287324	0.581717966	0.025633949	-0.137655766	0.33574509	-0.181179099	-0.349906766	-0.189429672	0.505376344	0.072495626	-0.270529091	0.267943189	0.364620452	0.586166901	-0.148452812	-0.231086687	0.424191495	0.183640142	0.504778334	-0.209354592	0.034180241	-0.025817952	0.250439883	0.436904146
OTU77	-0.341764624	0.092164256	0.012096569	0.050300237	0.096143325	0.566192694	-0.238252955	-0.381762324	-0.071122173	-0.503352309	0.236021916	-0.018756828	0.011827136	-0.352909962	-0.143008288	0.576139199	-0.298339864	-0.314578148	0.699332167	0.042670675	0.089289205	0.000507652	-0.031075187	0.672746987	-0.157547829	-0.047477759	0.561658329	0.007401201	-0.124318818	0.721642557	-0.201268308	-0.266366019	-0.444349705	0.636107346	-0.262794385	-0.425272514	0.087965039	0.075068385	0.665722007	-0.171712791	-0.252273343	0.313280268	0.191588424	0.062953745	0.015776633	-0.261302644	0.014383466	-0.28497663	0.530699787
OTU78	-0.302404364	-0.186801055	-0.076100117	-0.35828877	0.190668408	-0.190540263	-0.020968153	-0.283622892	-0.141700551	-0.001578813	0.126293567	0.369509681	0.093550851	0.086276153	0.305269557	-0.03398148	0.203233199	0.116728686	-0.038395886	0.189646533	0.536929611	0.01446561	-0.092722837	-0.120711041	-0.07145075	0.006445041	-0.105842924	-0.22015821	-0.092607835	-0.035721268	0.059769832	0.071391606	0.024106065	0.072949062	-0.12381281	0.358236198	-0.388389725	-0.260451629	-0.073662075	0.091135809	-0.02425721	-0.235956201	-0.344521386	-0.154501918	0.290585442	0.087518174	-0.315002013	-0.000685083	-0.214923975
OTU79	-0.032652357	0.10880669	0.285867074	-0.017833526	0.64238317	0.310585935	-0.232289279	-0.154321201	0.224163566	0.039171328	0.713276982	0.037590872	0.04471114	0.036250277	-0.155609223	0.4405665	-0.107492381	-0.194220327	0.425141083	-0.052639707	0.215903135	-0.153016749	0.098127932	0.347314292	0.263799831	-0.127706449	0.416939796	0.207793851	-0.027756557	0.388136721	-0.228040776	-0.221906241	-0.124414106	0.521407625	0.031561481	-0.135408298	0.002672975	0.171157495	0.361719116	0.23801638	-0.161106319	0.274623163	-0.048887356	0.259745188	-0.044527136	0.078150439	-0.086019862	0.190628979	0.428219851
OTU80	-0.014695614	0.345079967	0.063417038	0.101817853	-0.055449042	-0.020633004	-0.346246416	0.179105777	0.20613125	-0.057394219	0.016699935	0.021096298	0.254050946	-0.146793497	-0.129313192	-0.048473388	-0.074959955	-0.116781258	-0.026691967	-0.25928518	0.287381815	-0.431223046	-0.065332643	0.061554006	0.372420875	-0.28601822	-0.021060154	0.021171871	-0.270059226	0.066643666	-0.150802139	-0.224725433	-0.223644414	-0.112181177	0.026751111	0.372069297	0.088356046	0.052061411	-0.183403567	0.112841618	0.343683514	0.133873843	0.13320026	-0.010006818	0.190543549	-0.150236986	-0.060900137	-0.200887158	-0.054571741
OTU81	0.340391171	0.367140639	0.339270723	0.557061534	-0.310076641	0.062618596	-0.436979719	0.311653811	0.476744129	-0.296217255	-0.224048564	-0.444264275	0.078617019	-0.332718894	-0.429810165	-0.019021348	-0.340598175	-0.376889524	-0.020143424	-0.634812752	-0.179861505	-0.414498468	-0.058005372	0.165896975	0.250196736	-0.199208129	-0.008794368	0.685032488	-0.302824942	0.280245119	-0.395197845	-0.291797892	-0.372282872	-0.245987662	0.373919186	-0.284615195	0.445746158	0.259879905	-0.086657302	-0.165249678	0.224064993	0.349387614	0.659791189	0.018139103	-0.269411929	-0.274932026	0.460026122	-0.102241718	0.424582502
OTU82	0.535878164	-0.006691474	0.018470966	-0.028900006	0.37789497	-0.22897065	0.059339396	0.461918726	0.502616296	0.721829846	0.358446487	0.051427257	0.143281007	0.597013233	-0.301149199	-0.351678086	0.281069847	0.207028266	-0.421007582	-0.096830052	-0.088898199	-0.199451276	0.097815783	-0.400333506	0.422735898	-0.220973081	-0.24059571	0.212561506	0.271794114	-0.552951034	-0.158970568	-0.037682874	0.448381347	-0.359024783	0.459884834	0.288002826	0.094165291	0.028814576	-0.340795321	0.522764648	0.508803404	-0.040751785	-0.176194583	0.125610127	-0.190149256	0.527243155	-0.154377059	0.495831177	-0.244101629
OTU83	0.06031527	-0.206055677	0.394918554	0.013739455	0.269816079	-0.075068385	-0.146050913	0.10712766	0.446390169	0.161822618	0.240079844	0.038816465	0.103381881	0.295678389	-0.194716479	0.031839155	-0.112421039	-0.136387458	-0.04283825	-0.253857085	0.158487559	-0.186801055	0.098923088	-0.053070143	0.195025342	-0.103207735	-0.003418846	0.517806419	-0.040472494	-0.053280432	-0.177098171	-0.128146743	0.046485456	0.025525518	0.450201664	-0.014416324	-0.018464395	0.016690078	0.00499273	0.19095427	-0.023754487	0.003435274	0.018260677	0.204504793	-0.274337301	0.301159056	0.067369822	0.46397562	0.259295038
OTU84	0.154528204	0.051752549	0.212577934	0.30568685	-0.202093037	0.090199364	-0.344784248	0.379268423	0.276864059	0.060709562	-0.048962928	-0.076829559	0.152073733	0.009254376	-0.151301576	0.034347844	-0.17345425	-0.261877654	0.055902478	-0.402071679	-0.057298931	-0.481051776	-0.004986159	0.115526093	0.302762513	-0.194966198	0.08383811	0.199648422	-0.062799313	-0.108652259	-0.252506633	-0.422151031	-0.196175362	-0.101226414	0.252799067	0.332971898	0.349443472	0.163508219	-0.067826544	-0.005127447	0.27471845	0.313434699	0.297173415	0.197542243	-0.210695187	-0.022969188	0.129438051	0.089078916	0.157603687
OTU85	-0.502097144	-0.097516778	-0.061547434	-0.140520959	0.202349327	0.421720594	-0.052150127	-0.519114156	-0.370275266	-0.301720923	0.333832771	0.23371859	-0.080332192	-0.150897426	0.125127118	0.661178328	-0.123214799	-0.132595678	0.661430789	0.402390399	0.18128753	0.183387138	-0.038842751	0.555983801	-0.231093258	0.030283316	0.498808086	-0.329308263	0.095262739	0.471601896	-0.096031609	-0.160754742	-0.209328306	0.8301946	-0.475695968	-0.097838784	-0.135976737	0.008485506	0.617592022	-0.069637004	-0.366187765	0.10342131	-0.108054248	0.027168404	0.202221182	-0.096912196	-0.187231491	-0.189041951	0.196155647
OTU86	0.442233668	-0.200828014	-0.074637949	-0.130831218	0.042496529	-0.260126338	0.331884308	0.248356703	0.105120054	0.465079639	-0.054312165	0.005571026	0.088480906	0.428400568	-0.110502148	-0.467038343	0.443600549	0.54099411	-0.430296459	0.147766086	-0.085835859	0.214707115	0.179444212	-0.471572324	-0.08426526	0.020895866	-0.31373699	-0.005932461	0.256314843	-0.471664326	0.141286544	0.213905386	0.505172626	-0.315869456	0.210307466	0.038589747	-0.098213362	-0.120487609	-0.188953235	0.096659192	0.276328479	-0.200670297	-0.169764328	0.015855492	-0.065654649	0.392565941	-0.136653606	0.347784158	-0.25038731
OTU87	0.375263067	-0.200834586	-0.122314498	-0.33757855	0.215656703	-0.430759753	0.326893221	0.027529839	0.184113293	0.407374915	0.165696543	0.010647543	0.127230012	0.434449674	-0.071463893	-0.423119038	0.647203397	0.646368811	-0.51830257	0.089699927	0.112092462	0.073294068	-0.160754742	-0.56783558	0.075794541	-0.113991638	-0.38455523	0.095716175	0.26524557	-0.421135727	0.031614053	0.220812078	0.390210043	-0.406481185	0.293769355	0.183705858	-0.247361115	-0.286724661	-0.331089151	0.377004526	0.370577557	-0.299450455	-0.295021234	-0.188831662	0.179664358	0.362441986	-0.077250138	0.201688887	-0.225280728
OTU88	-0.197302381	0.081787788	-0.188509656	-0.253180216	-0.139512227	-0.134376566	0.351066644	-0.232644143	-0.367446216	-0.113048621	-0.24506436	-0.08196522	-0.265534718	-0.216083853	0.143258007	-0.197049539	0.195271774	0.338748285	-0.06793826	0.383911218	0.097746782	0.488845626	0.051874122	-0.074670807	-0.131488372	0.123201656	-0.127742593	-0.332948898	-0.007670634	0.104443185	0.442397956	0.493932001	0.242721605	0.051479829	-0.471710326	-0.067701685	-0.275464321	-0.104955765	-0.024822363	-0.11312748	-0.179460641	-0.220128638	-0.147877802	-0.198922267	0.318399501	-0.288176972	-0.097493778	-0.420679005	-0.292727766
OTU89	0.222865686	0.694725515	0.03575084	0.267486467	-0.335245653	-0.031469479	-0.417044941	-0.009842529	0.152086876	-0.426369961	-0.093849857	-0.240375564	0.048870927	-0.592978306	-0.185388173	0.103004101	-0.278914381	-0.29263905	0.097030484	-0.350478491	0.114753937	-0.280622982	-0.336934539	0.209407165	0.143435439	-0.252434346	-0.061715009	0.218623754	-0.186360761	0.392864947	-0.306413005	-0.18744178	-0.514507504	-0.015227909	-0.237175222	-0.08236937	0.122031921	0.066285517	-0.165492825	-0.190349688	0.177328175	0.152507455	0.400944659	-0.295027806	0.150706852	-0.532099526	0.142765141	-0.558806279	0.158477702
OTU90	0.088697766	-0.401769388	-0.329078259	-0.578688484	0.211887922	-0.407949925	0.483897254	-0.163238785	-0.231231261	0.447783336	0.106920657	0.221751809	-0.073382784	0.498765371	0.112591899	-0.448480288	0.695970822	0.74594084	-0.423212335	0.415319911	0.136857324	0.393140951	-0.010079105	-0.563573934	-0.19156871	0.079977328	-0.35039306	-0.209844172	0.176145297	-0.467471681	0.288804554	0.376820523	0.59859369	-0.269684648	0.041658658	0.12092133	-0.45461117	-0.442897394	-0.217099156	0.245649227	0.046590601	-0.482513944	-0.598909124	-0.232243279	0.241486155	0.360881244	-0.300603761	0.145702621	-0.409293805
OTU91	-0.205119232	-0.225928025	-0.043186541	-0.14846267	-0.204606652	-0.165456681	0.352538669	-0.25479353	-0.183778145	-0.143438724	-0.234605748	-0.040308205	-0.249809015	-0.065897796	0.197036234	-0.045415975	0.012487576	0.10186714	-0.134346994	0.256686135	-0.114231499	0.357230752	-0.178547196	-0.150969713	-0.226946614	0.303974962	-0.210146463	-0.012356145	0.147076074	-0.044395705	0.328693824	0.318859509	0.022131316	-0.025693092	-0.057062356	-0.04675489	-0.264838135	-0.186114328	-0.015172051	-0.213540666	-0.178655626	-0.295638959	-0.155050642	-0.177196744	0.022844328	-0.040807643	0.184727733	-0.108448541	-0.086591587
OTU92	-0.443794409	0.159834726	0.100105966	0.069541717	0.101324987	0.479491034	-0.214414681	-0.479372746	-0.248773996	-0.562893779	0.211184767	-0.039789053	-0.068214265	-0.454552026	-0.029245012	0.648015515	-0.350905641	-0.335896235	0.682525444	0.065273499	0.11802328	0.087064738	-0.026724825	0.622454964	-0.154173341	-0.071115602	0.454092018	-0.019939706	-0.169711756	0.859516827	-0.083907111	-0.17747932	-0.4734715	0.636041631	-0.408574221	-0.432405924	0.026241816	0.165055817	0.556788815	-0.205690957	-0.450066948	0.244555065	0.16768772	0.020705291	0.159650722	-0.399002768	0.079267601	-0.339461298	0.458284663
OTU93	0.149211825	0.128820326	-0.019969278	0.103450882	-0.13586502	-0.005147162	-0.014508325	-0.052340702	-0.025597805	-0.223729844	-0.153788906	-0.141309544	0.068516556	-0.220775935	-0.120073601	0.03593323	0.013920172	0.110722295	-0.008038641	-0.004292861	0.064409341	0.098877087	0.012290429	0.02264061	-0.027247263	-0.170552913	-0.089575068	0.066002941	-0.042831678	0.135188152	0.06650895	0.078176725	-0.114776937	0.003389274	-0.030263601	-0.148176807	-0.030703894	-0.005794459	0.008064927	-0.229309084	0.024805934	-0.000987374	0.143586584	-0.099080805	0.053020856	-0.107748671	0.018093102	-0.183883289	0.124446964
OTU94	0.438014737	0.253055357	0.134067703	0.32767852	-0.0506321	-0.010982692	-0.07909017	0.788757732	0.395526422	0.353258253	-0.130019632	-0.172701808	0.17909592	0.19738124	-0.400964374	-0.329476108	-0.149428686	-0.053254146	-0.22111437	-0.341508334	-0.249309577	-0.29647026	0.399479205	-0.139863805	0.348332882	-0.087744893	-0.015727347	0.090238793	-0.150230415	-0.357924049	-0.025900096	-0.161707616	0.204882657	-0.334894075	0.426642681	0.134084132	0.359300788	0.337634409	-0.239839983	0.06549036	0.376534661	0.243897911	0.229999096	0.411794278	-0.267739471	0.253679654	0.0277697	0.376863238	-0.130538784
OTU95	0.2211998	-0.313572702	0.032212064	-0.281270279	0.473763934	-0.296417687	0.203561777	0.183196563	0.288006112	0.667006744	0.436253563	0.260606061	0.159378003	0.794097111	-0.220365214	-0.305177806	0.330635715	0.304671546	-0.39123849	0.057732653	0.057565079	-0.074572234	-0.005107732	-0.491395385	0.095693175	-0.189981682	-0.258237019	0.200926588	0.327704806	-0.570842061	-0.119791025	0.007125196	0.523963955	-0.274232156	0.428900006	0.270591521	-0.184369584	-0.212669936	-0.242682176	0.54456903	0.366453913	-0.24278732	-0.388478441	0.08087763	-0.027556125	0.716066603	-0.123625521	0.64612895	-0.276407337
OTU96	0.403201985	0.309064623	0.02440507	0.355068714	-0.316145461	-0.082895094	-0.034002809	0.551909444	0.190119684	0.098900088	-0.476343265	-0.28929742	0.012730723	-0.086621159	-0.256015837	-0.360068311	-0.124545537	-0.02572595	-0.269428358	-0.18925224	-0.260415486	-0.029136581	0.309495059	-0.116735257	0.154196341	-0.041947806	-0.119377018	-0.027625126	-0.094369009	-0.234191741	0.035356547	0.011370413	0.107472666	-0.334516211	0.142426707	-0.014002316	0.317696345	0.25972876	-0.257849298	-0.1085964	0.338173275	0.137596622	0.352196949	0.174249407	-0.121742773	-0.061899012	0.105405916	-0.021237586	-0.1771376
OTU97	0.456618777	0.19829797	0.036631427	0.419739274	-0.150690423	0.144529601	-0.062543023	0.679985543	0.126165422	0.358873637	-0.191006843	-0.055626473	0.022778613	0.137369904	-0.238814822	-0.167502212	-0.071592039	0.03094047	-0.102399435	-0.082868807	-0.335183223	-0.112611614	0.420103995	0.002104537	0.202710762	-0.062083015	0.104012749	-0.150361846	0.049997946	-0.327027937	-0.018217962	-0.141335831	0.202566188	-0.206988837	0.099751103	0.163403074	0.518545717	0.447954196	-0.13115651	0.011583988	0.361216393	0.296273113	0.249901016	0.398207611	-0.285850645	0.167385429	-0.046892892	0.29336192	-0.212972227
OTU98	-0.161145749	0.118972868	0.276637341	0.164576094	0.155385791	0.341373617	-0.366171337	0.064570344	0.108208679	-0.002403542	0.25606841	-0.001427668	0.063670043	-0.065966797	-0.128935328	0.387614602	-0.239954985	-0.269257498	0.463157462	-0.100342542	0.162844493	-0.277935221	0.185453888	0.450129377	0.344228953	-0.181599678	0.319996386	0.017886099	-0.112207464	0.226910471	-0.15853356	-0.30758274	-0.193914751	0.386516835	-0.080181046	0.151810871	0.171144352	0.306725153	0.208562721	0.062809171	0.028446569	0.335889664	0.098341507	0.324409177	-0.178379622	-0.090633086	-0.1224755	0.113400199	0.209085159
OTU99	-0.02800299	-0.157751546	0.111415593	0.080190903	0.092686693	0.117320125	-0.006408898	0.344830249	0.127732735	0.159792011	0.017182944	0.139242794	0.320239533	0.297508564	-0.149139539	-0.098936313	-0.066219802	-0.032333637	-0.011183124	-0.075640109	-0.144956751	-0.076599555	0.290592014	-0.031482622	-0.104433328	0.076057402	0.103138733	0.007194197	-0.120326606	-0.133919844	-0.155224788	-0.202786334	0.108369682	-0.090018647	0.288761839	-0.064271339	0.165335108	0.099310809	0.134254992	0.053901443	0.127975882	0.076389265	0.013180874	0.294153791	-0.074687236	0.304112965	-0.073198781	0.406435184	0.00254483
OTU100	-0.057942943	0.357358897	0.152234736	0.655805548	-0.101722566	0.669960653	-0.484922415	0.225188727	0.063492611	-0.261503076	0.008386932	-0.215857135	-0.035310547	-0.396814444	-0.180755235	0.518419641	-0.590878698	-0.604977944	0.640789571	-0.274741451	-0.250321595	-0.318751078	0.299460312	0.742927787	0.185214027	-0.076353122	0.603594634	0.039131899	-0.155980515	0.50742338	-0.243204613	-0.424253924	-0.442499815	0.405350879	-0.056309914	-0.207159697	0.650295309	0.681552856	0.434268957	-0.208569293	-0.095453313	0.708042748	0.570359053	0.466485949	-0.272365838	-0.28454948	0.120458037	-0.068506699	0.413874171
OTU101	-0.168371161	-0.238170811	-0.075978544	-0.288495692	-0.129204761	-0.132171813	0.268580629	-0.254234949	-0.184579873	-0.084199545	-0.156838102	0.13250039	-0.102895586	0.047727478	0.091319812	-0.087764679	0.11634425	0.172770809	-0.104591045	0.297915999	-0.019157692	0.425111511	-0.170868347	-0.170552913	-0.364998316	0.255756261	-0.124864257	-0.115772526	0.263467968	-0.050559813	0.0277697	0.145282042	0.09397143	-0.046110878	-0.031436622	-0.157741689	-0.241164149	-0.283770752	0.103460739	-0.171982224	-0.083404388	-0.264443842	-0.220526216	-0.282627303	0.09973796	0.109112267	-0.009638812	0.007683777	-0.116390251
OTU102	0.043268686	0.234339601	0.123037367	0.377592679	-0.077391426	0.564040514	-0.391639354	0.153710047	0.100224254	-0.249920731	-0.008745082	-0.102810156	0.087100881	-0.293700354	-0.167970297	0.324918739	-0.381509319	-0.403744137	0.49354428	-0.266724168	-0.181507676	-0.298031001	0.198978125	0.541670979	0.090688944	-0.125265121	0.514382645	0.030135456	-0.129556339	0.391869358	-0.220697076	-0.397491313	-0.35249924	0.279581393	-0.023126905	-0.301050626	0.469229569	0.381394317	0.42408635	-0.113541487	-0.017882813	0.549592975	0.45348415	0.315557308	-0.218587611	-0.206528829	0.101847425	-0.092903554	0.384781948
OTU103	0.261601649	0.173848542	0.3746782	0.394708265	-0.016374644	0.073612788	-0.243792766	0.324852756	0.630357246	-0.12758159	0.039424333	-0.204580366	0.145650049	-0.083233528	-0.386405119	0.032318878	-0.287079524	-0.321698415	0.009658526	-0.418300106	-0.145958911	-0.300695762	0.020810436	0.108872405	0.080565481	-0.111228304	0.121509484	0.694314793	-0.117927992	0.201077733	-0.269983653	-0.212295358	-0.196365936	-0.070951313	0.46887142	-0.32565777	0.281513426	0.175458571	0.073307211	-0.044905	0.144362026	0.255056392	0.420268283	0.115141658	-0.302420792	-0.002390399	0.279643822	0.166084264	0.431387335
OTU104	-0.360030229	-0.219221765	0.120428465	0.030493605	0.192498583	0.493909001	0.062119159	-0.252559206	-0.194644192	-0.211043479	0.177453034	0.066761954	-0.064300911	-0.013558737	0.052081126	0.461855033	-0.150811996	-0.065191355	0.544509886	0.25847688	-0.068299695	0.189528245	0.261871083	0.39707402	-0.315514593	0.196040645	0.52947748	-0.159391146	-0.037778161	0.314443431	-0.026001955	-0.058018515	-0.054253021	0.569540896	-0.148278666	-0.361170392	-0.021881597	0.170217765	0.60391664	-0.137435619	-0.403050839	0.181507676	0.043087968	0.281533141	-0.036214134	0.03770916	0.007095624	0.167947296	0.277018491
OTU105	-0.003338347	-0.017578893	-0.08762832	-0.192927535	-0.120817928	-0.370239426	0.036697172	0.004458796	-0.098006438	0.068978264	-0.129921166	0.175465286	0.104213266	0.051309011	0.107824333	-0.24388024	0.178892349	0.210913864	-0.344929105	0.133683378	0.239022022	-0.005638389	-0.126482603	-0.25597169	0.065020548	-0.140752722	-0.347779515	-0.173802684	-0.046283419	-0.248402908	0.146617829	0.143384627	0.094934239	-0.184146302	-0.045207328	0.489554112	-0.270374882	-0.225732707	-0.314918484	0.043566084	0.285747378	-0.279926629	-0.1995878	-0.163797501	0.257323786	0.007779071	-0.209226619	-0.119391902	-0.317543818
OTU106	0.486608016	0.294548083	0.081170063	0.498647083	-0.270887241	0.139449798	-0.172527662	0.615600844	0.207846423	0.089568496	-0.349095181	-0.168933028	0.094861874	-0.058849816	-0.342375777	-0.196233024	-0.135237438	-0.07246934	-0.121565342	-0.213954673	-0.249625011	-0.160403164	0.370413268	0.002314826	0.152776888	-0.107262377	0.113919351	0.051657261	-0.092979127	-0.108271109	-0.075347676	-0.132152098	0.0334508	-0.24912886	0.213691811	-0.042940109	0.541789267	0.447405472	-0.07410894	-0.096511332	0.348940749	0.390752195	0.415112907	0.330451711	-0.308496184	0.018240962	0.140281098	0.140445386	-0.051867551
OTU107	0.467691827	0.309777635	0.304579544	0.354496989	-0.167132425	-0.228592786	-0.134281278	0.543474868	0.453582723	0.199720709	-0.153246753	-0.144657746	0.074716808	0.016949654	-0.306633152	-0.169314316	0.020429286	-0.02955716	-0.362372984	-0.270216943	-0.067185819	-0.274324158	0.102875872	-0.221495519	0.308407469	-0.193632174	-0.176940454	0.314726008	0.132717251	-0.224127422	-0.191765856	-0.134317422	0.019499413	-0.370886419	0.401881104	0.1412044	0.317735775	0.249207718	-0.353166252	0.110134142	0.383362495	0.11896301	0.289750856	0.129884916	-0.166337268	0.043958698	0.166731561	0.171282355	-0.091898108
OTU108	0.245869374	0.61413539	0.135444442	0.510357574	-0.275010884	0.130732645	-0.26326425	0.488484191	0.198376829	-0.097395204	-0.210659044	-0.135858449	0.026478392	-0.274790737	-0.277675645	0.029496398	-0.316434609	-0.28099756	0.028545142	-0.301927927	-0.240408421	-0.233110722	0.174502411	0.132766538	0.185746322	-0.138280063	0.085273992	0.035563551	-0.076865702	0.076454981	-0.111386021	-0.218213033	-0.224442856	-0.145850481	0.07887988	-0.060946138	0.510236001	0.372342016	-0.128163171	-0.098745657	0.172734666	0.394616263	0.417186229	0.219225051	-0.101469561	-0.177926185	0.111409021	-0.129030615	0.001611671
OTU109	-0.320390678	-0.258555739	0.037498871	-0.243697479	0.361015961	0.000225075	-0.052488561	-0.162437057	0.049981518	0.191848	0.378956275	0.470823168	0.123911383	0.349762192	0.027611983	0.176722095	0.066160658	-0.054282593	0.116061674	0.029461873	0.392191363	-0.087176454	-0.018086531	-0.042253382	0.025282371	-0.049015501	0.137678767	-0.056993355	-0.022775327	-0.047083467	-0.064599916	-0.10997971	0.161697758	0.130486212	0.118460287	0.180390514	-0.239366832	-0.195751497	0.033720233	0.33102015	-0.124561966	-0.121348481	-0.326081635	0.007102196	0.078449444	0.364896457	-0.259781332	0.307927746	-0.063883618
OTU110	0.5232608	0.025486089	0.108671973	0.066489235	-0.062973459	-0.163840081	0.103845174	0.260494344	0.340509459	0.066341375	-0.149224969	-0.18047923	0.098476223	0.10785053	-0.316109318	-0.368363249	0.221948956	0.242918751	-0.345119397	-0.143767302	-0.135681017	0.033799091	0.015375769	-0.299913748	-0.070468305	-0.03468625	-0.267433894	0.350968071	0.027457552	-0.120356178	-0.105274485	0.020117138	0.140905394	-0.343496225	0.380950738	-0.267910331	0.062083015	-0.048831497	-0.128123742	-0.024217781	0.243497047	-0.036575569	0.126648431	-0.057325217	-0.087616748	0.135710589	0.167487288	0.16149404	0.048289345
OTU111	0.477956579	0.223976277	0.487866466	0.360059801	0.061425861	-0.133890272	-0.337542407	0.334029917	0.666760311	0.070297444	0.153756048	-0.210839761	0.068030262	0.010962978	-0.359323788	-0.033897692	-0.135993166	-0.218906331	-0.174584555	-0.526668145	-0.023333908	-0.404775869	-0.085339708	-0.031499051	0.335666231	-0.248941571	-0.100201254	0.797070734	-0.068766275	0.030220886	-0.384108365	-0.256038838	-0.152852461	-0.219244765	0.516534825	-0.100855122	0.272510412	0.155027642	-0.176408159	0.104029178	0.264052835	0.237809376	0.355571437	0.099258237	-0.260688205	0.009987103	0.296526118	0.21826232	0.483785538
OTU112	-0.277445641	0.062447736	-0.008584079	0.275691039	0.096442331	0.707917889	-0.260464772	0.047136039	-0.113883207	-0.198810551	0.20276662	0.003264414	0.037025719	-0.188641087	-0.070175871	0.561279283	-0.398578904	-0.351066644	0.739901591	0.071759613	-0.136078596	-0.085152419	0.291840607	0.668965064	-0.036950147	0.063157462	0.740128309	-0.244246203	-0.092157684	0.360026943	-0.181846111	-0.34930547	-0.272198263	0.630935541	-0.148304952	-0.1795855	0.365737615	0.396426723	0.644321776	-0.111570024	-0.181727823	0.534603284	0.217680738	0.444441706	-0.113508629	-0.087248741	-0.076395837	0.008692509	0.269379071
OTU113	0.31454529	0.257842727	0.187520639	0.608319574	-0.2881474	0.21011032	-0.420876151	0.529352621	0.465720364	-0.083808538	-0.255917264	-0.243809195	0.103769602	-0.172780667	-0.284536337	0.019829649	-0.307221305	-0.33680968	0.052222414	-0.562972638	-0.245356794	-0.395128843	0.124009956	0.239603407	0.18211883	-0.166074406	0.138053345	0.410223679	-0.269024208	0.092118255	-0.41835925	-0.396108003	-0.225615877	-0.151873301	0.32725137	-0.128025169	0.57051677	0.359796939	-0.02540723	-0.126020848	0.266651881	0.45446331	0.564911243	0.252782638	-0.353902265	-0.146241488	0.258729885	0.081692501	0.309784207
OTU114	-0.327366372	-0.059510256	0.113649917	0.092019682	0.160156731	0.594440474	-0.131222225	-0.204416077	-0.059418254	-0.365980762	0.207843137	0.007499774	0.054446881	-0.15446906	-0.141828696	0.546002075	-0.302893944	-0.280636125	0.626894042	0.141421261	-0.00226554	0.03560298	0.070918455	0.522892793	-0.279873826	0.054778744	0.60187289	0.01755095	-0.060334984	0.582007114	-0.194279471	-0.28114542	-0.304392255	0.581001668	-0.066571379	-0.516120818	0.155720939	0.132970256	0.715343733	-0.153167895	-0.270939813	0.315527736	0.155855656	0.148459384	-0.02642582	-0.057075499	0.039614908	0.00831136	0.444116415
OTU115	-0.081271922	0.156539097	-0.023356909	-0.078975168	0.014981476	-0.058205804	-0.167336143	-0.010401111	-0.041937948	-0.075028956	0.109831851	-0.062326162	0.105780494	-0.093570566	-0.027188119	0.018375694	0.023665771	0.051637547	0.071457322	0.018070102	0.251044465	-0.007792208	-0.041954377	0.110485719	0.077746289	-0.16915646	-0.022269318	-0.145535047	-0.175011706	0.158365986	0.000126502	-0.097349204	-0.074532804	0.074519661	-0.171423643	0.039108899	-0.095085307	-0.054348308	-0.079001454	-0.00750306	0.048427347	0.01887183	-0.048493063	-0.08960464	0.32010153	-0.176766308	-0.227636626	-0.208690866	-0.03194263
OTU116	-0.310464362	0.100519973	0.029327156	0.185283028	-0.211940495	0.306511578	-0.18128753	-0.048726353	-0.27418287	-0.323229585	-0.092059111	-0.08015476	-0.085356137	-0.315432449	-0.010453683	0.338099623	-0.323433303	-0.291820893	0.402097965	0.168466448	-0.024631788	-0.00995096	0.006123036	0.483164527	-0.086259724	-0.05409859	0.192078004	-0.217500021	-0.055472042	0.261397932	-0.086151293	-0.1902314	-0.366769347	0.369227104	-0.25728086	0.101476133	0.213317233	0.269283784	0.228195208	-0.183495568	0.077483427	0.147217362	0.168821312	0.136683178	0.103841889	-0.295793391	0.028699574	-0.215574558	0.127207012
OTU117	0.290887733	-0.093113844	-0.121036332	-0.323167155	0.251465043	-0.427309692	0.166153265	0.074572234	0.270292516	0.384758948	0.167083138	0.068440983	0.079530463	0.377773397	-0.066781669	-0.53044229	0.525337408	0.447211612	-0.494316436	-0.064074193	0.17207094	-0.028564857	-0.193957466	-0.504896621	0.238880538	-0.177975472	-0.344918965	0.19067498	-0.028952578	-0.372808596	-0.077647716	0.126638573	0.369210675	-0.44075507	0.305009981	0.194627763	-0.232966148	-0.359442076	-0.331634589	0.469153996	0.364262303	-0.284112472	-0.286819948	-0.235979201	0.189446101	0.212305215	-0.092965984	0.106178072	-0.158750421
OTU118	0.328963257	0.318208926	0.140721391	0.281007418	0.046814034	0.101712709	-0.275562894	0.169744613	0.43877375	-0.051729548	0.027375408	-0.236909074	-0.030861612	-0.157649687	-0.315471878	0.024396876	-0.253837371	-0.2971537	0.051190682	-0.358344628	-0.001171378	-0.163935369	-0.013351734	0.098617512	0.386526693	-0.19642508	0.014633185	0.440462637	-0.158155696	0.248882427	-0.149816408	-0.111073872	-0.112976334	-0.037121007	0.252224057	-0.24644767	0.185453888	0.241505869	-0.049439365	0.1232378	0.097884784	0.192774588	0.287378529	0.048841355	-0.202037179	-0.134005274	0.211615203	0.002272111	0.246631673
OTU119	-0.042779106	0.155757083	0.464964637	0.189160239	-0.282686447	-0.083824967	-0.377523678	-0.002830692	0.099517813	-0.345352687	-0.245455367	-0.113722204	0.206538686	-0.337989272	-0.047543475	0.008607086	-0.316901189	-0.327290799	-0.030644751	-0.364679596	0.088924485	-0.2808037	-0.11683383	0.043718837	-0.043028824	-0.142774999	-0.147099074	0.232404281	-0.213356662	0.200266148	-0.19127299	-0.251284326	-0.39417597	-0.136656891	0.031423478	-0.151488865	0.020209139	0.008846941	-0.208546292	-0.262465807	-0.075774826	0.027523267	0.264335412	-0.109986282	-0.041898519	-0.273755719	0.092775409	-0.160097587	0.208319574
OTU120	-0.226815184	-0.351855229	0.043876554	-0.103855032	0.347619869	0.137340332	0.035892128	0.006698046	0.051985838	0.124851113	0.236692214	0.298763728	0.289119988	0.39315738	-0.042273097	0.101955939	-0.051299112	-0.067609683	0.095473028	0.007286199	0.017751382	-0.081344209	0.148426526	-0.044385848	-0.231756984	0.009168946	0.236705357	-0.007046338	-0.040166917	-0.074233799	-0.1616189	-0.184474728	0.078840451	0.051167681	0.391021629	-0.085336422	-0.045424152	-0.067948118	0.276703057	0.20777085	-0.100395114	0.003957712	-0.159864298	0.191986003	-0.02546966	0.454187305	-0.060042551	0.456171912	0.063035889
OTU121	0.024267068	-0.101844139	-0.077194279	0.109013693	-0.148199808	0.217716881	0.242366741	0.191203989	-0.091898108	0.052853282	-0.2579873	-0.023294479	-0.008958657	0.023527769	0.006954336	-0.042711783	-0.028196851	0.150716709	0.010916977	0.231188546	-0.251225182	0.298898445	0.404414434	0.013877457	-0.324501179	0.257054141	0.197966107	-0.224101136	0.098417079	-0.119511734	0.205092946	0.137261474	0.206581401	0.022351463	-0.012346287	-0.31239311	0.152987177	0.198340685	0.18482302	-0.233853307	-0.069778293	0.117349696	0.111895315	0.307352736	-0.091444672	0.141434404	0.046298167	0.213274518	-0.17047734
OTU122	-0.183626999	-0.211401628	-0.232808431	-0.358364343	-0.230478819	-0.377070242	0.449626654	-0.251885622	-0.391202346	-0.010995835	-0.259170178	0.049968374	-0.133929701	-0.030772896	0.374231335	-0.29073847	0.327136368	0.412573006	-0.329998275	0.41910512	0.07096117	0.410621257	-0.137366618	-0.304937694	-0.217431019	0.235900343	-0.346581565	-0.30153692	0.164083229	-0.276499339	0.314515718	0.457627508	0.19095427	-0.159217001	-0.184602873	0.215705989	-0.376646377	-0.342779927	-0.226427462	-0.133472979	-0.077148279	-0.414938761	-0.303754816	-0.314512433	0.354694136	-0.034275528	-0.116534825	-0.211556059	-0.328986257
OTU123	-0.359869226	-0.061705151	0.051877408	0.067898831	0.269178639	0.426507964	-0.201038304	-0.275904614	-0.048466777	-0.237237652	0.324244889	0.293309347	0.067343536	-0.021835596	-0.068082834	0.552447122	-0.230123956	-0.332922612	0.482842521	0.053017571	0.16006473	-0.117701274	-0.001112234	0.363851582	-0.16785858	0.004240288	0.517602701	-0.018139103	-0.023501483	0.39321981	-0.211263626	-0.268813919	-0.254188948	0.441113219	0.048591636	-0.200322006	0.052918998	0.050661672	0.453093143	0.061110427	-0.275487321	0.250811175	0.025019509	0.071358749	-0.08030262	0.123865382	0.002663118	0.107824244	0.273026278
OTU124	0.002193253	-0.220785792	-0.057338361	-0.385669106	0.019029547	-0.268258623	0.37291374	-0.069410286	-0.209975603	0.181192242	-0.214684114	0.013562023	-0.197371383	0.092946269	0.223930276	-0.435476836	0.377520392	0.376324371	-0.2767622	0.239784125	-0.027634984	0.414840188	0.152431882	-0.292356473	-0.107249234	0.175317282	-0.216428859	-0.287736678	0.008350789	-0.236061345	0.300104323	0.345142397	0.382580481	-0.149132967	-0.186278617	-0.017741525	-0.351976802	-0.291324741	-0.070205443	-0.032767359	-0.026754397	-0.303882961	-0.305742708	-0.090853233	0.12996706	0.007706778	-0.066048942	-0.057864084	-0.159355003
OTU125	-0.398128753	-0.043472404	0.025374373	0.180755235	0.145328043	0.713023978	-0.211891208	-0.173076386	-0.12190049	-0.318100495	0.160094302	0.076763843	0.10497548	-0.17071063	-0.092344973	0.508237026	-0.366253481	-0.379702145	0.717683202	0.083059382	-0.105819923	-0.07232148	0.151837157	0.608036998	-0.147007073	-0.068845133	0.643270329	-0.10627336	-0.1697939	0.476123118	-0.256916139	-0.332373888	-0.289497852	0.506779369	-0.122291497	-0.250574599	0.26177251	0.244788355	0.688140828	-0.063995334	-0.199927713	0.411028693	0.195761354	0.249710441	-0.181405817	-0.053086572	0.008912656	0.035777126	0.360789242
OTU126	-0.078285156	-0.201412882	-0.140645818	-0.324093743	-0.207218841	-0.356396166	0.467149675	-0.100644833	-0.336392387	0.053086572	-0.23780609	0.00865308	-0.147217362	0.105074053	0.156374808	-0.393862502	0.354625135	0.510843868	-0.34913461	0.326801219	-0.054154448	0.485014416	-0.07721728	-0.36318457	-0.290033433	0.237934235	-0.320814543	-0.235151187	0.100743406	-0.285804644	0.375562072	0.44168823	0.304806263	-0.231415264	-0.130466497	-0.001148377	-0.341971627	-0.322638146	-0.190625693	-0.164842242	-0.116653113	-0.390955913	-0.319749953	-0.221511948	0.271619968	0.019427126	-0.081285065	-0.050247665	-0.330931434
OTU127	-0.315294446	-0.119035297	0.241643872	0.175833149	0.193553316	0.511346591	-0.245373223	-0.044724283	-0.048723067	-0.226273031	0.183824145	0.06619023	0.132845396	-0.074312658	-0.06789226	0.430505459	-0.368376089	-0.356833173	0.529398622	-0.023935205	-0.080358478	-0.068618415	0.318793793	0.459385396	-0.158733992	0.005498739	0.477250138	0.06129443	-0.181750823	0.456776494	-0.209486023	-0.33021185	-0.27703492	0.408600508	0.054046017	-0.357270181	0.233807306	0.322128852	0.516534825	-0.155484364	-0.246529814	0.357855048	0.185200884	0.415931065	-0.214181391	-0.025886953	0.042765963	0.170842061	0.431765199
OTU128	0.216054281	0.409559953	0.055984623	0.665955297	-0.249536295	0.397764032	-0.415362626	0.547499938	0.256889853	-0.082960809	-0.231911416	-0.177794754	0.000616082	-0.266937743	-0.263576398	0.110293592	-0.463118033	-0.465595505	0.22628946	-0.396893303	-0.390972342	-0.38440737	0.275027313	0.339182007	0.253958944	-0.09184225	0.315708453	0.086746018	-0.105911925	0.132066668	-0.194516047	-0.412257572	-0.273906865	-0.042483386	0.137668909	-0.076974133	0.745089825	0.502734584	0.096064467	-0.154455917	0.162065765	0.664992566	0.567911153	0.352147663	-0.425975669	-0.159581721	0.173634967	-0.028666716	0.184875592
OTU129	0.716730328	0.427950418	0.055780905	0.456260627	-0.221528377	-0.129053616	-0.214493539	0.525416266	0.397228451	0.222445107	-0.142574566	-0.162180767	0.041297223	-0.014314465	-0.352768673	-0.134394748	-0.003129698	0.005771458	-0.273134708	-0.342392206	-0.102849586	-0.324987473	-0.011183124	-0.136357886	0.40218011	-0.268367054	-0.156805244	0.299552314	-0.019676844	-0.201067876	-0.175428999	-0.157255395	-0.001062947	-0.365192177	0.21462497	0.245534225	0.367107782	0.269540074	-0.354979998	0.075071671	0.535569301	0.154078054	0.343785373	0.049051644	-0.223489983	-0.018096388	0.141076255	0.05803823	-0.079162457
OTU130	-0.169067744	-0.023179477	0.101738995	0.252020339	0.022854186	0.500894551	-0.055087607	-0.044951001	-0.049120645	-0.25730386	0.053083286	-0.014735044	-0.02587381	-0.136374315	-0.129917774	0.454100605	-0.22220196	-0.191019986	0.49120481	0.104604188	-0.193057164	0.127808308	0.240513566	0.413910315	-0.246450956	0.152435168	0.524345105	-0.051203825	0.020271569	0.284286618	-0.211648061	-0.234411888	-0.185588605	0.408685938	0.005906175	-0.461511291	0.275240888	0.282065436	0.531468658	-0.170585771	-0.242195881	0.320416964	0.243602192	0.295655388	-0.220864651	0.054138019	0.05618834	0.070819882	0.278569375
OTU131	0.220138495	-0.198054823	-0.087123882	-0.171939509	0.042601674	-0.2448705	0.207458702	0.338038559	0.131869522	0.489759071	0.006924764	0.110347717	0.172961384	0.47202576	-0.104476043	-0.434004809	0.305696707	0.29340792	-0.392214364	0.097920928	-0.02276547	-0.041405653	0.066262517	-0.380168724	0.130818075	-0.075419963	-0.209781743	-0.083631106	0.21528541	-0.572787238	-0.033657803	0.007430773	0.388133435	-0.358157339	0.201133591	0.438685034	-0.072830775	-0.133952701	-0.221078226	0.269392214	0.488438191	-0.202122609	-0.211841922	0.015717489	0.00505516	0.403750708	-0.094408438	0.326091492	-0.374247764
OTU132	-0.317683202	-0.301369345	-0.1240921	-0.498052359	0.672845561	0.06025284	0.152711172	-0.396781587	-0.160613454	0.142604138	0.557869834	0.159105284	-0.001352095	0.269579503	0.062812456	0.121374867	0.202917765	0.135444442	0.165548683	0.300248897	0.231549981	0.164638524	-0.030651322	-0.002866836	-0.033003935	-0.109273269	0.136170597	-0.1575774	0.066163944	0.097221059	0.065920796	0.058800529	0.175057706	0.252033482	-0.138109203	-0.025742379	-0.360368664	-0.256078267	0.221005939	0.328499963	-0.175580144	-0.213297518	-0.50137756	-0.024753362	0.199875141	0.205332808	-0.202904622	0.090859804	0.08700888
OTU133	0.493301133	0.466975529	0.183896432	0.595472206	-0.302792085	0.04009463	-0.332331173	0.577403747	0.363450718	0.088283759	-0.254123233	-0.112325751	0.083151384	-0.128284745	-0.288019255	-0.137614807	-0.233422871	-0.237996665	-0.117688131	-0.438570032	-0.234461174	-0.335209509	0.111826314	0.010391253	0.274104011	-0.100464115	-0.006001462	0.20523752	-0.095328454	-0.071204318	-0.269908081	-0.224922579	-0.106611794	-0.315278017	0.224495429	0.069968867	0.531810378	0.396801301	-0.18920624	-0.038872323	0.369568825	0.398486902	0.508639115	0.126480856	-0.314456574	-0.070507734	0.154163484	0.100365542	0.018648398
OTU134	0.631563124	0.260898494	0.070254729	0.171012921	-0.20855615	-0.238361386	-0.036822002	0.311765527	0.419887134	0.011991424	-0.174581269	-0.231116259	0.058475238	-0.023314194	-0.346903571	-0.331128852	0.080289476	0.09818379	-0.395204416	-0.310549792	-0.061826725	-0.125994562	-0.198498402	-0.262600524	0.1812021	-0.114293929	-0.260297198	0.421214586	-0.033519801	-0.106079499	-0.171693076	-0.029797021	-0.046590601	-0.39028233	0.27763293	-0.026064385	0.186584194	-0.034945826	-0.26547886	-0.019538842	0.43851746	-0.05199241	0.267611326	-0.166301125	-0.131899094	-0.013489736	0.260500916	0.003172413	0.074654378
OTU135	-0.358136276	-0.014210975	0.083015092	0.166201045	0.24966136	0.577190646	-0.283881058	-0.188639599	-0.080859624	-0.092341763	0.364423605	0.185268394	0.130622679	-0.053827558	0.082980592	0.622101123	-0.302884335	-0.303571062	0.683197946	0.083691962	0.067240089	-0.186203197	0.176994814	0.569161856	-0.062194782	-0.052904255	0.577984161	-0.167423353	0.025855759	0.350307918	-0.265010855	-0.329106458	-0.232406115	0.634185691	-0.219277803	-0.02321564	0.146353324	0.296662721	0.563050316	-0.001588672	-0.249446142	0.389875214	0.107967264	0.340076016	-0.089029703	0.021255675	-0.215320088	0.0834521	0.20326951
OTU136	-0.3575429	-0.046377026	0.032208778	-0.042989395	0.302184217	0.18133353	-0.219169193	-0.044438421	-0.124049385	0.060630704	0.333500908	0.112407896	0.219658773	0.086801876	0.135605445	0.33331225	-0.164737097	-0.202589188	0.283366602	0.037797876	0.114537076	-0.248284416	0.165440252	0.179592071	0.107035659	-0.14358987	0.265639863	-0.237973665	-0.135874878	0.035471549	-0.085812859	-0.177209887	-0.126507142	0.292461618	-0.040748499	0.193674889	0.006612616	0.157140393	0.084215974	0.196816087	-0.111464879	0.105330343	-0.148879963	0.281759859	0.078860166	0.076773701	-0.265028709	0.096609905	0.00335313
OTU137	0.248629422	0.069199997	0.006011319	0.218459466	-0.253436507	0.000251362	0.151985017	0.457341646	0.034781537	0.097835498	-0.415385626	-0.268317767	-0.018254105	-0.003287415	-0.168735881	-0.295859349	-0.046321168	0.108819833	-0.18047923	-0.032024775	-0.326679645	0.154012338	0.439220615	-0.086962879	0.018484109	0.127154439	-0.040019057	-0.047044038	-0.127630876	-0.167303285	0.17952307	0.125235549	0.215206552	-0.200272719	0.138628355	-0.111869029	0.216231713	0.259032176	-0.052721851	-0.152665172	0.118463573	0.096297757	0.221242515	0.286261367	-0.107364236	-0.007141625	0.067435537	0.118470145	-0.149451687
OTU138	-0.180058651	-0.200164289	-0.098988804	-0.132184956	0.072232764	0.00707591	0.05761108	0.080243476	-0.235167615	0.143911876	-0.046186451	0.227495338	0.145715764	0.227038616	0.101443275	-0.111486328	0.122899365	0.088812769	-0.02993831	0.114353073	0.016466645	-0.045187576	0.046324454	-0.134047989	-0.177002883	-0.010085676	-0.0236822	-0.334282921	-0.009425236	-0.246280096	0.108796833	-0.010594971	0.104761905	-0.121443768	-0.030910898	0.246838677	-0.052337416	-0.08679859	-0.089450208	0.104430042	0.017054798	-0.077591858	-0.191663997	0.049268505	0.132730394	0.107916246	-0.087633176	0.083207242	-0.283294315
OTU139	-0.243467475	-0.147463795	-0.288788125	-0.475847113	0.103355594	-0.154810781	0.461416003	-0.389142167	-0.377763539	0.047576333	0.04136951	0.110768296	-0.282081865	0.053191717	0.189114238	-0.120216631	0.321586699	0.395381848	-0.047323328	0.569977903	0.112572184	0.509506559	-0.14644192	-0.138441066	-0.220769363	0.113005906	-0.144969894	-0.340565317	0.245438938	-0.057772082	0.398992911	0.455012034	0.356241734	0.119929027	-0.420570574	-0.002557973	-0.473740933	-0.283475032	0.044247846	0.039818625	-0.155366076	-0.368034369	-0.377132671	-0.231986988	0.287345671	-0.077611572	-0.155458078	-0.228868791	-0.275730468
OTU140	0.145880053	0.494362437	-0.080338763	0.165850974	-0.137475049	0.0326425	-0.362468272	0.13748162	0.003888711	-0.087537889	0.023491625	-0.12821903	0.037104578	-0.289816572	-0.137790483	0.074475364	-0.129204761	-0.110541577	0.12385881	-0.221856954	0.156736243	-0.268767918	-0.050655101	0.226775754	0.378147975	-0.355975587	0.11308805	-0.137074185	-0.100309684	0.166015262	-0.162959495	-0.255683974	-0.244716068	0.091953966	-0.245366651	0.279850826	0.177794754	0.159657294	-0.124486393	-0.001979678	0.292139612	0.216938154	0.178353335	-0.034630392	0.266040727	-0.285131061	-0.046771318	-0.328250244	0.009116374
OTU141	0.267654041	-0.013203874	-0.03076961	-0.178954632	0.503730172	-0.201642886	-0.039904055	0.124670396	0.395329275	0.517017834	0.544805606	0.131609946	0.181727823	0.471582181	-0.17324396	-0.252063261	0.250748745	0.126329711	-0.268252052	-0.156900531	0.137356761	-0.239554121	-0.14557119	-0.313763277	0.359652365	-0.339858876	-0.1722648	0.239534406	0.216609576	-0.315071014	-0.214033531	-0.0742798	0.297662995	-0.2391894	0.257809869	0.288712552	-0.143583298	-0.202102894	-0.249832015	0.4849257	0.346167558	-0.075436392	-0.265551147	-0.074976384	0.07404651	0.352233093	-0.171679933	0.349433615	-0.087058166
OTU142	-0.324097029	-0.277169636	-0.220246926	-0.462631739	0.028653573	-0.179102491	0.64506436	-0.297400133	-0.441954377	0.049574082	-0.098666798	0.25675185	-0.166212409	0.094881589	0.239550835	-0.189318111	0.324806756	0.407894067	-0.146566779	0.743151219	0.052028553	0.639222258	0.00963224	-0.260159196	-0.414248749	0.271580538	-0.223167977	-0.368211801	0.230222529	-0.210764188	0.484587266	0.533495979	0.313654846	0.044139415	-0.213570237	-0.006500899	-0.407430773	-0.304494114	0.043068254	-0.079096741	-0.152241307	-0.438014737	-0.416519218	-0.150424275	0.300137181	0.099711674	-0.195298061	-0.05299457	-0.375351783
OTU143	0.117973993	-0.178583339	-0.075761683	-0.304405399	0.15314818	-0.290562442	0.178304049	0.144670889	0.098443366	0.483217099	0.146790212	0.188818519	0.066058799	0.487728464	0.008846941	-0.455465845	0.449859944	0.361850547	-0.382711912	0.061232	0.196382365	-0.086953022	-0.140754249	-0.366039906	0.29672655	-0.153877621	-0.244890214	-0.07787772	0.240283562	-0.494385437	-0.125577269	0.045171148	0.403362987	-0.322095994	0.170789489	0.49369214	-0.198136967	-0.273742576	-0.26790376	0.443219399	0.450066948	-0.232519283	-0.327228369	-0.125445838	0.185815323	0.303767959	-0.184182295	0.167904581	-0.324790327
OTU144	-1.15E-05	0.602733762	0.18105424	0.411081265	-0.423337194	0.240917716	-0.497365632	0.02753641	0.072587627	-0.609624026	-0.256258985	-0.274327444	0.129930917	-0.680517838	-0.145528475	0.238619515	-0.488661623	-0.479514034	0.293867928	-0.396449724	-0.031594339	-0.269993511	-0.139328224	0.404726583	-0.021536591	-0.146195487	0.15602323	0.134534283	-0.350117056	0.522777791	-0.321442125	-0.335400084	-0.638578247	0.091208096	-0.183295136	-0.34132433	0.263720972	0.17977936	0.049002358	-0.396216434	0.020077709	0.319766382	0.525695557	-0.109082695	-0.005771458	-0.515181087	0.207859566	-0.487557604	0.324589895
OTU145	-0.276890346	-0.238538817	-0.011922423	-0.347619869	0.797422312	0.179900934	-0.001644529	-0.388547442	-0.009625668	0.207169554	0.787390851	0.354858424	0.075354247	0.385406245	0.069344571	0.345073679	0.146507635	-0.016131497	0.267148032	0.281736859	0.345168683	-0.000790228	-0.077181136	0.056799494	0.012540148	-0.158967282	0.267282749	-0.05354658	0.18361057	0.075945686	-0.146004912	-0.108629258	0.083473389	0.362494558	0.04799034	0.023422624	-0.299361739	-0.152211735	0.25902889	0.438142882	-0.174002974	-0.063072032	-0.42091558	0.064793777	0.083171098	0.358301913	-0.321425696	0.296460402	0.123195084
OTU146	0.249073002	0.25762258	0.168548592	0.600607868	-0.39986364	0.261765938	-0.416469931	0.386516835	0.171831078	-0.156430666	-0.347357007	-0.237313224	-0.021947313	-0.303252093	-0.22266854	0.179725293	-0.350616493	-0.37205944	0.142942573	-0.491582674	-0.348464312	-0.291558031	0.124489679	0.290753017	0.189278527	-0.107429951	0.118328856	0.203877211	-0.22816235	0.233360441	-0.240342706	-0.443577548	-0.334657499	-0.131665804	0.164927672	-0.1657294	0.532621964	0.450931106	-0.003004838	-0.212699508	0.096573761	0.45872167	0.529602339	0.218068459	-0.381663751	-0.267654041	0.255473685	-0.068687416	0.2914496
OTU147	-0.097664638	-0.492249686	0.059316395	-0.384197081	0.538878073	-0.086686874	0.201978035	-0.016473217	0.103953605	0.5412274	0.433020364	0.522334212	0.137001898	0.756304164	0.006320182	-0.093320924	0.235640767	0.163330787	-0.137705053	0.199602422	0.204360219	0.023320765	0.047185326	-0.327405801	-0.039549192	0.008091213	-0.00618218	-0.026429105	0.208605436	-0.398825337	-0.075643395	-0.01495519	0.504180323	-0.042447243	0.311676811	0.236327493	-0.288650123	-0.226493178	0.014498468	0.447599333	0.068654559	-0.277054634	-0.501502419	0.062247304	-0.11242761	0.713336126	-0.271343963	0.635515907	-0.205260521
OTU148	0.337663981	0.257747439	0.184195438	0.286330368	-0.000803371	0.060137838	-0.221886526	0.573023814	0.428085134	0.337184258	0.050303523	-0.027112546	0.120392321	0.117757132	-0.303317808	-0.10900064	-0.137675481	-0.192758159	-0.07972761	-0.258062873	-0.111918316	-0.388281295	0.210701759	0.067616255	0.416985797	-0.185542604	0.024050207	0.119791025	0.103621742	-0.242586888	-0.252132055	-0.297764854	0.044793284	-0.143783731	0.194322186	0.280639411	0.351595653	0.316874902	-0.153811906	0.146024627	0.473392642	0.256337843	0.202668047	0.301057197	-0.182490122	0.099547385	-0.007273056	0.198439258	-0.050037376
OTU149	-0.204333933	-0.002377256	0.177384033	0.180275512	0.097230916	0.400422222	-0.170129049	-0.133850842	0.089759071	-0.320512252	0.165108389	0.006908335	0.210251608	-0.151554581	-0.092095255	0.409376286	-0.207517846	-0.23437903	0.398565761	-0.062089587	-0.006293896	-0.069268998	0.057108357	0.326433213	-0.151364006	-0.0187634	0.43411124	0.162177481	-0.118552289	0.467156247	-0.178711485	-0.268544485	-0.283067597	0.292796767	0.09667562	-0.393393956	0.185371744	0.144411313	0.46350904	-0.113922637	-0.21607071	0.370081405	0.212755366	0.140770678	-0.039828483	-0.042765963	0.113364055	0.001266665	0.40603432
OTU150	-0.084291547	-0.068914135	-0.216586576	-0.289050987	-0.015779919	-0.240283562	0.365895332	-0.018198247	-0.248231844	0.167993297	-0.126763433	0.115309232	-0.059487255	0.082293797	0.081449354	-0.261419504	0.346742568	0.412895011	-0.251714762	0.289665426	0.083516104	0.236324207	0.032215349	-0.258930317	-0.00179896	0.039043183	-0.141447547	-0.370623557	0.123497375	-0.301477776	0.2449165	0.26352054	0.304004534	-0.149629119	-0.118828294	0.209315163	-0.29649326	-0.195245488	-0.194841338	0.115529379	0.112394753	-0.254658814	-0.331670733	-0.043797695	0.285640356	0.073241496	-0.097930785	-0.052445846	-0.359363217
OTU151	-0.044605995	-0.225211727	-0.023146619	-0.203775352	0.15842513	-0.189768107	0.111957745	0.232818289	0.105320486	0.554869925	0.035951272	0.2252873	0.050687958	0.407982783	0.10325045	-0.27234799	0.194703336	0.155234645	-0.280524409	0.03879675	0.110025711	-0.103608599	0.179789218	-0.260491059	0.277471927	-0.041507512	-0.128518035	-0.223029974	0.107426666	-0.526638573	0.074361944	0.012264143	0.412175427	-0.197752532	0.130367924	0.570911062	-0.135237438	-0.123231228	-0.236002201	0.263993691	0.173089529	-0.146284203	-0.29945374	0.135924164	-0.047878624	0.373383606	-0.222891972	0.328936971	-0.37893656
OTU152	-0.336415387	-0.20913116	0.004348719	-0.203174056	0.36822823	0.055258467	-0.030188028	-0.31699319	-0.113791206	0.125238835	0.412135998	0.496330614	-0.003215128	0.291633604	0.033283225	0.331436072	0.036043274	0.019542128	0.212101497	0.199654994	0.305164412	-0.042821821	-0.011784421	0.054545455	-0.015464485	-0.097756639	0.181425532	-0.133896843	0.07194033	0.017048227	-0.101748852	-0.06319032	0.104702761	0.267719757	-0.036421137	0.147365222	-0.22513944	-0.095798319	0.151288433	0.261959799	-0.193970609	-0.137300903	-0.318264784	-0.033010506	0.089167632	0.273298997	-0.323650164	0.185848181	-0.007795494
OTU153	0.287202976	0.34024852	0.064005244	0.625795465	-0.186710849	0.353971557	-0.38330038	0.479465142	0.254790454	-0.039325792	-0.105985942	-0.223028515	0.026021691	-0.167605714	-0.235138237	0.078861938	-0.401133921	-0.399229814	0.175411071	-0.434469746	-0.380394112	-0.337674115	0.210703575	0.292364928	0.284700859	-0.075646743	0.300005997	0.213629557	-0.13370145	0.112665921	-0.206157706	-0.328130583	-0.202393851	-0.12715783	0.183637007	-0.138061672	0.706119509	0.455206269	0.019847721	-0.127998988	0.147618347	0.542463296	0.568084122	0.29020946	-0.336164302	-0.111673617	0.123205043	0.011005702	0.257474932
OTU154	0.57258352	0.424201352	0.00177596	0.247071967	-0.067934975	-0.257888727	-0.186643338	0.268261909	0.549750692	0.026603251	-0.013502879	-0.336415387	0.027043545	-0.064300911	-0.354720422	-0.255401608	0.010923548	-0.05463417	-0.348756746	-0.454864174	-0.002837264	-0.345398687	-0.205007516	-0.20840829	0.346456706	-0.278694234	-0.307060302	0.4816235	-0.058373379	-0.048726353	-0.235893771	-0.065602077	-0.08064434	-0.39368639	0.370879848	-0.017991243	0.153286183	-0.044655281	-0.369135103	0.199148985	0.395746568	0.070317159	0.276982347	-0.237513656	-0.103664457	0.013943173	0.294423224	-0.108711402	0.072239336
OTU155	0.379527999	0.109697134	0.032806788	-0.001499955	0.098334935	-0.294820802	0.018457823	0.171088494	0.456967068	0.277396354	0.031140902	-0.134567141	0.001066233	0.147838373	-0.267466752	-0.38687366	0.192278436	0.164424949	-0.369913831	-0.178612911	0.037025719	-0.029553874	-0.062536452	-0.308805047	0.281674429	-0.250745459	-0.239540978	0.453494008	0.059253966	-0.112844903	-0.033657803	0.186321332	0.293338919	-0.318793793	0.275618752	-0.057703081	-0.065464074	-0.13328569	-0.23961655	0.22594774	0.190191971	-0.041504226	0.030897755	-0.193625603	-0.024293354	0.057505935	0.053063571	0.065066496	0.070359874
OTU156	-0.244016199	-0.372848025	-0.105662206	-0.40775935	-0.017826955	-0.188572086	0.648189129	-0.243204613	-0.305798566	-0.020912295	-0.093570566	0.140721391	-0.124946401	0.164907957	0.184451728	-0.121917019	0.265725293	0.367663077	-0.218788043	0.597621101	-0.126599144	0.629824951	-0.056480774	-0.281240707	-0.527147868	0.349170753	-0.223049689	-0.236340636	0.401677386	-0.212913083	0.349831193	0.421612164	0.24459778	0.037873448	-0.077628001	-0.180403657	-0.366112193	-0.289497852	0.12430239	-0.116127389	-0.199727281	-0.415572915	-0.325684057	-0.086936593	0.200302291	0.161980335	-0.053434864	0.110771581	-0.243053468
OTU157	0.24549151	-0.095972465	0.042388099	-0.255187823	0.742664925	-0.120858901	0.051256397	0.121355052	0.437643444	0.552178877	0.671140245	0.198514831	0.132342673	0.610629472	-0.26239352	-0.147041694	0.30498698	0.173703968	-0.216619434	0.002387113	0.133808127	-0.175905435	-0.004930301	-0.310050354	0.359921799	-0.227055045	-0.002600688	0.199947428	0.267085603	-0.302775656	-0.196546654	-0.09365271	0.346482992	-0.129319763	0.461826725	0.120257605	-0.136817894	-0.157183108	-0.133357977	0.641890305	0.262955387	-0.071043315	-0.369762685	0.112460468	-0.01331559	0.528058027	-0.153181038	0.511648882	-0.034176955
OTU158	0.101748852	0.24759769	0.187264349	0.436555854	-0.10908598	0.279863969	-0.422519037	0.37248659	0.111119873	0.007108767	-0.080683769	-0.139239508	0.06095271	-0.180975381	-0.127193869	0.146437112	-0.34023674	-0.350038197	0.236150061	-0.252164913	-0.125751415	-0.315396305	0.29557653	0.344968251	0.164714097	-0.1363546	0.280139974	0.010341967	-0.276834487	0.088379047	-0.196375794	-0.378456837	-0.235857628	0.106572365	-0.024713932	0.102333719	0.454322022	0.41765938	0.052081126	-0.125255263	0.221827382	0.411261983	0.319050083	0.325923918	-0.284615195	-0.159433862	0.006422041	0.040643354	0.124611252
OTU159	-0.06538193	0.247896695	-0.191930144	-0.088615622	0.019305552	0.01846768	-0.097188201	-0.043452689	-0.104170466	0.019729417	0.090360367	0.044379277	-0.012671579	-0.15666067	0.007831637	0.07870087	0.039233758	0.026974543	0.092607835	0.0832401	0.21917905	-0.113824063	0.016266213	0.161993478	0.303150234	-0.244052342	0.027398408	-0.304632117	0.003849282	0.054062446	0.11176717	0.022676754	-0.000356506	0.187934646	-0.313815849	0.362767277	-0.113475772	0.023823488	-0.097727067	0.113544773	0.130867362	0.091750248	-0.097451063	-0.045979447	0.22862893	-0.155812941	-0.162594774	-0.30824318	-0.203121483
OTU160	-0.079550178	-0.196842373	-0.333852485	-0.333231474	-0.287795822	-0.439821911	0.557547829	-0.171548502	-0.349969196	0.008699081	-0.322276711	-0.103230735	-0.27697249	0.030887898	0.168305445	-0.372243749	0.364052014	0.523911383	-0.377523678	0.338971718	-0.03491954	0.521539056	-0.130755645	-0.343680229	-0.21453954	0.199523563	-0.458810386	-0.216320428	0.127834594	-0.241114862	0.578261334	0.637829091	0.313017406	-0.201501598	-0.196812801	0.076730986	-0.325670914	-0.305548847	-0.248054412	-0.097513492	-0.069479287	-0.433306226	-0.288604122	-0.279617536	0.383572784	-0.111264447	0.042411099	-0.198025251	-0.36344086
OTU161	-0.409931245	-0.259886477	-0.059621972	-0.411110837	0.249513295	0.025840952	0.105560347	-0.314601148	-0.181770538	-0.029028151	0.276778629	0.455064606	0.137100471	0.191594996	0.182016971	0.094815951	0.166672417	0.038461602	0.112536041	0.286139793	0.384637374	-0.011820564	-0.112766045	-0.013394449	-0.213008371	0.052577277	0.089578353	-0.258276448	0.13017735	-0.055238752	-0.072692772	-0.068887848	0.019880562	0.214654542	-0.109194411	0.200975874	-0.346420562	-0.340381314	0.140231811	0.167806008	-0.095591316	-0.178764057	-0.375588359	-0.112135177	0.279525535	0.192265293	-0.255831834	0.046965179	-0.084215974
OTU162	0.081432925	0.028108135	-0.020130281	-0.128797325	-0.073599645	-0.207994283	0.072673057	0.077861291	-0.034544962	-0.030812325	-0.165772115	0.042079236	0.304868692	0.053839014	-0.045177719	-0.27742944	0.150043126	0.232128277	-0.253515365	0.000750799	0.131041508	0.070333588	0.068779418	-0.206679974	-0.062805885	-0.10978585	-0.236909074	-0.144463885	-0.030976614	-0.088471048	0.020675719	0.055849906	0.07568611	-0.159723009	-0.041031075	0.151883158	-0.117297124	-0.136525461	-0.141713694	0.021917741	0.263149248	-0.186692624	-0.077164708	-0.028653573	0.167720578	0.062842028	-0.213599809	-0.001913962	-0.266707739
OTU163	0.352141091	0.602155466	0.265291571	0.316625184	-0.234191741	-0.172780667	-0.402239253	0.158822708	0.369522824	-0.328460534	-0.099576957	-0.325148476	0.150647708	-0.382370191	-0.249082859	-0.121424153	-0.296621405	-0.278217797	-0.124864257	-0.515555665	0.098131217	-0.304247681	-0.204613224	-0.015431627	0.153572045	-0.260954352	-0.220434215	0.525662699	-0.373935615	0.25728086	-0.270279373	-0.147572225	-0.441655372	-0.225757165	0.163813795	-0.226466892	0.121134906	0.069029137	-0.283573605	-0.147437509	0.180538374	0.11655454	0.406905049	-0.187599497	0.045493153	-0.352203521	0.249772871	-0.279509106	0.293509779
OTU164	0.02657863	-0.503012644	-0.117831159	-0.36602542	0.161834251	-0.313359384	0.352624389	-0.258863171	-0.076264469	0.170114402	0.089016559	0.231721031	0.050967291	0.370380714	0.042637853	-0.077961635	0.450901904	0.46300834	-0.304405649	0.358091918	0.153427597	0.266160876	-0.157030448	-0.433334511	-0.368701684	0.080853053	-0.278551532	0.039338935	0.2082031	-0.285719449	0.125753161	0.192631815	0.306600546	-0.09561768	0.191608296	-0.012870379	-0.387010019	-0.337856476	-0.069264126	0.050364351	-0.037546545	-0.442812327	-0.370290356	-0.140077495	0.07580446	0.39620033	-0.089959577	0.329037457	-0.198979931
OTU165	0.18084395	0.167276999	-0.191430707	-0.048598208	-0.118424144	-0.321714844	-0.177489177	0.106572365	-0.050218093	0.181625964	-0.06601937	-0.0824318	0.041139506	-0.0481842	0.248649137	-0.269063858	0.162801778	0.103161734	-0.271071244	-0.208720438	0.203519062	-0.300636618	-0.185513032	-0.142259132	0.476215119	-0.264611416	-0.322661147	-0.11802328	-0.122853364	-0.224462571	0.057295646	0.002965409	-0.002318112	-0.23982684	-0.141769552	0.733556766	-0.086121721	-0.054289164	-0.510673008	0.085165562	0.272214692	-0.07785472	-0.082763663	-0.180705948	0.239031683	-0.17860634	-0.124857685	-0.236153347	-0.191558852
OTU166	-0.060180553	0.454923318	0.077670716	0.213106944	0.0016511	0.165348251	-0.35984294	-0.023787345	-0.043225971	-0.222333391	0.151994874	-0.084140401	-0.001335666	-0.370472412	-0.086851163	0.342806495	-0.189061666	-0.236846645	0.29776814	-0.119758167	0.14341901	-0.236626498	0.031180331	0.411807421	0.365162605	-0.225757165	0.212916369	-0.051384542	-0.132319673	0.432021489	-0.130397496	-0.177617323	-0.347629726	0.342395492	-0.251005035	0.085247706	0.179026919	0.330579857	0.049298077	-0.013578452	-0.057578222	0.294741944	0.222964259	0.091362527	0.168134585	-0.346768854	-0.102116858	-0.342070201	0.133992131
OTU167	0.045358437	0.141043397	0.054256307	0.500473973	-0.188374939	0.528021883	-0.160472165	0.400284219	0.086033006	-0.017652809	-0.182128687	-0.108731117	0.053457864	-0.157275109	-0.18769807	0.221742134	-0.315360162	-0.274465446	0.332879897	-0.049196218	-0.348940749	-0.14929397	0.379294709	0.381414032	-0.005515168	0.120326606	0.432399353	-0.041382653	0.034521961	0.053247575	-0.11638368	-0.307595883	-0.092561834	0.139692945	0.098407222	-0.145590905	0.638548675	0.480529338	0.331148295	-0.181547106	0.111714598	0.498318506	0.492298972	0.462940601	-0.337207258	-0.023432481	0.125991276	0.097129057	0.111517452
OTU168	0.001687244	0.038708035	0.144112308	0.334785644	0.012918012	0.386674553	-0.126756861	0.300978339	0.325095903	-0.070054297	-0.061274715	-0.010259822	0.143070718	0.017320946	-0.172195799	-0.007933502	-0.333744055	-0.306439291	0.157912549	-0.220815364	-0.300593903	-0.192607013	0.169094031	0.161310037	-0.018671398	0.128403033	0.316125746	0.152017875	-0.091638532	0.090107363	-0.245294364	-0.225977312	-0.081804217	0.010240108	0.315186016	-0.265114139	0.379320995	0.156332093	0.313451128	-0.096422616	0.054437024	0.41233643	0.321264694	0.278940667	-0.406471328	0.115453806	0.178442051	0.253738798	0.200036143
OTU169	-0.367541503	-0.344925536	0.038211883	-0.23374159	0.440429779	0.187681642	0.01054897	-0.283843039	-0.071762899	0.038553603	0.451663833	0.549599547	0.131951666	0.357404897	0.011439414	0.341357468	-0.046768033	-0.052409703	0.286580087	0.199687852	0.29321406	-0.031384049	-0.029708306	0.088139185	-0.289303991	0.032553784	0.356438881	-0.118052852	0.043018967	0.077697003	-0.086755875	-0.080256619	0.055222324	0.334371637	0.080414336	0.00611975	-0.201846604	-0.171354642	0.377779968	0.260054051	-0.20276662	-0.052462275	-0.2693725	0.061987728	-0.016857652	0.385281385	-0.173677682	0.357404897	0.083164527
OTU170	-0.039361903	-0.131445657	-0.263415395	-0.421398589	0.008754939	-0.280231975	0.522659504	-0.283682036	-0.250692887	0.095190452	-0.048121771	0.058793957	-0.18390629	0.070478162	0.057956086	-0.239601961	0.398398186	0.50229429	-0.246132236	0.513574345	0.100355685	0.521522627	-0.105422345	-0.273939723	-0.228990364	0.11217132	-0.281559427	-0.231779985	0.303590527	-0.168982314	0.25871017	0.472617199	0.347189433	-0.047934482	-0.216323714	-0.012112998	-0.371283997	-0.351871658	-0.065864938	0.039637908	0.018300106	-0.399337917	-0.325927204	-0.226910471	0.34000345	0.021842168	-0.087140311	-0.14407945	-0.310615507
OTU171	-0.019643987	-0.173082958	-0.320449822	-0.345477546	0.100907694	-0.255151679	0.220069494	-0.02944873	-0.269040637	0.201281451	0.008597222	0.156709957	0.018993404	0.209785028	0.128603465	-0.279082185	0.402403542	0.403188842	-0.258959889	0.153177752	0.142433278	0.120957474	-0.078863452	-0.250600886	0.045867731	-0.200828014	-0.192419724	-0.369963117	-0.012688008	-0.301881926	0.241900162	0.199884998	0.268869777	-0.209344735	-0.099639387	0.350501491	-0.286642516	-0.263405538	-0.270598093	0.239609979	0.08954221	-0.262886386	-0.393009521	-0.152385881	0.363940298	0.121476626	-0.147930374	0.006980622	-0.289787
OTU172	-0.016920082	0.231461265	0.183676286	0.296342115	0.12274822	0.39621972	-0.319050083	0.022926473	0.234737179	-0.165995548	0.275467606	0.029376443	-0.042312526	-0.125445838	-0.390896769	0.454803761	-0.26513714	-0.289422279	0.458554096	-0.096991054	0.082609231	-0.174551698	-0.000609511	0.466252659	0.208286716	-0.311410664	0.365159319	0.211092766	-0.012622292	0.414035174	-0.287733392	-0.323354444	-0.24923729	0.415990208	0.001141806	-0.109115552	0.283346887	0.315113729	0.335541372	0.028068705	0.021250729	0.373120744	0.232828146	0.211703919	-0.179365353	-0.113281911	0.07249234	0.011160124	0.347652727
OTU173	0.295376098	0.007190912	0.114997084	0.013322162	0.167415001	-0.323370873	-0.139850662	0.205421523	0.313796134	0.284322761	0.204448935	-0.112476897	0.173059957	0.296660834	-0.163458932	-0.1785342	0.173963544	0.162282626	-0.340765749	-0.300866622	0.111225018	-0.324373034	-0.125955133	-0.3232723	0.295399098	-0.289425565	-0.245731372	0.316579183	-0.049478794	-0.276624198	-0.113833921	-0.037075006	0.1306275	-0.33029728	0.352686529	0.185102311	-0.021792881	0.016601362	-0.391126773	0.351506937	0.224988294	-0.143139719	-0.044776855	0.024152066	0.015753633	0.086141436	-0.058448951	0.185644463	-0.093521279
OTU174	0.118246712	-0.265192998	-0.183705858	-0.318478359	0.092827982	-0.303439382	0.408291645	-0.08986093	-0.017662666	0.264729704	0.06915071	0.112664186	0.100418114	0.388639444	0.028617429	-0.271994769	0.411557702	0.440111059	-0.383106204	0.243004181	-0.025752236	0.223072689	-0.122353927	-0.412024282	-0.161418468	0.06097571	-0.280491551	-0.097276917	0.440837215	-0.386322975	0.086226866	0.204524508	0.329902988	-0.1951042	0.142498994	0.108747546	-0.228366068	-0.330665287	-0.193582888	0.179368639	0.186975201	-0.307471024	-0.298563296	-0.149734263	0.211132195	0.39379482	-0.197989108	0.170957063	-0.27599333
OTU175	0.011827136	-0.362921708	-0.231747127	-0.523917954	0.40646147	-0.341836911	0.339398868	-0.055833477	-0.026958115	0.438537174	0.310267215	0.295997109	0.056917782	0.557603687	0.113449485	-0.325727039	0.588476798	0.548649959	-0.347695442	0.266921314	0.191732998	0.107331378	-0.085605855	-0.477171279	-0.013295876	-0.074161512	-0.213888957	-0.159220286	0.137415905	-0.473980795	0.110558006	0.227899488	0.468621701	-0.25344965	0.172429089	0.24540608	-0.400556938	-0.384680089	-0.19393118	0.464015049	0.171525502	-0.418697684	-0.563606792	-0.105984212	0.243148755	0.384390941	-0.343226792	0.227745057	-0.306498435
OTU176	0.313582559	0.14948783	0.166665845	0.116265392	-0.112657614	-0.105530775	-0.040370635	0.427066545	0.393916394	0.100579117	-0.202204753	-0.115815241	0.149983982	0.034899825	-0.33602438	-0.30852601	0.020734863	-0.005173448	-0.260500916	-0.133587981	-0.01812596	-0.066692953	0.208549578	-0.14765437	0.164392091	-0.14013981	-0.182039971	0.20149174	0.067389536	-0.142134273	-0.050428382	-0.063949333	0.076277549	-0.310415075	0.396551583	-0.103312879	0.162262911	0.148094663	-0.180121081	0.037101292	0.342310062	0.082596088	0.137300903	0.144437599	-0.110367431	0.074246942	0.102849586	0.19329374	-0.076054117
OTU177	-0.264456985	-0.001184521	-0.077016848	-0.176621734	-0.105320486	-0.103799174	-0.022985617	-0.383668071	-0.210245036	-0.225589591	-0.025187084	-0.013512736	-0.07696099	-0.236544354	0.150194271	0.200887323	0.07909017	0.050395525	0.086154579	0.059451112	0.27797465	0.010499684	-0.228924649	0.109861423	0.003024553	-0.114261071	-0.090399796	-0.148965393	-0.075015813	0.179624929	0.16913346	0.055682332	-0.13616074	0.208444433	-0.287072952	0.181001668	-0.245130075	-0.140570246	-0.032688501	-0.076441838	-0.199293559	-0.133854128	-0.114783509	-0.168367875	0.311174088	-0.249339149	0.060344842	-0.320702827	-0.033766234
OTU178	-0.101518848	0.418960546	0.006392469	0.514280786	-0.193241167	0.587399065	-0.325861488	0.214605256	-0.045779015	-0.26173308	-0.154271914	-0.142544995	-0.017176372	-0.459500398	-0.199408561	0.42297775	-0.483621249	-0.43536969	0.548367382	-0.111701455	-0.171229782	-0.144923893	0.285942647	0.599033983	0.115792241	-0.108445255	0.546073913	-0.135224295	-0.125488553	0.452363702	-0.080450479	-0.285058774	-0.311548666	0.349068894	-0.218880045	-0.154869925	0.536913182	0.53967323	0.344872964	-0.221906241	-0.051000107	0.56138561	0.474256799	0.296282971	-0.182246975	-0.290677444	0.096146611	-0.205165233	0.118815151
OTU179	-0.174420267	-0.147644512	-0.016029638	-0.424263782	0.726899792	-0.001867961	0.13679818	-0.279837683	0.088977057	0.300613618	0.701129484	0.265156855	0.061396289	0.416870795	0.041717801	0.068035247	0.194755908	0.075456106	0.089092059	0.22464986	0.289179132	0.030569178	-0.078906167	-0.071233889	0.163899225	-0.083552248	0.126832434	-0.016519218	0.197496242	0.021454447	-0.092827982	0.035372976	0.283941612	0.245856231	-0.038487888	0.095627459	-0.336523818	-0.190211686	0.123615663	0.466177087	-0.051749263	-0.146747497	-0.426458677	-0.030789325	0.135575873	0.357243895	-0.211746634	0.193165595	-0.015181909
OTU180	-0.236432638	-0.011751563	0.078028866	-0.123310086	0.264430699	0.065023781	-0.180656661	-0.009182089	0.046176594	0.152228164	0.277918792	0.418300106	0.09509845	0.152767031	0.103861603	0.081543065	-0.009283948	-0.149399114	0.113061764	-0.072505483	0.28557464	-0.274481875	-0.041809803	0.027286692	0.256768279	-0.112789045	0.124772255	-0.180705948	-0.025716093	-0.08294438	-0.199526849	-0.251701619	-0.001933677	0.090560799	0.073524072	0.315708453	-0.09475673	-0.107942532	-0.007082481	0.304300254	0.023406195	0.076504267	-0.216658863	0.069804579	0.069663291	0.140189096	-0.228573071	0.163426074	-0.000287505
OTU181	0.235657195	-0.039647765	0.126129279	-0.046912607	0.405456024	-0.125422838	-0.042453814	0.080874344	0.431397192	0.198015394	0.346775426	0.002587545	0.054000016	0.314427002	-0.202102894	-0.152816443	0.090100791	-0.000441936	-0.185424316	-0.21434568	0.017186229	-0.089187346	-0.059562828	-0.196181933	0.171045779	-0.06932157	-0.065500218	0.467570254	0.02872586	-0.045903875	-0.17673345	-0.025548519	0.154488775	-0.132290101	0.405577598	-0.147010358	-0.042565531	-0.072193335	-0.037935878	0.263872118	0.07883388	-0.00876151	-0.01071983	0.021746881	-0.117688131	0.300653047	0.007411058	0.296463688	0.198173111
OTU182	-0.250729031	-0.284096043	-0.14310029	-0.300718763	0.183580998	-0.068358839	0.286915235	-0.104909764	-0.154518347	0.259012461	0.035678553	0.239649408	0.089874073	0.294206363	-0.030004025	-0.095082099	0.216951297	0.2424226	-0.058153232	0.323423446	0.022124744	0.185598462	0.267568611	-0.180617232	-0.089249776	0.020541002	0.053379006	-0.277218923	0.183255707	-0.262955387	0.158832565	0.140179239	0.332633464	0.010660687	0.032235064	0.132740252	-0.168883741	-0.136325029	0.035780412	0.224929151	-0.084511693	-0.206946122	-0.308200465	0.169172889	0.107613955	0.36194912	-0.129175189	0.225073725	-0.343108504
OTU183	0.311151088	0.187132918	0.095233167	0.624035421	-0.234428317	0.348605601	-0.242715033	0.530814789	0.167244141	0.020688862	-0.281450997	-0.252007196	0.072755202	-0.123704379	-0.209292163	0.013700037	-0.378713127	-0.290651158	0.107788101	-0.332544748	-0.480884201	-0.219951206	0.378354978	0.180259083	0.102396149	0.001007089	0.188263223	0.14923154	-0.175810148	0.048069198	-0.117431841	-0.241581442	-0.153989338	-0.127013151	0.220749649	-0.234290314	0.601301166	0.587451638	0.092496119	-0.209315163	-0.004815299	0.441556799	0.51387335	0.361413539	-0.455593616	-0.088628765	0.192367152	0.164201516	0.123073511
OTU184	0.365924904	0.166077692	-0.041257793	-0.074269943	0.031436622	-0.211424629	-0.085582855	0.119298159	0.326012634	0.058041516	0.021283587	-0.180334656	0.043708979	0.063295465	-0.283491461	-0.305683815	0.176335872	0.086404298	-0.293917215	-0.173667825	0.054009874	-0.118325571	-0.240037129	-0.195932215	0.23867682	-0.309744778	-0.282739019	0.294689371	-0.074605091	-0.101052268	-0.239232115	-0.046843605	0.016055924	-0.276197048	0.141746552	0.012214857	-0.047389044	-0.218794615	-0.275717325	0.186025613	0.436618284	-0.109598561	-0.000980803	-0.244081914	0.117175551	0.002472543	0.117060549	-0.096879338	0.068585557
OTU185	0.061662436	-0.327057509	-0.023166334	-0.333096758	0.030250458	-0.358423487	0.41982799	-0.083430674	0.039979628	0.200111716	0.020570574	0.013723026	-0.0106114	0.293716783	0.003136269	-0.270912106	0.370409982	0.37289074	-0.355443292	0.305092125	-0.014367037	0.312324109	-0.127929882	-0.369450537	-0.237434798	0.204248503	-0.297285131	-0.000320363	0.476721128	-0.381187314	-0.00137181	0.183111133	0.267456895	-0.181507676	0.11461922	0.124851113	-0.258003729	-0.352216664	-0.10874426	0.083460246	0.138385207	-0.378972703	-0.256147268	-0.138772929	0.179565785	0.352771959	-0.011521559	0.226023313	-0.178205476
OTU186	-0.302029786	0.241367867	0.063633899	0.139863805	0.015878492	0.456986783	-0.3346805	-0.426001955	-0.19557078	-0.614053246	0.142528566	-0.079622465	-0.020281426	-0.516324536	-0.102392863	0.630852272	-0.337417548	-0.343525797	0.639077684	-0.023232049	0.130134634	0.01371974	-0.096149897	0.596842373	-0.158211554	-0.091027379	0.446324454	0.003744137	-0.209039158	0.854236592	-0.174867132	-0.23320601	-0.527190583	0.591345277	-0.406198608	-0.412175427	0.094983448	0.162660489	0.497490492	-0.225753879	-0.341850054	0.287674249	0.222175674	-0.067471681	0.070402589	-0.410042961	0.04309454	-0.386487264	0.459575971
OTU187	0.190129542	0.124384534	-0.186817484	-0.297610422	-0.111632454	-0.411692419	0.221281944	-0.042976252	0.026524393	0.07772986	-0.174890132	-0.068293124	-0.063676614	-0.030887898	-0.029146439	-0.496868246	0.410171107	0.425279085	-0.417265088	0.101620707	0.12040875	0.176993026	-0.206988837	-0.344150094	0.006987194	-0.009816243	-0.35541372	-0.08824433	0.04194452	-0.134051274	0.121663915	0.301487633	0.205687671	-0.314473003	-0.112992763	0.093984573	-0.240207989	-0.317331625	-0.300659619	0.077499856	0.289156132	-0.287056523	-0.157659545	-0.346712996	0.300607046	-0.094562869	0.071388321	-0.346565136	-0.267857759
OTU188	-0.077345425	0.445092289	0.221216228	0.17336882	-0.39494484	-0.045857874	-0.251862622	-0.052012124	0.024480643	-0.485776715	-0.274652735	-0.183304994	0.082806378	-0.490751374	-0.033138651	0.0202568	-0.297597279	-0.259866762	0.041008075	-0.336987112	0.044152558	-0.07274863	-0.137967914	0.143826446	-0.050520384	-0.046354025	-0.121118477	0.146077199	-0.223217263	0.406970765	-0.121223621	-0.07736514	-0.404743012	-0.045227006	-0.169363464	-0.301257629	0.01827382	0.049804086	-0.102971159	-0.361426682	-0.142475993	0.100450972	0.309107338	-0.173079672	0.116485538	-0.447099896	0.155435077	-0.422272604	0.188062791
OTU189	-0.202217896	0.078242441	-0.083529247	-0.035313832	-0.130410639	0.030345745	0.210586757	-0.04939665	-0.27863509	-0.132549677	-0.062428021	-0.110972013	-0.152652029	-0.166527843	0.011629989	0.080098968	-0.021027297	0.080907202	0.147434223	0.199227844	-0.083709965	0.128728324	-0.053480864	0.135253867	-0.080723198	0.023964777	0.084951987	-0.22239582	-0.012950869	0.113791206	0.261936798	0.194512761	0.012533576	0.191986003	-0.290355438	-0.023011903	-0.09273598	0.055757904	0.110213	-0.037426584	-0.168111585	0.001808817	-0.074437517	-0.03900704	0.112697044	-0.180318227	0.115558951	-0.228402211	-0.042013521
OTU190	0.031062044	-0.301960784	-0.060134552	-0.159729581	0.025239656	-0.030500177	0.310194928	0.153880907	0.088993486	0.155172216	-0.062526594	0.018927688	0.079464748	0.304615688	-0.103884604	-0.153404596	0.14563362	0.173933972	-0.158188554	0.09418172	-0.108589829	0.072906347	0.039141756	-0.176973311	-0.184872307	0.138565925	-0.005258878	0.063236321	0.173253818	-0.224436285	0.093646139	0.116265392	0.229818379	-0.133637267	0.252999499	-0.112276465	-0.053129287	-0.12334623	0.099639387	0.105267914	0.068089406	-0.130808218	-0.109572275	0.089167632	-0.072341195	0.266205016	0.089167632	0.218104603	-0.094349294
OTU191	0.259045319	-0.203910068	0.338735142	0.033628231	0.128255173	-0.121611342	-0.070100298	0.34883889	0.441951091	0.227511767	0.080910487	0.02489465	0.124979259	0.351635082	-0.233413013	-0.223733313	-0.042450529	-0.067934975	-0.219369625	-0.294538226	-0.071881186	-0.181990685	0.088106328	-0.182414549	0.114165784	-0.036713571	-0.133407263	0.459855262	-0.065667792	-0.300879765	-0.187359636	-0.159867583	0.088898199	-0.274081011	0.617339018	-0.01150513	0.082116366	-0.04596959	-0.111816457	0.158724135	0.24512679	0.025614234	0.00988853	0.23446446	-0.25666642	0.296604976	0.071322605	0.497418205	0.248465134
OTU192	0.084153544	0.345017538	0.133449978	0.54505861	-0.196119504	0.487353886	-0.453316576	0.235305618	0.15966058	-0.309570632	-0.080673912	-0.229867666	0.064918636	-0.379945292	-0.204389791	0.32575004	-0.511964317	-0.52660243	0.44709661	-0.389727035	-0.286859377	-0.25909132	0.130942934	0.569123603	0.196697799	-0.115565522	0.339165578	0.164392091	-0.185151597	0.369992689	-0.282706162	-0.390995342	-0.481912648	0.202148895	0.037962164	-0.189856822	0.540465101	0.413851171	0.221334516	-0.233761305	-0.081603785	0.597016519	0.536150883	0.296020109	-0.283077454	-0.27471845	0.103887889	-0.031298619	0.448923499
OTU193	0.111579881	0.006481185	-0.233340726	-0.105606348	-0.121995778	-0.108192251	0.285518782	0.049521509	-0.275530036	0.075784683	-0.21736859	-0.066972243	-0.05259042	0.037232723	0.077720003	-0.220817189	0.192173292	0.324041171	-0.145259042	0.172931812	-0.064622917	0.279913256	0.154294914	-0.168574879	-0.157219251	0.102241718	-0.179861505	-0.341307901	0.001154949	-0.149330113	0.222152673	0.295372812	0.217979743	-0.163347216	-0.117684845	-0.05933611	-0.113755062	-0.000343363	-0.103378595	-0.143313865	-0.037180151	-0.107633669	-0.101752138	-0.026018384	0.222083672	0.083874254	-0.158063695	-0.02410935	-0.272168692
OTU194	-0.324037885	0.201258451	0.020209139	0.2938515	-0.139025933	0.534636142	-0.322986438	-0.322194567	-0.158996854	-0.652371917	-0.025302086	-0.16504596	-0.080926916	-0.579940363	-0.016124925	0.601429805	-0.402239253	-0.412379145	0.663678257	-0.089762357	0.040380492	0.025200227	0.027299835	0.708101892	-0.117001405	-0.028601001	0.540757535	0.062631739	-0.290578871	0.838119881	-0.136936182	-0.21911662	-0.536863895	0.578747628	-0.301973927	-0.407719921	0.250400453	0.243963627	0.527998883	-0.326242638	-0.351832228	0.379715288	0.39845733	0.004092429	-0.041425368	-0.474457232	0.173657968	-0.449347364	0.537455334
OTU195	-0.067241732	-0.002764979	0.118539243	0.382002499	0.028515594	0.434354744	-0.228369541	0.275844054	-0.004015216	-0.022977421	-0.030728563	0.001371811	0.08660973	-0.036283165	-0.065725347	0.199647108	-0.293403233	-0.31150785	0.33731268	-0.174228192	-0.198084558	-0.210544215	0.338559631	0.376579328	0.094935882	0.006814696	0.446788114	-0.083245097	-0.167978649	0.113638511	-0.143236767	-0.222310573	-0.121082433	0.151354273	0.119053467	-0.03858485	0.374984085	0.392106255	0.261421147	-0.056193315	-0.117264363	0.462605833	0.349525904	0.433313153	-0.260055907	0.00988361	0.057724486	0.17917164	0.252265336
OTU196	0.293838356	0.657727725	0.124627681	0.64438092	-0.4816235	0.198705406	-0.484127258	0.260244626	0.154239056	-0.440971931	-0.344485243	-0.406211752	0.066206659	-0.60351249	-0.161625471	0.11160133	-0.49556503	-0.46148829	0.120747185	-0.520619039	-0.214079532	-0.290713587	-0.030477176	0.293250203	0.09524631	-0.125074546	0.04680089	0.28580793	-0.327379515	0.374858917	-0.271646254	-0.311650525	-0.554630063	-0.095988894	-0.065276785	-0.313759991	0.488793054	0.364794598	-0.094125861	-0.421760024	0.073254639	0.39368639	0.681109277	-0.041044218	-0.206719403	-0.499422526	0.293266632	-0.349699763	0.271199389
OTU197	0.401664243	0.140810107	0.089437065	0.167480717	0.219780346	-0.143721301	-0.118772436	0.464307483	0.487652891	0.446649745	0.233370298	-0.070024725	0.156588383	0.299388025	-0.299608172	-0.264181197	-0.020797293	-0.022548609	-0.329278691	-0.281431282	-0.096514618	-0.278536517	0.053963873	-0.250554885	0.388117006	-0.243224328	-0.195110772	0.360187946	0.092019682	-0.331641161	-0.111648882	-0.118203997	0.195892785	-0.390052326	0.434459532	0.20529995	0.176280013	0.170244051	-0.383231064	0.299401168	0.394557119	0.068999565	0.016164354	0.112227178	-0.146432063	0.23740194	-0.065891225	0.354579134	-0.0824548
OTU198	0.173362248	0.374389052	0.208398433	0.715951601	-0.5453149	0.202359184	-0.536541889	0.34783673	0.141263544	-0.369328963	-0.418224533	-0.257192144	0.059306538	-0.427079688	-0.173063243	0.141518307	-0.56100446	-0.518825008	0.123073511	-0.57328339	-0.2139021	-0.390926341	0.027441123	0.295198666	0.029064294	-0.092519119	0.039233758	0.310497219	-0.376988097	0.230383532	-0.283028167	-0.403514133	-0.503280022	-0.105359915	0.12968777	-0.186863484	0.558342985	0.42864043	-0.052925569	-0.381223457	0.084028685	0.372752737	0.705844567	0.122511644	-0.303120662	-0.366046477	0.231536838	-0.177998472	0.269796364
OTU199	-0.019916706	-0.276719485	0.09216097	-0.055173037	-0.164911243	0.02687597	0.327054223	0.05018195	-0.071217461	-0.075032242	-0.289862573	-0.013769027	-0.113998209	0.036233848	0.037180151	-0.116370632	0.123668236	0.120441608	-0.052189556	0.264082407	-0.282840878	0.370883133	0.165134676	-0.062727026	-0.348756746	0.450914677	0.038744178	-0.070445304	0.255572258	-0.104147465	0.035714696	0.005810887	0.146402491	0.012099855	0.048460205	-0.285929504	-0.049166646	-0.076908417	0.287053238	-0.274350444	-0.038205311	-0.102843014	0.035418977	0.101193557	-0.09377757	0.148380525	0.091447957	0.137632766	-0.007335486
OTU200	-0.092952841	0.04262796	0.166724989	-0.02255518	0.127272727	-0.073198781	0.037558014	0.107147375	0.13780034	0.145712479	0.018526824	0.224679432	0.09622547	0.116626827	-0.040876644	-0.048148096	-0.133341548	-0.071480322	-0.097684352	0.050835818	0.014367037	-0.021618735	0.164658239	-0.117839276	0.050135949	-0.026383105	0.030500177	-0.008025498	0.09411929	-0.135743447	0.019387696	0.008459219	0.112953334	-0.044789998	0.165919975	-0.026813541	-0.074368516	0.065418073	-0.023333908	0.096902339	-0.109223983	-0.012454718	-0.052731709	0.183373995	0.021221157	0.137570336	-0.124019813	0.175869292	-0.112194321
OTU201	0.163876225	-0.054154448	0.122715362	-0.021260586	0.110725581	-0.02979045	0.009300377	0.322907579	0.357322753	0.354680993	0.174472839	0.140320527	0.118920295	0.314542004	-0.093471993	-0.15081212	0.112503183	0.044359562	-0.116294964	-0.039352046	0.051601403	-0.297754996	-0.032980934	-0.135681017	0.210593328	-0.083384674	-0.004687153	0.022141173	0.256528418	-0.441832804	-0.154863353	-0.127525732	0.119393447	-0.128662609	0.326679645	0.39287809	0.057095213	-0.061987728	-0.14601477	0.281500283	0.44752376	0.062207874	-0.082908237	0.110397003	-0.118440573	0.284194616	0.012875297	0.282821164	-0.133328405
OTU202	0.111757313	0.284418049	0.072019189	0.234411888	-0.108734403	0.12696715	-0.328440819	0.106703796	0.002150538	-0.002702547	0.055048178	-0.115411091	-0.018710827	-0.122863222	-0.103329308	0.20234785	-0.1788002	-0.191542423	0.171022779	-0.193057164	0.051085537	-0.233672589	0.016318786	0.276611055	0.326512071	-0.286898806	0.002975266	-0.037387154	-0.025325086	0.133305404	-0.160945317	-0.195787641	-0.229762521	0.11004214	-0.08913806	0.195774497	0.22098951	0.285538497	-0.078840451	0.030171599	0.169787328	0.214145248	0.13503372	0.10414418	-0.01493219	-0.195748211	-0.075327961	-0.081971792	0.012691294
OTU203	0.289687022	0.665632195	0.231972393	0.666341923	-0.387721389	0.197125112	-0.530956514	0.231019518	0.158691407	-0.371611237	-0.22789639	-0.318511478	-0.034420131	-0.522121066	-0.248734771	0.247410808	-0.493935692	-0.470013611	0.178120192	-0.465871893	-0.143547273	-0.312694015	-0.035032928	0.333657256	0.143566987	-0.204240456	0.06416789	0.319257349	-0.22657058	0.407477108	-0.317583247	-0.351502297	-0.529159195	-0.007457065	-0.043791159	-0.240880128	0.509345975	0.425212076	-0.082305365	-0.260900351	0.117312006	0.403833185	0.626291617	0.000993947	-0.17983208	-0.457351879	0.211451088	-0.322387049	0.249436284
OTU204	0.292537191	-0.055380041	0.043311401	-0.197325382	0.597939821	-0.220542645	-0.018434823	0.106746511	0.569862901	0.434646821	0.59714795	0.062378734	0.17132507	0.517674988	-0.186189901	-0.177770257	0.202589188	0.056070053	-0.28316617	-0.183166991	0.185191027	-0.301599349	-0.214618399	-0.326117778	0.405873317	-0.233965023	-0.130870647	0.409576382	0.206949407	-0.319970099	-0.220056351	-0.046975036	0.248392847	-0.203105054	0.511717884	0.239494977	-0.148088092	-0.216977583	-0.211598774	0.569103888	0.27248084	-0.081823932	-0.238578247	-0.025883667	-0.008196358	0.448772354	-0.062293304	0.456510346	-0.002942409
OTU205	-0.188046362	0.01361131	-0.227692485	-0.199704281	0.192751587	0.054427167	0.070918455	-0.108783689	-0.314887011	0.145015895	0.178497909	0.16683342	-0.027542982	0.040170203	0.150775853	0.15571121	0.106726796	0.071634754	0.149878837	0.252973213	0.110101284	0.078400158	0.142774999	0.084245546	0.141463976	-0.174048974	0.107456238	-0.524726254	0.010647543	-0.05369444	0.22654575	0.049150217	0.160314448	0.276013045	-0.338222562	0.308197179	-0.169905616	0.039059612	-0.002406828	0.202878336	-0.124085529	-0.027089545	-0.264792134	0.090504941	0.200676869	0.033391656	-0.379554285	-0.101991999	-0.198981411
OTU206	-0.138171632	-0.290670872	-0.124151244	-0.235828056	0.333717769	-0.055692189	0.06759654	-0.135056721	0.048621208	0.147624798	0.240618711	0.237139079	0.072876775	0.334746215	0.050135949	0.043528298	0.141720266	0.055261753	-0.045683728	-0.010568685	0.189009093	-0.113114337	-0.190333259	-0.172392945	-0.021730452	-0.099682102	0.0236822	0.080673912	-0.026054527	-0.153197467	-0.049104216	-0.08032562	0.124019813	-0.098371079	0.34098261	0.084314547	-0.189038665	-0.296302685	-0.035698268	0.357312896	-0.002699262	-0.162460057	-0.24972687	-0.090481941	-0.003934712	0.279755539	0.098285649	0.285462924	-0.029491445
OTU207	-0.10712766	-0.213313947	-0.122330927	-0.113482343	-0.020426	0.033670946	0.267213748	0.116347536	-0.114507504	0.088747053	-0.087958468	0.087232312	0.064471771	0.16157947	-0.077690431	-0.085950932	0.08441312	0.118920295	-0.025095082	0.169741328	-0.139715945	0.09907752	0.203798352	-0.082398942	-0.154347487	0.050037376	0.004982873	-0.202668047	0.079343174	-0.116094532	0.209890173	0.052748137	0.173572538	-0.00761149	0.066183658	0.044714425	-0.085674856	-0.008574221	0.091089808	-0.022551895	-0.041316937	-0.045302579	-0.13541487	0.134192563	-0.060535417	0.195843499	0.039049755	0.132878254	-0.164753526
OTU208	-0.238903538	-0.336573104	0.093767712	-0.058793957	0.336829395	0.259745188	-0.114990512	-0.0922234	0.030703894	0.175166137	0.369802114	0.328128671	0.160505023	0.35141165	0.023997634	0.332694524	-0.129707484	-0.123661664	0.253337933	0.025032652	0.053507151	-0.145107897	0.046173308	0.125550983	-0.091431529	-0.016995655	0.28459548	-0.010834832	-0.035333547	0.008124071	-0.118236855	-0.237694374	0.070405875	0.230892826	0.209469594	-0.002781406	-0.018408536	0.003537133	0.298159146	0.165650542	-0.161674758	0.060640561	-0.137195758	0.189909395	-0.19222915	0.356212162	-0.157574115	0.400202075	0.134984434
OTU209	0.53884193	0.213031371	0.129487337	0.326926078	-0.035888842	-0.133742412	-0.257133	0.361351109	0.597496242	0.172225371	0.073658789	-0.238190525	0.014777759	0.083811824	-0.3477283	-0.190844354	-0.012799724	-0.135766447	-0.274619877	-0.482395656	-0.121417482	-0.374914775	-0.117277409	-0.121982635	0.380162153	-0.282170581	-0.235138043	0.629686948	0.035277689	-0.133091829	-0.255565687	-0.190152542	-0.071224032	-0.366033334	0.492193828	0.027634984	0.288199972	0.085346279	-0.302614653	0.178415765	0.395237274	0.172113655	0.273151137	-0.024313068	-0.24555394	0.047021037	0.187175633	0.107357664	0.204623081
OTU210	0.052859854	0.078298299	-0.122590502	0.213208803	-0.272911276	0.174502411	0.083516104	0.009431808	-0.007861209	-0.225642163	-0.309343914	-0.204646081	0.070987457	-0.273318712	-0.042611531	-0.020227228	-0.124621109	-0.020136852	0.020876151	0.008593936	-0.183258993	0.075137386	0.013759169	0.133693125	-0.182145116	0.066278946	0.077549143	0.055199323	0.01835925	0.208697438	0.064708347	-0.02161545	-0.078245726	-0.01406146	-0.068240551	-0.211572488	0.21566656	0.089289205	0.215383984	-0.198978125	0.012553291	0.183830717	0.301109769	0.01084469	-0.035225116	-0.111990603	0.26373083	-0.168749025	0.111589739
OTU211	-0.026258245	-0.351480651	0.05020495	-0.35143465	0.215397127	-0.304977123	0.086420727	-0.0391779	0.158168839	0.240687712	0.115555665	0.220595218	0.063390752	0.357986479	0.130397496	-0.14276033	0.260799921	0.134807002	-0.261361788	-0.020176282	0.242120309	-0.048976071	-0.164178516	-0.249109145	0.14399402	-0.06180701	-0.219060762	0.100240683	0.141210971	-0.293522922	0.029264726	0.035438692	0.180548231	-0.167415001	0.184192152	0.380908023	-0.321090548	-0.34688057	-0.216185712	0.199668137	0.140356671	-0.235476478	-0.368583093	-0.130650501	-0.00369485	0.298517295	-0.058652669	0.292333473	-0.082941094
OTU212	-0.102281147	0.036450709	-0.071638039	-0.094783016	-0.174965705	-0.067162818	0.075410105	-0.079566607	-0.133811413	-0.105514347	-0.228770218	0.097963643	0.105836352	-0.188509656	-0.060262697	-0.094119367	0.031571338	0.112940191	-0.056474203	0.124975973	0.062589024	0.122554359	-0.051384542	-0.030608607	-0.110449576	-0.068795847	-0.134899004	-0.186912771	0.034755251	0.012040711	0.104945908	0.018710827	0.011307984	-0.01112398	-0.195797498	0.08913806	-0.075278675	-0.06244445	-0.022979045	-0.115026656	0.043409974	-0.099895677	-0.002912837	-0.052830282	0.198777693	-0.128751325	-0.095742461	-0.21128334	-0.172691951
OTU213	0.03990077	0.044083557	-0.178974346	-0.199904713	-0.009573096	-0.414482039	-0.005084732	0.010647543	-0.110249144	0.234398745	-0.044395705	-0.031968917	-0.032573499	0.051285969	0.229266369	-0.264884353	0.233938737	0.23339987	-0.301888497	-0.087068024	0.246605387	-0.158352843	-0.121187478	-0.230794253	0.464176052	-0.279811397	-0.331342156	-0.163225642	-0.211697348	-0.299995893	0.170181621	0.194378044	0.163721794	-0.231007828	-0.109076123	0.667769043	-0.215916279	-0.127621019	-0.495768747	0.171857365	0.102576867	-0.229999096	-0.269865366	-0.191207275	0.262853529	-0.088628765	-0.165266106	-0.174995277	-0.307385594
OTU214	0.024743504	0.376281656	0.239205829	0.643030467	-0.559732867	0.224502	-0.472758488	0.109940281	0.024138922	-0.564378948	-0.435731125	-0.292540477	0.000911802	-0.592876447	-0.117484413	0.2011929	-0.552418739	-0.501798139	0.248849569	-0.482757091	-0.174305265	-0.253199931	-0.009990389	0.379580571	-0.054962748	-0.028801433	0.118269713	0.275369033	-0.392799231	0.465050067	-0.26381626	-0.340969467	-0.571118066	0.002272111	-0.025568233	-0.336044095	0.455541043	0.344002234	0.068066405	-0.44658403	-0.087994611	0.3902199	0.683392888	-0.022338319	-0.213320519	-0.482231368	0.2701808	-0.348040448	0.351408364
OTU215	-0.025440088	0.087919039	-0.088119471	0.008308074	0.056191626	0.078249012	0.162351627	-0.000652226	-0.10316502	-0.086769018	-0.02987588	-0.005222734	0.020133567	-0.117412126	-0.012339716	0.118851392	-0.060620847	0.014935476	0.055120465	0.182358691	-0.059109392	0.05970083	0.170359053	0.017225659	-0.148866819	0.085628856	0.10467976	-0.173418106	0.047346329	0.012349573	0.200621011	0.090370224	-0.025653663	0.125521411	-0.022325176	-0.045016716	0.032823217	0.069903152	0.041464797	-0.118266427	-0.10872126	0.06889442	-0.039368475	0.118841437	0.011718705	0.032576784	-0.000156074	0.017925528	-0.104860478
OTU216	-0.180081651	-0.075331247	0.15361476	0.004966444	-0.040492209	-0.022890329	-0.283645892	-0.133003113	0.077759432	-0.233925594	-0.034101382	0.070928313	0.413424021	-0.117701274	-0.024631788	0.085246133	-0.129076616	-0.162446914	0.030375317	-0.24033942	0.172981099	-0.257415576	-0.03534669	-0.020080994	-0.195820498	-0.19553135	-0.01863854	0.135056721	-0.209860601	0.156667242	-0.109917281	-0.20198132	-0.241821303	-0.096406187	0.181599678	-0.160380164	-0.055403041	-0.088871912	-0.060732563	-0.051483115	-0.112519612	0.00237397	0.05852781	-0.075209673	0.045578583	0.011252125	0.114882082	0.019151121	0.185897467
OTU217	-0.032133205	-0.232601428	0.002886551	-0.414097604	0.704530258	-0.070264587	0.085431709	-0.219274337	0.125182976	0.433996238	0.617398162	0.397504456	0.003898568	0.509401415	-0.044214988	-0.013213742	0.336911539	0.172580234	-0.069541717	0.220956652	0.304244396	0.011468986	-0.08775475	-0.231300262	0.196362651	-0.132983399	0.015579487	0.036145133	0.28676409	-0.155964087	-0.088211472	0.008383647	0.335945522	0.035353262	0.137718196	0.1477628	-0.265061567	-0.258959889	-0.00761149	0.561632043	0.063791616	-0.181760681	-0.496202469	-0.116728686	0.0245135	0.425374373	-0.323354444	0.321478269	-0.052278272
OTU218	-0.384294327	-0.094147296	-0.106695669	-0.23259669	0.360782967	0.223457308	0.088158972	-0.333699971	-0.257488075	-0.008242365	0.378726582	0.280767787	-0.064963047	0.042020127	0.166133687	0.335395706	-0.006719409	-0.025339893	0.326676628	0.316004433	0.198406564	0.162631051	-0.02021737	0.174254478	-0.029251607	-0.071330878	0.306129037	-0.242003862	0.03930772	0.198675997	0.137486662	0.097953866	0.042406206	0.391166524	-0.343261575	-0.016060866	-0.231451598	-0.058186137	0.251609824	0.078288506	-0.297443092	-0.051369798	-0.309802533	0.037135823	0.135406767	-0.008616944	-0.209316978	0.031111356	0.007713356
OTU219	-0.334039774	0.010732974	-0.04839449	0.064921922	0.107814387	0.529806057	-0.101653565	-0.101936141	-0.187178918	-0.186580908	0.10033597	0.18922924	0.091914537	-0.090357081	-0.00712191	0.279200472	-0.29093702	-0.33951387	0.497487206	0.056589205	-0.016561933	-0.103887889	0.03275093	0.420646147	-0.016085496	-0.011537988	0.461583578	-0.198596975	-0.047274042	0.280583553	-0.175974437	-0.256732136	-0.170805918	0.278914381	-0.168887027	-0.068713702	0.147447366	0.064399484	0.457407362	-0.099133378	-0.116465824	0.253291933	0.071230604	0.118072566	-0.049468937	-0.098535367	-0.056681206	-0.017498378	0.11770456
OTU220	-0.019482984	-0.025032652	0.157761404	0.002587545	0.16262106	-0.061866154	-0.113689347	-0.062428021	0.21192078	0.130535499	0.160189589	0.184964308	0.011564274	0.146685067	-0.15491264	0.06637593	-0.060505845	-0.085484282	-0.012060425	-0.012053854	0.176930596	-0.168331732	0.018513681	-0.024710647	0.147240362	-0.096251756	-0.048410919	0.175537429	-0.010785546	0.016558647	-0.048049484	-0.048525921	0.103257021	-0.011938852	0.200926588	0.010966263	-0.098617512	0.060693134	-0.068828705	0.127013151	-0.077112135	-0.018875116	0.00364885	-0.035070685	-0.026116957	0.120126174	-0.085270707	0.163222356	0.04997166
OTU221	0.151273772	0.40834291	-0.044528816	0.182445914	-0.028218231	-0.02871274	-0.157472385	0.220544469	0.176362303	0.080199184	-0.038514206	-0.083887466	-0.087091096	-0.131117188	-0.18831595	-0.058807197	-0.071631527	-0.07579296	-0.017439248	-0.140100495	0.029379753	-0.153225522	0.021456107	0.074251932	0.329821114	-0.153478526	-0.064286178	0.014587196	-0.094295156	0.060870615	-0.001886035	-0.082334937	0.034416845	-0.053655054	-0.071891103	0.214271926	0.089969434	0.195756587	-0.198013914	0.014693984	0.193173968	0.1240002	0.15035704	-0.010650838	0.041438545	-0.16896931	-0.065792705	-0.171616001	-0.123423547
OTU222	-0.225487732	-0.22177481	-0.144513172	-0.48669016	0.376419659	-0.116676113	0.264039692	-0.349571618	-0.204984516	0.207120267	0.330044276	0.306886156	-0.052222414	0.253167073	0.165847688	0.068353967	0.328250244	0.289928288	0.022946187	0.418007672	0.29102245	0.210041319	-0.088365904	-0.118309142	-0.055521329	-0.037275438	-0.040380492	-0.283770752	0.135980023	-0.111566738	0.119337588	0.127535589	0.255138536	0.186423191	-0.214868117	0.208914299	-0.462582452	-0.232006703	0.006300467	0.349896909	-0.052071268	-0.320446536	-0.482464657	-0.124676968	0.360598668	0.15231688	-0.271531252	0.005633456	-0.230422961
OTU223	0.257323575	0.457505935	-0.045660728	0.123533519	-0.151738584	-0.168699738	-0.25047274	0.064547344	0.223381552	-0.093905715	0.024720504	-0.090685658	-0.048302488	-0.186521764	-0.004250146	-0.043953805	-0.046321168	-0.16708971	-0.13330869	-0.345392116	0.185039881	-0.400494509	-0.296871124	-0.043961984	0.420403	-0.203650492	-0.124138101	0.185746322	-0.091250811	0.056060195	-0.168762168	-0.071260176	-0.227281763	-0.153417613	-0.040357492	0.27452459	0.075045385	-0.018605683	-0.308200465	0.150867854	0.280984417	0.022890329	0.166238695	-0.228556643	0.097467491	-0.249592154	0.122840221	-0.321083976	0.023015188
OTU224	0.126673178	-0.166532908	0.064172819	-0.315243776	0.67261118	-0.19938901	0.189968695	0.103776258	0.365971205	0.609920246	0.573551651	0.319784716	0.16048544	0.633886685	-0.137291158	-0.213838379	0.319975291	0.239015451	-0.28575395	0.12018213	0.141784455	-0.06449811	-0.014273404	-0.408224622	0.216859473	-0.110853817	-0.060584753	0.085507352	0.299573917	-0.411014245	-0.082711158	0.031530292	0.469524031	-0.140813508	0.364988759	0.179495289	-0.243305029	-0.191250147	-0.135365694	0.601439662	0.220697258	-0.163781072	-0.426013805	0.077117127	0.073213627	0.591646411	-0.220348966	0.524089245	-0.253052279
OTU225	0.011541273	-0.37112628	-0.144831892	-0.328016955	0.283376459	-0.198386686	0.307451309	0.068440983	-0.058255091	0.453796299	0.276814773	0.42253218	0.199093127	0.607583561	0.057003212	-0.194052912	0.371356284	0.374484339	-0.24157487	0.290848304	0.116781258	0.047435044	-0.005426452	-0.349039322	-0.079905041	8.71E-05	-0.13607531	-0.239780839	0.288416833	-0.576690735	0.051391114	0.086907021	0.417692238	-0.125531268	0.237510371	0.392799231	-0.239356974	-0.243040325	-0.111980745	0.306439291	0.110758438	-0.265403287	-0.455127036	0.053812727	0.123530233	0.580886666	-0.29357878	0.450250951	-0.346387705
OTU226	0.328273245	0.406665188	0.262107658	0.57935221	-0.292543762	-0.005268735	-0.506753082	0.253150644	0.39085734	-0.283852896	-0.1689856	-0.325854917	0.036214134	-0.331815307	-0.257017998	0.085689713	-0.410164535	-0.393347955	-0.026294389	-0.575507857	-0.075886542	-0.3518618	-0.094507011	0.102557152	0.081620214	-0.216067424	-0.066870385	0.619550342	-0.348079877	0.263950976	-0.343000074	-0.315527736	-0.435777126	-0.194755908	0.25149133	-0.244292204	0.370268694	0.273121565	-0.214999548	-0.192449296	0.172846382	0.213037942	0.577374175	-0.038583175	-0.161766759	-0.304891693	0.286402655	-0.146047627	0.295816391
OTU227	0.203305486	0.249434437	0.243750051	0.464905493	-0.291173596	0.160593739	-0.350087484	0.202076608	0.339796446	-0.245465224	-0.269563074	-0.316723757	0.091135809	-0.302907087	-0.200837872	0.032864316	-0.396160576	-0.361170392	0.069167139	-0.533906701	-0.151725441	-0.282867164	0.010686973	0.163610077	0.114195356	-0.045213863	0.051989124	0.512348752	-0.317804776	0.337167829	-0.300725334	-0.257093571	-0.33161816	-0.128652751	0.247459688	-0.33557423	0.351129073	0.228122921	0.079862326	-0.238266098	0.041106648	0.362050979	0.51336077	0.018756828	-0.344991252	-0.242816892	0.316221034	-0.101630564	0.412612435
OTU228	0.25811216	0.234438174	-0.142528566	0.11361706	-0.153601617	-0.092979127	0.044882	0.302144788	0.091116095	0.232417424	-0.18905838	-0.106026927	0.027963561	0.009329949	-0.147693799	-0.327933437	0.131915523	0.196001216	-0.281020561	0.015520343	-0.079500891	0.032060918	0.088116185	-0.221084798	0.167046995	-0.125399837	-0.190793267	-0.10503791	0.033736662	-0.216465002	0.135907736	0.179260208	0.259462612	-0.35647831	-0.030956899	0.098883659	0.085934432	0.16478967	-0.285387351	0.029353442	0.285416923	0.006247895	0.111182303	0.013085586	0.013545594	-0.050444811	-0.057351504	-0.089407493	-0.347856445
OTU229	0.084344119	-0.222918258	-0.131416085	-0.44343626	0.531107223	-0.147588654	0.201386596	-0.109240412	0.120283891	0.405712314	0.480956488	0.336007952	0.137064327	0.52009003	-0.056224484	-0.174555127	0.51700469	0.444178845	-0.224495429	0.287713678	0.325371908	0.040058487	-0.137504621	-0.346358133	0.079652037	-0.239659265	-0.066863813	-0.046577458	0.248419133	-0.275102886	-0.071026886	0.048190772	0.307661598	-0.053947444	0.127473159	0.206788405	-0.359711509	-0.338196276	-0.08124235	0.504499043	0.247788265	-0.256873424	-0.494303293	-0.095614316	0.259045319	0.417590379	-0.208303145	0.266773454	-0.229177653
OTU230	0.355002998	0.410539113	0.107991818	0.240822429	-0.156447095	-0.196310078	-0.131097366	0.036427709	0.207990997	-0.070415732	-0.078262155	-0.223986134	-0.208838726	-0.237139079	-0.197584958	0.064343679	-0.04703418	-0.077509714	-0.119061584	-0.151278576	0.06570065	-0.165459967	-0.231451408	0.006816334	0.266037441	-0.231415264	-0.20927902	0.328608394	0.045276292	0.112966477	-0.056907924	0.047619048	-0.089391064	-0.059773117	-0.045598298	0.019213551	0.075324675	0.149228254	-0.25183305	-0.004079286	0.1436523	0.000451794	0.249552724	-0.190119684	-0.105842924	-0.24532065	0.226466892	-0.228142635	0.085480996
OTU231	0.004726583	0.126309996	0.314358001	0.065036924	-0.131527802	-0.161940905	-0.413033014	-0.061682151	0.120356178	-0.271442536	-0.057686652	-0.143182434	0.132165241	-0.256249127	-0.088112899	0.017674181	-0.192380295	-0.206919835	-0.058836672	-0.332794467	0.236797358	-0.254418952	-0.243822338	0.013102015	0.009504095	-0.310010925	-0.154101054	0.338133846	-0.216632577	0.214043389	-0.236672499	-0.282548445	-0.361282108	-0.102307433	0.11112973	-0.10753181	-0.056970354	-0.044421992	-0.22426871	-0.086404298	0.017130371	-0.018947403	0.165657113	-0.201370167	0.039151614	-0.250568028	0.065046781	-0.190389118	0.175892292
OTU232	-0.345106254	-0.201435882	-0.017767811	-0.11385035	0.297268702	0.292116612	0.005377166	-0.392740087	-0.173763112	-0.098811372	0.273506001	0.268324339	-0.078672877	0.092249686	-0.049537938	0.479281138	0.015122765	-0.024812506	0.401552527	0.285982076	0.166688846	0.078610447	0.049439365	0.245829945	-0.157061534	-0.067764114	0.30596614	-0.200121574	0.092956127	0.223660843	-0.12605042	-0.146087057	-0.020859722	0.423048046	-0.108773832	-0.07632355	-0.173585681	0.018487395	0.375381355	0.134498139	-0.296276399	0.025571519	-0.143658871	0.059710688	0.057837798	0.164743669	-0.121338623	0.174062118	0.124164387
OTU233	0.553036464	0.316319607	0.056865209	0.327501088	-0.134514568	-0.086677017	-0.249815586	0.541063111	0.471500037	0.231073544	-0.069663291	-0.129927631	0.24368105	0.112089176	-0.333750626	-0.291157406	-0.068789275	-0.169777471	-0.247955839	-0.360316091	-0.159548864	-0.410003532	-0.072180192	-0.128215744	0.373850185	-0.191516137	-0.126375712	0.261664079	-0.013243303	-0.256042124	-0.36418673	-0.319188086	-0.035054256	-0.382225618	0.303350666	0.20189589	0.33110558	0.154521633	-0.28214758	0.211046765	0.616488003	0.159644151	0.244643781	0.00801564	-0.241873876	0.106723511	0.05214027	0.103234021	-0.059306538
OTU234	0.322756434	0.556670527	0.049915802	0.172912097	-0.020274855	-0.182894272	-0.109365271	0.140918538	0.295208523	-0.122465643	0.058560668	-0.112125319	0.064261482	-0.175833149	-0.242048022	-0.134156529	-0.065710507	-0.146333489	-0.222859114	-0.198738264	0.08090063	-0.181031239	-0.193865464	-0.101246129	0.292067325	-0.168903456	-0.22726862	0.28935985	0.090015361	0.085717571	-0.193198452	-0.016354929	-0.185105596	-0.146136343	0.034765108	0.065506789	0.087192883	0.037939164	-0.249040144	0.090021933	0.307960604	0.031068615	0.190957556	-0.169041458	0.017041655	-0.148334524	0.087137025	-0.207866138	0.038110024
OTU235	-0.117320125	-0.500454258	-0.124548822	-0.407437344	0.242350313	-0.233715304	0.259088034	-0.063919761	-0.116409966	0.440285205	0.155967372	0.438553603	-0.02702383	0.594690193	0.239002111	-0.222874083	0.350961499	0.299999179	-0.233209295	0.253843942	0.130358067	0.118269713	-0.001181235	-0.360174803	-0.015645202	0.12864618	-0.162611203	-0.199723995	0.176694021	-0.525807273	0.097930785	0.176142011	0.464741204	-0.135480585	0.121463483	0.425604377	-0.306212573	-0.280606553	-0.156361665	0.237993379	0.039118756	-0.363707008	-0.527762307	-0.02195717	0.059644972	0.49120481	-0.286977665	0.419755703	-0.311423807
OTU236	0.028347996	0.016381215	0.021158727	0.235368048	0.070087155	0.131340513	-0.101959141	0.267493038	0.070320445	0.067491395	-0.034075096	-0.042969681	0.053451293	0.089910216	-0.142850571	0.102884171	-0.070205443	-0.063551755	0.05280071	-0.032136491	-0.13860864	-0.091303384	0.258076016	0.022910044	0.061248429	-0.113551344	0.210330466	-0.070077298	-0.093987859	-0.067382965	-0.108172536	-0.2400207	-0.009684812	-0.049639797	0.30685987	-0.07770686	0.305473274	0.27886838	0.046623459	0.084117401	0.040048629	0.142311705	0.133039257	0.242481743	-0.155911514	0.170316338	-0.009149232	0.217411305	-0.063397324
OTU237	-0.313040407	-0.269402072	0.116938975	-0.109703706	0.338521567	0.314729293	-0.101748852	-0.208365575	-0.00622818	-0.022072172	0.265580719	0.331141724	0.084827127	0.115664096	0.182611696	0.345466329	-0.069193425	-0.159207143	0.340933323	0.107771672	0.2432769	-0.052774424	0.145157183	0.199907998	-0.1158941	0.044576423	0.393830963	-0.106559222	-0.007795494	0.164102943	-0.155287218	-0.171936223	-0.032369781	0.374254335	-0.070688451	-0.036716857	-0.060857422	0.028374282	0.410085676	0.078094581	-0.26188094	0.050924534	-0.117037548	0.258342164	-0.168338303	0.155231359	-0.183357566	0.270598093	0.149392543
OTU238	0.053168716	0.010739545	-0.020748006	0.052097555	-0.022091887	-0.058074373	0.045039717	0.349009751	0.040400207	0.204682225	-0.095965894	-0.104814477	0.070879026	0.101564849	-0.116531539	-0.192888105	-0.042611531	-0.103940462	-0.094792873	-0.050894962	-0.159115142	-0.05103625	0.197476527	0.012582863	0.23682693	-0.090360367	-0.005104446	-0.124276103	0.02702383	-0.189127381	-0.035060828	-0.119459162	0.131573803	-0.101676565	0.117306981	0.227952061	0.094973591	0.149652119	-0.126004419	0.158944282	0.223759416	0.033408085	0.001358667	0.155615795	0.075804398	0.099225379	0.061905583	0.054335165	-0.09561103
OTU239	0.203141198	-0.188371654	-0.204685511	-0.396765158	0.09484216	-0.440712355	0.530193778	-0.013739455	-0.064005192	0.367005923	-0.09967553	-0.004749583	-0.136170597	0.34132433	-0.031131045	-0.555115171	0.494010859	0.547434223	-0.526168708	0.189156953	0.013920172	0.327228369	-0.03258007	-0.572721523	0.035208688	0.017780954	-0.45970083	-0.101801424	0.190763696	-0.449271791	0.385639534	0.53279611	0.578557053	-0.455915621	0.048769068	0.137212187	-0.3314013	-0.32318687	-0.330731002	0.255503257	0.129986775	-0.385393102	-0.362957852	-0.210724759	0.15191273	0.247568118	-0.078232583	0.060541988	-0.407476774
OTU240	-0.099583528	0.069784864	0.276535482	0.109108981	0.270509377	0.097230916	-0.278973525	0.026701824	0.217352161	-0.069071852	0.242080879	0.117553414	0.107640241	-0.01361131	-0.122455786	0.23136781	-0.145360901	-0.252460632	0.172734666	-0.150894141	0.185795609	-0.251619475	0.029054437	0.155895085	0.099189236	-0.03436753	0.286028077	0.145784766	0.031643625	0.110975299	-0.272812703	-0.210511184	-0.124463392	0.135099436	0.246004091	-0.041517369	0.09022565	0.072880061	0.114251214	0.183981863	-0.042358527	0.19372089	0.096777479	0.154294914	-0.078889738	0.079573178	0.035878985	0.218160461	0.24195602
OTU241	-0.090403082	-0.256833995	-0.044964144	-0.163935369	-0.09437558	-0.111579881	0.239402975	-0.153516187	-0.114195356	-0.024595645	-0.114813081	0.065565933	-0.055127036	0.091112809	0.065250499	-0.030841922	0.083065954	0.138815644	-0.097566065	0.280737984	-0.143409153	0.298359578	-0.074168084	-0.107259091	-0.323022581	0.302256504	-0.067793686	-0.087317742	0.348562886	-0.088940914	-0.004805441	0.115647667	0.108908549	-0.006083606	-0.038274313	-0.138004058	-0.123037367	-0.186860199	0.102215432	-0.157643116	-0.075055242	-0.196099789	-0.113561202	-0.168883741	0.059789546	0.096905624	0.000340077	0.059970264	-0.05921125
OTU242	-0.031443193	0.00807807	0.035892128	-0.061744581	-0.056467631	-0.074746379	0.298399008	0.153075893	-0.069653433	0.164178516	-0.182325834	-0.041602799	-0.148511956	0.060308698	0.023711772	-0.273000216	0.038809893	0.125140261	-0.150463705	0.100818979	-0.091392099	0.287243812	0.265459146	-0.171584646	0.045338722	0.226443891	-0.048095485	-0.052284844	-0.176776165	-0.135359012	0.257073856	0.361446397	0.32171813	-0.089535638	-0.008692509	-0.094066718	-0.068335839	-0.013529165	-0.021480733	-0.024924222	-0.034682964	-0.08372968	-0.067520967	0.047783336	0.004706868	0.045545726	-0.013900458	0.027621841	-0.206794976
OTU243	-0.164940815	0.436562426	0.087537889	0.284786055	-0.171108209	0.310526791	-0.401453954	-0.162456772	-0.028285566	-0.621350945	-0.067008387	-0.115989387	0.079957614	-0.567398572	-0.067846259	0.340195947	-0.48070677	-0.478843737	0.411324412	-0.238085381	-0.018007672	-0.17428555	-0.143872446	0.432547212	-0.111576595	-0.10148599	0.264838135	0.039391475	-0.26933307	0.630429533	-0.168824597	-0.258657598	-0.640717284	0.272914562	-0.305092125	-0.403448417	0.164651667	0.112542612	0.228865505	-0.311969245	-0.238778679	0.266208302	0.37723453	-0.045828302	0.01450504	-0.47079031	0.116538111	-0.408511792	0.370564413
OTU244	-0.095384312	-0.218410179	0.04343626	-0.098906659	0.286754232	-0.064074193	-0.053112858	0.099757674	0.047228041	0.2016396	0.265327715	0.453724012	0.097953786	0.383871789	-0.080174474	0.092139688	0.068178122	0.019614415	-0.053934301	0.046051734	0.181208671	-0.13175452	-0.083571963	-0.116551254	-0.000139645	-0.124821542	0.052113983	-0.050724102	0.003277557	-0.221919384	-0.08047348	-0.128393175	0.101538563	-0.034558105	0.376015509	0.228960793	-0.100109252	-0.05401316	-0.03883618	0.348625315	-0.006806476	-0.056254056	-0.196441509	0.107495667	0.022663611	0.347547582	-0.120096602	0.373672754	-0.084153544
OTU245	-0.377273959	0.034742108	0.046771318	0.026024955	-0.278408372	0.172176085	0.031968917	-0.163744794	-0.368675095	-0.370942277	-0.208411576	0.003993856	-0.057183929	-0.333458193	-0.058172947	0.200432244	-0.175875864	-0.057726082	0.296815266	0.304336397	-0.052853282	0.239301116	0.000497794	0.332962041	-0.246953679	0.0179321	0.107584383	-0.292570049	-0.00911966	0.227945489	0.014238892	0.003123126	-0.201396453	0.306511578	-0.35164494	-0.055813762	0.019637415	0.066223087	0.258585311	-0.299917034	-0.027999704	0.000826372	0.058330664	0.096991054	0.266921314	-0.285088346	-0.029885737	-0.311982388	0.039703623
OTU246	0.372923598	0.146280917	0.008350789	0.288719124	-0.108320396	0.040019057	-0.042785677	0.593950894	0.1502107	0.346052556	-0.136532032	-0.04922579	0.052784281	0.159042855	-0.164102943	-0.226002141	-0.036871288	0.028906577	-0.148607243	-0.158323271	-0.271603539	-0.216918439	0.401263379	-0.053520294	0.249040144	-0.082914808	-0.002879979	-0.070977599	-0.044806427	-0.36073667	0.089164346	-0.05737779	0.160813886	-0.239317545	0.227915917	0.210277894	0.422663611	0.333908343	-0.18407715	0.052817139	0.287224098	0.231188546	0.161158892	0.32097226	-0.222119816	0.197772247	-0.053852157	0.267759186	-0.156591669
OTU247	0.145257518	0.072609045	-0.125436084	-0.010212187	-0.197442189	-0.240257473	-0.122768035	0.157745104	0.176198014	0.046968503	-0.10409005	-0.098514091	0.192091305	-0.003688282	0.093534499	-0.314527735	0.077816997	0.027920869	-0.298624328	-0.171519071	0.188311022	-0.335259071	-0.200175953	-0.154943982	0.250173941	-0.157400098	-0.294998476	0.102123514	-0.046825572	-0.230306505	-0.088645267	-0.034763494	-0.079443456	-0.253094994	0.042549137	0.510284063	-0.038847712	-0.097730433	-0.326988777	0.076041036	0.417745154	-0.052215885	0.034730636	-0.148139143	0.141324446	-0.069658419	0.031167214	-0.13865804	-0.128958434
OTU248	0.534734715	0.370350838	0.158494131	0.527762307	-0.25393923	-0.033424514	-0.20785628	0.490087648	0.376606948	0.024378784	-0.247140968	-0.201488455	0.052889426	-0.055350469	-0.316786187	-0.140038066	-0.168266016	-0.132934112	-0.19331674	-0.403993856	-0.195560922	-0.205276949	0.018829115	-0.066738954	0.255092536	-0.084459121	-0.138355636	0.401108948	-0.069972153	-0.077654288	-0.207448845	-0.146422205	-0.041034361	-0.386920985	0.355982158	-0.058889245	0.461708437	0.333205188	-0.2661163	-0.068454127	0.349101752	0.194230185	0.455764476	0.063121319	-0.303731815	-0.039572193	0.27273713	0.087587176	0.068542842
OTU249	-0.28391063	0.101464716	0.112245342	0.404219263	-0.453045872	0.399344817	-0.314667122	0.121501369	-0.18112339	-0.490648275	-0.349916911	-0.223910745	0.027556148	-0.449002726	0.003428706	0.251810463	-0.489601756	-0.432148346	0.426350597	-0.12412506	-0.15320745	-0.09424587	0.078024001	0.552522694	-0.192863462	0.010728054	0.273951448	-0.07446715	-0.315684069	0.345895123	-0.12926894	-0.289995885	-0.504220167	0.233886357	-0.144979871	-0.128201063	0.357122614	0.319403566	0.274096022	-0.455129053	-0.026102193	0.323558428	0.400687055	0.166879557	-0.085980504	-0.404953634	0.172908954	-0.203882307	0.319446281
OTU250	-0.147752943	0.028676573	0.036427709	0.204439078	0.178882345	0.513580916	-0.253998374	-0.043124112	0.02065929	-0.088362618	0.304641974	0.072071761	0.033973237	-0.058133517	-0.030467319	0.469172453	-0.238479673	-0.280885844	0.551584153	-0.025420373	-0.04807577	-0.237158793	0.219359767	0.447615762	0.049761371	-0.064918636	0.464895636	-0.010805261	0.020307713	0.271767827	-0.230051669	-0.291847179	-0.220772649	0.471923902	-0.060118123	-0.067836401	0.213235089	0.303173234	0.425880381	0.055439184	-0.111474737	0.357930621	0.154672778	0.294222792	-0.178770628	-0.019489555	-0.119032012	0.124693396	0.284322761
OTU251	0.143537298	0.120592753	0.32748466	0.286021505	-0.019752417	0.094152148	-0.184008149	0.47724028	0.260004764	0.060068837	-0.046774604	-0.043396831	0.1085964	0.010026533	-0.314390859	-0.08071505	-0.2016166	-0.211296483	-0.012793152	-0.268761346	-0.078347585	-0.277458784	0.291262311	0.075702539	0.222806542	0.006218323	0.114500932	0.209752171	-0.13181695	-0.0359217	-0.127259584	-0.239751267	-0.022870615	-0.09763178	0.362905279	0.06757354	0.310635222	0.294176791	-0.006231466	0.035852699	0.2024249	0.334539212	0.217631451	0.373081315	-0.217776025	0.090656086	0.090672515	0.303613528	0.150884283
OTU252	-0.116051817	0.308338467	0.121824918	0.611825493	-0.347623155	0.521519341	-0.521118477	-0.052058125	-0.026103814	-0.63458932	-0.226795469	-0.235374619	-0.000455079	-0.596490796	-0.114921511	0.536989196	-0.549353114	-0.554239056	0.537583479	-0.338143703	-0.175849577	-0.243023896	0.022650468	0.609269162	-0.120888473	-0.061501433	0.414196177	0.137918628	-0.276607769	0.657136286	-0.228201779	-0.389805893	-0.622441821	0.3069453	-0.14525247	-0.400504366	0.450129377	0.414843474	0.364400306	-0.420215711	-0.24065814	0.470422304	0.644896786	0.116544682	-0.209479452	-0.444582994	0.202056893	-0.303583956	0.440571067
OTU253	-0.288581122	-0.228602643	0.094047003	-0.007020051	0.340447029	0.352384238	-0.103493597	-0.163117212	-0.123280515	0.05944454	0.345129254	0.370114263	0.15338147	0.250564742	0.030851754	0.4296068	-0.164480807	-0.192419724	0.369443965	0.08875691	0.116630112	-0.067405965	0.130880505	0.198235541	-0.167395287	0.081866647	0.48254023	-0.129247476	-0.074733236	0.113922637	-0.165758972	-0.194269614	0.034870253	0.355065428	0.035044399	-0.081041918	-0.017708667	0.089151203	0.404743012	0.118624576	-0.263185391	0.094405152	-0.114684936	0.216001709	-0.09567346	0.337397833	-0.162059193	0.367456073	0.156006802
OTU254	-0.032971077	-0.09241726	0.009122945	-0.165946261	0.636130347	0.043097826	-0.119738453	-0.086943164	0.2122625	0.267453609	0.701247772	0.100960267	0.098716085	0.345323115	-0.189426386	0.136083636	0.107853816	-0.036490139	0.111379449	0.034446389	0.199323131	-0.115010227	-0.02244675	0.056530061	0.206338254	-0.26879749	0.078114296	0.179408068	0.112214035	0.047619048	-0.246809105	-0.169685469	0.077118707	0.202125894	0.157593829	0.050241094	-0.117697988	-0.047224755	0.044980573	0.428466284	0.055097464	-0.000349935	-0.236238777	0.107035659	0.126457856	0.229039651	-0.297850284	0.216037852	0.156483238
OTU255	0.16645227	0.125830273	-0.130571642	-0.05297157	-0.024250639	-0.178507767	0.108543828	0.339665016	0.039818625	0.339602586	-0.110650008	0.053720726	0.02589681	0.118811865	-0.072853775	-0.397723287	0.140346813	0.176296442	-0.235706482	0.049432794	-0.061498148	-0.072837346	0.128876184	-0.187997076	0.264046264	-0.123954098	-0.102432293	-0.227117475	0.097743496	-0.338422994	0.068907563	0.108681831	0.296785694	-0.3167139	0.028269138	0.320045672	0.03364466	0.039940199	-0.239803839	0.187816358	0.340601461	-0.028591143	-0.128366889	0.00707591	0.02255518	0.057151072	-0.186488906	-0.054962748	-0.436785858
OTU256	-0.079014597	-0.10299416	0.030822182	-0.108438683	0.022949473	-0.101108127	-0.114267643	-0.213931672	-0.033086079	-0.17238966	0.051318827	0.303649671	0.126411855	0.01991342	-0.04969237	0.111860907	0.075393677	0.008064927	-0.055633045	0.078285156	0.352216664	-0.012024282	-0.277478499	-0.036707	-0.127601304	-0.193323312	-0.048335346	0.056536632	0.055603473	0.024359069	-0.159604722	-0.099307524	-0.166386555	0.05207784	0.080710055	0.043853553	-0.118966296	-0.163386645	-0.022029457	0.100628404	0.083972827	-0.145061896	-0.07981304	-0.129484052	0.190132827	0.048128342	-0.208911013	-0.043699122	-0.023747916
OTU257	0.175353426	0.117934564	0.215160551	0.217293017	-0.016387787	0.171219925	-0.255733261	-0.097736925	0.227275192	-0.222418821	0.099708388	-0.180341227	-0.051798549	-0.227150332	-0.137767482	0.201293117	-0.165423823	-0.226555608	0.191121845	-0.311249661	-0.003218413	-0.18292713	-0.145817623	0.223982848	0.140603103	-0.042805392	0.167559575	0.481810789	-0.179256923	0.381328602	-0.24284975	-0.155264217	-0.320213247	0.078097867	0.188230365	-0.318820079	0.144220738	0.099153092	0.158977139	-0.071059744	-0.062447736	0.216961154	0.309067909	-0.021474162	-0.194309043	-0.177830898	0.352124662	-0.041385939	0.570263765
OTU258	0.288676409	0.23325201	0.14831481	0.272424982	-0.1036776	-0.072334623	-0.129970346	0.474056367	0.461563863	0.230436104	-0.132240814	-0.088310045	0.100782835	-0.001555813	-0.187763786	-0.253696291	-0.050211522	-0.077059563	-0.25111018	-0.348589172	-0.069268998	-0.315442306	0.061074283	-0.144247024	0.335876521	-0.122725219	-0.181034525	0.245399509	-0.068930563	-0.213580095	-0.100158538	-0.113048621	0.085172133	-0.388567157	0.313687704	0.135674446	0.240582567	0.146369633	-0.313897993	0.079780182	0.346364704	0.160176446	0.221889812	0.089463351	-0.190510691	-0.019045976	0.159144714	0.114297214	-0.061218857
OTU259	-0.037400297	-0.45067153	0.047730764	-0.278497088	0.386004255	-0.0832861	0.168896884	-0.072732201	0.022627467	0.487035166	0.250209879	0.415201623	0.061849725	0.621856954	0.005472453	-0.058381641	0.206308682	0.168453305	-0.114974083	0.166902421	0.218380607	0.049564225	0.077263281	-0.287723535	-0.098545225	0.006126321	-0.000665369	-0.023100619	0.110045426	-0.361903119	-0.064005192	0.017445805	0.459832261	-0.088678052	0.258946746	0.11802328	-0.22471229	-0.213573523	-0.023655914	0.349170753	-0.023780773	-0.275240888	-0.373909329	0.047839194	-0.093590281	0.533410549	-0.176542875	0.552865604	-0.137356761
OTU260	0.040472494	0.395141986	0.227705628	0.69566196	-0.483548962	0.376008937	-0.574784987	0.193625603	0.054887175	-0.478886452	-0.387141132	-0.239215686	0.106227359	-0.499563814	-0.184724447	0.305023374	-0.576165011	-0.586942343	0.317857348	-0.490038361	-0.218206461	-0.367005923	0.021996599	0.422151031	-0.037183436	-0.080575339	0.234517033	0.214946976	-0.334250064	0.420771006	-0.32920969	-0.471716898	-0.554209484	0.008002497	0.021674594	-0.31541602	0.567704149	0.399121056	0.138818929	-0.385258385	-0.046909321	0.419601272	0.665337572	0.078551303	-0.344633103	-0.392533084	0.250305166	-0.207852995	0.360109088
OTU261	-0.045992591	0.194174327	0.012274001	0.204123644	-0.246740104	0.11830257	-0.154370487	0.288686266	-0.121562056	0.037558014	-0.088204901	-0.032862647	-0.018842258	-0.110354288	0.081800932	0.049983201	-0.149839408	-0.163251928	0.133952701	-0.055110607	-0.188765946	-0.180689519	0.092617692	0.238686677	0.250370881	-0.074145083	0.033444228	-0.284533051	-0.006645473	-0.116419823	-0.068989707	-0.18410015	-0.143704872	0.090807232	-0.244088486	0.4220426	0.234402031	0.198708692	-0.062388592	-0.107025802	0.220871222	0.165581541	0.09422772	0.198596975	0.00505516	-0.127476445	-0.054042731	-0.122574074	-0.076701414
OTU262	0.177124457	0.081843647	0.220089209	0.345431545	-0.158316699	0.130193778	-0.127364729	0.556079089	0.329334549	0.164240946	-0.224311425	-0.120987046	0.158218126	0.109966567	-0.257596294	-0.184443665	-0.190996985	-0.18643962	-0.086989165	-0.341192899	-0.228602643	-0.291347741	0.361919548	0.033549373	0.250439883	-0.036463852	0.02006128	0.165390966	-0.179394925	-0.200019715	-0.110311573	-0.172248371	0.038573318	-0.202168609	0.426783969	0.077506428	0.393292097	0.267052745	-0.043676121	-0.040137345	0.157409826	0.312600113	0.301809639	0.402689404	-0.270476519	0.175879149	0.149014679	0.313848707	0.050592671
OTU263	0.204462078	-0.240986717	-0.055061321	-0.176621734	0.089739356	-0.219619343	0.24074357	0.093521279	0.014334179	0.352259379	-0.065194641	-0.018901402	0.011774563	0.321126691	-0.065030352	-0.369565842	0.30907448	0.441274222	-0.368928099	0.135487157	-0.059884834	0.207067695	0.132125812	-0.417596951	-0.094569441	-0.015497343	-0.213803527	0.027973418	0.01124884	-0.327234941	0.17737089	0.218719042	0.406175608	-0.318435644	0.134787287	-0.052685708	-0.108533971	-0.157672688	-0.216994012	0.040587496	0.100680976	-0.19421047	-0.217463877	-0.051351684	-0.054338451	0.257031141	-0.047881909	0.198182968	-0.197259666
OTU264	0.180528516	-0.038149453	0.184662017	0.300002464	-0.174147548	0.17215637	-0.180278798	0.325003902	0.311962674	-0.062115873	-0.18988968	-0.120507323	0.344909107	0.041422082	-0.224896293	-0.085070344	-0.267456895	-0.230189671	0.026889113	-0.409297091	-0.215850563	-0.280044686	0.149865694	0.046610316	-0.066860527	-0.091234382	0.148942392	0.248060984	-0.164901386	0.000593082	-0.24019156	-0.292760623	-0.128186172	-0.138125631	0.352821246	-0.139193507	0.339987021	0.148502099	0.163163212	-0.162532344	0.103841889	0.268022048	0.336185383	0.233025292	-0.294166934	0.147611655	0.323068582	0.306189573	0.228231351
OTU265	-0.072972063	-0.256469274	-0.062004157	-0.166830134	0.409914816	0.079941185	0.068316124	0.030480462	0.017416233	0.349013036	0.356241734	0.488254187	0.050592671	0.47683613	-0.046702317	0.09021751	0.10112127	0.072843918	0.044987144	0.1681543	0.129171903	-0.06504021	0.030441033	-0.08643387	0.068250409	-0.123185227	0.074200941	-0.057791797	0.022933044	-0.186347618	0.032274493	-0.025075367	0.258877745	0.031702769	0.273860864	0.280258262	-0.111501023	-0.016857652	0.033513229	0.359428933	0.0057386	-0.042322383	-0.287697249	0.106099214	-0.077483427	0.402278683	-0.193973895	0.415089907	-0.107416808
OTU266	-0.074177941	0.190533691	0.288035683	0.466117943	-0.317236337	0.344219095	-0.460591275	0.048430633	0.008777939	-0.392464082	-0.286284367	-0.243773052	0.003031124	-0.423876061	-0.103536312	0.24232094	-0.452794138	-0.457078785	0.32450775	-0.422479608	-0.189932395	-0.305479846	-0.007411058	0.453007713	0.034873539	-0.113410056	0.269766792	0.179825361	-0.241975735	0.411781135	-0.28321217	-0.362047693	-0.454295736	0.085816145	0.040216204	-0.27867452	0.430615179	0.288758553	0.171696362	-0.340729606	-0.222487822	0.46246745	0.530101777	0.081074776	-0.229391229	-0.411386842	0.185749608	-0.162581631	0.418418394
OTU267	0.17494599	0.275934186	0.080043044	0.352959248	-0.095226595	0.337893985	-0.261779081	0.003822995	0.073064064	-0.225303729	0.037275438	-0.186962058	-0.122284926	-0.310355931	-0.065358929	0.416756136	-0.176368729	-0.240694284	0.335242367	-0.057348218	-0.010654115	-0.152270879	-0.067267963	0.434646821	0.115273089	-0.057551936	0.307490738	0.024727076	0.006484471	0.289435422	-0.137987629	-0.188309224	-0.35960965	0.380687876	-0.252276629	0.01893426	0.295359669	0.189508531	0.239094113	-0.094254007	0.090067933	0.298944446	0.340295884	0.072055332	-0.109424415	-0.247840837	0.076343265	-0.163879511	0.251704905
OTU268	-0.25296007	-0.250633743	0.025923097	-0.265899439	-0.071105744	-0.056346057	0.291272169	-0.328325817	-0.258246876	-0.204215645	-0.078413301	0.055255181	-0.13943994	-0.046866606	0.078160296	0.099624682	0.051095394	0.121433911	-0.014196177	0.307802887	-0.016752507	0.356652456	-0.303669386	-0.123694522	-0.342871929	0.182940273	-0.046423027	-0.112611614	0.131954952	0.007802065	0.195074628	0.140468387	-0.003484561	0.059010818	-0.064747776	-0.146780354	-0.280011829	-0.266950886	0.183321422	-0.141753124	-0.089552067	-0.276538768	-0.171525502	-0.245764229	0.065753222	0.011501844	0.138510067	-0.036960004	-0.082875379
OTU269	0.438349885	0.526056992	0.051164395	0.435162687	-0.106007212	0.116929118	-0.311042658	0.321583413	0.23748737	0.046761461	-0.032622785	-0.294663085	-0.062142159	-0.21558113	-0.219133049	0.066149212	-0.267529182	-0.269267355	0.053336291	-0.327694949	-0.22916451	-0.272717415	0.117142693	0.171180496	0.450011089	-0.201905748	0.051837979	0.201044875	-0.111455022	0.07600483	-0.158582847	-0.170894634	-0.197670388	-0.108803404	0.112269893	0.012681436	0.431219761	0.37593665	-0.133124687	0.033490229	0.226713325	0.334900646	0.380070151	0.151097858	-0.173628396	-0.225192012	0.057318646	-0.097769782	0.107416808
OTU270	0.167372286	-0.09414229	-0.044730854	-0.22426871	0.144286454	-0.26424341	0.191660711	0.024362355	-0.059184964	0.314009709	0.019877276	0.016864224	0.126655002	0.236590355	-0.041569942	-0.229501491	0.261112069	0.272303408	-0.296397973	0.242981181	0.063551755	0.073773791	0.094562869	-0.276308764	0.055222324	-0.120040744	-0.273798434	-0.150181128	0.265380287	-0.352361238	0.012306858	0.126503857	0.226125171	-0.177334746	0.083739537	0.215995137	-0.156834816	-0.082293797	-0.240135702	0.1412504	0.264473414	-0.156953104	-0.278970239	-0.040942359	0.14186484	0.261069354	-0.162236625	0.131577088	-0.322851721
OTU271	-0.158825994	-0.23409974	0.020771006	-0.246894535	-0.026563822	-0.076333407	0.350149913	-0.211723634	-0.15176487	-0.063407181	-0.030802468	0.059500398	-0.159667151	0.072068475	-0.034929397	0.025372751	0.197397669	0.27394958	-0.016831366	0.521539056	-0.005679457	0.448157914	-0.067438823	-0.032741073	-0.36384501	0.20455408	-0.081584071	-0.10474219	0.396232863	-0.046314596	-0.012556577	0.104906479	0.144233881	0.180265655	-0.11470465	-0.072886633	-0.183985148	-0.21698744	0.195265203	-0.107709242	0.068237266	-0.215321554	-0.180091509	-0.05271528	0.216353286	0.110909584	-0.006638902	0.018648398	-0.123250943
OTU272	0.407532632	0.005071589	-0.02521337	0.230643108	-0.058366807	0.081222636	0.021944027	0.551433007	0.177413605	0.389927467	-0.148590815	-0.094306579	0.098495938	0.24059571	-0.15851056	-0.228571616	0.040495494	0.022295604	-0.123530233	-0.092637407	-0.275313175	-0.119616879	0.280412693	-0.086013291	0.229134938	-0.028374282	0.006425327	-0.132148813	0.119055012	-0.416108496	0.030401603	-0.077253423	0.250860461	-0.173634967	0.155490935	0.173004099	0.327777093	0.285492496	-0.128061313	0.069367571	0.252503347	0.133985559	0.118920295	0.345572833	-0.35863049	0.194111897	-0.124167673	0.339421868	-0.22548116
OTU273	0.099389668	0.191765856	0.120540181	0.380579446	-0.110834011	0.214572398	-0.192419724	0.33353048	0.239941842	-0.045700157	-0.130584785	-0.179509927	-0.036693856	-0.175708289	-0.094336151	0.090532944	-0.198587118	-0.213471664	0.107015944	-0.193625603	-0.175139851	-0.142528566	0.400218504	0.207958139	0.128159886	0.057305503	0.143537298	0.126277138	-0.083305815	0.074946812	-0.021484019	-0.156236806	-0.124929972	0.046147022	0.072742059	-0.070008297	0.375864363	0.393988681	0.06361747	-0.136614176	0.019098549	0.392618514	0.321451983	0.31226825	-0.272293551	-0.016147925	0.073901936	0.018145675	0.038244741
OTU274	0.049007326	0.486067905	0.112347201	0.267117037	-0.154968625	0.098936313	-0.164776662	-0.028773527	-0.022864062	-0.27331565	-0.100881491	-0.225803351	-0.173787898	-0.443873632	-0.109969943	0.213544302	-0.242204295	-0.214873222	0.182647989	-0.132447927	-0.050218134	-0.095252959	0.023667434	0.30813336	0.289530947	-0.093404711	0.088683053	-0.018052045	-0.13786124	0.348944322	0.036754673	0.002222826	-0.270103806	0.160840304	-0.238803518	-0.007406136	0.13050932	0.300351003	-0.037380613	-0.11288114	-0.105645864	0.239197811	0.2737083	0.029621257	0.061401268	-0.40943543	0.064496467	-0.427030752	0.157143808
OTU275	-0.060334984	-0.171505787	0.008363932	-0.106641366	0.266323304	0.006054035	0.062490451	-0.115092371	0.130834504	0.091740391	0.198800693	0.210287751	-0.067869259	0.274771023	-0.037761732	0.09534989	0.0546736	-0.03941119	-0.023034903	-0.015480914	0.103217592	-0.014935476	-0.076822987	-0.115696953	-0.038100167	0.045158005	0.054831317	0.19161471	-0.093961573	-0.025104939	-0.039743053	0.006563329	0.151442865	0.008837083	0.299634458	-0.101246129	-0.141940413	-0.192869875	0.046209452	0.228444926	-0.110981871	-0.139081791	-0.119846883	-0.048654066	-0.0326655	0.278575947	0.114931368	0.323426731	0.020034993
OTU276	-0.237152222	0.108632544	0.083594963	0.348585886	0.027250548	0.546050913	-0.333339905	-0.243858482	-0.108018105	-0.377434962	0.176125582	-0.051394399	-0.109697134	-0.326666502	-0.035826413	0.698710087	-0.407949925	-0.402367399	0.671794114	0.005584169	0.041211793	-0.122544502	0.061373288	0.677619787	-0.062319591	-0.07940889	0.512670757	0.057788511	-0.128994472	0.609975603	-0.177334746	-0.310786367	-0.482691376	0.672924419	-0.23942269	-0.211138766	0.296611548	0.330504284	0.513147194	-0.187385922	-0.241706301	0.403790138	0.298267577	0.202921051	-0.155872085	-0.298103288	0.102583438	-0.174134404	0.459467541
OTU277	0.147043216	-0.250104734	-0.12858375	-0.395477135	0.146872356	-0.338902717	0.276170762	-0.190191971	-0.065523218	0.274997741	0.007808637	0.200860872	-0.077066134	0.307579454	0.011409843	-0.371407519	0.466978815	0.551015714	-0.378900416	0.191512851	0.251402614	0.297896285	-0.076330121	-0.474641235	0.00113852	-0.022022885	-0.334075918	0.065473932	0.058596811	-0.272914562	0.121013332	0.306357147	0.448374775	-0.267098746	0.037239295	0.021270444	-0.356813459	-0.370971849	-0.209633883	0.199589279	0.011094408	-0.334131776	-0.372302587	-0.261397932	0.062076443	0.224281854	-0.217546021	0.060867279	-0.264056121
OTU278	0.656801137	0.315422591	0.153128465	0.40413843	-0.121831489	-0.037393726	-0.188371654	0.494296722	0.391787213	0.24393734	-0.10652965	-0.339471155	0.072170334	0.021263872	-0.333908343	-0.186423344	-0.048815069	-0.014104175	-0.230505105	-0.281855147	-0.192469011	-0.172662379	0.099862819	-0.112223892	0.376554375	-0.230508391	-0.173848542	0.354414845	-0.037038862	-0.126875149	-0.1191963	-0.101640422	0.083939969	-0.286790376	0.245291078	0.033138651	0.351414935	0.319973385	-0.299894034	-0.003714565	0.347849873	0.24351019	0.304444828	0.094040431	-0.236928789	-0.005718886	0.129763342	0.141109112	-0.002101251
OTU279	-0.057972515	-0.297883142	-0.316260463	-0.468132121	-0.049399936	-0.448029769	0.388281295	-0.092413974	-0.213307376	0.305989141	-0.151061715	0.073037778	-0.121427339	0.247229684	0.296989412	-0.543718462	0.509532845	0.524456821	-0.435675267	0.246253809	0.057627508	0.233646303	-0.14727322	-0.444412134	-0.008110928	0.063906618	-0.359287645	-0.23297272	0.042880965	-0.42549266	0.296562261	0.395079557	0.449951946	-0.334782359	-0.102215432	0.346798426	-0.385186098	-0.350202486	-0.294042074	0.160114016	0.072452911	-0.454966033	-0.443091254	-0.274725022	0.301973927	0.059930835	-0.159755867	-0.082471229	-0.331503158
OTU280	0.075479107	0.082766948	0.217509878	0.014649614	0.449488652	0.254277664	-0.219461626	-0.008222644	0.308430469	0.087206026	0.512996049	0.043285115	0.108198822	0.080305905	-0.177656752	0.271764765	-0.075084814	-0.207422558	0.2416373	-0.186755054	0.112779188	-0.223798845	-0.049804086	0.198836837	0.311742527	-0.097934071	0.244288918	0.23659364	-0.048703352	0.201856461	-0.220496644	-0.277238637	-0.07615269	0.254635813	0.171127923	-0.053806156	0.06606537	0.050448097	0.189541388	0.300101037	-0.005097875	0.253393792	0.002341112	0.12556084	-0.141927269	0.101991999	-0.059014104	0.17586272	0.345973697
OTU281	0.263799831	0.197075663	0.261959799	0.514954369	-0.220897509	0.157442684	-0.358811208	0.635193902	0.280948274	0.093603424	-0.213488093	-0.11945259	0.179569071	-0.010516113	-0.220230497	-0.134973044	-0.358640348	-0.373998045	-0.008551221	-0.441011361	-0.219773775	-0.367469216	0.301418632	0.073655503	0.161904762	-0.03762373	0.064133337	0.15983144	-0.272553127	-0.119390161	-0.253521937	-0.310461076	-0.102366577	-0.20851672	0.3428325	-0.033983095	0.516166819	0.416870795	-0.060650419	-0.033490229	0.208352432	0.373577466	0.446222595	0.389914324	-0.271636396	0.004756155	0.090652801	0.271508251	0.118263141
OTU282	-0.104071893	-0.149182254	-0.077634573	-0.279735824	-0.038747464	-0.167286856	0.12268579	-0.206528829	-0.106509935	-0.172116941	-0.021484019	0.11038386	0.049620083	-0.004299432	0.051479829	-0.117180575	0.215055406	0.180058651	-0.075140672	0.208838726	0.178507767	0.083335387	-0.185900753	-0.11093587	-0.254162662	-0.036891003	-0.159663866	-0.109568989	0.026491535	-0.024224352	-0.034853824	0.052547705	-0.048752639	0.047461331	-0.144424456	0.109542703	-0.304339683	-0.326479213	0.000139645	0.03198206	0.151718869	-0.334217206	-0.205536525	-0.184767162	0.179979793	-0.005649885	-0.075630252	-0.173845257	-0.003632421
OTU283	-0.019558557	-0.114806509	-0.184563444	-0.002676261	-0.048782211	-0.109736563	0.035376262	0.215206552	-0.260625775	0.235213616	-0.162032907	0.069745435	0.029084009	0.106138643	0.158605847	-0.165244885	0.132418246	0.110245858	-0.152395738	-0.023757773	-0.061563863	-0.081593928	0.187875502	-0.11234218	0.127450159	-0.094418295	-0.121522627	-0.201370167	-0.161559756	-0.270985814	0.198863123	0.142308419	0.124013242	-0.218600754	-0.031597624	0.354986569	0.047619048	0.125084403	-0.252904212	0.055439184	0.059106106	-0.050996821	-0.114540362	0.082497515	0.039378332	0.022026171	-0.112759473	0.041947806	-0.237178508
OTU284	-0.290900876	-0.346256274	-0.064537487	-0.343410795	0.333790056	-0.055550901	0.169931902	-0.050066948	-0.086926736	0.327941382	0.272691129	0.453848871	-0.036575569	0.415388912	0.188480084	-0.013603106	0.097349204	0.026678824	0.006198608	0.199756853	0.148048662	0.059073248	0.088175329	-0.121374767	-0.067639255	0.047254327	0.036105703	-0.188713374	0.161622186	-0.288157257	0.097506921	0.035011541	0.320259247	0.049570796	0.040935788	0.199720709	-0.284178187	-0.214076246	-0.007328914	0.246155236	-0.119469019	-0.241532155	-0.398454044	0.024102779	0.015921207	0.372489876	-0.340184168	0.302289361	-0.135454299
OTU285	0.282085151	0.245130075	0.016387787	0.179306209	-0.114947797	0.060729277	-0.03327994	0.261473504	0.023287908	0.04939665	-0.109046551	-0.121568627	0.140120095	-0.060916566	-0.176145297	-0.071746529	-0.065102639	0.052350559	-0.052058125	0.050540099	-0.131600089	0.056237627	0.094168577	0.012310144	0.038034451	-0.137501335	0.012536862	-0.121552199	0.065746651	-0.082372656	-0.124023099	-0.07306735	0.005508596	-0.043649835	-0.10676294	-0.014659471	0.158359414	0.178865916	-0.010233536	-0.06725482	0.23789152	0.114947797	0.128278173	0.16385651	-0.010092248	0.001716816	0.020130281	-0.014974905	-0.117901706
OTU286	0.019325267	0.137471763	0.097687638	0.095404027	-0.132079811	0.055863049	-0.020780864	0.214109104	0.043321258	0.018493967	-0.10961499	-0.007542489	0.124778826	-0.007470202	-0.219865776	-0.036250307	0.014301322	0.120099887	-0.031085044	0.053891586	-0.011488701	0.015756919	0.229407657	0.016916796	-0.058320806	-0.080733056	0.00908023	-0.10076312	0.02455293	0.039108899	-7.06E-05	-0.059970264	0.004082571	-0.018884973	-0.012809581	-0.071296319	0.117451555	0.119268587	-0.033470514	0.009556667	0.148291809	0.075656538	0.102258147	0.070014868	-0.003412274	0.044126272	0.020797293	-0.075364105	-0.168275873
OTU287	-0.281510141	0.089108488	0.227216048	0.287667677	-0.344902536	0.422479608	-0.206870549	-0.075820827	-0.10659208	-0.51259847	-0.24103929	-0.128849898	0.109223983	-0.421116012	-0.040748499	0.299780921	-0.420725006	-0.402804406	0.457348218	-0.143681872	-0.144388313	-0.061534291	0.076254549	0.444320133	-0.291955609	0.068040119	0.298546867	0.077427569	-0.206755547	0.449705513	-0.203712922	-0.236061345	-0.435855985	0.243513476	-0.172898954	-0.41597378	0.195330918	0.198560832	0.379833576	-0.41619064	-0.163738223	0.251373042	0.373876471	0.08835276	-0.121121762	-0.296240256	0.141664408	-0.189672819	0.365011459
OTU288	0.410371539	0.031653483	0.039450619	0.110883298	-0.077105564	-0.084215974	0.121118477	0.357270181	0.262754955	0.280248404	-0.160629882	-0.203039339	0.06416948	0.156006802	-0.154160198	-0.289074225	0.055258467	0.092285829	-0.264374841	-0.190681551	-0.210764188	-0.035694982	0.235446906	-0.183288565	0.198623262	-0.041523941	-0.148801104	0.097658066	0.002640118	-0.228599358	0.1093817	0.102323862	0.200818157	-0.283412603	0.192554441	0.054989034	0.160583882	0.061340431	-0.185841609	0.059595686	0.272089833	0.049465651	0.084081257	0.167733721	-0.113482343	0.139903234	0.118105424	0.150006982	0.005922604
OTU289	-0.095394169	0.101646993	-0.109069552	-0.059779689	-0.075916114	-0.063032603	0.044001413	-0.054601313	-0.313786277	-0.043291686	-0.093383277	-0.01429475	-0.083506247	-0.066413662	0.082379227	0.065910993	0.018884973	0.057551936	-0.008426362	0.030894469	0.138250491	0.010470112	0.024533215	-0.016690078	0.079533749	-0.109138553	-0.076885417	-0.273998866	-0.03698629	-0.020350428	0.192682586	0.181786967	-0.003770423	-0.000514223	-0.246864963	0.215328125	-0.078462587	-0.005291735	-0.156187519	0.095469742	-0.057604508	-0.077831719	-0.075314818	-0.026402819	0.18546046	-0.155356219	-0.130699787	-0.162995638	-0.19944799
OTU290	0.061895726	0.054279307	-0.196944232	-0.20057501	-0.07027773	-0.273936437	0.278250655	-0.022919901	-0.071401464	0.075433106	-0.220683933	-0.035297403	-0.053520294	-0.023320765	-0.019413983	-0.37395728	0.204521222	0.308213608	-0.353038107	0.107012658	0.026156386	0.260464772	-0.021691022	-0.324744326	-0.011919137	0.029606447	-0.278395229	-0.132132384	-0.044688139	-0.151265433	0.367459359	0.384111651	0.321688558	-0.245093932	-0.099560528	0.006832762	-0.174919704	-0.149494402	-0.232719715	0.060282412	0.033480372	-0.241082005	-0.113741919	-0.144651174	0.155609223	-0.037515299	0.114415502	-0.19548535	-0.324938186
OTU291	0.030981568	0.398354156	0.161134381	0.678226569	-0.36633264	0.506888215	-0.631948078	0.14984446	0.049491978	-0.460006785	-0.248291192	-0.199898305	0.045866126	-0.554275655	-0.144441004	0.37427795	-0.559196102	-0.586198597	0.470448976	-0.539920106	-0.174246264	-0.408899849	0.084920842	0.582229382	0.067323876	-0.093697145	0.401538071	0.17939343	-0.446158889	0.529441772	-0.304857443	-0.481801327	-0.5481329	0.165749251	-0.091144098	-0.264951711	0.579237684	0.477526535	0.257783794	-0.33676067	-0.152070572	0.583195399	0.698401224	0.199863805	-0.352037878	-0.463049412	0.258465593	-0.242669232	0.460506223
OTU292	-0.073159352	0.024250639	0.004785727	-0.197299096	0.559851155	0.134070989	-0.062920887	-0.212255929	0.150532706	0.075985115	0.667079031	0.087652891	0.021697594	0.200607868	-0.116610398	0.231139449	0.054236592	-0.038533889	0.221640093	0.069551574	0.223453839	-0.07398408	-0.152349738	0.102195717	0.186830627	-0.116183247	0.092745837	0.112729901	0.123503947	0.106145215	-0.150940141	-0.093199274	-0.057335075	0.281066562	0.071638039	0.020932009	-0.148794532	-0.126165422	0.096945054	0.327363086	0.040088059	0.024477357	-0.244334919	0.015839063	0.125702128	0.140442101	-0.177387319	0.166951707	0.126329711
OTU293	0.068887848	-0.169991046	-0.256065124	-0.258657598	-0.079954328	-0.287171526	0.278966953	0.026563822	-0.257635723	0.300731906	-0.182516408	-0.007434059	-0.107383951	0.162841207	0.150512991	-0.353079469	0.404352005	0.45731536	-0.326163779	0.297097842	0.070152871	0.226936757	0.105100339	-0.287831966	0.060012979	-0.048677066	-0.268873062	-0.380799593	0.217138586	-0.381203742	0.298425294	0.24508736	0.346936429	-0.172199085	-0.184829592	0.344087664	-0.164352662	-0.12988163	-0.277261638	0.097135628	0.192843589	-0.215196695	-0.258427594	-0.089532353	0.220335642	0.056447916	-0.241762159	-0.097736925	-0.401145091
OTU294	0.020310998	0.31831407	0.041277508	0.369276391	-0.301540206	0.40275512	-0.337562122	0.131018507	0.022151031	-0.304316683	-0.230436104	-0.097710639	0.076974133	-0.367626933	-0.100743406	0.192380453	-0.38636569	-0.348829033	0.296437402	-0.213024799	-0.137005183	-0.257313717	0.120136031	0.310602364	-0.058422665	-0.028426855	0.233097579	0.010220393	-0.226194173	0.294981805	-0.202017464	-0.252447489	-0.374037474	0.081860075	-0.076576554	-0.313342698	0.355256003	0.308851048	0.12662543	-0.220407929	-0.068802418	0.341196185	0.421306587	0.165312107	-0.155349647	-0.283902183	0.167378858	-0.184136294	0.156601526
OTU295	0.152563313	-0.012954155	0.163274929	0.015776633	0.166810419	-0.047895052	-0.098903374	0.302713226	0.366273195	0.208359003	0.233327583	0.016624362	0.35364926	0.282423585	-0.108333539	-0.170566196	-0.01953227	-0.061235286	-0.136880324	-0.170319623	-0.008574221	-0.296102253	0.073248068	-0.107814387	0.152629028	-0.154087911	-0.04030492	0.160541167	0.047408758	-0.279942828	-0.200923302	-0.171380928	-0.011850136	-0.157301396	0.388350296	0.207954853	0.088963914	0.057821369	-0.114859081	0.283425746	0.40209468	0.078935739	-0.023064475	0.161546613	-0.057850941	0.306275003	-0.005344308	0.307822601	0.016299071
OTU296	-0.011275126	-0.092157684	0.243704051	-0.102366577	0.363523005	-0.118920295	-0.044481136	0.034167098	0.348789604	0.156003516	0.336615819	0.155628938	0.039424333	0.286261367	-0.172767523	-0.072832477	0.00228854	-0.098459794	-0.104479328	-0.1600023	0.149678405	-0.200052572	-0.08038805	-0.128031741	0.208096142	-0.119731881	-0.017751382	0.381910183	0.021421589	-0.035744268	-0.213057657	-0.085704428	0.094277007	-0.110505434	0.38251148	0.003954426	-0.151804299	-0.145699335	-0.004605009	0.300528188	0.035839556	-0.061826725	-0.124371391	0.001319237	-0.031617339	0.223187691	-0.118236855	0.297952143	0.122758077
OTU297	0.194447046	-0.092515833	-0.12343166	-0.272477554	-0.001930391	-0.399341203	0.290848304	0.009425236	0.105530775	0.303229092	-0.093964859	-0.015681346	-0.102136573	0.260323484	0.041527227	-0.363329442	0.466942671	0.489584925	-0.465914225	0.13992952	0.061711723	0.10788996	-0.153174466	-0.423179477	0.059792832	-0.070458447	-0.372240157	-0.060219982	0.143198863	-0.331910594	0.125498411	0.231444836	0.391389635	-0.347054716	0.081275208	0.147545939	-0.216836295	-0.189255526	-0.343036217	0.263044103	0.201570599	-0.328687252	-0.239514692	-0.250673172	0.223660843	0.144956751	0.087922324	0.009895102	-0.391823357
OTU298	0.095249595	-0.001069519	0.100260397	-0.127979168	0.078580875	-0.284608624	-0.02789456	-0.018809401	0.128274888	0.129079902	0.155185359	0.046268595	-0.005889746	0.167950582	-0.0987588	-0.022234836	0.052173127	0.01853011	-0.180078366	-0.131084223	0.208828869	-0.16687942	-0.17524171	-0.134343708	0.191854572	-0.077536	-0.169724899	0.075804398	-0.000892087	-0.117536985	-0.019266123	-0.031085044	0.037094721	-0.089729499	0.111011443	0.285387351	-0.15312518	-0.069357714	-0.24670396	0.227196333	0.070540592	-0.192002431	-0.168808168	-0.05069453	0.057190501	0.131044793	0.064445485	0.18218126	-0.128863041
OTU299	0.320157388	0.259768189	-0.005525025	0.279200243	0.024145494	0.06333818	-0.14920854	0.599145699	0.183114419	0.41369674	0.025781808	-0.03762373	0.008758225	0.159897155	-0.16351479	-0.157646531	-0.072765059	-0.112355323	-0.071010457	-0.168703024	-0.165565112	-0.244653639	0.324432178	0.01001339	0.405590741	-0.185841609	0.029540731	-0.084610266	-0.058432523	-0.271744827	-0.046984894	-0.17886263	0.109815422	-0.17581672	0.106503364	0.332350888	0.34794516	0.360802385	-0.190214972	0.15827727	0.361406967	0.226782326	0.042700247	0.33585352	-0.235630909	0.1379482	-0.171203496	0.238887109	-0.21696444
OTU300	0.01410089	0.10307959	-0.107305092	-0.164687811	-0.046018877	-0.141411403	0.108957835	0.107055373	0.031278905	0.050894962	-0.076806558	-0.001128663	0.075597394	0.04190509	-0.154304772	-0.323737503	0.134553998	0.20055201	-0.156299235	0.087459031	0.061153142	0.084238974	-0.019223408	-0.087712035	0.155724225	-0.148042091	-0.152701315	-0.081117491	0.069311713	-0.032754216	0.026951543	0.119334303	0.14254828	-0.10655265	-0.109398129	0.204527794	-0.100158538	-0.167740293	-0.091871822	0.065128925	0.291318169	-0.068684131	-0.106963372	-0.13656489	0.249832015	-0.043068254	-0.103326022	-0.161503898	-0.190950984
OTU301	0.211355627	0.249464008	0.331036579	0.413456878	-0.382025185	0.027707271	-0.353277968	0.467343536	0.190224829	-0.185519604	-0.332705751	-0.197824819	0.142397135	-0.258076016	-0.221610521	-0.079096806	-0.287227384	-0.276492767	-0.060440129	-0.402889836	-0.221879954	-0.202355898	0.127042723	0.091480815	0.027953703	-0.145183469	-0.065188069	0.221492233	-0.300281755	0.053796299	-0.170651486	-0.286346797	-0.326025777	-0.221505376	0.170451054	-0.16234177	0.327402515	0.29251419	-0.190740695	-0.272493983	0.188108792	0.190264258	0.393640389	0.155983801	-0.146323632	-0.23706022	0.172222085	-0.069903152	0.203285772
OTU302	0.06376533	-0.034817681	0.343062504	0.227902774	0.040015772	0.126970436	-0.098173932	0.351500366	0.324816613	0.113189909	-0.009730813	-0.002886551	0.072883347	0.088825912	-0.135023863	-0.023297784	-0.159276144	-0.169629611	0.034827538	-0.200167574	-0.089489637	-0.141818839	0.274905739	0.054138019	0.075183387	0.011643132	0.099087377	0.285541783	-0.12400667	-0.05150283	-0.150457133	-0.215771705	0.02900515	-0.029146439	0.395398277	-0.09035051	0.248948142	0.232197278	0.067103674	-0.006494328	0.051653975	0.185703607	0.184878878	0.359008354	-0.275855327	0.151088001	0.072433196	0.346200416	0.219248051
OTU303	0.320686398	0.017035084	0.090968235	-0.130229922	0.429741163	-0.228011204	-0.063440039	-0.027638269	0.493176273	0.305502846	0.439499906	-0.020613289	0.042647675	0.282249439	-0.150213986	-0.160687515	0.181271101	0.057929799	-0.255720118	-0.191240132	0.165653828	-0.197719674	-0.263908261	-0.266494164	0.289208704	-0.226414319	-0.17494599	0.448003483	0.107193376	-0.167546432	-0.208326146	-0.090182935	0.139574657	-0.21813746	0.362274411	0.062635025	-0.164963815	-0.175678717	-0.237766661	0.370275266	0.239521263	-0.164999959	-0.161461183	-0.167582576	0.03621742	0.281240707	0.099958106	0.223519554	0.097000912
OTU304	-0.016870795	-0.074398088	0.364275446	0.216106853	0.09614004	0.200765585	-0.085500711	0.250091591	0.051266254	0.172527662	0.127877309	0.023797202	0.079829468	0.181767252	-0.116807544	0.118876035	-0.204422649	-0.199217986	0.142505565	-0.123592663	-0.193221453	-0.142824285	0.307425023	0.119340874	0.082730805	0.003323558	0.197492956	0.10903998	-0.108386111	-0.017984672	-0.016272785	-0.185427602	0.070731166	0.07581097	0.191213846	-0.084662839	0.22422271	0.391652497	0.161139177	0.036894289	-0.036720143	0.182250261	0.108967693	0.392680943	-0.320991975	0.191305848	0.028824433	0.3297847	0.120661754
OTU305	0.103648028	0.125146833	-0.156755958	-0.299775746	-0.074614949	-0.410749402	0.268025333	-0.047260898	-0.006891906	0.096600048	-0.153102179	-0.054890461	-0.069775007	0.020498287	-0.01029268	-0.470785768	0.306327575	0.379370282	-0.40252183	0.142107987	0.190819554	0.205086375	-0.155605937	-0.360549381	0.030608607	-0.145682907	-0.402564545	-0.015451342	0.002318112	-0.122597074	0.179486927	0.358236198	0.240000986	-0.248652423	-0.145738765	0.104035749	-0.3102245	-0.305890567	-0.305722993	0.061563863	0.193888464	-0.328779254	-0.228901649	-0.334319065	0.31469315	-0.091014236	0.028269138	-0.255099107	-0.260458201
OTU306	-0.042555673	0.007917067	-0.24114772	-0.18891052	0.023531055	-0.237474227	-0.008337646	-0.017912385	-0.220378357	0.168913313	-0.016640791	0.061074283	0.116975118	0.073182352	0.247347971	-0.243255743	0.160731741	0.145423331	-0.213208803	-0.020886008	0.224873292	-0.176197869	-0.049340792	-0.143852732	0.306764583	-0.24259346	-0.233574016	-0.294866803	-0.125951847	-0.222652111	0.177170458	0.103786031	0.054483025	-0.178997347	-0.185161455	0.629453658	-0.222895258	-0.10540263	-0.396321578	0.152182163	0.102728012	-0.154781209	-0.269172068	-0.152803174	0.283455318	-0.004825156	-0.2032562	-0.199687852	-0.261591792
OTU307	0.419831276	0.310428218	0.141634836	0.40013636	-0.062362306	0.094349294	-0.232184135	0.373176602	0.22013521	0.125317693	-0.026866113	-0.014058175	0.026024955	-0.034012667	-0.2473644	0.014956845	-0.046235738	-0.140537388	0.0032677	-0.211901065	-0.090905805	-0.247416973	0.12662543	0.108445255	0.324297461	-0.076211834	0.084491979	0.192735159	-0.001125377	0.014974905	-0.250439883	-0.212029211	-0.068555985	-0.091635246	0.097437919	0.108257966	0.394941554	0.365116604	-0.053487436	0.062171731	0.318767507	0.268406483	0.272533412	0.174702843	-0.175425713	0.033618374	-0.02302176	0.157508399	0.097743496
OTU308	-0.347895874	-0.262094515	0.080029901	-0.266241159	0.1167254	-0.154561062	-0.070261301	-0.196372508	-0.082366084	0.010949834	0.047129468	0.676584769	0.159851155	0.147085931	0.116771401	-0.039154932	0.075318104	-0.02442807	-0.073326926	0.100447686	0.325000616	-0.037259009	-0.13288154	-0.145002752	-0.235108472	0.017481949	-0.006983908	-0.060505845	-0.04873621	-0.095404027	-0.062372163	-0.02564052	0.076376122	-0.042246811	0.094217863	0.106756368	-0.258536024	-0.255976408	-0.02679054	0.060755563	-0.148275381	-0.198048252	-0.274452303	-0.128725038	0.092919983	0.175018277	-0.142581138	0.088227901	-0.087899324
OTU309	0.231066972	-0.206384255	-0.227722057	-0.26413498	0.035612838	-0.308515899	0.34332208	0.021047011	-0.112611614	0.300101037	-0.056681206	0.046245595	-0.111951173	0.263993691	0.040778071	-0.380614259	0.503901033	0.557363825	-0.332143884	0.226112028	0.019154407	0.283691893	-0.008938942	-0.379301281	0.004072714	0.053319862	-0.233242153	-0.0742798	0.129480766	-0.272585985	0.210737902	0.358213197	0.472889918	-0.225724307	0.000422222	0.055705332	-0.113301626	-0.239583693	-0.129769914	0.120182032	0.106582222	-0.256968711	-0.262597238	-0.152560027	0.049813943	0.115506379	-0.175682003	0.033845092	-0.251198896
OTU310	0.098571511	-0.180679662	-0.178083902	-0.112890904	0.070070726	-0.141424546	0.25445181	0.307149018	-0.094444581	0.486092149	-0.0922234	0.144759605	-0.087958468	0.384197081	0.12291908	-0.284160349	0.272004403	0.277639502	-0.263316822	0.182654411	-0.097884784	0.134294422	0.218765043	-0.281937291	0.154768066	0.114724365	-0.149165825	-0.355597723	0.10955256	-0.495088593	0.305381273	0.186679481	0.479172314	-0.176930596	-0.055951765	0.393446528	0.021628593	0.001312666	-0.228632215	0.206144393	0.162851064	-0.137169472	-0.234362601	0.117224837	-0.083585106	0.263448253	-0.263398967	0.198330828	-0.47381322
OTU311	0.286711517	0.238275956	0.020590289	0.179565785	-0.257701438	-0.1763293	-0.227235762	0.325858203	0.229230226	0.026859541	-0.145456188	-0.144168166	0.104025892	-0.105915211	0.017843384	-0.220087747	0.087426173	-0.029521017	-0.161710901	-0.275263889	0.088365904	-0.31167024	-0.066334804	-0.011304698	0.322690719	-0.168670166	-0.215696132	0.066732382	-0.087215883	-0.142084986	-0.208276859	-0.194397759	-0.163695508	-0.230932256	0.02996131	0.456461059	0.164296804	0.065151926	-0.362152838	0.032047775	0.516041959	0.097605494	0.175300853	-0.056332914	0.062326162	-0.138575782	0.032087204	-0.098173932	-0.065171641
OTU312	0.334125204	0.390509048	0.157988122	0.430165028	-0.323535162	0.099337096	-0.37148443	0.370649844	0.273814863	-0.117605987	-0.283652464	-0.143005003	0.13737319	-0.255256824	-0.287066381	-0.058394784	-0.29249119	-0.322799149	-0.038073881	-0.404999302	-0.12847532	-0.301957499	-0.005068303	0.132322959	0.23242071	-0.080365049	0.050898248	0.230537963	-0.196691228	0.112818617	-0.203059054	-0.260517345	-0.24359562	-0.180571231	0.198419544	-0.055012034	0.394494689	0.187983933	-0.11019	-0.197989108	0.233179724	0.359376361	0.458807101	-0.025449945	-0.172458661	-0.193520458	0.127561875	-0.139899948	0.17583972
OTU313	-0.116699114	0.272562984	0.08092363	0.169833329	-0.255250253	-0.062135587	-0.260468058	-0.073491215	-0.05120711	-0.469929438	-0.207084124	-0.068992993	0.169356892	-0.361439825	0.00024479	0.012213224	-0.28442462	-0.317098335	0.012898297	-0.270328659	0.088848912	-0.169146603	-0.263812974	0.097759925	-0.124808398	-0.121654058	-0.089151203	0.0620403	-0.229700091	0.285640356	-0.201836746	-0.1403961	-0.472666486	-0.036375137	-0.085043988	-0.11412964	0.029074152	-0.094898018	-0.096284614	-0.249500152	0.017524664	0.047783336	0.238716249	-0.242813606	0.152290594	-0.318626219	0.02840714	-0.356810173	0.141937127
OTU314	0.277848376	0.470664195	-0.038528992	0.310522118	-0.210657574	0.007171203	-0.238085576	0.19704461	0.152533866	-0.15415211	-0.141335947	-0.129172009	-0.127417406	-0.333031316	-0.258894386	0.01859257	-0.081393563	-0.204289743	-0.0163648	-0.199205007	0.041389258	-0.185084391	-0.084542978	0.129567945	0.297778241	-0.281613874	-0.072191751	0.176345874	-0.056745325	0.213202406	-0.025395751	-0.058743076	-0.161237883	-0.041096824	-0.07694791	0.017082742	0.262656598	0.210016848	-0.140246712	0.02240241	0.229961499	0.185680759	0.292686934	-0.12756198	-0.103822259	-0.338991711	0.146474898	-0.331373643	0.072520329
OTU315	0.260037622	0.017370233	0.186659767	0.067678684	0.286412512	-0.047490903	0.000915087	0.368139514	0.417021941	0.509568989	0.217736596	-0.00433229	0.081239065	0.340098737	-0.192222578	-0.170682841	0.002012535	-0.047251041	-0.186288474	-0.201248593	-0.062260447	-0.159752581	0.170434625	-0.199467705	0.348477455	-0.023816917	-0.035566837	0.241367867	0.091106237	-0.288544978	-0.072738773	0.007361772	0.349262755	-0.204603366	0.37153043	0.069696148	0.125846702	0.1730731	-0.135493728	0.274366873	0.103053303	0.088132614	-0.014600327	0.248958	-0.336076953	0.254961105	-0.047218183	0.476362979	-0.05165069
OTU316	0.112131891	-0.049413079	-0.013473307	0.051663833	0.018487395	-0.043124112	-0.074519661	0.065227499	-0.054962748	0.229026508	-0.026606537	0.010562113	-0.077825148	0.10970042	0.157209394	-0.026581916	0.171413785	0.20659783	-0.094168577	0.043107683	0.068105835	-0.029659019	0.253173645	-0.069646862	0.046515028	-0.112348752	-0.055380041	-0.074674093	-0.016837938	-0.103513311	0.027496981	0.007549061	0.133012971	-0.035343404	-0.033253653	0.113364055	-0.008327789	0.147276506	-0.103887889	-0.014048317	0.004956587	0.001683958	0.014583898	0.177006169	-0.026287817	0.078955453	-0.084363834	0.057282502	-0.070951313
OTU317	-0.420222282	-0.07451309	0.015014334	-0.079103313	-0.007253341	0.143169291	-0.137856198	-0.195744926	-0.224768148	-0.176467302	0.022068886	0.64800184	0.189419815	-0.034406959	0.080039758	0.171361354	-0.14024824	-0.173299818	0.235706482	0.089765642	0.239419404	-0.011373699	-0.083594963	0.142219703	-0.296056252	0.063804759	0.221439661	-0.210356753	-0.057906799	0.143152862	-0.200371292	-0.192666157	-0.089933217	0.16581483	-0.155783369	0.018043816	-0.067787115	-0.097474063	0.193957466	-0.028163993	-0.117030977	0.026606537	-0.073589788	-0.065726936	0.063775187	0.066607523	-0.188690374	-0.001049804	-0.037354297
OTU318	0.290884448	0.033440942	0.021385446	0.231533552	-0.078649876	0.044007984	-0.04922579	0.380931023	-0.048029769	0.271840114	-0.073947937	-0.08145264	-0.11004214	0.188966378	-0.150890855	-0.138446108	-0.018861973	-4.11E-05	-0.033549373	-0.110673008	-0.23795395	-0.085895003	0.202516901	0.018365821	0.127161011	0.022818042	0.006234752	-0.069203282	0.017363661	-0.266306875	-0.064005192	-0.10808382	0.17760418	-0.079767039	0.041569942	0.080825057	0.248412562	0.210297609	-0.056766636	-0.069591004	0.158924567	0.141753124	0.111855886	0.268068048	-0.265925725	0.132723823	-0.085599284	0.205661385	-0.034150669
OTU319	0.458350378	0.313759991	0.148456098	0.385997684	-0.263993691	-0.046975036	-0.227327764	0.520402178	0.419091977	0.119751596	-0.246089521	-0.086847877	0.142505565	-0.02457593	-0.306219145	-0.255979904	-0.090882805	-0.15695639	-0.243142184	-0.271652825	-0.058876102	-0.23446446	-0.003983998	-0.086493014	0.234471032	-0.146310489	-0.139219793	0.307477595	-0.020179567	-0.170927491	-0.238285813	-0.199135842	-0.051052679	-0.342776641	0.321195692	0.075488964	0.34970962	0.196372508	-0.247453116	-0.015983637	0.481032061	0.188821804	0.305604705	0.084886271	-0.183653285	-0.024989937	0.166928707	0.090015361	-0.026461963
OTU320	-0.190474548	0.096682192	-0.023790631	0.162253054	-0.054726172	0.432156206	-0.029994168	-0.081669501	-0.187793358	-0.241538727	-0.045089003	-0.062779599	-0.022512465	-0.248041269	-0.006652045	0.340490024	-0.246464099	-0.119459162	0.378601411	0.19565621	-0.204931943	0.150135127	0.350320773	0.396311721	-0.116446109	0.023570484	0.368842669	-0.16270649	0.013594881	0.345973697	-0.034311672	-0.076402408	-0.141621693	0.337033112	-0.178750914	-0.309997782	0.175655717	0.248133271	0.414682471	-0.262679383	-0.149264398	0.242659175	0.15634195	0.243227614	-0.10152542	-0.166892563	-0.012339716	-0.026678824	0.126720718
OTU321	-0.212137641	0.116879831	0.055173037	0.256180126	0.113735348	0.570161906	-0.290220722	-0.169041458	-0.093514708	-0.384972523	0.230669394	0.01116341	-0.025134511	-0.309113909	-0.105202198	0.639401858	-0.328496677	-0.302315648	0.667746043	0.010798689	0.019726131	-0.064432342	0.110893155	0.623319122	-0.108307253	-0.028137707	0.58961039	-0.019515842	-0.079247887	0.571187067	-0.153802049	-0.290000575	-0.388485013	0.583002703	-0.241910019	-0.264440556	0.257882156	0.296358543	0.587178918	-0.112828474	-0.261043068	0.440426493	0.278076509	0.189689248	-0.14756894	-0.238042666	0.057062356	-0.077828433	0.417508235
OTU322	0.231523695	0.22954566	0.197726246	0.253577795	0.127276013	-0.011265269	-0.147720085	0.261230357	0.409612525	0.128564036	0.161099748	-0.135030434	0.113564487	0.028512285	-0.243970198	-0.033974908	-0.20826043	-0.193024306	-0.087613462	-0.324290889	0.02766127	-0.281280137	0.051535688	-0.032428925	0.326354354	-0.211385199	0.017511521	0.454157733	-0.012234571	0.051391114	-0.073468214	-0.050195093	0.009359521	-0.136814609	0.219409054	0.002344398	0.211464058	0.24440392	-0.133167402	0.176089439	0.156479953	0.18595004	0.197512671	0.120136031	-0.230199528	0.019732702	0.06895685	0.155172216	0.161664901
OTU323	0.107308378	-0.11385035	2.79E-05	0.156483238	-0.078594018	-0.006885335	-0.090889376	0.38187404	0.083401102	0.204603366	-0.144431028	0.059168535	0.233840164	0.195206059	-0.018625397	-0.099376606	-0.048476634	0.0032447	-0.168118156	-0.134346994	-0.109036694	-0.236725071	0.251228468	-0.091763392	0.032254779	-0.126756861	-0.080062758	-0.082717662	-0.182407978	-0.272004403	0.042512958	-0.054253021	0.06642352	-0.231142545	0.248327131	0.195087771	0.167549718	0.146632495	-0.201541027	0.00369485	0.111905173	0.081791074	0.050917962	0.198613404	-0.195758069	0.143041146	-0.075945686	0.215587701	-0.122636503
OTU324	0.081876504	0.055748047	-0.146280917	-0.240513566	-0.045999162	-0.333589624	0.281993149	0.109335699	0.000510938	0.195662781	-0.174886846	-0.020156567	-0.167888152	0.054249735	0.005344308	-0.483465572	0.273519144	0.275231031	-0.395421277	0.055987908	-0.010197393	0.228303638	-0.034870253	-0.308065748	0.099849676	-0.005709028	-0.342842357	-0.029123438	-0.075640109	-0.202664761	0.286116793	0.382863057	0.368389233	-0.343683514	-0.057072213	0.065270214	-0.246289953	-0.247433402	-0.2579413	0.132263815	0.176197869	-0.243267043	-0.186745197	-0.227817344	0.104163894	-0.057502649	-0.032070776	-0.154058339	-0.275362462
OTU325	0.314512433	0.415030763	-0.039637908	0.22220196	-0.041060647	0.03883618	-0.176822166	0.255414541	0.232522569	0.099501384	-0.041901805	-0.100901123	-0.024457642	-0.113840492	-0.215416841	-0.031525363	-0.015579487	-0.060502559	-0.062681025	-0.149188825	-0.055803905	-0.144509886	0.020780864	0.064162909	0.421313159	-0.251488044	-0.019068977	0.004802155	-0.016184069	-0.003770423	-0.167704149	-0.144076164	0.002889836	-0.063640471	0.050763531	0.107094803	0.200992303	0.185411173	-0.163544362	0.136374315	0.236074488	0.213438807	0.183272136	-0.017071227	0.028844148	-0.127795165	0.042453814	-0.117224837	-0.107955675
OTU326	-0.186896342	0.179831933	0.174801416	0.269829222	-0.24302061	0.263559969	-0.425479517	-0.217141871	-0.085359422	-0.580351085	-0.087449173	-0.086624444	0.053658296	-0.468174836	-0.032274493	0.521122191	-0.389053451	-0.408975086	0.350941784	-0.205023945	0.07140475	-0.261253358	-0.175734575	0.384131365	-0.19927713	-0.083598249	0.256186698	0.089502781	-0.21443111	0.446061592	-0.216096996	-0.303087804	-0.61594585	0.208828869	-0.059434683	-0.251284326	0.134389709	0.117106549	0.179835219	-0.337394547	-0.178773914	0.205267092	0.31627032	-0.084781127	-0.026813541	-0.341107469	0.114944512	-0.239938556	0.338610283
OTU327	0.444845856	0.126530143	0.058862959	0.015461199	0.094083146	-0.048118485	-0.019144549	0.153930194	0.242278026	0.19288959	0.018208104	-0.234283743	-0.029530874	0.063410467	-0.250462883	-0.185375182	0.190487691	0.201498312	-0.157675974	-0.124561966	-0.018053673	-0.006054035	0.117865563	-0.090120506	0.233679161	-0.109522988	-0.072502197	0.186649909	-0.027161832	0.016308928	-0.033956809	0.027418123	0.152379309	-0.16945218	0.122994652	-0.058087517	0.082569802	0.015645202	-0.092706408	0.05614234	0.175363283	0.141023682	0.09052137	0.034922825	-0.020080994	0.034347815	0.056004337	0.01985099	0.024191495
OTU328	0.022091887	0.2701808	0.214766258	0.527949596	-0.248987572	0.361853832	-0.46089028	0.113561202	0.161779903	-0.304664974	-0.180722377	-0.193251025	0.056030623	-0.397442027	-0.252904212	0.318419477	-0.399219629	-0.413282732	0.351736941	-0.321192407	-0.110216286	-0.260918209	0.092101826	0.420057994	0.082809663	-0.242462029	0.236406351	0.247167254	-0.208625151	0.433201081	-0.268094335	-0.334411066	-0.415191766	0.132894683	-0.058399665	-0.246694103	0.440377207	0.390413761	0.21439168	-0.260589632	-0.071693898	0.435954558	0.529789628	0.197115092	-0.252164913	-0.329166975	0.25643313	-0.160580596	0.288505549
OTU329	0.337887413	0.612998513	0.079415461	0.412195142	-0.309547631	-0.066499092	-0.33517008	0.462802599	0.217417876	-0.10471919	-0.268068048	-0.217473734	0.110170285	-0.313467557	-0.268344053	-0.199752088	-0.379222422	-0.298067145	-0.11951502	-0.459589114	-0.233482015	-0.328039955	0.045039717	0.03174877	0.240868429	-0.104903193	-0.121128334	0.172468518	-0.258933603	0.064153051	-0.106089357	-0.141897697	-0.246483813	-0.275500464	0.060348128	-0.013065872	0.292596335	0.247144254	-0.326252495	-0.144401456	0.22973952	0.243805909	0.378308978	-0.005850317	-0.102373149	-0.319891241	0.073185638	-0.214118961	-0.013966173
OTU330	-0.573868257	-0.182020257	0.057075499	-0.218801186	0.239767696	0.186564479	-0.021303301	-0.343489654	-0.326880078	-0.049728513	0.326935936	0.363329144	0.041155935	0.082622374	0.179920649	0.423283327	-0.084942129	-0.111031157	0.392493654	0.319388518	0.276298907	0.069331428	0.04015706	0.252756352	-0.070244872	-0.064856206	0.267696756	-0.302180931	-0.000622654	0.174485982	-0.006980622	-0.065743365	-0.061889154	0.482645375	-0.27258927	0.171377642	-0.230081241	-0.020327427	0.251064179	0.110834011	-0.24189359	-0.100812407	-0.301898355	0.096287899	0.175810148	0.013785456	-0.316421466	0.010019961	-0.015816062
OTU331	-0.068076263	-0.145219613	-0.313306554	-0.247906553	-0.173447678	-0.261112069	0.384262796	-0.000934802	-0.378239976	0.176398301	-0.191118559	0.06710696	-0.044556708	0.089788643	0.185453888	-0.233403348	0.266766883	0.39192193	-0.290746445	0.385810395	0.025847524	0.33297847	0.052058125	-0.238085381	-0.100638261	0.068082834	-0.281947148	-0.389316313	0.094382152	-0.358200054	0.368277516	0.364893171	0.322454143	-0.114895225	-0.13017735	0.380326441	-0.246289953	-0.162348341	-0.251790335	-0.052304558	0.07036316	-0.30196407	-0.302276218	-0.070346731	0.298093431	0.038428744	-0.224699147	-0.017133657	-0.500786121
OTU332	-0.065217641	-0.26709546	-0.231986988	-0.384607802	-0.052573991	-0.302486508	0.44435299	-0.418300106	-0.223108833	-0.078715592	-0.097907785	-0.086102007	-0.164500522	0.025689807	0.150999285	-0.210151565	0.320837543	0.426586822	-0.268146907	0.265909296	-0.040728784	0.484284975	-0.245205648	-0.309242055	-0.381673608	0.153384756	-0.311210232	0.04758619	0.207892424	-0.013907029	0.249749871	0.456382201	0.222024528	-0.173805827	-0.09181925	-0.352564956	-0.411807421	-0.368642237	-0.086969451	-0.054532311	-0.227938918	-0.410854547	-0.289008272	-0.409747242	0.242258311	-0.049238933	-0.053576152	-0.195551065	-0.094139005
OTU333	0.126247566	0.103434453	-0.093494993	0.051460115	-0.100572546	-0.175540715	-0.003566705	0.344058092	-0.125271692	0.165167533	-0.13411699	-0.116423109	-0.019666987	0.058659241	-0.074391516	-0.192349238	0.02889672	0.09584432	-0.192860018	-0.10659208	-0.061912155	-0.159134856	0.056181769	-0.120080173	0.320830972	-0.142702712	-0.127588161	-0.238417244	-0.121052761	-0.28503906	0.201153306	0.020143424	0.066160658	-0.281612	-0.018004387	0.437377297	0.107344521	0.09707977	-0.337634409	0.111159302	0.236978076	-0.031962345	-0.053201574	0.096028323	-0.008189786	-0.018799543	-0.138243919	-0.004112143	-0.266671595
OTU334	-0.028315138	-0.246894535	-0.281418139	-0.350649351	-0.083243385	-0.269658362	0.664949851	-0.024359069	-0.243171756	0.275257317	-0.238049237	0.012809581	-0.264861135	0.225770308	0.141089398	-0.372352179	0.383181777	0.529405193	-0.328319246	0.416164354	-0.137678767	0.550411132	0.112775902	-0.398013751	-0.138700642	0.218893188	-0.316529896	-0.278809236	0.203390916	-0.361170392	0.601182878	0.623138405	0.58373543	-0.193628889	-0.143806731	0.042443957	-0.304480971	-0.213741098	-0.132812539	-0.031384049	-0.111576595	-0.360401521	-0.359678652	-0.116442823	0.110860297	0.112473611	-0.090876233	0.074526233	-0.45446331
OTU335	0.320827686	0.369887544	0.014307893	0.185243599	0.051578403	-0.1420587	-0.132336102	0.074762808	0.33732226	0.008045212	0.121805203	-0.174801416	-0.060351413	-0.129937488	-0.281993149	-0.010599908	-0.02710926	-0.067067531	-0.109240412	-0.202346041	0.079270887	-0.134770858	-0.194522618	-0.045453724	0.263826117	-0.273975866	-0.08622358	0.348733746	0.085076846	0.101922998	-0.18807922	0.021033868	-0.058439094	-0.126093135	0.068457412	-0.027822273	0.052725137	0.079320174	-0.209400593	0.062096158	0.195524779	0.043038682	0.162249768	-0.15781069	-0.037939164	-0.082536944	0.171702933	-0.085757001	0.040028915
OTU336	-0.045351865	-0.209909888	-0.11885458	-0.210031461	0.068805704	-0.132980113	0.232469997	-0.088559764	-0.150680565	0.1061025	-0.094664728	0.120799757	0.036269992	0.116580826	0.179690645	-0.180587809	0.192577442	0.292326901	-0.177896613	0.208165143	0.098512367	0.197916821	0.017738239	-0.204301075	-0.104591045	0.027519982	-0.08679859	-0.166662559	0.036822002	-0.140796964	0.249027001	0.329676269	0.227899488	-0.012451432	-0.073629217	0.086157865	-0.227196333	-0.162601346	0.013029728	-0.026287817	-0.009589525	-0.185621463	-0.227262049	-0.037870163	0.12741073	0.042979538	-0.144493457	0.028183708	-0.170782917
OTU337	-0.186584194	0.166327411	0.345967126	0.225934597	-0.091641818	0.167447859	-0.3265285	-0.259327895	-0.07519653	-0.444155844	-0.049245505	-0.116294964	0.011074694	-0.385609962	-0.101821139	0.430584317	-0.427621841	-0.394974412	0.310615507	-0.125107404	0.086440441	-0.112802188	-0.0685757	0.329390407	-0.13075236	-0.111694883	0.183318137	0.159305716	-0.152763745	0.507834101	-0.259078177	-0.227948775	-0.43283636	0.251179181	-0.085569712	-0.325040045	0.095190452	0.14742108	0.209078587	-0.260172339	-0.242008592	0.140386242	0.306915728	-0.013502879	-0.00605732	-0.295067235	0.01518848	-0.242757748	0.294686086
OTU338	0.020393143	0.161783188	0.228530356	0.238032808	-0.185348744	0.156420809	-0.289461708	0.137343618	0.151807585	-0.301149199	-0.102363291	-0.282518873	0.234871896	-0.200847729	-0.169777471	0.01029926	-0.36177826	-0.306761297	0.144371884	-0.357089463	-0.066637095	-0.158103124	0.023698629	0.183850432	-0.054594741	-0.039910627	0.059306538	0.300117466	-0.291094737	0.30896605	-0.226591751	-0.20953531	-0.34864503	-0.014386752	0.132204671	-0.293108915	0.20230004	0.138020487	0.102642582	-0.22262911	0.089897073	0.22496858	0.349634047	0.075249103	-0.036233848	-0.203703065	0.282653589	0.010568685	0.339234579
OTU339	0.086521014	-0.106505094	0.251394606	0.096562341	0.11047431	-0.010585123	-0.116843784	0.065610345	0.286048027	0.019340069	0.088793127	-0.137471876	0.044875465	0.071585526	-0.106526452	-0.034844024	-0.056017526	-0.137529377	-0.015375782	-0.288929651	-0.040196522	-0.102190872	-0.006387546	0.02710764	0.176989886	-0.000532295	0.040894749	0.457880889	-0.212077028	0.095032813	-0.182994638	-0.117147718	-0.022206907	-0.085490923	0.322621982	-0.143358341	0.099097316	0.070479863	0.012489229	0.077849855	0.036623242	0.175330569	0.137043082	-0.007726499	-0.154239183	0.028716026	0.179079638	0.082423653	0.370957368
OTU340	0.029682019	0.005206305	-0.080167903	-0.077838291	0.024441213	-0.103036875	0.23331444	0.12138791	-0.202579331	0.199056983	-0.050921248	0.014367037	0.016992369	0.167871723	-0.075291818	-0.079108307	0.195511636	0.323702736	-0.12398367	0.274314301	-0.067885688	0.208769725	0.165059103	-0.135099436	0.00660933	-0.030122313	-0.097503635	-0.358121196	0.146474778	-0.182844986	0.206729261	0.144151737	0.242356884	-0.05071753	-0.110232715	0.139926234	-0.028022705	0.061915441	-0.067333678	0.090889376	0.040373921	-0.080949917	-0.13933151	0.090843375	0.094411724	0.149205254	-0.127594733	0.078199726	-0.38604697
OTU341	0.156295949	0.312238678	0.090945234	0.046922464	-0.12881704	-0.043071539	-0.337907128	0.003481275	0.144427742	-0.199257416	0.043948841	-0.098216647	0.174091689	-0.27276013	-0.096307614	0.075677958	-0.039835054	-0.146497778	0.026465249	-0.169373321	0.245836516	-0.260658633	-0.204682225	0.151981731	0.256035552	-0.333044185	-0.034866967	0.081975077	-0.045236863	0.19567921	-0.216527432	-0.237750232	-0.279430247	0.095052449	-0.146632495	0.222083672	0.058274806	-0.035806698	-0.130985649	0.011258697	0.300567617	0.072857061	0.140478244	-0.129763342	0.186636766	-0.2318227	0.063752187	-0.356146447	0.132503676
OTU342	-0.085829288	0.052130412	-0.170842061	0.059697545	0.08856305	0.195514922	-0.055866335	-0.042066093	-0.051147967	-0.039844912	0.009188661	0.099458669	-0.0310489	-0.008952085	-0.068937135	0.170727199	-0.128426033	-0.173910972	0.15559608	-0.097970214	0.001125377	-0.216064138	-0.063196892	0.107193376	0.02097801	-0.069821008	0.282584588	-0.111606167	-0.140008379	0.030079598	-0.010499684	-0.115539236	-0.05982569	0.020751292	0.086575158	-0.009983818	0.117513985	0.01288844	0.080739627	0.10831711	-0.099488241	0.0710236	0.045825016	0.057022926	-0.104771762	0.023738058	0.164881671	0.028282281	0.002748548
OTU343	0.051910266	-0.273555287	-0.111491165	-0.192886304	-0.098683227	-0.173411535	0.614848403	-0.024943937	-0.165348251	0.085178705	-0.201629743	0.008577507	-0.213307376	0.17022105	0.03617799	-0.237388992	0.295727675	0.413029728	-0.234753608	0.476418837	-0.251392757	0.625011295	0.103372023	-0.272056975	-0.363677436	0.406648759	-0.188923663	-0.067392822	0.376334229	-0.221203085	0.307444737	0.376495232	0.336891824	-0.070070726	0.011817278	-0.200460008	-0.157169965	-0.147276506	0.106414648	-0.166462127	-0.041247936	-0.277504785	-0.166232123	-0.055892621	-0.010019961	0.193044021	0.003323558	0.102790442	-0.212594363
OTU344	0.372473447	0.559361575	0.176286585	0.50701923	-0.306942014	0.0342591	-0.391708355	0.526024134	0.284069757	-0.102744441	-0.237940807	-0.254159376	0.165374537	-0.266868742	-0.220582074	-0.127903701	-0.3126724	-0.364301732	-0.080946631	-0.50482762	-0.156844673	-0.376370372	0.137741196	0.116051817	0.320962403	-0.167907867	-0.062513451	0.188450512	-0.187602783	0.040515209	-0.243046896	-0.321031404	-0.314650435	-0.267470038	0.161651757	-0.003458275	0.455511471	0.308782047	-0.309041623	-0.160974888	0.333487765	0.306560865	0.472127619	0.100480544	-0.097237487	-0.2179436	0.051101966	-0.114977369	0.122225782
OTU345	-0.175760862	-0.045388009	0.248271273	0.243033753	0.050112948	0.510406861	-0.299066019	-0.155389076	0.031377478	-0.290421154	0.189455958	-0.051253111	0.029747735	-0.176516589	-0.098656941	0.552780628	-0.398657762	-0.363776009	0.614128819	-0.133558409	-0.100674405	-0.144253596	0.083230242	0.571706219	-0.110643436	-0.016368072	0.508185679	0.123862096	-0.169468609	0.452987999	-0.258519596	-0.31437443	-0.384686661	0.562496201	-0.013217017	-0.257773725	0.216297428	0.275996616	0.54810452	-0.18343971	-0.306265145	0.422160888	0.289415708	0.308437041	-0.133009685	-0.110728866	0.064905493	0.132799395	0.508034533
OTU346	-0.036141847	0.141992985	-0.199776568	-0.098466366	-0.383884932	-0.287707106	0.030250458	-0.161231179	-0.296647691	-0.247909838	-0.32454718	-0.155152501	-0.040387064	-0.268439341	0.265117425	-0.189421613	0.158441558	0.237188365	-0.217575593	-0.039470334	0.149583118	0.106431077	-0.184110008	-0.094001002	-0.005419881	-0.003040982	-0.279771967	-0.154314629	-0.156374808	0.014468896	0.148817533	0.183219563	-0.092144541	-0.141266829	-0.291469315	0.147795658	-0.141615121	-0.170651486	-0.292060754	-0.219418911	-0.034903111	-0.198902552	-0.015050478	-0.28765782	0.403576563	-0.340752606	-0.074394802	-0.444021128	-0.165827973
OTU347	0.237531923	0.243581034	0.22644572	0.418574812	-0.292696791	0.121223721	-0.326551769	0.344388595	0.308493152	-0.187621009	-0.30735956	-0.226660938	0.126540104	-0.223950175	-0.163380208	-0.080516327	-0.223151731	-0.216289391	-0.035678582	-0.391738249	-0.1395912	-0.209422123	0.069395557	0.070026426	0.008094505	-0.066885225	0.010905486	0.259416824	-0.362368353	0.142318393	-0.191770942	-0.182751491	-0.271472331	-0.208901327	0.185598615	-0.132462713	0.408807847	0.235294311	-0.095064027	-0.238458512	0.216263105	0.235716533	0.450647257	0.087288242	-0.267003678	-0.176313016	0.353623265	0.004632942	0.106896101
OTU348	0.019032833	-0.031085044	-0.055212466	0.032396067	-0.176109153	0.047188612	0.101821139	-0.145518618	-0.046646459	-0.078801022	-0.13100865	-0.249105859	-0.038468173	-0.151311434	0.012382431	-0.08481734	-0.085188562	0.021543163	0.048979357	0.030802468	-0.037955593	0.084524836	-0.081350781	0.090393225	-0.054417309	0.012287144	0.031863772	0.161060319	0.033723519	0.129806057	0.006895192	0.143215292	0.011580703	0.036095846	-0.1077421	-0.137964629	-0.012780009	-0.012566434	0.137264759	-0.150118699	-0.016690078	0.022486179	0.105064196	-0.086864306	0.073195495	-0.148367382	0.117030977	-0.124989116	0.096425902
OTU349	0.550936856	0.225553447	0.075889828	0.204494936	-0.147279792	-0.167832294	-0.094776444	0.357467327	0.553762619	0.068950278	-0.068884563	-0.207540846	0.146290774	0.065684221	-0.315968029	-0.310748836	0.023314194	-0.033611802	-0.339954163	-0.331986167	-0.046455884	-0.234250885	-0.222086958	-0.228356211	0.305082268	-0.148948964	-0.242370027	0.45314243	0.065703936	-0.174265835	-0.23942269	-0.104903193	-0.020350428	-0.3428785	0.318642648	0.083805252	0.184110008	-0.055130322	-0.244387491	0.08888177	0.520612468	0.019660415	0.242981181	-0.111842743	-0.10593164	0.046787747	0.18454373	0.087695606	0.013460164
OTU350	0.344547672	0.211086194	0.214831974	0.413174302	-0.183794574	0.064047907	-0.25883503	0.555504078	0.213074086	0.135993166	-0.231921273	-0.134422567	0.012135998	-0.01818839	-0.187008058	-0.123761982	-0.05907982	-0.077190994	-0.137136614	-0.230238958	-0.14554819	-0.205467524	0.186551336	-0.031568052	0.26962879	-0.107383951	-0.000616082	0.108984122	-0.112161463	-0.122853364	-0.203059054	-0.259722188	-0.043722122	-0.264447128	0.231507266	0.115920386	0.431627196	0.343979234	-0.189682677	-0.04386341	0.294331222	0.286323796	0.307914603	0.182726698	-0.283550605	-0.054657171	-0.001007089	0.091185096	0.01697594
OTU351	-0.063238016	-0.044216667	0.049855056	0.018406909	0.053027472	-0.008639944	-0.207041579	0.172292871	0.114165877	0.182296411	0.192988322	0.140218783	0.21668697	0.202109632	0.06065704	0.09438395	-0.128795788	-0.116447848	0.05512051	-0.123671623	0.053934345	-0.333251463	0.049004041	0.062396857	0.202553211	-0.159820071	0.001665888	-0.014224118	-0.012384084	-0.17520571	-0.128059775	-0.170815915	-0.08552871	0.069574632	0.098155941	0.392078326	0.014110759	0.088885129	-0.115194325	0.124719785	0.154091323	0.086130007	-0.111128179	0.174336623	-0.01200622	0.132047062	-0.128726787	0.2050734	-0.002955554
OTU352	-0.295734247	-0.304129394	0.147066217	-0.297561136	0.354940569	0.065927368	0.012191856	-0.493843285	-0.061120284	-0.103664457	0.287273384	0.286622802	-0.038179025	0.142130987	0.060223268	0.291858919	0.094037146	-0.037354297	0.209870458	0.162640775	0.324941472	0.094500439	-0.139338081	0.091641818	-0.143629299	-0.008866655	0.176546161	0.088188472	-0.052350559	0.266464592	-0.11197746	-0.036453995	0.016989083	0.328141814	0.022578181	-0.17445641	-0.297593994	-0.243648192	0.309899209	0.132832253	-0.36511989	-0.143882304	-0.204061214	-0.088149043	0.031761913	0.142508851	-0.123211513	0.036999433	0.279262673
OTU353	-0.003681707	0.005367308	-0.324031313	-0.161724044	-0.033020364	-0.201054733	0.188246794	0.105162769	-0.27518503	0.33659939	-0.168620879	0.012812867	-0.077447284	0.110140713	0.154580777	-0.355432083	0.220703648	0.293999359	-0.245172791	0.216297428	0.046968465	0.185499889	0.093330705	-0.232976006	0.185821895	-0.057410648	-0.222655396	-0.456277056	-0.019233265	-0.324846185	0.353892407	0.306942014	0.376330943	-0.213990816	-0.225402302	0.397083878	-0.126589287	-0.046922464	-0.303968391	0.108149535	0.148150521	-0.173444392	-0.255315968	-0.125685699	0.160597025	0.010723116	-0.220279783	-0.099399525	-0.473964366
OTU354	-0.140695105	-0.198146825	-0.052363702	-0.159236715	0.082372656	-0.002975266	0.296486689	-0.064205624	-0.216159426	0.12127948	-0.072916205	0.061468576	-0.013877457	0.131481801	0.108563543	-0.120098343	0.096606619	0.162147909	-0.054949604	0.3330639	-0.043975127	0.351631796	0.318731364	-0.062759884	-0.139150792	0.231329834	0.05054667	-0.256761708	0.132999827	-0.126109564	0.156476667	0.213465093	0.272096405	0.007867781	-0.062671168	-0.045779015	-0.08213608	-0.028637144	0.008459219	-0.038428744	-0.086430584	-0.108547114	-0.162995638	0.084399977	0.048259773	0.204649367	-0.194982626	0.057972515	-0.203338344
OTU355	0.571206782	0.509486845	0.09729006	0.224018992	-0.104683046	-0.249598725	-0.35364926	0.147989518	0.320660112	-0.021109441	-0.006123036	-0.237973665	0.042171238	-0.191502994	-0.191798714	-0.151227771	0.010910405	-0.051594831	-0.265084568	-0.456129197	0.067051102	-0.297584136	-0.25166219	-0.16029802	0.25430395	-0.334910504	-0.287877966	0.366381626	-0.118434001	0.088858769	-0.254044374	-0.086893878	-0.157143679	-0.273068993	0.008018926	-0.017909099	0.08996936	0.017734953	-0.461491576	0.04960694	0.259551328	0.033578945	0.232571856	-0.309741492	0.000277648	-0.222185531	0.127312157	-0.228934506	0.052803995
OTU356	0.073524072	0.345543261	0.204399648	0.485556569	-0.348441312	0.07168404	-0.508182393	0.125675842	0.141345688	-0.312688829	-0.259870048	-0.130068919	0.002998267	-0.359287645	-0.13626917	0.157828892	-0.459378825	-0.46838184	0.086082292	-0.505662206	-0.056835637	-0.367380501	-0.090603514	0.206518971	0.076612698	-0.174485982	0.030197886	0.280810271	-0.395302989	0.253922801	-0.237631944	-0.302578509	-0.403208556	-0.069285427	0.001470383	-0.050490812	0.313930851	0.196323221	-0.138013915	-0.274123726	-0.00586346	0.234454603	0.4432884	-0.041356367	-0.075485678	-0.330737574	0.130509212	-0.211611917	0.181073955
OTU357	0.098410508	0.134199134	-0.015014334	-0.049804086	0.073280925	0.010887405	-0.13230653	-0.085290421	0.157317824	-0.160971603	0.227061616	-0.155605937	0.049048358	-0.015471056	-0.148367382	0.097104493	-0.021369017	0.012218142	0.089203775	-0.028732431	0.270506091	-0.043393545	-0.130154349	0.113472486	0.100401686	-0.204287932	0.033960094	0.220430929	0.034719108	0.168397447	-0.14350444	-0.123950812	-0.20025629	0.16775015	-0.069443144	0.031495765	-0.030227458	-0.081630071	0.057670224	0.109194411	0.264433985	-0.096379901	0.031738913	-0.08177136	0.165716257	-0.021513591	-0.017468806	-0.138917502	0.116097817
OTU358	0.072328051	0.004315861	0.046774604	0.091875108	-0.170418197	0.09360671	0.008114213	0.196329793	-0.001743102	0.069357714	-0.28544321	-0.049031929	0.14871896	-0.067185819	-0.074181227	-0.068915834	0.047047323	0.105179198	-0.05052367	0.029373157	-0.037278724	-0.038570032	0.316861759	-0.010821689	-0.124289246	-0.030887898	0.099379811	-0.140304098	-0.091684533	-0.062493736	0.027030402	0.009159089	0.10131513	-0.064015049	0.033414656	-0.100585689	0.100293255	0.176030295	-9.69E-05	-0.137662338	0.034061953	0.152415453	0.156631098	0.20108759	0.011048408	0.050770103	0.056024052	0.070813311	-0.125938704
OTU359	-0.004807088	-0.312496868	-0.052191242	-0.242897593	0.027368859	-0.274991395	0.349713193	-0.099933545	-0.142725829	0.135293407	-0.060397464	0.001315953	0.056758468	0.212022813	0.043071575	-0.220853513	0.316065219	0.446237747	-0.278747036	0.20842489	0.153312595	0.241111775	0.019001634	-0.328380302	-0.148002783	0.038525706	-0.28664768	0.001340596	0.103449324	-0.257340215	0.158781766	0.28398456	0.252800917	-0.159226989	0.047012861	0.158157469	-0.254826597	-0.21408628	-0.098298872	-0.012599302	-0.00330056	-0.300723938	-0.224129249	-0.094341157	0.103551183	0.15210343	-0.028053943	0.119689264	-0.221298555
OTU360	-0.035740983	0.000855944	-0.170868347	-0.235538908	-0.147894231	-0.343312222	0.209242876	-0.028157421	-0.208414862	0.058991104	-0.174219835	0.035060828	0.033979809	0.007259913	0.082086794	-0.272717639	0.297357418	0.291121023	-0.302315648	0.159752581	0.122150209	0.106424505	-0.009218233	-0.239613265	-0.029872594	-0.041727659	-0.262035371	-0.262170088	0.072929348	-0.244775212	0.122459072	0.257428719	0.129526767	-0.147434223	-0.109384986	0.253291933	-0.255565687	-0.229144796	-0.260211768	0.075778112	0.154837067	-0.207718278	-0.215561415	-0.119475591	0.409145946	-0.009684812	0.064935065	-0.145650049	-0.290812161
OTU361	0.13190238	0.102192431	-0.135316297	-0.183860289	-0.149471401	-0.448982643	0.17413769	-0.064770776	-0.157284967	0.041287365	-0.215978708	-0.038165882	-0.135891307	-0.090557513	0.149980696	-0.352759106	0.319533092	0.420403	-0.398329185	0.057348218	0.17420012	0.189810822	-0.128097456	-0.346055842	0.058577097	0.041172363	-0.421214586	-0.040860215	-0.158244412	-0.130190493	0.328026812	0.402511973	0.201705316	-0.282256011	-0.19467705	0.215903135	-0.233761305	-0.156690242	-0.403093554	-0.003947855	0.0759424	-0.322516573	-0.138907645	-0.262804242	0.200009857	-0.233919022	-0.138004058	-0.338123989	-0.324451892
OTU362	-0.366808776	-0.35601173	-0.126628716	-0.097878213	0.143987448	0.175300853	0.076376122	-0.053582723	-0.266780026	0.126142422	0.045825016	0.216540575	0.097845355	0.218252462	0.193027592	0.07758535	-0.050737245	-0.083542391	0.149770407	0.10252758	-0.088277188	0.019272694	0.212637078	0.077253423	-0.098591225	0.032994077	0.150006982	-0.25315393	0.005580883	-0.069814436	0.071874615	-0.00311984	0.115430806	0.080535909	0.028098277	0.07785472	-0.007808637	0.061826725	0.184931451	0.022055743	-0.138996361	-0.007102196	-0.228464641	0.161576185	-0.004371719	0.153427471	-0.254159376	0.138674355	-0.016532361
OTU363	-0.254422238	-0.17854391	-0.04933422	-0.004335576	-0.084866557	0.082638803	0.126678003	0.092528976	-0.255848263	0.057331789	-0.06961729	0.080749485	-0.025988812	0.126155565	0.082789949	0.024697524	-0.094884875	-0.022154316	0.097401776	0.174091689	-0.076277549	0.002199824	0.056953925	0.110686151	-0.023110476	0.004766012	0.109476987	-0.343509369	0.01812596	-0.218722328	0.125590412	0.033756376	0.041872233	0.097907785	-0.104226324	0.348855319	0.016381215	0.000402507	0.068082834	-0.011511701	0.076941275	-0.04341326	-0.121315623	0.124824827	0.111271019	0.034755251	-0.089759071	0.091878394	-0.092469833
OTU364	-0.321300837	-0.213695097	-0.25753715	-0.256101267	-0.11806928	-0.125583841	0.405617027	-0.332327887	-0.369608254	-0.151820728	-0.177587751	0.014807331	-0.056467631	-0.07332364	0.333704626	-0.122312955	0.042141666	0.167405144	-0.074043224	0.257001569	-0.159654008	0.356471738	-0.03030303	-0.138010629	-0.351089644	0.284740054	-0.125051546	-0.240690998	0.098495938	-0.001900819	0.441970806	0.515693667	0.090665944	-0.032520926	-0.235151187	-0.118772436	-0.276479624	-0.21119791	0.045877589	-0.198984697	-0.33593895	-0.232259707	-0.217634737	-0.224807577	0.164937529	-0.094273721	-0.122928937	-0.125833559	-0.123231228
OTU365	0.222612681	0.278592375	0.274044867	0.378522553	0.045010145	0.289517567	-0.416062495	-0.042305955	0.311430379	-0.291804464	0.137889056	-0.236531211	0.018139103	-0.314929726	-0.231799699	0.336333519	-0.281007418	-0.359974371	0.3020265	-0.379971578	-0.060114838	-0.297879856	-0.097707353	0.37829912	0.159910298	-0.226259888	0.280248404	0.47940889	-0.288449691	0.496695335	-0.358022623	-0.291282026	-0.419137978	0.201146734	0.12385881	-0.306738296	0.249914159	0.247945982	0.235489621	-0.145321472	-0.09869637	0.391343634	0.421917741	0.053152287	-0.197568529	-0.221360802	0.265574148	-0.098804801	0.615669846
OTU366	-0.033352227	0.034236099	-0.108432112	-0.187428637	-0.159640865	-0.275921043	-0.17903349	-0.14831481	-0.080052901	-0.185108882	-0.103631599	-0.059227679	0.123766809	-0.125025259	0.177949186	-0.24076184	0.189225954	0.087107453	-0.209689741	-0.125294693	0.306137	-0.144900893	-0.385432531	-0.106283217	0.167467574	-0.267453609	-0.264341983	0.015661631	-0.190891841	0.002574402	-0.124860971	-0.05639863	-0.203243057	-0.171824507	-0.126405284	0.360408093	-0.194095468	-0.304172109	-0.283425746	0.069364285	0.286198937	-0.163117212	-0.075870113	-0.378768986	0.314854153	-0.228891791	0.012566434	-0.400685083	-0.048253202
OTU367	0.0408405	-0.024704075	0.29168289	0.165867403	0.063696329	0.248846283	-0.265505146	-0.068076263	0.197936535	-0.184376155	0.118703434	-0.087199455	-0.006507471	-0.137695195	-0.104180323	0.266129662	-0.162220196	-0.197972679	0.245540797	-0.228812933	-0.035280975	-0.079215029	0.037420012	0.283981041	0.017764525	-0.020442429	0.236090917	0.400340077	-0.268413054	0.369926974	-0.281450997	-0.214549397	-0.238361386	0.200558581	0.193648603	-0.341909198	0.118995868	0.16353779	0.277494928	-0.093057986	-0.174699557	0.243046896	0.240257276	0.133236403	-0.152336594	-0.091914537	0.182361977	0.06399862	0.567050281
OTU368	0.146363061	0.143258007	-0.191608139	-0.074664235	-0.238489531	-0.299591743	-0.059930835	0.104393898	-0.075712396	0.062460879	-0.132428103	-0.088310045	0.116768115	-0.073612788	0.181507676	-0.276471637	0.193642032	0.117474556	-0.300682619	-0.075324675	0.205086375	-0.192426296	-0.224728718	-0.136870467	0.287312814	-0.217138586	-0.347002144	-0.106513221	-0.015011048	-0.233491872	0.034183527	0.043147112	-0.070971028	-0.243904483	-0.144664317	0.632946434	-0.094914447	-0.141900983	-0.412747152	0.077582001	0.395227416	-0.111869029	-0.051338541	-0.23282486	0.315442306	-0.168525592	-0.006573186	-0.314824581	-0.19608336
OTU369	-0.148712388	0.228852362	0.026001955	-0.038823037	0.049672655	0.050868676	-0.156476667	-0.131560659	0.006155893	-0.055734904	0.117674988	0.042729819	-0.103878032	-0.172774095	0.062907744	0.163631569	-0.122754791	-0.107525239	0.140658962	-0.060482844	0.167319714	-0.021990028	-0.034176955	0.176661163	0.245333793	-0.063259321	0.00522602	-0.047737335	-0.087360457	0.229578518	-0.032251493	-0.033743233	-0.101959141	0.170207907	-0.211023764	0.031525337	-0.121598199	0.013148016	-0.025551804	-0.001601814	-0.081876504	0.070097012	-0.029724734	-0.019873991	0.209003015	-0.210675473	-0.075193244	-0.22562902	0.106345647
OTU370	0.115900671	0.249970017	0.373843614	0.441826232	0.020304427	0.335304796	-0.410361681	0.084725268	0.226200744	-0.223588556	0.094135719	-0.295389241	-0.065818938	-0.288617265	-0.215515414	0.332725739	-0.36669706	-0.392053361	0.326541643	-0.38659898	-0.21021875	-0.313112694	0.099110377	0.420564003	0.213488093	-0.107324807	0.305542276	0.42553209	-0.195038485	0.44822363	-0.330533856	-0.327208655	-0.336126239	0.170648201	0.090748088	-0.272549841	0.405291735	0.359527506	0.234034024	-0.090524656	-0.130574928	0.509582132	0.422312033	0.19306045	-0.261355217	-0.232555427	0.215995137	-0.028453141	0.565134676
OTU371	-0.047967339	-0.211480487	-0.026984401	-0.021480733	0.252053197	0.195353919	0.014639756	0.208792725	0.008843655	0.282722591	0.185841609	0.028900006	0.19303745	0.289284277	0.030010597	0.021106172	-0.018940831	-0.054170877	0.139403797	-0.00254483	-0.190937841	-0.032014917	0.292182327	0.063722615	0.038507602	0.014564183	0.175892292	-0.163912368	-0.041727659	-0.146655495	-0.029225297	-0.10408175	0.177196744	0.056894781	0.077312567	0.033207653	0.088280473	0.115233659	0.129930917	0.006822905	0.020938581	0.088428333	-0.142180274	0.274715165	-0.107009373	0.278730378	-0.240474137	0.354280128	0.017610094
OTU372	-0.348418312	-0.257819726	0.008616937	0.017537807	0.13722533	0.40597189	0.025975669	-0.233419585	-0.245977805	-0.170138906	0.140527531	0.226098885	0.013509451	0.04858835	0.001342238	0.371427234	-0.158720849	-0.053231146	0.421960456	0.240378849	0.009642097	0.164763383	0.045677156	0.24791641	-0.340128309	0.194841338	0.457223359	-0.181816539	0.028630572	0.210425754	-0.026711682	-0.109276555	-0.074887668	0.3648866	-0.048263059	-0.215206552	0.036690571	0.07870902	0.540379671	-0.073136351	-0.289533995	0.081455925	-0.021730452	0.120704469	-0.084160116	0.165601255	-0.057558507	0.165305536	0.108839548
OTU373	0.005357451	0.274869596	0.086131579	0.454289164	-0.309360342	0.24993716	-0.431735627	0.393489243	0.053372434	-0.130335067	-0.274646163	-0.158697849	0.181113384	-0.271018671	-0.083272957	-0.025709542	-0.369171246	-0.389421458	0.158898281	-0.345615548	-0.302397792	-0.331125295	0.284858342	0.269977082	0.121164478	-0.105018195	0.124023099	-0.040741927	-0.266136015	0.109802279	-0.246181522	-0.353402827	-0.276259477	-0.082734091	0.026011812	-0.093195988	0.482563231	0.446817319	-0.036072846	-0.199480848	0.102116858	0.424533215	0.46595694	0.246864963	-0.233945308	-0.23165184	0.029751021	-0.131682233	0.038103453
OTU374	0.174246121	-0.035133115	0.328917256	0.21025818	0.016857652	0.077904006	-0.162578345	0.120274033	0.388350296	-0.014462325	0.10163385	-0.095315311	0.046107593	0.052495133	-0.202530044	0.156568797	-0.093018556	-0.111836171	0.051239968	-0.363470432	-0.03313208	-0.268104192	-0.098167361	0.098233076	0.098965803	-0.028689716	0.088691195	0.447858909	-0.150056269	0.076310407	-0.195882928	-0.188795518	-0.117671702	-0.037249152	0.392460797	-0.12287965	0.159378003	0.116705685	0.092147827	-0.045841445	0.040860215	0.160528024	0.272654986	0.12481497	-0.296227113	0.037058577	0.2710121	0.23472075	0.366237052
OTU375	0.038445299	0.091007963	0.153352402	0.367897576	-0.328366325	0.224404164	-0.231649315	0.120146283	0.110515654	-0.323848374	-0.168693721	-0.282575659	-0.038126578	-0.189647156	-0.189561726	0.217727633	-0.300240026	-0.222616699	0.206529507	-0.140468848	-0.156063172	-0.105718412	-0.034883511	0.340316717	-0.069689806	-0.030306416	0.188891426	0.241112369	-0.155429016	0.290415536	-0.177157897	-0.220168791	-0.288736502	0.182845586	0.085882142	-0.184504906	0.290320249	0.236991997	0.198485911	-0.256581833	0.116853929	0.230775297	0.38666268	0.079501152	-0.173398961	-0.150842064	0.33359072	-0.016187408	0.291098979
OTU376	0.143182434	0.216175855	0.073517501	0.189406672	-0.136729178	0.051837979	-0.269001208	-0.144776034	0.047421901	-0.142959002	0.057515792	-0.117168979	-0.154386916	-0.212903226	-0.147460509	0.30737106	-0.114504218	-0.153644332	0.207034837	-0.108428826	0.131803807	-0.161691187	-0.272635271	0.246733532	0.142482565	-0.189991539	0.044822856	0.212778366	-0.023984491	0.261338788	-0.145137468	-0.139811232	-0.190155828	0.174150833	-0.262153659	0.053641867	0.082247796	0.098219933	-0.00920509	-0.019065691	0.093649425	0.07862359	0.227176618	-0.106263502	-0.105619491	-0.23026853	0.229772378	-0.195413063	0.218584325
OTU377	0.066712667	0.153158037	-0.247522117	-0.109352128	-0.234586034	-0.217000583	0.125061403	0.021605592	-0.148045377	0.029764164	-0.331611589	-0.163288072	-0.102580152	-0.113682775	0.051969409	-0.350444278	0.172685379	0.255214109	-0.271409678	-0.013732883	0.013217017	0.118969582	-0.00356342	-0.212131069	0.058652669	-0.122547787	-0.229542374	-0.174778416	-0.198557546	-0.075544822	0.255789119	0.316411609	0.150601707	-0.305190698	-0.221827382	0.070734452	-0.118986011	-0.126033991	-0.325769487	0.013539023	0.063062175	-0.126474285	-0.015812777	-0.285827645	0.240986717	-0.242879322	0.020817007	-0.374632199	-0.307671456
OTU378	-0.019522413	-0.186449477	-0.168397447	-0.14065239	0.018355964	-0.196760229	0.151630154	0.208621865	-0.093494993	0.273400856	-0.035612838	0.08947978	0.13480043	0.265603719	0.123924526	-0.273519368	0.202953909	0.210642615	-0.24393734	0.086466727	-0.033937094	-0.103496883	0.123825953	-0.286241652	0.138174918	0.014304607	-0.146205344	-0.295376098	0.088957342	-0.447333185	0.179421211	0.145436474	0.183242564	-0.186051899	0.107403665	0.455665903	-0.06849027	0.003527276	-0.302916944	0.124460107	0.161405325	-0.098942803	-0.197989108	0.117080263	0.1232838	0.195501778	-0.234595891	0.157955264	-0.225445017
OTU379	0.017790811	0.293700354	0.082435085	0.044928001	0.144805606	0.214877975	-0.190858983	-0.170950492	0.083180956	-0.116948832	0.273828006	-0.081630071	-0.014725186	-0.250610743	-0.081656358	0.327805292	-0.108047677	-0.150056269	0.338889573	-0.000708084	0.075262246	-0.079287316	-0.106099214	0.374303622	0.269576218	-0.155947658	0.192794302	0.021303301	0.108152821	0.330882148	-0.182030114	-0.160179732	-0.240750142	0.332965327	-0.264953137	-0.072853775	0.016414073	0.097414919	0.156299235	0.021986742	-0.042670675	0.190290544	0.096728193	-0.019542128	0.093909001	-0.255286396	-0.130131349	-0.20889787	0.263444967
OTU380	-0.080174474	-0.1600023	-0.233275011	-0.159246573	0.072604056	-0.141007253	0.018760114	0.097066627	-0.127055866	0.317157479	0.074434231	0.212995227	0.009619097	0.233422871	0.214756401	-0.104730776	0.167217855	0.079655323	-0.118102138	-0.049955231	0.216379572	-0.149090252	-0.002728833	-0.124732826	0.163866368	-0.022650468	-0.080440622	-0.245882517	-0.029116867	-0.287385101	0.18710006	0.004825156	0.220552503	-0.103119019	-0.055662617	0.4971192	-0.120806328	-0.09071523	-0.255841692	0.14459203	-0.005370594	-0.098939517	-0.295527243	-0.044977287	0.160886173	0.129631911	-0.257356432	0.108018105	-0.270831382
OTU381	0.437479156	0.418165389	0.000346649	0.359557078	-0.245678799	-0.008245644	-0.17134807	0.332676179	0.286750947	-0.137540764	-0.240993289	-0.219359767	0.115749526	-0.228086777	-0.24644767	-0.163938789	-0.082356227	-0.149556832	-0.138036916	-0.321944848	-0.187494353	-0.239396404	-0.054630885	0.013328733	0.165164248	-0.12930662	-0.084357262	0.19721038	-0.170671201	-0.000714655	-0.153345326	-0.062753312	-0.143570155	-0.222537109	0.153289468	-0.012438289	0.25517468	0.178964489	-0.19414804	-0.158119553	0.291587603	0.221745238	0.407884209	-0.06557579	-0.115056228	-0.168482877	0.240967003	-0.14929397	0.062953745
OTU382	-0.087275027	-0.154071482	0.087383458	0.090702087	0.132372245	0.273588145	-0.073257925	0.070816596	-0.113791206	0.018398679	0.106621652	0.142311705	0.169485037	0.113485629	-0.053257432	0.163008915	-0.098272505	-0.093011985	0.239639551	0.015786491	-0.071056458	-0.108757403	0.293697068	0.176112439	-0.160301305	-0.049853372	0.289330278	-0.060187125	0.010075819	0.052938712	-0.136686463	-0.210954763	-0.060624132	0.207202412	0.01331559	-0.168151014	0.097372204	0.156397808	0.313342698	0.037347725	-0.11891701	0.167970297	0.041888662	0.301615778	-0.119965171	0.139633801	-0.024582502	0.213037942	0.159361575
OTU383	0.542778284	0.271360392	0.021868454	0.326268924	-0.122031921	-0.071164888	-0.17356268	0.447937767	0.231980417	0.262840385	-0.126661574	-0.121226907	0.05590905	0.030572464	-0.246227523	-0.178192479	0.001874533	0.040975217	-0.188805376	-0.186732054	-0.097881499	-0.214496825	0.061458718	-0.047313471	0.358505631	-0.142469422	-0.11085044	0.095193737	-0.015727347	-0.273095279	-0.118608147	-0.098249505	0.064008477	-0.20212918	0.159259716	0.262791099	0.369864544	0.246122379	-0.225951026	0.068585557	0.477628001	0.200805014	0.231556552	0.09699434	-0.181721252	0.007880924	-0.006067178	0.061708437	-0.078613733
OTU384	-0.174344694	-0.294285221	-0.07885688	-0.069015993	-0.006698046	0.167309856	0.319470662	-0.065059924	-0.175619573	-0.070501162	-0.181126527	0.015835777	-0.00582403	0.110807725	0.024720504	-0.043372223	-0.029731306	0.149895266	0.047809622	0.284349048	-0.214204391	0.393055521	0.213139801	-0.021631879	-0.346837855	0.134787287	0.031416907	-0.174361123	0.051220253	0.019972564	0.30096191	0.16345236	0.142495708	0.03598413	0.004746297	-0.296687121	-0.043107683	-0.018043816	0.259695902	-0.12368795	-0.210199036	-0.097276917	-0.059316395	0.11747127	-0.075689396	0.087445887	0.079320174	0.088927771	0.003231557
OTU385	-0.039059612	-0.305069124	-0.219110049	-0.384883807	0.08956521	-0.391793785	0.315061156	0.073888793	-0.135106007	0.462901172	0.002879979	0.318675505	-0.011452558	0.489903645	0.210113606	-0.417204644	0.429820022	0.38521567	-0.413108587	0.231165545	0.239977985	0.11470465	0.008304788	-0.463219892	0.080966345	0.000961088	-0.321077405	-0.303902675	0.130979078	-0.54727322	0.179720217	0.214572398	0.531787378	-0.308187322	0.047921339	0.525380123	-0.314292286	-0.325437624	-0.336076953	0.294630227	0.26056006	-0.356024873	-0.471500037	-0.068470555	0.228678216	0.341002325	-0.233981452	0.22931237	-0.492410689
OTU386	0.110482433	-0.218640183	-0.320821114	-0.432501212	0.076645556	-0.486322153	0.469571289	-0.023347051	-0.166471985	0.338837001	-0.081738502	0.094411724	-0.127663734	0.292711337	0.095703032	-0.491234786	0.473763934	0.512440753	-0.511070587	0.380313298	0.015914636	0.368809811	-0.07715485	-0.510781439	-0.05161126	-0.032793645	-0.409448237	-0.257123143	0.224860149	-0.47140475	0.364084871	0.493879429	0.520234604	-0.339507299	-0.038343314	0.277156493	-0.360920673	-0.303738387	-0.358324914	0.191072558	0.154094482	-0.491917823	-0.427464123	-0.252378488	0.232460139	0.179680787	-0.117612558	-0.008363932	-0.532359102
OTU387	0.187790072	0.351940659	0.250170449	0.512933619	-0.397333596	0.185953326	-0.398210897	0.549730977	0.296999269	-0.123080082	-0.373360605	-0.241226579	0.108652259	-0.259048605	-0.240122559	-0.061432483	-0.418658255	-0.369177818	0.031298619	-0.406569901	-0.219077191	-0.318668934	0.164503807	0.172011796	0.150417704	-0.083039667	-0.006924764	0.179164921	-0.179966649	-0.010305823	-0.183899718	-0.319211086	-0.278812522	-0.251080608	0.154876496	-0.027250548	0.483042953	0.388038148	-0.1118526	-0.253176931	0.287056523	0.327451802	0.471983045	0.172087369	-0.336474531	-0.187047488	0.172537519	-0.018168675	-0.001434239
OTU388	-0.048489777	-0.156295949	0.065789366	-0.218577754	-0.014781044	-0.227252191	0.179460641	-0.113124194	0.034045524	-0.04456328	-0.057597937	0.094868446	0.182046543	0.13120251	0.071309462	-0.207858094	0.077016848	0.064222052	-0.237227794	0.045112004	-0.009937817	0.121713201	-0.227771343	-0.255890978	-0.242488315	0.087449173	-0.229966239	0.074959955	0.02644882	-0.109378414	-0.001493383	0.125925561	0.044178845	-0.157189679	0.153013463	-0.116232534	-0.21762488	-0.25528311	-0.128458891	-0.016683506	-0.020675719	-0.260339913	-0.129576053	-0.208401718	0.165565112	0.079267601	-0.089722927	0.10825468	-0.023393052
OTU389	0.276551911	0.077795576	0.083167813	-0.036782572	0.102941587	-0.280981131	-0.045230292	0.336119668	0.468250409	0.348096306	0.062010728	-0.007348629	0.183686143	0.238854251	-0.185647749	-0.437157509	0.132736966	0.070491305	-0.377931114	-0.300035322	0.069157282	-0.232207135	-0.060502559	-0.289685141	0.4048843	-0.139541799	-0.231329834	0.274590305	0.021484019	-0.297400133	-0.156197376	-0.020248569	0.198143539	-0.414774473	0.280139974	0.253367505	0.051046108	-0.067133246	-0.348898034	0.206827834	0.419220122	0.001263379	-0.026951543	-0.041934662	-0.042075951	0.180147367	0.11770456	0.177538464	-0.134166276
OTU390	0.006592901	0.100273541	-0.002005964	0.342017628	-0.112069461	0.297682709	-0.236120489	0.298990447	0.109368557	-0.020278141	-0.045877589	-0.176493589	-0.028785004	-0.045926875	-0.205871674	0.140409358	-0.309347199	-0.2049188	0.248737853	-0.232292565	-0.23723108	-0.093767712	0.28612665	0.317647059	0.129474194	-0.160472165	0.218213033	0.09648176	-0.134945004	0.133896843	-0.136962468	-0.278106081	-0.09944224	0.112887618	0.112529469	-0.100362256	0.372033153	0.310014211	0.155497507	-0.025548519	0.052639707	0.425144369	0.291305026	0.355423577	-0.198113967	-0.057887084	0.117803133	0.127936453	0.188693659
OTU391	0.415839063	0.42904458	0.225274157	0.364554737	-0.144322597	-0.007434059	-0.246628387	0.511093587	0.543343437	-0.02146759	-0.120274033	-0.098482795	0.255950122	-0.119032012	-0.346502707	-0.180329875	-0.201426025	-0.244528779	-0.146221773	-0.379587143	-0.114333358	-0.37372204	-0.021776453	0.011659561	0.352518955	-0.168453305	-0.114468075	0.33136187	-0.078935739	-0.027631698	-0.266688024	-0.21681658	-0.189528245	-0.202461043	0.289921716	0.048029769	0.333238046	0.187129632	-0.167447859	-0.030234029	0.382452336	0.272293551	0.321159549	0.102885729	-0.16921889	-0.047441616	0.176194583	0.029652447	0.072153906
OTU392	0.235686767	0.580446372	0.057837798	0.338551139	-0.37438248	-0.096813623	-0.340121738	0.170664629	0.173434535	-0.355909871	-0.204356933	-0.303068089	0.029330442	-0.462733598	-0.149211825	-0.027999727	-0.323650164	-0.294209649	-0.020961581	-0.390394046	0.017734953	-0.294672942	-0.190885269	0.121256479	0.07494024	-0.151906158	-0.134218849	0.253600795	-0.217664309	0.212600935	-0.139870376	-0.122767934	-0.470221872	-0.16638984	-0.04179666	-0.07059645	0.162141337	0.0824548	-0.260024479	-0.249730156	0.173004099	0.162003335	0.385107239	-0.168716167	0.068283266	-0.397504456	0.173661253	-0.344610102	0.089341778
OTU393	0.213563666	-0.107334664	-0.214013817	-0.295740818	-0.080121902	-0.42402392	0.297462563	0.0334508	-0.042989395	0.243786195	-0.104117893	0.032488069	-0.049018786	0.142653425	0.037653302	-0.452861869	0.40539688	0.389648176	-0.455928764	0.10555049	0.020442429	0.085402137	-0.097782925	-0.396804587	0.090767803	-0.095818034	-0.408751653	-0.089824786	0.245307507	-0.323177013	0.340240026	0.298730871	0.275924329	-0.338636569	-0.05584662	0.308023033	-0.225284014	-0.221058511	-0.394018252	0.134333851	0.26115807	-0.284158473	-0.23026853	-0.213251518	0.250972178	0.037121007	-0.01927598	-0.108386111	-0.218577754
OTU394	-0.316720471	-0.031505623	0.04729047	0.08279652	-0.110482433	0.26922464	-0.255191109	-0.168338303	-0.160114016	-0.312524541	-0.055478614	0.139830947	0.193816177	-0.18782293	0.014682471	0.264080981	-0.319240658	-0.303988106	0.325371908	-0.083223671	0.038757321	-0.14027124	-0.037610587	0.239899127	-0.299148164	-0.094214577	0.249158432	-0.063246178	-0.144690604	0.248481563	-0.184698161	-0.22252068	-0.293158202	0.173296533	-0.042696961	-0.147749657	0.079691466	-0.00022179	0.220237068	-0.152753887	-0.125018688	0.154377059	0.130795075	-0.018944117	0.034571248	-0.129119331	0.023294479	-0.078065009	0.093517994
OTU395	-0.173063243	-0.157892835	0.007420916	-0.236281492	-0.127834594	-0.197818248	0.224321283	-0.267171033	-0.115125229	-0.18318342	-0.143957876	0.054092018	0.065450931	-0.028903292	0.037574443	-0.099713398	-0.009490952	0.079405604	-0.186669624	0.071148459	0.077102278	0.172711665	-0.215682989	-0.218640183	-0.349466473	0.071864758	-0.258933603	0.057515792	-0.000356506	0.064044621	0.080696912	0.207698563	-0.07451309	-0.110623722	-0.055787476	-0.169153174	-0.276617627	-0.247439973	-0.059493827	-0.073290783	-0.083884111	-0.343387795	-0.100772978	-0.263822831	0.145873481	-0.01459047	0.087173168	-0.051880694	-0.027082974
OTU396	0.047740621	-0.141348974	-0.142213132	-0.248327131	0.206548543	-0.218147318	0.145712479	0.220867937	0.045910446	0.518798722	0.103644742	0.049925659	0.122097637	0.389983325	0.089644069	-0.374215213	0.272924419	0.201767745	-0.26475599	0.113456057	0.006704617	-0.048663923	0.162903637	-0.265791008	0.287197812	-0.131954952	-0.199848854	-0.276377765	0.121660629	-0.502718155	0.121092191	0.112950048	0.400616082	-0.173907686	0.061521148	0.487728464	-0.125718557	-0.102921873	-0.294321365	0.308341753	0.282827735	-0.17126264	-0.355279003	0.047711049	0.098246219	0.236205919	-0.230685823	0.183166991	-0.374684771
OTU397	0.154068196	0.416348358	-0.05763408	0.23829567	-0.102889015	0.051026393	-0.164697668	0.354763137	0.159962871	0.114349787	-0.080874344	-0.096478474	-0.048755925	-0.163570648	-0.101275701	-0.061685487	-0.090721802	-0.128297888	0.008084641	-0.158825994	-0.069328142	-0.14831481	0.169544181	0.103122305	0.395174844	-0.110219572	0.003849282	-0.085980433	-0.101735709	-0.034081668	-0.02172388	-0.123306801	0.031140902	-0.072268908	-0.098262648	0.191979431	0.16956061	0.241236436	-0.186065042	0.004158144	0.238834537	0.218045459	0.144030163	0.106670938	0.003891997	-0.20095616	0.011882994	-0.138349064	-0.082139366
OTU398	0.332042025	-0.059914406	-0.190540263	-0.170736916	-0.08066734	-0.341169899	0.258079302	0.035652267	0.015408627	0.199694423	-0.095647174	-0.095446742	-0.004029999	0.23176027	-0.188936806	-0.328582377	0.400004929	0.47936946	-0.398335757	0.060558417	0.091194953	0.175563715	-0.035507693	-0.385803823	-0.012162284	-0.067622826	-0.363131998	0.024914365	0.072906347	-0.286790376	0.177025884	0.246365526	0.327744236	-0.317499199	0.163432646	0.076931418	-0.160656169	-0.159680294	-0.268984779	0.105773922	0.251635904	-0.241670158	-0.09233183	-0.125495125	0.119603736	0.210718188	-0.016295785	0.095105021	-0.271741541
OTU399	-0.335344226	0.017843384	0.169767614	0.086772304	-0.116705685	0.322135423	-0.274593591	-0.408222644	-0.186025613	-0.650275594	-0.018868544	-0.135539729	0.039299473	-0.423734773	-0.058435808	0.572781137	-0.29828072	-0.287187954	0.469314999	-0.063098319	0.155159072	-0.023268193	-0.188447226	0.438402458	-0.263990406	-0.112197606	0.249809015	0.083890682	-0.138122346	0.586304903	-0.130620929	-0.250423454	-0.555855656	0.404897443	-0.1975751	-0.36560947	-0.046324454	0.040656497	0.380645161	-0.317946064	-0.342760213	0.109335699	0.240165274	-0.045171148	0.054177448	-0.344219095	0.118384715	-0.316539754	0.393255953
OTU400	-0.049685798	-0.143862589	0.055136893	-0.06431734	-0.259856905	-0.128623179	0.402561259	-0.075534965	-0.098246219	-0.144171452	-0.320157388	-0.102642582	-0.168082013	-0.045759301	0.089427208	-0.232935125	-0.011850136	0.052205985	-0.185089168	0.190257687	-0.245011788	0.45829452	-0.01863854	-0.166958279	-0.377681395	0.529296763	-0.15812941	0.084744983	0.189308099	-0.042450529	0.171850793	0.328210815	0.106132072	-0.13149823	-0.009490952	-0.341054897	-0.117651987	-0.13737319	0.103549455	-0.325858203	-0.048788782	-0.1657064	0.02313019	-0.144191166	-0.051069108	-0.008449362	0.173874829	-0.02193417	-0.057653795
OTU401	-0.136482746	0.205355808	0.124414106	0.451134823	-0.152027732	0.430710466	-0.43439053	-0.169698613	-0.116722114	-0.464711632	-0.013266304	-0.119239015	-0.073264496	-0.406563329	-0.100884694	0.71508803	-0.422512465	-0.391373206	0.539117935	-0.17322096	-0.090495084	-0.193323312	-0.033818806	0.562640775	-0.1550835	-0.084721983	0.404345433	0.05786737	-0.1739044	0.575300853	-0.222819685	-0.339057148	-0.494993305	0.439381618	-0.239264973	-0.356639313	0.342158916	0.37314703	0.393357812	-0.276147761	-0.316582469	0.327297371	0.432737787	0.12464411	-0.171032636	-0.307885031	0.132273672	-0.172488233	0.341225757
OTU402	-0.021030582	-0.083259814	0.241305437	0.035123258	0.223171263	0.232686858	-0.20998546	-0.144076164	0.262038657	-0.129188332	0.308621044	-0.081613643	-0.036812144	0.003412274	-0.18329185	0.270818462	-0.103575741	-0.1828647	0.279880398	-0.176089439	0.100296541	-0.150627993	-0.031988631	0.272875132	0.043291686	-0.100963553	0.175708289	0.496189326	-0.182440836	0.388619729	-0.289024701	-0.269385643	-0.170165192	0.239905698	0.231457979	-0.285226349	0.077420998	-0.001907391	0.341570763	0.085398852	-0.124397677	0.157902692	0.11438593	0.113157052	-0.107627098	-0.017971529	0.163242071	0.092683408	0.507863673
OTU403	0.382360334	0.104620617	-0.089703213	-0.094861874	0.06619023	-0.243056753	0.059388682	0.141759695	0.313043693	0.210829904	0.052343987	-0.059204679	0.013828171	0.166241981	-0.129194904	-0.351738873	0.317650345	0.233041721	-0.343295793	-0.140488101	-0.018010958	-0.062037014	-0.169892473	-0.302095501	0.279778539	-0.076599555	-0.243963627	0.222658682	0.078081438	-0.245008502	-0.128682323	0.093307704	0.201156592	-0.376478803	0.19369789	0.143540583	0.026185958	-0.127745878	-0.283606463	0.263014531	0.301569777	-0.08969007	-0.034873539	-0.18220426	0.087422887	0.101364417	0.008797654	0.011840279	-0.118509574
OTU404	0.063965762	-0.037137436	-0.126592573	-0.148695959	0.198521403	-0.002111108	0.14111897	0.043005824	0.216169283	0.222510823	0.064047907	-0.051236682	0.089151203	0.141621693	-0.069268998	-0.222673651	0.073330212	0.048897213	-0.120816186	0.007443916	-0.045164576	0.109631419	0.110206429	-0.143879018	0.038648891	-0.0032907	-0.054946319	-0.000685083	0.084600409	-0.060226554	0.07494024	0.105987498	0.260711205	-0.059500398	0.07798615	-0.091763392	-0.095203595	-0.109844994	-0.047251041	0.104305182	-0.014462325	0.02229889	-0.131218939	-0.083000238	-0.037032291	0.240477423	0.034137526	0.105323772	-0.015727347
OTU405	-0.191555567	0.015490771	-0.058912245	0.216373001	0.071444179	0.477391426	-0.171466358	-0.226575322	-0.117389126	-0.320926259	0.121683629	0.091944109	0.00484487	-0.171755506	-0.093235417	0.607127338	-0.301780067	-0.302562081	0.515867813	0.0473299	0.033976523	-0.018293534	0.076849273	0.449360507	-0.225251156	-0.02316962	0.449419651	-0.098344792	-0.008156928	0.431876915	-0.12181506	-0.22324355	-0.287789251	0.464406056	-0.207990997	-0.169278034	0.176700592	0.178806772	0.453908015	-0.111655454	-0.245162933	0.243763194	0.170191478	0.145972055	-0.137172758	-0.081722073	0.006201894	0.028508999	0.206972408
OTU406	-0.177512178	-0.117872134	-0.184428728	-0.243589049	0.010223679	-0.122984795	0.163337358	-0.048315631	-0.210268037	0.072797917	-0.043222685	0.158878566	-0.046498599	0.078173439	0.122087779	-0.191871158	0.138109203	0.192311294	-0.068105835	0.134527711	0.1649211	0.038208597	-0.060673419	-0.126073421	0.081899505	-0.040370635	-0.071316034	-0.301701208	0.106279931	-0.233623303	0.224321283	0.152767031	0.148814247	-0.076974133	-0.150989428	0.371237997	-0.204057928	-0.137836484	-0.056415059	0.085457996	0.059053533	-0.111878886	-0.238906824	-0.069068566	0.103345737	-0.020810436	-0.227787772	-0.069968867	-0.308144607
OTU407	-0.19479714	-0.320188866	-0.108461773	-0.334600273	0.562202586	0.115798907	0.075351023	-0.371849456	-0.086003504	0.186459488	0.540818766	0.414562881	0.017603537	0.356163168	0.040962108	0.287791366	0.217432841	0.064908832	0.193150967	0.277988022	0.319827431	0.087127239	-0.062262141	-0.005096236	-0.086075791	-0.011419709	0.197654121	-0.104959137	0.254450376	0.059856954	-0.054341781	-0.041942911	0.137079226	0.310333186	-0.041964269	0.008313009	-0.222387789	-0.18449788	0.246746878	0.357927629	-0.222034568	-0.121072575	-0.423894481	-0.0608164	0.081582495	0.372258535	-0.287621913	0.243700965	0.043850303
OTU408	0.44294668	0.242866179	0.27282256	0.312310965	-0.026629537	-0.068812276	-0.238942967	0.348102878	0.516170104	0.102958016	-0.010870976	-0.204232074	0.086844591	-0.056967068	-0.210287751	-0.157296596	-0.120730756	-0.226861184	-0.170674487	-0.440107773	-0.106611794	-0.349887052	0.05199241	-0.045266435	0.347442437	-0.096393044	-0.077453855	0.531021793	-0.16149404	-0.063417038	-0.245695228	-0.120622325	-0.153036464	-0.286281081	0.407861209	0.016512646	0.23642278	0.214335822	-0.178875773	0.050116234	0.23936026	0.241479583	0.290871305	0.111057444	-0.267713185	-0.001338952	0.241390867	0.068217551	0.291686176
OTU409	-0.306344004	-0.203407345	-0.104472757	0.034308386	-0.151659725	0.144674175	-0.000596368	0.022410606	-0.349384329	0.013637596	-0.187474638	0.165289107	0.009786671	0.033592088	0.202733762	0.135802702	-0.142794713	-0.107025802	0.166780847	0.179710359	-0.054289164	0.003001553	0.151058429	0.11887758	-0.129677912	0.096149897	0.14793366	-0.410394539	-0.174886846	-0.168887027	0.122238925	-0.025006366	-0.007637777	0.121578485	-0.159594864	0.259449469	0.062168445	0.103431167	0.062355734	-0.154048482	-0.068631558	-0.016745936	-0.048985929	0.173161816	0.003520704	0.020389857	-0.158047266	0.042742962	-0.129099616
OTU410	0.069436572	0.232897147	0.027059974	0.19233758	-0.22001035	0.14352744	-0.191171131	-0.066492521	-0.013552166	-0.366509771	-0.135661303	-0.266441591	0.000149503	-0.44479657	-0.021641736	0.132217922	-0.168988886	-0.093669139	0.13854621	-0.162469915	0.001792389	-0.00597189	-0.126487428	0.140129952	-0.018990118	-0.080020043	0.080305905	0.202434757	-0.268593772	0.402741977	-0.021769881	-0.005390309	-0.286711517	0.0293633	-0.073553644	-0.252352202	0.177936042	0.097368918	0.095732604	-0.245534225	-0.112437468	0.175961294	0.301927927	-0.103733458	0.050576242	-0.433582231	0.269990225	-0.316319607	0.285328208
OTU411	0.308630901	0.335032077	0.150621422	0.500247254	-0.25485596	0.044017842	-0.314006424	0.560475451	0.320216532	0.054384452	-0.226759325	-0.254083804	0.089745928	-0.152205164	-0.26562672	-0.156869446	-0.273384427	-0.264696846	-0.082579659	-0.500858408	-0.266119586	-0.423869489	0.18407715	0.084340833	0.352775245	-0.098745657	-0.034978684	0.18335428	-0.201058019	-0.104699475	-0.113012478	-0.207373272	-0.067097103	-0.298573154	0.339582871	0.026337104	0.447845766	0.353248396	-0.239301116	-0.081101062	0.26579758	0.411771277	0.437748589	0.249023715	-0.25234563	-0.108031248	0.134688714	0.045351865	0.147539368
OTU412	-0.007082481	-0.005600598	0.032195635	-0.007006908	-0.085234563	-0.001950106	0.183390424	-0.085040702	0.006293896	-0.200650583	-0.061199142	-0.087833609	-0.154577491	-0.145094753	0.045529297	0.071117303	-0.01161356	0.044921429	0.017971529	-0.022400749	-0.071102459	0.079901755	-0.155602652	-0.036608426	-0.15246474	0.16555854	0.00801564	0.023080904	-0.111231589	0.097043627	0.351585796	0.170122477	-0.076527268	0.049087788	-0.017564093	-0.156453667	-0.083194099	-0.063561612	0.082336512	-0.072439768	-0.218794615	-0.056270485	0.055288039	-0.075899685	-0.130588071	-0.096350329	0.440538209	-0.032773931	0.108363111
OTU413	-0.101433418	-0.209693027	0.005534883	-0.314992155	-0.122018778	-0.363293	0.37174072	-0.318810222	-0.187977361	-0.113364055	-0.153867764	-0.14099411	-0.277011919	-0.012858868	0.130502641	-0.20470375	0.148242523	0.24214988	-0.281020561	0.149510831	-0.003714565	0.38023444	-0.207839851	-0.338626712	-0.234283743	0.124308961	-0.390755481	0.06621323	0.055389898	-0.037469299	0.36030952	0.452288129	0.118802008	-0.187882074	-0.065483789	-0.160787599	-0.416456788	-0.256337843	-0.163435932	-0.114684936	-0.220522931	-0.420350428	-0.219359767	-0.342129344	0.172136655	-0.083013381	0.050819389	-0.152842603	-0.073974223
OTU414	-0.177196744	-0.021628593	-0.233196152	-0.250361024	-0.036246991	-0.20129788	0.183068418	-0.100851836	-0.295865678	0.151347577	-0.035254688	-0.000412364	-0.077200851	0.017817098	0.223384838	-0.11945926	0.094401866	0.151603867	-0.129556339	0.148906249	0.060026122	0.046291596	0.051105251	-0.089752499	0.1567231	-0.090360367	-0.212982084	-0.340102023	-0.020731577	-0.147598512	0.317975636	0.275474178	0.135260438	0.022062315	-0.330070562	0.498223219	-0.254806673	-0.04718204	-0.225228156	0.005370594	-0.083663964	-0.187520639	-0.301569777	-0.093941858	0.313582559	-0.075814255	-0.209052301	-0.156213805	-0.389313027
OTU415	0.045256578	0.349108324	0.033053221	0.115217231	-0.07683613	-0.058475238	-0.313063407	-0.111737598	0.088020898	-0.236051488	0.0310259	-0.014991334	0.072508769	-0.314348144	0.006392469	0.162752625	-0.147460509	-0.15516893	0.03166334	-0.281388567	0.253209788	-0.225057296	-0.215443127	0.09993182	0.101646993	-0.21577499	0.042476815	0.087409744	-0.194437188	0.269264069	-0.120395607	-0.145098039	-0.312324109	0.053543294	-0.203952783	0.003638992	-0.019722845	-0.016752507	-0.146872356	-0.037847162	-0.037055291	-0.003149412	0.128297888	-0.215788133	0.103178163	-0.286497942	-0.032938219	-0.32480347	0.084652981
OTU416	-0.250489169	-0.286172651	0.021362445	-0.231339691	-0.040870072	-0.043262114	0.422502608	-0.349407329	-0.206555115	-0.183771573	-0.130351495	0.050806246	-0.198146825	-0.059943978	0.131945095	0.083162952	0.146658781	0.219294052	0.032014917	0.473754076	-0.009425236	0.620355356	-0.003481275	-0.016226784	-0.415904778	0.326630359	-0.002403542	-0.027552839	0.249700584	0.125508268	0.289343421	0.40188439	0.146050913	0.206650402	-0.11197746	-0.334581927	-0.255177966	-0.17109178	0.290588728	-0.209581311	-0.27578304	-0.203742494	-0.130312066	-0.050517098	0.028111421	0.005597312	-0.033312797	0.009283948	-0.016814937
OTU417	0.04413613	0.014892761	0.123221371	-0.063972334	-0.049751514	-0.093008699	-0.019065691	0.054417309	-0.033881236	-0.001749673	-0.091661533	0.050241094	0.101541848	0.019072262	-0.143849446	-0.184106873	0.036043274	0.102136573	-0.162019764	-0.00646147	0.097861784	0.041826232	-0.075091386	-0.175741147	-0.022729326	-0.115749526	-0.127450159	0.024996509	-0.008409933	-0.019111692	0.027588983	-0.000639083	0.069568003	-0.192005717	0.008176643	-0.020481858	-0.042647675	-0.102754298	-0.137622908	-0.055639617	0.188588515	-0.059786261	-0.043209542	-0.074637949	-0.06212573	-0.011751563	-0.129017472	-0.088701052	-0.158954139
OTU418	-0.173825542	-0.056116053	-0.269257498	-0.275001027	0.02972802	-0.084370405	0.32523062	-0.131954952	-0.317443341	0.063344751	-0.047517189	0.027487124	-0.068618415	0.044543565	0.092864125	-0.144146927	0.279765396	0.281142134	-0.056254056	0.42410935	-0.064593345	0.317236337	0.139600943	-0.062299876	-0.109624847	0.123641949	-0.047467902	-0.44185909	0.21992492	-0.144184595	0.203400774	0.213192374	0.217690595	0.071158317	-0.183640142	0.025660235	-0.097713924	-0.111547024	-0.006678331	0.044776855	0.045673871	-0.17177522	-0.227429623	-0.03519883	0.3689741	0.077164708	-0.098367793	-0.163071211	-0.289938145
OTU419	0.305124983	0.423126905	0.037893163	0.209541881	-0.187379351	-0.154462489	-0.14516704	0.234152312	0.180176939	-0.02504251	-0.135207866	0.016854366	-0.018684541	-0.102800299	-0.141352259	-0.097101208	-0.027519982	-0.09752335	-0.162289197	-0.151528295	-0.094365723	-0.088924485	-0.072186763	-0.088878484	0.103434453	-0.085224706	-0.187192062	0.107587668	0.03042789	5.75E-05	-0.163728365	-0.095814748	-0.07068188	-0.186600623	-0.006576472	0.077519571	0.14160855	0.100437829	-0.212617364	0.020452286	0.296338829	0.010614686	0.106779369	-0.136229741	-0.017590379	-0.050303523	-0.018208104	-0.110981871	-0.074013652
OTU420	0.002554688	0.060768706	-0.014278321	-0.038566746	0.053395434	-0.114080354	0.073819792	0.311657097	0.035228402	0.289527424	-0.041310366	0.121736202	0.099540813	0.191644282	0.008084641	-0.269443365	-0.021628593	0.054690029	-0.197154522	0.037715731	0.030142027	-0.010831547	0.274708593	-0.182496694	0.194269614	-0.036753	-0.121420768	-0.14565662	-0.16913346	-0.267956332	0.121259765	0.095910036	0.227465766	-0.161934334	0.121203907	0.259111034	-0.059454398	0.031443193	-0.225093439	0.128212458	0.175175994	-0.1208129	-0.186817484	0.122271783	0.023941776	0.116626827	-0.269448072	0.165098532	-0.299867748
OTU421	0.222622539	-0.170608771	0.135250581	-0.071247033	0.037094721	-0.223769273	0.219977492	0.154938926	0.154754922	0.157863263	-0.166948422	-0.059405111	-0.05322786	0.218669755	-0.074118797	-0.268014053	0.19093127	0.236984647	-0.321616271	-0.046038591	-0.118972868	0.158181982	0.103204449	-0.328128671	-0.077135136	0.120467894	-0.217105728	0.1110213	-0.071424464	-0.233110722	0.12136491	0.14997741	0.297446134	-0.27303285	0.225586305	-0.107288663	-0.034479246	-0.089568496	-0.117612558	0.054979176	-0.015349483	-0.192971734	-0.039125328	0.028085134	-0.135451013	0.190625693	0.095936322	0.206587972	-0.108632544
OTU422	-0.020545948	-0.365920276	-0.136027778	-0.466096968	0.316990165	-0.200401029	0.4764258	-0.092018114	-0.101285641	0.444267925	0.120126272	0.295428913	-0.055845023	0.482750916	0.054867505	-0.293193184	0.359440728	0.353401475	-0.257494646	0.316819305	0.061107191	0.277623301	0.022313695	-0.388835267	-0.044418742	0.106449236	-0.17426105	-0.219305732	0.269854087	-0.434068881	0.238520941	0.304159215	0.568626275	-0.131695484	-0.006049111	0.207164796	-0.384328827	-0.34095989	-0.12172973	0.227492239	-0.036450739	-0.353411332	-0.473220527	-0.125135436	0.006886983	0.389648496	-0.270764247	0.270976179	-0.363500303
OTU423	-0.199539992	-0.141434404	0.014836903	0.026626252	-0.293161487	0.060331699	0.142489136	0.030523177	-0.244992073	-0.194535762	-0.301839211	0.034242671	-0.154659635	-0.126457856	0.384614374	-0.063750597	-0.147618226	-0.119294873	0.054584884	0.053198288	-0.217969886	0.155868799	0.097470777	0.03713415	-0.252128769	0.857137928	0.057371218	-0.174016117	-0.082895094	-0.071141888	0.205598955	0.121805203	-0.055876192	-0.025229799	-0.105599777	-0.159394432	0.057959371	0.024648217	0.08867148	-0.411886279	-0.269408643	-0.074529519	0.066512235	0.09788807	-0.08628601	-0.113341055	-0.024161923	-0.025824523	-0.050589385
OTU424	-0.029565399	0.415732617	0.039463794	0.381218842	-0.211856882	0.369092691	-0.428555352	-0.078334507	-0.03454499	-0.391370242	-0.096743058	-0.113884944	-0.056451249	-0.48934218	-0.123287187	0.3156909	-0.376224464	-0.394271581	0.388713693	-0.322904559	-0.017835184	-0.212183816	-0.118853035	0.415436897	0.05340205	-0.163452495	0.226841656	0.090468872	-0.292571932	0.526903511	-0.298376252	-0.335264	-0.418351379	0.133594662	-0.183959013	-0.28318776	0.342144411	0.240441477	0.203834663	-0.263836191	-0.117576511	0.346512849	0.435233688	-0.161729106	-0.054484713	-0.409798508	0.186357629	-0.378959872	0.282433675
OTU425	0.35370048	0.15319595	0.173870043	0.312631585	-0.107112962	0.013200599	-0.311818356	0.242457299	0.367108083	-0.012932808	0.023025065	-0.259843975	-0.016489659	-0.039072787	-0.108892209	-0.015522011	-0.118785676	-0.143496343	-0.050911433	-0.451864636	-0.055938668	-0.277661087	-0.131059687	0.050791502	0.261555864	-0.163230705	0.009157453	0.503954019	-0.170735414	0.090104151	-0.210601716	-0.177412108	-0.197769123	-0.168824736	0.275714266	-0.060359677	0.284730431	0.128933791	-0.050607499	-0.014578981	0.201204401	0.203686803	0.310058824	-0.027007423	-0.233748354	-0.159075843	0.210284638	0.017657752	0.337840047
OTU426	-0.011869851	0.286428941	0.063929619	0.318159639	-0.134665714	0.25421852	-0.267184176	0.021585878	-0.018608969	-0.150131842	0.044937858	-0.113781348	-0.078104438	-0.276795058	0.032852789	0.290700683	-0.312577113	-0.30832861	0.308006604	-0.166517985	-0.169445608	-0.159128285	-0.019926563	0.387436852	0.274334015	-0.02408635	0.194686907	0.027355693	-0.006882049	0.224699147	-0.052702137	-0.118936724	-0.303229092	0.236928789	-0.121634343	-0.015362626	0.266366019	0.272461125	0.068237266	-0.158454702	-0.067051102	0.365402466	0.260724348	0.095137879	-0.177936042	-0.273039421	0.006589615	-0.182877843	0.167694292
OTU427	-0.07745057	-0.183995006	0.026126814	0.024786219	-0.118999154	0.163488504	0.113429771	0.049922374	-0.121433911	-0.004828442	-0.118374857	-0.078137296	0.074657664	0.002170252	0.0016511	-0.001501599	0.065345786	0.085296993	0.086401012	0.207189269	-0.20331863	0.243033753	0.282400585	0.073872364	-0.190852411	0.205319665	0.114855796	-0.242317455	0.300475615	0.012352859	0.02866343	-0.098223219	0.039591907	0.117034262	-0.098660227	-0.189311384	0.139663373	0.132641678	0.224327854	-0.123940955	-0.074112226	0.09935681	0.025387516	0.201613314	-0.059457683	0.076205262	-0.083440532	0.019009833	0.014620042
OTU428	0.090682373	0.188575371	0.254501097	0.318412644	-0.340647461	-0.058343807	-0.290723445	0.27818494	0.102829871	-0.261785653	-0.344649531	-0.187629069	0.227639912	-0.307756886	-0.061537577	-0.02839402	-0.252651207	-0.236948504	-0.080227047	-0.3183765	-0.138769643	-0.214969976	0.173040242	0.059207965	-0.128994472	-0.063298751	-0.053572866	0.201268308	-0.233012149	0.067432251	-0.212298644	-0.205566097	-0.295353097	-0.109174696	0.137668909	-0.183025703	0.207248413	0.217128728	-0.12856075	-0.335975094	0.03528426	0.157051677	0.323837453	0.078226012	-0.060430272	-0.183166991	0.123287086	-0.113985066	0.156972818
OTU429	-0.375647502	0.109246983	0.140576817	0.254652242	-0.041842661	0.529181761	-0.417445805	-0.288173686	-0.149040965	-0.529911202	0.076451695	-0.010542399	0.088980343	-0.408242359	-0.063916476	0.694740872	-0.433871378	-0.504620617	0.629857808	-0.109246983	0.069495716	-0.199194986	-0.000993946	0.614963405	-0.11666297	-0.156174376	0.475630252	-0.017258516	-0.122889508	0.600887158	-0.143553726	-0.364203159	-0.568269302	0.488339617	-0.222182245	-0.275372319	0.190070398	0.263977262	0.433647946	-0.20123545	-0.29372664	0.328881113	0.294360794	0.099350239	-0.083677107	-0.285196777	0.042825107	-0.226982758	0.421730452
OTU430	-0.186833912	0.070031297	0.118529289	0.101397274	0.056668063	0.157261966	-0.200686726	0.065194641	0.046984894	-0.061889154	0.171305355	0.252467204	0.180584375	-0.019880562	-0.180029079	0.251348605	-0.145321472	-0.166192694	0.202520187	-0.075465964	0.140116809	-0.187477924	-0.044918143	0.191772427	0.036053131	-0.107906388	0.165220106	-0.025752236	0.028903292	0.118716578	-0.207547418	-0.287707106	-0.103342451	0.105323772	0.031633768	0.113998209	0.080535909	0.112072747	0.065519932	0.095062306	0.067386251	0.121138191	0.123247657	0.0375613	-0.050014375	0.054660457	-0.079964185	0.009697955	-0.020922152
OTU431	-0.058563953	-0.237714089	0.125705414	-0.281812432	0.273167566	-0.18214183	0.179151778	-0.29917445	-0.011560988	-0.021339445	0.137103756	0.080808628	-0.071762899	0.145199898	-0.052918998	-0.03522186	0.151830586	0.182825271	-0.095969179	0.140235097	0.096330614	0.207517846	-0.056599062	-0.190730838	-0.204807084	0.008459219	-0.073691647	0.191374849	0.059871691	0.069978725	0.06710696	0.210028175	0.146021341	0.045016716	0.076326836	-0.231395549	-0.309826922	-0.310024068	0.081183206	0.050707673	-0.274363587	-0.134685428	-0.246115807	-0.12375038	0.052123841	0.13186295	0.063745616	0.101255986	0.14710236
OTU432	0.279131242	0.181655536	0.167415001	0.204925372	0.019788561	-0.015839063	-0.146717925	0.269901509	0.399492348	0.111369592	0.023935205	-0.061948298	0.082996952	0.026465249	-0.194864339	-0.105282786	-0.022045886	-0.0400092	-0.125238835	-0.121657343	-0.138733499	-0.17094392	0.025673378	-0.07532139	0.113751776	-0.191552281	-0.063663471	0.253393792	0.039956628	-0.070586592	-0.226851327	-0.194946483	-0.024763219	-0.170901205	0.250669887	-0.103082875	0.173749969	0.063867189	-0.089197204	0.128981329	0.255151679	0.120852329	0.207892424	0.00130938	-0.080765913	0.052721851	0.05561333	0.048131628	0.102616296
OTU433	-0.018321479	0.155410562	0.110512096	0.303303271	-0.218339715	0.241693357	-0.163146918	0.083913752	0.048460245	-0.240681338	-0.216805258	-0.213519483	-0.001618244	-0.286103885	0.013887326	0.094341235	-0.321292887	-0.283954988	0.217827134	-0.19391491	-0.183582792	-0.163965076	0.12415956	0.23658562	0.039595225	0.063722667	0.25371272	0.055777665	-0.099319105	0.171862434	-0.088438263	-0.15580814	-0.289641021	0.09850259	-0.030769635	-0.174829489	0.333759115	0.281438085	0.153963178	-0.199740588	-0.032704956	0.329390678	0.359940166	0.179952011	-0.175880937	-0.265796155	0.187773797	-0.118703532	0.183748724
OTU434	0.317265909	0.379445855	-0.06504021	0.048351775	-0.083391245	-0.205661385	0.032734501	0.20091673	0.244709497	0.102971159	-0.070189014	-0.08945678	-0.009987103	-0.06295703	-0.263553398	-0.260837922	0.105491346	0.087298028	-0.245475082	-0.093169702	0.024454357	-0.095857463	-0.155750511	-0.162361484	0.320390678	-0.268248766	-0.219717916	0.08464641	0.102737869	-0.117990422	-0.011682562	0.075393677	0.080634483	-0.227150332	0.033049936	0.167424859	0.078124153	-0.011790992	-0.290375153	0.170125763	0.383053632	0.011169981	0.038100167	-0.13394613	0.050556528	-0.058077659	0.099964678	-0.156903817	-0.158198411
OTU435	0.203946212	0.112713472	0.095400741	0.333182188	-0.07574854	0.281447711	-0.166442413	0.524630967	0.22764977	0.082766948	-0.140294241	-0.075850399	0.274994455	0.041408939	-0.227344193	-0.105847939	-0.164116086	-0.153256611	0.044605995	-0.249924017	-0.291199882	-0.307701028	0.269112924	0.101272415	0.082655232	-0.117576415	0.198646262	-0.054515883	-0.033056507	-0.072318194	-0.141891126	-0.297751711	-0.050678101	-0.124782112	0.267923474	-0.009277377	0.428485999	0.299611457	0.11036086	-0.013512736	0.263950976	0.414514897	0.279242958	0.282896736	-0.271964974	0.103260307	0.105918496	0.225954311	0.001956677
OTU436	-0.0506091	0.158283841	0.014179748	0.11740884	-0.080982774	0.196372508	-0.132086383	-0.096560618	-0.007358486	-0.192590585	-0.000527366	-0.076839416	-0.016660506	-0.234940897	-0.087206026	0.197938341	-0.255713546	-0.244975644	0.182848271	-0.072765059	-0.076178976	-0.06327575	-0.132520105	0.197696674	-0.035609552	0.00890937	0.183617142	0.096958197	-0.025203512	0.265630006	-0.023705201	-0.008025498	-0.248346846	0.080253333	-0.032573499	-0.216471574	0.084810698	0.114918225	0.140465101	-0.173211103	-0.165118247	0.23437903	0.154081339	-0.026304246	-0.12274822	-0.182979702	0.147463795	-0.120080173	0.152290594
OTU437	0.311024841	0.3407611	0.232905553	0.430295169	0.057706414	0.168433729	-0.386313435	0.276737785	0.390755802	0.006872197	0.136801578	-0.174771988	0.000854301	-0.137429161	-0.26393805	0.118708558	-0.22175692	-0.310508975	0.125432798	-0.434249599	-0.103556112	-0.422723102	-0.003039341	0.204871325	0.407427822	-0.211012437	0.102056156	0.336131444	-0.148142428	0.183725723	-0.257259713	-0.304152644	-0.220922333	-0.04975484	0.207131938	-0.032525882	0.355433726	0.320670232	-0.041905125	0.057131404	0.09606126	0.368680326	0.358165848	0.202219705	-0.279938129	-0.124798644	0.122496959	0.028226446	0.293897742
OTU438	-0.112854761	-0.142554852	-0.164612238	-0.325266764	-0.059382111	-0.420958295	0.381966042	-0.096455474	-0.355085143	0.187054059	-0.111839457	-0.013387877	-0.223397981	0.129871773	0.242876036	-0.229811996	0.278934096	0.357381897	-0.277087492	0.216274428	0.05118411	0.295553529	0.051676976	-0.251425614	0.007309199	0.04718204	-0.381634179	-0.285607498	-0.018047102	-0.267594897	0.454387737	0.508077248	0.367150497	-0.123142512	-0.176132154	0.354789423	-0.375966222	-0.157882977	-0.348756746	-0.019174121	-0.153243467	-0.376882953	-0.371076994	-0.115125229	0.378082259	0.001069519	-0.216277713	0.003395845	-0.375598216
OTU439	-0.447395615	0.017997815	-0.091628675	-0.032734501	0.133430264	0.495512457	-0.18424801	-0.43300722	-0.311026229	-0.378328692	0.270972671	0.077917149	-0.04386341	-0.287414673	-0.002061822	0.605198588	-0.2122395	-0.231109687	0.713119265	0.152655314	0.17728546	0.030677608	8.71E-05	0.664703418	-0.090721802	-0.152428596	0.526806148	-0.211523202	-0.095344883	0.640240847	-0.128363604	-0.234638606	-0.339116292	0.691216311	-0.4440967	-0.140987539	-0.013762455	0.102432293	0.583452853	-0.070047726	-0.274692164	0.262288376	0.040659783	0.058531096	0.187218348	-0.290506584	-0.104623902	-0.271754684	0.343338508
OTU440	0.029208868	-0.152113162	0.21943534	-0.037239295	0.269707648	0.051059251	-0.191989288	-0.138720356	0.263858975	-0.023462053	0.267134889	0.16351479	0.192357295	0.122245496	-0.089348349	0.106002371	-0.032468354	-0.099547385	0.081104348	-0.155507364	0.131333941	-0.09722763	-0.021224443	0.036490139	-0.046636602	-0.169120317	0.131889237	0.3338492	-0.103572455	0.157567543	-0.333106615	-0.169186032	-0.070734452	0.128481891	0.21034361	-0.161681329	-0.045549011	-0.046938893	0.164388805	0.142893286	-0.043938983	0.056697635	0.028637144	0.060380985	-0.009247805	0.189945538	0.055327468	0.20100216	0.367347643
OTU441	0.065919208	0.249235852	0.098891955	0.352126594	-0.24461441	0.147601919	-0.412366341	0.015850576	0.048361672	-0.348053877	-0.122041879	-0.057735986	0.268986643	-0.284014132	0.041990555	0.191716884	-0.396293975	-0.397795574	0.149359808	-0.328835382	0.029406039	-0.309820605	-0.046901145	0.202406994	-0.045963056	-0.024065012	0.089228492	0.137785667	-0.213854632	0.287175047	-0.30605675	-0.290477251	-0.438545749	0.06494169	-0.007435708	-0.139684845	0.242807234	0.141694096	-0.005810892	-0.284175135	-0.010118543	0.21263561	0.356913968	-0.009446602	-0.073193912	-0.251639396	-0.005129094	-0.172731522	0.212410535
OTU442	-0.106851656	-0.086253152	-0.070658879	-0.098837658	-0.046570886	-0.162394342	0.254165948	0.124680253	-0.180548231	0.240451136	-0.080529338	0.068884563	-0.157160107	0.188818519	0.164306661	-0.165346744	0.140928395	0.191831571	-0.168919885	0.212755366	0.038294027	0.185154883	0.220769363	-0.184386012	0.031827628	0.12945448	-0.179345639	-0.2040645	-0.049702227	-0.312432539	0.380070151	0.307848887	0.309508202	-0.139426797	-0.051995696	0.250614029	-0.131511373	0.035386119	-0.203532205	-0.015697775	-0.024796077	-0.280708412	-0.208608722	0.102162859	0.050707673	0.123484232	-0.194098754	0.139623943	-0.373252175
OTU443	0.002712405	-0.534692	-0.065102639	-0.395759712	0.272010974	-0.258782457	0.420356999	-0.169468609	-0.099708388	0.362451843	0.176447588	0.353409399	-0.015687917	0.552661886	0.119715452	-0.159754355	0.393209953	0.403303844	-0.247019394	0.329301691	0.062493736	0.312271536	-0.089335206	-0.368560093	-0.241101719	0.119222586	-0.26383926	-0.078127439	0.332012453	-0.352032661	0.09777964	0.184951165	0.405291735	-0.078051866	0.140678676	0.11602553	-0.29945374	-0.356777315	-0.056119339	0.204103929	-0.058491666	-0.428154136	-0.520106459	-0.161155606	0.042910537	0.482132794	-0.138572496	0.393200095	-0.234802895
OTU444	-0.138454209	-0.140346813	-0.016611219	-0.143951305	0.35445756	0.002613831	-0.052866425	-0.129152189	0.028269138	0.02014671	0.337502978	0.259948906	0.103930604	0.249372007	-0.089706498	0.17666788	0.094135719	0.026754397	0.08351939	0.019706416	0.227347479	-0.121953063	-0.048407633	0.002571116	0.056809351	-0.211618489	0.027079688	0.058652669	-0.142416849	-0.001250236	-0.056783065	-0.07168404	0.03238621	0.072853775	0.218068459	0.118647576	-0.177272317	-0.080174474	0.009720956	0.290542727	0.003770423	-0.123300229	-0.189886394	0.001657672	0.083266386	0.18752721	-0.166711846	0.208723724	0.081636643
OTU445	-0.015651774	-0.014958476	-0.227827201	-0.183157134	-0.00226554	-0.133535408	0.059240822	-0.248129985	-0.239317545	-0.028124564	0.048611351	0.070159442	0.005157019	0.018884973	0.09690891	-0.05498415	0.248238416	0.224725433	-0.074414517	0.12619828	0.143034575	0.208437862	-0.102110287	-0.073320355	0.044030985	0.019584843	-0.135707303	-0.099941678	-0.048381347	0.025548519	0.073694933	0.17650016	0.120267462	0.028252709	-0.10384846	0.01623007	-0.196760229	-0.154498632	-0.146205344	0.011800849	0.004542579	-0.183945719	-0.188844805	-0.241804874	0.215232838	-0.09477973	-0.238118238	-0.15891471	-0.187661927
OTU446	-0.164582801	-0.141828813	0.065914279	-0.024832241	-0.318480264	-0.022699773	0.396947844	-0.138704041	-0.166659411	-0.285775307	-0.343974588	-0.093626501	-0.150941908	-0.142081817	0.019507643	-0.107706133	-0.042094057	0.067328805	-0.04926526	0.226278146	-0.288942794	0.519024224	0.015482569	-0.020417803	-0.470015254	0.488893672	-0.066816224	0.037420043	0.144863226	0.116000982	0.123617408	0.275364331	0.035726226	-0.008414868	-0.083394599	-0.409767293	-0.044024449	-0.107540113	0.241764001	-0.376577685	-0.142131104	-0.11346765	0.105678722	-0.126413602	-0.038837854	-0.071802387	0.191935231	-0.089427281	0.057233263
OTU447	0.001181235	0.210310752	-0.117155836	-0.274186155	-0.066331518	-0.307122732	0.239304402	-0.238019665	-0.076540411	-0.202119323	-0.094612156	-0.146340061	-0.100289969	-0.197525814	0.039966485	-0.20945498	0.079799896	0.117691417	-0.238627533	0.047855623	0.075423248	0.212991942	-0.274416159	-0.225474589	-0.064248339	0.030289887	-0.314791723	0.072650057	-0.006954336	0.060778564	0.255036677	0.392020503	-0.028771861	-0.165689971	-0.206824548	-0.183712429	-0.332094597	-0.314821295	-0.207997569	-0.094497154	-0.083161241	-0.318567075	-0.147197647	-0.365241463	0.254372952	-0.177288745	0.045670585	-0.372923598	-0.078699163
OTU448	-0.02108644	0.219524056	0.142025843	0.445062717	-0.044260989	0.466742239	-0.433838521	0.233084436	0.195695639	-0.185772608	0.034705964	-0.135046863	0.181520819	-0.199283702	-0.192810731	0.255891188	-0.45901739	-0.514113211	0.424776362	-0.324363176	-0.210885762	-0.358423487	0.155316789	0.438658748	0.112887618	-0.06180701	0.454571741	0.112677329	-0.213566952	0.316273606	-0.327149511	-0.434403673	-0.358190197	0.185210741	0.104512186	-0.219622629	0.472715773	0.407259913	0.33772641	-0.120421893	0.092377831	0.492949555	0.438231598	0.332630178	-0.235782055	-0.107186804	0.08741303	0.026047956	0.355847442
OTU449	-0.166079471	-0.025533754	0.181141462	0.125063148	0.243383888	0.310668335	-0.238433868	-0.209073831	0.084892913	-0.164170436	0.378421005	-0.053605768	-0.029981049	-0.054637501	-0.031627222	0.409828417	-0.200808465	-0.282326887	0.45247579	-0.167454568	0.090869736	-0.168336798	-0.050896647	0.416028337	0.039322506	-0.107983693	0.353079469	0.286790612	-0.085035844	0.434555176	-0.240406976	-0.25039573	-0.306416543	0.416637848	0.026537558	-0.196867178	0.14289669	0.111696618	0.363791094	0.040530028	-0.180819456	0.231116449	0.121659086	0.14690862	-0.083880894	-0.133003223	0.062293356	0.066763652	0.511644374
OTU450	-0.107784815	-0.447017751	-0.201166449	-0.452383417	0.187149347	-0.24504136	0.39696559	-0.02557809	-0.227051759	0.399311631	0.073182352	0.403997141	-0.015007763	0.502793727	0.152606028	-0.23490659	0.466108085	0.468296409	-0.22871436	0.431890058	0.160820457	0.211000764	-0.007802065	-0.30432654	-0.112844903	0.026898971	-0.187951075	-0.347974732	0.174259264	-0.48588186	0.238634105	0.243697479	0.474421088	-0.109283127	0.041063933	0.436046559	-0.32969927	-0.279479534	-0.1045089	0.194190755	0.07153618	-0.368323517	-0.526168708	-0.040771499	0.207271413	0.414583898	-0.255417827	0.349016322	-0.411804135
OTU451	-0.048972786	-0.301090055	-0.192630014	-0.405222734	0.137928485	-0.245130075	0.554235771	-0.057965943	-0.19682923	0.343887232	0.006589615	0.223332265	-0.143156148	0.389799321	0.065089496	-0.308529296	0.366614916	0.472962205	-0.267792044	0.427763129	-0.055708618	0.478659734	0.060472987	-0.394593263	-0.170063333	0.219796775	-0.218124317	-0.238174097	0.267604755	-0.443699122	0.421043725	0.440229347	0.558687991	-0.126832434	-0.04809877	0.048338632	-0.342891643	-0.320301962	-0.109950138	0.148837248	-0.051029679	-0.389513459	-0.393982109	-0.087209312	0.062119159	0.265156855	-0.20336463	0.190382546	-0.416377929
OTU452	-0.156067717	0.111680189	0.019042706	0.317698249	-0.36848318	0.346141556	-0.130982471	0.315508281	-0.253732434	-0.138983332	-0.327414284	-0.069632133	-0.029392896	-0.267305969	0.085533639	0.095172536	-0.33694303	-0.269208432	0.286066098	-0.040219523	-0.252952063	-0.105057711	0.28516251	0.378294502	-0.019285853	0.076303898	0.248527768	-0.354963861	-0.213943348	0.062991583	0.131186189	-0.118609887	-0.203080578	0.176536449	-0.26149672	0.162504549	0.334616702	0.394725018	0.116735353	-0.252099405	-0.003241417	0.302450613	0.246610518	0.310058824	-0.209313692	-0.228131323	0.061580343	-0.107200035	0.031627222
OTU453	-0.053819299	-0.035892128	0.140297527	0.040705784	0.000731084	-0.010749402	-0.194861053	-0.074319229	0.177545036	-0.077033277	0.040590782	-0.002380542	0.334690357	0.006852477	-0.00499273	0.026747847	-0.145288614	-0.14195027	0.052491847	-0.182986274	0.067675399	-0.162289197	-0.092371259	0.054226735	0.034682964	-0.151134002	0.061711723	0.233248725	-0.127095296	0.065874796	-0.225343158	-0.150338845	-0.169021744	0.017462234	0.157005676	-0.104686332	-0.086033006	-0.031637054	-0.051138109	-0.04364655	-0.055964908	0.012224714	0.084173259	-0.059661401	-0.044789998	-0.084685839	-0.015342911	0.036776001	0.212591077
OTU454	0.241942877	0.042062808	0.127824737	0.025768665	0.089483066	-0.12683572	-0.011462415	0.109881137	0.336977254	0.192597156	0.113998209	-0.044954287	-0.109421129	0.124683539	-0.224492143	-0.126252599	-0.020971438	-0.099110377	-0.136716035	-0.256705849	-0.062352448	-0.168305445	-0.093889286	-0.100536402	0.179516499	-0.091280383	-0.138194633	0.386713982	0.010414254	-0.107038945	-0.143869161	-0.040771499	0.111570024	-0.10597764	0.242057879	0.019972564	0.073027921	-0.031213189	-0.107797958	0.186199758	0.045815159	0.026662395	0.059579257	0.004585295	-0.114208499	0.130647215	0.120497466	0.140813393	0.219596343
OTU455	-0.113985066	-0.197400955	-0.061192571	-0.336602676	-0.017928814	-0.183462711	0.526326425	-0.214874689	-0.193425171	0.019785275	-0.050724102	0.049301363	-0.165206963	0.091362527	0.078511874	-0.129571231	0.197203808	0.312665829	-0.162709776	0.457962657	-0.075436392	0.585470317	-0.055879478	-0.233344012	-0.263395681	0.288485834	-0.180383942	-0.102741155	0.32467861	-0.127253013	0.199188414	0.357585615	0.266270731	0.054489596	-0.101094983	-0.119459162	-0.342655068	-0.311318662	0.083746108	-0.114188784	-0.122380213	-0.289018129	-0.298448294	-0.162805063	0.149474687	0.0946943	-0.114813081	0.031735627	-0.22556659
OTU456	-0.484531408	-0.083309101	0.064869349	-0.07298192	-0.042118666	0.302065929	-0.138569211	-0.463433467	-0.315406162	-0.491359242	0.077647716	0.010877547	0.042736391	-0.327353229	0.073060779	0.407884544	-0.19133542	-0.20515209	0.501249415	0.15700239	0.102757584	0.072597485	-0.086581729	0.440985074	-0.275572751	0.016492931	0.300235754	-0.14422731	-0.088254187	0.467350107	-0.111721169	-0.154505204	-0.322602003	0.509371843	-0.335475657	-0.235558622	-0.097447777	-0.037065149	0.482237939	-0.246280096	-0.362806706	0.077858005	0.061015139	-0.054860889	0.167497145	-0.321948134	-0.065220927	-0.271468822	0.280438979
OTU457	0.176656379	0.140118567	-0.171570001	0.190463204	-0.191458794	0.005403456	-0.023948367	0.373326411	0.075117733	0.130596393	-0.296033495	0.013897183	0.03694032	-0.034012695	-0.215834312	-0.21431646	0.024973529	0.002372329	-0.183508862	-0.064698543	-0.148820941	-0.14462665	0.118678889	-0.085732428	0.126218098	-0.089060917	-0.065961923	-0.100460912	-0.020605092	-0.154061751	0.084184828	-0.011933933	0.116649923	-0.271866624	0.120435135	0.141140443	0.279775483	0.215356231	-0.124175989	-0.038042697	0.167955649	0.10774876	0.172654306	0.056927686	-0.093209208	-0.007933502	0.140803651	-0.035811656	-0.24984372
OTU458	-0.31330984	-0.174426838	-0.006389183	-0.15738354	0.091924394	0.023876061	-0.082139366	-0.327760664	-0.234132597	-0.101085126	0.073428785	0.209555024	0.090964949	0.036453995	0.15095657	0.167998364	-0.007046338	0.051348399	0.13068993	0.223112119	0.303061518	0.123188513	-0.073415642	0.037088149	-0.303781102	-0.095519029	0.060732563	-0.235230045	-0.023908918	0.101568135	-0.126375712	-0.167894724	-0.070721309	0.217401447	-0.218850473	-0.032468354	-0.244052342	-0.175537429	0.084284975	0.05582362	-0.119731881	-0.114149355	-0.147588654	-0.02834471	0.248156271	0.054154448	-0.199007697	-0.0685527	-0.082372656
OTU459	-0.246257095	0.052491847	0.195767926	0.184662017	-0.269678077	0.310106213	-0.231024257	-0.050310095	-0.145219613	-0.402199824	-0.233669303	-0.103148591	-0.050411954	-0.384193795	0.01650936	0.15452176	-0.262459236	-0.265593862	0.320035815	-0.129940774	-0.181954541	-0.017656095	0.042910537	0.322897722	-0.162663775	0.045749443	0.220549217	-0.005893032	-0.260274198	0.305256413	-0.120007886	-0.167917724	-0.323719165	0.128449034	-0.241584728	-0.277964793	0.207346986	0.108458398	0.29764328	-0.395089414	-0.184563444	0.181195528	0.281365567	0.076077117	-0.017725096	-0.384128079	0.062559452	-0.225609305	0.244187059
OTU460	0.062631739	0.031581196	-0.056487346	-0.114389216	0.032054347	-0.151699155	0.316552897	0.051670404	0.087452459	0.133229832	-0.017192801	-0.131228797	-0.053333005	0.080512909	-0.023245193	-0.204161598	0.138966789	0.230199528	-0.150795567	0.18324585	-0.119314588	0.246023805	0.047145896	-0.14099411	-0.011327698	0.029337013	-0.092358116	-0.002883265	0.161901476	-0.158940996	0.125636413	0.282236296	0.205943961	-0.067432251	-0.001700387	0.00675719	-0.144155023	-0.096284614	-0.04098836	0.019420554	0.02112587	-0.19197286	-0.073941365	0.014143605	0.051345113	0.015536772	0.044231417	0.11093587	-0.129467623
OTU461	0.139150792	0.183912861	0.139196793	0.28321217	-0.251790335	0.167339428	-0.123168798	0.14431274	0.240940716	-0.237763375	-0.225208441	-0.241877161	0.036591998	-0.272359266	-0.211434486	0.058902436	-0.236514782	-0.215791419	0.05950697	-0.228113063	-0.2677789	-0.181911826	-0.041090219	0.137770768	-0.065273499	0.02410935	0.084922415	0.24710811	-0.07246934	0.222540394	-0.133068829	-0.195840213	-0.284684196	0.011997996	0.112237036	-0.234871896	0.308653901	0.124860971	0.108727831	-0.141243829	0.011603703	0.277218923	0.398207611	0.034765108	-0.247863838	-0.179661073	0.593175452	-0.095068878	0.269365928
OTU462	-0.050066948	0.194131612	0.057854227	-0.011524845	0.101384131	0.065970083	-0.156355093	-0.251156181	0.057972515	-0.120855615	0.244768641	0.012116283	-0.07487781	-0.181083812	-0.08294438	0.264992784	-0.114832795	-0.152918176	0.222336677	-0.042026664	0.159601436	-0.056060195	-0.210356753	0.2	0.117464698	-0.167060138	0.064944922	0.110613864	-0.015241052	0.298445009	-0.024372212	-0.08072977	-0.128212458	0.268692345	-0.209203447	-0.065841938	-0.117819562	-0.062332734	0.067070817	0.025729236	-0.082441657	0.06800069	-0.00580103	-0.11640668	0.064938351	-0.231618982	-0.018454537	-0.185841609	0.215807848
OTU463	0.03321751	-0.021812596	-0.208677723	-0.235236617	-0.109789136	-0.304181966	0.207458702	-0.022854186	-0.055787476	0.108234966	-0.221505376	-0.099320667	-0.065891225	-0.001933677	0.125028545	-0.405462929	0.228990364	0.278566089	-0.326239352	0.103155162	0.109069552	0.16781258	-0.072311623	-0.314565005	0.053714154	0.052488561	-0.267042888	-0.086736161	-0.04729047	-0.160373592	0.238509245	0.374333194	0.192216007	-0.244035913	-0.188414369	0.123645235	-0.21096462	-0.228816219	-0.24212688	0.017688952	0.116340965	-0.295596244	-0.141128827	-0.241118148	0.163544362	-0.181829682	-0.00701348	-0.275553036	-0.269894937
OTU464	0.082377652	-0.219667167	-0.08702538	-0.405533573	0.527117086	-0.199497441	0.118480099	-0.149547097	0.268436275	0.331454144	0.42270503	0.302974694	0.151222842	0.468582657	-0.025574826	-0.230454554	0.392903056	0.235351812	-0.238721374	0.107801332	0.278150668	-0.039486795	-0.290419749	-0.362338781	0.143051121	-0.157669532	-0.127121686	0.142114675	0.202544997	-0.206957792	-0.09338664	-0.006561692	0.333617827	-0.140399501	0.277150149	0.147261841	-0.281121008	-0.420620206	-0.050132704	0.501032965	0.132280352	-0.214612003	-0.391743177	-0.259086604	0.09312542	0.331219211	-0.118621388	0.209617626	-0.054821504
OTU465	0.436565711	0.065306357	0.268922349	0.260280769	0.017113942	-0.028972293	-0.043193113	0.416095353	0.461839868	0.207225412	-0.034935969	-0.202825764	0.058471952	0.153535901	-0.356668885	-0.167012631	-0.050093234	-0.069259141	-0.178589911	-0.335281796	-0.245054503	-0.147177933	0.123388945	-0.136653606	0.230807396	-0.108970978	-0.134077561	0.42006128	-0.067346821	-0.149234826	-0.114941226	-0.159430576	0.088441476	-0.289721284	0.42731955	-0.137018326	0.208930728	0.208861727	-0.116817401	0.089460066	0.226963043	0.108616115	0.204882657	0.144532886	-0.341071326	0.211401628	0.165762258	0.340913609	0.168183872
OTU466	-0.053793013	-0.214969976	-0.003688279	-0.269779935	-0.062214446	-0.248619565	0.416752507	-0.157143679	-0.086259724	-0.029866023	-0.066216516	0.060265983	-0.06604237	0.098824515	0.031975488	-0.166109043	0.19597493	0.241315294	-0.2579873	0.325940347	-0.106460649	0.38651355	-0.162062479	-0.27346	-0.387206848	0.247160682	-0.239514692	0.045654156	0.368849241	-0.119327731	0.126875149	0.271274962	0.156309093	-0.068309553	0.047211612	-0.146579922	-0.194111897	-0.332071597	0.046682603	-0.085352851	0.01410089	-0.277688788	-0.190435118	-0.243868339	-0.010309109	0.137731339	0.020370142	0.074887668	-0.078784593
OTU467	-0.069193425	0.098285649	0.219957778	0.090376796	-0.185496603	-0.052784281	-0.228356211	-0.050572956	0.032997363	-0.377431676	-0.135474014	-0.158221412	0.29398293	-0.254254664	-0.04032792	0.006423689	-0.194292614	-0.184412299	0.045095575	-0.219543771	0.118897295	-0.162322055	-0.185756179	0.085602569	-0.140028093	-0.132799395	-0.082316798	0.174420267	-0.197851105	0.228681502	-0.237178508	-0.235404191	-0.37504292	-0.054364737	0.015418484	-0.198021965	-0.054069018	-0.076146118	-0.040127488	-0.213695097	-0.013427306	-0.051095394	0.202572759	-0.103460739	0.141030254	-0.217184586	0.004522865	-0.178813344	0.21166449
OTU468	0.071467179	0.158783279	-0.022719469	0.127995597	-0.278989954	-0.119271873	0.058872816	0.273821435	-0.026366676	-0.020278141	-0.416466645	-0.139541799	0.00916566	-0.143113433	-0.004033285	-0.318228902	-0.008876512	0.112503183	-0.210553899	-0.022358034	-0.17102935	-0.006132893	0.243989913	-0.125580555	0.084777841	0.00467401	-0.161776617	-0.111980745	-0.217450734	-0.074900811	0.231388978	0.190806411	0.086808448	-0.236577212	-0.006224895	0.020984582	0.134609856	0.132861825	-0.204675653	-0.056648348	0.082218225	-0.037604015	0.152911605	0.039237044	0.017725096	-0.230725252	-0.009428522	-0.17149593	-0.245146504
OTU469	-0.280866129	-0.145196612	-0.137961343	-0.266891742	0.195143629	0.065611934	0.003428703	-0.178537339	-0.175494714	-0.017909099	0.273893722	0.260599489	0.173805827	0.046912607	0.208914299	0.070877441	0.14765437	0.086571872	0.157459113	0.168505877	0.209844172	-0.051016536	-0.070734452	0.054959462	-0.061764295	-0.060091837	0.123842382	-0.223986134	-0.060627418	-0.018674684	-0.035251403	-0.062470736	-0.003077125	0.197322096	-0.135148722	0.14327115	-0.178205476	-0.238755678	0.111944602	0.160146874	0.014534611	-0.115972958	-0.303682529	-0.111514166	0.22441657	0.053674725	-0.189797679	-0.064813491	0.008462505
OTU470	0.346216845	-0.065648077	-0.07255477	0.048506206	-0.146855927	-0.16296278	0.104232896	0.198968268	0.199490705	0.108816547	-0.23610406	-0.088793054	-0.021743595	0.150230415	-0.12104619	-0.392889913	0.100306398	0.099176093	-0.360316091	-0.136065453	-0.106394933	-0.024418213	-0.12268579	-0.337815126	0.059641687	0.038708035	-0.255148394	0.247219826	0.094316436	-0.239383261	0.084547837	0.095545315	0.112963191	-0.423590199	0.223683843	-0.015356054	0.128886041	-0.154600491	-0.189298241	0.088195043	0.267092174	-0.100703977	0.062033728	-0.118999154	-0.249809015	0.114086925	0.201508169	0.072015903	-0.041878804
OTU471	0.203344916	0.210967906	0.068927278	0.372795452	-0.210613043	0.192666157	-0.204452221	0.293854785	0.15655224	-0.071013743	-0.254458382	-0.086213723	0.085586141	-0.170106048	-0.111389306	-0.091186814	-0.242692033	-0.250029161	-0.038510888	-0.358029194	-0.246040234	-0.244972358	0.115710096	0.101499133	0.206640545	-0.103138733	0.097943928	0.169353607	-0.243855196	0.07315278	-0.098177218	-0.128399747	-0.148498813	-0.226039741	0.154876496	-0.042706819	0.354352415	0.25068303	-0.051499544	-0.118065995	0.129323049	0.305226841	0.339178721	0.107186804	-0.164681239	-0.113525058	0.218630326	-0.065303071	0.147066217
OTU472	0.322191281	0.320794828	0.002814264	0.068641416	-0.10312559	-0.16913346	-0.045240149	0.352637243	0.19493334	0.185082596	-0.106020355	-0.015027477	0.173411535	0.012970584	-0.16700428	-0.300850441	0.079441747	0.042749534	-0.26219966	-0.083746108	-0.014997905	-0.118591718	0.047852337	-0.170851918	0.216773865	-0.117730846	-0.127943025	-0.050408668	0.076615984	-0.191351849	-0.090403082	-0.019197122	0.136811323	-0.300235754	0.031745484	0.178304049	0.116206248	0.072659914	-0.245836516	0.182463836	0.433118937	0.061034854	0.084994702	-0.008278502	-0.045296007	0.014945333	0.019450126	-0.021313159	-0.198774407
OTU473	0.147904088	0.391682069	0.247949268	0.226903899	-0.140465101	-0.100575832	-0.354602134	-0.010148106	0.300150324	-0.245728086	-0.02442807	-0.168680023	0.099636101	-0.323048868	-0.256061838	0.071238877	-0.200207004	-0.193691318	-0.045637727	-0.34758044	0.132769823	-0.155060499	-0.258016872	0.073763934	0.134836574	-0.2399977	-0.120178746	0.42172388	-0.117352982	0.310815939	-0.292826339	-0.164365805	-0.314154283	-0.082467943	0.069939295	-0.249487009	0.074716808	0.04781948	-0.16147104	-0.154327772	0.043153684	0.0791986	0.326035634	-0.175330425	0.035645695	-0.251800192	0.191690283	-0.219313767	0.229361657
OTU474	-0.064028192	0.122087779	0.046626745	0.282374299	-0.212104783	0.389244026	-0.200266148	0.146543779	-0.014777759	-0.269967224	-0.147266649	-0.172116941	0.182453979	-0.154380345	-0.139824375	0.15545492	-0.2873391	-0.195725211	0.315340447	-0.152783459	-0.18180011	-0.122876365	0.074043224	0.380112866	-0.024004206	-0.018024101	0.235453478	-0.00237397	-0.219458341	0.247272399	-0.19274173	-0.224623574	-0.229769092	0.146422205	-0.056240913	-0.14989198	0.304415256	0.269812793	0.282111437	-0.277307639	0.133164116	0.260096766	0.349739192	0.20389364	-0.089476494	-0.142203274	0.098302077	-0.059405111	0.112805474
OTU475	-0.205102804	0.158132696	0.217838455	0.321001832	-0.336060524	0.225027724	-0.362573416	-0.092696551	-0.133522265	-0.522426214	-0.261141641	-0.215659988	-0.070744309	-0.52251493	0.038254598	0.267217253	-0.345661549	-0.413834742	0.376130511	-0.219162621	-0.039726624	-0.173989831	-0.036953432	0.453086572	-0.06761954	0.005180019	0.234829181	0.094369009	-0.302486508	0.469591004	-0.110321431	-0.25883503	-0.526520286	0.269645219	-0.220637933	-0.268951921	0.155264217	0.212758652	0.235463335	-0.351083073	-0.195321061	0.197131521	0.427924132	0.007549061	-0.051105251	-0.545561333	0.205552954	-0.388885877	0.381341745
OTU476	0.168949457	0.405699171	0.164303375	0.205253949	-0.114169069	-0.141477119	-0.369069387	-0.003589706	0.293588638	-0.213734526	0.011919137	-0.228842505	0.066610809	-0.283803609	-0.120612468	0.030194625	-0.206262681	-0.267470038	-0.024986652	-0.375249924	0.084761412	-0.324106886	-0.234950754	0.022778613	0.159029712	-0.217437591	-0.13298997	0.369374964	-0.114323501	0.183847146	-0.317144336	-0.192107576	-0.348917749	-0.064261482	0.012559863	-0.056063481	0.057505935	-0.01599678	-0.266582879	-0.08945678	0.09045894	0.086759161	0.251566902	-0.208010712	0.036417852	-0.264184266	0.083338673	-0.25647256	0.182053115
OTU477	0.201304451	0.124164387	0.255470399	0.200788585	-0.009826101	0.03969048	-0.242695319	0.060778564	0.283310744	-0.07330064	0.055432613	-0.134872717	0.025078653	-0.074414517	-0.218423322	0.025683256	-0.14759194	-0.1420357	0.033368655	-0.326666502	0.00105309	-0.25664342	-0.05829452	0.135858449	0.221991671	-0.112927048	0.020123709	0.423097333	-0.034406959	0.166103978	-0.217851598	-0.149349828	-0.190168971	-0.070655594	0.252404774	-0.161996764	0.186873342	0.136203455	0.056240913	0.035471549	0.131225511	0.285906503	0.26141436	0.070951313	-0.119580736	-0.060072123	0.190766981	-0.034278814	0.395654567
OTU478	-0.373970423	-0.234403866	-0.08465798	-0.325840398	0.045506334	-0.124903788	0.065680989	-0.101829437	-0.157679389	0.052863183	0.009014522	0.232739621	-0.009670034	0.131248619	0.346217129	-0.198347583	0.11486739	0.011496925	-0.051351727	0.038139627	0.122771321	-0.070865941	-0.082351366	-0.081845357	0.081038699	0.062479002	-0.084257115	-0.275091611	-0.09289213	-0.150920551	0.02255027	0.04943612	0.103285035	-0.043511869	-0.114841104	0.331100923	-0.292264712	-0.308920303	-0.12444378	0.119837124	-0.071664384	-0.170580982	-0.330286051	-0.161048951	0.193095109	5.42E-05	-0.139888563	-0.074053142	-0.110206519
OTU479	0.36707821	0.306994587	0.118690291	0.356061017	-0.133216688	-0.039798911	-0.253255789	0.133949416	0.434052096	-0.136219884	-0.062339305	-0.217707024	0.031476051	-0.214831974	-0.373117458	-0.036044946	-0.134356851	-0.168571593	-0.09756935	-0.399794639	-0.018714113	-0.265196284	-0.21753945	0.024569359	0.158014408	-0.256630277	-0.041924805	0.596770086	-0.133788413	0.202224467	-0.213189088	-0.124354962	-0.2400207	-0.177660038	0.292770481	-0.148311524	0.232861004	0.056362486	-0.121752631	0.014206034	0.225681592	0.243349187	0.349745763	-0.170579199	-0.134678857	-0.128603465	0.353645975	-0.107193376	0.363016996
OTU480	0.159880726	0.141891126	0.155027642	0.173894543	-0.161967192	-0.161753616	-0.246408241	0.399781496	0.192459154	0.084735126	-0.099826676	-0.0571215	0.178905345	0.005649885	-0.191923573	-0.221720777	-0.122984795	-0.171699648	-0.21034361	-0.264450414	0.006583044	-0.281257136	0.021162013	-0.113462628	0.102570295	-0.209144303	-0.196480938	0.147687227	-0.06987358	-0.18793136	-0.163665936	-0.1412044	-0.095752319	-0.251254754	0.150167985	0.148350953	0.162568488	0.095877178	-0.281303137	-0.030611893	0.319447662	0.053540008	0.134573712	0.0073552	-0.02353434	-0.019732702	-0.028387425	0.056129197	-0.081094491
OTU481	-0.025275799	0.377070242	0.031801342	0.15697939	-0.160189589	-0.03843203	-0.340936609	-0.035530693	0.072814346	-0.299562171	-0.034055382	-0.075245817	0.283619606	-0.344051521	-0.0922694	0.087812323	-0.228740646	-0.243329473	0.00030722	-0.289336849	0.201403025	-0.212213214	-0.183262279	0.065966797	0.103500168	-0.249871444	-0.084544551	0.061521148	-0.115161372	0.210547327	-0.201133591	-0.167349286	-0.385603391	-0.048026483	-0.06229659	-0.022982331	0.047658477	0.046196308	-0.166310982	-0.152599456	0.053503865	0.151860158	0.236294635	-0.147246934	0.160390021	-0.24757469	-0.09115881	-0.32629521	0.009559953
OTU482	0.04781948	0.058757814	-0.127420587	-0.156026516	-0.089164346	-0.30737245	-0.060282412	0.038931467	-0.186778054	0.141812267	-0.038556889	-0.028032562	-0.048765782	-0.034574534	0.245327222	-0.207927095	0.251438757	0.118039709	-0.203062339	0.001391524	0.229161225	-0.119304731	-0.133144401	-0.091930966	0.361613971	-0.207061124	-0.237963807	-0.230324388	-0.10422961	-0.185125311	0.080144903	0.045338722	0.023784059	-0.120211604	-0.183314851	0.608858441	-0.150887569	-0.126201566	-0.383240921	0.098666798	0.213175945	-0.094999877	-0.210662329	-0.201278165	0.33585352	-0.104761905	-0.091635246	-0.272119405	-0.164162087
OTU483	0.163631569	0.097028921	0.143072478	0.434471389	-0.178486556	0.228100108	-0.201682481	0.243889897	0.088835842	-0.08960307	-0.173010813	-0.208710752	0.031646937	-0.077713495	-0.162621194	0.115434281	-0.280406352	-0.206234921	0.094865238	-0.236183113	-0.33169072	-0.127123329	0.219000155	0.164975451	0.036184592	0.02153168	0.107901548	0.147845066	-0.052467247	0.086164507	-0.10228616	-0.235852893	-0.208671323	-0.081935715	0.194595065	-0.156419294	0.460798657	0.387376383	0.048987612	-0.142339751	0.045133398	0.315623283	0.377719492	0.2167839	-0.34707143	0.004756159	0.249115921	0.077126985	0.113027357
OTU484	-0.195376919	-0.186262188	-0.203121483	-0.264322268	-0.143373009	-0.242005307	0.398595333	-0.147999376	-0.366644488	0.060686562	-0.15415034	-0.026271388	-0.151209575	0.020725006	0.249046715	-0.167548213	0.283938326	0.371629004	-0.203995498	0.300745049	-0.004890871	0.367012494	-0.047481045	-0.174545126	-0.109480273	0.133571552	-0.246375383	-0.307783172	0.002735405	-0.212203356	0.418835687	0.45031338	0.183275422	-0.080647626	-0.187195347	0.222165816	-0.241969163	-0.214874689	-0.161845618	-0.054709743	-0.106703796	-0.312994406	-0.303909247	-0.175616288	0.325138618	-0.046626745	-0.071983045	-0.11159631	-0.260379342
OTU485	0.305552133	0.080427479	0.03770916	0.026958115	-0.00605732	-0.098321792	0.091270526	0.251948052	0.137435619	0.179421211	-0.107551525	-0.129240905	0.030092741	0.086368154	-0.041543656	-0.303906211	0.121719773	0.121381338	-0.247127825	-0.083999113	-0.15257317	-0.049859944	0.073957794	-0.218144032	0.134015131	0.02059686	-0.107058659	0.10016511	-0.084416406	-0.183344423	-0.005180019	0.053234432	0.132582534	-0.332308173	0.192390153	-0.016962797	0.038984039	0.04701118	-0.142551566	0.086821591	0.178911917	0.035803412	0.053139144	-0.042565531	-0.058071088	0.039759482	0.027556125	0.051489687	-0.033506658
OTU486	-0.152086876	0.15706482	0.108297395	0.484889557	-0.298734156	0.544496743	-0.391041343	0.029977739	-0.030861612	-0.412208285	-0.241144434	-0.18082095	-0.003392559	-0.411406557	-0.035599694	0.402541875	-0.551373863	-0.544822034	0.48458398	-0.263934547	-0.235466621	-0.204738083	0.031558195	0.496370044	-0.093048128	0.049613511	0.363917297	0.028647001	-0.181346674	0.430214314	-0.268823776	-0.408892941	-0.511303876	0.14944183	-0.143346723	-0.307530167	0.479563321	0.338738428	0.29050987	-0.354066553	-0.153200752	0.419578271	0.496471903	0.117977279	-0.271363677	-0.360595382	0.234339601	-0.211151909	0.311013086
OTU487	-0.11148788	-0.031449765	0.00462801	-0.049843515	-0.005137304	-0.061632864	-0.003783566	0.068953564	-0.093918858	-0.017725096	-0.038323599	0.080700198	0.128274888	-0.008498649	0.079461462	0.001472027	0.064008477	0.009914816	-0.070524163	-0.010029818	0.128465462	-0.130453354	-0.012366002	-0.02353434	0.056030623	-0.230978256	-0.057308789	-0.180768378	-0.027381979	-0.022673468	0.057246359	-0.047178754	-0.063256036	-0.01190928	-0.050710959	0.163288072	-0.045831588	-0.049593796	-0.08688402	0.136472888	-0.00090523	0.006234752	-0.106546079	0.014485325	0.215564701	-0.058376664	-0.07459852	-0.087035166	0.001657672
OTU488	-0.264916993	-0.095009734	0.239925413	-0.106854941	-0.20136031	-0.00467401	0.088553193	-0.295734247	-0.160823743	-0.395891142	-0.166215694	-0.066071942	-0.015201623	-0.246592244	0.046814034	0.11526004	-0.100194682	-0.023034903	0.065283357	0.231007828	0.064714918	0.324471607	-0.09014022	0.029103724	-0.423688772	0.157830405	-0.06161315	-0.015645202	0.077161422	0.187031059	0.049153503	0.067760829	-0.193362741	0.138464066	-0.140425672	-0.368694809	-0.189902823	-0.153946623	0.118736292	-0.337588408	-0.156887388	-0.182634696	0.029001865	-0.115210659	0.120211604	-0.124841256	0.008538078	-0.152957605	0.073077207
OTU489	-0.115861242	-0.151945588	0.120862187	-0.245399509	0.644650353	0.086401012	-0.06540493	-0.193533601	0.202723905	0.174781702	0.659804332	0.195268489	0.11749427	0.317709488	0.013312304	0.232080823	0.063716044	-0.061800439	0.167654863	0.083164527	0.167585861	-0.114776937	-0.075709111	0.048719781	0.081472354	-0.063660185	0.245783944	0.146708067	0.049061501	0.077102278	-0.219218479	-0.120573039	0.027270263	0.279512391	0.175353426	0.030059883	-0.150355274	-0.128077741	0.16806887	0.33708897	-0.110558006	-0.002728833	-0.300478901	0.034081668	0.075032242	0.28350789	-0.092466547	0.289796857	0.158234555
OTU490	-0.281740145	0.098210076	0.028144278	0.073343355	-0.159861012	-0.002028964	-0.15900014	-0.044191988	-0.144237167	-0.241321866	-0.203998784	0.022285747	0.067198962	-0.211079622	-0.036762858	0.0452254	-0.219573343	-0.228159064	0.088602479	-0.098752228	0.050710959	-0.09820679	0.016614505	0.08577343	-0.109611704	-0.111376163	-0.002712405	-0.128445748	-0.148695959	0.072262336	-0.078689306	-0.141095969	-0.189659676	-0.042664104	-0.043206256	-0.072328051	-0.008991514	-0.021677879	-0.073241496	-0.132198099	-0.084715411	0.027158547	0.066761954	-0.033871378	0.067652398	-0.18897295	-0.101985428	-0.166301125	-0.047155754
OTU491	-0.218022458	-0.057578222	-0.348599029	-0.175563715	0.00741763	0.039335617	0.135418156	-0.132253957	-0.361262394	-0.047425187	-0.089157775	-0.014659471	-0.115986101	-0.033785948	0.190757124	0.001882749	0.116012387	0.170500341	0.024244067	0.248478277	0.045049574	0.134429138	0.066377519	0.022246318	0.020350428	-0.093632996	0.02557809	-0.436999433	-0.148406811	0.010660687	0.350557349	0.225622448	0.079543606	0.08643387	-0.304250967	0.173595538	-0.145117754	-0.053346148	-0.010716545	0.032172634	-0.09426715	-0.143875732	-0.208989872	-0.04499043	0.172672236	-0.137044613	-0.129119331	-0.198889409	-0.230531391
OTU492	-0.102317291	-0.08394654	0.03447596	-0.239675694	0.265308	-0.107988533	-0.038524031	-0.215055406	0.115667381	-0.071289748	0.371612575	0.049682512	0.083640964	0.07410894	-0.06186944	0.081311418	0.135815734	0.040226061	0.019755703	0.072475911	0.318383072	0.017600237	-0.313940708	0.004141715	0.00064894	-0.246996394	-0.033726805	0.235755769	0.057118214	0.126651716	-0.12170663	0.010328824	-0.076625841	0.115029942	0.047881909	0.091237668	-0.238867394	-0.256314843	0.050017661	0.15651281	0.163422788	-0.168397447	-0.164487379	-0.236110632	0.1828647	-0.028367711	0.025647092	-0.052403131	0.134343708
OTU493	0.257458291	0.270400946	0.059579257	0.332400174	-0.221055226	0.088632051	-0.242153166	0.451713119	0.285702786	-0.003622563	-0.189285098	-0.159443719	0.156003516	-0.105106911	-0.238548675	-0.177403893	-0.257576579	-0.324405891	-0.031666626	-0.421566163	-0.209640454	-0.33729926	0.097704067	0.0636799	0.238098524	-0.139738945	0.067139818	0.153555616	-0.227662913	-0.06180701	-0.19156871	-0.243119183	-0.118811865	-0.190237972	0.234119454	0.001092519	0.326305067	0.182743127	-0.070816596	-0.054200449	0.27501417	0.284726911	0.36989083	0.167681149	-0.284546194	-0.034939254	0.249743299	0.101709423	0.125895989
OTU494	0.107451397	-0.179915868	0.243485747	-0.133596305	0.10254245	-0.319737072	-0.054466641	0.04045117	0.219304089	0.125224151	0.066502433	-0.024464234	0.087048381	0.239432744	-0.078272077	-0.234721136	0.097809292	0.054810004	-0.314072397	-0.129319869	0.121887447	-0.157625174	-0.162435547	-0.276028057	0.003980716	-0.083199096	-0.290324462	0.246086437	0.069901566	-0.235098807	-0.160165077	-0.027896225	0.107702759	-0.2471806	0.289402802	-0.043733658	-0.219718097	-0.225190554	-0.249902864	0.152588081	0.118350311	-0.195281792	-0.059998242	-0.098134584	0.075751888	0.106835315	0.050960719	0.191580367	-0.024715596
OTU495	0.05006206	-0.204092596	-0.095366319	-0.280181276	0.049569194	-0.15401575	0.169169742	0.021101244	-0.054847791	0.274894465	-0.052409746	0.059214585	0.026938422	0.205053685	0.033105821	-0.340094368	0.286853041	0.304906729	-0.257077353	0.152175717	0.011938862	0.216598254	0.138873259	-0.350339133	-0.079001519	0.037326398	-0.142789902	-0.051108579	-0.020246942	-0.268416561	0.13934641	0.183122784	0.377241412	-0.301221733	0.051010006	0.037769978	-0.189222824	-0.171323567	-0.167446354	0.049901057	0.07545124	-0.223371878	-0.234587869	-0.032967818	0.103391823	0.154902909	-0.137218871	0.104329911	-0.28100272
OTU496	-0.264075836	0.006569901	0.035796841	0.102139859	0.053770012	0.479546892	-0.195899357	-0.243089611	-0.136834323	-0.317926349	0.161809475	0.009254376	-0.003198699	-0.225123011	0.054078875	0.469846037	-0.291995038	-0.260083623	0.516879831	0.03117376	0.032116776	0.001976392	0.003234842	0.442098951	-0.147802229	0.001043233	0.346354847	-0.123434946	-0.068818847	0.438510888	-0.127400872	-0.23793095	-0.320883544	0.414117318	-0.291883322	-0.215968851	0.073530644	0.163698793	0.403017981	-0.124318818	-0.226687038	0.191775713	0.145015895	0.080723198	-0.031134331	-0.156069231	-0.036043274	-0.079724324	0.244436778
OTU497	-0.223072689	-0.067704971	0.039421047	0.239077684	-0.334581927	0.251898765	-0.004424292	-0.050139235	-0.225717736	-0.316513468	-0.345694407	-0.135635016	-0.061057854	-0.266987029	0.055472042	0.170510338	-0.180226225	-0.125846702	0.228313495	0.052537848	-0.228599358	0.186863484	0.065470646	0.224094565	-0.374523768	0.131826807	0.151465865	-0.110830725	-0.03540912	0.213954673	0.022548609	-0.145351044	-0.171377642	0.130216779	-0.197437098	-0.341012182	0.220743077	0.166839991	0.305637563	-0.38046773	-0.170868347	0.174016117	0.260898494	0.052751423	-0.050983678	-0.183446282	0.112526183	-0.144454028	0.103112447
OTU498	-0.38809072	-0.2473414	0.015053763	-0.069272284	0.172511233	0.325447481	-0.037968736	-0.336520532	-0.192676015	-0.210379753	0.217822026	0.308883905	-0.01559263	0.020853151	-0.034439817	0.464307864	-0.108803404	-0.12821903	0.449018786	0.201863033	0.109345556	0.114336644	-0.03496554	0.313536558	-0.222027814	-0.017314374	0.417797383	-0.11070258	0.043722122	0.359869226	-0.077351997	-0.177282174	-0.125008831	0.479888612	-0.123339658	-0.191709998	-0.060545274	-0.064116908	0.486949736	0.038662034	-0.311860815	0.094231006	-0.076500982	0.085362708	-0.044770283	0.024007492	-0.087284885	0.065947083	0.23254557
OTU499	-0.296729836	0.175087278	-0.101784996	-0.088247616	-0.070872455	0.132533248	-0.103753173	-0.188361796	-0.350721638	-0.22635189	0.032741073	-0.023586913	-0.033000649	-0.281306423	0.064843063	0.233657995	-0.099547385	-0.05861324	0.31929323	0.178757485	0.201567313	0.057916656	0.04230924	0.309235483	0.014077889	-0.089509352	0.180071794	-0.371382571	-0.137363332	0.245254935	0.009359521	-0.040771499	-0.132145527	0.347741443	-0.492348259	0.131064508	-0.089000058	0.071756327	0.119633308	-0.072620485	-0.057456648	-0.006635616	-0.044349705	-0.012214857	0.333054043	-0.302660654	-0.140833107	-0.336336529	-0.042972966
OTU500	-0.018162104	0.034558105	0.236140204	0.195817213	0.140678676	0.234786466	-0.23944569	0.02474679	0.259797761	-0.016207069	0.233281582	-0.025988812	0.033076222	-0.062503594	-0.147759514	0.277574014	-0.249805729	-0.276022902	0.235640767	-0.126563001	-0.050888391	-0.088076756	0.04709661	0.232713144	0.076129689	-0.138013915	0.179174778	0.337637694	-0.021743595	0.257931442	-0.241837732	-0.250433311	-0.179201065	0.164671382	0.177219744	-0.241055718	0.195107486	0.236186205	0.153250039	0.0849027	-0.014432753	0.222974116	0.117132836	0.15093357	-0.167188283	-0.012221428	0.131938523	0.045746158	0.402768263
OTU501	0.266221445	-0.068095977	-0.027362265	-0.026695253	0.043570977	-0.136689749	0.142774999	0.219110049	0.028505713	0.195777783	-0.035162687	-0.123691236	-0.065059924	0.187928074	-0.113643346	-0.260676919	0.126628716	0.18661048	-0.249546153	0.040804357	-0.106099214	0.04021949	0.072331337	-0.186804341	0.130049204	-0.030296459	-0.184563444	0.046699032	-0.01810296	-0.291765034	0.11151088	0.105826495	0.146944643	-0.226489892	0.192935591	0.174607556	0.01835925	0.007690349	-0.219895348	0.093048128	0.300669476	-0.17524171	-0.104492471	0.06455063	0.026051242	0.167549718	0.043478975	0.15463992	-0.0465216
OTU502	0.395276703	0.201564027	0.343095361	0.299903891	0.095788462	0.030013882	-0.31435143	0.215679703	0.542282133	0.017051513	0.168167443	-0.149586403	0.061245143	-0.067356679	-0.378499552	0.002038823	-0.196103075	-0.225684878	-0.01940084	-0.431830914	-0.054315451	-0.327474802	-0.100605403	0.046432884	0.234457889	-0.168545307	0.057929799	0.617115585	-0.081557784	0.090468797	-0.288975414	-0.196865374	-0.159424004	-0.168298874	0.411639847	-0.190763696	0.266159015	0.132313101	-0.022496037	0.039253473	0.150503134	0.315951601	0.336908253	0.08862548	-0.2620518	0.00810107	0.251136466	0.16042945	0.341462333
OTU503	0.146566779	-0.240789571	0.13264825	-0.070566878	0.142222989	-0.127795165	-0.014541183	0.011537988	0.35088264	0.129963774	0.178540624	-0.064008477	0.077026705	0.228957507	-0.129829058	-0.067494737	0.035878985	-0.066949243	-0.138812358	-0.224653146	-0.004398006	-0.214286536	-0.106174787	-0.151373863	0.030602036	-0.052498419	-0.072456197	0.451890551	-0.025785094	-0.0955256	-0.169616468	-0.10970042	-0.01884883	-0.146553636	0.408446076	-0.083259814	-0.088802911	-0.155162358	0.00675719	0.187405637	0.114964226	-0.013424021	-0.056244199	-0.036237134	-0.154156912	0.22761034	0.200072287	0.312494969	0.338212704
OTU504	-0.252999499	-0.058672384	0.067313964	0.075893114	-0.065115782	0.251100323	-0.1526586	0.022124744	-0.120356178	-0.067343536	-0.009106517	0.226680467	0.157997979	-0.03649671	0.039388189	0.171663645	-0.206111536	-0.193244453	0.243500333	0.069094852	0.096172897	-0.028949292	0.116557825	0.222658682	-0.160202732	0.071102459	0.283478318	-0.19729581	-0.054749172	0.094658157	-0.056838923	-0.164099657	-0.116051817	0.183511997	-0.029248298	-0.016621077	0.117113121	0.160117302	0.228063777	-0.102268004	-0.043889697	0.122242211	0.065240642	0.209844172	0.062441164	-0.017623237	-0.279548535	0.065207784	0.013042871
OTU505	-0.228622358	-0.23601863	0.240066701	-0.104686332	-0.205690957	-0.175159565	0.276436909	-0.186590765	-0.120412036	-0.175458571	-0.245412652	-0.055872906	-0.234454603	-0.066949243	0.306971586	-0.099982832	-0.033391656	0.000192218	-0.094691014	0.062503594	-0.123894954	0.27115996	-0.027871559	-0.118657434	-0.259104463	0.65185605	-0.150253415	0.088227901	0.057956086	0.009122945	0.168318588	0.271945259	0.053342862	-0.038908467	-0.037889877	-0.221488947	-0.144670889	-0.124243246	0.052619992	-0.300672762	-0.368435233	-0.205694243	-0.006914907	-0.053668153	-0.026090671	-0.088602479	0.185427602	-0.013450307	0.063561612
OTU506	-0.043337687	0.278694234	0.218489038	0.352742387	-0.061655865	0.437311582	-0.388136721	0.009418665	0.026153101	-0.336310243	0.060775278	-0.102567009	-0.041468083	-0.376012223	-0.176779451	0.429841732	-0.379373568	-0.392588942	0.493554137	-0.136187026	0.036036702	-0.153989338	0.106348933	0.554938926	0.096429188	-0.048157914	0.420363571	0.124676968	-0.180403657	0.480788914	-0.210573614	-0.277619787	-0.41608221	0.38261991	-0.101278987	-0.20610825	0.341616764	0.315383162	0.331309298	-0.186745197	-0.116005816	0.437318153	0.358857209	0.178359907	-0.170543056	-0.243973484	0.109223983	-0.096830052	0.394021538
OTU507	-0.255414541	-0.298254434	0.100243969	-0.205033802	0.143205435	-0.15093357	0.044559994	-0.133643839	-0.052360416	0.148291809	0.108895406	0.290677444	0.026820112	0.201465454	0.18407715	0.016169296	0.095364597	0.082973952	-0.032954648	0.092134684	0.320071958	0.037226151	0.023550769	-0.122012207	-0.050471098	-0.050816104	-0.020941866	-0.014498468	0.009789957	-0.136863895	0.045864445	0.103950319	0.098762085	0.026366676	0.067369822	0.200545438	-0.243194756	-0.154643206	-0.066939386	0.102415864	-0.130374496	-0.217217444	-0.268114049	-0.046488742	0.038734321	0.196392223	-0.124046099	0.212374217	-0.07724028
OTU508	-0.003791784	0.014624982	-0.177890188	-0.331028636	0.030942138	-0.329439964	0.294982047	-0.16345578	-0.169403032	0.138181603	-9.53E-05	0.085364421	-0.098906741	0.026731418	0.093994508	-0.275518989	0.333052673	0.406481519	-0.274523173	0.266172377	0.162576836	0.324567161	-0.13614278	-0.261330788	-0.026928565	-0.088369262	-0.274623389	-0.184806743	0.031888441	-0.092221832	0.213143262	0.340340521	0.259178606	-0.092128188	-0.26029084	0.08164821	-0.391519745	-0.282578249	-0.179611934	0.058061278	0.056208101	-0.305190949	-0.304864014	-0.293659523	0.36693558	-0.089281064	-0.106207732	-0.301855888	-0.294896617
OTU509	-0.017976472	-0.137000367	0.263670259	0.096460482	-0.004053003	0.042749569	-0.142643685	-0.134641181	0.196435099	-0.106779456	0.029468468	-0.145380735	-0.10336718	-0.027161855	-0.060308748	0.136731046	-0.064641041	-0.114243093	0.035869157	-0.181668828	0.005771463	-0.088714268	-0.077149985	0.114443525	-0.019588145	-0.040842177	-0.017450748	0.394733232	-0.175897366	0.231901749	-0.171504285	-0.152993874	-0.120834357	0.061347053	0.100360696	-0.143345198	0.120099986	0.023297784	0.068395039	-0.004240292	-0.14300512	0.100337695	0.167745359	0.002349329	-0.084178257	-0.056155529	0.282694894	0.042884286	0.372792473
OTU510	0.044412134	-0.114445074	-0.05118411	-0.226338747	-0.103772887	-0.305308986	0.185279742	0.060630704	-0.031029186	0.16155647	-0.160984746	0.076297264	0.026810255	0.098413794	0.062194731	-0.239304599	0.238716249	0.268215908	-0.303679243	0.209509024	0.213159516	0.077273138	0.035507693	-0.248182557	-0.038708035	-0.055337326	-0.262570952	-0.152116448	0.256712421	-0.35394498	0.147082645	0.166968136	0.209246162	-0.200101859	0.029412586	0.2881474	-0.210360038	-0.226190887	-0.247965697	0.115197516	0.243589049	-0.241420439	-0.193116308	-0.064087336	0.232920148	0.077611572	-0.145406902	-0.015661631	-0.353176109
OTU511	-0.199260701	0.083558819	-0.046005734	-0.07370479	-0.017307803	-0.02557809	-0.257869013	-0.312619828	-0.070264587	-0.334877646	0.035977558	0.007430773	0.015589344	-0.252506633	0.133988845	0.156412723	-0.086016577	-0.12858375	0.137622908	-0.083539105	0.441119791	-0.096130182	-0.193839178	0.121157906	-0.074611663	-0.13567116	-0.004483436	0.062579167	-0.152136162	0.29019115	-0.092847696	-0.024106065	-0.29444951	0.1567461	-0.15167944	-0.040705784	-0.165542111	-0.135625159	0.01133427	-0.124673682	-0.135707303	-0.024283496	0.028581286	-0.20210618	0.20146874	-0.247735693	-0.189087952	-0.276758915	0.122419642
OTU512	-0.060979998	-0.181382511	-0.099516162	-0.172215057	0.035905861	-0.125185033	0.058321764	-0.185834805	-0.1098928	0.023771307	-0.051411673	0.027980449	-0.079765063	0.045063458	0.2231585	-0.059093982	0.10175381	0.089612683	-0.16146055	0.064298682	0.084085924	0.143937241	0.020521625	-0.164821949	-0.091462603	0.022036391	-0.140996427	0.012178913	0.094386988	0.013851399	0.064768555	0.165005956	0.093654249	-0.114062513	-0.064361112	-0.179082433	-0.145031421	-0.065751017	-0.078312728	-0.029606933	-0.113908079	-0.125815912	-0.127340535	-0.065195712	-0.019121863	-0.042086499	-0.108634329	-0.122697663	-0.051175093
OTU513	-0.088763482	0.142475993	-0.018576111	-0.183873432	-0.10561292	-0.08185679	-0.018214676	-0.145774908	-0.116212819	-0.159959585	0.046262024	-0.094162005	0.020948438	-0.250676458	-0.038698177	-0.010442191	0.126977008	0.169728185	0.096991054	0.136456459	0.161681329	0.121995778	-0.12092133	0.134718286	-0.001312666	-0.159798582	0.008413219	-0.138115774	0.054614456	0.224801005	0.021447875	0.06921314	-0.094815874	0.166606701	-0.339191864	0.054009874	-0.196043931	-0.109115552	0.018286963	-0.091313241	0.052432703	-0.056359201	-0.065066496	-0.158149125	0.318728078	-0.303754816	-0.091283669	-0.384019649	0.002456114
OTU514	-0.194322186	-0.254980819	-0.096557333	0.049215933	0.01993642	0.167723864	0.005610455	0.070931598	-0.281506855	0.159690152	0.044339847	0.233820449	-0.053940873	0.198130396	0.080775771	0.18275642	-0.015602487	-0.029872594	0.171150924	0.23657064	-0.027927417	-0.029465158	0.124476535	0.132694251	-0.08064434	-0.044872142	0.200588153	-0.302667225	0.06022984	-0.195774497	0.05201541	-0.065588934	0.064034763	0.181842825	-0.085533568	0.29087459	0.104906479	0.143639157	0.099622958	0.0473529	0.058915531	-0.039273187	-0.081590642	0.19614579	-0.003234842	0.154945497	-0.123684664	0.186607194	-0.099212236
OTU515	0.079356317	-0.222431964	-0.134951576	0.042683818	-0.091556388	0.002337827	0.110577721	0.207271413	-0.113784634	0.230031954	-0.206982265	0.104374184	0.083601534	0.21234793	-0.018309963	-0.052827039	0.088737196	0.158050552	-0.147099074	0.157140393	-0.103792602	0.116511825	0.25436638	-0.131011936	-0.084961844	-0.016851081	-0.114845938	-0.234510461	0.049025358	-0.313621988	0.179450783	0.00609675	0.230258672	-0.138066488	0.168597879	0.102626153	0.137895627	0.131508087	-0.096002037	-0.03364466	0.063929619	-0.021237586	-0.058547525	0.157603687	-0.039128613	0.271334105	-0.091260668	0.310129213	-0.291206453
OTU516	0.056993355	0.048512778	0.224850292	0.202664761	0.009211661	0.151291719	-0.265823866	-0.066926243	0.166895849	-0.186327904	0.095433599	-0.089647355	0.009944388	-0.150266558	-0.056838923	0.152583153	-0.193086736	-0.263757116	0.206410541	-0.389608747	-0.035106829	-0.274179584	-0.088490763	0.210248322	0.118880866	-0.093626424	0.157219251	0.369282962	-0.115729811	0.368504235	-0.188266509	-0.172038082	-0.224101136	0.085411995	0.044908286	-0.218291892	0.174696271	0.094924304	0.191279562	-0.095798319	-0.146363061	0.187510781	0.272694415	-0.003675136	-0.275040456	-0.187448352	0.187284063	-0.041707944	0.503549455
OTU517	-0.178330335	0.17371054	0.127719592	0.460522273	-0.289836286	0.466134372	-0.402919408	-0.005837174	-0.181517534	-0.401315952	-0.180949095	-0.117336553	-0.033595374	-0.37704067	-0.014459039	0.41877853	-0.495256167	-0.471565752	0.497089628	-0.217707024	-0.193303597	-0.181441961	0.062053443	0.500828836	-0.117122978	0.018231105	0.367406787	-0.046409884	-0.240618711	0.411902708	-0.263063818	-0.382928773	-0.464941636	0.228688073	-0.112933619	-0.230176528	0.393209953	0.327622662	0.308059177	-0.327980811	-0.168584736	0.349256183	0.401256808	0.1869292	-0.162059193	-0.267532468	0.135901164	-0.074013652	0.36128868
OTU518	0.253870228	-0.181386103	-0.099159664	-0.227505196	-0.130341638	-0.411850136	0.305716421	0.059171821	-0.023718344	0.187001487	-0.151258861	-0.074404659	-0.049682512	0.206755547	-0.00024479	-0.409479788	0.395332561	0.494135719	-0.475393677	0.089433779	-0.028219851	0.182148402	-0.079399032	-0.429678734	-0.170322909	0.070612879	-0.426199101	0.06457363	0.037666445	-0.334956505	0.246306382	0.331302726	0.327425516	-0.356816744	0.184625874	-0.034985255	-0.201255165	-0.327967668	-0.328335674	-0.00839679	0.116557825	-0.271458965	-0.176644734	-0.17341482	0.156213805	0.1396108	0.143724587	0.022098458	-0.185785751
OTU519	-0.180084937	0.053395434	-0.004989444	-0.077296138	0.106864799	0.086312296	-0.240385421	-0.184570016	-0.050270665	-0.130739217	0.1600253	0.241745731	0.131922094	-0.105274485	0.002344398	0.223429379	-0.060535417	-0.131041508	0.177055456	0.055212466	0.280695269	-0.170362338	-0.104449756	0.152911605	0.027556125	-0.195291489	0.183732144	-0.105455203	-0.101203414	0.171147638	-0.091175238	-0.133407263	-0.194141469	0.254070661	-0.108353253	0.107564668	-0.076500982	-0.044205131	0.06255288	0.084544551	-0.057555222	-0.005748458	-0.072341195	0.003221699	0.060049122	-0.063538612	-0.089814929	-0.091884965	0.009517238
OTU520	0.455104036	0.336760393	0.11500037	0.476868988	-0.185956611	0.030664465	-0.147867945	0.498288934	0.320982117	0.103332594	-0.259380468	-0.131025079	-0.009550096	-0.020176282	-0.258450594	-0.113622082	-0.15042099	-0.130453354	-0.152957605	-0.26185794	-0.227639912	-0.210090605	0.129714056	-0.02955716	0.279518963	-0.056727207	-0.022969188	0.193471171	-0.057568365	-0.144299597	-0.089315492	-0.145222899	-0.011899423	-0.242488315	0.26505171	0.045956447	0.461918726	0.342346205	-0.176490303	0.028364425	0.294508654	0.263793259	0.320577967	0.131090794	-0.303222521	0.007217198	0.149362971	0.105964497	-0.039726624
OTU521	-0.103562598	-0.280760985	0.049932231	-0.078150439	-0.079215029	0.126648431	0.287171526	0.041891947	-0.063969048	0.063150891	-0.064527629	0.090021933	0.048808497	0.164756812	0.023823488	0.032345164	-0.020813721	0.091300098	0.069844008	0.3265515	-0.212278929	0.263697972	0.183232707	0.026054527	-0.368990529	0.369154817	0.118065995	-0.071736613	0.315931886	-0.089088773	0.064041335	0.033089365	0.159966157	0.147131932	0.056355915	-0.236215777	0.091714105	0.041655372	0.344360383	-0.115411091	-0.058462095	0.01659479	-0.047983768	0.171643789	-0.081958649	0.230094384	0.044668425	0.241430296	-0.073047635
OTU522	-0.057722796	0.147026787	-0.099369953	0.128616608	-0.069837436	0.187740785	-0.065707221	0.011215982	-0.052813853	-0.014370323	0.028374282	-0.14222956	0.061839868	-0.058678955	-0.078751735	0.17972365	-0.086299153	-0.090590371	0.185358601	0.072600771	-0.022637325	-0.004789012	0.115601666	0.262068229	0.097822355	-0.1208359	0.117145979	-0.076967561	0.051115109	0.13152123	-0.074532804	-0.074457232	-0.115581951	0.176993026	-0.107443095	0.024037064	0.140353385	0.193096593	0.068362125	0.02104044	0.17622087	0.163031782	0.129227761	0.121591628	0.052449132	-0.03462382	-0.017925528	-0.089778785	0.062825599
OTU523	-0.351112644	-0.181041097	0.014225749	-0.187215062	0.081360638	-0.007581918	-0.12556084	-0.355371005	-0.068424555	-0.194627763	0.136949325	0.226144886	0.319063226	-0.034042239	0.092818124	0.181557112	-0.002028964	-0.051128252	0.134856289	-0.009602668	0.297189844	-0.087317742	-0.067497967	0.036766143	-0.258289591	-0.112043175	0.054302307	-0.037140721	-0.035333547	0.178842915	-0.066226373	-0.089397636	-0.164792955	0.13916065	-0.019798418	-0.046676031	-0.193730747	-0.186117614	0.100240683	0.006188751	-0.198754692	-0.045979447	-0.164217945	-0.143290865	0.185072739	0.095666888	-0.14097111	-0.022752327	0.079957614
OTU524	-0.064774062	-0.165522397	-0.154114197	-0.170552913	-0.023629628	-0.090501655	0.166159836	-0.070143013	-0.13941694	0.08017776	-0.039131899	-0.018152246	0.087133739	0.067195676	0.172567091	-0.029121819	0.20883544	0.132786252	-0.10410475	0.185168026	-0.030723609	0.043209542	-0.003859139	-0.059451112	0.049475509	-0.074158226	-0.067149675	-0.232134848	0.176020438	-0.16123775	0.072449625	0.040567781	0.066499092	0.010650829	-0.083473389	0.187349779	-0.163882797	-0.050793103	-0.119564307	0.093918858	0.086585015	-0.13094622	-0.250840747	-0.014817188	0.100575832	0.06702153	-0.086167722	0.008390218	-0.219954492
OTU525	-0.164398663	-0.166669131	0.069400429	-0.210977764	-0.110620436	-0.224889721	0.137764197	-0.048387918	-0.086709875	0.020356999	-0.220536074	0.025190369	-0.062572595	0.027562697	0.126714146	-0.250701307	0.114569934	0.098877087	-0.212170499	0.131347084	0.044214988	0.163978084	0.141661122	-0.184103436	-0.091017521	0.175465142	-0.212890083	-0.051282683	0.039703623	-0.101226414	0.146566779	0.234924468	0.187806501	-0.142360991	-0.027927417	-0.044776855	-0.224896293	-0.091484101	-0.108238251	-0.062069872	-0.016384501	-0.245392937	-0.148557957	-0.06557579	0.035793555	-0.015106336	-0.111070587	-0.100792692	-0.214069675
OTU526	0.057522364	0.008107642	-0.14433574	-0.163422788	0.009921388	-0.221544806	0.086157865	0.171952652	-0.097138914	0.260602775	-0.039841626	0.036828573	0.035156115	0.150966428	0.213875814	-0.339448433	0.102938301	0.088448048	-0.287647962	-0.043015681	0.081853504	-0.090159935	0.029047865	-0.188953235	0.288643551	-0.044382562	-0.188509656	-0.203367916	0.006257752	-0.279923113	0.185279742	0.131153224	0.167618719	-0.242682176	-0.131780806	0.48602972	-0.153486615	-0.093406277	-0.305519275	0.083792109	0.226105457	-0.108793547	-0.207803708	-0.028798147	0.076159261	0.028275709	-0.198606833	0.012707722	-0.253788084
OTU527	0.354061915	0.225151125	0.056978615	0.150324183	0.221648489	-0.053835772	-0.2105015	0.209359693	0.418254449	0.290853472	0.273667228	0.028476165	0.120707854	0.152520723	-0.307658565	-0.094229518	0.044763749	-0.050331494	-0.178944921	-0.254452019	0.037354327	-0.318815413	-0.142300321	-0.129985239	0.325851899	-0.40280638	-0.031789868	0.322523409	0.090092651	-0.114678458	-0.314225186	-0.142832617	0.092798486	-0.25460645	0.298763974	0.053955703	0.175540859	0.035975945	-0.224569543	0.268152056	0.322301619	0.136887008	0.054658859	-0.060673469	-0.071532953	0.121401153	0.035816585	0.13599492	0.059032224
OTU528	0.291696033	0.022279176	0.034334672	0.026225388	0.339471155	0.021273729	-0.096468617	0.039798911	0.209187018	0.278746807	0.40182196	0.004039856	-0.0506091	0.260609346	-0.137580193	0.107443183	0.150197557	0.11934416	-0.007279627	-0.041865661	0.134708429	-0.14669821	-0.080509623	-0.078574304	0.235170901	-0.242485029	0.08383811	0.209893459	0.106536222	-0.039381618	-0.154229199	-0.059789546	0.054029588	-0.02438207	0.159263001	0.148840533	0.095584744	0.026484963	-0.071348891	0.360874672	0.127696592	0.052426132	-0.095880464	-0.027611983	-0.146790212	0.194407616	-0.143583298	0.183104561	0.073087065
OTU529	-0.301671636	-0.083696822	-0.130187207	-0.291216311	0.1224525	0.125028545	0.148801104	-0.414754758	-0.23582477	-0.21160206	0.1885688	0.088533478	-0.029373157	-0.098302077	0.040991646	0.180983744	0.080138331	0.075140672	0.305029695	0.410332109	0.195442635	0.271662683	-0.157261966	0.226618037	-0.280383121	0.085402137	0.218686184	-0.280866129	0.243230899	0.277517928	-0.012573006	0.006540329	-0.043314687	0.418612254	-0.43966748	-0.143810017	-0.245084075	-0.231540123	0.428656859	-0.038639033	-0.065362215	-0.076806558	-0.1379712	-0.129053616	0.224068278	-0.098226505	-0.084823842	-0.224032135	0.002781406
OTU530	-0.06152772	-0.441024504	-0.142255847	-0.426803683	0.232594856	-0.276328479	0.266300303	-0.07560068	-0.154866639	0.438704749	0.180443086	0.200456722	-0.043679407	0.522984795	0.155375933	-0.221720777	0.384042649	0.331398014	-0.219218479	0.178622769	0.156696814	0.022919901	-0.091730534	-0.328062955	0.044911572	-0.027339264	-0.177663323	-0.196530225	0.24783098	-0.479540321	0.112200892	0.135684303	0.41746552	-0.132973541	0.030585607	0.472893204	-0.289954574	-0.32563477	-0.150424275	0.334719929	0.073977509	-0.300587332	-0.480759342	-0.038156025	0.10618793	0.398621619	-0.243740194	0.291876751	-0.330698144
OTU531	-0.134613141	0.377201672	-0.048795354	0.01274058	-0.000964374	0.088717481	-0.150670708	-0.157455827	-0.087248741	-0.132240814	0.132388674	-0.144861464	-0.201659315	-0.334069346	0.126655002	0.208753468	-0.046206166	-0.133959273	0.255950122	0.045072574	0.138828787	-0.026494821	-0.123599234	0.269066923	0.26605387	-0.014261892	0.090343938	-0.147575511	0.003047553	0.276939632	0.032281065	-0.027283406	-0.172294372	0.280662412	-0.45126954	0.039355332	-0.063584613	0.067698399	0.015914636	-0.018746971	-0.126395426	0.066614094	0.058708527	-0.098926374	0.167313142	-0.411045122	-0.093074415	-0.42679054	-0.000803371
OTU532	-0.322996295	-0.215196695	0.027664556	-0.222901829	-0.216050995	-0.107968818	0.271715255	-0.364610595	-0.293743069	-0.281779574	-0.184921593	0.030756467	-0.084334262	-0.115861242	0.125991276	0.029570327	0.038060737	0.118687006	0.020682291	0.439772625	0.037443012	0.502179288	-0.124023099	-0.034321529	-0.479034312	0.165903546	-0.110870155	-0.124009956	0.180065223	0.113370627	0.127174154	0.186804341	-0.051174253	0.169931902	-0.234651749	-0.179789218	-0.260402343	-0.203496061	0.169931902	-0.232693429	-0.113666346	-0.319408233	-0.139679802	-0.18810222	0.191798714	-0.084137115	0.008915942	-0.192577442	-0.061353574
OTU533	0.312846546	0.282095008	0.313874993	0.478324585	-0.215498986	0.171706219	-0.286806805	0.459684402	0.28120785	-0.015086621	-0.165220106	-0.246864963	0.123917954	-0.200065715	-0.322887865	-0.003985644	-0.302407649	-0.259462612	0.031157331	-0.395270132	-0.298178861	-0.2449165	0.201278165	0.15870442	0.199559707	-0.055143465	0.126776576	0.281986578	-0.045529297	0.056447916	-0.2277582	-0.279877112	-0.124384534	-0.154301486	0.273933151	-0.142505565	0.51536509	0.397691745	0.01023025	-0.131882665	0.194857767	0.4375613	0.489387779	0.27276013	-0.331302726	-0.110761724	0.170845347	0.070879026	0.153578616
OTU534	-0.115920386	-0.059684402	-0.095729318	0.024631788	-0.140744392	0.067018244	0.002824121	0.116666256	-0.315360162	0.130732645	-0.094493868	0.111987317	0.014879618	0.080591767	0.095252881	0.072068535	-0.058051373	-0.014261892	0.092371259	0.205046945	0.007368343	-0.004733154	0.119925742	0.117740703	-0.045135004	-0.138332635	0.027339264	-0.346098557	-0.021309873	-0.204876085	0.053287004	-0.022574895	0.029774021	0.083171098	-0.185352029	0.374109761	0.056579347	0.123632092	-0.058577097	0.011229125	0.21345195	-0.071322605	-0.084058257	0.08055891	0.077779147	-0.043147112	-0.128281459	0.001920534	-0.194900482
OTU535	0.095381026	-0.054220163	-0.294715658	-0.122925651	0.021277015	-0.220772649	0.174617413	0.156115232	-0.123287086	0.372286158	-0.046255452	-0.019873991	-0.098522224	0.220690505	0.062750027	-0.327826649	0.310004354	0.266635452	-0.286954665	0.091178524	-0.064793777	-0.03434453	0.005255592	-0.200328577	0.281112562	-0.110331288	-0.25238506	-0.3151203	0.203177341	-0.352407239	0.232999006	0.16800644	0.292067325	-0.25745172	-0.155707796	0.476270978	-0.009178803	-0.055044892	-0.287910824	0.228027633	0.256840566	-0.076422123	-0.237165365	-0.068756418	0.127532303	0.059980121	-0.046163451	-0.013460164	-0.320840829
OTU536	0.261000353	-0.042693676	0.094050289	-0.147854802	0.078462587	-0.262731955	0.204856371	0.094441296	0.237247509	0.216760722	-0.031893344	-0.065841938	-0.040531638	0.202625332	-0.072761773	-0.468098005	0.154584062	0.189626818	-0.371783435	-0.062766456	-0.027930703	0.062608739	-0.034636963	-0.347734871	0.119432876	-0.036822002	-0.276686628	0.282423585	-0.044412134	-0.197772247	0.030214314	0.265603719	0.252992927	-0.306554293	0.235147901	-0.0473529	-0.128909042	-0.179799075	-0.194341901	0.137028184	0.186692624	-0.11744827	-0.114040924	-0.125173119	-0.017619951	0.102836442	0.088198329	0.08913806	-0.02823628
OTU537	0.250078448	-0.014777759	-0.14263371	-0.008216072	-0.24708511	-0.246454242	0.119945456	0.197634244	-0.040801071	0.159578435	-0.258309306	-0.007144911	0.019374553	0.114822938	-0.06144229	-0.324144939	0.225648735	0.29364121	-0.286011648	-0.000395936	-0.012096569	0.09601518	0.086598158	-0.300554474	-0.074808809	0.010276251	-0.276121475	-0.044763712	0.082957523	-0.223762702	0.189705677	0.149116538	0.220030065	-0.311824671	0.068799133	0.012001281	0.033907522	-0.054410738	-0.233744876	-0.047678192	0.142972145	-0.122859936	-0.004841585	-0.087403172	-0.02538423	0.033624946	-0.012089997	0.033030221	-0.218081602
OTU538	-0.224988294	-0.194240042	-0.161776617	-0.186768197	-0.099422526	0.045351865	0.34302636	-0.157718689	-0.172024939	-0.090935377	-0.13232953	-0.003349844	-0.076172404	-0.035425549	0.119912598	-0.107186892	0.183117705	0.150867854	0.028932863	0.419555271	-0.092693265	0.375887364	-0.032934934	-0.002419971	-0.302013357	0.270085512	-0.010555542	-0.248560421	0.406711189	-0.07468395	0.075232674	0.139581228	0.144651174	0.153197467	-0.166981279	-0.108530685	-0.100674405	-0.224232567	0.243996484	-0.110699294	-0.023195906	-0.121341909	-0.057926514	-0.037653302	0.143087147	0.031863772	0.03321751	-0.07966518	-0.103986463
OTU539	-0.094773159	0.210153035	-0.003402417	0.135602159	-0.170861776	0.161201607	-0.198580547	-0.151456008	-0.059625258	-0.424625217	-0.158352843	-0.037042148	-0.009684812	-0.385971397	0.019236551	0.102637738	-0.185789037	-0.23708322	0.166826848	-0.197860963	-0.003895282	-0.061028282	-0.169202461	0.22266854	-0.105139769	-0.019009833	0.103145305	0.003964284	-0.054154448	0.330826289	-0.159532435	-0.145551476	-0.356103732	0.037847162	-0.091020807	-0.233521444	0.046028734	-0.056221198	0.156890674	-0.211217625	-0.1746667	0.130729359	0.28088913	-0.190898412	0.037571157	-0.316125746	0.079645465	-0.251944766	0.195623352
OTU540	0.028942721	0.001572242	-0.205681099	-0.149537117	-0.019141264	-0.307750314	-0.017491806	0.102977731	-0.120645326	0.23167484	-0.01001339	0.010447111	0.086654016	0.138901074	0.090646229	-0.230096216	0.185749608	0.177873613	-0.248704995	-0.090869662	0.098998661	-0.139712659	-0.059520113	-0.171246211	0.308591472	-0.253052071	-0.318044637	-0.219507627	-0.08605272	-0.243441189	0.200345006	0.015461199	0.15067728	-0.209492595	-0.024989937	0.560649597	-0.096563904	-0.139390654	-0.395759712	0.224032135	0.143313865	-0.144342312	-0.21292294	-0.114592934	0.213691811	-0.02198017	-0.097014055	-0.0546736	-0.296368401
OTU541	-0.246587518	-0.19515529	0.093434283	-0.019616074	-0.299049836	-0.037929338	0.173612109	-0.078352578	-0.215377589	-0.283169688	-0.34602984	0.019400855	-0.167124348	-0.157419813	0.355157721	-0.048351854	-0.127810056	-0.104513915	0.006159184	0.078446223	-0.183574578	0.241009916	0.043073218	-0.009771893	-0.355709731	0.836361038	0.025418751	-0.064949904	-0.105387931	0.011810716	0.177816258	0.191151574	-0.057737629	0.008909378	-0.059771524	-0.265237574	-0.031137642	-0.037127609	0.115904052	-0.424586136	-0.317476459	-0.156862874	0.074225646	0.034395487	-0.12212238	-0.109884513	0.050081775	-0.062920939	0.025492681
OTU542	-0.169044744	0.203942926	0.300344185	0.351188217	-0.177361032	0.316697471	-0.43817574	-0.134573712	-0.018536682	-0.485247706	-0.016798508	-0.084620124	0.019210265	-0.433398227	-0.067330393	0.510096774	-0.328910685	-0.317305339	0.432816646	-0.174397266	0.082093365	-0.126756861	-0.046873177	0.436753	-0.133847557	-0.044776855	0.340499602	0.109726706	-0.225349729	0.510213	-0.227922489	-0.298323435	-0.462914315	0.369877687	-0.150877712	-0.366253481	0.210751045	0.258325735	0.29847458	-0.255605116	-0.281835432	0.322082851	0.412231285	0.039118756	-0.093494993	-0.279831111	0.017475377	-0.19899784	0.284069757
OTU543	0.088802911	-0.010315681	-0.000198789	-0.111113302	-0.104781619	-0.253919515	0.032106919	0.141477119	0.005130733	0.180275512	-0.010571971	0.129599054	0.001292951	0.15565851	0.023195906	-0.164960665	0.074000509	0.095870606	-0.183682857	-0.027467409	0.12602742	-0.11459622	-0.167276999	-0.179680787	0.052984713	-0.02357377	-0.205506954	-0.070826454	0.0946943	-0.391452065	0.098873802	0.01668022	0.104062035	-0.168095156	0.065510075	0.427161832	-0.096031609	-0.090886091	-0.265751579	0.098916517	0.226046313	-0.163495075	-0.122758077	0.031669911	0.056470917	0.053336291	-0.122692361	0.131508087	-0.21341252
OTU544	0.20103354	0.106567524	0.318522979	0.217689131	-0.067461879	0.02090574	-0.20865818	0.00014786	0.350091057	-0.119958698	0.012796449	-0.217858349	-0.078004286	-0.14219682	-0.210284638	0.070810141	-0.110444738	-0.113520223	0.085083487	-0.362396282	0.021638468	-0.180745526	-0.04083232	0.148323146	0.194282917	-0.202597569	0.043621942	0.568948281	-0.170758414	0.298428825	-0.217537986	-0.101614219	-0.168862522	0.045519477	0.197366616	-0.277716945	0.132615501	0.084301473	0.08621708	-0.000750799	-0.043048574	0.230477366	0.316804519	0.001886035	-0.204122168	-0.139364482	0.268500348	-0.054059205	0.502984715
OTU545	0.089170918	0.060627418	0.142554852	0.087593747	0.071210889	0.006083606	0.005597312	0.004631295	0.13786277	-0.09356728	0.093974716	0.002998267	0.108116678	0.006776904	-0.255677403	0.052362102	-0.060272555	-0.052958427	0.01810296	0.017902528	0.065089496	0.013069157	0.084399977	-0.020777578	-0.22096651	-0.065585648	0.041566656	0.226158029	-0.099448812	0.139591086	-0.107899817	0.081308066	-0.001122091	0.062572595	0.113442914	-0.313802706	0.029222011	-0.001881104	0.167349286	-0.030503462	-0.005922604	0.053132573	0.126862006	0.102139859	0.0056926	0.081107634	0.003898568	0.094296722	0.161586042
OTU546	-0.040896359	0.160199446	-0.052918998	0.339888448	-0.216846152	0.492686693	-0.359511077	-0.063479468	-0.07134232	-0.411876422	-0.131347084	-0.061162999	-0.029754306	-0.373521608	-0.062602167	0.399931327	-0.34973262	-0.377290388	0.493889286	-0.24091443	-0.034903111	-0.181027954	-0.039243615	0.502471722	-0.043229257	-0.05801523	0.404608295	0.039414475	-0.293779213	0.480174474	-0.178261334	-0.314952726	-0.427460838	0.336668392	-0.133443407	-0.220056351	0.327698235	0.188808661	0.375463499	-0.205014088	-0.1844813	0.372174442	0.370718845	0.019298981	-0.145288614	-0.255401398	0.172271372	-0.178044473	0.441898519
OTU547	0.36580333	0.167792865	-0.112762759	-0.115394662	-0.149520688	-0.371566574	0.074555805	0.111609453	0.183515283	0.161648472	-0.148048662	-0.103253736	0.029376443	0.026162958	-0.220986224	-0.400925274	0.267039602	0.302473365	-0.421480733	-0.04447785	0.025581376	0.03324051	-0.156348522	-0.354073125	0.081465783	-0.19274173	-0.370998135	0.051279397	0.110078284	-0.185217313	0.062947173	0.123852239	0.184980737	-0.379127135	0.067672113	0.084896129	-0.109890995	-0.177781611	-0.341110755	0.104433328	0.344156666	-0.169764328	-0.04479657	-0.236222348	0.097132343	-0.001703673	0.181734395	-0.11300262	-0.26337268
OTU548	0.131843236	0.295694818	0.020705291	0.472768345	-0.064491486	0.309590346	-0.306721868	0.094043717	0.174075261	-0.167017423	0.059401825	-0.184303868	0.015687917	-0.261769224	-0.199063555	0.350813927	-0.314979012	-0.340792035	0.297846998	-0.295277524	-0.169593468	-0.261972942	0.017981386	0.347389865	0.116633398	-0.127621019	0.319970099	0.234816038	-0.130091919	0.369493252	-0.192127291	-0.215397127	-0.268015476	0.16547311	0.040567781	-0.182680697	0.407457059	0.32401817	0.167148854	-0.071089315	-0.060285698	0.402771549	0.379225708	0.071963331	-0.246983251	-0.121463483	0.228730789	-0.069594289	0.305972712
OTU549	0.046534743	-0.002626975	0.030569178	-0.235703196	0.428209994	0.046570886	-0.042253382	-0.113544773	0.158694563	0.206949407	0.502110287	0.164040514	0.045999162	0.168630737	-0.140580103	0.106564238	0.205694243	0.06572365	0.1208129	0.17047734	0.288206544	0.017557522	-0.120638754	0.028045705	0.174436695	-0.17564586	0.08933192	0.025252799	0.180604089	-0.001854818	-0.122754791	-0.081702358	0.116846973	0.152859032	-0.014268464	0.069666576	-0.179201065	-0.153769191	0.040127488	0.363960012	0.109026837	-0.08343396	-0.196835802	-0.062428021	0.182536123	0.093320847	-0.213192374	0.048358346	-0.013010013
OTU550	0.167599004	-0.050510527	-0.105790351	-0.068739989	0.002564545	-0.029084009	0.04686332	-0.015352769	0.051515973	-0.000533938	0.004789012	-0.037535014	0.092634121	0.067133246	-0.101531991	-0.099236961	0.09475673	0.184340012	-0.108468255	-0.05414459	0.094040431	0.009826101	-0.056562918	-0.08920049	-0.058517953	-0.12866918	-0.007003623	0.137829912	-0.071161602	-0.024536501	0.047228041	0.039821911	0.018631969	-0.070997314	0.037663159	-0.060729277	-0.093767712	-0.068618415	-0.024605502	-0.057170786	0.023347051	-0.043567691	0.027214405	-0.066949243	0.028071991	0.020491716	-0.021020725	0.004641153	0.040998217
OTU551	-0.296552404	0.065362215	0.065174926	-0.049278362	-0.308791904	-0.037627016	0.167122568	-0.077020134	-0.224916007	-0.389796036	-0.390932913	-0.023133476	-0.122741648	-0.339760303	0.221354231	-0.153352024	-0.189176668	-0.14160855	-0.026093957	0.11300262	-0.163596934	0.292093612	0.034308386	0.006921478	-0.309978067	0.627419766	-0.037633587	-0.168331732	-0.067162818	0.073149494	0.163409645	0.257340003	-0.125107404	-0.069814436	-0.168890313	-0.280813557	-0.042401242	-0.07960275	0.07217362	-0.40056351	-0.240138988	-0.082523801	0.076497696	-0.093708568	0.072623771	-0.25894346	0.079241315	-0.255789119	-0.060318556
OTU552	0.037873448	-0.307392165	-0.086867592	-0.287835251	-0.054108447	-0.239186114	0.59231458	-0.210333752	-0.090304509	0.021119298	-0.144496743	-0.131297798	-0.193484315	0.137166186	0.004210717	-0.22745281	0.293713497	0.397451884	-0.282509015	0.383424924	-0.119209443	0.558047266	-0.085688	-0.316066603	-0.242301026	0.312409539	-0.25623927	0.100536402	0.266957457	-0.085914718	0.301182056	0.477536	0.313250696	-0.08769232	0.006017891	-0.162496201	-0.282906594	-0.262212803	0.028627287	-0.125199405	-0.062428021	-0.361617257	-0.220046494	-0.177847327	0.055777619	0.136558318	0.194703336	0.084528122	-0.078893023
OTU553	-0.003313701	0.007049623	-0.054762315	-0.01035511	0.087623319	0.064320626	0.028282281	0.046245595	-0.056185055	0.099672244	0.109542703	0.093153273	-0.04352169	0.043672836	-0.077733146	0.06103819	-0.012204999	0.053724012	0.115706811	0.159305716	-0.006908335	-0.041901805	0.094369009	0.126024134	0.005929175	-0.080618054	0.117507414	-0.175695146	0.227219333	-0.087938753	0.01576349	-0.097976786	0.044037556	0.196523653	-0.047191897	0.18703763	0.061034854	-0.021181728	0.062487165	0.078912738	0.08394654	0.076109975	-0.046156879	0.169981189	0.043334401	0.04994866	-0.109821993	0.00643847	-0.055258467
OTU554	-0.126148993	0.097690924	0.355532008	0.1322441	-0.029514445	0.215259124	-0.309846637	-0.174380837	0.005097875	-0.30922234	0.021855311	-0.081998078	0.114550219	-0.22622703	-0.040975217	0.324511303	-0.358591061	-0.373377034	0.263152534	-0.204212359	0.064323911	-0.146034484	-0.038192168	0.228849076	-0.060610989	-0.040380492	0.096925339	0.116998119	-0.100220968	0.373912615	-0.190707837	-0.247476117	-0.36752836	0.190063826	-0.038468173	-0.299756031	0.081248922	0.171229782	0.144953465	-0.146941357	-0.256032266	0.148183379	0.200847729	0.08536928	-0.120438322	-0.159962871	0.144000591	-0.079947756	0.28687252
OTU555	-0.198961696	-0.111238161	-0.235982487	-0.340036308	0.079809754	-0.155175501	0.137731339	-0.245317364	-0.296588547	-0.005945604	0.148180093	0.003109983	0.058215662	0.041934662	0.059589114	-0.062114281	0.201675744	0.279551821	-0.019459983	0.282752162	0.111721169	0.257386004	-0.089529067	-0.046074735	-0.219034476	-0.103240592	-0.12483797	-0.205247378	0.109135267	-0.014291464	-0.008432933	0.127180726	0.096731479	0.049613511	-0.171377642	0.026225388	-0.284352333	-0.240996575	0.004105572	-0.023218906	-0.035885557	-0.193198452	-0.263671686	-0.156059374	0.533183831	-0.005347594	-0.233554301	-0.073655503	-0.131981238
OTU556	0.31739734	0.079928042	-0.047651905	0.100076394	-0.031876915	0.014449181	-0.045059431	0.447001323	0.08945678	0.350064483	-0.118575289	0.05927368	0.039000468	0.202530044	-0.160955174	-0.263750761	0.110659865	0.090370224	-0.162072336	-0.051377971	-0.127476445	-0.125807273	0.215699418	-0.105902068	0.265498575	-0.073839506	-0.053599152	-0.172172799	-0.009730813	-0.332216171	-0.070254729	-0.103841889	0.216915153	-0.309179625	0.123829238	0.266011155	0.261660793	0.098446651	-0.189183239	0.191772427	0.395818855	0.119137156	0.005646599	0.181261244	-0.083180956	0.214036817	-0.093816999	0.171587931	-0.227899488
OTU557	0.172005224	0.210074176	-0.029645876	-0.058557382	0.140727963	-0.063959191	-0.090978092	-0.022407321	0.117520557	0.15042099	0.231218118	0.023606627	-0.067645827	0.029760878	0.025078653	-0.105805224	0.166678988	0.096527761	-0.037968736	-0.111445165	0.163245357	-0.205766529	-0.181445247	0.024805934	0.393331526	-0.219432054	-0.024007492	0.045857874	0.107193376	-0.007365057	-0.181576678	-0.092680122	0.060173982	-0.021838882	-0.075403534	0.270867526	-0.073008206	-0.032448639	-0.160567453	0.256801137	0.247637119	0.070980885	-0.053674725	-0.145489046	0.139811232	-0.021773167	-0.035386119	-0.144010449	-0.011436129
OTU558	-0.008465791	0.330369567	0.048966214	0.475649967	-0.169991046	0.529950631	-0.395000698	0.182108973	0.043173398	-0.266507307	-0.081863361	-0.091070094	0.09854851	-0.342425064	-0.229361657	0.403197387	-0.355594437	-0.409389093	0.473681789	-0.200525723	-0.151344291	-0.26096421	0.276213477	0.512680615	0.186025613	-0.130068919	0.435034542	0.002528401	-0.103838603	0.425413802	-0.241617585	-0.380037294	-0.354027124	0.298310292	-0.099636101	-0.184090293	0.543323722	0.415940922	0.323913026	-0.152845889	-0.025831095	0.606407255	0.452261843	0.219336767	-0.256912853	-0.217046584	0.206601116	-0.163570648	0.349706334
OTU559	-0.066236231	-0.109559132	-0.167530003	-0.2196062	-0.149681691	-0.236327493	0.276624198	-0.12136491	-0.135388584	0.003839424	-0.106743225	-0.144043306	0.032343495	0.020071137	0.082734091	-0.140134996	0.108846119	0.187941218	-0.246319525	0.133134544	-0.173358962	0.152382595	-0.147283077	-0.21279151	-0.231530266	0.085865431	-0.296736407	-0.130384353	0.169057887	-0.2097686	0.229345228	0.227081331	0.034535104	-0.14476289	-0.007033195	-0.01267815	-0.193260882	-0.214128819	-0.13858564	-0.060877137	-0.061238572	-0.251484758	-0.157580686	-0.12400667	0.185115454	-0.033588802	0.186557908	-0.036641284	-0.142600853
OTU560	0.429304156	0.364709168	0.290296294	0.550644422	-0.042246811	0.037679588	-0.354989855	0.489575068	0.506920657	0.119140442	0.027401694	-0.124443678	0.072449625	-0.00701348	-0.377901542	0.032552168	-0.291571174	-0.347304435	-0.116068245	-0.462809171	-0.119390161	-0.37591365	0.084830413	0.001424382	0.400008214	-0.216563576	-0.03168634	0.511297305	-0.087163311	0.033542801	-0.287224098	-0.302499651	-0.117504128	-0.250798032	0.382297904	-0.00373428	0.481340923	0.417909099	-0.184954451	0.086003434	0.334302636	0.271518109	0.397606315	0.161103034	-0.360450808	0.046304739	0.180088223	0.19027083	0.105333629
OTU561	0.287216119	0.241648999	0.181248249	0.191021786	0.041436902	-0.041267685	-0.164139222	0.468835661	0.236603692	0.229861283	-0.001764461	0.012515515	0.130591464	0.084761482	-0.156890803	-0.144902774	-0.029558827	-0.100477341	-0.158298757	-0.139154192	-0.043076504	-0.150338969	0.233648138	-0.109153428	0.253771864	-0.106740027	-0.130055883	0.004713443	0.03994516	-0.213726487	-0.103030388	-0.141768026	0.047712731	-0.14875194	0.13536898	0.241806716	0.172936883	0.274672675	-0.277206007	0.073609563	0.245117134	0.13006574	0.078582583	0.219575166	-0.096082618	0.176754953	-0.076303898	0.212118101	-0.151824139
OTU562	0.051295826	-0.058665812	-0.185450603	-0.176105868	-0.077835005	-0.179046633	0.099701816	-0.134156419	-0.028913149	0.021812596	-0.070527449	-0.144138594	-0.009628954	0.04750076	-0.04133008	-0.156077574	0.183387138	0.164566237	-0.130134634	0.095128022	0.028262566	0.103828746	-0.041852518	-0.083167813	-0.025663521	-0.03200506	-0.141089398	-0.107725671	0.218968761	-0.077305996	0.04582173	0.102517723	0.099898963	-0.022699754	-0.065644792	-0.012195142	-0.128192743	-0.164694382	-0.074237085	0.003714565	0.072252479	-0.071937045	-0.112992763	-0.152609314	0.136794894	0.019515842	0.055025177	-0.106230645	-0.059809261
OTU563	0.175943366	0.080678907	-0.017613394	-0.007406136	-0.20544305	-0.249079778	0.032780529	0.229953285	0.140113639	0.087232384	-0.253766935	-0.143003477	0.131987918	-0.006684908	-0.080039824	-0.377575228	0.076341684	0.118210666	-0.310761979	-0.177341463	0.050564784	-0.17115435	-0.118067735	-0.257867582	0.153322452	-0.107732331	-0.268015696	0.057137975	-0.150176323	-0.219171016	0.06884519	0.089557069	0.074199359	-0.323745717	0.067751027	0.220698901	0.03010098	-0.06411696	-0.290973402	0.041717836	0.28975438	-0.10743004	0.078365721	-0.142366037	0.053679698	-0.057438624	0.140304213	-0.129076722	-0.227482382
OTU564	0.13724833	-0.111711312	0.206670117	0.257517435	-0.113755062	0.081179921	-0.019706416	0.363549291	0.194003466	0.102695154	-0.163978084	-0.104301897	0.061284572	0.123168798	-0.083056096	-0.071953533	-0.146629209	-0.122330927	-0.036246991	-0.154232485	-0.310204786	-0.085490853	0.280905559	0.04047578	0.038694891	0.12296508	0.057269359	0.146652209	-0.133702983	-0.161671472	0.060295555	-0.065036924	0.084672696	-0.089693355	0.277504785	-0.009152517	0.295987251	0.253351077	0.022893615	-0.077098992	0.07487781	0.106260217	0.201823603	0.315356876	-0.347843302	0.158464559	0.213182516	0.317127907	0.120050601
OTU565	-0.243782909	-0.160593739	0.127207012	0.098591225	0.144799034	0.391632782	-0.205901246	-0.045036431	-0.016381215	0.029882452	0.19878755	0.198652834	0.123359373	0.123733951	0.044918143	0.363322871	-0.216833009	-0.21528541	0.368408947	-0.017320946	0.043475689	-0.12947748	0.148051948	0.290569014	0.034416817	0.004135144	0.400225075	-0.037571157	-0.049899373	0.124105243	-0.195160058	-0.247436687	-0.057384361	0.31256397	0.045670585	-0.022006457	0.193070307	0.148748532	0.368024512	0.031249333	-0.085753715	0.23291029	0.027930703	0.243497047	-0.12835046	0.09324856	-0.155661796	0.225198584	0.230307959
OTU567	-0.102708297	-0.027069831	0.213110229	0.122327641	-0.205671242	0.055488471	-0.108865834	0.042601674	0.031643625	-0.238686677	-0.226637752	-0.078104438	0.009392379	-0.175484857	0.057473077	0.0374529	-0.12432539	-0.124913543	0.026603251	-0.059822404	0.048522635	0.048102056	0.227225905	0.057919942	-0.133929701	0.084675982	-0.008032069	0.122156781	-0.037291867	0.104620617	-0.063334894	-0.074246942	-0.147131932	0.065142069	-0.051667118	-0.173178245	0.067294249	0.193352884	0.028591143	-0.301099912	-0.132204671	0.093846571	0.187691499	0.199822568	-0.063798188	-0.151955445	0.085914718	-0.043929126	0.035415691
OTU568	-0.007641062	0.221856954	0.034199956	0.054174162	0.015822634	-0.01731766	-0.113879921	-0.031311762	-0.020110566	-0.013502879	0.098167361	-0.125606841	0.107058659	-0.127673591	-0.160738313	0.111742619	-0.097543064	-0.0310489	0.040948931	-0.142357706	0.018707542	-0.099619672	0.011715419	0.035359833	0.137376476	-0.144529601	-0.022519037	0.019965992	-0.175820005	0.174499125	0.035057542	0.020731577	-0.064987637	0.001112234	-0.04914036	-0.013627738	0.018855401	0.067258106	-0.094806016	-0.094349294	-0.045121861	0.063298751	0.083121812	0.021671308	0.00473644	-0.114267643	0.016795222	-0.122620074	-0.000257933
OTU569	-0.113709061	-0.117257695	-0.085421852	-0.106555936	-0.035277689	0.156818387	0.160518166	-0.23723108	-0.120155746	-0.15467935	0.025334943	0.091944109	0.04124465	-0.060653704	0.005222734	0.128853289	0.016157783	0.070182442	0.207639419	0.238683391	-0.092272686	0.211904351	-0.100917552	0.158004551	-0.28499963	0.157889549	0.133939558	-0.112473611	0.303008946	0.144822034	0.019660415	-0.016985797	-0.053415149	0.261332216	-0.141808982	-0.206850834	0.023383195	-0.060683276	0.316253892	-0.091319812	-0.147168075	0.074999384	-0.06593394	-0.031315048	0.0048843	-0.046380312	-0.031121187	-0.060026122	0.110669722
OTU570	-0.109312699	0.005331165	0.152776888	0.255881121	-0.098426937	0.281483855	-0.147743086	0.180462801	0.04799034	-0.099560528	-0.105031338	-0.049646369	0.147072788	-0.100069823	-0.033115651	0.183239429	-0.258716742	-0.279246244	0.222652111	-0.136719321	-0.256968711	-0.051420686	0.203456632	0.245228649	-0.00514059	0.024694218	0.166462127	0.068841848	-0.11770456	0.159055998	-0.089568496	-0.245632799	-0.118660719	0.015510486	0.232453568	-0.213685239	0.268445912	0.283399459	0.24014556	-0.184563444	-0.035386119	0.322927294	0.208582436	0.192771302	-0.263592827	0.019982421	0.211411485	0.101324987	0.245550654
OTU571	0.193014449	0.132529962	0.235979201	0.244433492	-0.155398934	-0.112440753	-0.229930095	0.260579774	0.375207209	-0.040206346	-0.202858621	0.007154768	0.168453305	-0.067261391	-0.223069404	-0.102493164	-0.094648299	-0.234934326	-0.178826487	-0.32965984	0.012280572	-0.320433393	-0.05420702	-0.112122034	0.153394613	-0.206653688	-0.150227129	0.338761428	-0.166912278	-0.140435529	-0.283028167	-0.222238103	-0.173276818	-0.334161348	0.41940084	0.038093595	0.122505072	0.037160436	-0.208368861	-0.03421967	0.243825624	-0.004095715	0.232193992	0.00756549	-0.191880858	0.00430929	0.074614949	0.029103724	0.069939295
OTU572	-0.251583331	-0.137688624	-0.259416611	-0.215909707	-0.183636857	-0.141385117	0.368845955	-0.210741188	-0.329561267	-0.074907382	-0.247735693	-0.022101744	-0.260882065	-0.117162407	0.307001158	-0.131340621	0.047720907	0.145699335	-0.093376706	0.189846965	-0.011390128	0.261154784	-0.006481185	-0.14595234	-0.19899784	0.279821254	-0.229486516	-0.229696805	-0.01118641	-0.049031929	0.80716134	0.51606496	0.125981419	-0.061301001	-0.208418147	-0.006747332	-0.240273705	-0.089295777	-0.107032373	-0.130387639	-0.357887906	-0.218466037	-0.197647387	-0.121611342	0.105652349	-0.149287398	0.047973911	-0.176004009	-0.198409686
OTU573	-0.116094532	0.049491938	0.022896901	-0.2065124	0.069114567	-0.217493449	-0.102080715	-0.312701972	-0.002613831	-0.172619664	0.144917322	0.141329259	0.128642894	-0.081607071	0.030355603	0.032887317	0.128077741	0.072334623	-0.111096873	-0.036131989	0.429737878	-0.105951354	-0.262587381	-0.155921371	-0.010861119	-0.231116259	-0.197026377	0.132378817	-0.024976794	0.110535006	-0.074299515	-0.004302718	-0.128176315	-0.007348629	-0.040051915	0.033013792	-0.316132318	-0.253107929	-0.161375753	0.034147383	-0.065309643	-0.214992977	-0.131540945	-0.324310604	0.274406302	-0.0718549	-0.058458809	-0.202513615	0.038119881
OTU574	0.051062536	-0.166590272	0.255729975	0.012783295	0.093501565	-0.061343716	0.006270895	0.286379655	0.396108003	0.144201024	0.054663742	0.071953473	0.232680286	0.263615828	-0.222257818	-0.1785342	-0.084406549	-0.132911112	-0.176960168	-0.271255247	-0.046574172	-0.216938154	0.078843737	-0.142469422	0.047497474	0.024510215	-0.027730271	0.340364885	-0.059257251	-0.220867937	-0.112470325	-0.096734764	0.058041516	-0.229910381	0.516817401	0.015714204	0.051213682	-0.035031256	0.001674101	0.158319985	0.117586272	0.036651141	-0.001670815	0.112414467	-0.233830306	0.350314202	0.210820046	0.392684229	0.101177128
OTU575	-0.001516384	-0.294728801	0.106861513	-0.160380164	0.105018195	-0.219974207	0.009116374	-0.071749756	0.097487206	0.240858572	0.09901509	-0.003270986	0.103224164	0.251297469	0.098689799	-0.11300107	0.193300311	0.094191577	-0.24229774	-0.046258738	0.215535129	-0.01054897	-0.012211571	-0.29781414	0.012122855	-0.095939608	-0.240382135	0.112913905	0.021888169	-0.222093529	-0.056086482	-0.02659668	0.182654411	-0.164362519	0.215893278	0.03289879	-0.210005175	-0.132033811	-0.266155729	0.167234284	-0.040150488	-0.256965425	-0.168042584	-0.118867723	-0.051364827	0.200522438	-0.091743677	0.176099296	-0.127374586
OTU576	0.157613544	0.022413892	0.087971611	0.079031026	0.040459351	0.170736916	-0.026241816	0.285032488	0.112756188	0.133942844	-0.001910676	0.053881729	0.150105555	0.090945234	-0.071542752	-0.053610697	0.121798631	0.046314596	0.016683506	-0.026764254	-0.07176947	-0.084991416	0.225576448	-0.007726492	0.008045212	0.071112316	0.068279981	-0.098469652	0.090051504	-0.107219662	-0.075531679	-0.145357615	0.113985066	0.027349121	0.05682578	-0.009674955	0.132309815	0.166317553	0.116860116	0.034426674	0.151393578	0.096790622	0.047918053	0.225957597	-0.175701718	0.156861102	-0.158632133	0.168397447	-0.039414475
OTU577	-0.078318013	0.008232501	0.204527794	0.157564257	0.142699426	0.285919646	-0.105938211	0.083289386	0.017889384	-0.010447111	0.137087328	0.14797309	0.070757453	-0.015293625	-0.195919071	0.214618575	-0.195140344	-0.204547508	0.252279915	0.055501614	-0.068950278	-0.042588531	0.181977542	0.24195602	-0.013565309	-0.123490804	0.245005216	0.073073922	-0.019772132	0.184106722	-0.151015714	-0.212788224	-0.098601083	0.175990866	0.028157421	-0.011965138	0.128797325	0.1991687	0.215206552	0.004940158	0.074319229	0.227981633	0.094914447	0.270571806	-0.080555624	0.032057632	-0.041665229	0.107383951	0.174761987
OTU578	-0.30516302	-0.009693035	0.010368261	0.007823429	-0.117571583	0.268823997	-0.109572365	-0.417502006	-0.256039048	-0.481604181	-0.023174567	-0.022484555	-0.086631087	-0.343312504	0.024290088	0.337978327	-0.157129022	-0.140277927	0.405789863	0.056240959	0.075812675	0.067284447	-0.135521769	0.372117246	-0.236409831	-0.013180884	0.163163347	-0.067540737	-0.092057544	0.436962006	0.030191339	-0.065291625	-0.335553148	0.356462174	-0.241407494	-0.223491809	-0.112002195	-0.029130034	0.312508368	-0.272563208	-0.294407037	0.107163892	0.093499999	-0.104162337	0.192050233	-0.296327572	-0.022998779	-0.245895862	0.247653752
OTU579	0.039526192	0.010483255	0.087442602	0.06140286	-0.143678586	-0.115943386	-0.175780576	0.146747497	0.000688369	0.093455564	-0.123733951	-0.046952036	-0.005945604	0.024083064	-0.002640118	-0.120998645	-0.14214413	-0.136512318	-0.092496119	-0.195324347	0.002173538	-0.229723092	-0.105251485	-0.014728472	0.226434034	-0.187563354	-0.16202305	0.058672384	-0.148387097	-0.179263494	-0.051795264	-0.11804628	-0.087942039	-0.152698029	0.137281188	0.217214158	0.040183346	0.02555509	-0.233064721	-0.004513008	0.102386292	-0.008363932	-0.008455934	-0.015756919	-0.123073511	-0.111813171	-0.088336332	-0.039417761	0.040748499
OTU580	-0.201026969	0.193581404	0.135922633	0.462633762	-0.221347841	0.539995679	-0.421563224	-0.041160897	-0.082885304	-0.497596045	-0.159512851	-0.087363815	0.011533068	-0.44093615	-0.16428051	0.431570404	-0.480396659	-0.42075328	0.528925905	-0.159732998	-0.240241044	-0.084524906	0.022688273	0.530800439	-0.171335068	-0.017181315	0.464102503	0.010501335	-0.119460903	0.496117447	-0.258889458	-0.375713526	-0.461335881	0.307964142	-0.182606917	-0.390110147	0.415753974	0.313372527	0.435097329	-0.361242976	-0.238861019	0.484001153	0.508641176	0.097163637	-0.234620727	-0.329715969	0.165823181	-0.236991413	0.338153838
OTU581	0.201393167	0.211158481	0.163127069	0.339408725	-0.205720529	0.110101284	-0.183778145	0.158007837	0.046938893	-0.241758874	-0.171896794	-0.269319927	0.034078382	-0.206206823	-0.234053739	0.042471921	-0.276837773	-0.21519998	0.07585697	-0.338275134	-0.250499027	-0.141943698	0.104226324	0.172116941	0.08292138	-0.079218315	0.015086621	0.217168158	-0.285995219	0.293992788	-0.038073881	-0.106884513	-0.222537109	-0.019522413	0.054305593	-0.247742264	0.241716159	0.308535614	0.032767359	-0.169705184	-0.051985838	0.159930013	0.380536731	0.110814296	-0.195646352	-0.303577384	0.194115183	-0.099113663	0.288876841
OTU582	-0.25544268	-0.261895941	-0.202257491	-0.53250247	-0.040201451	-0.377596275	0.487863581	-0.327028206	-0.252769703	-0.05681597	-0.110181876	0.127353333	-0.127262974	0.090127151	0.308637726	-0.263318898	0.289003581	0.373344483	-0.260972639	0.279542193	0.124685284	0.310816195	-0.198713784	-0.345982196	-0.246079866	0.241949647	-0.326361194	-0.226444077	0.09350657	-0.211449445	0.370101424	0.515840308	0.193035965	-0.126234527	-0.158168969	0.087546175	-0.562932028	-0.485550396	-0.175179424	-0.034071839	-0.193083609	-0.501230112	-0.486511485	-0.329359463	0.297970459	-0.008050147	-0.092542196	-0.103684257	-0.299769421
OTU583	0.345106254	0.086742732	0.060834422	0.034002809	0.041553513	-0.121203907	0.041569942	0.102764156	0.277038205	0.067859402	0.038527317	-0.115779098	0.118578575	0.065648077	-0.299565457	-0.170807701	0.093195988	0.179946935	-0.231921273	-0.094148862	0.081383638	-0.052495133	-0.103786031	-0.156946532	0.149845979	-0.158050552	-0.100385257	0.201215736	0.127506017	-0.052173127	-0.015464485	0.052127127	0.078058437	-0.193280597	0.206610973	0.081909362	-0.015214766	-0.001375095	-0.137783911	0.155602652	0.214670971	-0.011281697	0.112184463	-0.114251214	0.039598479	0.14508161	0.085569712	0.080144903	-0.025394087
OTU584	0.48749846	0.240073273	0.061235286	0.054785316	0.333717769	-0.118624576	-0.081446068	0.205125804	0.575875864	0.263228106	0.374428481	0.010834832	0.048634351	0.208158571	-0.26228509	-0.108225197	0.088645194	-0.032744359	-0.224255567	-0.21296237	0.044113129	-0.228027633	-0.127867452	-0.206735832	0.348556314	-0.155382505	-0.079530463	0.374783344	0.187796644	-0.136824466	-0.186472478	-0.113472486	0.127844452	-0.135720447	0.338051702	-0.006753904	0.013039585	-0.053944158	-0.192068147	0.35002834	0.244154201	0.045164576	0.043791123	-0.018240962	-0.127440302	0.215978708	-0.027289978	0.229443801	0.050658387
OTU585	0.283162884	0.448424062	0.048374775	0.561927762	-0.262830528	0.203755637	-0.212650221	0.375985937	0.213258089	-0.103828746	-0.259557899	-0.159617865	-0.11361706	-0.266487592	-0.271685683	0.091738824	-0.307310021	-0.291692747	0.082533659	-0.271751399	-0.224347569	-0.175908721	0.100947124	0.159555435	0.189153667	-0.007361772	0.146951215	0.181839539	-0.185292885	0.115913814	-0.049541224	-0.107735528	-0.12807117	-0.070060869	0.051874122	-0.07655684	0.518197426	0.343903661	0.090524656	-0.127624305	0.000566796	0.343315508	0.503339166	0.110091427	-0.275260603	-0.175793719	0.173516679	-0.07459852	0.088132614
OTU586	-0.400708084	0.024283496	0.126609001	0.178681913	-0.317804776	0.243115897	-0.257898585	-0.20463951	-0.340966181	-0.500444401	-0.250738888	-0.114418788	0.002975266	-0.387775286	0.080401193	0.343816871	-0.371372713	-0.32684722	0.357654616	-0.008216072	-0.043955412	-0.025679949	-0.032481497	0.411557702	-0.240947288	0.008340932	0.155234645	-0.136781751	-0.184596302	0.384289082	-0.133177259	-0.199806139	-0.440837215	0.263763687	-0.250209879	-0.147161504	0.110354288	0.126030706	0.185913896	-0.378650698	-0.13581902	0.097454348	0.216018137	-0.007486631	0.156391237	-0.36373658	0.021953884	-0.308502756	0.174229692
OTU587	-0.050165521	0.143639157	-0.102406006	-0.015221338	-0.03790302	-0.134971291	-0.08728817	-0.079100027	0.054489596	-0.002449543	0.011721991	-0.127305585	-0.084514979	-0.104939336	0.060601132	-0.041586405	0.023370052	0.030753181	-0.060775278	-0.089831358	0.20549381	-0.154166769	-0.122820507	0.014554326	0.293398063	-0.193809606	-0.117973993	0.106460649	-0.28904113	0.085254278	0.169195889	0.217394876	0.023639485	-0.002019107	-0.136058881	0.237477513	-0.125097546	-0.048792068	-0.24187059	0.020281426	-0.011560988	-0.096882624	-0.015960636	-0.152974034	0.118608147	-0.24103929	0.030966756	-0.30709316	-0.03794245
OTU588	0.08205065	0.161888333	-0.111182303	0.087449173	-0.148091377	-0.043915983	-0.049728513	0.133410549	0.030661179	0.00863008	-0.213606381	-0.071276604	0.014248749	-0.149560117	0.009139374	-0.201240544	-0.02572595	-0.090294652	-0.082734091	-0.143573441	-0.012714294	-0.12202535	0.0065239	-0.026133386	0.121414196	0.014774473	-0.118759293	0.00637604	-0.242324026	-0.026284531	0.131856379	0.084038542	0.032156206	-0.197440384	-0.054538883	0.125514839	0.02508851	0.128212458	-0.149067252	-0.092052539	0.05729236	0.04775705	0.079717752	-0.060118123	-0.095059021	-0.151613725	-0.078695877	-0.209476166	-0.069012708
OTU589	0.064764205	0.061754438	0.052488561	0.053773298	-0.16381051	-0.151472436	0.015270624	0.277770932	0.048824926	0.153710047	-0.280330549	0.058110517	-0.003806567	0.050277237	0.046064878	-0.224121035	0.090813804	0.098308649	-0.223972991	0.004687153	0.049600368	-0.030631607	0.196924518	-0.139850662	0.204107215	-0.018566253	-0.082211653	-0.16066274	-0.090347224	-0.219395911	0.020738149	0.005955461	0.170671201	-0.224009134	0.115056228	0.22482072	-0.010246679	0.103378595	-0.280701841	0.03470925	0.127423873	-0.069650147	-0.012201714	0.048164486	0.040005914	0.034121097	-0.056411773	0.068822133	-0.296279685
OTU590	-0.136095025	-0.0979505	-0.176703878	-0.279374389	0.167092996	-0.089778785	0.017596951	-0.348119306	-0.177104742	-0.066334804	0.160774456	0.025351372	0.046413169	0.00876151	0.101745566	0.03049363	0.203765494	0.212439932	-0.00277812	0.107577811	0.140560388	0.146984072	-0.080194189	-0.043262114	-0.10687137	-0.100901123	-0.072357623	-0.099310809	-0.046170022	0.148025662	-0.031423478	-0.021273729	-0.003382702	0.061116998	-0.129194904	-0.125803987	-0.280879273	-0.15902314	0.025032652	0.07504867	-0.140001807	-0.21194378	-0.16585426	-0.114964226	0.317633916	0.001808817	-0.174022688	-0.159361575	0.001953391
OTU591	-0.125774415	0.074634663	0.00116152	-0.088812769	-0.227725342	-0.131448943	0.054545455	-0.020485144	-0.168781882	-0.117270838	-0.222477965	-0.037751875	-0.036825287	-0.173950401	0.08087763	-0.08021397	0.03543212	0.125225691	-0.037883306	0.065631649	0.198035108	0.13679818	-0.028485999	-0.023800488	0.059881548	-0.038832894	-0.182769413	-0.152523883	-0.076635698	-0.035901985	0.228119635	0.217851598	-0.012573006	-0.032629357	-0.153539187	0.280908844	-0.14212113	-0.039394761	-0.122938794	-0.191407707	0.076730986	-0.136367744	0.03191963	-0.050668244	0.165929832	-0.249250433	-0.084255403	-0.195873071	-0.227163475
OTU592	-0.107551525	-0.016489646	-0.104022606	-0.291400314	0.239550835	-0.08862548	0.049853372	-0.216649006	-0.111238161	0.037863591	0.171035922	0.139857233	0.130473069	0.050365953	0.21439168	-0.114307166	0.228996936	0.15035856	-0.085559854	0.074138512	0.213320519	0.00416143	-0.136453174	-0.126733861	0.15976901	-0.03174877	-0.069239426	-0.140741106	-0.084567551	0.006622473	0.098492652	0.095693175	0.097605494	0.010670544	-0.177623894	0.203601206	-0.320955831	-0.233846735	-0.101972285	0.139876948	-0.016910225	-0.099537528	-0.246076378	-0.237980236	0.132322959	0.02661968	-0.121759202	-0.196050502	-0.055475328
OTU593	0.123144745	-0.053491447	-0.200957391	-0.06977052	-0.125789682	-0.098792177	0.191074376	0.006278835	-0.190625298	0.118700195	-0.162726336	0.133998561	0.0298191	0.103976385	0.121120593	-0.19518558	0.241318264	0.272486249	-0.167411935	0.178136971	-0.15326268	0.140959268	0.014266477	-0.172351792	-0.053999962	0.026239686	-0.140097434	-0.254027828	0.071061619	-0.230071505	0.037856273	0.165272211	0.172619257	-0.176984558	-0.010422899	0.058252994	-0.06658735	-0.090035159	-0.103332486	0.077190211	0.001200293	-0.047630321	-0.102348477	-0.065150962	0.137670433	0.057160017	-0.036826036	-0.050499796	-0.256279821
OTU594	-0.228451498	-0.21986249	-0.075199816	-0.268623344	-0.074756237	-0.042299383	0.464902207	-0.407420916	-0.376439373	-0.172143227	-0.168542021	0.031052186	-0.305956283	-0.090077791	0.118207283	0.060438536	0.197345096	0.302742798	0.026537536	0.499649244	0.062244018	0.781795181	-0.035763983	-0.058747957	-0.364479164	0.309682348	-0.085474424	-0.137182615	0.204836656	0.115887528	0.303629956	0.420314284	0.20336463	0.160534595	-0.256222841	-0.336237956	-0.263750544	-0.201738173	0.231510551	-0.221058511	-0.282091722	-0.256781422	-0.202523473	-0.141066397	0.142009414	-0.076717843	-0.051427257	-0.118910438	-0.082191938
OTU595	0.304934408	0.224446142	-0.041783517	0.079040883	0.029734592	-0.107748671	-0.042624675	0.181655536	0.080115331	0.051341827	0.051210396	0.075180101	0.092837839	0.0620633	-0.12423996	-0.161860537	0.112263322	0.140244954	-0.148042091	-0.049061501	0.079415461	-0.008541364	-0.066620666	-0.109483559	0.157498542	-0.124782112	-0.147999376	0.093008699	-0.076615984	3.78E-05	-0.085618998	0.038793465	0.103220878	-0.093238703	-0.090823661	0.091812678	0.066255945	0.036618284	-0.108517542	0.014202749	0.208947157	0.020087566	-0.038777036	-0.04945908	0.004197573	-0.017481949	-0.121332052	0.008314646	-0.113436342
OTU596	-0.079956036	0.133783594	-0.026256624	-0.122910966	-0.157382026	-0.210278067	-0.072594259	-0.141002441	-0.114464883	-0.256395555	-0.206351566	-0.058169709	0.086690231	-0.242524658	-0.0202683	-0.11352853	0.100030476	0.127655625	-0.136811435	0.022144477	0.296812224	0.053768414	-0.070374718	-0.034257485	-0.038113341	-0.150964909	-0.181456896	-0.062240783	-0.189194895	0.174453268	0.067407664	0.142182034	-0.142863832	-0.10395369	-0.096409552	0.030363842	-0.138395178	-0.096890918	-0.155791711	-0.134450606	0.059610521	-0.132881649	-0.058030063	-0.198196274	0.291548413	-0.23616997	0.014261904	-0.322925916	-0.108368128
OTU597	0.234942733	0.332605808	-0.00602611	0.410685667	-0.203695018	0.220161677	-0.206893719	0.271441116	0.076027893	-0.095928186	-0.159683711	-0.254051155	-0.046587354	-0.169945185	-0.154176753	-0.02493412	-0.196904965	-0.175726505	0.107131034	-0.300521863	-0.232769193	-0.125533014	0.084434547	0.199334795	0.088099828	-0.029039675	0.143818349	0.063739096	-0.136247925	0.126007809	-0.129778235	-0.212964188	-0.165023095	-0.071210948	-0.073826424	-0.182771206	0.433227723	0.284879934	0.021058529	-0.152785228	0.096716772	0.32976197	0.352497887	0.10558672	-0.148144071	-0.183801296	0.12749955	-0.103183176	0.139142692
OTU598	0.020314284	0.208257145	-0.08988393	0.067054388	-0.080190903	0.008636651	-0.157955264	0.014882903	0.099718245	-0.046830462	0.094625299	-0.021533305	0.179155064	-0.060390843	-0.158977139	0.101323428	0.021921026	-0.007861209	0.093314276	-0.125228977	0.129418336	-0.191900573	-0.15687096	0.143905304	0.24472264	-0.285344636	0.037364154	-0.043968555	-0.042782392	0.108934835	-0.155842513	-0.164185088	-0.142334705	0.033555944	-0.081610357	0.262068229	0.062690883	0.035635838	-0.075157101	0.191963002	0.258256734	0.055426041	0.035714696	-0.089575068	0.212545077	-0.091050379	0.032626071	-0.126290282	0.0187634
OTU599	0.20278962	0.204475221	0.124621109	0.357066463	-0.231375835	-0.068989707	-0.322585574	0.15076271	0.319211086	-0.14880439	-0.167224426	-0.210931763	0.014899332	-0.196819373	-0.221436375	-0.016308942	-0.198268398	-0.143764016	-0.077125278	-0.445092289	0.010088962	-0.265054996	-0.050983678	0.066919671	0.06353204	-0.128084313	-0.054887175	0.398762907	-0.229729663	0.159529149	-0.25381437	-0.2285665	-0.186370619	-0.123382373	0.207550704	-0.10508391	0.227485481	0.147342221	-0.107374093	-0.161934334	0.079717752	0.171679933	0.366260052	0.050319952	-0.080578624	-0.184060721	0.17109178	-0.039749624	0.229772378
OTU600	-0.068753132	-0.060988853	-0.150864569	-0.003336701	-0.124529108	0.0187634	0.021930884	0.079451605	-0.043505261	-0.010542399	-0.236675785	-0.03398638	0.031781628	0.002442971	-0.045095575	-0.241368065	0.044510708	0.053990159	-0.070517591	-0.013355019	-0.128481891	0.04799034	-0.023636199	-0.029714877	0.00441772	0.000717941	-0.013966173	-0.162716348	-0.061688722	-0.090518084	0.039670766	-0.00107609	0.076546982	-0.208940585	-0.030076312	0.059625258	0.019538842	-0.106470506	-0.012799724	0.015280482	0.112335609	0.054469882	0.020238711	-0.085970576	0.093005413	-0.00128638	-0.018595825	-0.108941406	-0.111809885
OTU601	0.118345285	0.169051316	0.227751629	-0.055090893	0.264522701	-0.230334245	-0.204044785	-0.021566163	0.381611178	0.033013792	0.277675645	-0.058862959	0.109519702	0.088776625	-0.250226308	-0.101796579	0.009816243	-0.046685888	-0.193615745	-0.23395188	0.188489941	-0.189626818	-0.269901509	-0.145669764	0.229723092	-0.332521748	-0.197276095	0.407230341	-0.010286109	0.026698539	-0.286816662	-0.094132433	-0.06908828	-0.178254762	0.324373034	-0.048864355	-0.096071038	-0.13526701	-0.231549981	0.201261736	0.198994554	-0.077930292	0.008837083	-0.146533921	0.027592269	0.042795535	0.09503602	0.078988311	0.141431118
OTU602	0.048519349	0.171377642	0.023284622	0.264470128	-0.267417466	-0.065421359	-0.110390432	0.328818683	1.48E-05	-0.014419609	-0.199194986	-0.088533478	-0.020399714	-0.105872496	0.129444622	-0.118399598	-0.177252602	-0.178327049	-0.04809877	-0.271238818	-0.207990997	-0.142347848	0.201833461	0.078360728	0.111665311	0.151048572	-0.08173193	0.015799634	-0.147756229	-0.121634343	0.01689051	-0.046633316	-0.09769421	-0.108205394	-0.084524836	0.11608796	0.207938425	0.18899595	-0.120099887	-0.101384131	0.038694891	0.14467746	0.165371251	0.148712388	-0.10018811	-0.150361846	-0.08720274	-0.096984483	-0.017961671
OTU603	0.043409974	0.444714425	0.026172815	0.375210495	-0.443183256	0.082021078	-0.372857882	0.088579479	0.015425056	-0.414942047	-0.300291612	-0.287141954	0.103168305	-0.557399969	-0.08547771	0.126354458	-0.335262081	-0.284444335	0.135874878	-0.276588055	-0.117122978	-0.185427602	-0.041195364	0.293368491	0.019450126	-0.187970789	0.030572464	0.050908105	-0.241013003	0.332134027	-0.187514067	-0.221511948	-0.502925158	0.003014696	-0.11960045	-0.149533831	0.268603629	0.19452919	-0.07079031	-0.329590839	0.046919178	0.195511636	0.431893344	-0.063512326	0.130578214	-0.461074283	0.209308591	-0.401414525	0.181261244
OTU604	-0.196523653	-0.113354198	-0.090596943	-0.207616419	-0.15548765	-0.153052893	0.23239771	-0.446547886	-0.341689051	-0.313329555	-0.206515685	-0.083345244	-0.284158473	-0.210550613	0.137586765	0.056470963	0.13846078	0.223391409	-0.033184652	0.300429615	0.048910356	0.459037105	-0.169511324	0.006494328	-0.295422098	0.100881408	-0.106286503	-0.107301806	0.00871551	0.192294865	0.261897369	0.24964144	0.007769207	0.113853635	-0.243671193	-0.209118017	-0.22637489	-0.179789218	0.080079187	-0.135247295	-0.234227885	-0.256084839	-0.112526183	-0.302713226	0.198682406	-0.208477291	-0.072006046	-0.307993461	0.025055653
OTU605	-0.147667513	0.091382242	0.075827398	0.072006046	-0.072098047	0.195672639	-0.30947863	-0.146510921	0.147085931	-0.234188455	0.055412898	0.019712988	0.170451054	-0.19044169	-0.075564537	0.178874277	-0.301937784	-0.368415519	0.271616682	-0.201120448	0.045187576	-0.222638968	-0.15689396	0.258115446	-0.034242671	-0.106378504	0.081827218	0.130430354	-0.041241365	0.305657278	-0.213248232	-0.314512433	-0.261700223	0.177354461	-0.007920353	-0.181616107	0.008114213	-0.0057386	0.160291448	-0.158566418	-0.100848551	0.170953777	0.165525682	-0.045151433	-0.046745032	-0.130489498	0.092328544	-0.068739989	0.222392535
OTU606	-0.062294998	-0.091728966	-0.090601946	-0.095369604	-0.180518807	-0.129993453	0.230311434	-0.060694826	-0.052439318	-0.095108385	-0.182555988	-0.068986478	0.037431543	-0.045953199	0.10384526	-0.158205243	0.094531732	0.079417169	-0.149096946	0.081679425	-0.120651996	0.150700404	-0.122339241	-0.133356443	-0.18659749	0.095195458	-0.196571459	-0.05233253	0.12513215	-0.085237919	0.196604316	0.193868909	0.013833111	-0.089269564	0.041082038	0.035522508	-0.057742558	-0.121112005	-0.029925191	-0.187129786	-0.078847087	-0.087089453	-0.054589857	-0.196722604	-0.000755728	-0.021825757	0.169552535	0.001976393	0.008179936
OTU607	0.431499051	0.344320954	0.104068607	0.509348842	-0.096448902	0.129487337	-0.27631205	0.628862219	0.306163286	0.189712249	-0.102090572	-0.0620633	0.133748983	0.034584391	-0.373350748	-0.090633161	-0.164293518	-0.217713596	-0.040488923	-0.259764903	-0.302874229	-0.354421417	0.311883815	0.068940421	0.309067909	-0.171998653	0.121447054	0.104219752	-0.021214586	-0.145502189	-0.281066562	-0.305824852	-0.036795715	-0.179237208	0.252792495	0.104341326	0.523924526	0.435560265	-0.126040563	0.145328043	0.478222726	0.380776592	0.344304525	0.317995351	-0.289714713	0.120911473	0.007598347	0.160222447	-0.038501031
OTU608	0.036309421	-0.079609322	0.004493293	-0.114422074	0.396771729	-0.047566475	0.091178524	0.183186706	0.351598939	0.279538678	0.304260825	0.216718007	0.220542645	0.35437213	-0.309439201	-0.161060451	0.059184964	0.012885154	-0.14016281	0.05974026	0.049301363	-0.053924444	0.061471861	-0.199934285	-0.02523637	-0.151048572	-0.011840279	0.078649876	0.222017957	-0.246082949	-0.156884103	-0.096922053	0.198879552	-0.09331099	0.329804414	0.041550227	-0.118440573	-0.099695245	-0.009126231	0.349693191	0.186285189	-0.05152583	-0.166396412	0.104124465	-0.099366667	0.44185909	-0.05639863	0.378749271	-0.099340381
OTU609	-0.287194526	-0.175304139	0.034426674	-0.295297239	-0.010141535	-0.091089808	0.144049878	-0.440015772	-0.199454562	-0.353987695	-0.021967027	0.052084411	0.03747587	-0.130226636	0.074437517	0.070539007	0.086696731	0.115253374	-0.003037696	0.217335732	0.21600828	0.365566755	-0.226338747	-0.027552839	-0.369966403	-0.000599653	-0.089019772	-0.017751382	0.032133205	0.210038033	-0.000941374	0.090872947	-0.077522857	0.137008469	-0.185907325	-0.292593049	-0.330172421	-0.349729335	0.090426082	-0.176822166	-0.218357607	-0.262005799	-0.183272136	-0.269924509	0.212867082	-0.029810165	0.094559583	-0.14920854	0.122505072
OTU610	-0.11493794	0.150864569	0.035461692	0.28250573	-0.267775615	0.180932666	-0.178688484	-0.063982191	-0.046794319	-0.41769881	-0.290578871	-0.152698029	-0.034485818	-0.364686168	-0.006744047	0.189429828	-0.27956825	-0.306593723	0.173920829	-0.177600894	-0.096232041	-0.100766406	0.011298126	0.243053468	-0.106943657	0.046945464	0.136118025	-0.037216294	-0.225418731	0.237733803	-0.06606537	-0.173812399	-0.408945514	0.086443727	-0.04320297	-0.20270419	0.168929742	0.124111815	0.067655684	-0.279466391	-0.123894954	0.13373584	0.339471155	0.007072624	-0.037449584	-0.27414344	0.129927631	-0.187836073	0.210205607
OTU611	-0.301967356	0.083907111	-0.003596277	-0.152763745	-0.244206774	-0.058317521	0.117372697	-0.285344636	-0.285384066	-0.395979858	-0.240204704	-0.04826963	-0.067842973	-0.325184619	0.218778186	-0.001219022	-0.044007984	0.00663233	0.040672926	0.230406532	0.045174433	0.400566796	-0.062109301	0.04622588	-0.296841552	0.251961195	-0.036841716	-0.157892835	-0.030329316	0.239609979	0.083167813	0.244456492	-0.159128285	0.076504267	-0.300288326	-0.314696436	-0.176874738	-0.104617331	0.086246581	-0.349696477	-0.279949399	-0.150959856	-0.040511923	-0.168082013	0.218929331	-0.281569285	-0.026560536	-0.364962173	-0.067921831
OTU612	-0.306731725	-0.379616715	-0.030059883	-0.315021727	0.27412044	-0.101541848	0.222182245	-0.311022943	-0.24696025	-0.010023247	0.192140434	0.474368516	0.012283858	0.279049098	0.207409415	0.099322391	0.147559082	0.155826084	0.008081356	0.32678479	0.26973722	0.238052523	-0.02246975	-0.106030213	-0.414468896	0.177436605	0.047211612	-0.10174228	0.012651864	-0.079504177	-0.005183305	0.137277902	0.103191306	0.144841749	0.016069067	0.029517731	-0.335452656	-0.309826922	0.127023009	0.102041286	-0.181708108	-0.35978051	-0.392480511	-0.062270304	0.148771532	0.25975176	-0.231057115	0.215121122	-0.094217863
OTU613	-0.100661262	0.313349269	0.225415445	0.430375317	-0.241200292	0.252381774	-0.310323074	0.273213567	-0.013424021	-0.293805499	-0.16726057	-0.122863222	0.115190944	-0.366986208	-0.160534595	0.155698067	-0.500503545	-0.42253218	0.229335371	-0.272336266	-0.153190895	-0.304145823	0.254326951	0.329741985	0.102093858	-0.01369674	0.165233249	0.085017702	-0.18220426	0.278664662	-0.126638573	-0.239964842	-0.400961088	0.02319262	0.007894067	-0.030378603	0.368543664	0.430339174	0.065963512	-0.363283143	-0.013808456	0.374405481	0.375230209	0.229213797	-0.16994176	-0.267230177	0.019979135	-0.134622999	0.147368508
OTU614	0.117845848	-0.057604508	0.006067178	-0.054647313	-0.090406368	-0.166629702	0.132375531	-0.038934753	-0.087882895	-0.002048679	-0.21136877	-0.023777488	-0.16521682	-0.00441772	-0.050418525	-0.175107137	0.144040021	0.209745599	-0.201613314	0.065759794	0.02794056	0.279433533	0.024322926	-0.197006662	-0.124082243	0.086207151	-0.146366347	0.052728423	-0.154846924	-0.025522232	0.257501006	0.277074349	0.220611646	-0.21157906	-0.004536008	-0.151689297	-0.118811865	-0.044122986	-0.071700469	-0.191144845	-0.112927048	-0.178448623	-0.034374102	-0.05806123	-0.014981476	0.000188932	0.141667693	0.010890691	-0.054049303
OTU615	0.095643888	0.112299465	0.312623114	0.043807552	-0.007223769	-0.102984302	-0.260635633	-0.033329226	0.277025062	-0.194430617	0.033927237	-0.108156107	0.070382875	-0.112943477	0.052527991	0.024595665	-0.121157906	-0.224902864	-0.047957482	-0.392365509	0.188903949	-0.263277393	-0.187392494	-0.017219087	0.157521542	-0.155793226	-0.09867337	0.35330754	-0.157271824	0.151899587	-0.190392403	-0.15927943	-0.250476026	-0.057496078	0.13068993	-0.073083779	-0.019453412	-0.090248651	-0.154817352	-0.028614144	-0.036151704	0.041063933	0.154199627	-0.116074817	-0.021365731	-0.14007738	0.150250129	-0.059536542	0.252608492
OTU616	0.231806271	0.128284745	0.12100676	0.352193663	-0.017429376	0.143704872	-0.06246745	0.389661319	0.252792495	0.12176906	-0.036207562	-0.020590289	0.050112948	0.085155705	-0.20757699	-0.046304777	-0.266842455	-0.201419453	-0.03157791	-0.227616912	-0.225027724	-0.184556873	0.208234144	0.011468986	0.142922858	0.143110147	0.094868446	0.185812037	0.050020947	-0.084603695	0.038096881	-0.090564085	0.050346238	-0.182848271	0.284273475	-0.069022565	0.39635115	0.347501581	0.019321981	-0.030924041	0.084616838	0.257119857	0.230403246	0.201593599	-0.291788035	0.133187116	0.044040842	0.267575183	-0.022246318
OTU617	0.101071983	-0.129727199	-0.242153166	-0.263011246	0.102238432	-0.27092667	0.137563765	-0.021089726	-0.092131398	0.370708987	0.055265039	0.09605461	-0.02944873	0.222198674	0.187126346	-0.297229517	0.373179888	0.348779747	-0.303229092	0.063512326	0.202181752	0.023935205	-0.079277459	-0.293191059	0.220473644	-0.056277056	-0.22171238	-0.186038756	0.095663603	-0.318961368	0.178882345	0.230685823	0.277593501	-0.181156099	-0.146481349	0.46434034	-0.204031642	-0.253699368	-0.324511036	0.21871247	0.223102261	-0.207156411	-0.320633825	-0.148636815	0.199694423	0.118900581	-0.168864027	-0.069436572	-0.316362322
OTU618	0.015694489	-0.236439209	-0.128419462	-0.374888489	0.057318646	-0.456930925	0.31627032	-0.070484733	0.092436975	0.312402967	-0.001486812	0.101453133	0.091513673	0.344849963	0.086936593	-0.419235252	0.309777635	0.316132318	-0.481837075	0.109726706	0.127253013	0.05561333	-0.190155828	-0.514313643	-0.040656497	0.027381979	-0.429501302	0.008041926	0.215650131	-0.41248429	0.128705324	0.296312543	0.353573688	-0.276059045	0.148107806	0.190523834	-0.357158465	-0.331736448	-0.369818543	0.216159426	0.091707533	-0.377733967	-0.339793161	-0.245977805	0.078722163	0.278135653	-0.110140713	0.142469422	-0.373071457
OTU619	-0.134315889	0.255087816	0.049309618	0.346757639	-0.268973499	0.402233012	-0.454739689	-0.156034859	-0.085615783	-0.559550966	-0.143622846	-0.19323804	0.01432762	-0.551972327	-0.126260813	0.420245973	-0.433050291	-0.488588094	0.430132523	-0.219051085	-0.045082469	-0.144058211	-0.04091775	0.515324441	-0.136634003	-0.089333637	0.260828064	0.105498004	-0.261981371	0.670240494	-0.191879373	-0.348384097	-0.542972591	0.307306987	-0.269129574	-0.368433893	0.280245349	0.235557173	0.33342068	-0.407455751	-0.189700904	0.332745454	0.442219245	-0.033490256	-0.073474846	-0.443223049	0.268206271	-0.345594475	0.387435527
OTU620	0.038448459	-0.025068796	-0.206072106	-0.235913486	-0.073103494	-0.282072008	0.273180709	-0.134734715	0.000790228	0.065027067	-0.065703936	-0.130246351	-0.045388009	0.01035511	0.067251534	-0.246250726	0.148295095	0.201074447	-0.322375284	0.045907161	-0.098568225	0.134166276	-0.216599719	-0.305354987	0.084100972	0.049909231	-0.265166712	0.076070546	0.064609774	-0.164668096	0.157133821	0.323219728	0.145140754	-0.247002965	-0.032888933	0.026521107	-0.223447267	-0.273384427	-0.288222972	0.024618645	-0.007371629	-0.27014137	-0.175218709	-0.310378932	0.229847951	-0.027421408	0.084544551	-0.171472929	-0.165965976
OTU621	0.136803221	0.004728229	0.228908408	0.152095215	-0.065922494	0.100161907	-0.242932094	0.025942832	0.280475353	-0.126168812	0.051885665	-0.174215049	0.020866311	-0.117928089	-0.103608684	0.028895125	-0.075444668	-0.125442655	0.101707863	-0.280324207	-0.08429983	-0.177058887	-0.090762949	0.148185144	0.075876747	-0.111543829	0.050592713	0.382590652	-0.150432613	0.208249101	-0.275264115	-0.188669171	-0.218297	0.009119667	0.156634513	-0.145375806	0.13620521	0.029507898	0.033099249	-0.052314458	0.076478044	0.218200069	0.206294065	-0.074445793	-0.133731022	-0.108765707	0.181984263	-0.020429303	0.397531069
OTU622	-0.218781472	-0.081869933	0.094362437	0.162814921	-0.363388288	0.076307121	0.118411001	-0.013427306	-0.197364811	-0.323035725	-0.410555542	-0.067251534	-0.170651486	-0.230409818	0.270256372	-0.05238346	-0.238492816	-0.198340685	0.045562154	0.031311762	-0.300613618	0.228073634	0.043360687	0.055110607	-0.327248084	0.68874541	0.036099132	-0.021451161	-0.099875962	0.091776535	0.13403156	0.147516367	-0.10589221	-0.019364696	-0.034725679	-0.320663397	0.156752672	0.057758939	0.142249275	-0.420274855	-0.270969385	-0.026264817	0.246027091	0.028693002	-0.089529067	-0.191171131	0.090324224	-0.14431274	0.068444269
OTU623	-0.020110566	0.282226439	0.099879248	0.619632486	-0.390545192	0.474950097	-0.439710195	0.11329834	0.039187757	-0.380326441	-0.31820564	-0.231471122	0.097681067	-0.497454348	-0.093807142	0.265365719	-0.58897295	-0.56638984	0.404772584	-0.388692016	-0.280793842	-0.291521887	0.060364556	0.494270435	-0.000957802	-0.04724447	0.379610143	0.196431652	-0.299404454	0.448532492	-0.220003779	-0.364347733	-0.478393586	0.068322696	-0.042204096	-0.26905378	0.580436515	0.377503963	0.286931664	-0.406891906	-0.086910307	0.520467894	0.613833099	0.098676655	-0.309886066	-0.356944889	0.265718722	-0.18661048	0.390285616
OTU624	-0.024523358	-0.002002678	-0.102386292	-0.025387516	-0.140875822	-0.033424514	0.251205468	0.02557809	-0.151541438	-0.054542169	-0.237375654	0.020843293	0.065335929	-0.07681313	0.022729326	-0.141188087	0.038119881	0.247357829	-0.103115733	0.25896646	-0.0971652	0.377007812	0.12622128	-0.098528796	-0.273256282	0.167756721	-0.105948068	-0.263625685	0.085770144	-0.033575659	0.305926711	0.225901739	0.167911153	-0.048023198	-0.055961622	-0.130939649	0.027250548	0.003277557	0.039043183	-0.170690916	-0.13696904	-0.051463401	0.005577598	0.026872685	0.130335067	-0.005794459	-0.062477308	-0.019933135	-0.29870787
OTU625	-0.242879322	-0.34536583	-0.021753452	-0.215492414	0.223236978	0.034006095	-0.044326704	-0.295517386	-0.128067884	0.060873851	0.237970379	0.130459926	-0.011284983	0.207964711	0.082313512	0.117088574	0.062943887	-0.022926473	0.122307926	-0.031706055	0.073586502	-0.017718524	-0.197193951	0.049932231	-0.086982594	-0.098794943	0.055432613	0.007726492	0.03468625	0.028624001	-0.070744309	-0.153187609	0.073599645	0.154823924	0.063877046	-0.015303482	-0.168315303	-0.205756672	0.131439086	0.200913445	-0.185440745	-0.109835136	-0.203624206	-0.123181941	0.093087558	0.099327238	0.002242539	0.099997536	0.149494402
OTU626	0.336559961	0.100234111	0.130328495	0.254780387	-0.040814214	-0.007838209	-0.178573482	0.370360696	0.4000115	0.180709234	-0.087797465	-0.101190271	0.050145806	0.106766226	-0.193237882	-0.227904604	-0.056848781	-0.090573942	-0.215249267	-0.423435767	-0.195754783	-0.255306111	0.048939928	-0.138598783	0.298300435	0.011790992	-0.069876866	0.340023165	-0.063706186	-0.14152312	-0.199309988	-0.127502731	0.05654649	-0.335718804	0.365984048	0.028131135	0.327369658	0.094365723	-0.184179009	0.08790261	0.249901016	0.255085964	0.193237882	0.070649022	-0.245557226	0.166245266	0.16147104	0.181169242	0.074181227
OTU627	0.03079261	0.223246835	0.181974256	0.360164946	-0.08839219	0.274725022	-0.309807207	0.236554211	0.14407945	-0.059746831	0.026580251	-0.086272867	0.175557144	-0.11067958	-0.175534143	0.13598342	-0.325000616	-0.363509861	0.246759818	-0.315698596	-0.153982766	-0.322717005	0.181349959	0.333484479	0.197460098	-0.127013151	0.201955034	0.158940996	-0.0996131	0.129277048	-0.23631435	-0.388826733	-0.22654575	0.117270838	0.107245948	-0.031673197	0.312922119	0.300120752	0.050878533	-0.072528484	-0.03119676	0.277816933	0.336530389	0.23533519	-0.156374808	-0.04484257	0.191259847	0.034364244	0.25093932
OTU628	-0.059283537	-0.21096462	0.308187322	0.007884209	0.250177021	0.106355504	-0.194667192	-0.156072517	0.280751127	-0.05680278	0.319795954	-0.030812325	0.147453938	0.121233479	-0.087574033	0.223728385	-0.052261843	-0.082615803	0.181517534	-0.169675612	0.160564167	-0.141207685	-0.065832081	0.137741196	-0.024421499	-0.06906528	0.170316338	0.332268743	-0.037167008	0.166968136	-0.256626991	-0.287322671	-0.143918447	0.254740958	0.283343601	-0.152602742	0.006859049	0.00914266	0.2277352	0.049399936	-0.151065001	0.126523571	0.030582321	0.123796381	-0.080946631	0.107551525	0.073294068	0.274619877	0.410164535
OTU629	-0.032514355	0.159663866	-0.052876282	0.212288786	-0.138000772	0.032018203	-0.1632815	0.205467524	-0.034903111	-0.056355915	-0.168657023	-0.072390481	0.169195889	-0.119482162	-0.085139276	-0.053939274	-0.18154382	-0.143425581	-0.003228271	-0.212163927	0.006839334	-0.223391409	0.168377732	0.088855484	0.243822338	-0.054874032	-0.017583808	-0.097247345	-0.338475566	0.011991424	0.061093998	-0.140619532	-0.116817401	-0.092147827	0.053106287	0.229013365	0.212127784	0.295231524	-0.119386875	-0.003635706	0.005879889	0.120809614	0.188296081	0.156857816	-0.003297272	-0.067405965	-0.011735134	-0.061928584	-0.057091928
OTU630	0.189689248	0.279377675	0.150499848	0.389704034	-0.327967668	0.151600582	-0.187201919	0.347577154	0.159338574	-0.193878607	-0.344140237	-0.226315746	0.147785801	-0.260454915	-0.231234547	-0.085658498	-0.231392264	-0.219261194	-0.000172503	-0.236692214	-0.165561826	-0.123477661	0.170109334	0.123829238	-0.027641555	0.017958386	0.050195093	0.155973944	-0.140488101	0.13411699	-0.116501967	-0.14154612	-0.219872348	-0.171476215	0.139607515	-0.212384074	0.380888308	0.227186476	0.015625488	-0.307096446	0.153963051	0.353951551	0.48937135	0.198603547	-0.052179699	-0.162009907	0.249687441	-0.048167772	0.095719461
OTU631	0.351802657	0.02728012	-0.114514075	0.003224985	-0.059759974	-0.281615285	0.024953794	0.336224813	0.123287086	0.330090277	-0.134678857	-0.049130503	-0.044911572	0.20500423	-0.027138832	-0.401948793	0.22660818	0.203850925	-0.383622071	-0.161865333	-0.026018384	-0.071631468	0.028193565	-0.308236608	0.223282979	-0.049074645	-0.323732308	0.022755613	0.027523267	-0.343019789	0.052320987	0.072528484	0.220430929	-0.411997996	0.121466769	0.307096446	0.092193828	-0.057473077	-0.354717136	0.18405415	0.299854605	-0.124345105	-0.035915129	-0.068996279	0.080118616	0.040597353	-0.145341186	0.087028594	-0.239182829
OTU632	-0.341981485	0.029185868	-0.03811331	0.117504128	-0.075774826	0.326814362	-0.276266049	-0.332748466	-0.238226669	-0.417958386	0.028305281	0.011097694	0.048187486	-0.339520442	0.141503405	0.452079854	-0.330494427	-0.351911087	0.445128433	-0.045739586	0.125748129	-0.1542982	-0.114569934	0.451857693	-0.139242794	-0.013995745	0.344613388	-0.1118526	-0.162377913	0.431446479	-0.182309405	-0.279532106	-0.40620518	0.362862564	-0.219228336	-0.137471763	0.021930884	0.084528122	0.296693692	-0.249467294	-0.257895299	0.12423996	0.172422517	-0.015687917	0.115161372	-0.235680196	-0.014035174	-0.182943559	0.279305388
OTU633	0.101420275	-0.191594996	0.120944331	-0.014327608	0.435908557	0.038694891	-0.023876061	0.219320338	0.245774087	0.387660284	0.330731002	0.183584284	0.119620165	0.431186903	-0.034183527	-0.059056868	0.079901755	-0.01533634	-0.071135316	-0.055041606	0.009747242	-0.215791419	0.049064787	-0.122971652	0.208165143	-0.106539507	0.077332282	0.014291464	0.019358124	-0.373804184	-0.094855303	-0.088618908	0.189603818	-0.104150751	0.334779073	0.199033983	-0.027375408	0.016716364	-0.089289205	0.36597419	0.206009677	0.004430863	-0.167743578	0.258897459	-0.185187741	0.361462826	-0.154843638	0.456070053	-0.056470917
OTU634	0.029248298	-0.191657425	-0.20129788	-0.314831152	-0.016437073	-0.3028348	0.412737294	-0.122396642	-0.208704009	0.173897829	-0.123264086	-0.026691967	0.038083738	0.146645638	0.137169472	-0.311466778	0.367771507	0.514737508	-0.356041302	0.319730238	-0.018329678	0.373561037	0.014827045	-0.393410385	-0.236383351	0.006829477	-0.33651396	-0.127463302	0.102373149	-0.2204145	0.324343462	0.438248026	0.311831243	-0.214434395	-0.07295892	-0.006178894	-0.32805967	-0.175619573	-0.17330639	-0.088546621	-0.089588211	-0.304579544	-0.290927163	-0.199704281	0.274222299	0.098472938	-0.07738814	0.021204728	-0.339878591
OTU635	0.188419452	0.346856212	0.068689116	0.42620438	-0.209509196	0.081666282	-0.220943691	0.383909891	0.144138712	-0.051867593	-0.217138764	-0.014679198	0.072618902	-0.149409095	-0.181898833	0.050492538	-0.253589503	-0.268372203	-0.013190742	-0.260964424	-0.119084682	-0.256988637	0.080294471	0.10271331	0.176934027	0.026532629	0.081451064	0.045238543	-0.102174443	0.003037699	-0.104783348	-0.182868136	-0.15989893	-0.156493224	0.165399316	0.046989861	0.442503464	0.26781855	-0.09985633	-0.04672207	0.249299925	0.260144623	0.297221303	0.156232005	-0.179547861	-0.061958207	0.083705105	-0.001332382	-0.128685715
OTU636	-0.012977156	0.296391401	0.084225831	0.354194698	-0.273847721	0.258631312	-0.347320864	0.203988927	0.051394399	-0.27763293	-0.305726279	-0.117372697	0.199963857	-0.365954476	-0.126342854	0.068214321	-0.414022031	-0.372552305	0.204853085	-0.297758282	-0.151919301	-0.217444162	0.110581007	0.274074439	0.07385265	-0.19993757	0.105014909	0.02261761	-0.238939681	0.227981633	-0.163340644	-0.264512843	-0.337976129	-0.060900137	0.023586913	-0.161615614	0.37165529	0.261253358	0.014278321	-0.2016166	0.009382521	0.288590979	0.361410253	0.149063966	-0.126812719	-0.273989009	-0.014633185	-0.189186525	0.1902314
OTU637	-0.097336061	-0.065845224	-0.05663192	-0.089476494	-0.058964818	-0.042940109	0.227639912	0.074864667	-0.141092683	-0.023314194	-0.206722689	-0.134616427	-0.171302069	-0.064074193	-0.004982873	-0.228979052	0.045197434	0.121749345	-0.024355783	0.016844509	-0.200410721	0.274238728	0.208871584	-0.045325579	-0.010447111	0.084827127	0.014041746	-0.145406902	-0.211365485	-0.039230472	0.232121705	0.215709275	0.182575552	-0.078150439	-0.008275216	-0.149773692	-0.123855525	-0.055426041	0.040288491	-0.098167361	-0.173638253	-0.042992681	-0.033220796	0.095877178	0.039743053	-0.095266024	0.194828195	-0.028200136	-0.011751563
OTU638	0.231960702	-0.129303334	-0.060456558	-0.181915112	-0.120132745	-0.265229142	0.183410138	-0.024773076	0.068805704	0.11259847	-0.137001898	-0.069203282	0.03013217	0.127650591	0.010493112	-0.33420598	0.268215908	0.300081323	-0.338649712	-0.086312296	-0.033956809	0.050822675	-0.160350592	-0.365343322	-0.125067974	0.038195454	-0.335866663	0.10269844	0.032892218	-0.223184406	0.094582584	0.117306981	0.175054421	-0.328289674	0.15516893	-0.064912065	-0.147890945	-0.200765585	-0.210938334	0.052123841	0.08466941	-0.243240757	-0.100427972	-0.234250885	-0.025840952	0.127768879	0.162098622	0.034722393	-0.047645334
OTU639	0.022052457	-0.012241143	-0.136722607	-0.181047668	0.157928978	-0.146977501	0.187126346	0.047543475	-0.151623582	0.218981904	0.038980754	0.214569112	-0.094132433	0.14160855	0.013785456	-0.202668213	0.298284006	0.275796184	-0.196444795	0.232292565	0.106368647	0.123733951	0.076760558	-0.186281903	0.121460197	-0.05921125	-0.075219531	-0.232962863	-0.01071983	-0.227176618	0.06642352	0.133965844	0.25770801	-0.095604459	-0.096866195	0.214674257	-0.158770136	-0.116222677	-0.157909263	0.233163295	0.101922998	-0.111221732	-0.300574189	0.027135546	0.235489621	0.12821903	-0.140938252	0.008965228	-0.206311968
OTU640	0.124647396	0.105938211	-0.082740662	-0.032524212	-0.17671045	-0.329830701	0.126484142	-0.074815381	-0.013118444	0.069466144	-0.132411674	-0.120927902	-0.145117754	0.006855763	0.131537659	-0.300950657	0.124463392	0.139597657	-0.304339683	-0.176730164	0.005603884	-0.069324856	-0.282095008	-0.298734156	0.169310892	-0.032100347	-0.375430641	0.111349877	-0.024106065	-0.14833781	0.185677321	0.255565687	0.096133468	-0.312448968	0.023813631	0.10171928	-0.169153174	-0.133305404	-0.390548477	0.061412718	-0.039618193	-0.214362108	-0.056947354	-0.313040407	0.110239286	-0.100556117	0.032343495	-0.162542202	-0.092755695
OTU641	0.106917371	0.159249858	0.050967249	0.045043003	-0.079362889	-0.082149223	-0.101341416	0.049610225	0.045759301	-0.085549997	-0.00399057	0.011202839	-0.009090088	-0.109102409	-0.025219941	-0.06845254	0.045526011	-0.004739726	-0.086401012	-0.065023781	0.122491929	-0.078732021	-0.286369797	-0.065496932	0.164010942	-0.098578082	-0.141089398	0.082093365	-0.016131497	0.010834832	-0.043685979	0.00920509	-0.165210248	-0.118006851	-0.053175288	0.134981148	0.036102418	0.017225659	-0.146619352	-0.024569359	0.203686636	-0.054693314	0.021395303	-0.14160855	0.007016766	-0.219386054	-0.025495946	-0.165972547	0.011445986
OTU642	0.062692577	0.181387895	0.104844135	0.139224837	-0.037201539	0.125902664	-0.1980747	0.176480591	0.114382739	0.04434317	0.026082478	-0.149709743	0.032432237	-0.090018721	-0.174785131	0.05176742	-0.164899878	-0.140271356	0.112991213	-0.142673257	-0.060717827	-0.129533445	0.091301816	0.134861328	0.21964581	-0.054364782	0.194092342	0.100635058	-0.064687042	0.030754849	-0.08626308	-0.069740563	-0.046145417	-0.038924927	0.058166423	-0.044982253	0.206819789	0.158109825	-0.003793427	-0.02200976	0.158691407	0.201265187	0.181519326	0.131043258	-0.069878566	-0.09115067	0.040617101	-0.026780705	0.0366676
OTU643	0.096176183	0.115657524	0.03434453	0.022147745	0.061475147	-0.092988984	-0.041422082	0.132198099	0.063055603	0.074992812	0.018326392	-0.078534874	-0.011022121	-0.055067892	-0.055629759	-0.143775634	0.087974897	0.031653483	-0.098604368	-0.02834471	-0.013062586	-0.104886764	-0.101830996	-0.028334853	0.281431282	-0.113745205	-0.005620313	0.015001191	0.074348801	-0.080641054	-0.108142964	-0.100523259	-0.002396971	-0.15370019	0.026806969	0.248645851	0.016420645	0.053822585	-0.155267503	0.099813532	0.2179436	0.027674413	-0.011587274	-0.037531728	-0.006553472	-0.077177851	0.030559321	-0.154511775	-0.107078374
OTU644	0.18105424	-0.021418303	0.190428547	0.161270608	0.006277467	-0.01014482	-0.148682816	0.078117581	0.375857792	-0.064563773	0.008048498	-0.097490492	0.032708215	0.041569942	-0.192413153	-0.037502187	-0.133085258	-0.162538916	-0.01940084	-0.355771869	0.01452804	-0.23386645	-0.11144845	0.011981567	0.070553735	-0.109716849	0.028229708	0.52392124	-0.182112258	0.076313693	-0.274984598	-0.108579972	-0.061409432	-0.153782334	0.397195594	-0.20630211	0.122938794	0.034774966	0.084012256	0.036578854	0.007562204	0.111027872	0.223736415	0.052541134	-0.292987342	0.031236189	0.30594314	0.19142085	0.449577368
OTU645	-0.000898659	0.063502468	-0.092578263	0.009878673	-0.013493022	-0.174919704	-0.120063744	0.201340595	-0.029820022	0.16366265	-0.048792068	-0.046886321	0.112371752	0.00254483	0.10980885	-0.165552105	-0.054479739	-0.045506296	-0.184665303	-0.292484618	0.081055061	-0.239734838	0.024924222	-0.088704338	0.453592581	-0.20544781	-0.198409686	-0.070780453	-0.285423495	-0.166435841	0.117550129	-0.007010194	-0.017150086	-0.236909074	0.075692682	0.477079277	-0.057085356	0.079044169	-0.42457593	0.150969713	0.116800973	-0.058195947	-0.121171049	0.044628995	0.09912352	-0.096117039	-0.102839728	-0.032672072	-0.15487321
[truncated: 269 more rows]
[truncated: 864 more columns]
