# Supplementary material for: Medicago truncatula genotype drives the plant nutritional strategy and its associated rhizosphere bacterial communities
Source: New Phytol. 2024 Nov 28;245(2):767–84. doi: 10.1111/nph.20272 (PMC11655437; doi:10.1111/nph.20272)
Supplement: Supplementary file 2 — Notes S1 Zip file containing datasets and R scripts used to produce the analyses and figures. [file NPH-245-767-s003.zip › Notes_S1/Microbio_R_analyses/09_Figure5/00_Data/TableSup_09_OTUheritability.txt]

OTU_order	OTU_id	OTU_core	OTU_top157	OTU_id_RF_TDW_SNU_RTR	vargeno	vares	heritability	pvargeno	abondance	log(abundance)
717	OTU717	NA	NA	NA	1.81142886	1.382195502	0.797227443	3.85E-29	0.000371394	-3.430165511
657	OTU657	NA	NA	NA	2.171982041	1.675050103	0.795501053	2.78E-29	0.000375311	-3.42560836
841	OTU841	NA	NA	NA	1.815000501	1.810227339	0.75049342	3.84E-22	0.000374643	-3.426382333
30	OTU30	OTU30	OTU30	NA	2.03312619	3.335193658	0.646492329	9.32E-14	0.007334095	-2.13465347
92	OTU92	OTU92	OTU92	NA	0.687900593	1.279849151	0.617218586	1.86E-11	0.002306193	-2.637104299
111	OTU111	OTU111	OTU111	NA	0.58059329	1.16201746	0.599828318	3.47E-10	0.001819582	-2.740028386
103	OTU103	OTU103	OTU103	NA	0.219331286	0.460920835	0.588064365	8.22E-10	0.00185567	-2.731499232
186	OTU186	OTU186	NA	NA	0.361072017	0.767418521	0.585321417	5.06E-10	0.000820477	-3.085933748
194	OTU194	OTU194	NA	NA	0.312327831	0.667929421	0.583822016	4.89E-10	0.000780971	-3.107364948
55	OTU55	OTU55	OTU55	NA	0.586749987	1.314187449	0.572543762	2.64E-09	0.00363295	-2.439740559
5	OTU5	OTU5	OTU5	NA	2.104656208	4.90774242	0.562656497	7.15E-09	0.021174771	-1.67418127
56	OTU56	OTU56	OTU56	OTU56	0.520853949	1.289775269	0.547818081	5.66E-08	0.003594376	-2.444376536
60	OTU60	OTU60	OTU60	NA	0.531725511	1.341562023	0.54317962	3.79E-08	0.003651331	-2.437548822
36	OTU36	OTU36	OTU36	NA	2.307760371	5.822785191	0.543170022	2.64E-08	0.006509965	-2.186421336
49	OTU49	OTU49	OTU49	NA	0.566523582	1.441606051	0.541061792	6.61E-08	0.003899165	-2.409028441
81	OTU81	OTU81	OTU81	NA	0.252327155	0.652402859	0.537100813	1.14E-07	0.002724841	-2.564658805
16	OTU16	OTU16	OTU16	NA	2.531249742	6.729901844	0.530154581	1.46E-07	0.011862594	-1.925820321
8	OTU8	OTU8	OTU8	NA	1.991170437	5.488332176	0.52116497	1.73E-07	0.016021514	-1.79529646
368	OTU368	NA	NA	NA	0.397567812	1.098038536	0.520662497	3.15E-07	0.000376991	-3.423669534
10	OTU10	OTU10	OTU10	NA	1.915641382	5.364491418	0.517209001	2.78E-07	0.014923182	-1.826138579
516	OTU516	OTU516	NA	NA	0.096706155	0.299283689	0.492224983	2.50E-06	0.000376773	-3.423919906
61	OTU61	OTU61	OTU61	NA	0.373919975	1.161089428	0.491385874	1.83E-06	0.003505917	-2.455198416
11	OTU11	OTU11	OTU11	NA	1.812445173	5.641982299	0.490764468	2.69E-06	0.012742864	-1.894732945
124	OTU124	OTU124	OTU124	NA	0.360977046	1.131462379	0.489041867	3.78E-06	0.001390329	-2.856882485
34	OTU34	OTU34	OTU34	NA	0.899790344	2.969274953	0.476193264	9.15E-06	0.006543475	-2.184191523
82	OTU82	OTU82	OTU82	NA	0.363259688	1.212703848	0.473306038	6.87E-06	0.002851574	-2.544915382
72	OTU72	OTU72	OTU72	NA	0.332141559	1.11205246	0.472580262	9.60E-06	0.003162858	-2.499920286
14	OTU14	OTU14	OTU14	NA	1.942686495	6.805544627	0.461314082	1.32E-05	0.012973392	-1.886946467
429	OTU429	OTU429	NA	NA	0.158849449	0.563426788	0.458230519	2.03E-05	0.000375999	-3.42481309
43	OTU43	OTU43	OTU43	NA	0.446408284	1.634873417	0.4502961	3.51E-05	0.004652851	-2.332280849
28	OTU28	OTU28	OTU28	NA	1.008592361	3.702926944	0.449682	4.58E-05	0.0073055	-2.136350068
248	OTU248	OTU248	NA	NA	0.171312781	0.638950833	0.445782954	5.90E-05	0.000557188	-3.253998345
331	OTU331	OTU331	NA	NA	0.311765533	1.163095844	0.445720533	5.50E-05	0.000379625	-3.420645516
499	OTU499	NA	NA	NA	0.138829485	0.525606304	0.442087647	4.18E-05	0.000367188	-3.435111115
189	OTU189	NA	NA	OTU189	3.767073586	14.72405986	0.434240112	5.26E-05	0.000869865	-3.060548221
107	OTU107	OTU107	OTU107	NA	0.220295074	0.872421846	0.431019485	0.000123999	0.001875642	-2.726850156
450	OTU450	OTU450	NA	NA	0.180465451	0.724448309	0.427695727	0.00010228	0.000369017	-3.432954154
247	OTU247	OTU247	NA	NA	0.14511655	0.583014987	0.42749879	0.000201076	0.000583033	-3.234306685
752	OTU752	NA	NA	NA	0.118706254	0.477974845	0.426952993	0.000116344	0.000372059	-3.42938811
252	OTU252	OTU252	NA	NA	0.133370419	0.537078347	0.426926692	9.54E-05	0.000519217	-3.28465127
15	OTU15	OTU15	OTU15	NA	22.62219393	92.32904046	0.423648167	9.98E-05	0.013366685	-1.873976283
191	OTU191	OTU191	NA	NA	0.164353685	0.675071794	0.422093305	0.000194565	0.000784561	-3.105373314
139	OTU139	OTU139	OTU139	OTU139	0.231875113	0.998013115	0.410728357	0.000391326	0.001181059	-2.927728313
4	OTU4	OTU4	OTU4	NA	2.826165835	12.19456407	0.410122975	0.00024168	0.030616179	-1.514049018
9	OTU9	OTU9	OTU9	NA	0.529712909	2.309735713	0.407589101	0.000280863	0.01470342	-1.832581626
132	OTU132	OTU132	OTU132	NA	0.220833134	0.979516441	0.403467119	0.000440161	0.001300169	-2.886000314
85	OTU85	OTU85	OTU85	NA	0.473864595	2.138290137	0.399337118	0.000692147	0.002752528	-2.560268218
328	OTU328	OTU328	NA	OTU328	0.09083147	0.41944936	0.393810048	0.000514557	0.000395824	-3.40249829
279	OTU279	OTU279	NA	NA	0.157606555	0.732271837	0.392351671	0.000504732	0.000480945	-3.317904476
40	OTU40	OTU40	OTU40	NA	0.254133221	1.190747671	0.390344164	0.000496475	0.005052454	-2.296497602
330	OTU330	NA	NA	NA	0.23705599	1.131926313	0.385855448	0.000908066	0.000391711	-3.407034614
257	OTU257	OTU257	NA	NA	0.089106097	0.427852034	0.384536395	0.000957971	0.000504658	-3.297003082
452	OTU452	NA	NA	NA	0.125892458	0.60745174	0.383378552	0.000673732	0.000368796	-3.433214239
264	OTU264	OTU264	NA	NA	0.096686491	0.466674269	0.383304533	0.000893387	0.000499569	-3.301404945
669	OTU669	NA	NA	NA	0.133142349	0.647173522	0.381642299	0.000971872	0.00036055	-3.443035
46	OTU46	OTU46	OTU46	NA	0.610648535	2.968719782	0.381602436	0.000758175	0.004118963	-2.38521207
117	OTU117	OTU117	OTU117	NA	0.248196528	1.207749467	0.381383338	0.00091542	0.001573802	-2.803049863
370	OTU370	OTU370	NA	NA	0.094355868	0.460418241	0.380730321	0.000878826	0.000369278	-3.432647095
544	OTU544	OTU544	NA	NA	0.071870834	0.352898459	0.379258304	0.000961109	0.000368665	-3.433368269
213	OTU213	OTU213	NA	NA	0.248248059	1.225454527	0.378004602	0.000804975	0.000675815	-3.170172354
35	OTU35	OTU35	OTU35	NA	0.381965193	1.904545046	0.375649199	0.00121969	0.006445745	-2.190726894
803	OTU803	NA	NA	NA	0.096004201	0.479855785	0.375080688	0.001268858	0.000367381	-3.434882958
376	OTU376	OTU376	NA	NA	0.101818339	0.514253438	0.372638606	0.001754067	0.00034366	-3.463871089
79	OTU79	OTU79	OTU79	NA	0.41535361	2.107589096	0.371553638	0.001569945	0.002820596	-2.549659095
160	OTU160	OTU160	NA	NA	0.447558338	2.280420945	0.370587759	0.002002178	0.001096414	-2.960025385
686	OTU686	NA	NA	NA	0.07906314	0.405126178	0.369272397	0.001533114	0.000364342	-3.438490999
586	OTU586	NA	NA	NA	0.093844868	0.48125833	0.369083916	0.001711916	0.000364708	-3.43805457
129	OTU129	OTU129	OTU129	NA	0.254841216	1.310943518	0.368362198	0.001656441	0.00131446	-2.881252627
33	OTU33	OTU33	OTU33	NA	0.580837223	3.003061883	0.367186737	0.001493545	0.00689251	-2.161622617
411	OTU411	OTU411	NA	NA	0.090974152	0.470624351	0.367054841	0.001415456	0.000362057	-3.441222613
65	OTU65	OTU65	OTU65	OTU65	0.991710676	5.184999183	0.364593651	0.001526183	0.003469332	-2.459754199
157	OTU157	OTU157	OTU157	NA	0.13974417	0.731409337	0.364346657	0.001879796	0.001066218	-2.972154041
110	OTU110	OTU110	OTU110	NA	0.200202463	1.053488527	0.36310312	0.00247166	0.001795888	-2.745720863
584	OTU584	NA	NA	NA	0.088194892	0.464374794	0.362962122	0.001705339	0.000351984	-3.453477314
260	OTU260	OTU260	NA	NA	0.123242428	0.651581238	0.362013316	0.001997231	0.000497663	-3.303065031
165	OTU165	OTU165	NA	NA	0.357288723	1.900853918	0.360567472	0.002457301	0.000981114	-3.008280467
306	OTU306	NA	NA	OTU306	0.295976631	1.575348819	0.360466677	0.002414236	0.000447162	-3.349534769
578	OTU578	OTU578	NA	NA	0.089956611	0.480113852	0.359834272	0.002370963	0.000353549	-3.451550295
149	OTU149	OTU149	OTU149	NA	0.108238982	0.580198558	0.358836758	0.002008694	0.001115059	-2.952702186
640	OTU640	OTU640	NA	NA	0.061164488	0.328908349	0.358104634	0.002332971	0.000358832	-3.445108771
484	OTU484	NA	NA	NA	0.170817194	0.922476967	0.357126899	0.002911591	0.000349211	-3.456912263
570	OTU570	NA	NA	NA	0.07438264	0.402000553	0.356951876	0.002183813	0.000356186	-3.448322667
87	OTU87	OTU87	OTU87	NA	0.413837693	2.260087846	0.354555846	0.00355386	0.002597223	-2.585490768
122	OTU122	OTU122	OTU122	OTU122	0.347502406	1.899496175	0.354352827	0.002559136	0.00139309	-2.856020824
249	OTU249	OTU249	NA	OTU249	0.205446552	1.127194948	0.353500099	0.002611537	0.000515185	-3.288037053
713	OTU713	NA	NA	NA	0.081658602	0.450885261	0.352047008	0.002987452	0.000348684	-3.457568032
401	OTU401	NA	NA	NA	0.116824939	0.648454378	0.35085051	0.002981726	0.000359214	-3.444646846
738	OTU738	NA	NA	NA	0.120708594	0.67117326	0.350455934	0.002887359	0.000345187	-3.461945517
366	OTU366	OTU366	NA	NA	0.133679854	0.744463264	0.350099147	0.005353947	0.000345764	-3.46122005
131	OTU131	OTU131	OTU131	NA	0.195919205	1.096694721	0.348930986	0.003072961	0.001292608	-2.888533301
146	OTU146	OTU146	OTU146	NA	0.113571402	0.6366507	0.348604912	0.003295164	0.001109367	-2.954924715
333	OTU333	OTU333	NA	NA	0.107301455	0.603123679	0.347994169	0.002823687	0.000395408	-3.402954054
339	OTU339	OTU339	NA	NA	0.075546679	0.42629496	0.347109649	0.004331809	0.00038496	-3.414584709
731	OTU731	NA	NA	NA	0.066581368	0.376131542	0.346852842	0.003971768	0.000337883	-3.471233954
807	OTU807	NA	NA	NA	0.085370816	0.484867472	0.345640199	0.003629937	0.000327731	-3.484482602
229	OTU229	OTU229	NA	NA	0.095330544	0.544903805	0.344196897	0.003343233	0.000598839	-3.222690264
791	OTU791	NA	NA	NA	0.114632764	0.656612215	0.34372282	0.003437259	0.000316546	-3.499562846
465	OTU465	NA	NA	NA	0.071209068	0.408468995	0.343398987	0.004705272	0.000336613	-3.472869125
101	OTU101	OTU101	OTU101	OTU101	2.86001416	16.53667886	0.341606787	0.004625697	0.002112113	-2.675282796
322	OTU322	OTU322	NA	NA	0.055371249	0.321371322	0.340756585	0.00489243	0.000398936	-3.399097137
90	OTU90	OTU90	OTU90	NA	0.516543944	3.004982378	0.34023339	0.003864003	0.002424414	-2.615393263
456	OTU456	NA	NA	NA	0.101594106	0.591659268	0.339991276	0.005462368	0.000334615	-3.475454215
880	OTU880	NA	NA	NA	0.064676932	0.380211754	0.337889965	0.004357662	0.000337325	-3.471951118
3	OTU3	OTU3	OTU3	NA	0.704418803	4.144717413	0.337690196	0.004741513	0.033866563	-1.470228879
57	OTU57	OTU57	OTU57	NA	0.237045021	1.399853866	0.336872947	0.004670858	0.003627782	-2.440358819
148	OTU148	OTU148	OTU148	NA	0.117833034	0.697540555	0.336332791	0.003623287	0.001138554	-2.943646489
364	OTU364	OTU364	NA	NA	0.07542918	0.446558828	0.33631383	0.004202689	0.000337368	-3.47189657
375	OTU375	NA	NA	NA	0.641489996	3.818700188	0.335088449	0.005374384	0.000321942	-3.492221912
439	OTU439	OTU439	NA	NA	0.123147521	0.736823407	0.333954558	0.006110985	0.000331288	-3.479794664
489	OTU489	OTU489	NA	NA	0.073914574	0.443616515	0.33326867	0.004934194	0.000319148	-3.496008471
400	OTU400	OTU400	NA	NA	0.159512644	0.973824399	0.329489358	0.004916217	0.000330379	-3.480988045
365	OTU365	OTU365	NA	NA	0.071706717	0.438439544	0.329151495	0.006317877	0.00028871	-3.539537997
319	OTU319	OTU319	NA	NA	0.073097326	0.447346426	0.328951911	0.007504256	0.000391463	-3.407309577
142	OTU142	OTU142	OTU142	OTU142	0.171377545	1.054977056	0.327658824	0.006681493	0.001194687	-2.922745984
48	OTU48	OTU48	OTU48	NA	0.441576873	2.746024528	0.325426259	0.00674646	0.004032545	-2.394420771
95	OTU95	OTU95	OTU95	NA	0.195587329	1.222737206	0.324267615	0.005781559	0.002106739	-2.67638926
391	OTU391	OTU391	NA	NA	0.058064134	0.36368367	0.323852296	0.007518531	0.000326015	-3.486762676
680	OTU680	NA	NA	NA	0.067526696	0.424257493	0.323177955	0.00668208	0.000324771	-3.488423069
714	OTU714	NA	NA	OTU714	0.117661265	0.747726143	0.320687389	0.008425408	0.000331272	-3.479815713
214	OTU214	OTU214	NA	NA	0.115417726	0.740612146	0.318579654	0.007956541	0.000638389	-3.194914802
609	OTU609	NA	NA	NA	0.065642931	0.42296972	0.317679085	0.008462793	0.00032604	-3.486728788
54	OTU54	OTU54	OTU54	NA	0.243346145	1.57137795	0.317212669	0.008304749	0.003658031	-2.436752596
621	OTU621	NA	NA	NA	0.052145237	0.337419639	0.316764234	0.010263567	0.000315159	-3.501469743
685	OTU685	NA	NA	NA	0.061281535	0.398203897	0.315857877	0.008585634	0.00032546	-3.48750263
464	OTU464	NA	NA	NA	0.063821185	0.415300656	0.31554853	0.009060289	0.000324806	-3.488375607
732	OTU732	NA	NA	NA	0.124974962	0.815935365	0.314835336	0.008572623	0.000304865	-3.515892182
108	OTU108	OTU108	OTU108	NA	0.230828135	1.51523416	0.313665164	0.013258539	0.001861429	-2.730153481
96	OTU96	OTU96	OTU96	NA	0.176742617	1.162373029	0.313262185	0.010290993	0.00212111	-2.673436722
94	OTU94	OTU94	OTU94	NA	0.230774072	1.52343628	0.312453824	0.009827457	0.002040926	-2.690172656
862	OTU862	NA	NA	NA	0.068877931	0.456903009	0.311412709	0.011684015	0.000325542	-3.487393295
402	OTU402	OTU402	NA	NA	0.071551224	0.477095964	0.310305436	0.00930443	0.000318903	-3.496341156
147	OTU147	OTU147	OTU147	NA	0.427075877	2.882693738	0.307697364	0.009759323	0.001106673	-2.955980752
727	OTU727	NA	NA	NA	0.058514796	0.395496515	0.307411232	0.011018652	0.000322059	-3.492064279
179	OTU179	OTU179	NA	NA	0.093797311	0.635081409	0.307037771	0.012933516	0.000901959	-3.044813359
813	OTU813	NA	NA	NA	0.048083295	0.325648292	0.306981155	0.010893898	0.000320614	-3.494016901
291	OTU291	OTU291	NA	NA	0.104949584	0.720707789	0.304038206	0.010952741	0.000442597	-3.353991687
716	OTU716	NA	NA	NA	0.134308098	0.929407072	0.302420482	0.01665796	0.000318314	-3.497144942
799	OTU799	NA	NA	NA	0.053759863	0.372076102	0.302386553	0.013338126	0.000315901	-3.500449252
133	OTU133	OTU133	OTU133	NA	0.118613007	0.821547567	0.302227853	0.013301995	0.001220664	-2.913403773
218	OTU218	OTU218	NA	OTU218	0.137795264	0.9573445	0.301580693	0.016783606	0.0006365	-3.196201891
205	OTU205	OTU205	NA	NA	0.119473334	0.835287021	0.300257932	0.014498058	0.00071619	-3.144971946
193	OTU193	OTU193	NA	NA	0.207452874	1.455406521	0.299532708	0.018052343	0.000743365	-3.128797936
141	OTU141	OTU141	OTU141	NA	0.108924108	0.764709745	0.299384051	0.01636591	0.001192832	-2.923420739
623	OTU623	NA	NA	NA	0.066264684	0.466253405	0.298917091	0.015500435	0.000319903	-3.494981991
274	OTU274	OTU274	NA	NA	0.072273655	0.508618161	0.298882371	0.01627097	0.00044675	-3.349935609
145	OTU145	OTU145	OTU145	NA	0.169722053	1.197085911	0.29841204	0.014819523	0.001186152	-2.925859649
266	OTU266	OTU266	NA	NA	0.063679374	0.45262359	0.296798953	0.015099065	0.000512069	-3.290671736
299	OTU299	OTU299	NA	NA	0.07957658	0.56627631	0.296556453	0.016341243	0.000413235	-3.38380283
542	OTU542	OTU542	NA	NA	0.061355564	0.436889385	0.296424658	0.016602699	0.000317308	-3.498519253
262	OTU262	OTU262	NA	NA	0.069150263	0.494560723	0.295509099	0.014885587	0.00050097	-3.300188661
863	OTU863	NA	NA	NA	0.066575228	0.477252349	0.295025356	0.014926429	0.000317394	-3.498400634
771	OTU771	NA	NA	NA	0.05192428	0.372422363	0.294915285	0.015705855	0.00032309	-3.490676125
67	OTU67	OTU67	OTU67	NA	0.153377418	1.104789163	0.294028984	0.016842584	0.003228148	-2.49104654
396	OTU396	OTU396	NA	NA	0.074484606	0.540570877	0.292469367	0.014782339	0.000317137	-3.498753358
377	OTU377	OTU377	NA	NA	0.105878773	0.769388736	0.29220699	0.019913945	0.000312545	-3.505087322
181	OTU181	OTU181	NA	NA	0.065516063	0.479864169	0.290574511	0.015529551	0.00084141	-3.074992199
459	OTU459	OTU459	NA	NA	0.052357993	0.383949226	0.290327621	0.020119647	0.00031499	-3.501703396
113	OTU113	OTU113	OTU113	NA	0.10861731	0.798833124	0.289727269	0.018221669	0.001712768	-2.766301447
88	OTU88	OTU88	OTU88	NA	0.430883458	3.18167376	0.288904052	0.020480613	0.002601144	-2.584835527
486	OTU486	OTU486	NA	NA	0.066239707	0.490071222	0.288504511	0.017915713	0.000316361	-3.499816895
635	OTU635	NA	NA	NA	0.079854898	0.59116021	0.288380297	0.021135727	0.000296578	-3.527860779
414	OTU414	OTU414	NA	NA	0.162387976	1.20735156	0.287494526	0.019756067	0.000311004	-3.507234556
183	OTU183	OTU183	NA	OTU183	0.08147916	0.606668009	0.28719998	0.021781241	0.000831026	-3.080385147
482	OTU482	NA	NA	NA	0.117529071	0.877388029	0.286662042	0.0201951	0.000312086	-3.50572605
551	OTU551	NA	NA	NA	0.1001355	0.74884974	0.28630423	0.01662137	0.00030567	-3.514747341
416	OTU416	OTU416	NA	NA	0.097004086	0.725458002	0.286296874	0.019179078	0.000289666	-3.53810212
18	OTU18	OTU18	OTU18	NA	1.249562569	9.345480541	0.286286814	0.019670564	0.01134571	-1.945168308
694	OTU694	NA	NA	OTU694	0.097771	0.731296602	0.286268057	0.021185315	0.000308929	-3.510141122
645	OTU645	NA	NA	OTU645	0.10246724	0.767532492	0.28597259	0.021102966	0.000305387	-3.515150048
762	OTU762	NA	NA	OTU762	0.051263106	0.38427471	0.285819737	0.019089367	0.000331657	-3.47931107
847	OTU847	NA	NA	NA	0.056162933	0.421124196	0.285761679	0.021648372	0.000306413	-3.513692214
45	OTU45	OTU45	OTU45	OTU45	0.230644023	1.729675728	0.285732508	0.0277849	0.004271676	-2.369401656
162	OTU162	OTU162	NA	NA	0.134074539	1.009417081	0.284933424	0.026729425	0.00101382	-2.994038995
74	OTU74	OTU74	OTU74	OTU74	0.388151824	2.923414935	0.284856259	0.020772196	0.003116664	-2.506309979
560	OTU560	NA	NA	NA	0.065434791	0.49618992	0.283474356	0.027552521	0.000310616	-3.507775805
352	OTU352	OTU352	NA	NA	0.061929444	0.472480258	0.282237883	0.024643224	0.000310206	-3.50835036
557	OTU557	NA	NA	NA	0.062817699	0.479291173	0.282223459	0.028820278	0.000305149	-3.515487855
428	OTU428	NA	NA	OTU428	0.05003718	0.381971168	0.282120689	0.022957679	0.000304994	-3.515708474
898	OTU898	NA	NA	NA	0.095819868	0.735365862	0.281044629	0.026761637	0.000304369	-3.516599897
254	OTU254	OTU254	NA	NA	0.095043497	0.731571976	0.280446345	0.022695904	0.000526971	-3.278213231
17	OTU17	OTU17	OTU17	NA	1.419742223	10.9602981	0.279852803	0.021615163	0.01122264	-1.949904966
735	OTU735	NA	NA	NA	0.050802272	0.394302985	0.278770959	0.021884593	0.000302213	-3.519687099
540	OTU540	NA	NA	NA	0.132407686	1.033970514	0.277546704	0.024426148	0.000291867	-3.534814937
446	OTU446	NA	NA	NA	0.121572734	0.97270843	0.272701464	0.026432576	0.000300159	-3.522648695
41	OTU41	OTU41	OTU41	NA	0.27604819	2.209964926	0.272585492	0.027857063	0.004993484	-2.301596371
827	OTU827	NA	NA	OTU827	0.109552281	0.87945799	0.272041062	0.02688723	0.000300108	-3.522723074
360	OTU360	NA	NA	NA	0.091132405	0.731604383	0.272036597	0.029368302	0.000302339	-3.519505868
581	OTU581	NA	NA	NA	0.047034492	0.378090634	0.271774032	0.027750147	0.000301066	-3.521338469
765	OTU765	NA	NA	NA	0.043829097	0.352518775	0.271664551	0.034547542	0.000294254	-3.531277242
532	OTU532	OTU532	NA	OTU532	0.079306933	0.638049682	0.271608239	0.026188167	0.000301257	-3.521062747
321	OTU321	OTU321	NA	NA	0.065591834	0.528195542	0.271425326	0.028999496	0.000392526	-3.406131262
722	OTU722	NA	NA	NA	0.084003587	0.677482467	0.271127054	0.029872097	0.00027341	-3.563185062
258	OTU258	OTU258	NA	NA	0.061863977	0.499681286	0.270829103	0.027888475	0.000512717	-3.290122611
750	OTU750	NA	NA	NA	0.051131067	0.413564575	0.270554895	0.03005636	0.000242521	-3.615250234
29	OTU29	OTU29	OTU29	NA	0.376773623	3.050053118	0.270387499	0.030880533	0.007938492	-2.100262015
292	OTU292	OTU292	NA	NA	0.088050443	0.714090175	0.270026703	0.036605656	0.000468869	-3.328948665
846	OTU846	NA	NA	NA	0.147907788	1.20008341	0.269936449	0.028742915	0.000291734	-3.535012534
22	OTU22	OTU22	OTU22	NA	1.499272152	12.19298146	0.269478816	0.032877317	0.008381256	-2.07669091
198	OTU198	OTU198	NA	NA	0.109733177	0.89505893	0.268897085	0.032539665	0.000751614	-3.124005405
529	OTU529	NA	NA	OTU529	0.058071092	0.480547202	0.266071764	0.037836408	0.000280511	-3.552050822
720	OTU720	NA	NA	NA	0.056638549	0.469191285	0.265864191	0.036646327	0.000295428	-3.529548476
774	OTU774	NA	NA	NA	0.064131028	0.534612656	0.26463764	0.033246389	0.000295138	-3.529974785
265	OTU265	OTU265	NA	NA	0.206866743	1.729950579	0.26402332	0.033521076	0.000476066	-3.322333213
831	OTU831	NA	NA	OTU831	0.066094679	0.554695401	0.263332606	0.038265066	0.000300325	-3.522407991
276	OTU276	OTU276	NA	NA	0.083827924	0.704829384	0.262972197	0.035151992	0.000472737	-3.325380294
151	OTU151	OTU151	OTU151	NA	0.219036739	1.84462338	0.262661947	0.033752646	0.001125612	-2.948611335
118	OTU118	OTU118	OTU118	OTU118	0.070444268	0.593994405	0.262418557	0.035984982	0.001567736	-2.804726963
764	OTU764	NA	NA	NA	0.082840673	0.704673264	0.260725188	0.036394968	0.000295552	-3.529366208
197	OTU197	OTU197	NA	NA	0.05387091	0.458376432	0.26067025	0.036180613	0.000796074	-3.099046295
729	OTU729	NA	NA	OTU729	0.069885596	0.59534854	0.260441491	0.034832012	0.000279546	-3.553546317
836	OTU836	NA	NA	NA	0.052337586	0.446980633	0.259957741	0.04385492	0.000293062	-3.533040967
510	OTU510	NA	NA	NA	0.059987792	0.51241185	0.259921743	0.037516831	0.000289275	-3.53868966
631	OTU631	NA	NA	NA	0.054547594	0.473033952	0.257026485	0.044173466	0.000273102	-3.563675891
315	OTU315	OTU315	NA	NA	0.061555542	0.534376394	0.256822777	0.039637344	0.000417138	-3.379720238
168	OTU168	OTU168	NA	NA	0.072131248	0.628296933	0.256181051	0.040647433	0.000930195	-3.03142593
438	OTU438	NA	NA	NA	0.205373452	1.804098489	0.254572167	0.04167995	0.000285715	-3.544066516
204	OTU204	OTU204	NA	NA	0.106687902	0.939817182	0.254042829	0.041767287	0.000711646	-3.147736062
628	OTU628	NA	NA	NA	0.053140908	0.471175435	0.252811907	0.050113635	0.000284929	-3.545263935
312	OTU312	OTU312	NA	NA	0.062069837	0.550917546	0.252615217	0.044591414	0.000429778	-3.366755725
543	OTU543	NA	NA	NA	0.105469916	0.936280962	0.252584095	0.046674035	0.000283174	-3.547946805
652	OTU652	NA	NA	NA	0.133032132	1.181848074	0.252441754	0.038386296	0.000285376	-3.544582715
653	OTU653	NA	NA	NA	0.052453915	0.46658871	0.252202309	0.054143837	0.000283246	-3.54783554
479	OTU479	OTU479	NA	NA	0.049388542	0.443018729	0.250625078	0.052663351	0.00027967	-3.55335367
493	OTU493	OTU493	NA	NA	0.047729922	0.431301978	0.249245995	0.044491605	0.000280291	-3.552390554
311	OTU311	OTU311	NA	NA	0.0689831	0.624051761	0.249036143	0.05269055	0.000426815	-3.369760414
410	OTU410	OTU410	NA	NA	0.041529601	0.376616751	0.248578258	0.051802881	0.000287373	-3.541553752
592	OTU592	OTU592	NA	NA	0.037628895	0.341597148	0.248384381	0.049819668	0.000289179	-3.538833702
775	OTU775	NA	NA	OTU775	0.063197099	0.575202541	0.247898567	0.048111941	0.000278947	-3.554478854
869	OTU869	NA	NA	NA	0.10025416	0.912518722	0.247891815	0.056469014	0.000276811	-3.557816826
660	OTU660	NA	NA	OTU660	0.051080737	0.465382228	0.247714448	0.054310802	0.000284511	-3.545901007
126	OTU126	OTU126	OTU126	NA	0.312425727	2.856576665	0.247051473	0.05353023	0.001418475	-2.848178168
697	OTU697	NA	NA	NA	0.046268227	0.425531289	0.245961074	0.046884792	0.000279621	-3.553430311
563	OTU563	OTU563	NA	OTU563	0.037545056	0.346505547	0.245317315	0.054978565	0.000262701	-3.580538246
616	OTU616	NA	NA	NA	0.042333319	0.39429601	0.243623516	0.050816332	0.000278682	-3.554891717
424	OTU424	OTU424	NA	NA	0.050811606	0.474655817	0.243082595	0.059676357	0.000278499	-3.555176335
334	OTU334	OTU334	NA	NA	0.167034098	1.575358511	0.241325188	0.057278913	0.000408197	-3.389130248
115	OTU115	OTU115	OTU115	NA	0.075343295	0.715403817	0.240091135	0.061103018	0.001630997	-2.787546901
656	OTU656	NA	NA	NA	0.052680036	0.50088926	0.239843775	0.065054927	0.000280788	-3.551621675
808	OTU808	NA	NA	NA	0.051972748	0.49768657	0.238551249	0.072000663	0.000282971	-3.5482583
594	OTU594	NA	NA	NA	0.081147687	0.780238141	0.237811401	0.062006835	0.000251965	-3.598659205
449	OTU449	OTU449	NA	NA	0.049182371	0.473271554	0.237665395	0.062185929	0.000275629	-3.559675201
619	OTU619	NA	NA	NA	0.052068064	0.502699797	0.237066696	0.061560869	0.000265973	-3.575162143
156	OTU156	OTU156	OTU156	OTU156	0.318690496	3.085893196	0.236536329	0.064173421	0.00115315	-2.938114161
442	OTU442	NA	NA	NA	0.072240389	0.699888259	0.236437856	0.064317272	0.000260945	-3.583450953
602	OTU602	NA	NA	NA	0.048216073	0.467241405	0.236395935	0.081389109	0.00027789	-3.556127827
341	OTU341	OTU341	NA	OTU341	0.059284129	0.574745465	0.236317956	0.069224491	0.000404253	-3.393346274
559	OTU559	NA	NA	OTU559	0.268693425	2.620567592	0.235238725	0.061668412	0.000273239	-3.563457428
887	OTU887	NA	NA	NA	0.035587732	0.348701213	0.234405133	0.068642881	0.000281827	-3.550016855
354	OTU354	OTU354	NA	NA	0.064533885	0.638323777	0.232715153	0.084041768	0.000277035	-3.557465546
287	OTU287	OTU287	NA	NA	0.053585696	0.531158717	0.232336198	0.066091711	0.000458362	-3.338791135
676	OTU676	NA	NA	NA	0.065251285	0.650944057	0.231196808	0.078485851	0.000274482	-3.561486434
624	OTU624	NA	NA	NA	0.045010933	0.449881431	0.230859146	0.073302883	0.000292819	-3.533401049
349	OTU349	OTU349	NA	NA	0.051395719	0.514871905	0.23045373	0.07623877	0.000272719	-3.564285242
20	OTU20	OTU20	OTU20	NA	0.501716903	5.026412979	0.230442629	0.077369389	0.008565692	-2.067237522
443	OTU443	OTU443	NA	NA	0.080024289	0.803014682	0.230156008	0.067967969	0.000271818	-3.565721388
860	OTU860	NA	NA	NA	0.037903972	0.383427041	0.22873266	0.081861166	0.000268406	-3.571207504
555	OTU555	NA	NA	OTU555	0.059289352	0.600782307	0.228431224	0.090409528	0.000268583	-3.570921314
303	OTU303	OTU303	NA	NA	0.062405169	0.64195809	0.225785659	0.078063392	0.00045018	-3.34661359
373	OTU373	OTU373	NA	NA	0.041072077	0.422862714	0.225638126	0.078791332	0.000268748	-3.570654311
127	OTU127	OTU127	OTU127	NA	0.071933001	0.741005219	0.225541442	0.076015837	0.001323955	-2.878126837
86	OTU86	OTU86	OTU86	NA	0.185704119	1.913261366	0.22551744	0.088789128	0.002647339	-2.577190363
469	OTU469	NA	NA	NA	0.183047754	1.903951108	0.223857373	0.081108807	0.000269012	-3.570227944
64	OTU64	OTU64	OTU64	NA	0.230474501	2.445652526	0.220403808	0.099683522	0.003486532	-2.457606286
351	OTU351	OTU351	NA	NA	0.069336124	0.737471477	0.220002967	0.090617184	0.00027326	-3.563424036
201	OTU201	OTU201	NA	NA	0.084031658	0.897587948	0.219273478	0.082244082	0.000742615	-3.129236015
448	OTU448	OTU448	NA	NA	0.041808287	0.450209462	0.217889824	0.083847593	0.000266357	-3.574535815
174	OTU174	OTU174	NA	OTU174	0.180668773	1.949030778	0.217582596	0.090973181	0.000870731	-3.060116052
696	OTU696	NA	NA	NA	0.053042395	0.572262599	0.217568236	0.101390802	0.000263063	-3.579940077
228	OTU228	OTU228	NA	NA	0.048973855	0.529453037	0.217219223	0.099636613	0.000625055	-3.204081948
166	OTU166	OTU166	NA	NA	0.115134066	1.245289005	0.217139692	0.100691754	0.000959114	-3.018129791
211	OTU211	OTU211	NA	NA	0.073444985	0.795015988	0.217003742	0.111912558	0.00067726	-3.169244376
520	OTU520	NA	NA	NA	0.040264876	0.437371386	0.216413441	0.107611976	0.000274977	-3.560704305
135	OTU135	OTU135	OTU135	NA	0.100233825	1.089088091	0.216364753	0.105580309	0.001196961	-2.921920033
403	OTU403	OTU403	NA	NA	0.054626329	0.597571226	0.215219569	0.116870365	0.000265682	-3.575637466
662	OTU662	NA	NA	NA	0.034677248	0.37956183	0.215122265	0.104144019	0.000272058	-3.565338604
259	OTU259	OTU259	NA	NA	0.101267811	1.109596539	0.214945125	0.09806933	0.000489236	-3.310481239
386	OTU386	OTU386	NA	NA	0.050243212	0.550819427	0.214852595	0.092331991	0.00026913	-3.570037302
766	OTU766	NA	NA	NA	0.112159762	1.233996526	0.214253084	0.103195564	0.000261001	-3.583357413
488	OTU488	OTU488	NA	NA	0.043771201	0.481928222	0.214130212	0.095815853	0.000262352	-3.581115344
66	OTU66	OTU66	OTU66	NA	0.112104668	1.234863463	0.214052206	0.098070602	0.003363186	-2.473249125
159	OTU159	OTU159	NA	NA	0.099023403	1.092198229	0.213832115	0.116867323	0.001068482	-2.971232768
408	OTU408	OTU408	NA	NA	0.038628776	0.42919959	0.212601949	0.110575873	0.000262535	-3.580813375
192	OTU192	OTU192	NA	NA	0.051361973	0.574704215	0.21142701	0.100028741	0.000784615	-3.105343641
530	OTU530	OTU530	NA	NA	0.041145103	0.462912738	0.210515428	0.110993414	0.000257193	-3.589740177
611	OTU611	NA	NA	NA	0.04262694	0.479628517	0.210500174	0.10974161	0.000257249	-3.589646552
850	OTU850	NA	NA	NA	0.035027718	0.394582734	0.210306842	0.115597397	0.000259851	-3.585276008
409	OTU409	NA	NA	NA	0.061670967	0.695816972	0.210043854	0.103728264	0.000255892	-3.591943169
789	OTU789	NA	NA	NA	0.036107686	0.408231929	0.209702861	0.112865369	0.000255451	-3.592691884
217	OTU217	OTU217	NA	NA	0.056819155	0.642463881	0.209685064	0.109388049	0.000657493	-3.182108567
26	OTU26	OTU26	OTU26	NA	4.009281426	45.40151431	0.209437204	0.110176541	0.007900111	-2.102366821
646	OTU646	NA	NA	OTU646	0.065488269	0.746985544	0.208240748	0.120859844	0.000260644	-3.583952704
633	OTU633	NA	NA	NA	0.043771909	0.499334103	0.208222887	0.108542154	0.000257689	-3.588904318
485	OTU485	OTU485	NA	NA	0.036748132	0.41955863	0.208085628	0.132892216	0.000246264	-3.608599251
782	OTU782	NA	NA	NA	0.049251732	0.562950238	0.207899346	0.10246143	0.000255639	-3.592373224
709	OTU709	NA	NA	NA	0.027617045	0.317690358	0.20684782	0.117045339	0.000254712	-3.593951127
385	OTU385	OTU385	NA	NA	0.045131681	0.520782232	0.206339123	0.112984293	0.000247026	-3.607257168
224	OTU224	OTU224	NA	NA	0.050489277	0.582938223	0.206245348	0.11199299	0.000610338	-3.214429496
872	OTU872	NA	NA	NA	0.032318522	0.374736914	0.205548253	0.117274118	0.000254642	-3.594069959
243	OTU243	OTU243	NA	NA	0.062261874	0.724128571	0.205052926	0.120561774	0.000566664	-3.246674657
143	OTU143	OTU143	OTU143	NA	0.129031332	1.502998043	0.204801665	0.116692457	0.001230362	-2.909967158
338	OTU338	OTU338	NA	NA	0.03433849	0.400302463	0.204672758	0.119995188	0.000389901	-3.409046171
810	OTU810	NA	NA	NA	0.034472524	0.40209949	0.204577805	0.130549733	0.00025313	-3.596656444
405	OTU405	OTU405	NA	NA	0.037636254	0.439744523	0.20430307	0.123761745	0.000250234	-3.601653088
492	OTU492	OTU492	NA	NA	0.033577772	0.393731983	0.203721711	0.124729061	0.000250549	-3.601107838
582	OTU582	NA	NA	NA	0.054261567	0.639565895	0.202884752	0.120205179	0.000243927	-3.612740954
718	OTU718	NA	NA	NA	0.033333438	0.392968631	0.20285317	0.118419009	0.000249378	-3.603141265
77	OTU77	OTU77	OTU77	NA	0.168155929	1.987750673	0.202417161	0.120648295	0.003037363	-2.517503273
511	OTU511	OTU511	NA	NA	0.042113621	0.49946528	0.201884984	0.125394336	0.000244059	-3.612504354
655	OTU655	NA	NA	NA	0.030747412	0.36659706	0.20103386	0.126910043	0.000251827	-3.59889799
223	OTU223	OTU223	NA	NA	0.050657511	0.605703337	0.200577237	0.127128606	0.000621672	-3.206438854
541	OTU541	NA	NA	NA	0.111083728	1.328505422	0.200541513	0.13993949	0.000246311	-3.608515321
277	OTU277	OTU277	NA	NA	0.079448431	0.951973948	0.200236445	0.129181581	0.00047778	-3.320771648
359	OTU359	NA	NA	NA	0.086993418	1.045936464	0.199691573	0.130073808	0.000248311	-3.605003739
900	OTU900	NA	NA	NA	0.065493115	0.788171796	0.199542088	0.132416248	0.000240884	-3.618191349
891	OTU891	NA	NA	NA	0.030043762	0.361726055	0.199468454	0.122167023	0.000246419	-3.608325783
477	OTU477	OTU477	NA	NA	0.035854763	0.431765627	0.199440612	0.127725545	0.000244941	-3.61093763
826	OTU826	NA	NA	NA	0.049312975	0.597599737	0.198432264	0.123126273	0.000242116	-3.615977003
455	OTU455	NA	NA	NA	0.129119083	1.565046296	0.198400198	0.131700722	0.00024913	-3.603574802
171	OTU171	OTU171	NA	NA	0.151256809	1.858358179	0.196256569	0.144431709	0.000951126	-3.021761811
670	OTU670	NA	NA	NA	0.097791287	1.204891113	0.195809063	0.134008021	0.000244661	-3.611435728
651	OTU651	NA	NA	NA	0.030952959	0.384665719	0.194458835	0.159290623	0.000243486	-3.613525524
347	OTU347	OTU347	NA	OTU347	0.038645521	0.480843661	0.194270117	0.140520069	0.000245337	-3.610237508
19	OTU19	OTU19	OTU19	NA	0.531320802	6.625011021	0.193936922	0.135401158	0.009202597	-2.036089586
38	OTU38	OTU38	OTU38	OTU38	0.150154847	1.876917759	0.193549869	0.131541217	0.005287993	-2.276709093
608	OTU608	NA	NA	NA	0.040419859	0.505322988	0.193525296	0.141325394	0.000219468	-3.658627955
648	OTU648	NA	NA	NA	0.047028072	0.588685722	0.193326977	0.136024273	0.000245517	-3.609918303
421	OTU421	OTU421	NA	NA	0.031228307	0.392284016	0.19277965	0.143301788	0.000237276	-3.624746523
199	OTU199	OTU199	NA	NA	0.15137434	1.906938778	0.192338473	0.138801008	0.000779792	-3.108021451
753	OTU753	NA	NA	OTU753	0.235709288	2.97119932	0.192241698	0.162437491	0.000241504	-3.617075659
502	OTU502	OTU502	NA	NA	0.03854826	0.486061696	0.192194672	0.150252441	0.000240062	-3.619675863
200	OTU200	OTU200	NA	OTU200	0.062116428	0.784474457	0.191949656	0.152940878	0.000753613	-3.122851671
768	OTU768	NA	NA	NA	0.044299852	0.560767762	0.191589761	0.154896042	0.000239779	-3.620189729
589	OTU589	NA	NA	NA	0.041539461	0.526825719	0.191295588	0.142174876	0.000241279	-3.617479834
1	OTU1	OTU1	OTU1	NA	2.472049231	31.6721362	0.189728148	0.153823332	0.046048721	-1.336782431
50	OTU50	OTU50	OTU50	NA	0.111475307	1.431792634	0.189345719	0.153489836	0.003639573	-2.438949554
298	OTU298	OTU298	NA	NA	0.033416575	0.429288565	0.189315347	0.153406677	0.000451265	-3.345568091
742	OTU742	NA	NA	NA	0.041599277	0.534408998	0.189315137	0.149870377	0.000240208	-3.619411686
62	OTU62	OTU62	OTU62	NA	0.191435582	2.466091801	0.188891929	0.160245831	0.003573856	-2.446863002
310	OTU310	OTU310	NA	NA	0.069023895	0.893048713	0.188226386	0.145999798	0.000401698	-3.39610081
734	OTU734	NA	NA	NA	0.046359656	0.600235523	0.188118819	0.171524638	0.000236182	-3.626754065
663	OTU663	NA	NA	NA	0.041843142	0.543481752	0.187634273	0.15695191	0.000237771	-3.623840361
534	OTU534	NA	NA	NA	0.059248814	0.770222554	0.187502378	0.150993868	0.000238464	-3.622577867
144	OTU144	OTU144	OTU144	NA	0.092730466	1.206172695	0.187414529	0.156961672	0.001181318	-2.927633008
577	OTU577	NA	NA	NA	0.030814244	0.40166337	0.187090853	0.181293746	0.000235418	-3.628160327
890	OTU890	NA	NA	NA	0.026566241	0.34729864	0.186649218	0.155102243	0.000235921	-3.627233773
882	OTU882	NA	NA	NA	0.0295797	0.3870558	0.186507042	0.148712684	0.00023238	-3.633800772
155	OTU155	OTU155	OTU155	OTU155	0.044354638	0.585700194	0.185128769	0.162439402	0.001119665	-2.950912066
644	OTU644	NA	NA	NA	0.028895108	0.382849095	0.184619744	0.173218298	0.000241245	-3.617542285
603	OTU603	NA	NA	NA	0.039440186	0.523361422	0.184391273	0.167533858	0.000239621	-3.620474641
31	OTU31	OTU31	OTU31	NA	1.73057997	23.16353954	0.183096059	0.167100284	0.006816933	-2.166411004
32	OTU32	OTU32	OTU32	NA	0.613179403	8.222170038	0.182825636	0.155300348	0.007114173	-2.147875584
811	OTU811	NA	NA	NA	0.028278322	0.380661667	0.182246145	0.163121036	0.00023848	-3.622547941
7	OTU7	OTU7	OTU7	NA	0.582165439	7.838677333	0.182208104	0.171163838	0.01692993	-1.77134484
185	OTU185	OTU185	NA	OTU185	0.302249027	4.140770479	0.179642184	0.169296103	0.000852089	-3.069515002
658	OTU658	NA	NA	NA	0.034505124	0.474182337	0.179186051	0.180915538	0.000232782	-3.63305036
222	OTU222	OTU222	NA	NA	0.043889352	0.603197309	0.179173032	0.187234381	0.000608832	-3.215502225
820	OTU820	NA	NA	NA	0.027892228	0.383353444	0.179167634	0.181534177	0.000234744	-3.629404597
748	OTU748	NA	NA	OTU748	0.038185903	0.52574503	0.178911791	0.177451474	0.000233129	-3.632404567
350	OTU350	OTU350	NA	NA	0.039269304	0.541559262	0.178668148	0.18896106	0.000235536	-3.627942771
689	OTU689	NA	NA	NA	0.026200908	0.361925824	0.178428221	0.175743221	0.000230328	-3.637653092
793	OTU793	NA	NA	NA	0.032527624	0.460169292	0.174957407	0.188281568	0.000233156	-3.632354149
172	OTU172	OTU172	NA	NA	0.03425502	0.485037499	0.174829215	0.190886456	0.000921417	-3.035543556
517	OTU517	OTU517	NA	NA	0.03331965	0.47492768	0.173875934	0.181304148	0.000230949	-3.636484848
327	OTU327	OTU327	NA	NA	0.036195232	0.516143173	0.173812516	0.193565898	0.000413657	-3.383359587
423	OTU423	NA	NA	NA	0.181892758	2.613891647	0.172706504	0.199247212	0.000228814	-3.640517967
636	OTU636	NA	NA	NA	0.027083342	0.389372976	0.172643551	0.189113065	0.000227166	-3.643656314
531	OTU531	NA	NA	NA	0.034540325	0.501684494	0.171187906	0.208989962	0.000232111	-3.634303761
389	OTU389	OTU389	NA	NA	0.029454098	0.42928237	0.170700678	0.196998183	0.000230382	-3.637551039
346	OTU346	OTU346	NA	OTU346	0.041521158	0.609728032	0.169637634	0.202078198	0.000231257	-3.635905341
457	OTU457	NA	NA	NA	0.033605363	0.49640911	0.168807495	0.218322727	0.000237368	-3.62457774
238	OTU238	OTU238	NA	NA	0.077067725	1.14354575	0.168178473	0.233915155	0.000551836	-3.258189767
136	OTU136	OTU136	OTU136	NA	0.06726781	1.000923776	0.167788198	0.208484746	0.001211745	-2.91658892
832	OTU832	NA	NA	NA	0.078659797	1.171904866	0.167612778	0.207837088	0.000228113	-3.641850826
710	OTU710	NA	NA	NA	0.031974407	0.480003087	0.166554677	0.211883317	0.000226219	-3.645470664
824	OTU824	NA	NA	NA	0.025519858	0.383245657	0.166504354	0.220026399	0.000225957	-3.645974165
796	OTU796	NA	NA	NA	0.064268766	0.983748939	0.163873563	0.223463383	0.000227382	-3.643243219
838	OTU838	NA	NA	NA	0.028841873	0.441970285	0.163720513	0.227043073	0.000225972	-3.645944602
743	OTU743	NA	NA	NA	0.033588739	0.517438214	0.16299821	0.250846615	0.000229959	-3.638350223
496	OTU496	OTU496	NA	NA	0.02332269	0.359676521	0.162851044	0.22953002	0.000223029	-3.651638711
25	OTU25	OTU25	OTU25	NA	0.186497615	2.88304591	0.162523325	0.221218615	0.007165356	-2.144762218
798	OTU798	NA	NA	NA	0.063757609	0.986394694	0.16241666	0.234920384	0.000226327	-3.645264171
564	OTU564	NA	NA	NA	0.028928982	0.452652844	0.160883471	0.241291906	0.000232006	-3.634500074
794	OTU794	NA	NA	NA	0.038408466	0.605997494	0.159763922	0.228347905	0.000232315	-3.633922998
116	OTU116	OTU116	OTU116	NA	0.107610899	1.698437372	0.159717745	0.228593283	0.001593413	-2.797671652
723	OTU723	NA	NA	OTU723	0.066294218	1.049927907	0.159257666	0.241236965	0.00022823	-3.641627477
504	OTU504	NA	NA	NA	0.032101349	0.508665006	0.159188388	0.244597078	0.000229332	-3.639535815
91	OTU91	OTU91	OTU91	NA	1.146533498	18.40946529	0.157425518	0.245922723	0.0024276	-2.61482294
304	OTU304	OTU304	NA	NA	0.025619601	0.411759163	0.157298354	0.243150705	0.000422417	-3.374258286
307	OTU307	OTU307	NA	NA	0.036888368	0.595104093	0.156800699	0.236646687	0.000413733	-3.383279635
63	OTU63	OTU63	OTU63	NA	0.610898462	9.888280045	0.156360313	0.244926167	0.003178153	-2.497825136
625	OTU625	NA	NA	NA	0.028067495	0.45557463	0.155994915	0.257717608	0.000224647	-3.648498728
505	OTU505	NA	NA	NA	0.050220073	0.817114439	0.155676962	0.250495461	0.000223251	-3.651207471
777	OTU777	NA	NA	NA	0.038871292	0.633400553	0.155482177	0.244087489	0.000229024	-3.640119385
501	OTU501	NA	NA	NA	0.026571949	0.433293075	0.155388812	0.255192696	0.000230937	-3.636507033
525	OTU525	OTU525	NA	NA	0.030833943	0.503947673	0.155087443	0.244482554	0.000219733	-3.658105648
763	OTU763	NA	NA	NA	0.026346867	0.430712823	0.155056539	0.282538022	0.000236003	-3.62708255
785	OTU785	OTU785	NA	NA	0.0190453	0.313809378	0.154027842	0.253446791	0.000219208	-3.659142986
245	OTU245	OTU245	NA	NA	0.048720986	0.810332781	0.152810883	0.261067839	0.000563351	-3.249220732
604	OTU604	NA	NA	NA	0.02581786	0.432673404	0.151831962	0.261954697	0.000215974	-3.665598737
426	OTU426	OTU426	NA	NA	0.02394156	0.40124232	0.15182771	0.267695944	0.000223219	-3.651269349
267	OTU267	OTU267	NA	OTU267	0.028478515	0.477305212	0.151820433	0.259982751	0.000496762	-3.30385175
362	OTU362	OTU362	NA	NA	0.044435277	0.754132715	0.150214154	0.271170259	0.000222317	-3.653026765
293	OTU293	OTU293	NA	NA	0.055363045	0.944086443	0.149606186	0.269571998	0.000447302	-3.349398934
552	OTU552	NA	NA	NA	0.07171748	1.235961098	0.14826713	0.274931191	0.000219808	-3.657956701
760	OTU760	NA	NA	NA	0.026068513	0.44974761	0.148129696	0.273635508	0.000217475	-3.662591602
374	OTU374	OTU374	NA	NA	0.028979511	0.501283658	0.147798799	0.283419677	0.000115824	-3.93620136
618	OTU618	NA	NA	NA	0.077697375	1.346666472	0.147549205	0.278361152	0.000192964	-3.714523264
98	OTU98	OTU98	OTU98	NA	0.083802001	1.456044347	0.147240593	0.283487894	0.002086478	-2.680586161
537	OTU537	OTU537	NA	NA	0.030409506	0.538974478	0.144760526	0.290307593	0.00021978	-3.658011933
294	OTU294	OTU294	NA	NA	0.021661193	0.385475115	0.144260908	0.274459422	0.000437477	-3.359045027
73	OTU73	OTU73	OTU73	OTU73	0.288565395	5.172464382	0.143370846	0.323803215	0.002977306	-2.526176503
715	OTU715	NA	NA	NA	0.030174726	0.543320504	0.142817603	0.285028314	0.000219234	-3.659093021
627	OTU627	NA	NA	NA	0.022023188	0.398179208	0.142315001	0.28160452	0.000206718	-3.684620883
784	OTU784	NA	NA	OTU784	0.094718817	1.718769414	0.141870679	0.28932472	0.000217468	-3.662605126
828	OTU828	NA	NA	NA	0.025370193	0.461152622	0.141663486	0.295619951	0.000209272	-3.679288661
417	OTU417	OTU417	NA	NA	0.03879908	0.705373035	0.141642066	0.332155521	0.000215716	-3.666117785
874	OTU874	NA	NA	NA	0.028773932	0.533318157	0.139309604	0.303903078	0.000212186	-3.673282788
68	OTU68	OTU68	OTU68	NA	0.224208134	4.160290637	0.139175714	0.314563131	0.003308486	-2.480370746
746	OTU746	NA	NA	NA	0.021396555	0.400136147	0.138242725	0.309666137	0.000213654	-3.670289217
272	OTU272	OTU272	NA	NA	0.03746109	0.700643342	0.13822828	0.314643844	0.000473086	-3.325059739
326	OTU326	OTU326	NA	NA	0.040369305	0.758904972	0.137620616	0.315335399	0.000384714	-3.414862299
242	OTU242	OTU242	NA	OTU242	0.089626137	1.716328569	0.135440996	0.327122602	0.000576425	-3.239257471
681	OTU681	NA	NA	NA	0.022285441	0.42985459	0.134598055	0.328025603	0.00021195	-3.673767155
404	OTU404	OTU404	NA	NA	0.022967553	0.44309063	0.13457727	0.346052897	0.000213604	-3.670391357
418	OTU418	NA	NA	NA	0.030785834	0.596803262	0.134014453	0.349529441	0.000212896	-3.671831927
451	OTU451	NA	NA	NA	0.038948325	0.755739583	0.133906764	0.340126695	0.000214301	-3.668975266
852	OTU852	NA	NA	NA	0.024053514	0.466790669	0.133890677	0.322240438	0.000213949	-3.669689267
533	OTU533	NA	NA	NA	0.022689085	0.446268251	0.132340183	0.335586584	0.000209224	-3.67938851
494	OTU494	NA	NA	NA	0.029473953	0.581738597	0.131941327	0.332418229	0.000213097	-3.671423121
497	OTU497	NA	NA	NA	0.020882419	0.412203953	0.13193029	0.328992504	0.000216534	-3.664473286
161	OTU161	OTU161	NA	NA	0.041181635	0.814457237	0.131710686	0.353557336	0.001030304	-2.987034762
138	OTU138	OTU138	OTU138	NA	0.043463876	0.860997704	0.131524139	0.330088952	0.001139752	-2.943189823
701	OTU701	NA	NA	NA	0.09241848	1.843344378	0.130743876	0.333008348	0.000209908	-3.677970311
512	OTU512	NA	NA	NA	0.263723601	5.28561079	0.130195695	0.326320428	0.000211124	-3.675462174
491	OTU491	NA	NA	NA	0.031608387	0.634315725	0.130050532	0.358273621	0.000208369	-3.681167779
739	OTU739	NA	NA	NA	0.021212477	0.428743638	0.129244266	0.331628856	0.000207605	-3.682763012
269	OTU269	OTU269	NA	NA	0.034202207	0.702828345	0.127392805	0.357541737	0.000497212	-3.303458194
816	OTU816	NA	NA	NA	0.022736313	0.467378674	0.127353464	0.382637999	0.000208818	-3.68023167
371	OTU371	OTU371	NA	NA	0.03371416	0.696853393	0.126745617	0.358124591	0.000205007	-3.68823114
407	OTU407	OTU407	NA	NA	0.033685833	0.697817757	0.126499724	0.366156336	0.000205278	-3.687657435
471	OTU471	OTU471	NA	NA	0.018419748	0.381830997	0.126425254	0.35931495	0.000201982	-3.694687733
395	OTU395	OTU395	NA	NA	0.022500256	0.467827265	0.126092349	0.353816649	0.000204349	-3.689628266
344	OTU344	OTU344	NA	NA	0.030089633	0.625690524	0.126081027	0.372308152	0.000178172	-3.749159525
875	OTU875	NA	NA	OTU875	0.083278689	1.748312267	0.125033794	0.366565243	0.000207761	-3.682434976
800	OTU800	NA	NA	NA	0.035930586	0.765015812	0.123500026	0.37061672	0.000202993	-3.692518542
475	OTU475	OTU475	NA	NA	0.021886583	0.470258639	0.122518185	0.387473594	0.000204376	-3.689569836
487	OTU487	OTU487	NA	NA	0.021812757	0.469120367	0.122415514	0.382038174	0.000200688	-3.697478793
711	OTU711	NA	NA	NA	0.019837897	0.428081399	0.122055558	0.377648391	0.000205524	-3.687137279
466	OTU466	NA	NA	OTU466	0.091247852	1.969904906	0.12200822	0.358431534	0.000204542	-3.689216599
610	OTU610	NA	NA	NA	0.021328117	0.462756057	0.121472268	0.397582606	0.000202649	-3.693254611
817	OTU817	NA	NA	NA	0.016091995	0.349909187	0.121240034	0.378988008	0.000206378	-3.68533657
725	OTU725	NA	NA	NA	0.02537323	0.55260877	0.12106926	0.388696301	0.000148598	-3.827987253
758	OTU758	NA	NA	NA	0.023773903	0.51992877	0.120628587	0.37488387	0.000205036	-3.688170091
52	OTU52	OTU52	OTU52	OTU52	0.05743586	1.26560199	0.119832001	0.382536334	0.003516387	-2.453903284
614	OTU614	NA	NA	NA	0.025695315	0.566263824	0.11981965	0.398643641	0.000203605	-3.691210595
778	OTU778	NA	NA	NA	0.019900304	0.439302375	0.119640319	0.400034725	0.000200468	-3.697953954
296	OTU296	OTU296	NA	NA	0.022264659	0.498256138	0.118208942	0.38184493	0.000444589	-3.352041066
814	OTU814	NA	NA	NA	0.026171483	0.586505508	0.118063296	0.384606653	0.000188687	-3.724258116
503	OTU503	OTU503	NA	NA	0.022245745	0.502565074	0.117226356	0.408648635	0.000193289	-3.713793294
527	OTU527	NA	NA	NA	0.026728644	0.607388244	0.116621502	0.406304664	0.000203581	-3.691261982
150	OTU150	OTU150	OTU150	NA	0.077765811	1.768424653	0.116548363	0.406061705	0.001184455	-2.926481576
788	OTU788	NA	NA	NA	0.089125983	2.044063821	0.115675832	0.402877224	0.000201532	-3.695656101
472	OTU472	OTU472	NA	OTU472	0.022843516	0.526316713	0.115206968	0.409142919	0.000201294	-3.696169079
666	OTU666	NA	NA	NA	0.047270246	1.100559993	0.114145267	0.408132583	0.000202986	-3.692533827
523	OTU523	NA	NA	NA	0.026791701	0.623958407	0.11411512	0.427146739	0.000188776	-3.724053819
399	OTU399	OTU399	NA	NA	0.030370035	0.710651105	0.113637455	0.420011483	0.000186851	-3.72850377
688	OTU688	NA	NA	NA	0.016107724	0.37914767	0.113044369	0.408296221	0.000195255	-3.709398012
830	OTU830	NA	NA	NA	0.017179944	0.404979829	0.112897288	0.426217856	0.000197128	-3.705251587
858	OTU858	NA	NA	NA	0.017071785	0.407085077	0.111750613	0.407474457	0.000193289	-3.713793425
704	OTU704	NA	NA	NA	0.019849192	0.481172181	0.110126504	0.429856264	0.000198197	-3.702902529
387	OTU387	OTU387	NA	NA	0.020999566	0.514975625	0.10899913	0.426949465	0.000193135	-3.714138288
70	OTU70	OTU70	OTU70	NA	0.068854967	1.693460499	0.108716916	0.41583638	0.003218124	-2.492397235
549	OTU549	OTU549	NA	NA	0.020088462	0.49608125	0.10832345	0.447744029	0.000193903	-3.712415408
263	OTU263	OTU263	NA	NA	0.032067224	0.795544455	0.107880111	0.444014176	0.000519971	-3.284020943
736	OTU736	NA	NA	NA	0.0234753	0.584384046	0.107551666	0.451003526	0.000194664	-3.710714817
270	OTU270	OTU270	NA	OTU270	0.026713152	0.669913616	0.106845046	0.444263609	0.000480404	-3.318393126
726	OTU726	NA	NA	NA	0.01447069	0.364209994	0.106500785	0.449362916	0.000191366	-3.718135044
152	OTU152	OTU152	OTU152	NA	0.12993119	3.310731812	0.105334656	0.457003302	0.001075004	-2.968590053
837	OTU837	NA	NA	NA	0.017148266	0.440467788	0.104581177	0.451700922	0.000195361	-3.709163153
856	OTU856	NA	NA	NA	0.014060235	0.362091288	0.104337443	0.454076698	0.000189276	-3.722905156
140	OTU140	OTU140	OTU140	NA	0.030008501	0.773703718	0.104228849	0.466909665	0.001191664	-2.923846096
301	OTU301	OTU301	NA	NA	0.017885937	0.463328153	0.103789688	0.455341377	0.000404189	-3.393415153
78	OTU78	OTU78	OTU78	NA	0.098468581	2.567675204	0.103177573	0.454601859	0.002876363	-2.541156355
233	OTU233	OTU233	NA	NA	0.021516515	0.562250541	0.102982668	0.454687639	0.000589477	-3.22953348
106	OTU106	OTU106	OTU106	NA	0.039346084	1.034576342	0.102409125	0.474158829	0.001808224	-2.742747695
598	OTU598	NA	NA	NA	0.014651949	0.393929104	0.100382185	0.471433627	0.000187314	-3.727430392
804	OTU804	NA	NA	NA	0.018735788	0.505672222	0.100034537	0.486339039	0.000192142	-3.716378557
588	OTU588	NA	NA	NA	0.050257879	1.356690609	0.100018051	0.480223641	0.000189093	-3.723324822
393	OTU393	OTU393	NA	NA	0.020742612	0.560016065	0.100005539	0.475616902	0.00018975	-3.721818116
647	OTU647	NA	NA	NA	0.014691356	0.398721813	0.099535859	0.484410854	0.000186902	-3.728384942
587	OTU587	NA	NA	OTU587	0.026928035	0.738304348	0.098626841	0.488926444	0.000186796	-3.728631508
434	OTU434	OTU434	NA	OTU434	0.015157984	0.420486243	0.097591922	0.497024039	0.000186675	-3.728914482
431	OTU431	OTU431	NA	NA	0.018427648	0.511584461	0.097523589	0.480410497	0.000191566	-3.717682391
381	OTU381	NA	NA	NA	0.02241794	0.622502628	0.097503722	0.489218312	0.000187885	-3.726106783
747	OTU747	NA	NA	NA	0.014108237	0.397699093	0.096187323	0.499088625	0.000188923	-3.723716313
121	OTU121	OTU121	OTU121	NA	0.025521227	0.722666657	0.095796766	0.493382044	0.00139061	-2.856794808
825	OTU825	NA	NA	NA	0.044805135	1.274099632	0.095430578	0.504206631	0.000185627	-3.731358589
105	OTU105	OTU105	OTU105	NA	0.09168718	2.613357519	0.095229098	0.49908235	0.001858717	-2.730786843
134	OTU134	OTU134	OTU134	NA	0.038900686	1.124382787	0.094032297	0.508238534	0.001237429	-2.907479796
637	OTU637	NA	NA	NA	0.022267203	0.645452705	0.093788983	0.49164495	0.000187208	-3.727676267
699	OTU699	NA	NA	NA	0.014049692	0.412382855	0.092730727	0.523481401	0.000177369	-3.751122083
840	OTU840	NA	NA	OTU840	0.023544625	0.693754771	0.092405708	0.513704303	0.000186786	-3.728654867
558	OTU558	NA	NA	NA	0.016970519	0.501636466	0.092139604	0.506459332	0.000187458	-3.727095335
519	OTU519	OTU519	NA	NA	0.013613566	0.40388437	0.091833586	0.507175484	0.000186523	-3.72926834
536	OTU536	NA	NA	NA	0.013483448	0.406706318	0.090461233	0.514303377	0.000185807	-3.730937952
724	OTU724	NA	NA	NA	0.02266607	0.684312614	0.090385793	0.538204612	0.000188766	-3.724075955
579	OTU579	OTU579	NA	NA	0.014645056	0.446471506	0.089589252	0.53263349	0.000186573	-3.729151589
356	OTU356	OTU356	NA	NA	0.018433337	0.574466681	0.087810312	0.533547503	0.000190026	-3.721187408
175	OTU175	OTU175	NA	NA	0.061027117	1.911048564	0.087425976	0.527039199	0.000938519	-3.027557147
495	OTU495	NA	NA	OTU495	0.039604694	1.245770447	0.087069786	0.533007949	0.00018588	-3.730767625
345	OTU345	OTU345	NA	NA	0.020908665	0.65995636	0.086796078	0.5419575	0.000179707	-3.745434913
607	OTU607	NA	NA	NA	0.014524505	0.463442995	0.085941016	0.556049469	0.000187273	-3.72752446
649	OTU649	NA	NA	NA	0.037591556	1.20857971	0.085347784	0.545468906	0.000180689	-3.743068473
137	OTU137	OTU137	OTU137	NA	0.027837518	0.908127786	0.084216577	0.557181387	0.001180254	-2.928024592
210	OTU210	OTU210	NA	NA	0.01845632	0.60307664	0.084090408	0.544602694	0.000687398	-3.162791835
2	OTU2	OTU2	OTU2	NA	0.381580287	12.47410414	0.084055649	0.558298969	0.037484801	-1.426144789
184	OTU184	OTU184	NA	NA	0.022345311	0.734182924	0.083667441	0.555624543	0.000876441	-3.057277112
620	OTU620	OTU620	NA	NA	0.011103533	0.366905711	0.08323149	0.558263085	0.000177829	-3.749996528
53	OTU53	OTU53	OTU53	NA	0.030665154	1.025205203	0.082344618	0.564493151	0.002705954	-2.567679573
343	OTU343	OTU343	NA	NA	0.042021774	1.418660985	0.081610135	0.563890499	0.000388136	-3.411015577
153	OTU153	OTU153	OTU153	NA	0.02507851	0.848906058	0.081411259	0.55676078	0.001113344	-2.953370469
848	OTU848	NA	NA	NA	0.018885109	0.643941595	0.080867222	0.571444563	0.000174871	-3.757281202
24	OTU24	OTU24	OTU24	NA	0.148794459	5.105340069	0.080404469	0.562544496	0.007956632	-2.099270715
225	OTU225	OTU225	NA	NA	0.03443072	1.187117628	0.080046015	0.574166921	0.00061504	-3.211096405
871	OTU871	NA	NA	NA	0.014298944	0.501603597	0.078781997	0.584306799	0.000182394	-3.738988882
378	OTU378	OTU378	NA	NA	0.016370841	0.578547574	0.078247005	0.577671236	0.000186612	-3.72906072
535	OTU535	NA	NA	NA	0.019332021	0.68487323	0.078070347	0.57890594	0.000195423	-3.709024852
597	OTU597	OTU597	NA	NA	0.010746511	0.382170553	0.077796209	0.578219387	0.000182569	-3.738572917
177	OTU177	OTU177	NA	NA	0.029221541	1.040583806	0.077699753	0.592354483	0.000916027	-3.038091517
180	OTU180	OTU180	NA	NA	0.031400366	1.118437211	0.077682766	0.579895578	0.000870173	-3.060394646
634	OTU634	NA	NA	NA	0.03113925	1.119769174	0.077001943	0.588252488	0.000183951	-3.735298325
480	OTU480	OTU480	NA	NA	0.01285744	0.462634927	0.076958823	0.593381765	0.00017057	-3.768097255
83	OTU83	OTU83	OTU83	NA	0.040855842	1.473227298	0.076806569	0.59290722	0.002766531	-2.558064527
394	OTU394	OTU394	NA	NA	0.012317272	0.450950265	0.075736131	0.598156076	0.000183633	-3.736050162
280	OTU280	OTU280	NA	NA	0.014875224	0.545093141	0.075672799	0.590603442	0.000471764	-3.326274849
668	OTU668	NA	NA	NA	0.011387464	0.419383247	0.075322945	0.5912583	0.00018585	-3.730838057
425	OTU425	NA	NA	NA	0.013288983	0.490470007	0.075172866	0.600942582	0.000183771	-3.73572404
524	OTU524	OTU524	NA	NA	0.010016877	0.369773858	0.075159557	0.600339655	0.000186417	-3.729513836
288	OTU288	OTU288	NA	NA	0.014336699	0.530783637	0.074957418	0.601914707	0.000487369	-3.312141768
667	OTU667	NA	NA	NA	0.010723651	0.410270688	0.072712308	0.608792995	0.000179645	-3.745584656
235	OTU235	OTU235	NA	OTU235	0.037870503	1.469899968	0.071746565	0.60953372	0.000577811	-3.238214064
741	OTU741	NA	NA	OTU741	0.011228363	0.438703648	0.071307984	0.613731835	0.000180794	-3.742816802
251	OTU251	OTU251	NA	NA	0.011567642	0.452523456	0.071225466	0.611162716	0.000530895	-3.274991247
580	OTU580	OTU580	NA	NA	0.012351891	0.488021575	0.070571849	0.621941851	0.000180746	-3.742930723
823	OTU823	NA	NA	NA	0.011093742	0.439267924	0.070429129	0.641654977	0.000179795	-3.745221389
546	OTU546	NA	NA	NA	0.011640199	0.465183309	0.069826685	0.615936064	0.000174432	-3.758372681
665	OTU665	NA	NA	NA	0.015344073	0.615382531	0.069596602	0.627034398	0.000182366	-3.739056851
730	OTU730	NA	NA	NA	0.00985506	0.396693183	0.069359767	0.622214902	0.000172822	-3.762399931
870	OTU870	NA	NA	OTU870	0.014572459	0.587709328	0.069235871	0.622832312	0.000179267	-3.746500724
255	OTU255	OTU255	NA	NA	0.01597556	0.645176324	0.06914799	0.630854671	0.000532752	-3.273474941
878	OTU878	NA	NA	NA	0.012421441	0.50352274	0.06890757	0.624425327	0.000177035	-3.7519404
654	OTU654	NA	NA	NA	0.009481658	0.385996915	0.06863441	0.629231173	0.000181404	-3.741353634
406	OTU406	OTU406	NA	NA	0.011870521	0.486046941	0.068266047	0.633397113	0.000184099	-3.73494969
430	OTU430	NA	NA	NA	0.034741321	1.429406761	0.06795897	0.642909991	0.000170633	-3.767936133
100	OTU100	OTU100	OTU100	NA	0.032395281	1.344344191	0.067418535	0.627448748	0.00201752	-2.695182083
379	OTU379	OTU379	NA	NA	0.010760516	0.447668081	0.067260283	0.639438189	0.000178957	-3.747250209
780	OTU780	NA	NA	NA	0.015430439	0.644084419	0.067052351	0.631201805	0.000178509	-3.748339131
802	OTU802	NA	NA	NA	0.013165618	0.550073213	0.06699264	0.639624323	0.000162335	-3.789587128
246	OTU246	OTU246	NA	NA	0.018917501	0.795655282	0.066579052	0.638633233	0.000542688	-3.265449933
599	OTU599	NA	NA	NA	0.010273941	0.441123981	0.065307973	0.651775125	0.000170843	-3.767402784
673	OTU673	NA	NA	NA	0.01292865	0.557399971	0.065056805	0.650026683	0.000167164	-3.776857046
318	OTU318	OTU318	NA	NA	0.012262383	0.530049846	0.064898991	0.655157943	0.00037501	-3.425957318
176	OTU176	OTU176	NA	NA	0.012925366	0.566634066	0.064049301	0.650602434	0.000892352	-3.049463658
367	OTU367	NA	NA	NA	0.013838628	0.606974658	0.06401926	0.650159368	0.000175205	-3.756453566
677	OTU677	NA	NA	NA	0.013517806	0.599781849	0.06333154	0.669948129	0.000173981	-3.759497878
437	OTU437	NA	NA	NA	0.011248286	0.500205939	0.063198443	0.656664999	0.000176746	-3.752650786
630	OTU630	NA	NA	NA	0.009006528	0.401106824	0.063111229	0.650404022	0.000175463	-3.755815541
80	OTU80	OTU80	OTU80	NA	0.038554047	1.761812533	0.061605168	0.66512446	0.002779577	-2.556021297
661	OTU661	OTU661	NA	NA	0.007555359	0.347585467	0.06121805	0.681584585	0.00017152	-3.765685474
353	OTU353	NA	NA	NA	0.032024249	1.493830634	0.060426783	0.675957687	0.000170485	-3.768314475
237	OTU237	OTU237	NA	NA	0.053589053	2.511525209	0.060160767	0.679768764	0.000539837	-3.267737064
818	OTU818	NA	NA	NA	0.012233098	0.573897072	0.060104015	0.674562025	0.000172569	-3.763036582
795	OTU795	NA	NA	NA	0.008857362	0.416378355	0.059988848	0.68217612	0.000173022	-3.761897903
441	OTU441	OTU441	NA	NA	0.009360946	0.444102128	0.059474231	0.67995301	0.000174135	-3.759115117
208	OTU208	OTU208	NA	NA	0.061801637	2.979878335	0.058574509	0.683997017	0.000672971	-3.172003563
383	OTU383	OTU383	NA	NA	0.013221185	0.643380368	0.058068819	0.686598856	0.000171452	-3.76585793
590	OTU590	NA	NA	OTU590	0.011884624	0.579770003	0.057933846	0.685203991	0.000169163	-3.771695632
568	OTU568	NA	NA	NA	0.008377221	0.422555577	0.056136655	0.697799334	0.000167585	-3.775764324
51	OTU51	OTU51	OTU51	NA	0.058288694	2.946895392	0.056015196	0.698824705	0.003353581	-2.474491212
842	OTU842	NA	NA	NA	0.008623767	0.438233579	0.055744513	0.695145594	0.000169299	-3.771345523
674	OTU674	OTU674	NA	NA	0.006705217	0.346352961	0.054890514	0.714262415	0.000170923	-3.767198815
737	OTU737	NA	NA	NA	0.012553354	0.656698973	0.054237161	0.707888307	0.00017154	-3.765634699
309	OTU309	OTU309	NA	NA	0.014342019	0.757484601	0.053748264	0.710733021	0.000419592	-3.37717231
873	OTU873	NA	NA	NA	0.00815596	0.432034001	0.053598638	0.712852453	0.000171518	-3.765691551
899	OTU899	NA	NA	OTU899	0.007694421	0.4241236	0.051616521	0.715523205	0.000163933	-3.785333592
412	OTU412	NA	NA	OTU412	0.124451053	6.911659785	0.051249485	0.718208119	0.000166502	-3.778579289
756	OTU756	NA	NA	NA	0.007101996	0.401896699	0.05034464	0.736282478	0.000162679	-3.788668284
678	OTU678	NA	NA	NA	0.008198395	0.464178837	0.050320155	0.719876149	0.00016544	-3.781360198
672	OTU672	NA	NA	NA	0.007102057	0.409027568	0.049510807	0.733143215	0.000168733	-3.772801147
422	OTU422	OTU422	NA	NA	0.009719272	0.585731234	0.047419635	0.744277897	0.000169327	-3.771273582
419	OTU419	OTU419	NA	NA	0.010256721	0.624313937	0.046971318	0.744704542	0.000161704	-3.79128034
470	OTU470	OTU470	NA	NA	0.008034591	0.489230768	0.046955289	0.746390201	0.000167567	-3.775812145
682	OTU682	NA	NA	NA	0.023495556	1.43811422	0.046723205	0.75688437	0.000165863	-3.780250488
253	OTU253	OTU253	NA	NA	0.02296774	1.415287482	0.046424776	0.753202785	0.000494515	-3.305820128
196	OTU196	OTU196	NA	NA	0.021360106	1.323314221	0.046187523	0.748606649	0.000769084	-3.114026107
819	OTU819	NA	NA	NA	0.009514052	0.605748594	0.044998539	0.754041773	0.000164637	-3.783472979
561	OTU561	NA	NA	NA	0.007282157	0.472367386	0.044204487	0.75983116	0.000166429	-3.778770042
256	OTU256	OTU256	NA	OTU256	0.012364253	0.818688218	0.043343753	0.76380214	0.000526736	-3.278406663
566	OTU566	NA	NA	NA	0.011520562	0.779862921	0.042436936	0.779185285	0.000166505	-3.778572385
687	OTU687	NA	NA	NA	0.022905987	1.564622289	0.042072042	0.773463002	0.000160514	-3.794487521
845	OTU845	NA	NA	NA	0.008448554	0.579952323	0.041873033	0.770226855	0.00015809	-3.801094603
154	OTU154	OTU154	OTU154	NA	0.013768128	0.947322217	0.041779558	0.773446909	0.001119478	-2.95098445
297	OTU297	OTU297	NA	NA	0.012404028	0.887259549	0.040252272	0.782609135	0.000456792	-3.340281495
787	OTU787	NA	NA	NA	0.007065051	0.524786956	0.038820232	0.785940389	0.000167357	-3.776355923
363	OTU363	NA	NA	NA	0.012124052	0.921032055	0.037990387	0.793613102	0.000164792	-3.783064677
332	OTU332	OTU332	NA	NA	0.008632641	0.660321098	0.037740025	0.794524252	0.000399344	-3.398652704
281	OTU281	OTU281	NA	NA	0.009082288	0.699703565	0.037481048	0.793314776	0.000463489	-3.333960323
877	OTU877	NA	NA	NA	0.004592015	0.376474508	0.035300511	0.812094022	0.000163372	-3.786822626
881	OTU881	NA	NA	NA	0.006322373	0.525741581	0.034820663	0.806779546	0.000163366	-3.786837462
719	OTU719	NA	NA	NA	0.004921658	0.41286646	0.034527336	0.814918575	0.000161354	-3.792219041
792	OTU792	NA	NA	NA	0.00481544	0.404459686	0.034485828	0.812265211	0.000163601	-3.786213165
104	OTU104	OTU104	OTU104	NA	0.010535604	0.905818035	0.033716637	0.815029885	0.001902799	-2.72060713
550	OTU550	NA	NA	NA	0.008613997	0.743815403	0.033575965	0.817078236	0.000165503	-3.781195249
324	OTU324	OTU324	NA	OTU324	0.01259535	1.105700765	0.033044587	0.824488307	0.000422976	-3.37368436
413	OTU413	OTU413	NA	NA	0.006159232	0.554571624	0.032244512	0.825515726	0.000166466	-3.778675413
295	OTU295	OTU295	NA	NA	0.008196599	0.743360516	0.032020035	0.82705688	0.000462586	-3.334807129
857	OTU857	NA	NA	NA	0.005412118	0.493104601	0.031877183	0.827262459	0.00016207	-3.790298079
244	OTU244	OTU244	NA	NA	0.028863823	2.702416499	0.031047408	0.829619408	0.00055561	-3.255230127
572	OTU572	NA	NA	OTU572	0.014061894	1.328296156	0.030781643	0.830828956	0.000160693	-3.794002203
641	OTU641	NA	NA	NA	0.004556479	0.435958011	0.030401693	0.834442308	0.000166209	-3.779346469
329	OTU329	OTU329	NA	NA	0.007919188	0.773927024	0.029783156	0.837413467	0.000389644	-3.409331488
606	OTU606	NA	NA	NA	0.021621807	2.124898327	0.029622109	0.834342664	0.000160229	-3.795259915
761	OTU761	NA	NA	NA	0.005949762	0.599689397	0.028903916	0.842105231	0.000160758	-3.793827863
893	OTU893	NA	NA	OTU893	0.003865533	0.39569515	0.028472459	0.842174192	0.000160537	-3.794424597
323	OTU323	OTU323	NA	NA	0.005760755	0.61438909	0.027359582	0.853053805	0.000384016	-3.415650569
864	OTU864	NA	NA	NA	0.007158944	0.771539182	0.027082471	0.851927548	0.000160987	-3.793209363
894	OTU894	NA	NA	NA	0.007185545	0.777158812	0.026989129	0.853881072	0.000160499	-3.794526599
629	OTU629	NA	NA	OTU629	0.005726598	0.619453802	0.026985369	0.851900932	0.000155981	-3.80692747
867	OTU867	NA	NA	NA	0.005740274	0.682742511	0.024602464	0.865100643	8.44117E-05	-4.073597333
728	OTU728	NA	NA	NA	0.003502999	0.423650939	0.024205356	0.86900068	0.000156389	-3.805794783
683	OTU683	OTU683	NA	NA	0.003106153	0.376993667	0.024121577	0.869208457	0.000157086	-3.803861186
433	OTU433	OTU433	NA	NA	0.012618156	1.533621848	0.024088475	0.880621088	0.000158139	-3.800961971
562	OTU562	NA	NA	OTU562	0.003859617	0.47170168	0.023958864	0.870764431	0.000155854	-3.80728142
596	OTU596	NA	NA	OTU596	0.004366024	0.552889842	0.023141963	0.873923153	0.000160873	-3.793515904
518	OTU518	NA	NA	NA	0.005277021	0.681043809	0.022717226	0.876335407	0.000152174	-3.817658605
622	OTU622	NA	NA	NA	0.00529805	0.739944309	0.021028502	0.885724702	0.000156216	-3.806274079
42	OTU42	OTU42	OTU42	NA	0.017139023	2.44987001	0.020556245	0.88525339	0.004796949	-2.319034856
571	OTU571	NA	NA	NA	0.003850966	0.562888991	0.020111517	0.890779324	0.0001537	-3.813327242
463	OTU463	OTU463	NA	NA	0.00465662	0.691504139	0.01980209	0.895305544	0.000151538	-3.819478742
773	OTU773	NA	NA	NA	0.003481624	0.519143257	0.019722632	0.891863615	0.00015993	-3.796070581
854	OTU854	NA	NA	NA	0.004497466	0.730403145	0.01813749	0.899875656	0.00015562	-3.807935959
643	OTU643	NA	NA	NA	0.002234066	0.37973406	0.017343602	0.907748694	0.000157942	-3.801502952
215	OTU215	OTU215	NA	NA	0.007583673	1.421115156	0.015757013	0.912621597	0.000650121	-3.1870061
170	OTU170	OTU170	NA	OTU170	0.008764561	1.705180089	0.015185725	0.921215653	0.000964883	-3.015525478
886	OTU886	NA	NA	OTU886	0.003044815	0.614253087	0.014652918	0.92024289	0.000150238	-3.823220091
357	OTU357	OTU357	NA	NA	0.002633607	0.556267157	0.014004379	0.924343187	0.000149589	-3.825100797
372	OTU372	OTU372	NA	NA	0.002634545	0.630960512	0.012371385	0.933510532	0.000149567	-3.825163417
617	OTU617	NA	NA	NA	0.002115308	0.514831932	0.012176121	0.932842662	0.000155352	-3.8086844
548	OTU548	OTU548	NA	NA	0.001574103	0.385320341	0.012107162	0.934045177	0.000157303	-3.803262221
342	OTU342	OTU342	NA	NA	0.008217459	2.052039249	0.011870986	0.935452908	0.00040347	-3.394188407
420	OTU420	NA	NA	NA	0.004414237	1.122774292	0.011657141	0.937514822	0.000155165	-3.809206143
801	OTU801	NA	NA	NA	0.001497518	0.483087303	0.009213987	0.951416836	0.000152711	-3.816130902
59	OTU59	OTU59	OTU59	NA	0.006504933	2.308285802	0.008383363	0.955324042	0.003665156	-2.435907484
454	OTU454	OTU454	NA	NA	0.001184036	0.435891698	0.008083194	0.955387861	0.000152864	-3.815693934
593	OTU593	NA	NA	NA	0.013547245	5.006647139	0.008052191	0.95934447	0.000158331	-3.80043335
528	OTU528	NA	NA	NA	0.001361441	0.540001435	0.007506762	0.960070161	0.000156464	-3.805584939
895	OTU895	NA	NA	NA	0.000940693	0.388803076	0.007206075	0.96027158	0.000150847	-3.8214632
361	OTU361	OTU361	NA	NA	0.001936373	0.807378064	0.007143643	0.962256544	0.000152742	-3.816041103
462	OTU462	OTU462	NA	NA	0.001406037	0.600848766	0.006971313	0.964050308	0.000150157	-3.823455266
173	OTU173	OTU173	NA	NA	0.002688801	1.210654482	0.006618745	0.964872344	0.000888922	-3.051136306
509	OTU509	OTU509	NA	NA	0.000931109	0.4212481	0.006587393	0.965849008	0.000153121	-3.814966356
458	OTU458	OTU458	NA	NA	0.000890806	0.468090366	0.005676782	0.968844391	0.000153551	-3.813748611
844	OTU844	NA	NA	NA	0.000549403	0.424006665	0.003872173	0.979230962	0.00015299	-3.815336456
27	OTU27	OTU27	OTU27	NA	0.005525483	5.083557232	0.003250199	0.981973904	0.00739567	-2.131022497
120	OTU120	OTU120	OTU120	NA	0.002100394	2.00554686	0.003132037	0.983065476	0.001368713	-2.863687539
358	OTU358	OTU358	NA	NA	0.000606253	0.583793865	0.003105739	0.983392732	0.000143432	-3.843354417
128	OTU128	OTU128	OTU128	NA	0.001164699	1.148363685	0.003033445	0.983530765	0.001282658	-2.891889167
71	OTU71	OTU71	OTU71	NA	0.002102039	2.664834006	0.002360834	0.987032168	0.003104867	-2.507957003
829	OTU829	NA	NA	NA	0.000518335	0.971692766	0.00159775	0.9913541	0.000152968	-3.815399479
182	OTU182	OTU182	NA	NA	0.000322826	0.684337519	0.001413205	0.99241199	0.000870253	-3.060354355
585	OTU585	OTU585	NA	OTU585	0.000146113	0.438399205	0.000998864	0.994586771	0.000153514	-3.813851767
744	OTU744	NA	NA	NA	4.17E-05	0.474149856	0.000263545	0.99854889	0.000152255	-3.817427164
261	OTU261	OTU261	NA	NA	9.86E-05	1.235981432	0.00023915	0.998683375	0.000503367	-3.298114985
740	OTU740	NA	NA	NA	1.20E-15	0.409384247	8.81003E-15	0.99999962	0.000150018	-3.823858024
809	OTU809	NA	NA	NA	2.25E-16	0.47404437	1.42287E-15	0.999999731	0.000144319	-3.840675611
6	OTU6	OTU6	OTU6	NA	0	8.77225416	0	1	0.018073265	-1.742963391
13	OTU13	OTU13	OTU13	OTU13	0	3.680690939	0	1	0.012919832	-1.888743148
21	OTU21	OTU21	OTU21	NA	0	3.535491073	0	0.999999149	0.008359597	-2.077814661
23	OTU23	OTU23	OTU23	OTU23	0	2.21717438	0	1	0.006323099	-2.199070038
39	OTU39	OTU39	OTU39	NA	0	4.550659712	0	0.99999962	0.005164063	-2.287008477
44	OTU44	OTU44	OTU44	NA	0	1.61290915	0	1	0.004256493	-2.370948051
47	OTU47	OTU47	OTU47	OTU47	0	9.011028636	0	0.999999462	0.004106033	-2.386577604
58	OTU58	OTU58	OTU58	NA	0	2.574539599	0	1	0.003486768	-2.457576999
75	OTU75	OTU75	OTU75	NA	0	1.90219908	0	1	0.002919294	-2.534722129
84	OTU84	OTU84	OTU84	NA	0	1.592722761	0	1	0.002702623	-2.568214484
89	OTU89	OTU89	OTU89	NA	0	1.880915942	0	1	0.002543829	-2.594512104
97	OTU97	OTU97	OTU97	NA	0	2.207006096	0	1	0.00202752	-2.693034938
112	OTU112	OTU112	OTU112	NA	0	1.497816919	0	1	0.001711006	-2.76674839
114	OTU114	OTU114	OTU114	NA	0	1.110492629	0	1	0.001632668	-2.787102021
119	OTU119	OTU119	OTU119	NA	0	1.362041569	0	1	0.001534368	-2.814070481
123	OTU123	OTU123	OTU123	NA	0	1.296066089	0	1	0.001394125	-2.85569838
125	OTU125	OTU125	OTU125	NA	0	0.964393609	0	1	0.001367406	-2.864102637
130	OTU130	OTU130	OTU130	NA	0	1.054943339	0	1	0.001295865	-2.887440128
12	OTU12	OTU12	OTU12	NA	0	19.74602212	0	0.999999462	0.012758941	-1.89418537
37	OTU37	OTU37	OTU37	NA	0	3.49401732	0	1	0.005518837	-2.258152419
69	OTU69	OTU69	OTU69	NA	0	2.041391049	0	1	0.003175895	-2.498133897
76	OTU76	OTU76	OTU76	NA	0	1.513436275	0	1	0.002903572	-2.537067352
93	OTU93	OTU93	OTU93	NA	0	1.144132742	0	0.999999462	0.002257219	-2.646426275
99	OTU99	OTU99	OTU99	NA	0	1.306466076	0	1	0.002015646	-2.69558573
102	OTU102	OTU102	OTU102	NA	0	1.16810864	0	0.999999462	0.001822917	-2.739233215
109	OTU109	OTU109	OTU109	NA	0	3.570454074	0	0.999999462	0.001789407	-2.747290832
158	OTU158	OTU158	NA	NA	0	0.770135918	0	1	0.001068689	-2.971148594
163	OTU163	OTU163	NA	NA	0	1.472238959	0	0.999999462	0.001011959	-2.994836869
164	OTU164	OTU164	NA	NA	0	2.14313931	0	1	0.000998099	-3.000826273
167	OTU167	OTU167	NA	NA	0	0.929761392	0	1	0.000904679	-3.043505335
169	OTU169	OTU169	NA	NA	0	2.545372472	0	1	0.000960307	-3.017589956
178	OTU178	OTU178	NA	NA	0	0.743762984	0	1	0.000865218	-3.062874473
187	OTU187	OTU187	NA	NA	0	1.212269956	0	1	0.000832302	-3.079718925
188	OTU188	OTU188	NA	NA	0	1.056323486	0	1	0.000916342	-3.037942643
190	OTU190	OTU190	NA	NA	0	0.764625184	0	1	0.000769213	-3.113953303
195	OTU195	OTU195	NA	OTU195	0	0.673413069	0	0.999999462	0.000733451	-3.134628632
202	OTU202	OTU202	NA	NA	0	0.647766926	0	1	0.000717847	-3.143968115
203	OTU203	OTU203	NA	NA	0	1.453365553	0	0.999999462	0.000706583	-3.150836665
206	OTU206	OTU206	NA	NA	0	5.340399523	0	1	0.000696969	-3.156786267
207	OTU207	OTU207	NA	NA	0	0.806167819	0	0.999999341	0.000653362	-3.184846037
209	OTU209	OTU209	NA	NA	0	1.051166575	0	1	0.000654948	-3.183792852
212	OTU212	OTU212	NA	NA	0	0.816986587	0	1	0.000656915	-3.182490903
216	OTU216	OTU216	NA	OTU216	0	1.081809049	0	1	0.000628724	-3.201540114
219	OTU219	OTU219	NA	NA	0	0.591899923	0	1	0.000632937	-3.198639332
220	OTU220	OTU220	NA	NA	0	0.869387772	0	1	0.000607807	-3.216234283
221	OTU221	OTU221	NA	NA	0	0.894890153	0	1	0.000599545	-3.222177875
226	OTU226	OTU226	NA	NA	0	0.948277729	0	0.99999962	0.000611076	-3.213904889
227	OTU227	OTU227	NA	NA	0	0.697635888	0	0.999999149	0.000585592	-3.232405065
230	OTU230	OTU230	NA	NA	0	0.895745763	0	1	0.00059972	-3.222051822
231	OTU231	OTU231	NA	NA	0	0.751205252	0	1	0.000563607	-3.24902364
232	OTU232	OTU232	NA	OTU232	0	1.318240767	0	1	0.000557179	-3.254005015
234	OTU234	OTU234	NA	NA	0	1.268736284	0	1	0.000583994	-3.233591732
236	OTU236	OTU236	NA	NA	0	0.750931342	0	0.999999462	0.00057016	-3.244003244
239	OTU239	OTU239	NA	NA	0	0.791121976	0	0.999999462	0.000570912	-3.243430985
240	OTU240	OTU240	NA	NA	0	1.01750958	0	1	0.000566238	-3.247000761
250	OTU250	OTU250	NA	NA	0	0.60473451	0	1	0.000532765	-3.273464397
273	OTU273	OTU273	NA	NA	0	0.424219544	0	1	0.000457248	-3.339848576
275	OTU275	OTU275	NA	NA	0	0.862415559	0	1	0.000480086	-3.318681351
282	OTU282	OTU282	NA	NA	0	1.00662087	0	0.99999962	0.000475672	-3.322692417
283	OTU283	OTU283	NA	OTU283	0	0.655172097	0	0.999999239	0.000419304	-3.37747067
285	OTU285	OTU285	NA	OTU285	0	0.538363602	0	0.999999534	0.000465161	-3.332396783
286	OTU286	OTU286	NA	NA	0	0.443057761	0	1	0.000477021	-3.321462706
289	OTU289	OTU289	NA	NA	0	0.479239014	0	1	0.00043328	-3.363231622
290	OTU290	OTU290	NA	NA	0	1.028846251	0	1	0.000463771	-3.333696736
300	OTU300	OTU300	NA	NA	0	0.449861927	0	1	0.00046337	-3.334072233
302	OTU302	OTU302	NA	NA	0	0.435806978	0	1	0.000427733	-3.36882759
305	OTU305	OTU305	NA	NA	0	0.649402009	0	1	0.000439542	-3.356999676
308	OTU308	OTU308	NA	NA	0	1.244904215	0	1	0.000421514	-3.375187678
313	OTU313	OTU313	NA	NA	0	0.698626823	0	1	0.000429568	-3.366968259
314	OTU314	OTU314	NA	NA	0	0.52559043	0	1	0.000419084	-3.37769927
316	OTU316	OTU316	NA	NA	0	1.427747468	0	1	0.000389232	-3.409791745
317	OTU317	OTU317	NA	NA	0	1.112969053	0	1	0.000413581	-3.383439596
320	OTU320	OTU320	NA	NA	0	0.503416881	0	1	0.000386755	-3.412563766
325	OTU325	OTU325	NA	NA	0	0.368039378	0	1	0.000406267	-3.39118851
335	OTU335	OTU335	NA	NA	0	0.715171882	0	0.99999962	0.000396764	-3.401467631
337	OTU337	OTU337	NA	NA	0	0.542551381	0	1	0.000382104	-3.417818245
340	OTU340	OTU340	NA	NA	0	0.645064067	0	0.99999962	0.000389592	-3.409390199
348	OTU348	OTU348	NA	OTU348	0	0.490546749	0	1	0.000148355	-3.828697339
355	OTU355	OTU355	NA	NA	0	1.113541402	0	0.999999462	0.000156466	-3.805579497
369	OTU369	OTU369	NA	NA	0	0.738284214	0	0.999999462	0.000150463	-3.822570222
380	OTU380	NA	NA	NA	0	1.479222358	0	0.999999341	0.00015216	-3.817699607
382	OTU382	OTU382	NA	NA	0	0.496397014	0	1	0.000149979	-3.823969387
384	OTU384	OTU384	NA	NA	0	0.528687592	0	1	0.00014825	-3.829004732
388	OTU388	OTU388	NA	OTU388	0	0.471092152	0	1	0.000149012	-3.826778828
390	OTU390	OTU390	NA	NA	0	0.404873046	0	0.999999288	0.000146681	-3.833625526
392	OTU392	OTU392	NA	NA	0	0.579589859	0	1	0.000147312	-3.83176198
397	OTU397	OTU397	NA	NA	0	0.632545491	0	1	0.000143546	-3.843007838
398	OTU398	NA	NA	NA	0	0.742542655	0	1	0.000140449	-3.852481892
415	OTU415	OTU415	NA	NA	0	0.635991613	0	0.999999462	0.000147677	-3.830687802
427	OTU427	OTU427	NA	NA	0	0.467130535	0	0.999999534	0.000148186	-3.829192788
432	OTU432	NA	NA	NA	0	0.461540455	0	1	0.000152213	-3.817547591
435	OTU435	NA	NA	NA	0	0.630368138	0	1	0.000146524	-3.834090351
436	OTU436	OTU436	NA	NA	0	0.402787122	0	1	0.000151041	-3.820905735
440	OTU440	OTU440	NA	NA	0	0.517197971	0	1	0.000152462	-3.816838171
444	OTU444	NA	NA	NA	0	1.720278257	0	1	0.000148066	-3.829545641
445	OTU445	OTU445	NA	NA	0	0.663743175	0	1	0.000150028	-3.8238281
447	OTU447	OTU447	NA	NA	0	0.567648276	0	1	0.000149909	-3.824173587
453	OTU453	OTU453	NA	NA	0	0.544138907	0	0.999999288	0.00013604	-3.866332762
460	OTU460	NA	NA	NA	0	1.702311983	0	1	0.000147371	-3.831587865
461	OTU461	OTU461	NA	NA	0	0.772589779	0	1	0.000149162	-3.826340485
467	OTU467	OTU467	NA	NA	0	0.51388486	0	1	0.000148839	-3.827283857
468	OTU468	OTU468	NA	NA	0	0.734571343	0	0.999999149	0.000143452	-3.843292725
473	OTU473	OTU473	NA	NA	0	0.796749294	0	1	0.000146833	-3.833177349
474	OTU474	OTU474	NA	NA	0	0.434124519	0	1	0.000145049	-3.838484081
476	OTU476	NA	NA	NA	0	0.530766223	0	1	0.000143826	-3.842161657
478	OTU478	OTU478	NA	NA	0	0.592727672	0	1	0.000147922	-3.829968269
481	OTU481	OTU481	NA	NA	0	0.442411753	0	1	0.000151083	-3.820785595
483	OTU483	OTU483	NA	NA	0	0.459005484	0	1	0.000145188	-3.838069644
490	OTU490	NA	NA	NA	0	0.405784505	0	0.999999462	0.000149949	-3.824057709
498	OTU498	OTU498	NA	NA	0	0.577435177	0	1	0.000141694	-3.848647877
500	OTU500	NA	NA	NA	0	0.369716165	0	1	0.000144448	-3.840289899
506	OTU506	NA	NA	NA	0	0.448506457	0	1	0.000146356	-3.834589011
507	OTU507	NA	NA	NA	0	1.477948184	0	1	0.00014191	-3.847986212
508	OTU508	NA	NA	NA	0	0.771315682	0	1	0.000145641	-3.836715074
513	OTU513	OTU513	NA	NA	0	0.435156082	0	1	0.000146989	-3.83271465
514	OTU514	NA	NA	NA	0	0.889441579	0	1	0.000146108	-3.835325908
515	OTU515	OTU515	NA	NA	0	0.531924632	0	1	0.000146555	-3.8339996
521	OTU521	NA	NA	NA	0	0.821618995	0	0.99999962	0.000141737	-3.848515253
522	OTU522	NA	NA	NA	0	0.514708806	0	1	0.00014186	-3.848141008
526	OTU526	NA	NA	NA	0	0.809189244	0	1	0.000141902	-3.84801254
538	OTU538	NA	NA	NA	0	0.8328534	0	0.999999462	0.000146743	-3.83344204
539	OTU539	NA	NA	NA	0	0.421992909	0	1	0.000140526	-3.852242581
545	OTU545	OTU545	NA	NA	0	0.314249674	0	0.999999534	0.000144201	-3.841031798
547	OTU547	NA	NA	NA	0	0.617840748	0	1	0.000141111	-3.850440438
553	OTU553	NA	NA	NA	0	0.515936657	0	1	0.000138968	-3.857086251
554	OTU554	NA	NA	NA	0	0.58657302	0	0.999999462	0.000139269	-3.856145226
556	OTU556	NA	NA	NA	0	0.505173177	0	1	0.000139414	-3.855695141
565	OTU565	NA	NA	NA	0	0.668456673	0	1	0.000140372	-3.852719759
567	OTU567	NA	NA	NA	0	0.405121335	0	1	0.000141932	-3.84791848
569	OTU569	NA	NA	NA	0	0.562032385	0	1	0.000120626	-3.918560817
573	OTU573	NA	NA	NA	0	0.577961729	0	1	0.000127596	-3.894162614
574	OTU574	OTU574	NA	NA	0	0.458986602	0	1	0.000138043	-3.859986946
575	OTU575	NA	NA	NA	0	0.461887217	0	0.999999534	0.000142249	-3.84694958
576	OTU576	NA	NA	NA	0	0.558353549	0	1	0.000138273	-3.859262074
583	OTU583	NA	NA	NA	0	0.574614802	0	1	0.000136789	-3.863947876
591	OTU591	NA	NA	NA	0	0.859325969	0	1	0.00013966	-3.854926904
595	OTU595	OTU595	NA	NA	0	0.430798514	0	0.999999534	0.000141007	-3.850760492
600	OTU600	NA	NA	NA	0	0.547838051	0	1	0.000140324	-3.852868458
601	OTU601	NA	NA	NA	0	1.729213554	0	1	0.000137298	-3.862335908
605	OTU605	NA	NA	NA	0	0.375443967	0	1	0.00013357	-3.874291643
612	OTU612	NA	NA	NA	0	0.795964981	0	1	0.000140371	-3.852721888
613	OTU613	NA	NA	NA	0	0.443726236	0	1	0.000137542	-3.861564192
615	OTU615	OTU615	NA	NA	0	0.464976056	0	1	0.000138249	-3.859338183
626	OTU626	NA	NA	NA	0	0.473329511	0	1	0.000140059	-3.853689952
632	OTU632	NA	NA	NA	0	0.486248735	0	1	0.00013763	-3.86128663
638	OTU638	NA	NA	NA	0	0.418021882	0	1	0.000138148	-3.85965417
639	OTU639	NA	NA	NA	0	0.659936866	0	1	0.000138125	-3.859726338
642	OTU642	NA	NA	NA	0	0.412310092	0	1	0.000135867	-3.866887164
650	OTU650	NA	NA	NA	0	0.565679934	0	1	0.000135092	-3.869369167
659	OTU659	NA	NA	OTU659	0	0.589369565	0	0.999999462	0.000128336	-3.891653
664	OTU664	NA	NA	NA	0	0.457393374	0	1	0.000134268	-3.872026533
671	OTU671	NA	NA	NA	0	0.582650399	0	1	0.000137238	-3.862525056
675	OTU675	NA	NA	NA	0	1.148265644	0	1	0.000131615	-3.880696134
679	OTU679	NA	NA	OTU679	0	0.470123965	0	1	0.000135588	-3.867778173
684	OTU684	NA	NA	OTU684	0	0.435984373	0	1	0.000136015	-3.866411813
690	OTU690	NA	NA	NA	0	0.377413176	0	1	0.000133623	-3.874119713
691	OTU691	NA	NA	NA	0	0.512666922	0	1	0.000135109	-3.869316082
692	OTU692	OTU692	NA	NA	0	0.424235388	0	0.999999288	0.000134129	-3.872476748
693	OTU693	OTU693	NA	NA	0	0.349216159	0	1	0.000136317	-3.865450507
695	OTU695	NA	NA	NA	0	0.56091339	0	1	0.000138283	-3.859231446
698	OTU698	NA	NA	NA	0	0.492102798	0	0.999999534	0.000133273	-3.875257658
700	OTU700	NA	NA	OTU700	0	1.04201721	0	0.99999962	0.00013368	-3.873933068
702	OTU702	NA	NA	NA	0	0.85413793	0	0.999999462	0.000135762	-3.867222246
703	OTU703	NA	NA	NA	0	0.446870913	0	1	0.000138088	-3.859843434
705	OTU705	NA	NA	NA	0	0.518883952	0	0.999999462	0.000139788	-3.854529701
706	OTU706	NA	NA	NA	0	0.557870795	0	1	0.000132633	-3.877349213
707	OTU707	NA	NA	NA	0	0.521729498	0	1	0.000132857	-3.876617114
708	OTU708	NA	NA	OTU708	0	0.40297385	0	1	0.000133179	-3.87556405
712	OTU712	NA	NA	NA	0	0.495060087	0	1	0.000133906	-3.873199371
721	OTU721	NA	NA	OTU721	0	0.454049689	0	1	0.000132254	-3.878590583
733	OTU733	NA	NA	NA	0	0.379960784	0	0.999999534	0.000135992	-3.866486294
745	OTU745	NA	NA	NA	0	0.994867959	0	1	0.000130393	-3.884745065
749	OTU749	NA	NA	NA	0	0.589007553	0	1	0.000135448	-3.868227937
751	OTU751	NA	NA	NA	0	0.492177748	0	0.999999534	0.000131698	-3.880421683
754	OTU754	NA	NA	NA	0	0.395399946	0	1	0.000131923	-3.879679758
755	OTU755	NA	NA	NA	0	0.384686007	0	1	0.000132713	-3.877086275
757	OTU757	NA	NA	NA	0	0.345589644	0	1	0.000122549	-3.911689519
759	OTU759	NA	NA	NA	0	0.537008076	0	1	0.000133273	-3.875257898
767	OTU767	NA	NA	NA	0	0.469968323	0	1	0.000130701	-3.88371982
769	OTU769	NA	NA	NA	0	0.444967878	0	1	0.000132305	-3.878423639
770	OTU770	NA	NA	NA	0	0.556955161	0	0.999999288	0.000131001	-3.882726081
772	OTU772	NA	NA	NA	0	0.425913889	0	0.999999462	0.000126879	-3.89660961
776	OTU776	NA	NA	NA	0	0.430848483	0	1	0.000130644	-3.883910353
779	OTU779	NA	NA	NA	0	0.379015965	0	1	0.000130487	-3.884433402
781	OTU781	NA	NA	NA	0	0.721505543	0	1	0.000129763	-3.886849612
783	OTU783	NA	NA	NA	0	0.520289674	0	1	0.000129396	-3.888080607
786	OTU786	NA	NA	NA	0	0.495711552	0	1	0.000130561	-3.884186621
790	OTU790	NA	NA	NA	0	0.635104191	0	1	0.000132003	-3.879415115
797	OTU797	NA	NA	NA	0	0.560131565	0	1	0.000131929	-3.879659021
805	OTU805	NA	NA	NA	0	0.523969657	0	1	0.00012606	-3.899421601
806	OTU806	NA	NA	NA	0	0.402494879	0	1	0.000129068	-3.889181263
812	OTU812	NA	NA	NA	0	0.403342143	0	1	0.000128206	-3.892091815
815	OTU815	NA	NA	NA	0	0.433526279	0	0.999999534	0.000128155	-3.892264468
821	OTU821	NA	NA	NA	0	0.42390421	0	1	0.000128052	-3.892612708
822	OTU822	NA	NA	NA	0	0.535506267	0	1	0.000132515	-3.877733683
833	OTU833	NA	NA	NA	0	0.511673255	0	1	0.000129407	-3.888042511
834	OTU834	NA	NA	NA	0	0.48643527	0	1	0.000126245	-3.898786691
835	OTU835	NA	NA	NA	0	0.615667119	0	1	0.000129544	-3.887582356
839	OTU839	NA	NA	NA	0	0.543980642	0	1	0.000130246	-3.885235881
843	OTU843	NA	NA	NA	0	0.527321537	0	1	0.000126793	-3.896904001
849	OTU849	NA	NA	NA	0	0.38309999	0	1	0.000130433	-3.884613047
851	OTU851	NA	NA	NA	0	0.466285451	0	1	0.000127575	-3.89423603
853	OTU853	NA	NA	NA	0	0.411750684	0	1	0.000124114	-3.906180367
855	OTU855	NA	NA	NA	0	0.58572875	0	1	0.000126415	-3.898202604
859	OTU859	NA	NA	NA	0	0.601778153	0	1	0.000126869	-3.896643109
861	OTU861	NA	NA	OTU861	0	0.890244127	0	0.999999149	0.000126658	-3.897366849
865	OTU865	NA	NA	NA	0	0.366211301	0	1	0.000127656	-3.893959138
866	OTU866	NA	NA	NA	0	0.392034832	0	0.999999534	0.000126064	-3.899409533
868	OTU868	NA	NA	NA	0	1.34520617	0	1	0.000125893	-3.899997274
876	OTU876	NA	NA	NA	0	0.761977495	0	1	0.000126679	-3.897295497
879	OTU879	NA	NA	NA	0	0.454177927	0	1	0.000126895	-3.896554339
883	OTU883	NA	NA	NA	0	0.331789041	0	1	0.000125357	-3.901849692
884	OTU884	NA	NA	NA	0	0.380726327	0	1	0.000123578	-3.908058235
885	OTU885	NA	NA	NA	0	0.381715428	0	0.999999534	0.000122481	-3.91193295
888	OTU888	NA	NA	NA	0	0.603728388	0	0.999999462	0.000120563	-3.918786423
889	OTU889	NA	NA	NA	0	0.49207215	0	1	0.000123157	-3.909540398
892	OTU892	NA	NA	OTU892	0	0.378849894	0	1	0.000121522	-3.915344707
896	OTU896	NA	NA	NA	0	0.379587411	0	1	0.000126527	-3.897816237
897	OTU897	NA	NA	OTU897	0	0.450265387	0	1	0.000129081	-3.889139019
241	OTU241	NA	NA	OTU241	0.059733907	13.12865292	NA	0.923136747	0.00060608	-3.217470382
268	OTU268	NA	NA	NA	0.379735245	8.681548492	NA	0.441706993	0.000523284	-3.281262322
271	OTU271	NA	NA	OTU271	0.183936661	2.181738501	NA	0.121007163	0.000508678	-3.293557267
278	OTU278	NA	NA	OTU278	0.075845323	0.895968722	NA	0.13517514	0.000494031	-3.306245617
284	OTU284	NA	NA	NA	0.106281129	4.420182674	NA	0.63536736	0.000443271	-3.353330479
336	OTU336	NA	NA	NA	0	1.985299933	NA	1	0.000398964	-3.399065748
