# Supplementary material for: Medicago truncatula genotype drives the plant nutritional strategy and its associated rhizosphere bacterial communities
Source: New Phytol. 2024 Nov 28;245(2):767–84. doi: 10.1111/nph.20272 (PMC11655437; doi:10.1111/nph.20272)
Supplement: Supplementary file 2 — Notes S1 Zip file containing datasets and R scripts used to produce the analyses and figures. [file NPH-245-767-s003.zip › Notes_S1/Microbio_R_analyses/09_Figure5/00_Data/241011_data_cytoscape_fig5.txt]

fromNode	toNode	weight	direction	fromAltName	toAltName	correlation
OTU1	OTU2	0.514944195	undirected	NA	NA	positive
OTU1	OTU39	-0.511519035	undirected	NA	NA	negative
OTU1	OTU59	0.5052566	undirected	NA	NA	positive
OTU1	OTU62	0.632131833	undirected	NA	NA	positive
OTU1	OTU85	-0.503246888	undirected	NA	NA	negative
OTU1	OTU129	0.637041838	undirected	NA	NA	positive
OTU1	OTU134	0.536864991	undirected	NA	NA	positive
OTU1	OTU355	0.527454066	undirected	NA	NA	positive
OTU2	OTU14	-0.616915904	undirected	NA	NA	negative
OTU2	OTU46	-0.528063468	undirected	NA	NA	negative
OTU2	OTU48	-0.577686493	undirected	NA	NA	negative
OTU2	OTU59	0.676971583	undirected	NA	NA	positive
OTU2	OTU64	-0.517859364	undirected	NA	NA	negative
OTU2	OTU89	0.705753386	undirected	NA	NA	positive
OTU2	OTU144	0.572701112	undirected	NA	NA	positive
OTU2	OTU163	0.604868377	undirected	NA	NA	positive
OTU2	OTU196	0.64776626	undirected	NA	NA	positive
OTU2	OTU203	0.643386197	undirected	NA	NA	positive
OTU2	OTU329	0.513072952	undirected	NA	NA	positive
OTU2	OTU355	0.56589393	undirected	NA	NA	positive
OTU4	OTU17	-0.508987715	undirected	NA	NA	negative
OTU4	OTU37	0.714031953	undirected	NA	NA	positive
OTU4	OTU38	0.542149386	undirected	NA	NA	positive
OTU4	OTU42	0.601435339	undirected	NA	NA	positive
OTU4	OTU43	0.770389041	undirected	NA	NA	positive
OTU4	OTU100	0.527808233	undirected	NA	NA	positive
OTU4	OTU113	0.515792786	undirected	NA	NA	positive
OTU4	OTU128	0.550915567	undirected	NA	NA	positive
OTU4	OTU153	0.519829197	undirected	NA	NA	positive
OTU4	OTU198	0.529227484	undirected	NA	NA	positive
OTU4	OTU260	0.527170606	undirected	NA	NA	positive
OTU4	OTU291	0.534799145	undirected	NA	NA	positive
OTU5	OTU11	0.78170536	undirected	NA	NA	positive
OTU5	OTU14	0.517842348	undirected	NA	NA	positive
OTU5	OTU72	0.712381869	undirected	NA	NA	positive
OTU5	OTU79	0.508881888	undirected	NA	NA	positive
OTU5	OTU132	0.536786284	undirected	NA	NA	positive
OTU5	OTU145	0.636556031	undirected	NA	NA	positive
OTU5	OTU157	0.533001472	undirected	NA	NA	positive
OTU5	OTU179	0.546045143	undirected	NA	NA	positive
OTU6	OTU17	-0.559462569	undirected	NA	NA	negative
OTU6	OTU19	0.852490796	undirected	NA	NA	positive
OTU6	OTU24	0.788644951	undirected	NA	NA	positive
OTU6	OTU27	0.807638312	undirected	NA	NA	positive
OTU6	OTU34	0.536578166	undirected	NA	NA	positive
OTU6	OTU37	0.659915128	undirected	NA	NA	positive
OTU6	OTU38	0.532988287	undirected	NA	NA	positive
OTU6	OTU39	0.74153309	undirected	NA	NA	positive
OTU6	OTU42	0.70513968	undirected	NA	NA	positive
OTU6	OTU44	0.507266162	undirected	NA	NA	positive
OTU6	OTU69	0.584710721	undirected	NA	NA	positive
OTU6	OTU75	0.736110839	undirected	NA	NA	positive
OTU6	OTU76	0.540972226	undirected	NA	NA	positive
OTU6	OTU77	0.585470524	undirected	NA	NA	positive
OTU6	OTU100	0.651136681	undirected	NA	NA	positive
OTU6	OTU102	0.566659592	undirected	NA	NA	positive
OTU6	OTU112	0.708671318	undirected	NA	NA	positive
OTU6	OTU114	0.516477408	undirected	NA	NA	positive
OTU6	OTU125	0.665391453	undirected	NA	NA	positive
OTU6	OTU128	0.504226893	undirected	NA	NA	positive
OTU6	OTU167	0.560113056	undirected	NA	NA	positive
OTU6	OTU178	0.545254403	undirected	NA	NA	positive
OTU6	OTU249	0.516175141	undirected	NA	NA	positive
OTU7	OTU18	0.543285307	undirected	NA	NA	positive
OTU7	OTU20	0.634324913	undirected	NA	NA	positive
OTU7	OTU22	0.733263675	undirected	NA	NA	positive
OTU7	OTU31	0.601045484	undirected	NA	NA	positive
OTU7	OTU32	0.71903747	undirected	NA	NA	positive
OTU7	OTU33	0.587370871	undirected	NA	NA	positive
OTU7	OTU51	0.590062699	undirected	NA	NA	positive
OTU7	OTU63	0.701472205	undirected	NA	NA	positive
OTU7	OTU90	0.533027388	undirected	NA	NA	positive
OTU7	OTU142	0.556303434	undirected	NA	NA	positive
OTU7	OTU156	0.635689224	undirected	NA	NA	positive
OTU7	OTU160	0.537887264	undirected	NA	NA	positive
OTU7	OTU334	0.562832302	undirected	NA	NA	positive
OTU7	OTU343	0.535613431	undirected	NA	NA	positive
OTU8	OTU56	0.602912475	undirected	NA	NA	positive
OTU8	OTU94	0.612083981	undirected	NA	NA	positive
OTU9	OTU20	-0.506821511	undirected	NA	NA	negative
OTU9	OTU28	0.671596309	undirected	NA	NA	positive
OTU9	OTU55	0.652517512	undirected	NA	NA	positive
OTU9	OTU61	0.571862484	undirected	NA	NA	positive
OTU10	OTU14	0.710560038	undirected	NA	NA	positive
OTU10	OTU30	-0.620163767	undirected	NA	NA	negative
OTU10	OTU33	0.681587891	undirected	NA	NA	positive
OTU10	OTU46	0.529024822	undirected	NA	NA	positive
OTU10	OTU82	0.616580314	undirected	NA	NA	positive
OTU11	OTU72	0.615776351	undirected	NA	NA	positive
OTU11	OTU79	0.634009269	undirected	NA	NA	positive
OTU11	OTU145	0.63717527	undirected	NA	NA	positive
OTU11	OTU179	0.52386693	undirected	NA	NA	positive
OTU11	OTU292	0.538622136	undirected	NA	NA	positive
OTU12	OTU109	0.506245148	undirected	NA	NA	positive
OTU12	OTU147	0.521007243	undirected	NA	NA	positive
OTU12	OTU308	0.591865707	undirected	NA	NA	positive
OTU12	OTU317	0.567290874	undirected	NA	NA	positive
OTU14	OTU30	-0.630569749	undirected	NA	NA	negative
OTU14	OTU33	0.603400149	undirected	NA	NA	positive
OTU14	OTU40	0.503831906	undirected	NA	NA	positive
OTU14	OTU43	-0.56522275	undirected	NA	NA	negative
OTU14	OTU46	0.756027604	undirected	NA	NA	positive
OTU14	OTU48	0.658457404	undirected	NA	NA	positive
OTU14	OTU68	0.580642558	undirected	NA	NA	positive
OTU14	OTU74	0.541409644	undirected	NA	NA	positive
OTU14	OTU89	-0.522569879	undirected	NA	NA	negative
OTU14	OTU95	0.61407351	undirected	NA	NA	positive
OTU14	OTU144	-0.531697593	undirected	NA	NA	negative
OTU14	OTU147	0.658351165	undirected	NA	NA	positive
OTU14	OTU196	-0.52396418	undirected	NA	NA	negative
OTU14	OTU203	-0.502205097	undirected	NA	NA	negative
OTU16	OTU19	0.617336126	undirected	NA	NA	positive
OTU16	OTU24	0.526156038	undirected	NA	NA	positive
OTU16	OTU27	0.502035578	undirected	NA	NA	positive
OTU16	OTU34	0.583810195	undirected	NA	NA	positive
OTU16	OTU85	0.534578437	undirected	NA	NA	positive
OTU16	OTU92	0.539215549	undirected	NA	NA	positive
OTU16	OTU135	0.50966558	undirected	NA	NA	positive
OTU17	OTU18	0.775870117	undirected	NA	NA	positive
OTU17	OTU19	-0.530494419	undirected	NA	NA	negative
OTU17	OTU24	-0.57335744	undirected	NA	NA	negative
OTU17	OTU37	-0.569266632	undirected	NA	NA	negative
OTU17	OTU42	-0.596135732	undirected	NA	NA	negative
OTU17	OTU69	-0.508672697	undirected	NA	NA	negative
OTU17	OTU87	0.574754221	undirected	NA	NA	positive
OTU17	OTU90	0.569686469	undirected	NA	NA	positive
OTU17	OTU100	-0.53840255	undirected	NA	NA	negative
OTU17	OTU164	0.529389032	undirected	NA	NA	positive
OTU18	OTU22	0.546716805	undirected	NA	NA	positive
OTU18	OTU24	-0.511814872	undirected	NA	NA	negative
OTU18	OTU32	0.528295831	undirected	NA	NA	positive
OTU18	OTU33	0.503469469	undirected	NA	NA	positive
OTU18	OTU42	-0.523912757	undirected	NA	NA	negative
OTU18	OTU87	0.588773596	undirected	NA	NA	positive
OTU18	OTU90	0.656047482	undirected	NA	NA	positive
OTU18	OTU160	0.505529744	undirected	NA	NA	positive
OTU18	OTU164	0.517222852	undirected	NA	NA	positive
OTU19	OTU24	0.839411299	undirected	NA	NA	positive
OTU19	OTU27	0.776634608	undirected	NA	NA	positive
OTU19	OTU34	0.68257923	undirected	NA	NA	positive
OTU19	OTU37	0.513334235	undirected	NA	NA	positive
OTU19	OTU39	0.743393222	undirected	NA	NA	positive
OTU19	OTU42	0.6438815	undirected	NA	NA	positive
OTU19	OTU75	0.746860957	undirected	NA	NA	positive
OTU19	OTU76	0.534063929	undirected	NA	NA	positive
OTU19	OTU77	0.675158143	undirected	NA	NA	positive
OTU19	OTU85	0.610876483	undirected	NA	NA	positive
OTU19	OTU92	0.546167777	undirected	NA	NA	positive
OTU19	OTU100	0.632333334	undirected	NA	NA	positive
OTU19	OTU102	0.532334094	undirected	NA	NA	positive
OTU19	OTU112	0.686917128	undirected	NA	NA	positive
OTU19	OTU114	0.541071009	undirected	NA	NA	positive
OTU19	OTU116	0.500763816	undirected	NA	NA	positive
OTU19	OTU125	0.666927111	undirected	NA	NA	positive
OTU19	OTU135	0.559408915	undirected	NA	NA	positive
OTU19	OTU178	0.518992084	undirected	NA	NA	positive
OTU19	OTU439	0.545934106	undirected	NA	NA	positive
OTU20	OTU22	0.693840618	undirected	NA	NA	positive
OTU20	OTU51	0.600123119	undirected	NA	NA	positive
OTU20	OTU60	-0.55200121	undirected	NA	NA	negative
OTU20	OTU63	0.553776594	undirected	NA	NA	positive
OTU20	OTU64	0.534430393	undirected	NA	NA	positive
OTU20	OTU65	0.599115033	undirected	NA	NA	positive
OTU20	OTU142	0.570349586	undirected	NA	NA	positive
OTU20	OTU156	0.581292684	undirected	NA	NA	positive
OTU20	OTU226	-0.507731735	undirected	NA	NA	negative
OTU21	OTU78	0.549303652	undirected	NA	NA	positive
OTU22	OTU26	0.542143128	undirected	NA	NA	positive
OTU22	OTU31	0.500548486	undirected	NA	NA	positive
OTU22	OTU32	0.650059077	undirected	NA	NA	positive
OTU22	OTU51	0.576015064	undirected	NA	NA	positive
OTU22	OTU63	0.759010257	undirected	NA	NA	positive
OTU22	OTU65	0.658873608	undirected	NA	NA	positive
OTU22	OTU142	0.519465335	undirected	NA	NA	positive
OTU22	OTU156	0.638122581	undirected	NA	NA	positive
OTU22	OTU160	0.556117016	undirected	NA	NA	positive
OTU22	OTU170	0.531861938	undirected	NA	NA	positive
OTU22	OTU334	0.514847112	undirected	NA	NA	positive
OTU22	OTU343	0.580084055	undirected	NA	NA	positive
OTU22	OTU416	0.529850962	undirected	NA	NA	positive
OTU23	OTU44	0.602386305	undirected	NA	NA	positive
OTU24	OTU27	0.713801388	undirected	NA	NA	positive
OTU24	OTU34	0.627547127	undirected	NA	NA	positive
OTU24	OTU37	0.619920533	undirected	NA	NA	positive
OTU24	OTU38	0.520103422	undirected	NA	NA	positive
OTU24	OTU39	0.654536434	undirected	NA	NA	positive
OTU24	OTU42	0.715361285	undirected	NA	NA	positive
OTU24	OTU50	-0.514204644	undirected	NA	NA	negative
OTU24	OTU69	0.515805004	undirected	NA	NA	positive
OTU24	OTU75	0.765027811	undirected	NA	NA	positive
OTU24	OTU77	0.625061861	undirected	NA	NA	positive
OTU24	OTU85	0.509169792	undirected	NA	NA	positive
OTU24	OTU100	0.676127915	undirected	NA	NA	positive
OTU24	OTU102	0.531724791	undirected	NA	NA	positive
OTU24	OTU112	0.646963681	undirected	NA	NA	positive
OTU24	OTU116	0.524768093	undirected	NA	NA	positive
OTU24	OTU125	0.546791842	undirected	NA	NA	positive
OTU24	OTU178	0.565446729	undirected	NA	NA	positive
OTU24	OTU249	0.525023419	undirected	NA	NA	positive
OTU26	OTU63	0.662039348	undirected	NA	NA	positive
OTU27	OTU34	0.543969186	undirected	NA	NA	positive
OTU27	OTU37	0.549122441	undirected	NA	NA	positive
OTU27	OTU39	0.708505434	undirected	NA	NA	positive
OTU27	OTU42	0.622798369	undirected	NA	NA	positive
OTU27	OTU69	0.506743438	undirected	NA	NA	positive
OTU27	OTU75	0.677079666	undirected	NA	NA	positive
OTU27	OTU76	0.524588426	undirected	NA	NA	positive
OTU27	OTU77	0.57005951	undirected	NA	NA	positive
OTU27	OTU100	0.574378792	undirected	NA	NA	positive
OTU27	OTU102	0.515622008	undirected	NA	NA	positive
OTU27	OTU112	0.670121966	undirected	NA	NA	positive
OTU27	OTU114	0.519475806	undirected	NA	NA	positive
OTU27	OTU125	0.595838933	undirected	NA	NA	positive
OTU28	OTU55	0.723876487	undirected	NA	NA	positive
OTU28	OTU60	0.547896052	undirected	NA	NA	positive
OTU28	OTU111	0.543962909	undirected	NA	NA	positive
OTU28	OTU163	0.530768536	undirected	NA	NA	positive
OTU30	OTU33	-0.506707949	undirected	NA	NA	negative
OTU30	OTU46	-0.51857779	undirected	NA	NA	negative
OTU30	OTU48	-0.5105347	undirected	NA	NA	negative
OTU30	OTU68	-0.548356356	undirected	NA	NA	negative
OTU30	OTU74	-0.563985242	undirected	NA	NA	negative
OTU30	OTU92	0.675944455	undirected	NA	NA	positive
OTU30	OTU186	0.656784201	undirected	NA	NA	positive
OTU30	OTU194	0.623914201	undirected	NA	NA	positive
OTU31	OTU32	0.679276981	undirected	NA	NA	positive
OTU31	OTU160	0.547752729	undirected	NA	NA	positive
OTU31	OTU334	0.564375991	undirected	NA	NA	positive
OTU32	OTU63	0.576909745	undirected	NA	NA	positive
OTU32	OTU160	0.651734035	undirected	NA	NA	positive
OTU32	OTU334	0.602962857	undirected	NA	NA	positive
OTU33	OTU46	0.527962248	undirected	NA	NA	positive
OTU33	OTU334	0.507722681	undirected	NA	NA	positive
OTU34	OTU39	0.636220223	undirected	NA	NA	positive
OTU34	OTU75	0.551306642	undirected	NA	NA	positive
OTU34	OTU77	0.579096289	undirected	NA	NA	positive
OTU34	OTU85	0.748452709	undirected	NA	NA	positive
OTU34	OTU92	0.555054388	undirected	NA	NA	positive
OTU34	OTU112	0.517022243	undirected	NA	NA	positive
OTU34	OTU135	0.508378346	undirected	NA	NA	positive
OTU36	OTU165	0.636398639	undirected	NA	NA	positive
OTU36	OTU213	0.595272948	undirected	NA	NA	positive
OTU37	OTU38	0.588566143	undirected	NA	NA	positive
OTU37	OTU42	0.720077926	undirected	NA	NA	positive
OTU37	OTU43	0.550943839	undirected	NA	NA	positive
OTU37	OTU69	0.572318539	undirected	NA	NA	positive
OTU37	OTU75	0.588946557	undirected	NA	NA	positive
OTU37	OTU97	0.513012657	undirected	NA	NA	positive
OTU37	OTU100	0.615312938	undirected	NA	NA	positive
OTU37	OTU128	0.652086131	undirected	NA	NA	positive
OTU37	OTU153	0.57775878	undirected	NA	NA	positive
OTU37	OTU167	0.530317295	undirected	NA	NA	positive
OTU37	OTU178	0.53108066	undirected	NA	NA	positive
OTU38	OTU42	0.541702527	undirected	NA	NA	positive
OTU38	OTU44	0.533170419	undirected	NA	NA	positive
OTU38	OTU75	0.510442864	undirected	NA	NA	positive
OTU38	OTU100	0.506411337	undirected	NA	NA	positive
OTU39	OTU71	0.553485208	undirected	NA	NA	positive
OTU39	OTU75	0.617054496	undirected	NA	NA	positive
OTU39	OTU76	0.53754195	undirected	NA	NA	positive
OTU39	OTU77	0.660282554	undirected	NA	NA	positive
OTU39	OTU85	0.60292161	undirected	NA	NA	positive
OTU39	OTU102	0.557071965	undirected	NA	NA	positive
OTU39	OTU112	0.677217972	undirected	NA	NA	positive
OTU39	OTU114	0.610763845	undirected	NA	NA	positive
OTU39	OTU125	0.605511451	undirected	NA	NA	positive
OTU39	OTU130	0.506462676	undirected	NA	NA	positive
OTU42	OTU43	0.510295954	undirected	NA	NA	positive
OTU42	OTU69	0.597329437	undirected	NA	NA	positive
OTU42	OTU75	0.663759403	undirected	NA	NA	positive
OTU42	OTU100	0.654394542	undirected	NA	NA	positive
OTU42	OTU112	0.550941783	undirected	NA	NA	positive
OTU42	OTU128	0.590751734	undirected	NA	NA	positive
OTU42	OTU153	0.5049459	undirected	NA	NA	positive
OTU42	OTU178	0.539178376	undirected	NA	NA	positive
OTU46	OTU48	0.652709054	undirected	NA	NA	positive
OTU46	OTU147	0.642709618	undirected	NA	NA	positive
OTU48	OTU89	-0.555953755	undirected	NA	NA	negative
OTU48	OTU144	-0.500341916	undirected	NA	NA	negative
OTU48	OTU147	0.561256441	undirected	NA	NA	positive
OTU51	OTU58	0.636999788	undirected	NA	NA	positive
OTU51	OTU63	0.579235741	undirected	NA	NA	positive
OTU51	OTU65	0.502838907	undirected	NA	NA	positive
OTU51	OTU156	0.552434873	undirected	NA	NA	positive
OTU51	OTU343	0.568313947	undirected	NA	NA	positive
OTU55	OTU61	0.518461082	undirected	NA	NA	positive
OTU55	OTU111	0.593062655	undirected	NA	NA	positive
OTU56	OTU61	0.532334945	undirected	NA	NA	positive
OTU58	OTU63	0.510086795	undirected	NA	NA	positive
OTU58	OTU89	-0.518160714	undirected	NA	NA	negative
OTU58	OTU163	-0.50410707	undirected	NA	NA	negative
OTU58	OTU199	0.595936075	undirected	NA	NA	positive
OTU59	OTU89	0.572882436	undirected	NA	NA	positive
OTU59	OTU355	0.505781438	undirected	NA	NA	positive
OTU62	OTU129	0.503685511	undirected	NA	NA	positive
OTU63	OTU65	0.66103069	undirected	NA	NA	positive
OTU63	OTU91	0.50009968	undirected	NA	NA	positive
OTU63	OTU101	0.557998757	undirected	NA	NA	positive
OTU63	OTU142	0.500965648	undirected	NA	NA	positive
OTU63	OTU156	0.698962268	undirected	NA	NA	positive
OTU63	OTU185	0.509589174	undirected	NA	NA	positive
OTU63	OTU199	0.606838798	undirected	NA	NA	positive
OTU63	OTU343	0.659921202	undirected	NA	NA	positive
OTU63	OTU400	0.589124721	undirected	NA	NA	positive
OTU63	OTU416	0.552313851	undirected	NA	NA	positive
OTU65	OTU101	0.525626387	undirected	NA	NA	positive
OTU65	OTU156	0.600371629	undirected	NA	NA	positive
OTU65	OTU185	0.517202495	undirected	NA	NA	positive
OTU65	OTU199	0.519508689	undirected	NA	NA	positive
OTU65	OTU343	0.527057223	undirected	NA	NA	positive
OTU65	OTU532	0.530677631	undirected	NA	NA	positive
OTU68	OTU74	0.601355527	undirected	NA	NA	positive
OTU68	OTU143	0.50570007	undirected	NA	NA	positive
OTU69	OTU100	0.513984823	undirected	NA	NA	positive
OTU69	OTU102	0.511702308	undirected	NA	NA	positive
OTU71	OTU112	0.514810694	undirected	NA	NA	positive
OTU71	OTU116	0.729418686	undirected	NA	NA	positive
OTU71	OTU245	0.598134583	undirected	NA	NA	positive
OTU71	OTU249	0.587391549	undirected	NA	NA	positive
OTU72	OTU132	0.506595992	undirected	NA	NA	positive
OTU75	OTU77	0.545757095	undirected	NA	NA	positive
OTU75	OTU100	0.611583323	undirected	NA	NA	positive
OTU75	OTU102	0.540270839	undirected	NA	NA	positive
OTU75	OTU112	0.627595903	undirected	NA	NA	positive
OTU75	OTU125	0.511182979	undirected	NA	NA	positive
OTU75	OTU178	0.513836101	undirected	NA	NA	positive
OTU76	OTU127	0.501538674	undirected	NA	NA	positive
OTU77	OTU85	0.510209435	undirected	NA	NA	positive
OTU77	OTU92	0.545362849	undirected	NA	NA	positive
OTU77	OTU112	0.546708156	undirected	NA	NA	positive
OTU77	OTU114	0.590937528	undirected	NA	NA	positive
OTU77	OTU125	0.528289854	undirected	NA	NA	positive
OTU77	OTU439	0.51022942	undirected	NA	NA	positive
OTU86	OTU90	0.520552852	undirected	NA	NA	positive
OTU87	OTU117	0.506545527	undirected	NA	NA	positive
OTU88	OTU139	0.518351452	undirected	NA	NA	positive
OTU89	OTU144	0.580359819	undirected	NA	NA	positive
OTU89	OTU163	0.61097586	undirected	NA	NA	positive
OTU89	OTU188	0.569397522	undirected	NA	NA	positive
OTU89	OTU196	0.577728069	undirected	NA	NA	positive
OTU89	OTU203	0.587554526	undirected	NA	NA	positive
OTU89	OTU355	0.531397174	undirected	NA	NA	positive
OTU92	OTU186	0.579045484	undirected	NA	NA	positive
OTU97	OTU106	0.553757117	undirected	NA	NA	positive
OTU97	OTU246	0.563353278	undirected	NA	NA	positive
OTU97	OTU272	0.543092883	undirected	NA	NA	positive
OTU100	OTU178	0.515553026	undirected	NA	NA	positive
OTU101	OTU185	0.526707081	undirected	NA	NA	positive
OTU102	OTU112	0.527312745	undirected	NA	NA	positive
OTU109	OTU152	0.529485749	undirected	NA	NA	positive
OTU112	OTU114	0.519808227	undirected	NA	NA	positive
OTU112	OTU125	0.547974424	undirected	NA	NA	positive
OTU112	OTU167	0.506900659	undirected	NA	NA	positive
OTU116	OTU245	0.545495126	undirected	NA	NA	positive
OTU116	OTU249	0.576509852	undirected	NA	NA	positive
OTU116	OTU261	0.512944352	undirected	NA	NA	positive
OTU119	OTU163	0.501895222	undirected	NA	NA	positive
OTU119	OTU231	0.536449977	undirected	NA	NA	positive
OTU120	OTU169	0.50648383	undirected	NA	NA	positive
OTU122	OTU160	0.502610724	undirected	NA	NA	positive
OTU126	OTU160	0.515141244	undirected	NA	NA	positive
OTU142	OTU156	0.502123687	undirected	NA	NA	positive
OTU144	OTU163	0.593887007	undirected	NA	NA	positive
OTU144	OTU188	0.529449212	undirected	NA	NA	positive
OTU144	OTU196	0.60661605	undirected	NA	NA	positive
OTU144	OTU203	0.546121046	undirected	NA	NA	positive
OTU144	OTU243	0.504363596	undirected	NA	NA	positive
OTU147	OTU265	0.533971183	undirected	NA	NA	positive
OTU156	OTU199	0.521568747	undirected	NA	NA	positive
OTU156	OTU343	0.539995983	undirected	NA	NA	positive
OTU160	OTU334	0.523061158	undirected	NA	NA	positive
OTU163	OTU188	0.581084861	undirected	NA	NA	positive
OTU163	OTU196	0.578208774	undirected	NA	NA	positive
OTU163	OTU203	0.585936882	undirected	NA	NA	positive
OTU163	OTU226	0.565494396	undirected	NA	NA	positive
OTU163	OTU329	0.502463432	undirected	NA	NA	positive
OTU163	OTU355	0.532843206	undirected	NA	NA	positive
OTU165	OTU213	0.501026869	undirected	NA	NA	positive
OTU169	OTU208	0.55811771	undirected	NA	NA	positive
OTU169	OTU253	0.528751046	undirected	NA	NA	positive
OTU174	OTU185	0.566284753	undirected	NA	NA	positive
OTU188	OTU196	0.502750777	undirected	NA	NA	positive
OTU196	OTU198	0.539441533	undirected	NA	NA	positive
OTU196	OTU203	0.63280838	undirected	NA	NA	positive
OTU196	OTU214	0.503354408	undirected	NA	NA	positive
OTU196	OTU226	0.534799215	undirected	NA	NA	positive
OTU198	OTU203	0.563627047	undirected	NA	NA	positive
OTU198	OTU214	0.507372357	undirected	NA	NA	positive
OTU198	OTU226	0.507155912	undirected	NA	NA	positive
OTU203	OTU214	0.545486212	undirected	NA	NA	positive
OTU203	OTU226	0.564080681	undirected	NA	NA	positive
OTU203	OTU355	0.507688841	undirected	NA	NA	positive
OTU208	OTU253	0.509424481	undirected	NA	NA	positive
OTU308	OTU317	0.52176565	undirected	NA	NA	positive
chr1_11838653	SNU	NA	undirected	NA	NA	NA
chr1_11840202	SNU	NA	undirected	NA	NA	NA
chr1_11840811	SNU	NA	undirected	NA	NA	NA
chr1_11841033	SNU	NA	undirected	NA	NA	NA
chr1_11841627	SNU	NA	undirected	NA	NA	NA
chr1_11841937	SNU	NA	undirected	NA	NA	NA
chr1_11844079	SNU	NA	undirected	NA	NA	NA
chr1_145476	RUE	NA	undirected	NA	NA	NA
chr1_147182	RUE	NA	undirected	NA	NA	NA
chr1_171603	RUE	NA	undirected	NA	NA	NA
chr1_181500	RUE	NA	undirected	NA	NA	NA
chr1_32148847	SNU	NA	undirected	NA	NA	NA
chr1_32148873	SNU	NA	undirected	NA	NA	NA
chr1_32156221	SNU	NA	undirected	NA	NA	NA
chr1_39824401	RUE	NA	undirected	NA	NA	NA
chr1_39825875	RUE	NA	undirected	NA	NA	NA
chr1_39825920	RUE	NA	undirected	NA	NA	NA
chr1_39825930	RUE	NA	undirected	NA	NA	NA
chr1_39825939	RUE	NA	undirected	NA	NA	NA
chr1_39827582	RUE	NA	undirected	NA	NA	NA
chr1_39827634	RUE	NA	undirected	NA	NA	NA
chr1_39827666	RUE	NA	undirected	NA	NA	NA
chr1_39827695	RUE	NA	undirected	NA	NA	NA
chr1_39827809	RUE	NA	undirected	NA	NA	NA
chr2_17725952	SNU	NA	undirected	NA	NA	NA
chr2_17726071	SNU	NA	undirected	NA	NA	NA
chr2_17726226	SNU	NA	undirected	NA	NA	NA
chr2_17730726	SNU	NA	undirected	NA	NA	NA
chr2_28005799	SDW_VS3	NA	undirected	NA	NA	NA
chr2_28006502	SDW_VS3	NA	undirected	NA	NA	NA
chr2_28006574	SDW_VS3	NA	undirected	NA	NA	NA
chr3_21753794	SNU	NA	undirected	NA	NA	NA
chr3_21754186	SNU	NA	undirected	NA	NA	NA
chr3_21754716	SNU	NA	undirected	NA	NA	NA
chr3_21760540	SNU	NA	undirected	NA	NA	NA
chr3_21762511	SNU	NA	undirected	NA	NA	NA
chr3_21763602	SNU	NA	undirected	NA	NA	NA
chr3_21766753	SNU	NA	undirected	NA	NA	NA
chr3_21770980	SNU	NA	undirected	NA	NA	NA
chr3_21774889	SNU	NA	undirected	NA	NA	NA
chr3_21775314	SNU	NA	undirected	NA	NA	NA
chr3_21777084	SNU	NA	undirected	NA	NA	NA
chr3_21779941	SNU	NA	undirected	NA	NA	NA
chr3_21780480	SNU	NA	undirected	NA	NA	NA
chr3_21782151	SNU	NA	undirected	NA	NA	NA
chr3_21787116	SNU	NA	undirected	NA	NA	NA
chr3_21787441	SNU	NA	undirected	NA	NA	NA
chr3_22992457	LA_VS3	NA	undirected	NA	NA	NA
chr3_23002068	LA_VS3	NA	undirected	NA	NA	NA
chr3_23002072	LA_VS3	NA	undirected	NA	NA	NA
chr3_41998697	LA_VS3	NA	undirected	NA	NA	NA
chr3_42004431	LA_VS3	NA	undirected	NA	NA	NA
chr3_42006816	LA_VS3	NA	undirected	NA	NA	NA
chr3_42007628	LA_VS3	NA	undirected	NA	NA	NA
chr3_42008277	LA_VS3	NA	undirected	NA	NA	NA
chr3_42016029	LA_VS3	NA	undirected	NA	NA	NA
chr3_42016131	LA_VS3	NA	undirected	NA	NA	NA
chr3_42016462	LA_VS3	NA	undirected	NA	NA	NA
chr3_42026981	LA_VS3	NA	undirected	NA	NA	NA
chr3_42028130	LA_VS3	NA	undirected	NA	NA	NA
chr3_42029727	LA_VS3	NA	undirected	NA	NA	NA
chr3_969983	LA_VS1	NA	undirected	NA	NA	NA
chr3_970007	LA_VS1	NA	undirected	NA	NA	NA
chr3_970028	LA_VS1	NA	undirected	NA	NA	NA
chr4_10035519	RUE	NA	undirected	NA	NA	NA
chr4_10040096	RUE	NA	undirected	NA	NA	NA
chr4_10058559	RUE	NA	undirected	NA	NA	NA
chr4_16631035	SDW_VS3	NA	undirected	NA	NA	NA
chr4_16631036	SDW_VS3	NA	undirected	NA	NA	NA
chr4_16640861	SDW_VS3	NA	undirected	NA	NA	NA
chr4_16641084	SDW_VS3	NA	undirected	NA	NA	NA
chr4_16643610	SDW_VS3	NA	undirected	NA	NA	NA
chr4_16643630	SDW_VS3	NA	undirected	NA	NA	NA
chr4_16643642	SDW_VS3	NA	undirected	NA	NA	NA
chr4_16643770	SDW_VS3	NA	undirected	NA	NA	NA
chr4_16643865	SDW_VS3	NA	undirected	NA	NA	NA
chr4_16644594	SDW_VS3	NA	undirected	NA	NA	NA
chr4_16644647	SDW_VS3	NA	undirected	NA	NA	NA
chr4_16645003	SDW_VS3	NA	undirected	NA	NA	NA
chr4_16645088	SDW_VS3	NA	undirected	NA	NA	NA
chr4_16645335	SDW_VS3	NA	undirected	NA	NA	NA
chr4_16645358	SDW_VS3	NA	undirected	NA	NA	NA
chr4_16645749	SDW_VS3	NA	undirected	NA	NA	NA
chr4_16645761	SDW_VS3	NA	undirected	NA	NA	NA
chr4_16645763	SDW_VS3	NA	undirected	NA	NA	NA
chr4_16645990	SDW_VS3	NA	undirected	NA	NA	NA
chr4_16646002	SDW_VS3	NA	undirected	NA	NA	NA
chr4_16646048	SDW_VS3	NA	undirected	NA	NA	NA
chr4_16646091	SDW_VS3	NA	undirected	NA	NA	NA
chr4_16647140	SDW_VS3	NA	undirected	NA	NA	NA
chr4_26097241	SNU	NA	undirected	NA	NA	NA
chr4_26097242	SNU	NA	undirected	NA	NA	NA
chr4_26097254	SNU	NA	undirected	NA	NA	NA
chr4_26097288	SNU	NA	undirected	NA	NA	NA
chr4_42514090	SNU	NA	undirected	NA	NA	NA
chr4_42515774	SNU	NA	undirected	NA	NA	NA
chr4_42516759	SNU	NA	undirected	NA	NA	NA
chr4_43392077	SNU	NA	undirected	NA	NA	NA
chr4_43397229	SNU	NA	undirected	NA	NA	NA
chr4_43399197	SNU	NA	undirected	NA	NA	NA
chr4_43399381	SNU	NA	undirected	NA	NA	NA
chr4_43409594	SNU	NA	undirected	NA	NA	NA
chr4_43414525	SNU	NA	undirected	NA	NA	NA
chr4_43423616	SNU	NA	undirected	NA	NA	NA
chr4_43430913	SNU	NA	undirected	NA	NA	NA
chr4_43431420	SNU	NA	undirected	NA	NA	NA
chr4_53295868	TDW_VS2	NA	undirected	NA	NA	NA
chr4_53325728	TDW_VS2	NA	undirected	NA	NA	NA
chr4_53325749	TDW_VS2	NA	undirected	NA	NA	NA
chr5_13954955	SNU	NA	undirected	NA	NA	NA
chr5_13956211	SNU	NA	undirected	NA	NA	NA
chr5_13974810	SNU	NA	undirected	NA	NA	NA
chr5_13975548	SNU	NA	undirected	NA	NA	NA
chr5_17838386	SNU	NA	undirected	NA	NA	NA
chr5_17838401	SNU	NA	undirected	NA	NA	NA
chr5_17838414	SNU	NA	undirected	NA	NA	NA
chr5_42570650	SNU	NA	undirected	NA	NA	NA
chr5_42570667	SNU	NA	undirected	NA	NA	NA
chr5_42570907	SNU	NA	undirected	NA	NA	NA
chr6_12595721	SNU	NA	undirected	NA	NA	NA
chr6_12623656	SNU	NA	undirected	NA	NA	NA
chr6_12623657	SNU	NA	undirected	NA	NA	NA
chr6_13003039	SNU	NA	undirected	NA	NA	NA
chr6_13006236	SNU	NA	undirected	NA	NA	NA
chr6_13007126	SNU	NA	undirected	NA	NA	NA
chr7_23335439	SNU	NA	undirected	NA	NA	NA
chr7_23341539	SNU	NA	undirected	NA	NA	NA
chr7_23342832	SNU	NA	undirected	NA	NA	NA
chr7_23345584	SNU	NA	undirected	NA	NA	NA
chr7_23345591	SNU	NA	undirected	NA	NA	NA
chr7_31244554	RDW_VS3	NA	undirected	NA	NA	NA
chr7_31245337	RDW_VS3	NA	undirected	NA	NA	NA
chr7_31245351	RDW_VS3	NA	undirected	NA	NA	NA
chr7_31246039	RDW_VS3	NA	undirected	NA	NA	NA
chr7_31250202	RDW_VS3	NA	undirected	NA	NA	NA
chr7_7396924	SNU	NA	undirected	NA	NA	NA
chr7_7397912	SNU	NA	undirected	NA	NA	NA
chr7_7398452	SNU	NA	undirected	NA	NA	NA
chr7_7399361	SNU	NA	undirected	NA	NA	NA
chr8_11553000	NLA	NA	undirected	NA	NA	NA
chr8_11553004	NLA	NA	undirected	NA	NA	NA
chr8_11553102	NLA	NA	undirected	NA	NA	NA
chr8_22507666	RTR	NA	undirected	NA	NA	NA
chr8_22526045	RTR	NA	undirected	NA	NA	NA
chr8_22541464	RTR	NA	undirected	NA	NA	NA
chr8_22541634	RTR	NA	undirected	NA	NA	NA
chr8_22541657	RTR	NA	undirected	NA	NA	NA
chr8_22541689	RTR	NA	undirected	NA	NA	NA
chr8_22541769	RTR	NA	undirected	NA	NA	NA
chr8_22541793	RTR	NA	undirected	NA	NA	NA
chr8_22542169	RTR	NA	undirected	NA	NA	NA
chr8_22542247	RTR	NA	undirected	NA	NA	NA
chr8_22542367	RTR	NA	undirected	NA	NA	NA
chr8_43772375	LA_VS2	NA	undirected	NA	NA	NA
chr8_43779503	LA_VS2	NA	undirected	NA	NA	NA
chr8_43793984	LA_VS2	NA	undirected	NA	NA	NA
chr8_43798518	LA_VS2	NA	undirected	NA	NA	NA
chr8_43805023	LA_VS2	NA	undirected	NA	NA	NA
chr8_43821120	LA_VS2	NA	undirected	NA	NA	NA
chr8_43827245	LA_VS2	NA	undirected	NA	NA	NA
chr8_43843412	LA_VS2	NA	undirected	NA	NA	NA
chr1_11407583	OTU90	NA	undirected	NA	NA	NA
chr1_11408382	OTU90	NA	undirected	NA	NA	NA
chr1_11408427	OTU90	NA	undirected	NA	NA	NA
chr1_11412439	OTU90	NA	undirected	NA	NA	NA
chr1_11412950	OTU90	NA	undirected	NA	NA	NA
chr1_11413868	OTU90	NA	undirected	NA	NA	NA
chr1_11414820	OTU90	NA	undirected	NA	NA	NA
chr1_11419132	OTU90	NA	undirected	NA	NA	NA
chr1_17311579	OTU82	NA	undirected	NA	NA	NA
chr1_17311586	OTU82	NA	undirected	NA	NA	NA
chr1_17311600	OTU82	NA	undirected	NA	NA	NA
chr1_17311620	OTU82	NA	undirected	NA	NA	NA
chr1_17597573	OTU439	NA	undirected	NA	NA	NA
chr1_17598383	OTU439	NA	undirected	NA	NA	NA
chr1_17600865	OTU439	NA	undirected	NA	NA	NA
chr1_17601051	OTU439	NA	undirected	NA	NA	NA
chr1_17614473	OTU439	NA	undirected	NA	NA	NA
chr1_18808247	OTU400	NA	undirected	NA	NA	NA
chr1_18828459	OTU400	NA	undirected	NA	NA	NA
chr1_18832013	OTU400	NA	undirected	NA	NA	NA
chr1_27819186	OTU827	NA	undirected	NA	NA	NA
chr1_27820894	OTU827	NA	undirected	NA	NA	NA
chr1_27820902	OTU827	NA	undirected	NA	NA	NA
chr1_27822709	OTU827	NA	undirected	NA	NA	NA
chr1_27822918	OTU827	NA	undirected	NA	NA	NA
chr1_9219147	OTU65	NA	undirected	NA	NA	NA
chr1_9219147	OTU532	NA	undirected	NA	NA	NA
chr1_9219150	OTU532	NA	undirected	NA	NA	NA
chr1_9219153	OTU532	NA	undirected	NA	NA	NA
chr1_9219192	OTU532	NA	undirected	NA	NA	NA
chr1_9219358	OTU65	NA	undirected	NA	NA	NA
chr1_9219358	OTU532	NA	undirected	NA	NA	NA
chr1_9219364	OTU65	NA	undirected	NA	NA	NA
chr1_9219388	OTU532	NA	undirected	NA	NA	NA
chr1_9219390	OTU532	NA	undirected	NA	NA	NA
chr2_12832807	OTU729	NA	undirected	NA	NA	NA
chr2_12832826	OTU729	NA	undirected	NA	NA	NA
chr2_12832834	OTU729	NA	undirected	NA	NA	NA
chr2_12832885	OTU729	NA	undirected	NA	NA	NA
chr2_12832905	OTU729	NA	undirected	NA	NA	NA
chr2_12832943	OTU729	NA	undirected	NA	NA	NA
chr2_12833008	OTU729	NA	undirected	NA	NA	NA
chr2_12833174	OTU729	NA	undirected	NA	NA	NA
chr2_12833203	OTU729	NA	undirected	NA	NA	NA
chr2_12833220	OTU729	NA	undirected	NA	NA	NA
chr2_12833231	OTU729	NA	undirected	NA	NA	NA
chr2_12833367	OTU729	NA	undirected	NA	NA	NA
chr2_12833394	OTU729	NA	undirected	NA	NA	NA
chr2_12833410	OTU729	NA	undirected	NA	NA	NA
chr2_12833435	OTU729	NA	undirected	NA	NA	NA
chr2_12833472	OTU729	NA	undirected	NA	NA	NA
chr2_12833970	OTU729	NA	undirected	NA	NA	NA
chr2_12834571	OTU729	NA	undirected	NA	NA	NA
chr2_15246930	OTU151	NA	undirected	NA	NA	NA
chr2_15246934	OTU151	NA	undirected	NA	NA	NA
chr2_15246939	OTU151	NA	undirected	NA	NA	NA
chr2_15246961	OTU151	NA	undirected	NA	NA	NA
chr2_23050565	OTU827	NA	undirected	NA	NA	NA
chr2_23050639	OTU827	NA	undirected	NA	NA	NA
chr2_23053510	OTU827	NA	undirected	NA	NA	NA
chr2_23054756	OTU827	NA	undirected	NA	NA	NA
chr2_23061948	OTU827	NA	undirected	NA	NA	NA
chr2_23086207	OTU827	NA	undirected	NA	NA	NA
chr2_23086957	OTU827	NA	undirected	NA	NA	NA
chr2_23087513	OTU827	NA	undirected	NA	NA	NA
chr2_23111524	OTU827	NA	undirected	NA	NA	NA
chr2_2409876	OTU88	NA	undirected	NA	NA	NA
chr2_2419341	OTU88	NA	undirected	NA	NA	NA
chr2_2422707	OTU88	NA	undirected	NA	NA	NA
chr2_2422814	OTU88	NA	undirected	NA	NA	NA
chr2_2426180	OTU88	NA	undirected	NA	NA	NA
chr2_2426774	OTU88	NA	undirected	NA	NA	NA
chr2_2434036	OTU88	NA	undirected	NA	NA	NA
chr2_2459435	OTU88	NA	undirected	NA	NA	NA
chr2_2494659	OTU88	NA	undirected	NA	NA	NA
chr2_31989397	OTU214	NA	undirected	NA	NA	NA
chr2_31989710	OTU214	NA	undirected	NA	NA	NA
chr2_33513086	OTU827	NA	undirected	NA	NA	NA
chr2_33518749	OTU827	NA	undirected	NA	NA	NA
chr2_33519347	OTU827	NA	undirected	NA	NA	NA
chr2_33523176	OTU827	NA	undirected	NA	NA	NA
chr2_33539203	OTU827	NA	undirected	NA	NA	NA
chr2_33569432	OTU827	NA	undirected	NA	NA	NA
chr2_33569589	OTU827	NA	undirected	NA	NA	NA
chr2_33570960	OTU827	NA	undirected	NA	NA	NA
chr2_33571031	OTU827	NA	undirected	NA	NA	NA
chr2_33571962	OTU827	NA	undirected	NA	NA	NA
chr2_33573682	OTU827	NA	undirected	NA	NA	NA
chr2_33576473	OTU827	NA	undirected	NA	NA	NA
chr2_33586774	OTU827	NA	undirected	NA	NA	NA
chr2_33586803	OTU827	NA	undirected	NA	NA	NA
chr2_33590267	OTU827	NA	undirected	NA	NA	NA
chr2_33591534	OTU827	NA	undirected	NA	NA	NA
chr2_33593774	OTU827	NA	undirected	NA	NA	NA
chr2_34044630	OTU827	NA	undirected	NA	NA	NA
chr2_34045377	OTU827	NA	undirected	NA	NA	NA
chr2_34045378	OTU827	NA	undirected	NA	NA	NA
chr2_34045380	OTU827	NA	undirected	NA	NA	NA
chr2_34045934	OTU827	NA	undirected	NA	NA	NA
chr2_34049317	OTU827	NA	undirected	NA	NA	NA
chr2_34050427	OTU827	NA	undirected	NA	NA	NA
chr2_34056804	OTU827	NA	undirected	NA	NA	NA
chr2_34056929	OTU827	NA	undirected	NA	NA	NA
chr2_34057844	OTU827	NA	undirected	NA	NA	NA
chr2_34063830	OTU827	NA	undirected	NA	NA	NA
chr2_34076114	OTU827	NA	undirected	NA	NA	NA
chr2_34080176	OTU827	NA	undirected	NA	NA	NA
chr2_34212444	OTU249	NA	undirected	NA	NA	NA
chr2_34213697	OTU249	NA	undirected	NA	NA	NA
chr2_34215137	OTU249	NA	undirected	NA	NA	NA
chr3_1114996	OTU96	NA	undirected	NA	NA	NA
chr3_1116162	OTU96	NA	undirected	NA	NA	NA
chr3_1116163	OTU96	NA	undirected	NA	NA	NA
chr3_15196137	OTU48	NA	undirected	NA	NA	NA
chr3_15196162	OTU48	NA	undirected	NA	NA	NA
chr3_15196169	OTU48	NA	undirected	NA	NA	NA
chr3_15196170	OTU48	NA	undirected	NA	NA	NA
chr3_21293982	OTU147	NA	undirected	NA	NA	NA
chr3_21293989	OTU147	NA	undirected	NA	NA	NA
chr3_21294741	OTU147	NA	undirected	NA	NA	NA
chr3_21294873	OTU147	NA	undirected	NA	NA	NA
chr3_26845690	OTU165	NA	undirected	NA	NA	NA
chr3_26845690	OTU306	NA	undirected	NA	NA	NA
chr3_26846010	OTU165	NA	undirected	NA	NA	NA
chr3_26846010	OTU306	NA	undirected	NA	NA	NA
chr3_26846011	OTU165	NA	undirected	NA	NA	NA
chr3_26846011	OTU306	NA	undirected	NA	NA	NA
chr3_26846012	OTU165	NA	undirected	NA	NA	NA
chr3_26846012	OTU306	NA	undirected	NA	NA	NA
chr3_41625389	OTU131	NA	undirected	NA	NA	NA
chr3_41626380	OTU131	NA	undirected	NA	NA	NA
chr3_41638453	OTU131	NA	undirected	NA	NA	NA
chr3_41640822	OTU131	NA	undirected	NA	NA	NA
chr3_41658707	OTU131	NA	undirected	NA	NA	NA
chr3_41699508	OTU131	NA	undirected	NA	NA	NA
chr3_41700172	OTU131	NA	undirected	NA	NA	NA
chr3_41702108	OTU131	NA	undirected	NA	NA	NA
chr3_41702590	OTU131	NA	undirected	NA	NA	NA
chr3_41708997	OTU131	NA	undirected	NA	NA	NA
chr3_41709288	OTU131	NA	undirected	NA	NA	NA
chr3_41712289	OTU131	NA	undirected	NA	NA	NA
chr3_41712799	OTU131	NA	undirected	NA	NA	NA
chr3_41723939	OTU131	NA	undirected	NA	NA	NA
chr3_41725437	OTU131	NA	undirected	NA	NA	NA
chr3_41729608	OTU131	NA	undirected	NA	NA	NA
chr3_41734346	OTU131	NA	undirected	NA	NA	NA
chr3_41734479	OTU131	NA	undirected	NA	NA	NA
chr3_41736546	OTU131	NA	undirected	NA	NA	NA
chr3_41736805	OTU131	NA	undirected	NA	NA	NA
chr3_41736868	OTU131	NA	undirected	NA	NA	NA
chr3_41737733	OTU131	NA	undirected	NA	NA	NA
chr3_41738819	OTU131	NA	undirected	NA	NA	NA
chr3_42048987	OTU88	NA	undirected	NA	NA	NA
chr3_42048987	OTU139	NA	undirected	NA	NA	NA
chr3_42050296	OTU88	NA	undirected	NA	NA	NA
chr3_42050296	OTU139	NA	undirected	NA	NA	NA
chr3_42051120	OTU88	NA	undirected	NA	NA	NA
chr3_42051120	OTU139	NA	undirected	NA	NA	NA
chr3_42057181	OTU88	NA	undirected	NA	NA	NA
chr3_42057181	OTU139	NA	undirected	NA	NA	NA
chr3_42059525	OTU139	NA	undirected	NA	NA	NA
chr3_42059565	OTU88	NA	undirected	NA	NA	NA
chr3_42059565	OTU139	NA	undirected	NA	NA	NA
chr3_42059902	OTU88	NA	undirected	NA	NA	NA
chr3_42059902	OTU139	NA	undirected	NA	NA	NA
chr3_42062381	OTU139	NA	undirected	NA	NA	NA
chr3_42067366	OTU88	NA	undirected	NA	NA	NA
chr3_42067366	OTU139	NA	undirected	NA	NA	NA
chr3_42088881	OTU139	NA	undirected	NA	NA	NA
chr3_42104971	OTU139	NA	undirected	NA	NA	NA
chr3_42106314	OTU139	NA	undirected	NA	NA	NA
chr3_42108821	OTU139	NA	undirected	NA	NA	NA
chr3_42110905	OTU139	NA	undirected	NA	NA	NA
chr3_42115460	OTU139	NA	undirected	NA	NA	NA
chr3_42121833	OTU139	NA	undirected	NA	NA	NA
chr3_43909841	OTU147	NA	undirected	NA	NA	NA
chr3_43930864	OTU147	NA	undirected	NA	NA	NA
chr3_43931932	OTU147	NA	undirected	NA	NA	NA
chr3_43932488	OTU147	NA	undirected	NA	NA	NA
chr3_43939685	OTU147	NA	undirected	NA	NA	NA
chr3_45736966	OTU88	NA	undirected	NA	NA	NA
chr3_45741592	OTU88	NA	undirected	NA	NA	NA
chr3_45745177	OTU88	NA	undirected	NA	NA	NA
chr3_45746954	OTU88	NA	undirected	NA	NA	NA
chr3_45761339	OTU88	NA	undirected	NA	NA	NA
chr3_45761339	OTU139	NA	undirected	NA	NA	NA
chr3_45768107	OTU88	NA	undirected	NA	NA	NA
chr3_45768107	OTU139	NA	undirected	NA	NA	NA
chr3_45790953	OTU88	NA	undirected	NA	NA	NA
chr3_45790953	OTU139	NA	undirected	NA	NA	NA
chr3_45795523	OTU88	NA	undirected	NA	NA	NA
chr3_45795523	OTU139	NA	undirected	NA	NA	NA
chr3_45795880	OTU88	NA	undirected	NA	NA	NA
chr3_45795880	OTU139	NA	undirected	NA	NA	NA
chr3_45795944	OTU88	NA	undirected	NA	NA	NA
chr3_45795944	OTU139	NA	undirected	NA	NA	NA
chr3_45803176	OTU88	NA	undirected	NA	NA	NA
chr3_45825067	OTU88	NA	undirected	NA	NA	NA
chr3_45825067	OTU139	NA	undirected	NA	NA	NA
chr3_45833092	OTU88	NA	undirected	NA	NA	NA
chr3_45833092	OTU139	NA	undirected	NA	NA	NA
chr3_45850685	OTU88	NA	undirected	NA	NA	NA
chr3_45850685	OTU139	NA	undirected	NA	NA	NA
chr3_45862545	OTU139	NA	undirected	NA	NA	NA
chr3_45869810	OTU88	NA	undirected	NA	NA	NA
chr3_45869810	OTU139	NA	undirected	NA	NA	NA
chr3_45883747	OTU88	NA	undirected	NA	NA	NA
chr3_45883747	OTU139	NA	undirected	NA	NA	NA
chr3_45922649	OTU139	NA	undirected	NA	NA	NA
chr3_45923777	OTU88	NA	undirected	NA	NA	NA
chr3_45923777	OTU139	NA	undirected	NA	NA	NA
chr3_45924989	OTU88	NA	undirected	NA	NA	NA
chr3_45924989	OTU139	NA	undirected	NA	NA	NA
chr3_45926526	OTU88	NA	undirected	NA	NA	NA
chr3_45937020	OTU88	NA	undirected	NA	NA	NA
chr3_45937020	OTU139	NA	undirected	NA	NA	NA
chr3_45939982	OTU88	NA	undirected	NA	NA	NA
chr3_45939982	OTU139	NA	undirected	NA	NA	NA
chr3_45951343	OTU88	NA	undirected	NA	NA	NA
chr3_45951343	OTU139	NA	undirected	NA	NA	NA
chr3_45956051	OTU45	NA	undirected	NA	NA	NA
chr3_45956051	OTU88	NA	undirected	NA	NA	NA
chr3_45957466	OTU45	NA	undirected	NA	NA	NA
chr3_45957466	OTU88	NA	undirected	NA	NA	NA
chr3_45961853	OTU88	NA	undirected	NA	NA	NA
chr3_45963315	OTU45	NA	undirected	NA	NA	NA
chr3_45963315	OTU88	NA	undirected	NA	NA	NA
chr3_45964882	OTU88	NA	undirected	NA	NA	NA
chr3_45964882	OTU139	NA	undirected	NA	NA	NA
chr3_45967694	OTU88	NA	undirected	NA	NA	NA
chr3_45967694	OTU139	NA	undirected	NA	NA	NA
chr3_45968307	OTU88	NA	undirected	NA	NA	NA
chr3_45968307	OTU139	NA	undirected	NA	NA	NA
chr3_45970913	OTU88	NA	undirected	NA	NA	NA
chr3_45971354	OTU88	NA	undirected	NA	NA	NA
chr3_45971354	OTU139	NA	undirected	NA	NA	NA
chr3_45971461	OTU88	NA	undirected	NA	NA	NA
chr3_45971461	OTU139	NA	undirected	NA	NA	NA
chr3_45972666	OTU88	NA	undirected	NA	NA	NA
chr3_45988177	OTU88	NA	undirected	NA	NA	NA
chr3_45988177	OTU111	NA	undirected	NA	NA	NA
chr3_45988177	OTU139	NA	undirected	NA	NA	NA
chr3_45988196	OTU88	NA	undirected	NA	NA	NA
chr3_45988271	OTU45	NA	undirected	NA	NA	NA
chr3_45988271	OTU88	NA	undirected	NA	NA	NA
chr3_45992274	OTU88	NA	undirected	NA	NA	NA
chr3_45992274	OTU139	NA	undirected	NA	NA	NA
chr3_45992276	OTU88	NA	undirected	NA	NA	NA
chr3_45992276	OTU139	NA	undirected	NA	NA	NA
chr3_45992723	OTU88	NA	undirected	NA	NA	NA
chr3_45992723	OTU111	NA	undirected	NA	NA	NA
chr3_45992723	OTU139	NA	undirected	NA	NA	NA
chr3_45993911	OTU28	NA	undirected	NA	NA	NA
chr3_45993911	OTU88	NA	undirected	NA	NA	NA
chr3_45993911	OTU111	NA	undirected	NA	NA	NA
chr3_45993911	OTU139	NA	undirected	NA	NA	NA
chr3_45998141	OTU88	NA	undirected	NA	NA	NA
chr3_45998141	OTU139	NA	undirected	NA	NA	NA
chr3_46004106	OTU88	NA	undirected	NA	NA	NA
chr3_46004682	OTU88	NA	undirected	NA	NA	NA
chr3_46012844	OTU88	NA	undirected	NA	NA	NA
chr3_46013130	OTU88	NA	undirected	NA	NA	NA
chr3_46014174	OTU88	NA	undirected	NA	NA	NA
chr3_46014174	OTU139	NA	undirected	NA	NA	NA
chr3_46016915	OTU88	NA	undirected	NA	NA	NA
chr3_46016915	OTU139	NA	undirected	NA	NA	NA
chr3_46020691	OTU28	NA	undirected	NA	NA	NA
chr3_46020691	OTU45	NA	undirected	NA	NA	NA
chr3_46020691	OTU88	NA	undirected	NA	NA	NA
chr3_46020691	OTU139	NA	undirected	NA	NA	NA
chr3_46023633	OTU45	NA	undirected	NA	NA	NA
chr3_46023633	OTU139	NA	undirected	NA	NA	NA
chr3_46023700	OTU45	NA	undirected	NA	NA	NA
chr3_46023700	OTU88	NA	undirected	NA	NA	NA
chr3_46023700	OTU139	NA	undirected	NA	NA	NA
chr3_46028397	OTU88	NA	undirected	NA	NA	NA
chr3_46028397	OTU139	NA	undirected	NA	NA	NA
chr3_46033663	OTU88	NA	undirected	NA	NA	NA
chr3_46033954	OTU28	NA	undirected	NA	NA	NA
chr3_46033954	OTU88	NA	undirected	NA	NA	NA
chr3_46033954	OTU139	NA	undirected	NA	NA	NA
chr3_46036399	OTU88	NA	undirected	NA	NA	NA
chr3_46045316	OTU28	NA	undirected	NA	NA	NA
chr3_46045316	OTU88	NA	undirected	NA	NA	NA
chr3_46045316	OTU139	NA	undirected	NA	NA	NA
chr3_8383741	OTU186	NA	undirected	NA	NA	NA
chr3_8383773	OTU186	NA	undirected	NA	NA	NA
chr3_8383889	OTU186	NA	undirected	NA	NA	NA
chr3_8383895	OTU186	NA	undirected	NA	NA	NA
chr3_9291170	OTU74	NA	undirected	NA	NA	NA
chr3_9297968	OTU74	NA	undirected	NA	NA	NA
chr3_9298007	OTU74	NA	undirected	NA	NA	NA
chr3_9298135	OTU74	NA	undirected	NA	NA	NA
chr3_9298138	OTU74	NA	undirected	NA	NA	NA
chr3_944422	OTU35	NA	undirected	NA	NA	NA
chr3_944586	OTU35	NA	undirected	NA	NA	NA
chr3_944882	OTU35	NA	undirected	NA	NA	NA
chr3_944882	OTU48	NA	undirected	NA	NA	NA
chr3_945042	OTU35	NA	undirected	NA	NA	NA
chr3_945042	OTU48	NA	undirected	NA	NA	NA
chr3_945111	OTU35	NA	undirected	NA	NA	NA
chr3_945111	OTU48	NA	undirected	NA	NA	NA
chr3_945130	OTU35	NA	undirected	NA	NA	NA
chr3_945130	OTU48	NA	undirected	NA	NA	NA
chr3_945701	OTU35	NA	undirected	NA	NA	NA
chr3_945701	OTU48	NA	undirected	NA	NA	NA
chr3_945760	OTU35	NA	undirected	NA	NA	NA
chr3_945760	OTU48	NA	undirected	NA	NA	NA
chr3_945985	OTU35	NA	undirected	NA	NA	NA
chr3_945985	OTU48	NA	undirected	NA	NA	NA
chr3_946409	OTU35	NA	undirected	NA	NA	NA
chr3_946409	OTU48	NA	undirected	NA	NA	NA
chr3_946498	OTU35	NA	undirected	NA	NA	NA
chr3_946498	OTU48	NA	undirected	NA	NA	NA
chr3_946527	OTU35	NA	undirected	NA	NA	NA
chr3_946527	OTU48	NA	undirected	NA	NA	NA
chr3_946586	OTU35	NA	undirected	NA	NA	NA
chr3_946586	OTU48	NA	undirected	NA	NA	NA
chr3_946764	OTU35	NA	undirected	NA	NA	NA
chr3_946764	OTU48	NA	undirected	NA	NA	NA
chr3_946799	OTU35	NA	undirected	NA	NA	NA
chr3_946799	OTU48	NA	undirected	NA	NA	NA
chr3_947108	OTU35	NA	undirected	NA	NA	NA
chr3_947108	OTU48	NA	undirected	NA	NA	NA
chr3_947223	OTU35	NA	undirected	NA	NA	NA
chr3_947223	OTU48	NA	undirected	NA	NA	NA
chr3_947420	OTU35	NA	undirected	NA	NA	NA
chr3_947420	OTU48	NA	undirected	NA	NA	NA
chr3_947571	OTU35	NA	undirected	NA	NA	NA
chr3_947571	OTU48	NA	undirected	NA	NA	NA
chr3_948156	OTU35	NA	undirected	NA	NA	NA
chr3_948156	OTU48	NA	undirected	NA	NA	NA
chr3_948171	OTU35	NA	undirected	NA	NA	NA
chr3_948171	OTU48	NA	undirected	NA	NA	NA
chr3_948224	OTU35	NA	undirected	NA	NA	NA
chr3_948224	OTU48	NA	undirected	NA	NA	NA
chr3_948344	OTU35	NA	undirected	NA	NA	NA
chr3_948344	OTU48	NA	undirected	NA	NA	NA
chr3_955507	OTU35	NA	undirected	NA	NA	NA
chr3_955507	OTU48	NA	undirected	NA	NA	NA
chr3_955533	OTU35	NA	undirected	NA	NA	NA
chr3_955533	OTU48	NA	undirected	NA	NA	NA
chr3_955624	OTU35	NA	undirected	NA	NA	NA
chr3_955624	OTU48	NA	undirected	NA	NA	NA
chr3_968454	OTU35	NA	undirected	NA	NA	NA
chr3_968454	OTU48	NA	undirected	NA	NA	NA
chr3_968538	OTU35	NA	undirected	NA	NA	NA
chr3_968538	OTU48	NA	undirected	NA	NA	NA
chr3_968539	OTU35	NA	undirected	NA	NA	NA
chr3_968539	OTU48	NA	undirected	NA	NA	NA
chr3_968540	OTU35	NA	undirected	NA	NA	NA
chr3_968540	OTU48	NA	undirected	NA	NA	NA
chr3_972325	OTU35	NA	undirected	NA	NA	NA
chr3_972325	OTU48	NA	undirected	NA	NA	NA
chr3_972384	OTU35	NA	undirected	NA	NA	NA
chr3_972384	OTU48	NA	undirected	NA	NA	NA
chr3_973871	OTU35	NA	undirected	NA	NA	NA
chr3_973871	OTU48	NA	undirected	NA	NA	NA
chr3_974651	OTU35	NA	undirected	NA	NA	NA
chr3_974651	OTU48	NA	undirected	NA	NA	NA
chr3_975283	OTU35	NA	undirected	NA	NA	NA
chr3_975283	OTU48	NA	undirected	NA	NA	NA
chr3_976370	OTU35	NA	undirected	NA	NA	NA
chr3_976370	OTU48	NA	undirected	NA	NA	NA
chr3_978711	OTU35	NA	undirected	NA	NA	NA
chr3_978711	OTU48	NA	undirected	NA	NA	NA
chr3_979242	OTU35	NA	undirected	NA	NA	NA
chr3_979242	OTU48	NA	undirected	NA	NA	NA
chr3_979243	OTU35	NA	undirected	NA	NA	NA
chr3_979243	OTU48	NA	undirected	NA	NA	NA
chr3_979413	OTU35	NA	undirected	NA	NA	NA
chr3_979614	OTU35	NA	undirected	NA	NA	NA
chr3_979614	OTU48	NA	undirected	NA	NA	NA
chr3_979618	OTU35	NA	undirected	NA	NA	NA
chr3_979618	OTU48	NA	undirected	NA	NA	NA
chr3_979916	OTU35	NA	undirected	NA	NA	NA
chr3_979916	OTU48	NA	undirected	NA	NA	NA
chr3_979942	OTU48	NA	undirected	NA	NA	NA
chr4_13874332	OTU29	NA	undirected	NA	NA	NA
chr4_13874417	OTU29	NA	undirected	NA	NA	NA
chr4_13874772	OTU29	NA	undirected	NA	NA	NA
chr4_13874826	OTU29	NA	undirected	NA	NA	NA
chr4_13874934	OTU29	NA	undirected	NA	NA	NA
chr4_13875028	OTU29	NA	undirected	NA	NA	NA
chr4_13876176	OTU29	NA	undirected	NA	NA	NA
chr4_13876263	OTU29	NA	undirected	NA	NA	NA
chr4_13889190	OTU29	NA	undirected	NA	NA	NA
chr4_13889286	OTU29	NA	undirected	NA	NA	NA
chr4_13889416	OTU29	NA	undirected	NA	NA	NA
chr4_13889979	OTU29	NA	undirected	NA	NA	NA
chr4_13890056	OTU29	NA	undirected	NA	NA	NA
chr4_13890397	OTU29	NA	undirected	NA	NA	NA
chr4_13890585	OTU29	NA	undirected	NA	NA	NA
chr4_13894400	OTU29	NA	undirected	NA	NA	NA
chr4_13895603	OTU29	NA	undirected	NA	NA	NA
chr4_13896184	OTU29	NA	undirected	NA	NA	NA
chr4_13896240	OTU29	NA	undirected	NA	NA	NA
chr4_13897078	OTU29	NA	undirected	NA	NA	NA
chr4_13897252	OTU29	NA	undirected	NA	NA	NA
chr4_13901782	OTU29	NA	undirected	NA	NA	NA
chr4_17284943	OTU147	NA	undirected	NA	NA	NA
chr4_17292571	OTU147	NA	undirected	NA	NA	NA
chr4_17298901	OTU147	NA	undirected	NA	NA	NA
chr4_17300718	OTU147	NA	undirected	NA	NA	NA
chr4_17303541	OTU147	NA	undirected	NA	NA	NA
chr4_17308470	OTU147	NA	undirected	NA	NA	NA
chr4_1739531	OTU35	NA	undirected	NA	NA	NA
chr4_1746006	OTU35	NA	undirected	NA	NA	NA
chr4_1757335	OTU35	NA	undirected	NA	NA	NA
chr4_1757645	OTU35	NA	undirected	NA	NA	NA
chr4_1762665	OTU35	NA	undirected	NA	NA	NA
chr4_1765469	OTU35	NA	undirected	NA	NA	NA
chr4_17860270	OTU88	NA	undirected	NA	NA	NA
chr4_17860277	OTU88	NA	undirected	NA	NA	NA
chr4_17861324	OTU88	NA	undirected	NA	NA	NA
chr4_17863216	OTU88	NA	undirected	NA	NA	NA
chr4_17864260	OTU88	NA	undirected	NA	NA	NA
chr4_17864283	OTU88	NA	undirected	NA	NA	NA
chr4_17864301	OTU88	NA	undirected	NA	NA	NA
chr4_17865657	OTU88	NA	undirected	NA	NA	NA
chr4_17866608	OTU88	NA	undirected	NA	NA	NA
chr4_17866923	OTU88	NA	undirected	NA	NA	NA
chr4_17867179	OTU88	NA	undirected	NA	NA	NA
chr4_17867205	OTU88	NA	undirected	NA	NA	NA
chr4_17868391	OTU88	NA	undirected	NA	NA	NA
chr4_17868900	OTU88	NA	undirected	NA	NA	NA
chr4_17869305	OTU88	NA	undirected	NA	NA	NA
chr4_17870869	OTU88	NA	undirected	NA	NA	NA
chr4_1922424	OTU827	NA	undirected	NA	NA	NA
chr4_1937728	OTU827	NA	undirected	NA	NA	NA
chr4_1963114	OTU827	NA	undirected	NA	NA	NA
chr4_1965020	OTU827	NA	undirected	NA	NA	NA
chr4_19658359	OTU291	NA	undirected	NA	NA	NA
chr4_19658453	OTU291	NA	undirected	NA	NA	NA
chr4_19658708	OTU291	NA	undirected	NA	NA	NA
chr4_1983743	OTU827	NA	undirected	NA	NA	NA
chr4_1986048	OTU827	NA	undirected	NA	NA	NA
chr4_1986530	OTU827	NA	undirected	NA	NA	NA
chr4_1997178	OTU827	NA	undirected	NA	NA	NA
chr4_2000317	OTU827	NA	undirected	NA	NA	NA
chr4_2007787	OTU827	NA	undirected	NA	NA	NA
chr4_2008503	OTU827	NA	undirected	NA	NA	NA
chr4_2011140	OTU827	NA	undirected	NA	NA	NA
chr4_2012672	OTU827	NA	undirected	NA	NA	NA
chr4_2018012	OTU827	NA	undirected	NA	NA	NA
chr4_22250693	OTU214	NA	undirected	NA	NA	NA
chr4_22255682	OTU74	NA	undirected	NA	NA	NA
chr4_22255682	OTU214	NA	undirected	NA	NA	NA
chr4_22269764	OTU74	NA	undirected	NA	NA	NA
chr4_22271580	OTU74	NA	undirected	NA	NA	NA
chr4_32332048	OTU92	NA	undirected	NA	NA	NA
chr4_32333444	OTU92	NA	undirected	NA	NA	NA
chr4_32339404	OTU92	NA	undirected	NA	NA	NA
chr4_32339572	OTU92	NA	undirected	NA	NA	NA
chr4_32342519	OTU92	NA	undirected	NA	NA	NA
chr4_32344613	OTU92	NA	undirected	NA	NA	NA
chr4_47023288	OTU139	NA	undirected	NA	NA	NA
chr4_47023351	OTU139	NA	undirected	NA	NA	NA
chr4_47024088	OTU139	NA	undirected	NA	NA	NA
chr4_47024570	OTU139	NA	undirected	NA	NA	NA
chr4_47129003	OTU146	NA	undirected	NA	NA	NA
chr4_47129539	OTU146	NA	undirected	NA	NA	NA
chr4_47129550	OTU146	NA	undirected	NA	NA	NA
chr4_47129644	OTU146	NA	undirected	NA	NA	NA
chr4_47134741	OTU146	NA	undirected	NA	NA	NA
chr4_645172	OTU74	NA	undirected	NA	NA	NA
chr4_667146	OTU74	NA	undirected	NA	NA	NA
chr4_675575	OTU74	NA	undirected	NA	NA	NA
chr4_7886185	OTU82	NA	undirected	NA	NA	NA
chr4_7887882	OTU82	NA	undirected	NA	NA	NA
chr4_7889995	OTU82	NA	undirected	NA	NA	NA
chr4_885111	OTU74	NA	undirected	NA	NA	NA
chr4_889936	OTU74	NA	undirected	NA	NA	NA
chr4_890077	OTU74	NA	undirected	NA	NA	NA
chr4_902855	OTU74	NA	undirected	NA	NA	NA
chr4_907619	OTU74	NA	undirected	NA	NA	NA
chr5_10046650	OTU194	NA	undirected	NA	NA	NA
chr5_10174609	OTU95	NA	undirected	NA	NA	NA
chr5_10174643	OTU95	NA	undirected	NA	NA	NA
chr5_10174664	OTU95	NA	undirected	NA	NA	NA
chr5_10174838	OTU95	NA	undirected	NA	NA	NA
chr5_21098442	OTU3	NA	undirected	NA	NA	NA
chr5_21098558	OTU3	NA	undirected	NA	NA	NA
chr5_21110300	OTU3	NA	undirected	NA	NA	NA
chr5_21111663	OTU3	NA	undirected	NA	NA	NA
chr5_28861660	OTU81	NA	undirected	NA	NA	NA
chr5_28862380	OTU81	NA	undirected	NA	NA	NA
chr5_28862787	OTU81	NA	undirected	NA	NA	NA
chr5_28862832	OTU81	NA	undirected	NA	NA	NA
chr5_28862833	OTU81	NA	undirected	NA	NA	NA
chr5_28862856	OTU81	NA	undirected	NA	NA	NA
chr5_28864995	OTU81	NA	undirected	NA	NA	NA
chr5_28865214	OTU81	NA	undirected	NA	NA	NA
chr5_28866160	OTU81	NA	undirected	NA	NA	NA
chr5_28872048	OTU81	NA	undirected	NA	NA	NA
chr5_28872144	OTU81	NA	undirected	NA	NA	NA
chr5_28873704	OTU81	NA	undirected	NA	NA	NA
chr5_28874205	OTU81	NA	undirected	NA	NA	NA
chr5_28970865	OTU81	NA	undirected	NA	NA	NA
chr5_28971213	OTU81	NA	undirected	NA	NA	NA
chr5_28971933	OTU81	NA	undirected	NA	NA	NA
chr5_28972295	OTU81	NA	undirected	NA	NA	NA
chr5_28972802	OTU81	NA	undirected	NA	NA	NA
chr5_28972942	OTU81	NA	undirected	NA	NA	NA
chr5_28973027	OTU81	NA	undirected	NA	NA	NA
chr5_28973368	OTU81	NA	undirected	NA	NA	NA
chr5_28973463	OTU81	NA	undirected	NA	NA	NA
chr5_28973759	OTU81	NA	undirected	NA	NA	NA
chr5_35140053	OTU96	NA	undirected	NA	NA	NA
chr5_35142283	OTU96	NA	undirected	NA	NA	NA
chr5_35145756	OTU96	NA	undirected	NA	NA	NA
chr5_35146034	OTU96	NA	undirected	NA	NA	NA
chr5_35146047	OTU96	NA	undirected	NA	NA	NA
chr5_35146048	OTU96	NA	undirected	NA	NA	NA
chr5_35154417	OTU96	NA	undirected	NA	NA	NA
chr5_6495322	OTU55	NA	undirected	NA	NA	NA
chr5_6495323	OTU55	NA	undirected	NA	NA	NA
chr5_6495324	OTU55	NA	undirected	NA	NA	NA
chr6_11635109	OTU260	NA	undirected	NA	NA	NA
chr6_11637790	OTU260	NA	undirected	NA	NA	NA
chr6_11637932	OTU260	NA	undirected	NA	NA	NA
chr6_13463622	OTU81	NA	undirected	NA	NA	NA
chr6_13467615	OTU81	NA	undirected	NA	NA	NA
chr6_13470418	OTU81	NA	undirected	NA	NA	NA
chr6_13471632	OTU81	NA	undirected	NA	NA	NA
chr6_13475423	OTU81	NA	undirected	NA	NA	NA
chr6_13587903	OTU124	NA	undirected	NA	NA	NA
chr6_13587951	OTU124	NA	undirected	NA	NA	NA
chr6_13588028	OTU124	NA	undirected	NA	NA	NA
chr6_14941906	OTU306	NA	undirected	NA	NA	NA
chr6_14942048	OTU306	NA	undirected	NA	NA	NA
chr6_14942788	OTU306	NA	undirected	NA	NA	NA
chr6_1777557	OTU72	NA	undirected	NA	NA	NA
chr6_1777596	OTU72	NA	undirected	NA	NA	NA
chr6_1777742	OTU72	NA	undirected	NA	NA	NA
chr6_1778512	OTU72	NA	undirected	NA	NA	NA
chr6_1778559	OTU72	NA	undirected	NA	NA	NA
chr6_1779299	OTU72	NA	undirected	NA	NA	NA
chr6_1779473	OTU72	NA	undirected	NA	NA	NA
chr6_21621468	OTU139	NA	undirected	NA	NA	NA
chr6_21624729	OTU139	NA	undirected	NA	NA	NA
chr6_21630362	OTU139	NA	undirected	NA	NA	NA
chr6_21631321	OTU139	NA	undirected	NA	NA	NA
chr6_21631378	OTU139	NA	undirected	NA	NA	NA
chr6_21631604	OTU139	NA	undirected	NA	NA	NA
chr6_21679498	OTU18	NA	undirected	NA	NA	NA
chr6_21704312	OTU18	NA	undirected	NA	NA	NA
chr6_21728931	OTU18	NA	undirected	NA	NA	NA
chr6_21741698	OTU18	NA	undirected	NA	NA	NA
chr6_21750776	OTU18	NA	undirected	NA	NA	NA
chr6_3115745	OTU49	NA	undirected	NA	NA	NA
chr6_3115765	OTU49	NA	undirected	NA	NA	NA
chr6_3115819	OTU49	NA	undirected	NA	NA	NA
chr6_3116023	OTU49	NA	undirected	NA	NA	NA
chr6_3116783	OTU49	NA	undirected	NA	NA	NA
chr6_3120842	OTU49	NA	undirected	NA	NA	NA
chr6_5167215	OTU10	NA	undirected	NA	NA	NA
chr6_5167236	OTU10	NA	undirected	NA	NA	NA
chr6_5167962	OTU10	NA	undirected	NA	NA	NA
chr6_5168057	OTU10	NA	undirected	NA	NA	NA
chr7_1084007	OTU151	NA	undirected	NA	NA	NA
chr7_1084526	OTU151	NA	undirected	NA	NA	NA
chr7_1084578	OTU151	NA	undirected	NA	NA	NA
chr7_1084629	OTU151	NA	undirected	NA	NA	NA
chr7_1084764	OTU151	NA	undirected	NA	NA	NA
chr7_12504804	OTU291	NA	undirected	NA	NA	NA
chr7_12509490	OTU291	NA	undirected	NA	NA	NA
chr7_12509535	OTU291	NA	undirected	NA	NA	NA
chr7_12509544	OTU291	NA	undirected	NA	NA	NA
chr7_12509546	OTU291	NA	undirected	NA	NA	NA
chr7_21959765	OTU96	NA	undirected	NA	NA	NA
chr7_21960774	OTU96	NA	undirected	NA	NA	NA
chr7_21960943	OTU96	NA	undirected	NA	NA	NA
chr7_21961642	OTU96	NA	undirected	NA	NA	NA
chr7_21962088	OTU96	NA	undirected	NA	NA	NA
chr7_231871	OTU186	NA	undirected	NA	NA	NA
chr7_243355	OTU186	NA	undirected	NA	NA	NA
chr7_25908907	OTU88	NA	undirected	NA	NA	NA
chr7_25913669	OTU88	NA	undirected	NA	NA	NA
chr7_25913670	OTU88	NA	undirected	NA	NA	NA
chr7_25913671	OTU88	NA	undirected	NA	NA	NA
chr7_25915802	OTU88	NA	undirected	NA	NA	NA
chr7_263162	OTU186	NA	undirected	NA	NA	NA
chr7_28767938	OTU46	NA	undirected	NA	NA	NA
chr7_28768770	OTU46	NA	undirected	NA	NA	NA
chr7_28804221	OTU46	NA	undirected	NA	NA	NA
chr7_30007535	OTU827	NA	undirected	NA	NA	NA
chr7_30012207	OTU827	NA	undirected	NA	NA	NA
chr7_30027951	OTU827	NA	undirected	NA	NA	NA
chr7_33171172	OTU214	NA	undirected	NA	NA	NA
chr7_33192643	OTU214	NA	undirected	NA	NA	NA
chr7_380538	OTU186	NA	undirected	NA	NA	NA
chr7_385319	OTU186	NA	undirected	NA	NA	NA
chr7_386808	OTU186	NA	undirected	NA	NA	NA
chr7_6371846	OTU113	NA	undirected	NA	NA	NA
chr7_6372348	OTU113	NA	undirected	NA	NA	NA
chr7_6372519	OTU113	NA	undirected	NA	NA	NA
chr7_6373332	OTU113	NA	undirected	NA	NA	NA
chr7_6373833	OTU113	NA	undirected	NA	NA	NA
chr7_6373855	OTU113	NA	undirected	NA	NA	NA
chr8_10463165	OTU827	NA	undirected	NA	NA	NA
chr8_10470611	OTU827	NA	undirected	NA	NA	NA
chr8_10470915	OTU827	NA	undirected	NA	NA	NA
chr8_11362341	OTU428	NA	undirected	NA	NA	NA
chr8_11362883	OTU428	NA	undirected	NA	NA	NA
chr8_11369661	OTU428	NA	undirected	NA	NA	NA
chr8_11370292	OTU428	NA	undirected	NA	NA	NA
chr8_11371028	OTU428	NA	undirected	NA	NA	NA
chr8_11371187	OTU428	NA	undirected	NA	NA	NA
chr8_16098573	OTU88	NA	undirected	NA	NA	NA
chr8_16100951	OTU88	NA	undirected	NA	NA	NA
chr8_16123646	OTU88	NA	undirected	NA	NA	NA
chr8_16194131	OTU88	NA	undirected	NA	NA	NA
chr8_16196669	OTU88	NA	undirected	NA	NA	NA
chr8_16197095	OTU88	NA	undirected	NA	NA	NA
chr8_16198534	OTU88	NA	undirected	NA	NA	NA
chr8_16199405	OTU88	NA	undirected	NA	NA	NA
chr8_16206615	OTU88	NA	undirected	NA	NA	NA
chr8_19338017	OTU186	NA	undirected	NA	NA	NA
chr8_19338080	OTU186	NA	undirected	NA	NA	NA
chr8_19339897	OTU186	NA	undirected	NA	NA	NA
chr8_19739711	OTU165	NA	undirected	NA	NA	NA
chr8_19740075	OTU165	NA	undirected	NA	NA	NA
chr8_19741678	OTU165	NA	undirected	NA	NA	NA
chr8_19742012	OTU165	NA	undirected	NA	NA	NA
chr8_22339446	OTU48	NA	undirected	NA	NA	NA
chr8_22339467	OTU48	NA	undirected	NA	NA	NA
chr8_22359616	OTU48	NA	undirected	NA	NA	NA
chr8_22365590	OTU48	NA	undirected	NA	NA	NA
chr8_23876739	OTU122	NA	undirected	NA	NA	NA
chr8_23876787	OTU122	NA	undirected	NA	NA	NA
chr8_23877476	OTU122	NA	undirected	NA	NA	NA
chr8_23877685	OTU122	NA	undirected	NA	NA	NA
chr8_23877744	OTU122	NA	undirected	NA	NA	NA
chr8_23878780	OTU122	NA	undirected	NA	NA	NA
chr8_23878812	OTU122	NA	undirected	NA	NA	NA
chr8_23879364	OTU122	NA	undirected	NA	NA	NA
chr8_23882429	OTU122	NA	undirected	NA	NA	NA
chr8_23882431	OTU122	NA	undirected	NA	NA	NA
chr8_23885883	OTU122	NA	undirected	NA	NA	NA
chr8_23886063	OTU122	NA	undirected	NA	NA	NA
chr8_23887881	OTU122	NA	undirected	NA	NA	NA
chr8_23890508	OTU122	NA	undirected	NA	NA	NA
chr8_23891413	OTU122	NA	undirected	NA	NA	NA
chr8_23891418	OTU122	NA	undirected	NA	NA	NA
chr8_23891469	OTU122	NA	undirected	NA	NA	NA
chr8_23893602	OTU122	NA	undirected	NA	NA	NA
chr8_23893850	OTU122	NA	undirected	NA	NA	NA
chr8_25814791	OTU57	NA	undirected	NA	NA	NA
chr8_25815006	OTU57	NA	undirected	NA	NA	NA
chr8_25815127	OTU57	NA	undirected	NA	NA	NA
chr8_25815455	OTU57	NA	undirected	NA	NA	NA
chr8_25815784	OTU57	NA	undirected	NA	NA	NA
chr8_25816378	OTU57	NA	undirected	NA	NA	NA
chr8_25816687	OTU57	NA	undirected	NA	NA	NA
chr8_25816924	OTU57	NA	undirected	NA	NA	NA
chr8_25816988	OTU57	NA	undirected	NA	NA	NA
chr8_3658111	OTU218	NA	undirected	NA	NA	NA
chr8_3670149	OTU218	NA	undirected	NA	NA	NA
chr8_3687923	OTU218	NA	undirected	NA	NA	NA
chr8_37220901	OTU139	NA	undirected	NA	NA	NA
chr8_37225499	OTU139	NA	undirected	NA	NA	NA
chr8_37234230	OTU139	NA	undirected	NA	NA	NA
chr8_37234295	OTU139	NA	undirected	NA	NA	NA
chr8_8235828	OTU186	NA	undirected	NA	NA	NA
chr8_8236264	OTU186	NA	undirected	NA	NA	NA
chr8_8237188	OTU186	NA	undirected	NA	NA	NA
chr8_8237244	OTU186	NA	undirected	NA	NA	NA
chr4_5846325	PCA_16S_sum_HellTransfo_nonScaled_top10_1	NA	undirected	NA	NA	NA
chr6_25553430	PCA_16S_sum_HellTransfo_nonScaled_top10_1	NA	undirected	NA	NA	NA
chr8_18173861	PCA_16S_sum_HellTransfo_nonScaled_top10_2	NA	undirected	NA	NA	NA
chr8_18173882	PCA_16S_sum_HellTransfo_nonScaled_top10_2	NA	undirected	NA	NA	NA
OTU13	TDW_VS3	NA	undirected	NA	NA	negative
OTU45	TDW_VS3	NA	undirected	NA	NA	negative
OTU47	TDW_VS3	NA	undirected	NA	NA	positive
OTU56	TDW_VS3	NA	undirected	NA	NA	positive
OTU52	TDW_VS3	NA	undirected	NA	NA	negative
OTU73	TDW_VS3	NA	undirected	NA	NA	negative
OTU118	TDW_VS3	NA	undirected	NA	NA	positive
OTU139	TDW_VS3	NA	undirected	NA	NA	positive
OTU142	TDW_VS3	NA	undirected	NA	NA	positive
OTU174	TDW_VS3	NA	undirected	NA	NA	negative
OTU216	TDW_VS3	NA	undirected	NA	NA	negative
OTU249	TDW_VS3	NA	undirected	NA	NA	positive
OTU283	TDW_VS3	NA	undirected	NA	NA	negative
OTU306	TDW_VS3	NA	undirected	NA	NA	negative
OTU324	TDW_VS3	NA	undirected	NA	NA	positive
OTU346	TDW_VS3	NA	undirected	NA	NA	negative
OTU412	TDW_VS3	NA	undirected	NA	NA	positive
OTU434	TDW_VS3	NA	undirected	NA	NA	positive
OTU466	TDW_VS3	NA	undirected	NA	NA	positive
OTU529	TDW_VS3	NA	undirected	NA	NA	positive
OTU555	TDW_VS3	NA	undirected	NA	NA	negative
OTU572	TDW_VS3	NA	undirected	NA	NA	positive
OTU590	TDW_VS3	NA	undirected	NA	NA	negative
OTU629	TDW_VS3	NA	undirected	NA	NA	negative
OTU645	TDW_VS3	NA	undirected	NA	NA	negative
OTU660	TDW_VS3	NA	undirected	NA	NA	negative
OTU700	TDW_VS3	NA	undirected	NA	NA	positive
OTU694	TDW_VS3	NA	undirected	NA	NA	positive
OTU723	TDW_VS3	NA	undirected	NA	NA	negative
OTU748	TDW_VS3	NA	undirected	NA	NA	negative
OTU775	TDW_VS3	NA	undirected	NA	NA	positive
OTU784	TDW_VS3	NA	undirected	NA	NA	positive
OTU753	TDW_VS3	NA	undirected	NA	NA	positive
OTU861	TDW_VS3	NA	undirected	NA	NA	positive
OTU870	TDW_VS3	NA	undirected	NA	NA	positive
OTU831	TDW_VS3	NA	undirected	NA	NA	negative
OTU875	TDW_VS3	NA	undirected	NA	NA	positive
OTU886	TDW_VS3	NA	undirected	NA	NA	negative
OTU38	RTR	NA	undirected	NA	NA	negative
OTU65	RTR	NA	undirected	NA	NA	positive
OTU74	RTR	NA	undirected	NA	NA	positive
OTU118	RTR	NA	undirected	NA	NA	negative
OTU155	RTR	NA	undirected	NA	NA	negative
OTU156	RTR	NA	undirected	NA	NA	positive
OTU170	RTR	NA	undirected	NA	NA	positive
OTU185	RTR	NA	undirected	NA	NA	positive
OTU183	RTR	NA	undirected	NA	NA	negative
OTU200	RTR	NA	undirected	NA	NA	negative
OTU241	RTR	NA	undirected	NA	NA	negative
OTU232	RTR	NA	undirected	NA	NA	positive
OTU242	RTR	NA	undirected	NA	NA	negative
OTU267	RTR	NA	undirected	NA	NA	positive
OTU271	RTR	NA	undirected	NA	NA	positive
OTU278	RTR	NA	undirected	NA	NA	negative
OTU285	RTR	NA	undirected	NA	NA	positive
OTU328	RTR	NA	undirected	NA	NA	negative
OTU341	RTR	NA	undirected	NA	NA	positive
OTU472	RTR	NA	undirected	NA	NA	negative
OTU495	RTR	NA	undirected	NA	NA	negative
OTU428	RTR	NA	undirected	NA	NA	negative
OTU532	RTR	NA	undirected	NA	NA	positive
OTU529	RTR	NA	undirected	NA	NA	positive
OTU555	RTR	NA	undirected	NA	NA	positive
OTU562	RTR	NA	undirected	NA	NA	positive
OTU563	RTR	NA	undirected	NA	NA	negative
OTU585	RTR	NA	undirected	NA	NA	negative
OTU587	RTR	NA	undirected	NA	NA	negative
OTU646	RTR	NA	undirected	NA	NA	positive
OTU659	RTR	NA	undirected	NA	NA	positive
OTU679	RTR	NA	undirected	NA	NA	positive
OTU721	RTR	NA	undirected	NA	NA	negative
OTU729	RTR	NA	undirected	NA	NA	positive
OTU762	RTR	NA	undirected	NA	NA	positive
OTU840	RTR	NA	undirected	NA	NA	negative
OTU861	RTR	NA	undirected	NA	NA	negative
OTU897	RTR	NA	undirected	NA	NA	negative
OTU23	SNU	NA	undirected	NA	NA	positive
OTU101	SNU	NA	undirected	NA	NA	negative
OTU122	SNU	NA	undirected	NA	NA	negative
OTU170	SNU	NA	undirected	NA	NA	negative
OTU189	SNU	NA	undirected	NA	NA	positive
OTU174	SNU	NA	undirected	NA	NA	negative
OTU185	SNU	NA	undirected	NA	NA	negative
OTU195	SNU	NA	undirected	NA	NA	positive
OTU218	SNU	NA	undirected	NA	NA	positive
OTU235	SNU	NA	undirected	NA	NA	negative
OTU256	SNU	NA	undirected	NA	NA	negative
OTU270	SNU	NA	undirected	NA	NA	negative
OTU347	SNU	NA	undirected	NA	NA	positive
OTU348	SNU	NA	undirected	NA	NA	negative
OTU412	SNU	NA	undirected	NA	NA	positive
OTU388	SNU	NA	undirected	NA	NA	negative
OTU466	SNU	NA	undirected	NA	NA	positive
OTU559	SNU	NA	undirected	NA	NA	positive
OTU555	SNU	NA	undirected	NA	NA	negative
OTU590	SNU	NA	undirected	NA	NA	negative
OTU596	SNU	NA	undirected	NA	NA	negative
OTU684	SNU	NA	undirected	NA	NA	negative
OTU714	SNU	NA	undirected	NA	NA	negative
OTU708	SNU	NA	undirected	NA	NA	negative
OTU741	SNU	NA	undirected	NA	NA	positive
OTU827	SNU	NA	undirected	NA	NA	positive
OTU875	SNU	NA	undirected	NA	NA	positive
OTU892	SNU	NA	undirected	NA	NA	negative
OTU899	SNU	NA	undirected	NA	NA	negative
OTU893	SNU	NA	undirected	NA	NA	positive
OTU1	OTU278	0.656801137	undirected	NA	NA	positive
OTU6	OTU646	-0.462746741	undirected	NA	NA	negative
OTU7	OTU466	0.416752507	undirected	NA	NA	positive
OTU7	OTU646	0.478193154	undirected	NA	NA	positive
OTU8	OTU278	0.494296722	undirected	NA	NA	positive
OTU8	OTU529	-0.414754758	undirected	NA	NA	negative
OTU19	OTU646	-0.466745525	undirected	NA	NA	negative
OTU20	OTU271	0.521539056	undirected	NA	NA	positive
OTU22	OTU271	0.448157914	undirected	NA	NA	positive
OTU24	OTU646	-0.454345022	undirected	NA	NA	negative
OTU25	OTU645	0.453592581	undirected	NA	NA	positive
OTU31	OTU572	0.80716134	undirected	NA	NA	positive
OTU32	OTU572	0.51606496	undirected	NA	NA	positive
OTU34	OTU529	0.418612254	undirected	NA	NA	positive
OTU35	OTU529	-0.43966748	undirected	NA	NA	negative
OTU36	OTU306	0.629453658	undirected	NA	NA	positive
OTU36	OTU645	0.477079277	undirected	NA	NA	positive
OTU39	OTU529	0.428656859	undirected	NA	NA	positive
OTU39	OTU645	-0.42457593	undirected	NA	NA	negative
OTU39	OTU831	-0.438264455	undirected	NA	NA	negative
OTU42	OTU646	-0.459385396	undirected	NA	NA	negative
OTU45	OTU555	0.533183831	undirected	NA	NA	positive
OTU47	OTU412	0.440538209	undirected	NA	NA	positive
OTU55	OTU278	0.440663069	undirected	NA	NA	positive
OTU56	OTU278	0.537011755	undirected	NA	NA	positive
OTU58	OTU587	-0.424263782	undirected	NA	NA	negative
OTU60	OTU278	0.457496078	undirected	NA	NA	positive
OTU61	OTU278	0.475682824	undirected	NA	NA	positive
OTU61	OTU572	-0.451995696	undirected	NA	NA	negative
OTU62	OTU278	0.563882797	undirected	NA	NA	positive
OTU63	OTU241	0.481206207	undirected	NA	NA	positive
OTU63	OTU271	0.516669542	undirected	NA	NA	positive
OTU63	OTU466	0.564861957	undirected	NA	NA	positive
OTU63	OTU729	0.443281829	undirected	NA	NA	positive
OTU63	OTU784	0.433003935	undirected	NA	NA	positive
OTU65	OTU271	0.680908844	undirected	NA	NA	positive
OTU65	OTU466	0.503697315	undirected	NA	NA	positive
OTU65	OTU729	0.632788717	undirected	NA	NA	positive
OTU73	OTU645	0.43353623	undirected	NA	NA	positive
OTU73	OTU831	0.5363316	undirected	NA	NA	positive
OTU75	OTU646	-0.508625972	undirected	NA	NA	negative
OTU76	OTU714	-0.41504062	undirected	NA	NA	negative
OTU77	OTU529	0.424582502	undirected	NA	NA	positive
OTU79	OTU714	-0.415369198	undirected	NA	NA	negative
OTU79	OTU729	-0.450947534	undirected	NA	NA	negative
OTU82	OTU278	0.451847836	undirected	NA	NA	positive
OTU85	OTU278	-0.417426091	undirected	NA	NA	negative
OTU85	OTU529	0.502573581	undirected	NA	NA	positive
OTU88	OTU572	0.417840098	undirected	NA	NA	positive
OTU88	OTU700	0.459765281	undirected	NA	NA	positive
OTU88	OTU861	0.475692682	undirected	NA	NA	positive
OTU90	OTU495	0.470690481	undirected	NA	NA	positive
OTU94	OTU278	0.438878895	undirected	NA	NA	positive
OTU97	OTU278	0.508901977	undirected	NA	NA	positive
OTU100	OTU646	-0.471647897	undirected	NA	NA	negative
OTU101	OTU241	0.661342073	undirected	NA	NA	positive
OTU101	OTU466	0.45927368	undirected	NA	NA	positive
OTU101	OTU729	0.447349614	undirected	NA	NA	positive
OTU102	OTU646	-0.43721958	undirected	NA	NA	negative
OTU105	OTU306	0.430053665	undirected	NA	NA	positive
OTU106	OTU278	0.529809343	undirected	NA	NA	positive
OTU107	OTU278	0.416522503	undirected	NA	NA	positive
OTU111	OTU278	0.419246408	undirected	NA	NA	positive
OTU122	OTU660	0.415191766	undirected	NA	NA	positive
OTU122	OTU714	0.454864174	undirected	NA	NA	positive
OTU129	OTU278	0.622550252	undirected	NA	NA	positive
OTU133	OTU278	0.485080132	undirected	NA	NA	positive
OTU142	OTU466	0.432915219	undirected	NA	NA	positive
OTU156	OTU271	0.483253243	undirected	NA	NA	positive
OTU156	OTU466	0.56449395	undirected	NA	NA	positive
OTU156	OTU559	0.449564225	undirected	NA	NA	positive
OTU156	OTU646	0.421102869	undirected	NA	NA	positive
OTU156	OTU729	0.441852518	undirected	NA	NA	positive
OTU156	OTU784	0.414997905	undirected	NA	NA	positive
OTU160	OTU572	0.462217732	undirected	NA	NA	positive
OTU160	OTU646	0.48626301	undirected	NA	NA	positive
OTU165	OTU306	0.670272801	undirected	NA	NA	positive
OTU165	OTU645	0.473251353	undirected	NA	NA	positive
OTU185	OTU241	0.476208548	undirected	NA	NA	positive
OTU185	OTU271	0.587750643	undirected	NA	NA	positive
OTU185	OTU466	0.494503725	undirected	NA	NA	positive
OTU185	OTU646	0.519646451	undirected	NA	NA	positive
OTU185	OTU729	0.432336923	undirected	NA	NA	positive
OTU189	OTU1	-0.202217896	undirected	NA	NA	negative
OTU189	OTU7	0.210586757	undirected	NA	NA	positive
OTU189	OTU9	-0.27863509	undirected	NA	NA	negative
OTU189	OTU14	-0.166527843	undirected	NA	NA	negative
OTU189	OTU20	0.199227844	undirected	NA	NA	positive
OTU189	OTU28	-0.22239582	undirected	NA	NA	negative
OTU189	OTU31	0.261936798	undirected	NA	NA	positive
OTU189	OTU32	0.194512761	undirected	NA	NA	positive
OTU189	OTU34	0.191986003	undirected	NA	NA	positive
OTU189	OTU35	-0.290355438	undirected	NA	NA	negative
OTU189	OTU41	-0.168111585	undirected	NA	NA	negative
OTU189	OTU46	-0.180318227	undirected	NA	NA	negative
OTU189	OTU48	-0.228402211	undirected	NA	NA	negative
OTU189	OTU50	-0.277787361	undirected	NA	NA	negative
OTU189	OTU55	-0.275024027	undirected	NA	NA	negative
OTU189	OTU57	0.190740695	undirected	NA	NA	positive
OTU189	OTU60	-0.187619212	undirected	NA	NA	negative
OTU189	OTU61	-0.328693824	undirected	NA	NA	negative
OTU189	OTU62	-0.206896835	undirected	NA	NA	negative
OTU189	OTU65	0.175248281	undirected	NA	NA	positive
OTU189	OTU71	0.240684426	undirected	NA	NA	positive
OTU189	OTU73	0.215107979	undirected	NA	NA	positive
OTU189	OTU82	-0.248560421	undirected	NA	NA	negative
OTU189	OTU83	-0.179030204	undirected	NA	NA	negative
OTU189	OTU85	0.224436285	undirected	NA	NA	positive
OTU189	OTU86	-0.179263494	undirected	NA	NA	negative
OTU189	OTU88	0.275710754	undirected	NA	NA	positive
OTU189	OTU91	0.225888596	undirected	NA	NA	positive
OTU189	OTU95	-0.170385339	undirected	NA	NA	negative
OTU189	OTU99	-0.161480897	undirected	NA	NA	negative
OTU189	OTU110	-0.193277311	undirected	NA	NA	negative
OTU189	OTU111	-0.241256151	undirected	NA	NA	negative
OTU189	OTU116	0.177591036	undirected	NA	NA	positive
OTU189	OTU117	-0.16066274	undirected	NA	NA	negative
OTU189	OTU118	-0.16536468	undirected	NA	NA	negative
OTU189	OTU122	0.171170638	undirected	NA	NA	positive
OTU189	OTU126	0.174535269	undirected	NA	NA	positive
OTU189	OTU131	-0.179076205	undirected	NA	NA	negative
OTU189	OTU134	-0.212252643	undirected	NA	NA	negative
OTU189	OTU139	0.238075523	undirected	NA	NA	positive
OTU189	OTU141	-0.23469775	undirected	NA	NA	negative
OTU189	OTU142	0.209735742	undirected	NA	NA	positive
OTU189	OTU147	-0.186860199	undirected	NA	NA	negative
OTU189	OTU150	0.275155458	undirected	NA	NA	positive
OTU189	OTU156	0.160242161	undirected	NA	NA	positive
OTU189	OTU157	-0.219464912	undirected	NA	NA	negative
OTU189	OTU160	0.278198083	undirected	NA	NA	positive
OTU189	OTU189	1	undirected	NA	NA	positive
OTU198	OTU428	0.414744901	undirected	NA	NA	positive
OTU199	OTU241	0.478728735	undirected	NA	NA	positive
OTU199	OTU271	0.508228394	undirected	NA	NA	positive
OTU199	OTU587	-0.412872011	undirected	NA	NA	negative
OTU199	OTU645	-0.427943846	undirected	NA	NA	negative
OTU213	OTU306	0.610642615	undirected	NA	NA	positive
OTU213	OTU587	0.427243977	undirected	NA	NA	positive
OTU213	OTU645	0.533771984	undirected	NA	NA	positive
OTU213	OTU723	0.437968736	undirected	NA	NA	positive
OTU213	OTU748	0.422985617	undirected	NA	NA	positive
OTU214	OTU428	0.465099354	undirected	NA	NA	positive
OTU218	OTU189	0.162974414	undirected	NA	NA	positive
OTU241	OTU2	-0.256833995	undirected	NA	NA	negative
OTU241	OTU4	-0.163935369	undirected	NA	NA	negative
OTU241	OTU7	0.239402975	undirected	NA	NA	positive
OTU241	OTU20	0.280737984	undirected	NA	NA	positive
OTU241	OTU22	0.298359578	undirected	NA	NA	positive
OTU241	OTU25	-0.323022581	undirected	NA	NA	negative
OTU241	OTU26	0.302256504	undirected	NA	NA	positive
OTU241	OTU29	0.348562886	undirected	NA	NA	positive
OTU241	OTU38	-0.186860199	undirected	NA	NA	negative
OTU241	OTU42	-0.196099789	undirected	NA	NA	negative
OTU241	OTU44	-0.168883741	undirected	NA	NA	negative
OTU241	OTU51	0.258394736	undirected	NA	NA	positive
OTU241	OTU58	0.250104734	undirected	NA	NA	positive
OTU241	OTU63	0.481206207	undirected	NA	NA	positive
OTU241	OTU65	0.384854235	undirected	NA	NA	positive
OTU241	OTU66	-0.285847359	undirected	NA	NA	negative
OTU241	OTU70	-0.197108521	undirected	NA	NA	negative
OTU241	OTU79	-0.211263626	undirected	NA	NA	negative
OTU241	OTU80	-0.241965877	undirected	NA	NA	negative
OTU241	OTU91	0.400280933	undirected	NA	NA	positive
OTU241	OTU94	-0.225021152	undirected	NA	NA	negative
OTU241	OTU98	-0.18597304	undirected	NA	NA	negative
OTU241	OTU100	-0.22105194	undirected	NA	NA	negative
OTU241	OTU101	0.661342073	undirected	NA	NA	positive
OTU241	OTU102	-0.183538283	undirected	NA	NA	negative
OTU241	OTU115	-0.162745919	undirected	NA	NA	negative
OTU241	OTU118	-0.214887832	undirected	NA	NA	negative
OTU241	OTU122	0.193789891	undirected	NA	NA	positive
OTU241	OTU126	0.20115002	undirected	NA	NA	positive
OTU241	OTU142	0.175455285	undirected	NA	NA	positive
OTU241	OTU156	0.383756787	undirected	NA	NA	positive
OTU241	OTU163	-0.227580768	undirected	NA	NA	negative
OTU241	OTU164	0.203672017	undirected	NA	NA	positive
OTU241	OTU165	-0.221597378	undirected	NA	NA	negative
OTU241	OTU174	0.188930235	undirected	NA	NA	positive
OTU241	OTU178	-0.175741147	undirected	NA	NA	negative
OTU241	OTU185	0.476208548	undirected	NA	NA	positive
OTU241	OTU196	-0.160232304	undirected	NA	NA	negative
OTU241	OTU199	0.478728735	undirected	NA	NA	positive
OTU241	OTU203	-0.19564487	undirected	NA	NA	negative
OTU241	OTU213	-0.209509024	undirected	NA	NA	negative
OTU241	OTU226	-0.16072517	undirected	NA	NA	negative
OTU241	OTU241	1	undirected	NA	NA	positive
OTU241	OTU271	0.421293444	undirected	NA	NA	positive
OTU241	OTU343	0.411022121	undirected	NA	NA	positive
OTU241	OTU466	0.416308928	undirected	NA	NA	positive
OTU243	OTU241	-0.174321693	undirected	NA	NA	negative
OTU245	OTU189	0.29255362	undirected	NA	NA	positive
OTU245	OTU729	0.416989083	undirected	NA	NA	positive
OTU249	OTU189	0.17650852	undirected	NA	NA	positive
OTU260	OTU428	0.426833255	undirected	NA	NA	positive
OTU261	OTU241	-0.164405234	undirected	NA	NA	negative
OTU271	OTU1	-0.158825994	undirected	NA	NA	negative
OTU271	OTU2	-0.23409974	undirected	NA	NA	negative
OTU271	OTU4	-0.246894535	undirected	NA	NA	negative
OTU271	OTU7	0.350149913	undirected	NA	NA	positive
OTU271	OTU8	-0.211723634	undirected	NA	NA	negative
OTU271	OTU13	-0.159667151	undirected	NA	NA	negative
OTU271	OTU17	0.197397669	undirected	NA	NA	positive
OTU271	OTU18	0.27394958	undirected	NA	NA	positive
OTU271	OTU20	0.521539056	undirected	NA	NA	positive
OTU271	OTU22	0.448157914	undirected	NA	NA	positive
OTU271	OTU25	-0.36384501	undirected	NA	NA	negative
OTU271	OTU26	0.20455408	undirected	NA	NA	positive
OTU271	OTU29	0.396232863	undirected	NA	NA	positive
OTU271	OTU34	0.180265655	undirected	NA	NA	positive
OTU271	OTU37	-0.183985148	undirected	NA	NA	negative
OTU271	OTU38	-0.21698744	undirected	NA	NA	negative
OTU271	OTU39	0.195265203	undirected	NA	NA	positive
OTU271	OTU42	-0.215321554	undirected	NA	NA	negative
OTU271	OTU43	-0.180091509	undirected	NA	NA	negative
OTU271	OTU45	0.216353286	undirected	NA	NA	positive
OTU271	OTU51	0.368284088	undirected	NA	NA	positive
OTU271	OTU52	-0.203699779	undirected	NA	NA	negative
OTU271	OTU53	0.259058462	undirected	NA	NA	positive
OTU271	OTU58	0.305128268	undirected	NA	NA	positive
OTU271	OTU60	-0.22499158	undirected	NA	NA	negative
OTU271	OTU61	-0.193159023	undirected	NA	NA	negative
OTU271	OTU63	0.516669542	undirected	NA	NA	positive
OTU271	OTU64	0.235463335	undirected	NA	NA	positive
OTU271	OTU65	0.680908844	undirected	NA	NA	positive
OTU271	OTU66	-0.175336997	undirected	NA	NA	negative
OTU271	OTU71	0.274964883	undirected	NA	NA	positive
OTU271	OTU74	0.202891479	undirected	NA	NA	positive
OTU271	OTU80	-0.274472018	undirected	NA	NA	negative
OTU271	OTU81	-0.184195438	undirected	NA	NA	negative
OTU271	OTU85	0.234467746	undirected	NA	NA	positive
OTU271	OTU91	0.26360597	undirected	NA	NA	positive
OTU271	OTU94	-0.266816169	undirected	NA	NA	negative
OTU271	OTU98	-0.177998472	undirected	NA	NA	negative
OTU271	OTU101	0.400172503	undirected	NA	NA	positive
OTU271	OTU102	-0.191220418	undirected	NA	NA	negative
OTU271	OTU109	-0.1714565	undirected	NA	NA	negative
OTU271	OTU113	-0.186804341	undirected	NA	NA	negative
OTU271	OTU115	-0.182276547	undirected	NA	NA	negative
OTU271	OTU116	0.268209337	undirected	NA	NA	positive
OTU271	OTU118	-0.275263889	undirected	NA	NA	negative
OTU271	OTU122	0.336418673	undirected	NA	NA	positive
OTU271	OTU126	0.200959445	undirected	NA	NA	positive
OTU271	OTU130	0.179368639	undirected	NA	NA	positive
OTU271	OTU133	-0.2400207	undirected	NA	NA	negative
OTU271	OTU136	-0.242100594	undirected	NA	NA	negative
OTU271	OTU139	0.201817032	undirected	NA	NA	positive
OTU271	OTU142	0.390012897	undirected	NA	NA	positive
OTU271	OTU146	-0.18661048	undirected	NA	NA	negative
OTU271	OTU150	0.240382135	undirected	NA	NA	positive
OTU271	OTU153	-0.211567733	undirected	NA	NA	negative
OTU271	OTU154	-0.220013636	undirected	NA	NA	negative
OTU271	OTU155	-0.2147104	undirected	NA	NA	negative
OTU271	OTU156	0.483253243	undirected	NA	NA	positive
OTU271	OTU160	0.246615244	undirected	NA	NA	positive
OTU271	OTU163	-0.248806854	undirected	NA	NA	negative
OTU271	OTU164	0.287684342	undirected	NA	NA	positive
OTU271	OTU165	-0.16662313	undirected	NA	NA	negative
OTU271	OTU170	0.369476823	undirected	NA	NA	positive
OTU271	OTU174	0.33050757	undirected	NA	NA	positive
OTU271	OTU183	-0.199365846	undirected	NA	NA	negative
OTU271	OTU185	0.587750643	undirected	NA	NA	positive
OTU271	OTU195	-0.29201335	undirected	NA	NA	negative
OTU271	OTU196	-0.219060762	undirected	NA	NA	negative
OTU271	OTU198	-0.175596573	undirected	NA	NA	negative
OTU271	OTU199	0.508228394	undirected	NA	NA	positive
OTU271	OTU203	-0.162539049	undirected	NA	NA	negative
OTU271	OTU213	-0.235065757	undirected	NA	NA	negative
OTU271	OTU216	-0.22458743	undirected	NA	NA	negative
OTU271	OTU226	-0.191565424	undirected	NA	NA	negative
OTU271	OTU241	0.421293444	undirected	NA	NA	positive
OTU271	OTU243	-0.191785571	undirected	NA	NA	negative
OTU271	OTU245	0.32174113	undirected	NA	NA	positive
OTU271	OTU246	-0.189823965	undirected	NA	NA	negative
OTU271	OTU253	-0.160465594	undirected	NA	NA	negative
OTU271	OTU256	0.178369764	undirected	NA	NA	positive
OTU271	OTU260	-0.19438133	undirected	NA	NA	negative
OTU271	OTU270	0.184862449	undirected	NA	NA	positive
OTU271	OTU271	1	undirected	NA	NA	positive
OTU271	OTU343	0.452366988	undirected	NA	NA	positive
OTU271	OTU466	0.52193992	undirected	NA	NA	positive
OTU271	OTU532	0.543767302	undirected	NA	NA	positive
OTU271	OTU729	0.5240691	undirected	NA	NA	positive
OTU278	OTU1	0.656801137	undirected	NA	NA	positive
OTU278	OTU2	0.315422591	undirected	NA	NA	positive
OTU278	OTU4	0.40413843	undirected	NA	NA	positive
OTU278	OTU7	-0.188371654	undirected	NA	NA	negative
OTU278	OTU8	0.494296722	undirected	NA	NA	positive
OTU278	OTU9	0.391787213	undirected	NA	NA	positive
OTU278	OTU10	0.24393734	undirected	NA	NA	positive
OTU278	OTU12	-0.339471155	undirected	NA	NA	negative
OTU278	OTU15	-0.333908343	undirected	NA	NA	negative
OTU278	OTU16	-0.186423344	undirected	NA	NA	negative
OTU278	OTU19	-0.230505105	undirected	NA	NA	negative
OTU278	OTU20	-0.281855147	undirected	NA	NA	negative
OTU278	OTU21	-0.192469011	undirected	NA	NA	negative
OTU278	OTU22	-0.172662379	undirected	NA	NA	negative
OTU278	OTU25	0.376554375	undirected	NA	NA	positive
OTU278	OTU26	-0.230508391	undirected	NA	NA	negative
OTU278	OTU27	-0.173848542	undirected	NA	NA	negative
OTU278	OTU28	0.354414845	undirected	NA	NA	positive
OTU278	OTU34	-0.286790376	undirected	NA	NA	negative
OTU278	OTU35	0.245291078	undirected	NA	NA	positive
OTU278	OTU37	0.351414935	undirected	NA	NA	positive
OTU278	OTU38	0.319973385	undirected	NA	NA	positive
OTU278	OTU39	-0.299894034	undirected	NA	NA	negative
OTU278	OTU41	0.347849873	undirected	NA	NA	positive
OTU278	OTU42	0.24351019	undirected	NA	NA	positive
OTU278	OTU43	0.304444828	undirected	NA	NA	positive
OTU278	OTU45	-0.236928789	undirected	NA	NA	negative
OTU278	OTU50	0.244571494	undirected	NA	NA	positive
OTU278	OTU53	0.171387499	undirected	NA	NA	positive
OTU278	OTU54	-0.255161537	undirected	NA	NA	negative
OTU278	OTU55	0.440663069	undirected	NA	NA	positive
OTU278	OTU56	0.537011755	undirected	NA	NA	positive
OTU278	OTU57	-0.185302743	undirected	NA	NA	negative
OTU278	OTU59	0.316092889	undirected	NA	NA	positive
OTU278	OTU60	0.457496078	undirected	NA	NA	positive
OTU278	OTU61	0.475682824	undirected	NA	NA	positive
OTU278	OTU62	0.563882797	undirected	NA	NA	positive
OTU278	OTU64	-0.393236239	undirected	NA	NA	negative
OTU278	OTU65	-0.190234686	undirected	NA	NA	negative
OTU278	OTU66	0.210192464	undirected	NA	NA	positive
OTU278	OTU69	0.19957285	undirected	NA	NA	positive
OTU278	OTU71	-0.191105416	undirected	NA	NA	negative
OTU278	OTU72	-0.233505015	undirected	NA	NA	negative
OTU278	OTU77	-0.26728932	undirected	NA	NA	negative
OTU278	OTU78	-0.322641432	undirected	NA	NA	negative
OTU278	OTU81	0.365754044	undirected	NA	NA	positive
OTU278	OTU82	0.451847836	undirected	NA	NA	positive
OTU278	OTU85	-0.417426091	undirected	NA	NA	negative
OTU278	OTU86	0.326150636	undirected	NA	NA	positive
OTU278	OTU91	-0.172366659	undirected	NA	NA	negative
OTU278	OTU92	-0.291778178	undirected	NA	NA	negative
OTU278	OTU94	0.438878895	undirected	NA	NA	positive
OTU278	OTU96	0.376981526	undirected	NA	NA	positive
OTU278	OTU97	0.508901977	undirected	NA	NA	positive
OTU278	OTU101	-0.189784536	undirected	NA	NA	negative
OTU278	OTU103	0.245432366	undirected	NA	NA	positive
OTU278	OTU104	-0.226470178	undirected	NA	NA	negative
OTU278	OTU106	0.529809343	undirected	NA	NA	positive
OTU278	OTU107	0.416522503	undirected	NA	NA	positive
OTU278	OTU108	0.262725383	undirected	NA	NA	positive
OTU278	OTU109	-0.296463688	undirected	NA	NA	negative
OTU278	OTU110	0.399860355	undirected	NA	NA	positive
OTU278	OTU111	0.419246408	undirected	NA	NA	positive
OTU278	OTU113	0.365428752	undirected	NA	NA	positive
OTU278	OTU114	-0.201879461	undirected	NA	NA	negative
OTU278	OTU118	0.383332923	undirected	NA	NA	positive
OTU278	OTU120	-0.265597148	undirected	NA	NA	negative
OTU278	OTU123	-0.254652242	undirected	NA	NA	negative
OTU278	OTU125	-0.19323131	undirected	NA	NA	negative
OTU278	OTU127	-0.163314358	undirected	NA	NA	negative
OTU278	OTU128	0.309925495	undirected	NA	NA	positive
OTU278	OTU129	0.622550252	undirected	NA	NA	positive
OTU278	OTU131	0.204915515	undirected	NA	NA	positive
OTU278	OTU132	-0.306790869	undirected	NA	NA	negative
OTU278	OTU133	0.485080132	undirected	NA	NA	positive
OTU278	OTU134	0.394599834	undirected	NA	NA	positive
OTU278	OTU135	-0.218124496	undirected	NA	NA	negative
OTU278	OTU136	-0.269523645	undirected	NA	NA	negative
OTU278	OTU137	0.338942146	undirected	NA	NA	positive
OTU278	OTU139	-0.252917355	undirected	NA	NA	negative
OTU278	OTU141	0.187297206	undirected	NA	NA	positive
OTU278	OTU142	-0.259755046	undirected	NA	NA	negative
OTU278	OTU145	-0.270049369	undirected	NA	NA	negative
OTU278	OTU146	0.34328265	undirected	NA	NA	positive
OTU278	OTU148	0.354565991	undirected	NA	NA	positive
OTU278	OTU152	-0.280100545	undirected	NA	NA	negative
OTU278	OTU153	0.345080251	undirected	NA	NA	positive
OTU278	OTU154	0.365836188	undirected	NA	NA	positive
OTU278	OTU155	0.361817689	undirected	NA	NA	positive
OTU278	OTU156	-0.263149248	undirected	NA	NA	negative
OTU278	OTU163	0.267808472	undirected	NA	NA	positive
OTU278	OTU165	0.169310892	undirected	NA	NA	positive
OTU278	OTU169	-0.404647724	undirected	NA	NA	negative
OTU278	OTU179	-0.236051488	undirected	NA	NA	negative
OTU278	OTU183	0.344294668	undirected	NA	NA	positive
OTU278	OTU186	-0.185348744	undirected	NA	NA	negative
OTU278	OTU194	-0.229131653	undirected	NA	NA	negative
OTU278	OTU196	0.292077183	undirected	NA	NA	positive
OTU278	OTU198	0.183298422	undirected	NA	NA	positive
OTU278	OTU203	0.309804176	undirected	NA	NA	positive
OTU278	OTU208	-0.192363866	undirected	NA	NA	negative
OTU278	OTU216	-0.206893549	undirected	NA	NA	negative
OTU278	OTU218	-0.329173817	undirected	NA	NA	negative
OTU278	OTU226	0.312044818	undirected	NA	NA	positive
OTU278	OTU232	-0.250430025	undirected	NA	NA	negative
OTU278	OTU245	-0.186646623	undirected	NA	NA	negative
OTU278	OTU246	0.364958887	undirected	NA	NA	positive
OTU278	OTU253	-0.282495872	undirected	NA	NA	negative
OTU278	OTU260	0.163659364	undirected	NA	NA	positive
OTU278	OTU267	0.171732505	undirected	NA	NA	positive
OTU278	OTU272	0.359327074	undirected	NA	NA	positive
OTU278	OTU278	1	undirected	NA	NA	positive
OTU278	OTU355	0.450467812	undirected	NA	NA	positive
OTU283	OTU241	-0.174032546	undirected	NA	NA	negative
OTU283	OTU271	-0.243562762	undirected	NA	NA	negative
OTU283	OTU306	0.412609149	undirected	NA	NA	positive
OTU285	OTU278	0.35315968	undirected	NA	NA	positive
OTU291	OTU241	-0.247371175	undirected	NA	NA	negative
OTU291	OTU271	-0.308680441	undirected	NA	NA	negative
OTU291	OTU646	-0.447395983	undirected	NA	NA	negative
OTU306	OTU3	-0.24114772	undirected	NA	NA	negative
OTU306	OTU4	-0.18891052	undirected	NA	NA	negative
OTU306	OTU6	-0.237474227	undirected	NA	NA	negative
OTU306	OTU9	-0.220378357	undirected	NA	NA	negative
OTU306	OTU10	0.168913313	undirected	NA	NA	positive
OTU306	OTU15	0.247347971	undirected	NA	NA	positive
OTU306	OTU16	-0.243255743	undirected	NA	NA	negative
OTU306	OTU17	0.160731741	undirected	NA	NA	positive
OTU306	OTU19	-0.213208803	undirected	NA	NA	negative
OTU306	OTU21	0.224873292	undirected	NA	NA	positive
OTU306	OTU22	-0.176197869	undirected	NA	NA	negative
OTU306	OTU25	0.306764583	undirected	NA	NA	positive
OTU306	OTU26	-0.24259346	undirected	NA	NA	negative
OTU306	OTU27	-0.233574016	undirected	NA	NA	negative
OTU306	OTU28	-0.294866803	undirected	NA	NA	negative
OTU306	OTU30	-0.222652111	undirected	NA	NA	negative
OTU306	OTU31	0.177170458	undirected	NA	NA	positive
OTU306	OTU34	-0.178997347	undirected	NA	NA	negative
OTU306	OTU35	-0.185161455	undirected	NA	NA	negative
OTU306	OTU36	0.629453658	undirected	NA	NA	positive
OTU306	OTU37	-0.222895258	undirected	NA	NA	negative
OTU306	OTU39	-0.396321578	undirected	NA	NA	negative
OTU306	OTU43	-0.269172068	undirected	NA	NA	negative
OTU306	OTU45	0.283455318	undirected	NA	NA	positive
OTU306	OTU47	-0.2032562	undirected	NA	NA	negative
OTU306	OTU48	-0.199687852	undirected	NA	NA	negative
OTU306	OTU49	-0.261591792	undirected	NA	NA	negative
OTU306	OTU51	-0.163909083	undirected	NA	NA	negative
OTU306	OTU52	0.392697372	undirected	NA	NA	positive
OTU306	OTU53	-0.301021054	undirected	NA	NA	negative
OTU306	OTU54	-0.295192094	undirected	NA	NA	negative
OTU306	OTU55	-0.235975915	undirected	NA	NA	negative
OTU306	OTU57	0.340335313	undirected	NA	NA	positive
OTU306	OTU58	-0.37165529	undirected	NA	NA	negative
OTU306	OTU59	0.174906561	undirected	NA	NA	positive
OTU306	OTU60	-0.214095961	undirected	NA	NA	negative
OTU306	OTU63	-0.308170893	undirected	NA	NA	negative
OTU306	OTU65	-0.164339519	undirected	NA	NA	negative
OTU306	OTU67	-0.263842546	undirected	NA	NA	negative
OTU306	OTU68	0.347679013	undirected	NA	NA	positive
OTU306	OTU69	-0.343759087	undirected	NA	NA	negative
OTU306	OTU70	0.369240247	undirected	NA	NA	positive
OTU306	OTU73	0.360490237	undirected	NA	NA	positive
OTU306	OTU74	0.258164732	undirected	NA	NA	positive
OTU306	OTU76	-0.250568028	undirected	NA	NA	negative
OTU306	OTU77	-0.192810731	undirected	NA	NA	negative
OTU306	OTU78	0.30971192	undirected	NA	NA	positive
OTU306	OTU80	0.29168289	undirected	NA	NA	positive
OTU306	OTU81	-0.20717284	undirected	NA	NA	negative
OTU306	OTU88	0.159637579	undirected	NA	NA	positive
OTU306	OTU100	-0.163488504	undirected	NA	NA	negative
OTU306	OTU101	-0.225326729	undirected	NA	NA	negative
OTU306	OTU102	-0.209555024	undirected	NA	NA	negative
OTU306	OTU103	-0.385310957	undirected	NA	NA	negative
OTU306	OTU104	-0.221104512	undirected	NA	NA	negative
OTU306	OTU105	0.430053665	undirected	NA	NA	positive
OTU306	OTU110	-0.198550975	undirected	NA	NA	negative
OTU306	OTU111	-0.247114682	undirected	NA	NA	negative
OTU306	OTU113	-0.207189269	undirected	NA	NA	negative
OTU306	OTU114	-0.295077092	undirected	NA	NA	negative
OTU306	OTU115	0.206469685	undirected	NA	NA	positive
OTU306	OTU118	-0.159591579	undirected	NA	NA	negative
OTU306	OTU121	-0.211339198	undirected	NA	NA	negative
OTU306	OTU122	0.203900211	undirected	NA	NA	positive
OTU306	OTU123	-0.221419946	undirected	NA	NA	negative
OTU306	OTU127	-0.217201015	undirected	NA	NA	negative
OTU306	OTU128	-0.186883199	undirected	NA	NA	negative
OTU306	OTU130	-0.398647905	undirected	NA	NA	negative
OTU306	OTU131	0.218659898	undirected	NA	NA	positive
OTU306	OTU138	0.265492003	undirected	NA	NA	positive
OTU306	OTU140	0.186186615	undirected	NA	NA	positive
OTU306	OTU143	0.338564282	undirected	NA	NA	positive
OTU306	OTU149	-0.218298463	undirected	NA	NA	negative
OTU306	OTU150	0.188131792	undirected	NA	NA	positive
OTU306	OTU151	0.273453428	undirected	NA	NA	positive
OTU306	OTU153	-0.182741634	undirected	NA	NA	negative
OTU306	OTU156	-0.255562401	undirected	NA	NA	negative
OTU306	OTU160	0.223923704	undirected	NA	NA	positive
OTU306	OTU165	0.670272801	undirected	NA	NA	positive
OTU306	OTU167	-0.336280671	undirected	NA	NA	negative
OTU306	OTU183	-0.196724086	undirected	NA	NA	negative
OTU306	OTU194	-0.188253366	undirected	NA	NA	negative
OTU306	OTU199	-0.402814264	undirected	NA	NA	negative
OTU306	OTU213	0.610642615	undirected	NA	NA	positive
OTU306	OTU214	-0.193260882	undirected	NA	NA	negative
OTU306	OTU226	-0.218840615	undirected	NA	NA	negative
OTU306	OTU235	0.169550753	undirected	NA	NA	positive
OTU306	OTU241	-0.269793079	undirected	NA	NA	negative
OTU306	OTU260	-0.167083138	undirected	NA	NA	negative
OTU306	OTU261	0.194233471	undirected	NA	NA	positive
OTU306	OTU265	0.163731651	undirected	NA	NA	positive
OTU306	OTU271	-0.280277976	undirected	NA	NA	negative
OTU306	OTU283	0.412609149	undirected	NA	NA	positive
OTU306	OTU291	-0.162297545	undirected	NA	NA	negative
OTU306	OTU306	1	undirected	NA	NA	positive
OTU306	OTU645	0.54765437	undirected	NA	NA	positive
OTU306	OTU748	0.413617881	undirected	NA	NA	positive
OTU308	OTU278	-0.383930933	undirected	NA	NA	negative
OTU317	OTU278	-0.358341342	undirected	NA	NA	negative
OTU324	OTU721	0.441957663	undirected	NA	NA	positive
OTU324	OTU861	0.564884957	undirected	NA	NA	positive
OTU328	OTU278	0.179217493	undirected	NA	NA	positive
OTU329	OTU241	-0.179296352	undirected	NA	NA	negative
OTU329	OTU271	-0.333911629	undirected	NA	NA	negative
OTU329	OTU278	0.280471837	undirected	NA	NA	positive
OTU334	OTU189	0.190113113	undirected	NA	NA	positive
OTU334	OTU572	0.493274847	undirected	NA	NA	positive
OTU341	OTU306	0.218820901	undirected	NA	NA	positive
OTU343	OTU241	0.411022121	undirected	NA	NA	positive
OTU343	OTU271	0.452366988	undirected	NA	NA	positive
OTU343	OTU306	-0.308197179	undirected	NA	NA	negative
OTU343	OTU466	0.531918809	undirected	NA	NA	positive
OTU346	OTU306	0.373193031	undirected	NA	NA	positive
OTU346	OTU714	0.485727429	undirected	NA	NA	positive
OTU346	OTU723	0.439792339	undirected	NA	NA	positive
OTU347	OTU271	-0.187179072	undirected	NA	NA	negative
OTU347	OTU278	0.23585125	undirected	NA	NA	positive
OTU355	OTU241	-0.234484175	undirected	NA	NA	negative
OTU355	OTU271	-0.238029523	undirected	NA	NA	negative
OTU355	OTU278	0.450467812	undirected	NA	NA	positive
OTU400	OTU241	0.368540378	undirected	NA	NA	positive
OTU400	OTU271	0.370347553	undirected	NA	NA	positive
OTU400	OTU306	-0.362300697	undirected	NA	NA	negative
OTU400	OTU466	0.481971792	undirected	NA	NA	positive
OTU412	OTU7	0.183390424	undirected	NA	NA	positive
OTU412	OTU10	-0.200650583	undirected	NA	NA	negative
OTU412	OTU26	0.16555854	undirected	NA	NA	positive
OTU412	OTU31	0.351585796	undirected	NA	NA	positive
OTU412	OTU32	0.170122477	undirected	NA	NA	positive
OTU412	OTU41	-0.218794615	undirected	NA	NA	negative
OTU412	OTU47	0.440538209	undirected	NA	NA	positive
OTU412	OTU50	-0.208306431	undirected	NA	NA	negative
OTU412	OTU63	0.244344776	undirected	NA	NA	positive
OTU412	OTU91	0.267125032	undirected	NA	NA	positive
OTU412	OTU143	-0.222274247	undirected	NA	NA	negative
OTU412	OTU147	-0.164888243	undirected	NA	NA	negative
OTU412	OTU148	-0.169356892	undirected	NA	NA	negative
OTU412	OTU156	0.190011254	undirected	NA	NA	positive
OTU412	OTU160	0.183511997	undirected	NA	NA	positive
OTU412	OTU189	0.282775163	undirected	NA	NA	positive
OTU412	OTU235	-0.168630737	undirected	NA	NA	negative
OTU412	OTU256	-0.188315796	undirected	NA	NA	negative
OTU412	OTU270	-0.260537059	undirected	NA	NA	negative
OTU412	OTU285	-0.194299186	undirected	NA	NA	negative
OTU412	OTU306	-0.159591579	undirected	NA	NA	negative
OTU412	OTU412	1	undirected	NA	NA	positive
OTU416	OTU241	0.337263116	undirected	NA	NA	positive
OTU416	OTU271	0.372437303	undirected	NA	NA	positive
OTU416	OTU306	-0.33412849	undirected	NA	NA	negative
OTU428	OTU2	0.188575371	undirected	NA	NA	positive
OTU428	OTU3	0.254501097	undirected	NA	NA	positive
OTU428	OTU4	0.318412644	undirected	NA	NA	positive
OTU428	OTU5	-0.340647461	undirected	NA	NA	negative
OTU428	OTU7	-0.290723445	undirected	NA	NA	negative
OTU428	OTU8	0.27818494	undirected	NA	NA	positive
OTU428	OTU10	-0.261785653	undirected	NA	NA	negative
OTU428	OTU11	-0.344649531	undirected	NA	NA	negative
OTU428	OTU12	-0.187629069	undirected	NA	NA	negative
OTU428	OTU13	0.227639912	undirected	NA	NA	positive
OTU428	OTU14	-0.307756886	undirected	NA	NA	negative
OTU428	OTU17	-0.252651207	undirected	NA	NA	negative
OTU428	OTU18	-0.236948504	undirected	NA	NA	negative
OTU428	OTU20	-0.3183765	undirected	NA	NA	negative
OTU428	OTU22	-0.214969976	undirected	NA	NA	negative
OTU428	OTU23	0.173040242	undirected	NA	NA	positive
OTU428	OTU28	0.201268308	undirected	NA	NA	positive
OTU428	OTU29	-0.233012149	undirected	NA	NA	negative
OTU428	OTU31	-0.212298644	undirected	NA	NA	negative
OTU428	OTU32	-0.205566097	undirected	NA	NA	negative
OTU428	OTU33	-0.295353097	undirected	NA	NA	negative
OTU428	OTU36	-0.183025703	undirected	NA	NA	negative
OTU428	OTU37	0.207248413	undirected	NA	NA	positive
OTU428	OTU38	0.217128728	undirected	NA	NA	positive
OTU428	OTU40	-0.335975094	undirected	NA	NA	negative
OTU428	OTU43	0.323837453	undirected	NA	NA	positive
OTU428	OTU46	-0.183166991	undirected	NA	NA	negative
OTU428	OTU53	0.169005315	undirected	NA	NA	positive
OTU428	OTU55	0.202536616	undirected	NA	NA	positive
OTU428	OTU56	0.182085972	undirected	NA	NA	positive
OTU428	OTU60	0.320485966	undirected	NA	NA	positive
OTU428	OTU61	0.159253144	undirected	NA	NA	positive
OTU428	OTU64	-0.34864503	undirected	NA	NA	negative
OTU428	OTU68	-0.303357237	undirected	NA	NA	negative
OTU428	OTU69	0.186426477	undirected	NA	NA	positive
OTU428	OTU72	-0.33361591	undirected	NA	NA	negative
OTU428	OTU74	-0.278911095	undirected	NA	NA	negative
OTU428	OTU79	-0.196917946	undirected	NA	NA	negative
OTU428	OTU81	0.317469627	undirected	NA	NA	positive
OTU428	OTU82	-0.204271503	undirected	NA	NA	negative
OTU428	OTU87	-0.197634244	undirected	NA	NA	negative
OTU428	OTU89	0.19982914	undirected	NA	NA	positive
OTU428	OTU90	-0.238686677	undirected	NA	NA	negative
OTU428	OTU93	0.176858309	undirected	NA	NA	positive
OTU428	OTU95	-0.166994422	undirected	NA	NA	negative
OTU428	OTU96	0.262570952	undirected	NA	NA	positive
OTU428	OTU98	-0.161576185	undirected	NA	NA	negative
OTU428	OTU103	0.248563707	undirected	NA	NA	positive
OTU428	OTU107	0.178146332	undirected	NA	NA	positive
OTU428	OTU109	-0.205092946	undirected	NA	NA	negative
OTU428	OTU110	0.20293748	undirected	NA	NA	positive
OTU428	OTU111	0.224025563	undirected	NA	NA	positive
OTU428	OTU113	0.302312362	undirected	NA	NA	positive
OTU428	OTU117	-0.167470859	undirected	NA	NA	negative
OTU428	OTU119	0.396699442	undirected	NA	NA	positive
OTU428	OTU128	0.203486204	undirected	NA	NA	positive
OTU428	OTU132	-0.268646344	undirected	NA	NA	negative
OTU428	OTU133	0.190858983	undirected	NA	NA	positive
OTU428	OTU137	0.170273623	undirected	NA	NA	positive
OTU428	OTU139	-0.260546917	undirected	NA	NA	negative
OTU428	OTU142	-0.199901427	undirected	NA	NA	negative
OTU428	OTU143	-0.20123545	undirected	NA	NA	negative
OTU428	OTU144	0.365852617	undirected	NA	NA	positive
OTU428	OTU145	-0.339106434	undirected	NA	NA	negative
OTU428	OTU146	0.315908886	undirected	NA	NA	positive
OTU428	OTU147	-0.224692575	undirected	NA	NA	negative
OTU428	OTU152	-0.170549627	undirected	NA	NA	negative
OTU428	OTU157	-0.275786326	undirected	NA	NA	negative
OTU428	OTU163	0.393249382	undirected	NA	NA	positive
OTU428	OTU169	-0.224396856	undirected	NA	NA	negative
OTU428	OTU179	-0.308653901	undirected	NA	NA	negative
OTU428	OTU183	0.209177161	undirected	NA	NA	positive
OTU428	OTU188	0.305276128	undirected	NA	NA	positive
OTU428	OTU196	0.392046789	undirected	NA	NA	positive
OTU428	OTU198	0.414744901	undirected	NA	NA	positive
OTU428	OTU203	0.367313444	undirected	NA	NA	positive
OTU428	OTU214	0.465099354	undirected	NA	NA	positive
OTU428	OTU216	0.263911547	undirected	NA	NA	positive
OTU428	OTU218	-0.264775923	undirected	NA	NA	negative
OTU428	OTU226	0.407404487	undirected	NA	NA	positive
OTU428	OTU231	0.301635493	undirected	NA	NA	positive
OTU428	OTU232	-0.22252068	undirected	NA	NA	negative
OTU428	OTU235	-0.181685108	undirected	NA	NA	negative
OTU428	OTU243	0.256633563	undirected	NA	NA	positive
OTU428	OTU249	0.265454435	undirected	NA	NA	positive
OTU428	OTU256	0.161914619	undirected	NA	NA	positive
OTU428	OTU260	0.426833255	undirected	NA	NA	positive
OTU428	OTU265	-0.257119857	undirected	NA	NA	negative
OTU428	OTU278	0.201284737	undirected	NA	NA	positive
OTU428	OTU291	0.264969783	undirected	NA	NA	positive
OTU428	OTU292	-0.291068451	undirected	NA	NA	negative
OTU428	OTU328	0.23152698	undirected	NA	NA	positive
OTU428	OTU329	0.307569597	undirected	NA	NA	positive
OTU428	OTU334	-0.178419051	undirected	NA	NA	negative
OTU428	OTU347	0.208906256	undirected	NA	NA	positive
OTU428	OTU355	0.255276539	undirected	NA	NA	positive
OTU428	OTU428	1	undirected	NA	NA	positive
OTU434	OTU241	-0.179851647	undirected	NA	NA	negative
OTU434	OTU278	0.265899439	undirected	NA	NA	positive
OTU439	OTU278	-0.354161841	undirected	NA	NA	negative
OTU439	OTU428	-0.207419273	undirected	NA	NA	negative
OTU439	OTU529	0.480509623	undirected	NA	NA	positive
OTU466	OTU2	-0.214969976	undirected	NA	NA	negative
OTU466	OTU4	-0.269779935	undirected	NA	NA	negative
OTU466	OTU6	-0.248619565	undirected	NA	NA	negative
OTU466	OTU7	0.416752507	undirected	NA	NA	positive
OTU466	OTU16	-0.166109043	undirected	NA	NA	negative
OTU466	OTU17	0.19597493	undirected	NA	NA	positive
OTU466	OTU18	0.241315294	undirected	NA	NA	positive
OTU466	OTU19	-0.2579873	undirected	NA	NA	negative
OTU466	OTU20	0.325940347	undirected	NA	NA	positive
OTU466	OTU22	0.38651355	undirected	NA	NA	positive
OTU466	OTU23	-0.162062479	undirected	NA	NA	negative
OTU466	OTU24	-0.27346	undirected	NA	NA	negative
OTU466	OTU25	-0.387206848	undirected	NA	NA	negative
[truncated: 2,836 more rows]
