# Supplementary material for: Medicago truncatula genotype drives the plant nutritional strategy and its associated rhizosphere bacterial communities
Source: New Phytol. 2024 Nov 28;245(2):767–84. doi: 10.1111/nph.20272 (PMC11655437; doi:10.1111/nph.20272)
Supplement: Supplementary file 2 — Notes S1 Zip file containing datasets and R scripts used to produce the analyses and figures. [file NPH-245-767-s003.zip › Notes_S1/Microbio_R_analyses/09_Figure5/00_Data/201117_Pvalue_SpearmanCor_amongOTU_underDiagoNonCorrected_upperDigoCorrectedForMutlipTesting.txt]

	OTU1	OTU2	OTU3	OTU4	OTU5	OTU6	OTU7	OTU8	OTU9	OTU10	OTU11	OTU12	OTU13	OTU14	OTU15	OTU16	OTU17	OTU18	OTU19	OTU20	OTU21	OTU22	OTU23	OTU24	OTU25	OTU26	OTU27	OTU28	OTU29	OTU30	OTU31	OTU32	OTU33	OTU34	OTU35	OTU36	OTU37	OTU38	OTU39	OTU40	OTU41	OTU42	OTU43	OTU44	OTU45	OTU46	OTU47	OTU48	OTU49
OTU1	0	1	1	1	1	1	1	0.001749814	3.11E-05	1	1	1	1	1	1	1	1	1	0.015754416	0.324046349	1	1	1	1	1	1	1	0.004222156	1	1	1	1	1	0.119666879	1	1	1	1	0.020470351	1	0.000147547	1	1	1	1	1	1	1	1
OTU2	3.02E-06	0	1	3.39E-07	1	1	0.029378113	1	1	1	1	1	1	1.59E-08	1	1	0.063549591	1	1	0.04338191	1	1	1	1	0.778425308	1	1	1	1	0.812701278	1	1	0.003552742	1	1	1	0.100941284	0.950435864	1	1	1	0.021167602	1.41E-06	1	1	0.001412705	1	0.10865992	1
OTU3	0.470702644	0.086968608	0	1	1	1	1	1	1	1	1	1	1	1	1	1	1	1	1	1	1	1	1	1	1	1	1	0.310582582	1	1	1	1	1	1	1	1	1	1	1	1	1	1	1	1	1	1	1	1	1
OTU4	7.44E-05	8.15E-13	0.002208833	0	0.042852183	0.000974486	3.54E-09	1.03E-06	1	1	1	1	1	0.002500542	1	1	5.39E-12	2.21E-09	1	6.70E-07	1	0.005123693	1	0.000102765	1	1	1	1	1	1	1	0.000980276	0.000232922	1	1	1	1.93E-36	2.84E-20	1	1	1	3.67E-16	5.17E-42	1	0.000615038	1	1	1	1
OTU5	0.383974959	0.005691631	0.547435565	1.03E-07	0	1	1	1	1	0.008260837	9.87E-40	1	1	1.58E-08	1	1	1	1	1	1	1	1	1	1	1	1	1	1	1	1	1	1	1	1	1	1	1	1	1	1.60E-11	1	1	3.52E-06	1	1	7.52E-07	1	0.002849921	1
OTU6	0.003817785	0.112532726	0.96775587	2.34E-09	0.992239436	0	1	1	1	1	1	1	1	1	1	3.07E-13	3.01E-06	7.43E-06	6.94E-37	1	1	1	1	4.59E-26	1	1	1.45E-29	1	1	1.62E-07	1	0.001568234	0.367430043	3.28E-09	1	1	1.83E-07	1.16E-05	4.55E-22	1	1	4.44E-16	0.014217833	0.05216115	1	1	1	1	0.816719153
OTU7	0.076530536	7.06E-08	0.00043986	8.49E-15	0.10855378	7.96E-05	0	1	1	1	1	1	1	0.121468132	1	1	0.001467809	1.09E-09	1	1.22E-12	1	4.60E-16	1	0.000793275	1	0.501653045	1	1	0.001144353	0.121587148	1.45E-09	8.99E-21	3.21E-10	1	1	1	3.66E-06	0.083965723	1	1	1	6.29E-08	1.10E-07	1	1	1	1	1	0.138517137
OTU8	4.20E-09	1.39E-05	0.000596552	2.48E-12	0.008440632	0.782580299	0.001787878	0	0.006448555	1	1	1	1	1	1	1	1	1	1	0.022417912	1	0.077917061	0.013083387	1	1	1	1	1	1	1	1	1	1	0.397460495	0.053501848	1	1.06E-07	4.44E-05	1	1	0.000451647	1	0.644281702	0.000822177	1	1	1	1	1
OTU9	7.46E-11	0.000169092	1.31E-05	0.001264261	0.02194315	0.163445267	0.000683724	1.55E-08	0	1	1	1	1	1	0.002499111	1	1	1	1	0.00052092	1	0.001356815	1	1	0.095670885	1	1	1.11E-16	1	1	1	1	1	1	1.27E-09	1	1	1	1	1	0.015847115	1	1	1	1	1	1	1	1
OTU10	0.000461639	0.00017021	0.388134935	0.000345033	1.98E-08	0.000117574	0.00053437	0.000501339	0.017057218	0	1	1	1	2.36E-25	1	0.082123869	0.026483623	0.487458621	0.008513057	1	1	1	1	2.02E-05	1	1	1	1	1	1.61E-18	1	1	1.95E-23	1	1	0.0095096	1	1	1	7.42E-08	1	1	0.000994013	1	1	5.64E-11	1	3.31E-07	0.012351532
OTU11	0.86353854	0.494796602	0.61705894	6.54E-05	2.37E-45	0.483161902	0.800753908	0.002632347	0.008804295	2.82E-05	0	1	1	0.009099212	1	1	1	1	1	1	1	1	1	1	1	1	1	1	1	1	1	1	1	1	1	1	1	1	1	3.22E-08	1	1	0.225504047	1	1	0.626123411	1	1	1
OTU12	7.64E-05	0.000557317	0.474276608	0.000120363	4.88E-05	0.773273439	0.15262016	0.08711248	0.102503879	0.008416729	0.004039612	0	1	0.49752519	1	1	1	1	1	1	1	1	1	1	1	1	1	1	1	1	1	1	1	1	1	1	1	1	1	1	1	1	0.063870402	1	1	0.028371275	1	1	1
OTU13	0.610942081	0.461252658	0.153218771	0.638832837	0.238167342	0.530199513	0.007513143	0.004944912	0.000587185	0.912451505	0.158276124	0.033069213	0	1	1	1	1	1	1	1	1	1	1	1	1	1	1	1	1	1	1	1	1	1	1	1	1	1	1	1	1	1	1	1	1	1	1	1	1
OTU14	0.215792801	3.81E-14	0.237099516	6.01E-09	3.80E-14	9.32E-05	2.92E-07	0.512301049	0.101841725	5.66E-31	2.19E-08	1.20E-06	0.333884225	0	1	1	0.000182801	0.00410177	0.158068496	1	1	1	1	3.17E-08	1	1	1	1	0.623852761	1.16E-14	1	1	1.23E-17	1	0.069253863	1	1	1	1	1.40E-11	1	0.281963546	2.82E-10	1	1	1.11E-30	1	3.09E-18	0.875186708
OTU15	7.63E-06	1.81E-05	0.012669024	8.20E-05	0.22048382	0.128472067	0.031412761	2.76E-05	6.00E-09	0.703650032	0.090513379	0.272218237	0.070747625	0.524691489	0	1	1	1	1	1	1	1	1	1	1	0.111803813	1	1	1	1	1	1	1	1	1	1	1	1	1	1	1	1	1	1	1	1	1	1	1
OTU16	0.001508837	0.172683176	0.194747983	4.53E-05	0.124014872	7.38E-19	1.35E-05	0.000138391	0.032675972	1.97E-07	0.00047802	0.723982268	0.382933276	5.81E-05	0.204304655	0	0.786934897	0.219350546	2.42E-24	1	1	1	1	4.76E-17	1	1	3.66E-13	1	1	1.01E-13	1	1	0.000722076	8.45E-20	1	1	1	0.773700759	4.80E-10	1	0.533412608	0.917151462	1	1	1	1	1	1	1
OTU17	0.066803324	1.53E-07	0.004316242	1.29E-17	0.001696219	7.24E-12	3.53E-09	0.00153143	0.175157879	6.36E-08	0.026714815	0.027683808	0.093697563	4.39E-10	0.015958774	1.89E-06	0	3.27E-32	9.55E-05	0.190390037	1	1	1	4.62E-09	1	1	0.005427567	1	1	0.000482448	1	1	1.07E-08	1	1	1	2.23E-08	7.55E-07	1	1	1	1.47E-08	1.30E-10	1	1	1	1	1	1
OTU18	0.104195935	2.64E-06	0.003526013	5.30E-15	0.0839983	1.78E-11	2.62E-15	0.002692681	0.015285107	1.17E-06	0.367671721	0.274391591	0.124953202	9.85E-09	0.138319152	5.27E-07	7.85E-38	0	0.00010023	0.00019845	1	2.59E-05	1	5.59E-10	1	1	0.006096574	1	1	0.001938641	1	1.96E-06	1.34E-11	1	1	1	1.38E-06	0.001539269	1	1	1	4.28E-07	1.12E-07	1	1	1	1	1	0.000679374
OTU19	3.78E-08	0.169917436	0.813160082	7.62E-05	0.739646715	1.67E-42	2.14E-05	0.00524558	0.000867341	2.04E-08	0.033759843	0.719845498	0.435545567	3.80E-07	0.577108769	5.81E-30	2.29E-10	2.41E-10	0	1	1	1	1	1.58E-46	1	1	5.53E-28	1	1	1.11E-16	1	0.114106505	0.000816803	1.76E-25	0.746030967	1	1	0.071369105	2.64E-26	1	1	1.63E-08	1	1	1	1	1	1	0.003590068
OTU20	7.78E-07	1.04E-07	0.00535562	1.61E-12	0.000508295	0.844404452	2.92E-18	5.38E-08	1.25E-09	0.080446557	0.051903475	3.57E-05	0.087469189	0.001291216	0.008260264	0.434423564	4.57E-07	4.77E-10	0.643962871	0	1	5.85E-19	1	1	0.015821782	1	1	7.23E-05	0.001092922	1	1	0.010100965	0.142759064	1	1	1	0.012209298	1	1	1	1	0.163788187	6.77E-07	1	1	1	1	1	1
OTU21	0.245537587	0.658544835	0.651820732	3.75E-06	0.000716296	0.000843032	0.163519309	4.37E-05	0.385862498	0.968078301	0.000121587	2.06E-05	0.11177409	0.266223032	0.435951668	0.635725172	0.00010968	0.013498465	0.269703323	0.217399143	0	1	1	1	1	1	1	1	1	1	1	1	1	1	1	1	0.048010316	1	1	1	1	1	1	1	1	1	1	1	1
OTU22	0.001867054	7.60E-06	0.01429875	1.23E-08	0.814321671	0.129554875	1.10E-21	1.87E-07	3.26E-09	0.781026975	0.161528956	0.453324163	0.000109308	0.225465014	0.004389456	0.324837643	3.20E-05	6.23E-11	0.332889255	1.41E-24	0.533417025	0	1	1	0.009183906	0.293205831	1	1	1	1	0.001161667	2.66E-09	0.16625939	1	1	1	0.281034442	1	1	1	1	0.039223085	0.3401263	1	1	1	1	1	1
OTU23	0.175079959	0.832676338	0.011396931	0.002061896	0.840417352	0.000698416	0.848458884	3.14E-08	0.378565792	0.017848219	0.093392814	0.462807974	0.622686894	0.683688704	0.622858649	0.558644973	0.012677956	0.266538152	0.029347017	0.274677489	0.001387086	0.463425964	0	1	1	1	1	1	1	1	1	1	1	1	1	1	1	3.41E-08	1	1	1	1	1	7.83E-21	1	1	1	1	1
OTU24	0.000125884	0.000784789	0.380459207	2.47E-10	0.048897008	1.10E-31	1.91E-09	0.50888916	0.043785424	4.85E-11	0.966079313	0.052217361	0.38911769	7.62E-14	0.428130882	1.14E-22	1.11E-14	1.34E-15	3.80E-52	0.111028634	0.0566669	0.024762269	0.008582146	0	1	1	1.43E-19	1	1	3.92E-19	1	0.006086457	7.40E-09	8.42E-18	1	1	0.000106991	1.67E-06	1.36E-14	1	1	4.32E-16	3.80E-05	1	1	0.001333576	1	1	3.38E-06
OTU25	1.02E-05	1.87E-06	0.285085732	0.021441993	0.035138326	0.527521316	0.000201124	1.52E-05	2.30E-07	9.08E-05	0.018764944	0.01152915	0.529774789	0.681668654	0.057181821	0.126033054	0.744877038	0.055611676	0.235471913	3.80E-08	0.463055115	2.21E-08	0.658632723	0.561550224	0	1	1	1	1	1	1	1	1	1	1	0.024853061	1	1	1	1	1	1	1	1	1	1	1	1	1
OTU26	0.001991381	0.001586049	0.884188947	0.153030781	0.027296718	0.922337494	1.20E-06	0.381849892	0.001343128	0.145879244	0.001712762	0.492928211	0.003889089	0.763289049	2.69E-07	0.219732337	0.716608248	0.890419126	0.884380541	0.00169794	0.004089484	7.04E-07	0.133204379	0.650770778	1.79E-05	0	1	1	1	1	1	1	1	1	1	1	1	1	1	1	1	1	1	1	1	1	1	1	1
OTU27	0.000303005	0.30574359	0.454057332	5.04E-06	0.104292035	3.48E-35	5.37E-05	0.809740477	0.252963331	0.001210261	0.019926544	0.149134539	0.56828771	0.002095612	0.163939351	8.79E-19	1.30E-08	1.46E-08	1.33E-33	0.824762379	0.12740645	0.062424388	0.001917286	3.43E-25	0.445593361	0.674231928	0	1	1	5.94E-05	1	0.076720098	1	2.90E-12	1	1	0.012354858	0.066895515	2.27E-22	1	1	1.87E-10	1	0.022804222	1	1	1	1	1
OTU28	1.01E-08	0.02525615	7.46E-07	0.000354423	0.840638752	0.030590586	0.001776308	0.065168704	2.68E-22	0.507875689	0.144986501	0.00185182	0.553196091	0.814133277	7.61E-06	0.372244836	0.105054556	0.019325297	0.011177747	1.74E-10	0.323900332	0.000130506	0.005531694	0.16844897	0.004384812	0.018804797	0.048585667	0	1	1	1	1	1	1	2.28E-05	1	1	1	1	1	1	1	1	1	1	1	1	1	0.002639407
OTU29	0.92760641	0.005308603	0.263189964	0.000118813	0.000349325	0.196565384	2.75E-09	0.089223924	0.655120853	2.11E-05	0.000227924	0.049582057	0.533843211	1.50E-06	0.396965703	0.552531674	8.63E-05	0.000212442	0.061207606	2.63E-09	0.683837326	0.000299393	0.329371431	0.004621913	0.495360413	0.470029496	0.113631467	0.106344027	0	1	1	1	1	1	1	1	1	1	1	1	1	1	1	1	1	1	1	1	1
OTU30	0.002896006	1.95E-06	0.133310099	1.64E-05	0.124220378	3.88E-13	2.92E-07	1.54E-05	0.289062969	3.87E-24	0.694629453	0.010894314	0.295773584	2.77E-20	0.111875626	2.44E-19	1.16E-09	4.66E-09	2.65E-22	0.051992997	0.51797868	0.592585412	0.555801966	9.41E-25	0.388938896	0.21553597	1.43E-10	0.099285598	0.00120108	0	1	1	7.97E-12	1.09E-09	1	2.45E-05	1	1	1.51E-07	1	1	0.005113709	0.00335261	1	1	3.07E-07	1	0.004751852	1.84E-09
OTU31	0.034916621	0.006728153	0.000434267	7.28E-05	0.255796027	0.009013854	3.48E-15	0.069912255	3.89E-06	0.370029997	0.012893981	0.57954571	0.000258099	0.812877594	0.000832074	0.039832353	0.031315071	2.24E-05	0.010053634	3.50E-06	0.523134416	2.79E-09	0.161150159	0.002202591	0.050275058	7.48E-05	0.000827473	8.12E-05	0.059407846	0.019895661	0	5.21E-16	1	1	1	1	1	1	1	1	1	1	1	1	1	1	1	1	1
OTU32	0.326137754	0.019218072	0.001434884	2.35E-09	0.946006494	3.77E-09	2.16E-26	0.000476298	0.00121551	0.140672965	0.166664228	0.941789616	0.000526329	0.090849803	0.000352677	2.97E-06	8.08E-06	4.70E-12	2.74E-07	2.43E-08	0.69445007	6.40E-15	0.385062386	1.46E-08	0.033583463	0.000112155	1.84E-07	0.204654036	0.012930297	0.000812303	1.25E-21	0	0.006411256	1	1	1	0.000217348	1	1	1	1	0.000213514	0.034357471	1	1	1	1	1	1
OTU33	0.360780715	8.53E-09	0.020026091	5.59E-10	0.000127407	8.83E-07	7.72E-16	0.734336843	0.605021578	4.68E-29	0.158625721	0.000685223	0.064708567	2.94E-23	0.80964641	1.73E-09	2.58E-14	3.21E-17	1.96E-09	3.43E-07	0.939022155	3.99E-07	0.088876909	1.78E-14	0.764276507	0.146844435	9.76E-05	0.032689606	1.09E-05	1.92E-17	0.000152506	1.54E-08	0	1	1	1	1	1	1	1	1	0.024990082	1.65E-07	1	1	2.44E-08	1	0.012388172	3.05E-06
OTU34	2.87E-07	0.84108159	0.709546269	0.63952744	0.007434673	7.87E-15	0.258770593	9.55E-07	0.001138576	3.63E-05	8.88E-06	0.664855241	0.238491588	0.003897955	0.404999067	2.03E-25	0.005623831	0.010541013	4.22E-31	9.98E-05	0.36467786	0.065885076	0.034100972	2.02E-23	0.083038615	0.601380055	6.96E-18	0.0048558	0.558985875	2.62E-15	0.456555053	0.038675303	0.000311073	0	0.01054606	1	1	1	2.87E-18	1	0.017664214	1	1	1	1	1	1	1	1
OTU35	7.88E-05	0.101721697	0.002789966	0.179020646	0.018384824	0.012757093	0.422923116	1.29E-07	3.05E-15	0.001037371	0.34713713	0.54929843	0.000811677	1.66E-07	2.70E-06	0.00208519	0.850709547	0.552491355	1.79E-06	0.000501098	0.856674821	0.000551146	0.578243567	3.58E-05	0.052327342	0.150591101	0.03010612	5.47E-11	0.642105988	5.51E-06	0.011755764	0.044994088	0.109059744	2.53E-08	0	1	1	1	1	1	1	1	1	1	1	0.000560989	1	4.73E-09	1
OTU36	0.457364773	0.379754009	0.021675891	0.010688792	0.235295123	9.68E-06	0.876307602	0.027593168	0.852802794	2.28E-08	0.301310908	0.002658845	0.351004706	0.000246067	0.006835258	0.000325183	0.001730453	0.066662788	0.000105373	0.637300034	0.001022256	0.000837086	0.272200471	0.002745116	5.97E-08	0.016802311	0.000476604	0.004456123	0.808173049	5.88E-11	0.427681709	0.474176437	0.004389456	0.005767573	0.787743461	0	1	1	0.002746243	1	1	1	1	1	1	1	1	1	0.05921709
OTU37	0.00169671	2.42E-07	0.121676686	4.65E-42	8.68E-05	4.39E-13	8.79E-12	2.55E-13	0.014006907	0.097764793	0.001694253	0.004145422	0.343938195	0.000206782	0.000123587	0.000910696	5.36E-14	3.32E-12	1.24E-05	2.93E-08	1.15E-07	6.75E-07	9.19E-05	2.57E-10	0.012017503	0.400526797	2.97E-08	0.066858381	0.020737312	0.001641961	0.000266526	5.22E-10	9.16E-06	0.54525268	0.139388299	0.035625189	0	2.10E-17	1	1	1	3.90E-21	1.45E-20	0.022107575	0.000323906	1	1	1	1
OTU38	0.175378794	2.28E-06	0.001228999	6.82E-26	0.028031156	2.79E-11	2.02E-07	1.07E-10	0.376678132	0.270480899	0.086349867	0.001392415	0.669065488	5.25E-05	0.006993034	1.86E-06	1.81E-12	3.70E-09	1.71E-07	0.00161308	3.51E-05	0.000638418	8.19E-14	4.01E-12	0.004768755	0.467416709	1.61E-07	0.687795104	0.013747434	0.000305893	0.237390409	2.14E-05	0.00042867	0.005420526	0.856071573	0.066103056	5.05E-23	0	1	1	1	4.50E-12	3.88E-10	3.79E-12	0.81708535	1	1	1	1
OTU39	4.92E-08	0.078622274	0.65681732	0.127447309	0.212067674	1.09E-27	0.917553408	0.00057348	0.011709853	8.81E-06	0.094244873	0.152151896	0.742336872	0.028652488	0.378895625	1.15E-15	0.000121027	0.000565166	6.35E-32	0.001550349	0.089463607	0.034593357	0.051502205	3.28E-20	6.54E-05	0.01897129	5.44E-28	0.057988649	0.554661166	3.62E-13	0.098924612	0.005505313	0.009462347	6.90E-24	0.002821794	6.60E-09	0.011280822	0.006486224	0	1	1	0.292035152	1	1	1	1	1	1	0.43331224
OTU40	0.040301066	0.126815128	0.057727715	4.83E-05	3.85E-17	0.005479753	0.176734752	0.747052135	0.001072575	1.78E-13	7.75E-14	0.000537276	0.52738891	3.35E-17	0.022915966	0.07050424	2.60E-06	0.003129346	0.001505871	0.471101796	0.000379781	0.045455018	0.114898742	8.78E-06	1.56E-05	6.38E-06	0.158565405	0.539318749	0.000527086	3.25E-05	0.146537322	0.770301978	3.28E-06	0.122764693	0.000505372	0.00012961	0.008126484	0.004651809	0.011444485	0	1	1	0.011024867	1	1	0.000134728	1	1	1
OTU41	3.54E-10	0.00358416	0.964402904	0.325877544	0.778853775	0.011741835	0.064488408	1.08E-09	3.81E-08	0.000418763	0.727063898	0.882305297	6.22E-05	0.010904746	0.000119852	1.28E-06	0.075403757	0.295811151	3.75E-06	0.039081382	0.277997813	0.000343784	0.138188668	0.001407064	0.000236433	0.000102064	0.005885069	0.022781839	0.585937456	7.97E-06	1.72E-05	0.015559018	0.364699344	4.24E-08	8.73E-05	3.17E-05	0.105812612	0.525854224	5.02E-06	0.000131733	0	1	1	1	1	1	1	1	1
OTU42	0.493925927	5.08E-08	0.04605021	8.82E-22	0.061796327	1.07E-21	1.51E-13	4.15E-06	0.020877086	0.009224434	0.506266691	0.023573865	0.126215783	6.77E-07	0.001780157	2.20E-06	3.54E-14	1.03E-12	3.92E-14	3.93E-07	0.000478217	9.42E-08	2.66E-05	1.04E-21	0.000557406	0.062842114	4.50E-16	0.367110569	0.020110487	1.23E-08	7.65E-05	5.13E-10	6.00E-08	6.21E-05	0.864015572	0.028227052	9.36E-27	1.08E-17	7.01E-07	0.007508451	0.801316772	0	2.14E-11	0.006421892	1	1	1	1	0.016843651
OTU43	0.000491701	3.38E-12	0.000939587	1.24E-47	8.46E-12	3.42E-08	2.64E-13	1.55E-06	0.001683968	2.39E-09	5.42E-07	1.53E-07	0.565516878	6.78E-16	0.000107872	0.000836755	3.12E-16	2.69E-13	4.39E-05	1.63E-12	0.000102541	8.17E-07	0.112783399	9.12E-11	0.319376247	0.476483286	1.70E-05	1.35E-05	4.21E-05	8.05E-09	4.30E-05	8.25E-08	3.96E-13	0.454424165	0.524876382	1.73E-05	3.49E-26	9.33E-16	0.015720017	2.65E-08	0.660948786	5.14E-17	0	1	0.32955534	0.000654743	0.069462656	1	0.016098311
OTU44	0.388045668	0.917200335	4.69E-05	5.83E-06	0.13923518	1.25E-07	0.050076932	1.97E-09	0.331592561	0.101987624	0.579767487	0.804790013	0.070798902	0.535949999	0.055433018	0.003995858	9.97E-06	0.001081994	6.66E-05	0.655091619	0.001235058	0.055286244	1.88E-26	9.31E-06	0.267730896	0.341809082	5.48E-08	0.215430279	0.609409946	0.87735989	0.530093316	0.001563992	0.60734142	0.000593539	0.069267379	0.278954006	5.31E-08	9.10E-18	0.000186123	0.358778074	0.521527034	1.54E-08	0.00104067	0	1	1	1	0.541413678	1
OTU45	0.004127799	0.838836286	0.003016017	1.48E-09	0.224717472	1.45E-05	0.011751584	1.51E-05	0.001164118	0.490476858	0.072396967	0.314873732	0.643353338	0.838741443	0.020575641	0.073450732	1.47E-05	5.14E-06	0.065054916	0.000141417	1.91E-05	0.005771282	0.015292122	0.072377384	0.216125495	0.27747555	0.002568219	0.000777293	0.472700248	0.78936275	0.155096376	0.001436784	0.46684545	0.470428335	0.002019435	0.028532097	7.78E-10	1.96E-06	0.011418648	0.306050862	0.723512313	2.30E-05	7.92E-07	0.00050521	0	1	1	1	1
OTU46	0.314971596	3.39E-09	0.879082278	3.34E-05	1.81E-12	0.05481664	4.59E-05	0.203043471	0.010275577	1.35E-16	1.50E-06	6.81E-08	0.008245984	2.67E-36	0.042836452	0.032650693	3.57E-05	0.000285247	0.000149523	0.002256483	0.296093007	0.455746131	0.056166415	3.20E-09	0.363647521	0.836434301	0.30191978	0.671395864	5.73E-05	7.38E-13	0.829174418	0.960083663	5.87E-14	0.042532399	1.35E-09	0.027421359	0.012977337	0.012485664	0.49636073	3.24E-10	0.027186974	0.001405199	1.57E-09	0.101447764	0.201729931	0	1	2.93E-21	1
OTU47	0.035538222	0.132350418	0.148616927	0.000852156	4.75E-05	0.339359652	0.231318109	0.435879988	0.001388723	0.00174528	0.000141765	6.91E-06	0.222500819	0.000837859	0.008992921	0.965370016	0.006759699	0.01577761	0.939665686	3.69E-05	0.022806626	0.023070801	0.078093335	0.327360524	0.783046464	0.928056344	0.782145281	6.51E-06	0.019299516	0.008166819	0.777581694	0.225168902	0.006950881	0.14942269	0.090185737	0.001120263	0.010447682	0.254979613	0.649546699	0.02636742	0.868756729	0.069557604	1.67E-07	0.504712128	0.001416421	0.01566619	0	1	1
OTU48	0.092284779	2.61E-07	0.007508451	0.358140392	6.85E-09	0.746898893	0.046962034	0.000152134	0.000114375	7.96E-13	0.000133628	0.000502868	0.004532657	7.43E-24	0.009887269	0.369466235	0.388648461	0.365989851	0.026587268	0.584656518	0.837540293	0.532219289	0.000675743	0.000283108	0.834128552	0.81978966	0.841556115	0.127559723	0.011600584	1.14E-08	0.422617925	0.370745801	2.98E-08	0.170235157	1.14E-14	0.191441936	0.986786459	0.558168653	0.726456375	0.00010406	0.143224627	0.39495542	0.00323766	1.30E-06	0.000503755	7.05E-27	0.309212085	0	1
OTU49	0.680985911	0.089703803	0.000440003	1.64E-05	0.752329628	1.96E-06	3.33E-07	0.119484203	0.024871596	2.97E-08	0.269015379	0.002123186	0.648178006	2.10E-06	0.268786329	3.72E-06	1.01E-05	1.63E-09	8.62E-09	3.73E-06	0.35568134	0.001085096	0.481493857	8.13E-12	0.483161902	0.261440264	4.99E-06	6.34E-09	0.000614147	4.42E-15	1.66E-05	1.00E-05	7.33E-12	8.86E-06	0.665619967	1.42E-07	0.000649656	0.016622268	1.04E-06	0.010199071	0.013147004	4.05E-08	3.87E-08	0.262270809	0.004986433	7.89E-05	7.29E-05	0.099883923	0
OTU50	0.001140799	0.019851615	0.085301618	0.042192501	0.005221101	3.45E-06	0.3095797	0.002136187	9.01E-11	1.40E-10	0.235761406	0.135277526	0.00294835	2.64E-11	0.030635246	1.79E-07	0.001754638	0.003462144	1.13E-11	0.392748915	0.001008718	0.32372097	0.342944946	2.05E-12	0.004186991	0.04716363	4.44E-06	1.57E-05	0.096706299	4.70E-08	0.336002283	0.384352019	1.32E-07	7.79E-07	5.57E-14	0.019772544	0.037637598	0.060934826	5.44E-06	1.45E-05	5.51E-05	0.013258094	0.00957925	0.467367019	0.228961023	5.51E-10	0.384640509	1.44E-11	0.000333772
OTU51	0.725272196	0.000485891	0.200522888	0.008431271	0.159024243	0.214300198	4.53E-16	0.137451027	0.000497256	0.02622172	0.00047999	0.64553133	0.480888066	0.01308564	0.999015797	0.000249643	0.004493947	2.90E-09	0.00630086	2.51E-11	0.002337756	2.07E-14	1.65E-05	0.000375083	3.37E-07	0.000203029	0.064905442	6.95E-05	0.003236335	2.38E-05	7.18E-07	2.80E-05	4.55E-08	0.220514516	0.787338781	0.064690693	0.070211041	0.293319813	0.496437722	0.037675608	0.747174735	0.000624696	0.023020757	0.045695896	0.618570889	0.005361176	0.5379272	0.010012418	4.62E-08
OTU52	0.375473927	0.88987571	0.075836579	0.795037317	0.944654349	0.655734888	0.400708762	0.000498293	0.306589076	0.048290016	0.68276752	0.672193041	4.46E-06	0.134626367	0.932106762	0.023274326	0.253995509	0.288065207	0.371853716	0.698100837	0.983269759	0.002168851	0.113743671	0.523820294	0.075241964	0.005107547	0.533843211	0.004462604	0.209585281	0.011460829	0.429740675	0.057009755	0.872482938	0.023211425	0.298864607	0.000299943	0.245173622	0.525669156	0.189962638	0.211679817	0.000233327	0.396558636	0.767890119	0.089820211	0.244760481	0.141125274	0.745949018	0.879847966	0.003194633
OTU53	0.108833639	0.786622946	0.00394995	0.051739684	0.54310095	0.807828317	0.05347338	3.41E-07	0.004255411	0.018758658	0.220867738	0.797878652	0.417449252	0.071811323	0.021409093	0.028726308	0.532671608	0.478368364	0.168625696	0.174885269	0.000333496	0.075235229	6.62E-12	0.489355493	0.195704641	0.055422523	0.936384091	0.158023328	0.042861872	0.032491124	0.385729076	0.845259348	0.015343068	0.321375262	2.32E-05	0.00615394	0.016646806	0.00065663	0.196805751	0.488668061	0.406328139	0.057101112	0.149307379	1.17E-10	0.071578144	0.007528172	0.557134331	2.65E-06	0.443925799
OTU54	0.000161539	0.907128803	0.002751973	0.300266302	0.004167546	1.64E-05	0.003176351	0.000339612	0.179668286	3.88E-07	3.66E-05	0.752913316	0.188108152	0.057343522	0.241325548	7.83E-09	0.000252506	6.63E-05	1.76E-09	0.34381394	0.059585842	0.629055302	0.663121182	2.24E-07	0.018537722	0.560103675	2.67E-06	0.000772492	0.087173114	3.45E-17	0.000979453	0.000442216	2.43E-06	8.00E-09	0.528210099	1.12E-09	0.780716414	0.427114721	3.43E-09	0.672783778	0.002574317	0.014470039	0.065541142	0.336594418	0.216837475	0.275482657	0.278610965	0.602790336	8.03E-12
OTU55	4.31E-12	0.052608158	2.66E-05	0.000167515	0.298751146	0.023550911	0.005426844	2.30E-06	9.97E-33	0.244975254	0.127243115	0.007702941	0.035045208	0.146310145	3.48E-07	0.014500074	0.229402669	0.063543407	0.000129863	3.72E-13	0.680837523	2.10E-06	0.120175799	0.013468604	0.000348004	0.016158302	0.014685399	6.09E-45	0.305513268	0.31076187	9.11E-05	0.078294827	0.450982472	1.09E-05	5.03E-19	0.262305455	0.007333935	0.59294952	0.005060504	0.087241368	3.49E-05	0.234845533	8.29E-05	0.923204711	0.00049455	0.108508694	0.000442861	0.000169886	4.45E-05
OTU56	5.13E-15	5.53E-07	0.000202994	2.59E-12	0.242144229	0.797597522	0.00568577	1.25E-27	2.00E-17	0.03429721	0.400163016	0.000230298	0.015321969	0.822967609	4.47E-10	0.019066596	0.001649614	0.002627954	0.033387256	1.92E-07	6.62E-05	1.48E-06	0.013721879	0.806105212	1.11E-05	0.034090486	0.679472928	2.95E-08	0.612447485	0.032330402	0.000529278	0.000887522	0.324798104	0.000116388	2.30E-11	0.8828799	3.54E-10	5.80E-06	0.008410503	0.415726844	8.23E-11	2.87E-06	1.32E-08	0.000175814	1.49E-05	0.579961574	0.008585314	0.000893386	0.105459495
OTU57	0.0001795	0.855722363	0.135716542	0.783232952	0.013566258	0.664737621	0.511857619	0.069015811	0.000280374	0.898640365	0.001381775	0.690627289	0.063127706	0.167592541	0.166051644	0.870460135	0.412109463	0.965982593	0.635508891	0.722511645	0.596287215	0.221159832	0.017975023	0.70993796	0.628537917	0.242226203	0.502875786	1.56E-10	0.013359088	0.283768168	0.16222719	0.273766891	0.773583156	0.761130316	0.098882704	0.000855305	0.988431979	0.131898789	0.307070148	0.595725666	0.942336756	0.583599326	0.643121197	0.05470235	0.000207278	0.346678995	0.348325889	0.086440194	0.002861052
OTU58	0.464688075	6.81E-05	0.341953514	0.271561417	0.36467786	0.023418667	3.04E-06	0.000373794	0.519606758	0.070670767	0.00348143	0.588279879	0.835644504	0.012676467	0.313388621	0.423568752	0.695795853	0.021114945	0.842315472	0.000458669	3.67E-08	1.37E-06	2.19E-09	0.666090739	8.93E-05	7.96E-05	0.035382853	0.093184756	0.012127345	0.011588193	0.16968895	0.74001337	0.000307883	0.444288012	0.008046342	6.43E-05	0.025824592	0.007831501	6.63E-05	0.031888588	0.302205468	0.273445991	0.578492808	9.74E-08	0.011982028	0.000284675	0.439856417	5.33E-08	0.332098697
OTU59	3.58E-07	3.02E-24	0.799097181	0.001617547	0.000171009	0.278610965	0.000769147	0.002376874	0.035534602	0.062551785	0.054868655	0.034059045	0.774140738	8.29E-07	0.00394045	0.328153489	0.245206694	0.108842676	0.390751472	0.003241637	0.732874249	0.008137558	0.028451078	0.217992293	4.98E-07	0.004951379	0.19294355	0.714855577	0.500192256	0.067115807	0.021778166	0.184115326	0.001229915	0.10682409	0.036327422	0.027904152	0.019805457	0.08628969	0.001374046	0.580821465	2.29E-08	0.052012908	0.000240838	0.024820881	0.189095559	5.80E-06	0.222469927	6.84E-08	0.345203071
OTU60	1.16E-06	9.37E-06	3.38E-05	5.11E-11	6.29E-06	0.831414002	5.86E-06	7.51E-10	3.78E-12	0.08777369	0.000397954	0.000418967	0.219732717	0.004253152	0.001935224	0.024645282	5.11E-05	7.24E-05	0.104047554	5.20E-17	0.022658249	2.66E-05	0.949838395	0.775597187	0.008646775	0.871527229	0.297316437	3.10E-14	0.00034766	0.156644335	0.000120534	0.004015954	0.006329811	1.78E-05	4.79E-06	0.008974229	1.68E-06	0.005703369	0.031253334	0.001669374	0.004521907	0.00049455	1.12E-12	0.634527546	0.001367569	0.011331997	4.70E-05	0.812657899	0.001011167
OTU61	3.76E-16	0.000222941	2.68E-06	1.23E-08	0.340984497	0.475805646	0.000210491	4.76E-20	5.07E-34	0.000372204	0.115172402	0.058097657	0.000687262	0.021856938	5.70E-09	0.100056926	0.024626853	0.001944668	0.001972124	5.39E-11	0.140518771	1.49E-10	0.270021239	0.266748372	1.47E-07	0.002196986	0.79254166	9.66E-17	0.729221973	0.019724357	3.96E-08	4.61E-05	0.792073958	7.31E-05	8.71E-18	0.471251525	4.58E-07	0.001265954	0.005098905	0.010925636	7.50E-11	0.000393626	3.76E-06	0.002866983	4.54E-06	0.002614815	0.048299379	1.90E-07	0.026845737
OTU62	2.56E-23	0.003274955	0.280546533	0.000122041	0.048266616	0.028295593	0.484934429	2.15E-13	4.68E-09	0.000181808	0.043910677	0.021238246	0.685562225	0.118969956	2.24E-05	0.000879997	0.073098265	0.097399907	5.86E-06	0.000150547	0.180530059	0.000993685	0.260146143	0.002175623	7.74E-05	0.031308567	0.014683705	0.000137762	0.277853674	3.90E-05	0.102236891	0.387978726	0.086613532	6.51E-08	6.66E-06	0.024560705	0.000104959	0.007213565	1.75E-05	0.063127706	1.30E-09	0.154906655	0.000466804	0.278340345	0.002519559	0.065108795	0.161945175	0.00864465	0.213474166
OTU63	0.207006398	4.80E-05	0.854325801	0.003730059	0.060189818	0.053057021	9.62E-21	0.05481144	0.009399219	0.813787917	0.000644875	0.852453848	0.004635925	0.247462875	0.047921395	0.003848095	0.012308988	1.68E-05	0.003838331	1.52E-10	0.00043097	8.50E-23	0.997692773	0.000447036	2.97E-09	2.16E-15	0.011486749	0.203680796	0.00014848	0.02058245	2.87E-05	9.79E-10	7.45E-05	0.300949773	0.883454565	0.000874826	0.006028573	0.005467013	0.055480264	0.006590733	0.052272328	0.00016199	0.057972312	0.114889314	0.778202148	0.112941453	0.128461788	0.490502359	0.011327949
OTU64	8.76E-06	3.33E-09	0.434233192	3.87E-09	4.07E-14	0.784134482	1.01E-05	1.59E-08	0.051433111	0.051349315	8.75E-13	6.94E-08	0.611708782	2.51E-07	0.871272405	0.000148491	0.000612308	0.00296055	0.048859182	1.96E-12	0.001566962	5.67E-05	0.406878854	0.33058177	0.002917244	0.546114543	0.063508191	0.034959439	9.13E-06	0.691462859	0.111102086	0.101627467	0.00055097	9.68E-07	0.499651303	0.761931917	3.63E-07	0.001653213	0.000267873	0.000131153	0.00102862	6.49E-05	2.31E-10	0.923750784	0.0854209	3.39E-07	0.002698295	1.24E-05	0.071326227
OTU65	6.45E-05	0.002175931	0.405159335	0.000944181	0.046456648	0.437075542	1.23E-07	0.000580157	3.73E-06	0.101764551	0.03018168	0.244859591	0.159471961	0.919319011	0.515096597	0.98472156	0.035390067	0.00098692	0.720966083	4.96E-17	0.758973423	2.21E-14	0.367606946	0.40054954	9.46E-10	0.005904732	0.17858545	0.001416421	4.78E-06	0.774791395	0.029264029	0.001250977	0.089486829	0.098355867	0.001580509	0.278412493	0.009303522	0.019656629	0.031786349	0.021854547	0.662504405	0.000105543	0.009018266	0.120146514	0.005164381	0.816457535	0.668210823	0.184344498	0.006275225
OTU66	0.010064569	8.07E-12	0.207902721	3.08E-07	0.197414691	0.009782453	1.27E-05	2.53E-05	0.008227655	0.419456192	0.007465413	0.460858118	0.98220513	0.049352827	0.000114009	0.00018489	0.001383815	0.000421493	0.002892414	0.071733529	0.919736393	1.89E-06	0.007205422	8.66E-05	9.91E-09	0.000121911	2.74E-05	0.652608646	0.332524233	0.062493851	0.232367623	0.030600152	0.007730812	0.05669897	0.946425047	0.0119523	8.26E-07	2.67E-11	0.964499615	0.032437475	0.012128778	3.94E-07	0.000449355	4.65E-06	0.409040059	0.230715358	0.51444273	0.804664784	0.670717076
OTU67	0.248813447	0.013814714	0.035552704	0.502049282	0.632970247	0.006778519	0.926899416	0.696095045	0.078636232	0.031448646	0.52094794	0.053001373	0.052527798	0.968690935	0.021761488	0.741602677	0.020057149	0.344124632	0.133765425	0.080959695	0.072960195	0.776806324	0.044188158	0.250018232	0.012757093	0.72964776	0.013893571	0.004194792	0.054407151	0.00341458	0.459577154	0.320384642	0.301025778	0.577689877	4.37E-05	7.47E-08	0.182838505	0.235648796	5.53E-05	0.067509627	0.116853691	0.03536843	0.039566271	0.011648884	0.086229548	0.494540437	3.35E-05	0.027398133	8.68E-07
OTU68	0.656027367	3.97E-07	0.010500564	8.03E-08	3.87E-05	0.005417019	0.000429226	0.280111602	0.59065454	1.77E-13	0.006377514	4.85E-09	0.217931405	1.75E-22	0.412225117	0.000129231	5.47E-09	4.08E-06	0.000170358	0.000637113	0.002939432	0.952769452	0.66903601	5.45E-07	0.734214923	0.185873131	0.023383172	0.000562568	0.002243454	2.60E-17	0.637936106	0.568452516	1.08E-10	0.006688269	0.027505693	1.42E-14	0.000209666	4.78E-05	0.011092706	1.13E-09	1.67E-05	1.03E-05	2.33E-12	0.628624136	0.049994972	3.32E-14	0.002573958	5.57E-08	2.06E-09
OTU69	0.268610227	0.042692645	9.42E-08	5.53E-11	0.430428262	1.83E-08	8.98E-09	2.82E-07	9.55E-06	0.058595777	0.45594216	0.030326955	0.004527876	0.044062243	0.000355767	0.125103883	1.16E-08	2.18E-09	0.000525992	1.62E-07	0.000546167	2.15E-05	0.00102489	1.14E-06	0.131552994	0.264860448	5.38E-07	0.000235873	0.004615225	0.002822184	6.40E-08	2.93E-10	0.000116886	0.545225757	5.75E-05	7.94E-05	1.54E-14	2.73E-07	0.000541921	0.061002928	0.093304745	6.91E-16	3.44E-12	7.08E-08	1.09E-06	0.378961612	0.00577054	0.051314843	1.38E-09
OTU70	0.124230394	0.24936514	0.915788208	0.30630067	0.20305794	0.265139564	0.00782858	0.808235731	0.521448047	0.170057179	0.017920583	0.003410874	0.031987795	0.254164995	0.905910925	0.269147188	0.221590787	0.996886053	0.533044251	0.591633609	0.000136796	0.000747614	0.755864607	0.298845695	0.001140286	8.27E-05	0.813630947	0.010397537	0.142767208	0.219763339	0.055664313	0.026840033	0.609835369	0.380304877	0.545279603	1.23E-10	0.317129632	0.926578075	0.042154876	0.001750333	0.000742058	0.803099847	0.082754613	0.9011377	0.002281139	0.726091943	0.001240221	0.689583351	0.143582409
OTU71	4.27E-07	0.474652353	0.878348599	0.307281977	0.007390161	0.002061896	0.914889718	0.556264041	8.48E-07	0.001287388	0.014941328	0.681193675	0.681787418	0.007189161	0.543289059	0.003335907	0.00432254	0.039896322	6.18E-05	0.000270949	0.330844386	0.175691023	0.120772462	1.01E-06	0.062285653	0.866337826	0.037554087	9.62E-05	0.921213459	0.115541228	0.891602031	0.653221733	0.005889602	0.000171692	0.00096394	0.205090899	0.111931039	0.031997731	0.002058669	0.009441646	0.785409549	0.552274601	0.293095718	0.025863243	0.170400546	0.016068339	0.417076487	0.024871596	0.559040377
OTU72	0.017999264	0.014612742	0.64471786	4.76E-10	2.36E-44	0.748769113	0.074470597	5.21E-06	0.464489971	0.002367538	4.48E-30	0.002828042	0.860359592	4.96E-06	0.705513281	0.095824083	0.00370704	0.119183208	0.193152783	0.00010853	0.000455054	0.208477239	0.521395393	0.415099433	0.243902699	0.100230729	0.166238992	0.839626739	0.000736884	0.51512276	0.629572867	0.506603842	0.020097141	7.55E-05	0.936319756	0.926063952	5.00E-07	0.003423859	0.035509272	6.59E-10	0.017585049	0.0452152	1.68E-10	0.816960289	0.015075942	0.000317543	0.000532498	0.011824227	0.61125439
OTU73	0.455623637	0.094875791	0.374839931	0.037508602	0.714372344	0.012007561	0.279297331	0.766932176	0.194033365	0.537151919	0.423322405	0.548272122	0.006325783	0.745305772	0.165590193	0.347991547	0.072553791	0.016294996	0.093016978	0.935837261	0.07415719	0.954734583	0.971173897	0.122596057	0.018120897	0.006274426	0.049917935	0.00931714	0.494642895	0.185290349	0.440384956	0.147083637	0.802067416	0.623431312	0.287640933	0.000383215	0.00464325	0.449279272	0.000611053	0.156680194	0.779878071	0.245405192	0.005768314	0.667327135	4.02E-06	0.85854859	0.031872079	0.691134555	0.025272396
OTU74	0.472300358	1.81E-07	0.049629925	3.61E-07	0.002665137	7.19E-05	5.43E-06	0.274213007	0.441515315	8.91E-13	0.039574197	8.61E-08	0.858675654	4.52E-18	0.611197601	6.78E-05	8.97E-11	1.67E-09	8.46E-07	0.000160139	0.051997974	0.203999999	0.483263095	9.65E-09	0.767673779	0.860804511	0.004598241	0.027380725	0.003220474	1.56E-16	0.28453625	0.023256782	4.50E-13	0.001128199	0.010704183	9.17E-11	0.000110407	2.28E-05	0.005099569	6.84E-08	1.07E-05	4.01E-07	2.16E-12	0.523477298	0.077933828	5.24E-12	0.001841992	4.43E-07	9.37E-09
OTU75	0.008170862	0.000320453	0.409754278	1.57E-08	0.073771904	2.45E-27	6.74E-09	0.978592089	0.081712735	4.96E-06	0.718907088	0.334473978	0.625437408	3.81E-09	0.581626413	5.38E-17	1.91E-11	2.69E-10	5.05E-38	0.189136783	0.287069747	0.026182611	0.000703341	9.78E-41	0.259578123	0.717001291	2.67E-23	0.068116311	0.009925628	2.06E-17	0.019704673	2.32E-07	3.12E-09	2.08E-19	1.93E-06	0.011455378	4.35E-10	2.07E-11	8.66E-15	0.001055077	0.021470228	1.33E-20	7.18E-08	7.21E-06	0.109222766	2.21E-06	0.916526333	0.00228307	3.26E-07
OTU76	0.00036214	0.059413401	0.051383806	0.009068036	0.045879496	3.29E-14	0.007308254	0.405640366	0.944203669	0.19792555	0.013484313	0.185358045	0.059887205	0.961759655	0.269244561	1.10E-08	2.51E-06	1.75E-05	1.50E-14	0.658017604	0.037334671	0.186729396	1.74E-05	1.50E-12	0.136006245	0.938314315	2.55E-15	0.752329628	0.088669217	2.07E-05	0.024531648	8.66E-06	0.018624992	2.32E-11	0.371592848	0.000690494	0.000780429	3.34E-06	1.39E-15	0.066145509	0.003933076	4.20E-08	0.022621285	2.47E-11	0.009166067	0.673877168	0.750610102	0.001732457	1.47E-08
OTU77	1.44E-05	0.255608774	0.881635003	0.535576343	0.235568383	1.97E-14	0.002924892	1.03E-06	0.380745921	2.86E-11	0.003210378	0.817400259	0.884252811	7.15E-06	0.076838319	5.38E-15	0.000171217	7.09E-05	6.29E-24	0.599267403	0.270799436	0.995014478	0.702028636	1.23E-21	0.05101036	0.558740648	3.51E-14	0.927413588	0.124501068	4.69E-26	0.012314793	0.000840442	7.79E-09	7.70E-19	0.000992329	3.85E-08	0.277997813	0.35481472	4.54E-21	0.033222783	0.001597649	7.62E-05	0.017299849	0.437961455	0.846019407	0.001062911	0.859469886	0.000340678	1.45E-12
OTU78	0.000137956	0.020356526	0.34822151	5.06E-06	0.01785424	0.017932668	0.796317148	0.000364587	0.079604189	0.984495731	0.118582984	2.40E-06	0.248496189	0.287364458	0.000118244	0.675666227	0.0114731	0.149388089	0.63637531	0.018488013	7.06E-13	0.858675654	0.252726846	0.135898892	0.378543809	0.936770106	0.191400346	0.006077356	0.253318344	0.660068888	0.461524012	0.378939616	0.76665413	0.368600941	0.126053626	5.07E-06	6.45E-07	0.001105208	0.363926393	0.260973873	0.765233468	0.003219156	1.21E-05	0.055722261	0.00025628	0.280455885	6.92E-05	0.993272001	0.007433743
OTU79	0.687675949	0.179192301	0.000325753	0.82624296	2.72E-19	8.85E-05	0.003744636	0.056012747	0.005193347	0.629572867	3.11E-25	0.643469421	0.581904102	0.655354744	0.053969386	1.08E-08	0.184533384	0.015795645	3.89E-08	0.516746235	0.007161233	0.058146766	0.225995586	1.02E-05	0.000947208	0.114484501	7.49E-08	0.009711551	0.732569662	6.56E-07	0.004449063	0.005676258	0.124210362	4.11E-12	0.697591706	0.094051416	0.97375389	0.033804928	4.04E-06	0.002954038	0.045928859	0.000567414	0.547111905	0.001141484	0.583460288	0.335349663	0.288804068	0.01787834	3.02E-08
OTU80	0.856452562	1.17E-05	0.434590888	0.208934719	0.494591665	0.799503465	1.09E-05	0.026246888	0.01032396	0.479551734	0.837129459	0.795099735	0.001476147	0.069267379	0.109958731	0.55051468	0.35551214	0.149203657	0.742459226	0.001165688	0.000301746	2.36E-08	0.420812876	0.448234814	1.97E-06	0.00032328	0.795443058	0.794382005	0.000706091	0.411531478	0.061922673	0.00507901	0.005301032	0.166001711	0.741908683	2.02E-06	0.275858947	0.521369066	0.022799187	0.163506967	1.28E-05	0.097872807	0.099588619	0.901970362	0.017930654	0.06291778	0.45307992	0.012484195	0.501455673
OTU81	1.56E-05	2.82E-06	1.68E-05	6.25E-14	9.10E-05	0.440408989	1.46E-08	8.34E-05	4.10E-10	0.00019142	0.005217031	7.85E-09	0.33246342	2.49E-05	2.65E-08	0.814871062	1.54E-05	1.45E-06	0.80416392	9.51E-19	0.025610156	9.08E-08	0.474877878	0.039760842	0.001751092	0.013254997	0.913798839	1.15E-22	0.000134882	0.00043118	3.93E-07	0.000240798	1.99E-06	0.00210397	1.78E-06	0.000346916	6.91E-09	0.001134483	0.28523238	0.040551226	0.005213642	8.94E-06	1.33E-20	0.823313897	0.000728108	0.000559003	1.95E-09	0.207035741	4.07E-08
OTU82	7.97E-13	0.934357754	0.820135632	0.721996333	1.35E-06	0.004285445	0.464762375	1.64E-09	3.09E-11	4.49E-26	5.01E-06	0.526462535	0.076271407	3.04E-16	0.000147522	7.74E-06	0.000413956	0.00998945	5.42E-08	0.232224311	0.272911725	0.013140857	0.22748274	2.68E-07	4.72E-08	0.005887335	0.002649986	0.008129503	0.000650064	1.04E-13	0.048925394	0.64265702	5.49E-09	4.82E-06	1.97E-09	0.000292387	0.245388647	0.722784508	1.53E-05	3.54E-12	1.61E-11	0.615804956	0.028827824	0.120605949	0.018173826	2.14E-12	0.055922827	6.22E-11	0.002282104
OTU83	0.457438424	0.010352588	4.01E-07	0.865701477	0.000714288	0.35481472	0.070702783	0.186036007	6.53E-09	0.044958794	0.002708428	0.632682035	0.201989264	0.000196891	0.015525213	0.695062793	0.165092402	0.09167549	0.597832705	0.001488976	0.049625136	0.020356526	0.222238335	0.513319079	0.015358909	0.202754253	0.966433957	6.11E-12	0.618228421	0.511649015	0.028004533	0.113230114	0.566997514	0.753343491	4.68E-09	0.859152176	0.82019854	0.837224263	0.950997856	0.017680355	0.76996171	0.966272754	0.822149246	0.010955728	0.000575302	0.000147444	0.406442835	1.36E-09	0.001165164
OTU84	0.055680112	0.523846683	0.008124471	0.000115603	0.011955129	0.265925652	1.19E-05	1.23E-06	0.000508947	0.454497552	0.546491818	0.34360691	0.059730787	0.909308701	0.061054045	0.672369987	0.03145191	0.001035177	0.491063569	2.36E-07	0.480282686	2.70E-10	0.951062274	0.153654162	0.000135334	0.015390634	0.301253868	0.013048943	0.439088277	0.179813911	0.0015812	4.95E-08	0.01475327	0.211605288	0.001560799	2.45E-05	8.91E-06	0.042743354	0.403261424	0.949677367	0.000564807	7.55E-05	0.000182059	0.014060616	0.008719329	0.777364568	0.109612982	0.271934074	0.050927135
OTU85	3.26E-11	0.22891374	0.448283363	0.082167253	0.011845254	5.12E-08	0.520658516	5.29E-12	2.28E-06	0.00014309	2.33E-05	0.003531264	0.32199044	0.061756171	0.122051696	1.04E-20	0.127907668	0.101148817	9.91E-21	2.30E-07	0.024444655	0.022811586	0.632451505	7.14E-14	0.003932023	0.709275142	4.58E-11	3.04E-05	0.239905648	6.68E-10	0.23611557	0.046411341	0.009175025	2.07E-40	4.53E-10	0.227372925	0.092666222	0.916815184	1.45E-17	0.390796291	3.00E-06	0.201816349	0.182235968	0.738028025	0.01190008	0.231826547	0.020063809	0.018872084	0.014763474
OTU86	9.35E-09	0.012510664	0.357588307	0.105812612	0.600759999	0.001121779	2.61E-05	0.001898136	0.194467737	1.23E-09	0.50349613	0.945330402	0.275178295	2.98E-08	0.172471553	1.02E-09	8.31E-09	4.38E-13	2.55E-08	0.067423319	0.289840598	0.007495329	0.025960087	6.69E-10	0.298788963	0.797004111	7.43E-05	0.941789616	0.001333622	6.64E-10	0.08049633	0.007726963	2.37E-11	6.59E-05	0.008846509	0.634671822	0.225589775	0.136630167	0.018929019	0.233053194	0.000522391	0.012581488	0.035303585	0.845259348	0.418522034	4.76E-07	0.091038008	9.89E-06	0.00173647
OTU87	1.62E-06	0.012507721	0.130738424	1.86E-05	0.007228968	2.45E-08	3.51E-05	0.734672155	0.022269061	1.58E-07	0.040004185	0.895728065	0.115854029	1.81E-08	0.378455887	4.58E-08	1.20E-19	1.39E-19	5.79E-12	0.268592622	0.166338974	0.366334462	0.046411341	1.59E-14	0.35016619	0.159229834	8.48E-07	0.237665369	0.00088562	5.37E-08	0.697112648	0.005924454	5.65E-07	1.69E-07	0.000217466	0.02257208	0.001982298	0.000311952	2.74E-05	1.44E-06	2.24E-06	0.000161455	0.00020376	0.019007283	0.025774971	3.85E-06	0.340963899	0.01213021	0.004968229
OTU88	0.014180067	0.31327157	0.019215933	0.001534568	0.084411249	0.096607532	8.04E-06	0.003690605	2.76E-06	0.162730821	0.002189534	0.312219395	0.000873753	0.007111919	0.076319088	0.014306942	0.015227336	1.73E-05	0.402485491	8.87E-07	0.227812409	1.26E-10	0.522870738	0.357376107	0.104056278	0.127948651	0.114381122	2.45E-05	0.924778781	0.197372163	9.22E-09	7.54E-11	0.002420995	0.526039324	6.61E-10	0.404129692	0.000544777	0.195169825	0.759928391	0.162435871	0.025946233	0.006084353	0.067214086	0.013390299	5.71E-05	0.000289811	0.229024079	5.57E-08	0.000229517
OTU89	0.005466306	1.64E-23	0.659805009	0.000797389	2.14E-05	0.698430346	7.43E-08	0.903571934	0.059708469	3.52E-08	0.246980575	0.002674785	0.547246752	5.38E-16	0.021343423	0.203651422	0.000460374	0.000230572	0.23125461	8.35E-06	0.156441253	0.000423208	1.93E-05	0.009148174	0.075951885	0.001586281	0.447046284	0.006450079	0.020659755	4.66E-07	0.000111139	0.01992213	8.75E-12	0.851312042	0.003059804	0.309831391	0.131636759	0.414054982	0.040252798	0.018049858	0.027798201	0.058997901	2.56E-07	0.00020369	0.062089543	1.23E-12	0.077346622	5.02E-14	0.049639503
OTU90	0.27399881	2.41E-07	3.08E-05	3.83E-15	0.008338172	1.51E-07	2.05E-10	0.043091217	0.00390998	5.79E-09	0.18689282	0.005710716	0.365753047	4.60E-11	0.164446943	5.44E-09	1.27E-23	1.27E-28	4.54E-08	8.51E-08	0.090552447	4.57E-07	0.901265795	2.75E-14	0.01731157	0.324139581	8.39E-06	0.009000628	0.028873318	9.82E-10	0.000280702	1.46E-06	2.43E-16	0.000718756	0.607964484	0.135213371	3.17E-09	8.83E-09	0.006840437	0.002134974	0.566119878	2.35E-10	2.32E-16	0.003751692	0.002551787	4.27E-06	0.000151868	0.071384298	1.36E-07
OTU91	0.01071317	0.004841829	0.594855736	0.066127312	0.010915187	0.040297042	7.32E-06	0.001427934	0.022518061	0.075945098	0.003404398	0.619655914	0.001781185	0.416797041	0.014313646	0.575960877	0.877838274	0.208713268	0.096681599	0.001311485	0.158348407	5.42E-06	0.026726178	0.061630104	0.004648751	0.0001268	0.008899802	0.879114179	0.068727426	0.584573024	3.15E-05	5.57E-05	0.785285127	0.75177679	0.48210006	0.564749866	0.000902594	0.020831169	0.85185119	0.007834422	0.026632558	0.000197297	0.054847844	0.027915945	0.778543457	0.615320759	0.021818715	0.180636333	0.285599222
OTU92	8.18E-09	0.047693936	0.216731329	0.391446516	0.211158505	3.14E-10	0.007579094	3.18E-10	0.001863837	3.00E-14	0.008561049	0.624176112	0.400572284	3.19E-09	0.718816297	1.05E-19	8.12E-06	2.06E-05	1.89E-22	0.421234434	0.144896329	0.282965002	0.742153352	6.83E-18	0.056251345	0.380790043	3.32E-09	0.806105212	0.03536122	3.71E-46	0.300854785	0.027663319	5.59E-10	7.78E-19	1.44E-07	2.14E-08	0.746653728	0.040790491	6.46E-14	0.010491734	4.74E-09	0.002238071	0.037641397	0.798815939	0.047953963	2.97E-07	0.328465544	1.66E-05	2.28E-09
OTU93	0.064756249	0.111331868	0.805823338	0.201686732	0.092937169	0.949484136	0.85826271	0.519133821	0.752667536	0.005283176	0.056875624	0.080446557	0.398483086	0.005932815	0.137993117	0.658178422	0.863951965	0.171612777	0.921181346	0.957860021	0.427421786	0.222454482	0.879752249	0.780467989	0.737295411	0.03444854	0.269262196	0.416052386	0.597888939	0.094592274	0.412479624	0.335186634	0.156357688	0.966724125	0.709455889	0.066656684	0.705423083	0.943141422	0.920924446	0.004227249	0.760082452	0.990303414	0.075640209	0.221498389	0.513710906	0.183482821	0.823754677	0.022439687	0.124110241
OTU94	1.34E-08	0.001543116	0.097383346	3.35E-05	0.532884531	0.892465383	0.329552801	6.15E-34	3.84E-07	6.99E-06	0.108013718	0.032206973	0.026255281	0.014140698	2.56E-07	3.01E-05	0.064363726	0.511857619	0.005854933	1.46E-05	0.001820642	0.000188901	2.86E-07	0.083623631	9.56E-06	0.279206954	0.846494516	0.265715874	0.062929428	5.18E-06	0.749842852	0.045113376	0.010805996	2.18E-05	3.44E-08	0.097341956	4.73E-06	1.85E-05	0.002735997	0.419689921	1.49E-06	0.002302142	0.004110791	1.12E-07	0.000787952	0.001500806	0.732447839	1.45E-06	0.106601628
OTU95	0.005835418	7.50E-05	0.69167181	0.000409867	5.44E-10	0.000189422	0.011337396	0.022955838	0.000292338	3.59E-21	1.55E-08	0.00109742	0.048341529	1.10E-34	0.006028573	0.000118833	2.81E-05	0.000122127	5.25E-07	0.476960458	0.478242567	0.358012941	0.949870601	9.74E-11	0.237778653	0.018278037	0.001222602	0.012466577	3.34E-05	1.08E-14	0.138929325	0.930113475	3.09E-12	0.000578229	2.86E-08	0.000688445	0.022080253	0.008096348	0.002425074	2.87E-13	2.95E-06	0.002414212	6.41E-07	0.318705127	0.734428287	1.67E-25	0.126632045	1.44E-19	0.000520391
OTU96	2.16E-07	9.62E-05	0.763844447	6.23E-06	6.49E-05	0.306742965	0.675474151	1.18E-13	0.018192179	0.22234639	4.26E-10	0.000273736	0.875478679	0.285434104	0.001351696	4.50E-06	0.12381025	0.751469712	0.000727542	0.018737718	0.001107038	0.71981522	9.39E-05	0.149365026	0.056214175	0.605473921	0.140309714	0.733788258	0.244364322	0.003463082	0.663326825	0.888693158	0.184614379	2.23E-05	0.078058637	0.863156949	5.95E-05	0.00114234	0.001244291	0.180039139	1.79E-05	0.088807635	7.48E-06	0.030670374	0.132560881	0.44569014	0.193250482	0.793758032	0.027969069
OTU97	2.65E-09	0.013689993	0.651966613	6.00E-08	0.062118351	0.073718889	0.440961955	3.10E-22	0.11896027	4.87E-06	0.017648537	0.49320951	0.779164128	0.089339836	0.002856709	0.037856443	0.377599293	0.703259573	0.206332321	0.306896905	2.15E-05	0.164372588	5.83E-08	0.97933402	0.01169181	0.44433632	0.199235428	0.062696812	0.538034178	3.48E-05	0.822558404	0.080389703	0.011752977	0.010003951	0.218373123	0.042878825	5.63E-12	5.70E-09	0.104940339	0.886616297	4.18E-06	0.000190861	0.001774002	3.15E-07	0.000326022	0.037992349	0.563600278	0.000222108	0.008004549
OTU98	0.04587501	0.141667288	0.000514598	0.041387667	0.054319364	1.47E-05	3.01E-06	0.426265053	0.181608209	0.976398665	0.001348502	0.985979852	0.432756503	0.416308273	0.111010277	6.82E-07	0.002722748	0.000733454	1.46E-09	0.215641697	0.043604553	0.00048301	0.021296623	4.71E-09	1.24E-05	0.024195694	5.22E-05	0.825738863	0.16590188	0.004655482	0.049558138	0.000104284	0.015964237	7.37E-07	0.322904687	0.060178588	0.033818811	0.000109269	0.009439348	0.439016303	0.726183046	2.06E-05	0.224982026	4.05E-05	0.026871416	0.263624291	0.130228692	0.161418914	0.009258256
OTU99	0.730286596	0.050707376	0.168928977	0.322845011	0.252912642	0.147323134	0.937123967	1.19E-05	0.114409309	0.047754195	0.83248696	0.085018858	5.15E-05	0.00017888	0.064887524	0.222176224	0.414518992	0.690567619	0.890515028	0.351151575	0.072861702	0.345057772	0.000256193	0.698310518	0.197414691	0.348492938	0.20305794	0.929438428	0.137158975	0.097756488	0.054572714	0.011659948	0.180955431	0.266888582	0.000281314	0.428414711	0.040446162	0.220422438	0.096912319	0.506733546	0.113715612	0.346387654	0.871113146	0.000213168	0.357270037	0.000125862	0.36695958	1.69E-07	0.975011737
OTU100	0.475354176	5.37E-06	0.059457863	2.70E-20	0.209363335	2.08E-21	1.85E-10	0.004986433	0.43404249	0.001053167	0.917778099	0.007173834	0.663738185	3.49E-07	0.024874268	5.71E-12	7.23E-16	9.61E-17	3.55E-19	0.000564179	0.0017415	5.60E-05	0.000161371	2.74E-28	0.021467874	0.346616552	1.18E-16	0.629918011	0.053391928	1.87E-11	0.002371535	4.18E-08	9.14E-09	1.84E-07	0.487904851	0.009941249	7.07E-20	2.28E-22	1.83E-08	0.009437051	0.238962292	9.81E-25	1.15E-14	1.08E-09	0.000632517	0.000348061	0.136727178	0.39855111	9.53E-08
OTU101	0.036857997	0.002934982	0.348994384	0.000285152	0.110259679	0.1022541	0.000757311	0.001464064	0.021926364	0.299167309	0.052077663	0.101396467	0.204130686	0.556671908	0.260008363	0.279098133	0.15074199	0.032137097	0.196735033	0.000175085	0.813568161	3.90E-08	0.034111461	0.03444854	3.25E-06	0.001367569	0.122844114	0.15277258	0.000961888	0.533470289	0.732447839	0.072214354	0.246366173	0.570129326	0.698729949	0.050722002	0.002586911	0.000361902	0.20164354	0.032943396	0.303770375	0.000919304	0.005990873	0.000383152	0.2184341	0.177966971	0.905558422	0.924650274	0.150579498
OTU102	0.594154599	0.00344202	0.128461788	1.38E-06	0.340078912	2.59E-14	5.10E-07	0.057004384	0.216186024	0.001772466	0.914280089	0.204508564	0.28276445	0.000218246	0.037315807	3.93E-05	1.05E-06	2.08E-07	7.84E-11	0.000826454	0.024268845	0.000174028	0.013363766	4.04E-13	0.263328896	0.121637264	8.87E-12	0.710631138	0.109286216	5.01E-07	0.005951095	3.32E-07	7.34E-06	0.00044552	0.775876171	0.000148298	8.34E-10	1.06E-06	4.23E-08	0.160893933	0.825770367	1.56E-13	3.50E-09	6.71E-05	0.006459098	0.010174499	0.208801828	0.251799276	8.34E-07
OTU103	0.001048405	0.031062283	1.69E-06	4.07E-07	0.840259217	0.364248333	0.002312546	3.95E-05	1.96E-18	0.114842186	0.627360104	0.010925636	0.071487629	0.304765511	7.43E-07	0.690701637	0.000306402	4.74E-05	0.905366155	6.73E-08	0.07088229	0.000151127	0.797816176	0.178928266	0.320582607	0.169650891	0.133310099	1.78E-23	0.145223407	0.012399241	0.000708629	0.008211393	0.014654946	0.381894092	8.62E-10	3.77E-05	0.000404957	0.029513596	0.36624829	0.580266629	0.074057391	0.001411215	5.75E-08	0.155037069	0.000137834	0.976527685	0.000444153	0.039534581	2.33E-08
OTU104	4.51E-06	0.006302465	0.136824242	0.707348186	0.016766167	7.56E-11	0.444070664	0.001577515	0.015564361	0.008606464	0.027686736	0.410700016	0.428201829	0.867451642	0.521211124	1.65E-09	0.061905432	0.421820337	2.89E-13	0.001209358	0.399981199	0.01856262	0.00103549	3.42E-07	6.72E-05	0.014823121	1.66E-12	0.048322792	0.64181605	7.14E-05	0.748891802	0.474777637	0.50396165	1.28E-14	0.066467662	4.19E-06	0.787650068	0.034809769	1.12E-16	0.089185313	2.19E-07	0.024268845	0.595697594	0.000404562	0.655676399	0.642424983	0.930402797	0.037342219	0.00050513
OTU105	0.967223843	0.828685539	0.279848655	0.016519648	0.135550121	2.29E-06	0.6513829	0.956232741	0.226573591	0.395304697	0.108283193	0.029507276	0.198365853	0.52741505	0.183173517	0.002303887	0.026429144	0.008648314	1.18E-05	0.098355588	0.00283193	0.9446704	0.11802812	0.001354384	0.42304015	0.081658507	9.90E-06	0.031107386	0.568685712	0.00189431	0.069604785	0.076056896	0.241537831	0.022244666	0.577717243	1.17E-10	0.000695577	0.004879662	6.95E-05	0.591619313	0.000327723	0.000438007	0.013077146	0.042372484	0.001274249	0.923718598	0.009209752	0.140259907	6.00E-05
OTU106	1.57E-10	0.000208843	0.316952705	4.66E-11	0.000678819	0.084551726	0.032383901	1.96E-17	0.009692721	0.269297468	9.11E-06	0.036224291	0.241898422	0.468460866	1.38E-05	0.014723459	0.094470972	0.371766748	0.133130414	0.007712542	0.00179563	0.04689804	2.26E-06	0.977269563	0.058546356	0.185479945	0.159496189	0.524612259	0.251412081	0.181354886	0.353022279	0.102305739	0.680451772	0.001835114	0.00778973	0.596961389	3.99E-13	5.98E-09	0.361015519	0.233772172	9.20E-06	5.44E-07	8.65E-08	2.84E-05	9.92E-05	0.822338082	0.082696453	0.082333693	0.522923468
OTU107	9.63E-10	9.25E-05	0.000122735	6.46E-06	0.038288195	0.00435127	0.096846355	3.27E-13	3.47E-09	0.013015382	0.057765707	0.07346088	0.35707916	0.834728544	0.000109817	0.03579951	0.801441866	0.715943267	3.87E-06	0.00070082	0.407728735	0.000575667	0.204217844	0.005768314	9.97E-05	0.01612153	0.028146772	7.03E-05	0.100833543	0.00520078	0.017194667	0.096755712	0.810304936	2.19E-06	2.39E-07	0.080674294	5.93E-05	0.001828786	7.04E-06	0.17391422	9.23E-07	0.141700524	0.000267468	0.108382532	0.039230649	0.588279879	0.038760907	0.033673284	0.256989851
OTU108	0.002114759	2.45E-17	0.093962853	1.37E-11	0.000556874	0.106078058	0.000971003	1.30E-10	0.013651816	0.229497386	0.008731116	0.092953126	0.744448383	0.000562836	0.000489181	0.716502218	6.39E-05	0.00041544	0.725272196	0.000141517	0.00267107	0.003620633	0.030425193	0.10070595	0.021089431	0.087218612	0.293021045	0.661476947	0.343379269	0.345971719	0.169042811	0.006553238	0.005136228	0.071094327	0.330844386	0.452738104	1.38E-11	1.98E-06	0.113183517	0.223072866	0.032173683	4.10E-07	7.35E-08	0.006301663	0.210504445	0.027267801	0.168954268	0.110744366	0.984173103
OTU109	5.10E-05	0.001205033	0.644282245	0.002322012	4.23E-06	0.997789579	0.517952442	0.044140362	0.538167917	0.01714616	1.26E-06	7.18E-10	0.125750014	8.73E-06	0.733910154	0.028344719	0.414936862	0.503728862	0.151743054	0.716819877	4.90E-07	0.28234542	0.82381765	0.602846777	0.755618531	0.546060657	0.088615434	0.482630824	0.779195165	0.56201459	0.426052788	0.174522276	0.045126646	0.106743961	0.143403433	0.025172356	0.002791125	0.014974022	0.67802048	2.75E-05	0.123760306	0.133829054	3.68E-05	0.930338502	0.333498195	3.27E-06	0.001139602	0.000102339	0.431211457
OTU110	3.35E-12	0.753712273	0.179734468	0.412618484	0.437817724	0.042318123	0.199964252	0.001103049	1.55E-05	0.413660812	0.064732404	0.025099567	0.22434436	0.18306651	6.50E-05	2.60E-06	0.00566676	0.002400696	1.17E-05	0.07526891	0.093384805	0.677309509	0.84988522	0.000157538	0.385151237	0.669330815	0.000799363	8.09E-06	0.73534293	0.13706173	0.193809449	0.804414342	0.081324758	1.29E-05	1.09E-06	0.000781638	0.44433632	0.547570452	0.113295375	0.765604001	0.002342037	0.652462707	0.11754304	0.480080984	0.279912411	0.093312749	0.037873787	0.045401633	0.552030802
OTU111	3.65E-10	0.005231968	1.38E-10	4.51E-06	0.449182055	0.097831252	1.86E-05	2.30E-05	3.76E-21	0.386307438	0.056929245	0.008672321	0.401847153	0.892657256	4.73E-06	0.676420944	0.09262643	0.006379948	0.030345947	2.29E-12	0.773923887	1.92E-07	0.29264787	0.698160743	2.08E-05	0.001850223	0.216291979	4.10E-35	0.396762138	0.709847563	8.75E-07	0.001350298	0.058420215	0.006296849	7.02E-12	0.213294244	0.00062815	0.054884267	0.028631389	0.199164078	0.000936154	0.002979755	6.03E-06	0.220668042	0.001093298	0.90216253	0.000188349	0.006540781	2.07E-10
OTU112	0.000494709	0.441659734	0.91585239	0.00053882	0.234108228	1.01E-24	0.001104543	0.561577535	0.159629492	0.013443503	0.011668253	0.967949328	0.648469119	0.019130532	0.387131396	3.68E-14	3.06E-07	8.04E-06	5.88E-28	0.376480919	0.09241973	0.293712252	0.000240268	2.50E-21	0.649138881	0.436477531	5.55E-28	0.00226798	0.255642813	4.51E-06	0.024000687	8.99E-06	0.000637615	1.78E-18	0.066418953	0.025841151	3.10E-06	3.59E-07	1.96E-19	0.168335432	0.024094122	9.24E-13	0.006689116	7.73E-09	0.161015907	0.281945	0.346346046	0.914793457	0.000729243
OTU113	7.10E-05	0.001244661	0.019869223	5.87E-17	0.000290247	0.008911804	5.48E-08	1.69E-12	1.16E-09	0.30142501	0.001357704	0.002310918	0.200293568	0.032127125	0.00034829	0.807154474	0.000106359	1.94E-05	0.520079915	2.97E-14	0.002162098	3.95E-07	0.125446967	0.002763437	0.023786454	0.039546462	0.087743202	1.27E-07	0.000741597	0.255847113	6.70E-08	3.67E-07	0.004902419	0.060071987	3.43E-05	0.113575398	1.13E-14	4.58E-06	0.754450004	0.119387043	0.00082926	3.21E-09	2.32E-14	0.001561939	6.71E-06	0.070332121	0.001195531	0.31383758	9.24E-05
OTU114	3.41E-05	0.463475423	0.160491907	0.256358354	0.047241713	4.38E-16	0.10476481	0.010991146	0.464168153	3.05E-06	0.009693897	0.926449541	0.502436617	0.055774984	0.079329669	2.41E-13	0.000134384	0.000422933	3.40E-18	0.080205152	0.977753407	0.661124821	0.382115134	3.49E-12	0.000439149	0.499831587	1.51E-16	0.828953689	0.45729113	2.45E-15	0.015763195	0.00041241	0.000123981	2.80E-15	0.412040079	7.34E-12	0.053795097	0.100179917	1.96E-25	0.057896124	0.00067712	6.72E-05	0.053585544	0.066133377	0.744938281	0.481998997	0.625695534	0.918516415	7.95E-09
OTU115	0.316343783	0.052532818	0.773707053	0.330258735	0.853691149	0.473350463	0.03804983	0.898128213	0.605558752	0.355068229	0.175105929	0.442550912	0.191663858	0.24839606	0.737844849	0.821047762	0.770796991	0.524770725	0.378499847	0.823975087	0.001686901	0.92359017	0.60541737	0.172535769	0.337862591	0.035974859	0.783979025	0.071714091	0.029936697	0.049802565	0.998757646	0.229718498	0.358267872	0.358352874	0.033524843	0.630119382	0.240786277	0.503211756	0.330097293	0.926417408	0.550893766	0.81630044	0.550352721	0.26910351	5.19E-05	0.028304543	0.004521907	0.009394642	0.694121246
OTU116	8.90E-05	0.214827041	0.718059853	0.021418489	0.008321716	0.000110545	0.024444655	0.548434108	0.000579606	4.34E-05	0.256153773	0.323063857	0.292554625	6.76E-05	0.897616103	1.80E-05	4.29E-05	0.000240512	2.35E-07	0.036749873	0.761716077	0.902514852	0.93992311	2.20E-10	0.287456596	0.505178236	0.017010973	0.006735814	0.494412381	0.001058268	0.288065207	0.018122931	2.89E-06	2.45E-06	0.001276725	0.21047475	0.007900907	0.000732541	0.004421508	0.022729861	0.339503426	0.068458737	0.036349554	0.090967395	0.199978562	0.000195712	0.723845973	0.007251673	0.115920465
OTU117	0.000252335	0.250722884	0.134839597	4.35E-05	0.001655856	3.26E-08	0.039451495	0.358012941	0.000698307	8.36E-07	0.038346053	0.399004776	0.326859033	1.36E-06	0.410561535	1.49E-12	2.65E-12	6.08E-09	7.25E-11	0.429835477	0.03285184	0.725090073	0.015940576	2.44E-11	0.002848829	0.027224476	1.18E-05	0.017850226	0.721511447	1.92E-06	0.338477312	0.117571831	2.45E-06	1.06E-08	0.000119916	0.01557327	0.003642186	4.69E-06	2.65E-05	8.40E-10	3.42E-06	0.000355767	0.000310453	0.003216081	0.018614584	0.008208347	0.251479389	0.189990212	0.0492433
OTU118	3.11E-05	5.78E-05	0.081727133	0.000415237	0.564257049	0.209407711	0.00054218	0.035325189	1.26E-08	0.524031425	0.736105417	0.003093975	0.70398048	0.050858681	6.74E-05	0.763921407	0.001490286	0.000182248	0.528369114	5.04E-06	0.988496511	0.042196684	0.869457166	0.223676963	7.37E-07	0.014624548	0.857055862	1.09E-08	0.050110712	0.001855018	0.063666789	0.170247875	0.163001543	0.647625038	0.001601145	0.002062483	0.021296623	0.00254965	0.54259053	0.127835973	0.227153407	0.016607183	0.000301797	0.547489518	0.011979194	0.097540758	0.008423997	0.977688894	0.002046098
OTU119	0.598338893	0.053738809	1.24E-09	0.018796401	0.000382025	0.301329923	1.39E-06	0.97220586	0.219457259	1.15E-05	0.00215292	0.160224308	0.010170817	1.81E-05	0.558195884	0.915627686	6.22E-05	3.43E-05	0.70596433	3.32E-06	0.272769374	0.000419444	0.149019397	0.590319029	0.596202967	0.077325963	0.068683628	0.003727049	0.007889138	0.012764581	0.017488218	0.001669131	4.24E-07	0.091030159	0.698849803	0.060730896	0.803537951	0.91328554	0.009445093	0.001007496	0.350291887	0.734733126	0.000923949	0.17449637	0.605898129	0.000591664	0.252456765	0.047324505	0.009524692
OTU120	0.00467327	7.65E-06	0.588977855	0.199921327	1.00E-05	0.08940944	0.658544835	0.934293432	0.52197474	0.122883839	0.003122071	0.000167428	0.000276225	4.56E-07	0.602677459	0.208314705	0.527494833	0.404770177	0.238864852	0.928538442	0.827030753	0.315912107	0.066194054	0.584656518	0.003827018	0.910142371	0.003120362	0.93088502	0.620884695	0.360204778	0.045232928	0.022003192	0.331086919	0.528554661	5.33E-07	0.292666521	0.575892094	0.402417069	0.000512954	0.0097198	0.215400089	0.961147254	0.047652256	0.017064936	0.753865949	3.29E-09	0.4594787	2.76E-09	0.437362753
OTU121	0.765140844	0.20881659	0.34131418	0.178361562	0.066613963	0.006679811	0.002457927	0.01752966	0.256989851	0.515044272	0.001236531	0.774295642	0.912194898	0.77209684	0.931785236	0.598915318	0.728492244	0.062072264	0.893104984	0.003916791	0.001673497	0.00016624	1.97E-07	0.864365427	4.03E-05	0.001289875	0.01385168	0.005206192	0.224624153	0.139859398	0.010723449	0.089595264	0.010154878	0.783201869	0.879209885	8.00E-05	0.058195909	0.013669302	0.021749582	0.003511729	0.389833361	0.147220456	0.167090274	0.0001056	0.259354591	0.08017679	0.568562399	0.007913674	0.034529715
OTU122	0.022631137	0.008491755	0.00366583	5.03E-06	0.004031533	1.43E-06	4.92E-09	0.001625333	5.26E-07	0.892337471	0.001171812	0.53827492	0.097731577	0.704791815	1.74E-06	0.000254276	3.46E-05	1.06E-07	2.92E-05	6.31E-08	0.381827794	1.23E-07	0.089347567	0.000120385	0.006753721	0.003226634	1.07E-05	0.000144503	0.042008821	0.000518067	7.11E-05	2.42E-09	0.017680355	0.048571554	0.021909588	0.007215376	1.48E-06	1.35E-05	0.004746278	0.098891084	0.341602817	8.77E-08	0.000128312	7.11E-05	6.38E-06	0.673020129	0.150069672	0.008442713	3.10E-05
OTU123	4.56E-06	0.447119	0.522844374	0.402759248	0.000736197	3.48E-08	0.012416776	0.000533263	0.550569108	0.003051838	4.09E-05	0.000222714	0.406626388	0.788085928	0.401482659	1.10E-13	0.004090029	2.46E-05	2.27E-10	0.513737034	0.047370553	0.146003879	0.989077295	3.51E-06	0.037444244	0.958375619	6.25E-12	0.823313897	0.772344502	4.54E-07	0.008535794	0.000749009	0.001467076	1.03E-08	0.549541641	0.012739138	0.514521171	0.532644996	3.63E-09	0.45151851	0.00054417	0.001704349	0.758080395	0.379159617	0.322169183	0.125891629	0.973850645	0.183173879	0.000612791
OTU124	0.97846306	0.005930534	0.47998015	7.83E-07	0.8147927	0.000768909	1.91E-06	0.392344444	0.008956667	0.024521089	0.007501888	0.867419815	0.014145614	0.251580376	0.005241493	1.66E-08	1.39E-06	1.51E-06	0.000511479	0.002742454	0.73369684	8.84E-08	0.059125066	0.000233961	0.185534141	0.029646816	0.007018612	0.000296365	0.918131198	0.003205122	0.000155953	1.17E-05	9.75E-07	0.064899469	0.020716758	0.827125299	7.59E-06	0.000246733	0.386930876	0.686633669	0.741878101	0.00012743	0.000115254	0.262461397	0.108157528	0.924425393	0.415726844	0.475956187	0.048374334
OTU125	3.16E-07	0.592417396	0.754757457	0.024874268	0.072123187	3.29E-25	0.008337142	0.03182919	0.1320562	5.81E-05	0.047329108	0.344021048	0.195085477	0.03427965	0.254673921	1.71E-11	2.99E-06	1.19E-06	1.16E-25	0.305781988	0.191497399	0.372745866	0.060133684	6.12E-17	0.068858958	0.396219605	2.34E-19	0.189590678	0.0352712	4.35E-10	0.001297941	2.54E-05	0.000270949	2.00E-11	0.130811368	0.00172221	0.001040198	0.002215718	6.22E-23	0.430404541	0.012919695	1.19E-07	0.014968856	0.00178891	0.024350054	0.513188504	0.912643966	0.659570486	4.29E-06
OTU126	0.334514675	0.012251067	0.081892857	4.13E-05	0.009919626	5.72E-06	1.01E-09	0.214255083	1.99E-05	0.513188504	0.002980165	0.915178506	0.068458737	0.194664136	0.052784301	4.33E-07	6.41E-06	1.30E-11	9.09E-06	3.52E-05	0.504738017	1.84E-10	0.341169919	3.67E-06	0.00026363	0.002964219	4.98E-05	0.003328454	0.213804305	0.000326779	1.59E-06	9.80E-09	0.000121242	0.003880761	0.106797375	0.988722371	1.42E-05	4.49E-05	0.017880349	0.041055458	0.149653513	5.36E-07	5.29E-05	0.005764607	0.000655498	0.810994964	0.316265268	0.53600339	2.76E-05
OTU127	6.81E-05	0.141456932	0.002534741	0.02916287	0.016165666	1.23E-11	0.002160566	0.581793019	0.548461108	0.004775642	0.022483744	0.414727896	0.100502066	0.359693315	0.402804885	2.51E-08	2.59E-06	5.56E-06	1.68E-12	0.76826103	0.321831612	0.397780584	5.59E-05	2.06E-09	0.049267094	0.94603869	3.90E-10	0.450154752	0.024075929	2.61E-09	0.009121392	2.88E-05	0.000504725	1.43E-07	0.505592741	5.40E-06	0.003518389	4.62E-05	7.02E-12	0.054164731	0.002055153	5.20E-06	0.021477292	8.11E-08	0.007646513	0.749965595	0.598451405	0.034139444	2.26E-08
OTU128	0.007119968	1.33E-07	0.490425857	4.35E-21	0.001802633	3.25E-07	8.48E-08	2.02E-13	0.001299482	0.306358337	0.003802951	0.027383625	0.993949628	0.000818214	0.000957069	0.173288047	1.47E-09	1.17E-09	0.00477251	3.47E-07	5.35E-07	8.57E-07	0.000556432	1.68E-05	0.001482222	0.257280357	6.65E-05	0.284737644	0.191109403	0.102529746	0.015633971	1.08E-07	0.000587371	0.600872715	0.088638481	0.342696918	1.58E-28	3.05E-11	0.23595454	0.055796084	0.04463342	5.19E-21	1.58E-14	7.51E-06	3.63E-08	0.048051777	0.031272819	0.724149346	0.021711521
OTU129	1.44E-25	3.09E-08	0.492008193	2.73E-09	0.005760901	0.110680256	0.007556425	2.63E-12	3.38E-07	0.00555747	0.077746915	0.044480214	0.611084031	0.860137149	7.22E-06	0.096562014	0.969271341	0.943366739	0.000609607	1.38E-05	0.204334096	3.92E-05	0.890515028	0.09174654	2.34E-07	0.000764985	0.05212752	0.000160586	0.808611852	0.012403622	0.029541437	0.051447911	0.989561287	3.21E-06	0.007518776	0.002145604	2.83E-06	0.0007237	6.26E-06	0.3547936	8.26E-13	0.056405552	1.27E-05	0.54576433	0.005333449	0.823723191	0.08095255	0.474627298	0.329109566
OTU130	0.036073724	0.775380219	0.209289391	0.001615665	0.778450368	3.70E-11	0.497413495	0.57987839	0.545198835	0.001275398	0.513214618	0.856071573	0.750088345	0.091707062	0.108292486	3.32E-09	0.005610792	0.01764059	9.92E-11	0.196678471	0.016445773	0.114193348	0.002659215	9.51E-08	0.002062189	0.059119533	2.97E-12	0.528263102	0.802943396	0.000352677	0.008413616	0.003431765	0.021200958	1.43E-07	0.94204709	1.70E-09	0.000550707	0.000394012	1.33E-12	0.034413297	0.00247589	5.10E-05	0.002331513	0.000197128	0.005912311	0.504867473	0.488846235	0.382778729	0.000468236
OTU131	0.00608202	0.013808294	0.282636875	0.032987556	0.59985861	0.002207896	0.009832356	1.81E-05	0.10304816	1.15E-10	0.932074609	0.173075875	0.031944774	6.41E-10	0.197230449	1.88E-08	0.000115542	0.000221579	4.89E-07	0.226981034	0.779288279	0.610147429	0.414217351	1.16E-06	0.105847975	0.352559278	0.009021577	0.302453208	0.007332098	8.37E-15	0.678583534	0.927124363	6.57E-07	5.10E-06	0.012374436	1.27E-08	0.369380004	0.09767347	0.005863207	0.000728789	1.31E-10	0.011942405	0.008352594	0.846589545	0.950385905	2.08E-07	0.244166409	3.67E-05	1.74E-06
OTU132	5.95E-05	0.0001458	0.125194859	4.95E-11	1.21E-21	0.45790503	0.058656226	3.50E-07	0.046606422	0.077684692	5.65E-14	0.048731697	0.98672193	0.000722348	0.438992313	0.133743899	0.011604717	0.093962853	0.040184501	0.00015476	0.003859493	0.04130954	0.705904185	0.971851117	0.684491406	0.177323856	0.092197541	0.050966285	0.41491364	0.230335244	0.416634081	0.468834089	0.029892906	0.001614725	0.087613722	0.751316188	4.41E-06	0.001347904	0.005879786	3.19E-05	0.029399372	0.007906797	3.52E-11	0.76057551	0.012943938	0.010629973	0.01161023	0.262426737	0.283275135
OTU133	8.04E-11	1.03E-09	0.022429907	3.79E-16	0.00013512	0.621513779	2.54E-05	4.54E-15	3.60E-06	0.276253528	0.001471389	0.165453189	0.305244704	0.112839163	0.000292143	0.088765058	0.00357449	0.002956478	0.146049221	1.28E-08	0.003424788	2.14E-05	0.167353824	0.898224239	0.000581815	0.21508327	0.941113775	0.010667021	0.23958006	0.380194664	0.000711176	0.005039429	0.1881766	6.81E-05	0.005125539	0.38853679	1.27E-12	3.49E-07	0.018767039	0.632192201	2.39E-06	3.08E-07	1.64E-11	0.118033238	7.13E-05	0.384884719	0.056267282	0.21553597	0.818437557
OTU134	1.61E-18	0.001082809	0.386596816	0.033957902	0.009441646	0.00291162	0.650275205	8.29E-05	5.93E-08	0.882656436	0.030349114	0.003928342	0.471301441	0.774109758	1.05E-05	2.73E-05	0.322248645	0.22573019	3.93E-07	8.86E-05	0.446222634	0.119464766	0.013593142	0.001001252	0.024513173	0.158119595	0.001113047	5.33E-08	0.679828809	0.190404168	0.033243304	0.713738271	0.566119878	5.62E-07	0.000490203	0.748309087	0.020505394	0.66700323	0.000876034	0.809928619	1.28E-08	0.521922058	0.000792719	0.039273947	0.102970267	0.868120057	0.001102717	0.968852157	0.357482197
OTU135	5.11E-06	0.861138116	0.306040858	0.039394048	0.001792768	4.67E-15	0.000359911	0.019131497	0.31881323	0.254690506	3.38E-06	0.021428954	0.106374801	0.50731708	0.306242611	7.22E-18	0.000134453	0.000129586	1.65E-22	0.302100297	0.407349218	0.020769213	0.028097677	1.34E-14	0.443515117	0.514638499	4.20E-15	0.03794817	0.750256938	8.44E-06	0.000895362	3.08E-05	0.003726769	1.05E-18	0.006288788	0.775039125	0.070115338	0.000187005	2.94E-14	0.98439893	0.001809775	5.79E-07	0.182590257	1.59E-05	0.272200075	0.793586296	0.007322411	0.303492867	0.011458034
OTU136	5.31E-06	0.567903251	0.691701662	0.59653999	0.000139591	0.024407828	0.006315321	0.584211277	0.125325906	0.455084881	2.37E-05	0.165142131	0.006196506	0.284426438	0.093569152	2.40E-05	0.041186433	0.011743227	0.000369285	0.641642113	0.157230797	0.001904136	0.040317166	0.02583563	0.186416457	0.075633445	0.000869474	0.002959328	0.092913236	0.662298863	0.289970338	0.027904152	0.11795624	0.000232695	0.615833443	0.016097667	0.935129643	0.051620831	0.299072693	0.014424966	0.168739379	0.193571745	0.065360713	0.000400037	0.330965638	0.343958907	0.000894618	0.233292681	0.967078781
OTU137	0.001875656	0.393783698	0.94101723	0.006491167	0.001517157	0.997531429	0.059881613	2.48E-09	0.668476018	0.22738861	8.47E-08	0.000766767	0.822212191	0.967723627	0.036445589	0.000195038	0.56837011	0.179139471	0.025099567	0.69337413	3.55E-05	0.056512105	1.21E-08	0.28353071	0.82000982	0.116072431	0.622171751	0.562342488	0.11470089	0.038088191	0.025893646	0.121725979	0.007354169	0.012761586	0.086417605	0.167190637	0.007071796	0.001179199	0.516091292	0.058733236	0.143392253	0.234813442	0.005825683	0.000319339	0.185060316	0.929952745	0.405984167	0.143369894	0.064322209
OTU138	0.025446244	0.012811094	0.221929811	0.102219685	0.373334095	0.930595683	0.47789043	0.32252686	0.00332619	0.074972934	0.569496812	0.004547624	0.071358484	0.004631656	0.210623257	0.168656917	0.128894046	0.273374715	0.712440544	0.157903055	0.839373777	0.577883641	0.568342643	0.097433034	0.028090395	0.901201747	0.770642289	2.26E-05	0.907641658	0.002077509	0.179231931	0.896240018	0.196000653	0.13352173	0.703529882	0.002027805	0.519160089	0.284444738	0.269932903	0.197428869	0.833718087	0.33882597	0.017254981	0.543988031	0.100799505	0.18279829	0.279821901	0.304918799	0.00037062
OTU139	0.002345005	0.067992139	0.000280937	4.46E-10	0.202104601	0.05522867	1.72E-09	6.11E-07	1.37E-06	0.557923599	0.61045956	0.171433732	0.00039369	0.51235323	0.018825802	0.137521081	4.77E-05	3.88E-07	0.560021849	1.21E-14	0.164521323	1.50E-11	0.069943991	0.086847601	0.005934337	0.162890752	0.072835456	1.55E-05	0.002154447	0.476659056	2.97E-07	3.06E-09	5.77E-06	0.138471504	5.62E-08	0.974882724	5.45E-10	0.000367291	0.585826019	0.623918253	0.054350334	2.65E-06	1.43E-06	0.003791223	0.0003023	0.338702888	0.054205931	0.004303101	0.00053779
OTU140	0.071036448	7.22E-11	0.321950728	0.039816581	0.089092703	0.687765314	3.85E-06	0.089077275	0.96182412	0.280347134	0.772437381	0.113025198	0.647770538	0.000266571	0.088354574	0.358639454	0.110259679	0.172317509	0.12591187	0.005687235	0.052232348	0.000750639	0.532698221	0.004680648	1.33E-06	5.87E-06	0.162583296	0.090037829	0.215792801	0.039617814	0.043454304	0.001372019	0.002222623	0.256699571	0.002161179	0.000439647	0.027383625	0.047944656	0.123990177	0.980559857	0.000236594	0.006882863	0.02689426	0.6698321	0.000853335	0.000338045	0.564612952	3.24E-05	0.910655448
OTU141	0.000791127	0.870890193	0.704821871	0.026375846	2.75E-11	0.01215028	0.623173586	0.123431066	3.89E-07	6.66E-12	2.79E-13	0.103733884	0.024094122	6.69E-10	0.031661403	0.001612596	0.001709046	0.118476738	0.000769147	0.051983044	0.089370766	0.002769185	0.071642854	7.42E-05	4.63E-06	1.62E-05	0.032652523	0.002771487	0.006970173	6.89E-05	0.007689518	0.35990637	0.000177433	0.002812056	0.001246516	0.000282021	0.075646973	0.011950886	0.001779387	1.85E-10	1.09E-05	0.352454104	0.000873083	0.355406415	0.361421314	7.47E-06	0.033256991	8.92E-06	0.283001477
OTU142	4.12E-05	0.000501419	0.006056406	1.54E-09	0.724270707	0.026249685	1.73E-19	0.000179903	9.58E-09	0.541489905	0.223444481	0.001307602	0.039380395	0.241800148	0.002769568	0.0186958	3.96E-05	1.51E-07	0.069703087	2.59E-28	0.521632359	4.61E-19	0.905622512	0.001120095	9.26E-08	0.000656733	0.00540161	2.62E-06	0.004073704	0.008696865	1.91E-10	1.05E-12	7.46E-05	0.586745665	0.00782566	0.936223255	1.57E-07	0.000123302	0.595866031	0.329512491	0.059446745	1.34E-08	7.75E-08	0.062586566	0.000155681	0.218556089	0.015213359	0.513919944	1.61E-06
OTU143	0.145065437	0.02669494	0.350375701	0.000123894	0.057928766	0.000256582	0.026937136	0.073434459	0.22449977	2.19E-10	0.069273678	0.019015761	0.415657104	1.40E-10	0.91328554	2.94E-09	4.82E-09	4.01E-06	9.66E-07	0.450617196	0.014646496	0.283585496	0.081655163	3.03E-06	0.00018638	0.056731056	0.002206022	0.337044067	0.002685211	7.20E-11	0.120703877	0.578022062	2.14E-07	4.63E-05	0.034195468	7.72E-11	0.013768228	0.000592039	0.00078188	8.59E-09	4.74E-09	0.003709536	3.44E-05	0.121096203	0.021040798	0.000128221	0.022218092	0.037391313	3.96E-05
OTU144	0.999887059	1.33E-16	0.024632152	1.18E-07	4.50E-08	0.002614087	5.32E-11	0.734611185	0.370984591	4.83E-17	0.001336981	0.000575576	0.108256485	2.79E-22	0.071727049	0.002880245	1.28E-10	3.14E-10	0.000216356	3.58E-07	0.697292281	0.000708298	0.084825824	1.93E-07	0.790920609	0.070421446	0.053325823	0.096213263	8.54E-06	3.53E-12	4.81E-05	2.12E-05	5.12E-19	0.260594273	0.022881127	1.48E-05	0.000950678	0.025678719	0.546168432	3.65E-07	0.804790013	5.29E-05	2.55E-12	0.178085281	0.943366739	8.13E-12	0.009688018	1.43E-10	4.01E-05
OTU145	0.000508295	0.002890021	0.883326856	1.00E-05	3.64E-35	0.025577301	0.983850478	6.37E-07	0.905686602	0.009937643	9.49E-34	6.31E-06	0.352980172	7.98E-07	0.392793871	1.17E-05	0.069817115	0.842600269	0.000810175	0.000400494	1.16E-05	0.992239436	0.341396632	0.484123699	0.877327999	0.048930126	0.000805063	0.509539372	0.022643457	0.349203454	0.07079249	0.179906627	0.303369099	3.84E-06	0.554498287	0.773087626	0.000162215	0.059496789	0.001179376	1.32E-08	0.030910801	0.437099472	5.46E-08	0.42466279	0.305129653	5.05E-06	4.81E-05	0.000188998	0.127969146
OTU146	0.001839609	0.001257136	0.036656877	1.81E-16	2.78E-07	0.001040513	7.78E-08	7.37E-07	0.033099879	0.052698685	1.02E-05	0.003042221	0.787027526	0.000131826	0.005508872	0.025723933	8.28E-06	2.02E-06	0.076975432	9.55E-11	9.48E-06	0.00024379	0.123980176	0.000254086	0.01872098	0.184789957	0.143851191	0.011208449	0.004427358	0.003583676	0.002678504	8.33E-09	2.21E-05	0.103586021	0.040949298	0.039964207	1.16E-12	4.39E-09	0.970496697	0.008087327	0.233468414	2.19E-09	1.64E-12	0.006589897	1.04E-06	0.000791127	0.001385041	0.397305115	0.000245154
OTU147	0.228205311	8.93E-11	0.464935769	8.70E-07	5.62E-13	0.285067404	0.012004721	0.839310539	0.19949244	4.26E-13	2.04E-08	3.71E-12	0.090209109	8.31E-30	0.937992586	0.24966603	0.003261591	0.042972169	0.088554	0.013070339	0.011013498	0.774047799	0.561167943	3.40E-05	0.626269311	0.920667555	0.939343916	0.744907659	0.009424425	3.00E-07	0.351130592	0.853944998	2.63E-11	0.601182733	8.33E-05	0.003169845	0.000282919	0.004733833	0.858358001	5.88E-09	0.397531487	0.00050424	3.47E-11	0.443129518	0.165067542	3.07E-25	0.000664194	8.48E-19	0.010658068
OTU148	1.85E-05	0.001250047	0.022208395	0.000318229	0.992110367	0.45876526	0.005680646	8.11E-15	3.06E-08	1.90E-05	0.535549658	0.738547103	0.136942947	0.145811295	0.000131361	0.178413864	0.088623116	0.016616609	0.325657471	0.0012323	0.167002492	6.50E-07	0.008717187	0.404724408	7.47E-08	0.021233582	0.767179354	0.138929325	0.200939014	0.002434956	0.001607687	0.000176484	0.581209996	0.075235229	0.015739794	0.000422865	7.78E-06	6.23E-05	0.056838114	0.070754033	5.64E-10	0.001332241	0.011709853	0.000148247	0.023497428	0.219319622	0.928667006	0.013621659	0.537713274
OTU149	0.01102403	0.976656706	0.027748288	0.02526698	0.23028776	2.67E-07	0.034905923	0.097931008	0.26827585	5.07E-05	0.040725489	0.932235376	0.008864966	0.060617844	0.255966339	1.35E-07	0.009810941	0.003436423	3.06E-07	0.444288012	0.938249968	0.393311095	0.481746392	3.60E-05	0.060946172	0.817337403	1.86E-08	0.044484585	0.143090633	1.01E-09	0.026584439	0.000758605	0.000374837	0.0002287	0.232973404	4.49E-07	0.021355137	0.073957702	1.42E-09	0.159484075	0.007115495	2.31E-06	0.008070311	0.081619198	0.623832311	0.598451405	0.161553417	0.987560815	1.75E-07
OTU150	0.298637713	0.395745252	0.006976321	0.000277199	0.845987735	0.002685211	3.06E-06	0.822747262	0.00190851	0.03728941	0.117207546	0.154433117	0.463648552	0.310277018	0.315284897	0.00105722	1.06E-05	1.03E-07	0.001637671	0.000268639	0.303120865	0.003170278	0.691641958	0.001184679	0.982334174	0.630694876	0.080148436	2.23E-06	0.127028982	0.000144959	0.002203526	0.000959549	0.000126599	0.06400267	0.142155343	0.009179507	0.000188673	0.015241323	0.015457796	0.153642382	0.165191871	0.001436573	2.65E-05	0.589648268	0.000329494	0.366679273	0.226934039	0.518293588	4.71E-06
OTU151	0.582793116	0.004981876	0.775690179	0.011249946	0.049716183	0.018411605	0.16685209	0.003664348	0.193613677	8.20E-14	0.658017604	0.004966931	0.532432121	1.50E-07	0.202566421	0.000633059	0.015532324	0.054557175	0.000425274	0.632854956	0.174340989	0.200996459	0.025670483	0.001103215	0.000494074	0.609268167	0.112180665	0.00543106	0.184803468	2.29E-12	0.35937388	0.880007499	1.09E-07	0.013956616	0.107064758	1.07E-14	0.094470972	0.127856454	0.003213009	0.000938728	0.031816003	0.070249258	0.000161427	0.092793648	0.555421574	1.85E-06	0.005460653	3.11E-05	1.26E-06
OTU152	1.99E-05	0.009242458	0.957312216	0.011497678	2.62E-06	0.496078482	0.710148902	6.19E-05	0.159969184	0.121716119	1.09E-07	5.91E-11	0.968432981	0.000242843	0.681965579	2.68E-05	0.657197803	0.809897261	0.0082715	0.013045889	0.000118919	0.597973293	0.884667945	0.501662104	0.84902936	0.227765293	0.024334318	0.097814634	0.375277099	0.833781232	0.209245033	0.436238458	0.196254636	0.000788684	0.653835053	0.068178466	0.004996209	0.237261092	0.061076774	0.001031269	0.015933302	0.089502313	5.76E-05	0.684431935	0.271455007	0.000604812	4.23E-05	0.021017673	0.923558048
OTU153	0.000304493	1.58E-05	0.430333005	4.04E-18	0.020418336	6.68E-06	9.27E-07	3.15E-10	0.001428131	0.628221544	0.190797669	0.005431372	0.748707572	0.037736334	0.003330239	0.330954736	2.53E-07	2.92E-07	0.029558326	1.80E-08	1.14E-06	1.85E-05	0.008716595	0.000233859	0.000345428	0.351109212	0.000156769	0.00780811	0.0983097	0.164167893	0.010313955	3.26E-05	0.011826257	0.116062627	0.022623635	0.087723888	1.49E-24	3.00E-09	0.806982158	0.113649863	0.067700832	3.68E-13	1.54E-14	0.000261265	2.02E-05	0.167938148	0.127938089	0.89224145	0.001265566
OTU154	8.59E-15	4.19E-08	0.982560003	0.002007368	0.4025083	0.001242069	0.020464701	0.00076879	1.54E-13	0.743285285	0.867992732	1.99E-05	0.739188479	0.428201829	6.37E-06	0.00138953	0.893041021	0.500965578	9.31E-06	3.10E-09	0.972141361	1.15E-05	0.010756917	0.009493474	1.08E-05	0.000465376	0.000107295	2.56E-10	0.472075501	0.548434108	0.003227515	0.418895552	0.320107622	4.39E-07	2.19E-06	0.824730884	0.05770059	0.582376312	2.47E-06	0.013282892	3.77E-07	0.386173924	0.00050602	0.003016845	0.200752397	0.863729347	0.000210204	0.17957566	0.373290503
OTU155	1.21E-06	0.175638956	0.686276451	0.985270049	0.225013165	0.000205899	0.820261449	0.033877865	2.57E-09	0.000495901	0.701428459	0.096131285	0.98952902	0.067287872	0.000798129	7.19E-07	0.016893923	0.04157733	2.34E-06	0.026669405	0.648469119	0.715973489	0.441010058	9.75E-05	0.000401736	0.001709293	0.002770719	3.50E-09	0.465406589	0.163494626	0.678583534	0.0206871	0.000222373	5.59E-05	0.000540713	0.477186577	0.419876959	0.099369698	0.002761906	0.004838025	0.018147345	0.609296521	0.703650032	0.016125204	0.764893861	0.478695521	0.513371314	0.422711816	0.385884737
OTU156	0.002290488	1.92E-06	0.192163869	1.53E-07	0.826305977	0.019175326	1.02E-19	0.002371535	0.000114906	0.796847969	0.24839606	0.081727133	0.122596057	0.040973776	0.022020029	0.132003394	0.000866011	2.72E-06	0.006409222	2.79E-16	0.117687051	2.13E-18	0.486583465	0.000410468	2.16E-12	9.07E-06	0.005426844	0.003168112	2.43E-07	0.008022437	8.70E-06	5.17E-08	0.002233963	0.640975534	0.338600342	0.025161561	3.02E-06	0.000270949	0.124551243	0.151509802	0.013012335	8.34E-08	3.76E-05	0.283676822	0.012748113	0.044747516	0.510424352	0.171420948	0.002386913
OTU157	0.002149564	0.236405617	0.60169019	0.001402923	2.93E-28	0.135416608	0.52783916	0.133807842	1.38E-08	1.14E-13	1.67E-21	0.013585231	0.10180742	4.16E-17	0.001010861	0.068792936	0.000120065	0.031204667	0.006967539	0.97655994	0.098039167	0.029095597	0.951609835	9.11E-05	4.55E-06	0.004628609	0.974463437	0.012910614	0.000812554	0.000135239	0.014562236	0.247979159	1.07E-05	0.109940513	1.65E-09	0.137386086	0.090646265	0.051556548	0.099184753	2.95E-19	0.000984973	0.381275585	2.36E-06	0.164943283	0.869807423	1.95E-12	0.057874371	1.19E-11	0.673906729
OTU158	0.209245033	0.001961997	0.020041615	1.51E-08	0.178072132	0.000439362	4.80E-08	1.96E-06	0.170069887	0.930274208	0.319870301	0.08502629	0.452689285	0.024695809	0.115958442	0.069953282	1.58E-05	8.58E-06	0.003193324	0.001605348	0.120185562	6.77E-05	0.000197942	1.18E-05	0.04121513	0.091754437	0.000433423	0.898704387	0.00050968	0.275733478	0.014649876	1.30E-06	0.003232363	0.18834095	0.760945367	0.206625204	3.25E-09	7.08E-08	0.521211124	0.12166683	0.00569383	1.17E-07	5.51E-05	3.71E-05	0.000346916	0.048261937	0.936995289	0.61674534	0.123610568
OTU159	0.420461765	0.00193661	0.017097772	0.274445181	0.812155792	0.820167086	0.230493571	0.592585412	0.198551233	0.808110368	0.265069766	0.584712185	0.876052534	0.052347359	0.923204711	0.331946406	0.629026554	0.739830035	0.253318344	0.304727197	0.006312908	0.159847803	0.841303028	0.044729947	0.000132549	0.002286937	0.735891895	0.000122388	0.962210913	0.505463189	0.16757997	0.780126443	0.996498829	0.019593453	7.39E-05	3.77E-06	0.161137951	0.76931223	0.227906662	0.160881739	0.105715412	0.257759328	0.229229094	0.571230139	0.004344935	0.053651915	0.043932303	0.00010059	0.011519564
OTU160	0.326738749	0.014411634	2.32E-05	2.41E-05	0.000295477	1.15E-08	5.88E-14	0.033394124	8.62E-06	0.914729284	4.58E-05	0.202653098	0.000506264	0.703740149	0.036932722	2.00E-06	3.46E-06	3.11E-12	1.39E-06	1.71E-05	0.667238791	4.05E-12	0.106016074	1.28E-05	0.007543228	0.013107089	2.17E-09	0.007047819	0.114118306	0.002592325	4.05E-15	5.80E-19	7.73E-05	0.012212105	0.014426633	0.344228235	3.76E-05	0.000116471	0.00192334	0.2289295	0.391872877	1.99E-08	0.000283582	0.000444728	9.09E-07	0.169511397	0.601492823	0.013822743	3.61E-06
OTU161	1.29E-07	0.001134143	0.462635018	1.18E-07	0.001804453	0.750395247	0.192595194	7.08E-05	0.024060345	0.720814618	0.000511069	3.04E-09	0.089975609	0.017295943	0.023866276	0.242127448	0.038831065	0.635797643	0.164657751	0.000321304	8.43E-07	0.884316675	0.163791009	0.869043259	0.007993635	0.517244276	0.269244561	0.001220416	0.107583187	0.496232425	0.370290191	0.395925918	0.806669035	0.007510327	0.177638637	0.012444584	1.08E-05	1.57E-05	0.08280553	0.037504813	0.238280793	0.026539219	1.59E-06	0.166176525	0.000446747	0.016901577	0.00136293	0.562998559	0.299072693
OTU162	0.315382845	0.729313206	0.804289129	0.111396274	0.364334213	0.009639933	0.37042033	0.337146314	0.670599053	0.704431181	0.039912286	0.604343344	0.000120834	0.50722658	0.577966691	0.000495101	0.063262125	0.003769384	0.001511837	0.992626647	0.10524807	0.386062683	0.396671685	0.010118181	0.439040293	0.175287804	0.003093975	0.073851485	0.702929246	0.275231989	0.799097181	0.491471937	0.350857875	0.047851669	0.613385632	0.060055169	0.147403032	0.091344501	0.079575998	0.787307654	0.000976183	0.020430843	0.341499715	0.724270707	0.037603415	0.438776438	0.007816907	0.981205053	0.000827091
OTU163	7.51E-06	1.45E-16	0.000883723	6.32E-05	0.003463082	0.032127125	2.33E-07	0.049138725	2.40E-06	3.20E-05	0.219182046	3.88E-05	0.062193303	9.90E-07	0.001838815	0.133584949	0.00018741	0.000476374	0.122844114	7.81E-12	0.225979968	0.000124951	0.010912576	0.849346325	0.057230292	0.001080039	0.00601239	2.56E-12	1.78E-06	0.001276725	0.000698743	0.067787658	9.82E-09	0.00487491	0.042351675	0.004738807	0.134519849	0.39495542	0.000365487	0.068041786	0.025051142	0.150000252	1.63E-07	0.019816439	0.575311831	7.48E-06	0.001784014	0.000447108	0.000220413
OTU164	0.743514595	2.97E-11	0.145556366	3.04E-06	0.044943182	7.59E-05	7.28E-06	0.001188305	0.347178401	0.034921819	0.272271144	0.003832641	0.530172625	2.27E-06	0.599548598	0.336522122	4.40E-09	1.48E-09	0.000123892	5.12E-06	0.05746754	0.000848552	0.051786597	1.98E-08	2.54E-06	0.318852691	0.000468646	0.628106619	0.009565815	0.000328184	0.120180374	0.016689259	0.000110012	0.23815075	0.017288041	0.874123898	7.12E-07	1.83E-05	0.393344451	0.535055773	0.643860993	8.90E-09	2.28E-06	0.083147799	0.350102956	3.65E-07	0.267203844	3.09E-05	0.013362909
OTU165	0.024802219	0.038118904	0.017393812	0.549487589	0.143526461	4.73E-05	0.027654542	0.18834095	0.536243678	0.024174829	0.415936103	0.30946358	0.612447485	0.55289788	0.00187404	0.000740207	0.04366047	0.202956675	0.000672892	0.009384352	0.011354957	0.000151603	0.021254578	0.078413138	4.31E-10	0.000912168	4.48E-05	0.144896329	0.12903838	0.005132218	0.480307902	0.970883666	0.977237307	0.002737515	0.079456276	2.80E-27	0.28823134	0.503677139	1.32E-11	0.293637475	0.000637113	0.337187218	0.307513172	0.024914372	0.00283078	0.026675078	0.122863975	0.003192888	0.017317433
OTU166	0.458445641	3.08E-09	0.338333813	0.007963936	0.983785953	0.040430019	4.57E-06	0.769652414	0.594519144	0.005581913	0.059864839	0.299508091	0.986883253	2.25E-06	0.284152035	1.35E-05	0.018859452	0.00310204	0.000176454	0.1390385	0.075985825	0.003130631	0.701068441	1.12E-07	3.22E-06	0.00487491	0.008021442	0.526806521	0.10186746	2.21E-08	0.106984488	0.027540654	9.99E-06	1.38E-05	0.001689838	0.293170403	0.026314103	2.82E-05	0.543746029	0.867260683	0.478141942	0.000206746	0.005445134	0.259784577	0.037127604	1.05E-05	0.207593837	1.41E-05	0.097573922
OTU167	0.57644498	0.081024022	0.503935782	3.86E-11	0.019303811	1.96E-12	0.046802186	2.69E-07	0.288730125	0.827976331	0.023778741	0.179496295	0.510242085	0.051418316	0.019750628	0.005712881	6.78E-05	0.000571754	2.46E-05	0.544579814	9.20E-06	0.064607337	1.23E-06	1.06E-06	0.945877712	0.137158975	2.14E-08	0.61034605	0.670805599	0.511909777	0.150602703	0.000104209	0.25355521	0.08400566	0.224670809	0.071604023	5.15E-19	2.84E-10	2.73E-05	0.024237472	0.16778118	4.82E-11	8.89E-11	1.49E-09	1.90E-05	0.772994724	0.119474484	0.230778754	0.168537316
OTU168	0.983431069	0.633633345	0.074564159	2.20E-05	0.873661899	7.29E-07	0.117226697	0.000148871	3.89E-05	0.387956414	0.450300758	0.899504716	0.076708245	0.831161587	0.032723348	0.922208961	2.34E-05	0.00011098	0.050468978	0.005923694	0.000151948	0.016703552	0.036044407	0.045651209	0.818217498	0.112504901	6.50E-05	0.059825715	0.258341759	0.266415575	0.002167929	0.004832323	0.31317405	0.89969681	6.85E-05	0.000891064	1.23E-06	0.05284985	7.55E-05	0.234204306	0.502514103	1.07E-07	4.85E-05	0.00045978	1.69E-07	0.153913485	0.026817229	0.001496853	0.01286982
OTU169	2.74E-06	1.18E-05	0.637993944	0.003527922	1.09E-08	0.019761583	0.896688012	0.000360596	0.37645901	0.634989277	4.12E-09	1.56E-13	0.102831904	5.36E-06	0.888022089	1.47E-05	0.564640334	0.518582339	0.00031424	0.013030628	0.000223816	0.69920941	0.714553543	0.277043832	0.000273644	0.688569799	5.70E-06	0.144794935	0.596287215	0.338169863	0.284682709	0.322447354	0.49636073	2.25E-05	0.321494269	0.939955288	0.01206162	0.033597268	1.36E-06	0.001125492	0.011668253	0.518162364	0.00072947	0.445037115	0.835612915	8.05E-07	0.031230615	5.36E-06	0.305168
OTU170	0.627905803	0.104169738	0.000964233	5.26E-08	0.914183837	0.00043146	3.58E-12	0.000363511	0.001713258	0.240264151	0.553413021	0.468883864	0.022422574	0.385084597	0.475253881	0.002763605	3.10E-07	3.20E-11	0.00209085	9.68E-12	0.215581277	4.06E-12	0.193180693	0.000586442	0.004282036	0.16603916	0.000404035	0.003823425	0.00012945	0.036169144	0.001196603	6.07E-10	1.03E-05	0.554959838	0.007046933	0.881475422	2.13E-06	7.64E-06	0.417029905	0.625494765	0.821771605	2.89E-07	3.71E-05	0.004655482	1.60E-05	0.788023658	0.282545774	0.074631048	8.83E-05
OTU171	0.80892532	0.031822596	5.09E-05	1.14E-05	0.213054516	0.001405199	0.00609837	0.716940818	0.000741021	0.012308988	0.915724026	0.052272328	0.815138164	0.009020473	0.111940277	0.000456595	2.30E-07	2.17E-07	0.001183086	0.057879809	0.078044761	0.135095814	0.330945427	0.001720217	0.572166617	0.012510664	0.016811834	2.33E-06	0.875893124	0.000141865	0.002507262	0.012939389	0.000747034	0.009169426	0.21889181	8.34E-06	0.00031325	0.000964673	0.00068823	0.002762671	0.269438588	0.00098812	4.61E-07	0.059202582	3.49E-06	0.133415882	0.067115807	0.931528022	0.000266975
OTU172	0.835012783	0.003873487	0.022594211	0.000190173	0.129368754	3.64E-07	5.51E-05	0.777767815	0.003385957	0.039641622	0.00054469	0.717606118	0.602338885	0.121096203	5.38E-07	3.11E-09	0.000890109	0.000271996	2.22E-09	0.231445145	0.308419783	0.030377624	0.994014164	1.10E-09	0.009536277	8.45E-05	3.22E-06	0.008590598	0.876530797	9.41E-08	0.000296414	4.30E-05	0.001826419	8.08E-08	0.988786902	0.177953829	0.000369649	6.88E-05	2.10E-05	0.729678176	0.793633253	1.88E-06	0.003662867	0.008395993	0.026026673	0.161859418	0.371614582	0.890738806	9.98E-06
OTU173	0.000200024	0.929470572	0.155559551	0.869743738	0.037957896	4.30E-05	0.083652968	0.010595582	7.40E-05	0.000352039	0.010978016	0.164881179	0.03184568	0.000187023	0.042806812	0.026737418	0.030949417	0.044344883	1.53E-05	0.000149759	0.169663577	4.06E-05	0.119581423	4.33E-05	0.000199784	0.000271951	0.002127411	6.33E-05	0.542268282	0.000514928	0.159811402	0.64803247	0.106361777	2.87E-05	7.25E-06	0.021548039	0.788490713	0.838077603	5.29E-07	7.82E-06	0.005026297	0.076564685	0.581348787	0.766221672	0.846241118	0.288120577	0.471501132	0.021161401	0.248646434
OTU174	0.144131578	0.000887794	0.02257208	5.69E-05	0.252186882	0.000130506	1.47E-07	0.267730896	0.827881762	0.000907161	0.394121481	0.164174431	0.215294445	6.33E-07	0.724604485	0.000643856	1.14E-07	1.12E-08	9.40E-07	0.002391947	0.751224078	0.005421929	0.13061345	1.10E-07	0.045503999	0.452518441	0.000425965	0.230066262	1.05E-08	7.48E-07	0.287640933	0.010947871	2.94E-05	0.015316698	0.077906114	0.179430177	0.004391199	2.81E-05	0.016149102	0.026023896	0.020237658	0.000104921	0.00016921	0.063813927	0.008577923	4.36E-07	0.01384042	0.034017162	0.000530971
OTU175	0.884252811	3.73E-06	0.003828559	3.11E-12	1.69E-07	1.43E-05	1.66E-05	0.491599588	0.739982813	1.28E-08	9.00E-05	0.000193638	0.483212497	5.84E-14	0.161235636	3.75E-05	1.01E-15	1.75E-13	9.95E-06	0.000818845	0.017214103	0.185195604	0.291139742	3.93E-10	0.869998482	0.360674017	0.007731775	0.04856685	0.089231648	5.33E-10	0.172253354	0.004474409	8.83E-10	0.001516269	0.032484414	0.002157505	2.64E-07	8.40E-07	0.015955133	1.35E-09	0.033418171	6.52E-08	2.74E-14	0.190804951	0.002377208	8.58E-07	1.31E-05	0.00450226	0.000110624
OTU176	7.49E-05	0.064257012	0.038838867	0.151020854	0.164199191	0.192720549	0.619113299	3.32E-08	4.32E-07	0.214555978	0.011907125	0.15262016	0.063367486	0.667415483	2.04E-05	9.90E-05	0.798534723	0.9492265	0.001102717	0.098598103	0.823439829	0.411184915	0.009443944	0.067633082	0.041618658	0.083009451	0.023848231	0.012216429	0.406305203	0.078678119	0.534536127	0.430736696	0.347095466	8.93E-05	3.56E-07	0.202292124	0.044371049	0.066809439	0.025394526	0.647799639	1.39E-05	0.308497022	0.089502313	0.073904578	0.172998641	0.360119503	0.204334096	0.01631169	0.348513822
OTU177	0.000918742	0.988367448	0.342428348	0.028436096	0.193613677	0.200164658	0.777209489	9.03E-07	0.00886714	0.004907552	0.756510674	0.867897241	0.342779581	0.00314136	0.062993521	0.012484121	0.329552801	0.534802753	0.288046751	0.463920684	0.000482079	0.897168042	0.004293411	0.174989083	0.970303215	0.158239991	0.264860448	0.06520467	0.355152756	0.025808043	0.036000469	0.492774811	0.092221327	0.009480782	0.000306504	0.024674574	0.002183341	0.082058851	0.687348311	0.346054881	0.013214795	0.097922692	0.156333819	0.03686173	8.56E-05	0.001818284	0.457217492	5.01E-05	0.677605713
OTU178	0.210281802	6.38E-08	0.937284817	8.97E-12	0.016341403	1.17E-15	3.72E-05	0.007524412	0.572910805	0.001042087	0.056092187	0.077809179	0.832550085	2.04E-09	0.013160846	4.63E-08	2.10E-10	1.67E-08	1.82E-13	0.16783151	0.03372866	0.072927352	0.000324514	2.28E-16	0.152702218	0.18064962	2.39E-13	0.094503307	0.120968589	3.87E-09	0.321276111	0.000339275	8.39E-05	9.13E-06	0.006386443	0.055134566	7.07E-13	5.12E-13	1.19E-05	0.005676258	0.529907497	3.63E-14	5.19E-10	0.000190763	0.023686358	0.000255073	0.235552303	0.010695203	0.142199775
OTU179	0.030504614	0.067651616	0.843581391	4.17E-08	1.38E-26	0.981656697	0.090693203	0.000439932	0.272484822	0.000151789	4.31E-24	0.000889291	0.449400809	7.53E-08	0.607454683	0.401812586	0.015503896	0.35232792	0.271863065	0.005094256	0.000275393	0.706656138	0.330682761	0.379996331	0.042242712	0.302910926	0.117006607	0.838867901	0.014083456	0.79169985	0.252186882	0.663179934	0.000358823	0.002115961	0.635566637	0.23810253	1.98E-05	0.018135134	0.126662544	1.11E-09	0.523873073	0.069355604	3.49E-08	0.704641543	0.093641366	5.41E-06	0.008382538	0.016384199	0.851756041
OTU180	0.003156005	0.8849873	0.336104328	0.127610846	0.000919866	0.423017047	0.024954532	0.910014108	0.569579295	0.059468983	0.000483398	6.73E-08	0.240720968	0.058562826	0.199892714	0.314726572	0.909020146	0.064417137	0.162681635	0.371527648	0.000330586	0.0005713	0.606662035	0.736929193	0.001306633	0.163704523	0.123122398	0.024914372	0.751561832	0.306454464	0.013105556	0.001638623	0.981011493	0.264006904	0.364828268	6.65E-05	0.24242302	0.182691083	0.930531387	0.000124598	0.773242469	0.345659975	0.006957014	0.389654369	0.390617033	0.082900158	0.004354729	0.04284916	0.997176472
OTU181	0.003259368	0.62540873	0.119066852	0.563436143	1.82E-07	0.121164962	0.601126361	0.318724853	2.33E-08	0.013827562	1.05E-05	0.974592448	0.50595558	7.15E-05	0.011950886	0.058480306	0.266450593	0.995659846	0.021317672	0.00759898	0.832455398	0.271348625	0.463079833	0.01474987	0.033923084	0.392951244	0.419619795	9.74E-10	0.723603306	0.57186356	0.028334396	0.753128394	0.055743345	0.101944696	1.81E-07	0.06885269	0.600168394	0.373595713	0.640425099	0.000944038	0.331127352	0.914119669	0.895024199	0.788926699	0.146049221	0.000151471	0.927317178	0.000188966	0.013750631
OTU182	0.001710531	0.00035606	0.076646693	0.000150942	0.022665648	0.399572291	0.00030896	0.195366738	0.055695914	0.001180258	0.66045012	0.002758082	0.267660634	0.000212587	0.71183723	0.240802218	0.006879391	0.00245208	0.473750837	4.29E-05	0.785347337	0.021193973	0.000794314	0.0249867	0.271011936	0.800378722	0.51086714	0.000500215	0.022910986	0.000984973	0.049124479	0.082922007	2.50E-05	0.895600083	0.691462859	0.100773983	0.036279509	0.091825535	0.659541173	0.005038114	0.297372984	0.01001968	0.000100825	0.035956576	0.184034492	3.98E-06	0.110341867	0.005009271	1.32E-05
OTU183	8.57E-05	0.020130521	0.240052263	5.34E-18	0.003429438	9.40E-06	0.002421675	1.43E-12	0.038157324	0.798972182	0.000406213	0.001616606	0.369878269	0.126388251	0.009187355	0.866083167	1.28E-06	0.000255417	0.183321586	2.51E-05	2.75E-10	0.00612649	1.31E-06	0.025280523	0.206346958	0.990109815	0.019376949	0.064720485	0.029184303	0.553847004	0.146935525	0.002541476	0.056549437	0.116481608	0.005938903	0.003449028	1.64E-16	1.16E-15	0.253893855	0.009179507	0.952737239	9.91E-09	9.37E-12	4.12E-06	2.90E-09	0.274373729	0.016842338	0.041859036	0.128348762
OTU184	3.06E-06	0.039542502	0.61142477	0.359970302	0.698729949	0.008484435	0.29126987	0.140573826	3.69E-05	0.474602244	0.793321328	0.025218278	0.590402899	0.435473925	0.00036699	0.000115622	0.028697746	0.286646454	0.000215804	0.03124035	0.505877817	0.143862398	0.002713319	0.014879553	0.002873321	9.26E-05	0.000381026	0.000207313	0.357800585	0.212396257	0.002807004	0.564010717	0.843328175	0.00052574	0.079505556	0.880486125	0.559476485	0.006407592	0.000538133	0.020893178	1.51E-08	0.176029734	0.990367947	0.002284036	0.147825895	0.975721319	0.148226744	0.231985595	0.398007117
OTU185	0.44743418	3.47E-05	0.775504199	2.43E-05	0.709576396	5.01E-06	5.96E-08	0.303617467	0.622515159	0.012835158	0.800097362	0.865860556	0.896080028	0.00021806	0.969206851	0.000678015	2.26E-06	1.91E-06	6.08E-06	0.000119384	0.859628749	8.03E-05	0.1138466	2.41E-06	0.003026806	0.011058321	0.000180994	0.996853785	4.11E-10	1.08E-06	0.986528343	0.023020757	0.000798499	0.024268845	0.156931376	0.122883839	0.00123561	7.48E-06	0.179443399	0.303445506	0.086976176	1.26E-06	0.001343724	0.086086844	0.025857718	7.22E-06	0.887223301	0.004823467	0.027023065
OTU186	0.000140748	0.002564639	0.433018286	0.083623631	0.845037691	2.56E-09	2.21E-05	3.62E-08	0.015069014	2.49E-17	0.077843788	0.32629795	0.802849529	7.18E-12	0.206361596	1.81E-18	1.87E-05	1.29E-05	4.72E-19	0.774884358	0.107699656	0.865892373	0.235536223	3.12E-16	0.050028707	0.261543983	6.57E-09	0.963242404	0.009274077	4.96E-45	0.030074684	0.003606491	2.15E-12	6.77E-16	1.72E-07	1.09E-07	0.241292841	0.043845854	5.25E-11	0.004875549	1.43E-05	0.000297305	0.005616584	0.40573203	0.385595682	1.28E-07	0.595641454	7.39E-07	2.03E-09
OTU187	0.018186059	0.124300525	0.020345287	0.000177924	0.168095929	1.13E-07	0.005816709	0.59665235	0.744019806	0.337964995	0.030052695	0.400026649	0.432708916	0.703740149	0.719724389	5.59E-11	1.27E-07	3.84E-08	7.30E-08	0.209822208	0.13688898	0.02809929	0.010003951	1.24E-05	0.93146372	0.903828221	6.09E-06	0.276468914	0.605502197	0.097424751	0.132813776	0.000144883	0.010492995	7.13E-05	0.162939985	0.246299815	0.002693803	6.07E-05	0.000151418	0.339400726	0.000275716	0.000306759	0.050844022	1.06E-05	0.000151842	0.243392324	0.378961612	1.07E-05	0.000783576
OTU188	0.340366887	7.31E-09	0.005831672	0.031536874	4.00E-07	0.572249282	0.001626989	0.52176403	0.763134793	1.70E-10	0.000566604	0.022873668	0.307262716	1.04E-10	0.683272628	0.803084043	0.000178048	0.001135164	0.613584713	1.92E-05	0.586634157	0.369921616	0.087941526	0.075147715	0.533789928	0.568095465	0.1345731	0.070651563	0.005391127	1.63E-07	0.134232573	0.340243451	1.93E-07	0.577551494	0.035745063	0.000146671	0.822023361	0.539613344	0.203796829	4.12E-06	0.077954618	0.215143591	9.59E-05	0.031825892	0.15024333	6.14E-09	0.054242002	4.90E-08	0.019508769
OTU189	0.011901489	0.334779283	0.303044512	0.663708799	0.106948828	0.708702884	0.008754732	0.542939739	0.000466729	0.101268312	0.44180418	0.170642482	0.058755254	0.039003013	0.886169074	0.323401863	0.795755204	0.318527631	0.068047994	0.01324571	0.301995946	0.111589665	0.510059852	0.094430566	0.319633093	0.767982842	0.294854173	0.005568242	0.873343233	0.159969184	0.001032362	0.015635759	0.877391781	0.017064936	0.000259319	0.776961381	0.252659307	0.492187014	0.173604328	0.644921188	0.037153904	0.982237391	0.358884423	0.631011493	0.164050674	0.025231798	0.153536397	0.004384812	0.604908515
OTU190	0.702148693	0.000141268	0.458789851	0.047842379	0.756018417	0.707287998	9.04E-05	0.056725707	0.27239594	0.054655652	0.441082217	0.815766372	0.327260186	0.000122496	0.199792591	0.057505392	0.071519946	0.030978406	0.05006246	0.245305929	0.18006565	0.368882152	0.629831717	0.028117088	0.021713898	0.086560747	0.948389217	0.43590388	0.031651556	0.005137566	0.248012493	0.151020854	0.00414101	0.09847275	0.001546955	0.165640034	0.512849089	0.127498397	0.21889181	0.193837429	0.401437111	0.105874503	0.17613405	0.271455007	0.372615225	0.000846801	0.271455007	0.006580715	0.24446332
OTU191	0.001178494	0.011195091	1.73E-05	0.678850306	0.112922849	0.132982577	0.38764412	9.26E-06	9.58E-09	0.004544627	0.318507913	0.759250634	0.122496943	7.76E-06	0.003575939	0.005282452	0.601154547	0.4025083	0.006266435	0.00020895	0.375670817	0.023886912	0.277223659	0.02355601	0.158589529	0.65123734	0.099058811	1.98E-09	0.418428685	0.000149654	0.01997737	0.047647626	0.272911725	0.00058246	1.51E-17	0.887383049	0.311324919	0.57131274	0.167391499	0.049281374	0.00218365	0.752513935	0.903123454	0.003424324	0.001312652	0.000187572	0.379401708	5.29E-11	0.001889169
OTU192	0.29943234	1.18E-05	0.098949763	2.70E-13	0.014782198	1.46E-10	3.56E-09	0.003307231	0.047940003	9.35E-05	0.31992962	0.004132749	0.423768927	1.17E-06	0.011001659	3.75E-05	1.15E-11	2.30E-12	6.14E-09	5.85E-07	0.000309834	0.001176028	0.105512404	1.35E-14	0.014485091	0.153512852	1.69E-05	0.041618658	0.021512641	2.33E-06	0.000381651	5.34E-07	2.49E-10	0.011931106	0.640193395	0.018356021	4.66E-13	9.55E-08	0.005804763	0.00352506	0.314365153	3.04E-16	7.72E-13	0.000193405	0.000374653	0.000564807	0.199778291	0.699988787	5.24E-09
OTU193	0.168297599	0.936416258	0.003586581	0.192400315	0.131752003	0.181674917	0.000331517	0.541919286	0.000543044	0.350229035	0.006769959	0.409224303	0.517139405	0.646635998	0.338026447	0.005923273	0.016955239	4.14E-05	0.072259972	0.031974553	0.425887736	0.000438296	0.056055103	0.03662716	0.051502205	0.207035741	0.025610156	1.48E-05	0.988657839	0.064541904	0.005621656	0.000200058	0.006612484	0.04295094	0.146060558	0.464787144	0.160102782	0.996627904	0.202003679	0.076203332	0.647101352	0.183953684	0.209230249	0.748738442	0.005636897	0.301044781	0.050246023	0.766623238	0.000638518
OTU194	4.14E-05	0.012319149	0.803537951	0.000216541	0.085510449	9.21E-13	4.40E-05	4.60E-05	0.048887549	4.93E-20	0.75543399	0.040802688	0.318409336	3.23E-15	0.84266356	1.61E-16	2.33E-07	1.07E-07	6.60E-21	0.268258259	0.619027642	0.756387601	0.736807133	9.68E-25	0.148433215	0.724756219	4.51E-13	0.440312861	0.000256366	7.53E-42	0.090365043	0.006328199	7.11E-13	3.80E-15	0.000141169	1.53E-07	0.001735466	0.002295661	1.97E-12	3.64E-05	7.66E-06	1.19E-06	3.09E-07	0.959825833	0.609977206	5.09E-10	0.031250087	5.05E-09	6.64E-13
OTU195	0.407337733	0.972850838	0.143134956	1.02E-06	0.725545194	1.82E-08	0.004390585	0.000534833	0.960583187	0.777286849	0.705197376	0.986528332	0.285497912	0.655062121	0.418020042	0.013049554	0.000221633	8.41E-05	1.89E-05	0.030691009	0.013793779	0.008768657	1.75E-05	1.48E-06	0.241529649	0.933151745	6.31E-09	0.304698065	0.037306219	0.160534165	0.07636314	0.005586917	0.134689987	0.060962979	0.141395754	0.634714829	1.66E-06	4.93E-07	0.00105714	0.488807694	0.147516894	1.54E-09	8.87E-06	1.99E-08	0.001125396	0.903171425	0.4770229	0.026190862	0.001598217
OTU196	0.000216689	1.92E-20	0.123560686	1.94E-19	2.56E-10	0.013493746	2.00E-10	0.001115727	0.056145198	1.04E-08	1.22E-05	1.72E-07	0.414611831	1.19E-16	0.045224063	0.168215298	6.39E-11	1.70E-09	0.13578088	4.49E-12	0.007676116	0.000254601	0.707498663	0.000223397	0.239987093	0.122209862	0.564366546	0.000326725	3.41E-05	1.67E-06	0.000654675	8.34E-05	8.45E-14	0.236325023	0.421211007	7.42E-05	1.26E-10	3.30E-06	0.245587247	5.11E-08	0.366593052	4.39E-07	2.49E-22	0.613271884	0.010103535	4.30E-11	0.000223207	8.77E-06	0.000668792
OTU197	2.43E-07	0.081532932	0.27000357	0.037881427	0.006167312	0.075363283	0.142344252	1.32E-09	1.41E-10	6.39E-09	0.003582224	0.388157254	0.052457566	0.00016199	0.000160111	0.000930591	0.797941129	0.781337571	3.05E-05	0.00040661	0.233756178	0.000468991	0.506240762	0.001723706	6.57E-07	0.002369536	0.015313185	4.47E-06	0.256358354	2.65E-05	0.168032944	0.144277543	0.01490012	5.72E-07	1.81E-08	0.010642735	0.028749112	0.034781322	9.31E-07	0.000161877	4.12E-07	0.395158429	0.842283829	0.165827035	0.069963039	0.003030965	0.416843608	6.43E-06	0.309328143
OTU198	0.031543418	1.72E-06	0.009496939	1.71E-25	2.62E-13	0.011841046	7.38E-13	9.86E-06	0.080546128	2.43E-06	6.77E-08	0.001281856	0.465010092	3.32E-08	0.031842381	0.07999592	3.81E-14	5.46E-12	0.128348762	7.84E-15	0.007727925	5.37E-07	0.735495407	0.000201884	0.720481433	0.253775294	0.629026554	8.89E-05	1.44E-06	0.004047166	0.000375575	2.11E-07	2.88E-11	0.193445987	0.108924037	0.020313844	5.32E-14	2.92E-08	0.514468876	1.07E-06	0.300152489	1.93E-06	1.58E-24	0.130114472	0.000132759	3.03E-06	0.003861564	0.027204277	0.000714957
OTU199	0.806324465	0.000512544	0.255625793	0.496745752	0.040969696	0.740746855	3.47E-05	0.536537437	0.380106508	0.355047099	0.000265945	0.865415149	0.159205637	0.655500943	0.647101352	0.150648784	0.126499945	0.136781096	0.520342875	0.00093487	0.000379098	2.19E-06	0.04069302	0.439616291	9.31E-06	4.40E-09	0.633316175	0.385306758	0.001378923	0.198650906	0.660127533	0.942980484	0.070020207	0.881603087	0.550623211	0.000324729	0.544821999	0.343110362	0.00030681	0.000574937	0.638051784	0.204363167	0.66276871	0.211754366	0.247346398	0.066279078	0.259337402	0.088723026	0.928056344
OTU200	0.251546711	0.599633358	0.038768697	0.781275449	0.115730726	0.36695958	0.643759667	0.185954556	0.088331586	0.071364937	0.819600962	0.005088286	0.235166607	0.149745917	0.614722863	0.553195765	0.099226762	0.378346001	0.228110971	0.531235495	0.859628749	0.790141576	0.041284894	0.145528432	0.536911428	0.745336398	0.707287998	0.921309798	0.245620358	0.093232737	0.811371404	0.917071949	0.163087752	0.581237753	0.039732997	0.741327696	0.359331302	0.420204392	0.773923887	0.231874254	0.177520546	0.878157221	0.516012728	0.02282151	0.793914013	0.08886921	0.125416693	0.029129217	0.16595179
OTU201	0.042272025	0.504738017	0.129472129	0.793539672	0.171599983	0.713798651	0.908859843	4.42E-05	5.38E-06	6.38E-06	0.030453764	0.082609274	0.141844615	7.10E-05	0.248896983	0.061905215	0.16478185	0.584879197	0.150916234	0.627991985	0.525061308	0.000176576	0.684699572	0.093384805	0.008752583	0.303885089	0.9539936	0.785191814	0.001320847	9.68E-09	0.055145015	0.115002484	0.140254739	0.11177409	3.55E-05	4.66E-07	0.481847425	0.445037115	0.07077326	0.000405221	5.92E-09	0.443418981	0.306666014	0.172882837	0.143470529	0.000354307	0.874076195	0.00037947	0.099260379
OTU202	0.167617683	0.000350362	0.374752535	0.003431765	0.17948307	0.11661507	3.20E-05	0.187793526	0.978882408	0.973463627	0.497721844	0.154066875	0.817840286	0.129007441	0.202219985	0.011845885	0.026508168	0.017327209	0.033947453	0.016445773	0.529217598	0.003537957	0.840796903	0.000515257	3.58E-05	0.000309217	0.970786923	0.645269812	0.755218709	0.099319231	0.046149287	0.014955086	0.004150391	0.174276278	0.271614632	0.01496197	0.005883559	0.000331188	0.331086919	0.710299589	0.035278394	0.007657006	0.094973152	0.198665147	0.854167129	0.014975744	0.353148618	0.31218047	0.875861242
OTU203	0.000268343	4.62E-21	0.003793486	4.06E-21	6.76E-07	0.014268917	1.41E-12	0.003943848	0.049328811	2.08E-06	0.004474966	5.68E-05	0.671720342	3.80E-12	0.001867037	0.001978018	7.54E-11	7.75E-10	0.027097597	1.14E-09	0.075721173	7.87E-05	0.666222909	2.35E-05	0.075680561	0.011061556	0.429159896	5.44E-05	0.004719211	1.56E-07	5.99E-05	7.82E-06	1.72E-12	0.926867222	0.589703846	0.002618254	1.52E-11	3.87E-08	0.310208779	0.001082717	0.147351331	2.06E-07	3.74E-18	0.990238873	0.025634697	2.48E-09	0.008476021	4.55E-05	0.001810557
OTU204	0.000231788	0.495129722	0.593790156	0.014168575	2.66E-16	0.005987038	0.820481639	0.187615864	1.23E-14	1.78E-08	2.98E-16	0.442165413	0.033628348	6.20E-12	0.020778472	0.02740526	0.011743227	0.489763104	0.000372998	0.022978292	0.021484358	0.000144022	0.007520654	3.67E-05	1.77E-07	0.003495603	0.105706579	1.33E-07	0.01001847	5.23E-05	0.006101489	0.56291653	0.001895143	0.011526411	1.18E-11	0.002776096	0.066821672	0.006872451	0.008429192	1.35E-14	0.000629041	0.313057051	0.002885241	0.749996282	0.919640072	5.31E-09	0.442791946	2.67E-09	0.9711094
OTU205	0.019519608	0.866942436	0.004511776	0.013023003	0.016620381	0.502591595	0.382115134	0.179284781	6.97E-05	0.072743654	0.026768825	0.038640329	0.734550217	0.620856107	0.06196867	0.053810258	0.187697846	0.377314025	0.063555149	0.001548764	0.174043463	0.333802932	0.077325963	0.298902434	0.080113004	0.0308658	0.184681895	2.84E-12	0.895728065	0.5083693	0.004723897	0.544956569	0.047021521	0.000530462	1.79E-05	0.000100843	0.035149084	0.630550982	0.97636641	0.011621263	0.125215013	0.738760875	0.000904529	0.264302818	0.01257853	0.680985911	1.21E-06	0.208153012	0.013362207
OTU206	0.087469189	0.000255159	0.125013583	0.003236335	2.34E-05	0.492698121	0.404861723	0.094916349	0.54929843	0.067688696	0.002647407	0.003064425	0.369076915	2.20E-05	0.536911428	0.591941165	0.079561906	0.496052827	0.573710624	0.89649601	0.018893154	0.162485001	0.018059992	0.032521335	0.789082424	0.218693385	0.770642289	0.31992962	0.748401085	0.057847189	0.545333451	0.322030155	0.125416693	0.224841941	1.51E-05	0.298505411	0.01887419	0.000190566	0.660274156	5.39E-06	0.973495878	0.044109969	0.001787621	0.264424731	0.961372873	0.000441716	0.2252468	0.00033245	0.716547786
OTU207	0.186036007	0.007901888	0.130686341	0.161113537	0.801473141	0.678464982	0.000807678	0.150730379	0.157338694	0.273731223	0.278033856	0.282035971	0.426973042	0.045286146	0.338210846	0.289192079	0.297938842	0.141844615	0.757372359	0.03532879	0.083954151	0.221513787	0.011240564	0.309657129	0.055970417	0.537713274	0.951094483	0.011709853	0.328003154	0.151626394	0.00898522	0.515881801	0.031334588	0.925357084	0.414774328	0.58187633	0.290749593	0.915948664	0.261215634	0.78130651	0.610913693	0.576915127	0.094035308	0.097069128	0.455795134	0.014925863	0.630637317	0.100417211	0.041165945
OTU208	0.002846076	1.97E-05	0.247396312	0.468883864	1.94E-05	0.001141484	0.155583332	0.255302562	0.705423083	0.029789898	2.36E-06	3.26E-05	0.046756598	7.87E-06	0.767673779	2.49E-05	0.108869791	0.126520261	0.001523832	0.757957244	0.509851627	0.072560332	0.56960679	0.120782263	0.259423356	0.834286435	0.000347259	0.893904582	0.663532492	0.920346452	0.144165252	0.00299413	0.385573452	0.003964238	0.009126966	0.972689608	0.820733302	0.965273328	0.000172856	0.04006021	0.045157624	0.455011441	0.089750352	0.01832315	0.016922641	5.79E-06	0.050971181	2.71E-07	0.095094965
OTU209	5.64E-13	0.007986696	0.109476737	3.50E-05	0.65857413	0.098205751	0.001285287	4.14E-06	2.84E-16	0.032692979	0.36394785	0.002932558	0.855658873	0.301405991	9.93E-06	0.017747041	0.874809263	0.093176762	0.000567504	2.37E-10	0.133606455	1.66E-06	0.147471542	0.131793929	1.16E-06	0.000391958	0.003330266	2.18E-18	0.664032076	0.09986703	0.00137933	0.018171788	0.380062435	3.04E-06	8.98E-11	0.73369684	0.000289473	0.29261057	0.000136411	0.026840033	3.92E-07	0.032807834	0.000609126	0.764708639	0.002143778	0.562533804	0.020101589	0.185087368	0.01090866
OTU210	0.514991949	0.334433284	0.129865533	0.007933351	0.000616185	0.030425193	0.303120865	0.907577549	0.922915629	0.004897291	9.47E-05	0.010899529	0.381651034	0.000604239	0.599774136	0.803365673	0.123580637	0.804226524	0.797191491	0.915756117	0.022908497	0.354371354	0.86551059	0.098330835	0.023765892	0.414101369	0.339092744	0.496540387	0.821205219	0.009392355	0.425275008	0.790172734	0.334758924	0.862584623	0.400390356	0.008437511	0.007226248	0.270799436	0.007304592	0.013363766	0.877200439	0.022478845	0.000147832	0.893808625	0.664502407	0.166726831	0.000950243	0.0364308	0.168259772
OTU211	0.746500512	7.83E-06	0.53635049	7.86E-06	0.007300931	0.000120129	0.286554489	0.629515351	0.050091407	0.002639684	0.15354817	0.00597478	0.434781728	5.16E-06	0.106984488	0.077356708	0.001087714	0.095534517	0.001060027	0.80385092	0.002483873	0.546384012	0.041888126	0.001836699	0.074805185	0.446367922	0.006341908	0.216110365	0.080660046	0.000220263	0.718634725	0.662592502	0.025043079	0.037957896	0.022210819	1.10E-06	4.90E-05	1.05E-05	0.007084257	0.013039782	0.082529424	0.003283892	2.56E-06	0.106299663	0.963725936	0.000169621	0.469954734	0.000234239	0.306473692
OTU212	0.206859725	0.653572173	0.377292087	0.242291796	0.029980543	0.407889641	0.352622392	0.326638534	0.098030844	0.192790217	0.004320249	0.22677744	0.191428072	0.019215933	0.457831338	0.245619968	0.697501874	0.16313703	0.486634252	0.122506851	0.44062532	0.129979585	0.526806521	0.706295165	0.172677104	0.396558636	0.0953064	0.020280202	0.668711782	0.882177615	0.195212008	0.817840286	0.889300384	0.891090475	0.014949926	0.271614632	0.353464589	0.441683807	0.77727152	0.155452572	0.59294952	0.217703179	0.971399634	0.515227421	0.013459186	0.111525172	0.237535948	0.00852949	0.032216966
OTU213	0.62320222	0.587219681	0.026358995	0.012930297	0.90619935	9.09E-08	0.950096044	0.895728065	0.173462431	0.003433627	0.584573024	0.693882137	0.688390994	0.527600768	0.004234555	0.000900654	0.003499392	0.003577871	0.000141815	0.282946766	0.002048431	0.049821778	0.134349555	0.003980168	1.33E-09	0.000440502	2.70E-05	0.043108247	0.008398064	0.000156853	0.034848916	0.015709239	0.042469282	0.003945725	0.17811158	3.12E-21	0.007157636	0.114729139	6.26E-11	0.033072619	0.205543029	0.004110791	0.00071262	0.017527685	0.000989621	0.274373729	0.040531004	0.02995235	0.000105411
OTU214	0.760667969	1.51E-06	0.002810112	2.44E-19	4.47E-14	0.005124205	5.99E-10	0.174677776	0.766345224	2.48E-14	1.62E-08	0.000231749	0.99104555	5.46E-16	0.146753388	0.012348147	1.11E-13	3.37E-11	0.001857686	2.29E-10	0.030616099	0.001533223	0.902130502	1.20E-06	0.498390278	0.722905792	0.144053027	0.000547299	4.68E-07	1.23E-09	0.000946486	1.51E-05	1.04E-14	0.977688894	0.75294404	2.04E-05	2.92E-09	1.25E-05	0.401596542	6.42E-09	0.277835661	5.65E-07	1.59E-22	0.7833262	0.007899925	2.41E-10	0.000702024	9.74E-06	7.87E-06
OTU215	0.754142589	0.278250177	0.277151719	0.918548517	0.488820779	0.334738566	0.044253404	0.99359468	0.202942211	0.284609473	0.713013857	0.948743445	0.804257826	0.14700387	0.87927369	0.142077283	0.455158327	0.854135395	0.497156615	0.023599391	0.466497915	0.462042298	0.034657098	0.832076675	0.065384747	0.291009654	0.196353471	0.031487832	0.559830942	0.879177983	0.012603693	0.265017426	0.752145335	0.120870495	0.783450536	0.579323972	0.686127631	0.388983589	0.609636822	0.144064247	0.179535975	0.395880747	0.627848352	0.142110922	0.885306673	0.688361195	0.998467225	0.825360838	0.195577878
OTU216	0.02542718	0.353127559	0.05716029	0.951255528	0.618057217	0.778109071	0.000364169	0.100095277	0.337780681	0.003501287	0.674586759	0.382048813	9.87E-08	0.146003879	0.761716077	0.293179342	0.110616174	0.044127334	0.708431871	0.002678877	0.031924934	0.001268969	0.663414965	0.804758705	0.01493789	0.015089809	0.818531872	0.094916349	0.008995123	0.05233735	0.174768532	0.012003302	0.002515688	0.234284392	0.024195694	0.046930028	0.494950335	0.273054127	0.454326327	0.526012879	0.164719792	0.976688961	0.470902197	0.353907246	0.57459379	0.889843746	0.155976106	0.813630947	0.020983027
OTU217	0.692388389	0.003697072	0.971657623	9.37E-08	2.09E-24	0.386530025	0.292125955	0.006289633	0.121883818	1.88E-08	1.49E-17	3.31E-07	0.961727423	1.51E-11	0.586104629	0.87079454	1.93E-05	0.032330402	0.391446516	0.005891113	0.000124973	0.887734512	0.279152738	0.003899	0.014656636	0.100146054	0.847920174	0.656290642	0.000311331	0.053417371	0.27664849	0.917810198	2.05E-05	0.663356204	0.088523296	0.067429481	0.000893249	0.001183086	0.925357084	3.52E-14	0.431876627	0.024068136	5.99E-11	0.149388089	0.762826309	3.81E-08	4.30E-05	4.80E-05	0.519633038
OTU218	8.64E-07	0.245479269	0.187827341	0.00369779	4.30E-06	0.00534033	0.276935578	2.34E-05	0.001264813	0.919190524	1.28E-06	0.000420189	0.423451252	0.604851691	0.039475054	2.12E-05	0.934084337	0.75508013	3.55E-05	6.54E-05	0.013637445	0.043884562	0.803459555	0.030665443	0.71875555	0.379346287	0.000112865	0.00249622	0.628379581	0.013507828	0.08906544	0.226824028	0.601534815	5.27E-07	1.31E-05	0.843280572	0.003875015	0.473500218	0.00164529	0.334493928	0.000179497	0.52692528	9.23E-05	0.64749383	0.09405517	0.915531416	0.009178888	0.701698282	0.92436108
OTU219	2.30E-05	0.894896233	0.551164385	0.423745419	0.183214154	1.60E-12	0.209674106	0.208403519	0.020099365	0.020507657	0.215671912	0.018752374	0.256904451	0.265087215	0.930145622	0.000453948	0.000251698	1.65E-05	5.25E-11	0.485745888	0.838456926	0.199778291	0.68678253	5.58E-08	0.843043326	0.887063557	1.69E-09	0.013545731	0.560431039	0.000424033	0.029031505	0.001308766	0.034177952	0.000460374	0.036275826	0.397124074	0.068023165	0.427492665	2.47E-09	0.221252129	0.150312836	0.001526957	0.380018365	0.14472737	0.542348835	0.224064813	0.485035822	0.829458234	0.145992545
OTU220	0.810461748	0.757957244	0.050692753	0.974592448	0.043897706	0.445932138	0.160345902	0.44180418	0.008327884	0.106610519	0.047195769	0.021647423	0.886807976	0.069475484	0.055066684	0.41341708	0.456015683	0.291827997	0.881986099	0.882049937	0.028155682	0.036902816	0.81972676	0.760976191	0.068415078	0.235038141	0.551029068	0.029439462	0.894384393	0.838488538	0.55400979	0.550082296	0.202537535	0.883167225	0.012466577	0.892625276	0.223676963	0.454619877	0.396332596	0.116481608	0.341829713	0.816269022	0.964177245	0.66588476	0.74781849	0.137819471	0.293039712	0.043112505	0.538248168
OTU221	0.061102139	1.46E-07	0.583446075	0.023531682	0.728294436	0.723724419	0.051122945	0.005986612	0.028673468	0.322794888	0.635335389	0.300968375	0.28281874	0.105045479	0.0193424	0.468783585	0.377335571	0.350176267	0.830025793	0.083096713	0.71757565	0.057800796	0.791684095	0.360087132	2.95E-05	0.057383799	0.428307882	0.857500336	0.244735319	0.453299364	0.981479249	0.310034379	0.671749866	0.508680834	0.375604787	0.007620286	0.267151217	0.014971354	0.013828286	0.856468321	0.016379453	0.125476934	0.062705304	0.895695984	0.609863441	0.036183688	0.41754209	0.033323636	0.127258106
OTU222	0.004927489	0.005705572	0.07375202	1.56E-10	1.50E-06	0.149572694	0.000936726	8.84E-06	0.010765943	0.009955688	2.91E-05	0.000108317	0.520079915	0.001535466	0.039820565	0.399605969	3.24E-05	0.000265052	0.777581694	6.89E-08	0.000250596	0.008934758	0.27580517	0.143918446	0.494028317	0.646257998	0.619027642	0.000361902	0.092658263	0.168348045	0.140441723	0.114974184	0.001406028	0.020616524	0.007449563	0.00931714	1.54E-09	0.003788169	0.938185622	8.66E-06	0.521290092	5.09E-05	2.36E-10	0.123411134	4.35E-06	0.059319011	0.000658281	0.944718733	0.00404069
OTU223	0.001274261	2.44E-09	0.573903762	0.126916929	0.060302215	0.036486284	0.001729952	0.42643019	0.005356315	0.24669815	0.760883721	0.263346266	0.551922464	0.020548424	0.958278943	0.58832144	0.56837011	0.038338334	0.099310822	1.15E-05	0.02159295	2.65E-07	0.000184972	0.588251968	5.69E-08	0.011300998	0.125053849	0.021089431	0.260370142	0.489839551	0.036416017	0.379820087	0.004586748	0.057483967	0.619227517	0.000570123	0.354962586	0.818846276	0.000100825	0.061807805	0.00041571	0.778109071	0.03934883	0.004357614	0.229150227	0.001798221	0.129079641	4.90E-05	0.776930369
OTU224	0.117470782	0.038996978	0.429124376	6.83E-05	1.26E-21	0.013170004	0.018286135	0.200264544	3.05E-06	4.63E-17	7.57E-15	5.28E-05	0.046783763	1.11E-18	0.089525278	0.007746607	5.23E-05	0.002832713	0.000327615	0.137634829	0.07942436	0.426783798	0.860534263	1.48E-07	0.006903681	0.171101233	0.455427314	0.291697306	0.000160402	1.19E-07	0.307821211	0.697875968	8.11E-10	0.081525493	3.25E-06	0.025917036	0.002361368	0.017501928	0.094155893	1.61E-16	0.005951053	0.042393474	3.62E-08	0.341798369	0.366862141	6.49E-16	0.00603239	3.05E-12	0.001543328
OTU225	0.887031608	2.15E-06	0.073111425	3.28E-05	0.000369104	0.013647051	0.000105034	0.399004776	0.47297528	3.41E-09	0.00051017	4.80E-08	0.013309284	6.55E-17	0.482554981	0.015887818	2.12E-06	1.71E-06	0.002542186	0.000252847	0.149203657	0.559094882	0.94674702	9.14E-06	0.324578501	0.999144873	0.092427674	0.002742834	0.000286298	5.00E-15	0.526753593	0.283841258	7.06E-08	0.120841079	0.00301726	4.68E-07	0.002792284	0.002388255	0.166764401	0.00011098	0.171472087	0.000879129	3.03E-09	0.507434248	0.126927112	2.85E-15	0.000219626	4.66E-09	1.08E-05
OTU226	3.23E-05	1.66E-07	0.00102427	3.50E-15	0.00023171	0.948292611	2.00E-11	0.001536589	5.39E-07	0.000360419	0.03616547	3.72E-05	0.655676399	2.62E-05	0.001291983	0.290665637	1.27E-07	4.50E-07	0.746163473	5.85E-15	0.349579979	7.65E-06	0.243672115	0.20563062	0.314267411	0.007116389	0.409938711	1.07E-17	9.71E-06	0.00094059	1.33E-05	6.72E-05	1.62E-08	0.015503896	0.001653933	0.002263503	2.28E-06	0.000609992	0.007412387	0.016794696	0.032060714	0.007984715	4.56E-15	0.634729536	0.045033822	0.000120684	0.000317069	0.070709188	0.000195477
OTU227	0.011443123	0.001810704	0.002316785	1.25E-09	0.000248657	0.046633697	8.56E-06	0.011962202	1.62E-05	0.002152004	0.000722911	6.28E-05	0.260973873	0.000134289	0.012506249	0.685755389	3.66E-07	4.19E-06	0.394008868	1.00E-12	0.060324715	0.000378601	0.895344128	0.042612459	0.15848099	0.577662199	0.521948399	1.10E-11	5.91E-05	1.90E-05	0.000150889	0.00128758	2.65E-05	0.111801775	0.001973816	2.10E-05	8.01E-06	0.004434387	0.324838042	0.00292328	0.612731706	3.95E-06	9.90E-12	0.817400259	1.18E-05	0.002411164	6.46E-05	0.20977777	1.05E-07
OTU228	0.001229548	0.003428042	0.077843788	0.160613654	0.057181821	0.251412081	0.580460793	0.000139885	0.261077466	0.003725044	0.018861557	0.190625214	0.730651728	0.908571306	0.067558987	3.30E-05	0.102927013	0.01484362	0.000414967	0.848490576	0.327039513	0.693045492	0.277169703	0.005861702	0.038388528	0.12123375	0.017778108	0.194818551	0.677872338	0.0070089	0.092833497	0.026115683	0.001156297	5.69E-06	0.703109418	0.222423595	0.289285006	0.041120902	0.000333717	0.717817849	0.000333221	0.938700403	0.169828554	0.872036918	0.867578952	0.534402839	0.479879327	0.270162616	9.85E-06
OTU229	0.298335366	0.005455005	0.104248345	8.43E-09	1.38E-12	0.06775672	0.012262632	0.177454965	0.137299534	1.79E-07	2.73E-10	2.04E-05	0.09006117	4.75E-12	0.488566263	0.030374317	6.67E-12	7.91E-09	0.005125539	0.000296711	3.83E-05	0.621828424	0.089023295	1.08E-05	0.326117733	0.002756936	0.409984827	0.566229547	0.001892969	0.0005544	0.381385988	0.552843668	0.000103836	0.506370418	0.115153513	0.010077948	4.61E-06	1.79E-05	0.316520489	2.54E-11	0.001945782	0.001300446	7.26E-11	0.238167342	0.001178494	7.12E-08	0.009530483	0.000824546	0.004249765
OTU230	6.25E-06	1.24E-07	0.182490194	0.002624664	0.052673526	0.014683705	0.105098512	0.653776631	0.009641103	0.385506768	0.33465714	0.005229929	0.009343291	0.003064425	0.014039436	0.427894061	0.562424477	0.339339116	0.141368431	0.061093826	0.418195365	0.040293018	0.003875045	0.933135721	0.000853467	0.003880761	0.009191843	3.17E-05	0.577136435	0.163038485	0.483288395	0.557569722	0.270251002	0.46149934	0.574428148	0.813034529	0.353169677	0.064726444	0.00162912	0.959954747	0.07550502	0.995563041	0.001801334	0.018192179	0.191400346	0.002165472	0.004738807	0.004430871	0.291846613
OTU231	0.953607015	0.118534681	7.17E-05	0.422923116	0.103951632	0.044800258	1.02E-07	0.447288697	0.13706173	0.000661076	0.477312224	0.076475924	0.10227131	0.001337575	0.277187688	0.827771296	0.016834708	0.010029371	0.468560376	2.48E-05	0.00310842	0.001452071	0.002309616	0.871877634	0.906872389	9.13E-05	0.056368298	1.80E-05	0.006964029	0.007686644	0.003124637	0.00038466	4.16E-06	0.20674244	0.170031765	0.184371473	0.482807815	0.584350399	0.005171777	0.286646454	0.832991989	0.815577897	0.040052203	0.012269865	0.629745429	0.001722708	0.422852676	0.018025558	0.029107819
OTU232	1.17E-05	0.012240955	0.82687318	0.159750748	0.00018115	0.000236874	0.947229996	4.70E-07	0.031146352	0.222763522	0.00059882	0.000766529	0.332118952	0.25516655	0.541785087	3.21E-10	0.852326965	0.760020826	2.45E-07	0.00032387	0.038811566	0.332503961	0.54259053	0.002118367	0.051739684	0.403695419	0.000113867	0.012830643	0.251529879	0.005297594	0.119299652	0.070632363	0.79734765	4.60E-08	0.179324426	0.346803903	0.031321576	0.819978368	1.61E-06	0.096303504	0.000190829	0.752913316	0.075491512	0.461968237	0.47615695	0.041178237	0.133860877	0.030852953	0.124973327
OTU233	1.03E-13	6.43E-05	0.483617362	3.38E-05	0.096262477	0.285122389	0.001780671	4.35E-13	6.74E-10	0.003935181	0.390617033	0.108265484	0.002323647	0.166351475	2.34E-05	0.000248864	0.396603854	0.035289188	0.001931624	4.43E-06	0.048098413	1.29E-07	0.373682944	0.113034506	1.79E-06	0.01734286	0.118341623	0.0010454	0.870508011	0.001350098	3.43E-06	5.46E-05	0.666031885	1.00E-06	0.00013113	0.012040255	2.74E-05	0.055690646	0.000392407	0.008605406	1.72E-17	0.047963272	0.002229547	0.921406139	0.002510068	0.187711513	0.520737442	0.20263865	0.465010092
OTU234	4.46E-05	6.56E-14	0.538703036	0.031994419	0.802912107	0.02318626	0.176957133	0.081296078	0.00020178	0.130259856	0.470652764	0.166214003	0.428485685	0.02916287	0.002491531	0.097159726	0.418125384	0.070153746	0.00546772	0.013478027	0.318567069	0.024650704	0.015991575	0.211515877	0.000237477	0.036257413	0.004589166	0.000272865	0.266906112	0.290508246	0.01636558	0.84044898	0.021545678	0.070536428	0.668623367	0.419573047	0.282254382	0.640396134	0.001842257	0.266871053	0.000102155	0.702088663	0.017678365	0.036103062	0.833844379	0.066364191	0.282563992	0.009685668	0.638890709
OTU235	0.147323134	3.87E-11	0.12380026	1.57E-07	0.002459649	0.003531742	0.001176204	0.430950301	0.1505099	1.10E-08	0.053412281	1.28E-08	0.739371762	4.23E-16	0.002834303	0.0054645	8.10E-06	0.000156826	0.003606004	0.001489849	0.107091525	0.144053027	0.988399714	4.47E-06	0.847286487	0.111820234	0.043910677	0.013013859	0.028370254	2.52E-12	0.226934039	0.028876353	1.26E-09	0.093874357	0.133458214	3.74E-08	0.000112355	0.000423552	0.052804463	0.002956885	0.630033077	3.54E-06	2.02E-12	0.786934157	0.462462098	9.92E-11	0.000307986	5.99E-08	8.45E-05
OTU236	0.727094278	0.840195964	0.794506815	0.003298686	0.387733331	0.10444944	0.208300343	0.000797143	0.386151674	0.405594539	0.674823353	0.596708533	0.510294158	0.267467479	0.077167721	0.204181151	0.386930876	0.433613585	0.515462949	0.692358526	0.086462787	0.260094469	0.001231566	0.777922926	0.450495475	0.160857354	0.008838919	0.387800248	0.246283227	0.406351077	0.181754989	0.002715203	0.905109808	0.540953416	0.000108472	0.338108394	0.000116948	0.000461415	0.565845749	0.299640687	0.621914248	0.078301783	0.100002238	0.002445903	0.053498855	0.034703194	0.910334771	0.006758845	0.434734014
OTU237	7.72E-05	0.000728448	0.148651392	0.175612927	1.75E-05	7.03E-05	0.209245033	0.009508494	0.938893453	0.785845068	0.000871878	2.73E-05	0.295567021	0.153160005	0.023403449	1.14E-05	0.393828726	0.048585667	1.51E-05	0.183388755	0.002364212	0.515672353	0.072462277	0.012928782	0.152339072	0.583043264	4.34E-07	0.188395756	0.923558048	0.041983826	0.054474361	0.032990955	0.690239472	1.74E-06	0.383664608	0.651208176	0.45339745	0.726851245	1.28E-07	0.335696266	0.00103502	0.530518169	0.148307012	0.00121678	0.036895343	0.054562354	0.022833919	0.00068823	0.064429011
OTU238	0.512535886	0.89483225	0.798409746	0.521079523	0.785658409	0.474351744	0.579129984	9.16E-06	0.618856342	0.010885193	0.23643786	0.19577509	0.382380488	0.210074154	0.150081245	0.016542176	0.599774136	0.199549587	0.2422426	0.530757223	0.048717549	0.529615561	0.014093255	0.876913438	0.00310459	0.265069766	0.949902807	0.124631555	0.739371762	0.018817397	0.665973034	0.140035	0.103829649	0.209570479	0.147368786	0.004464963	0.241341903	0.063961344	0.119435615	0.048963263	0.005277007	0.680837523	0.986657401	0.053959121	0.350103352	0.220821643	0.445641749	0.503315155	0.238183547
OTU239	0.011511352	0.019305959	0.010883891	3.50E-07	0.241996724	1.06E-08	1.53E-12	0.865701477	0.430333385	2.84E-06	0.218723904	0.953381512	0.092197541	1.48E-05	0.701518473	7.95E-14	7.48E-11	2.03E-13	2.42E-12	0.018798499	0.863951965	3.44E-05	0.688331397	8.44E-15	0.664649412	0.826747127	2.01E-09	0.209008573	0.017796114	5.08E-09	7.85E-07	1.14E-12	3.89E-15	2.82E-09	0.548083167	0.08971156	2.69E-05	4.35E-05	2.80E-05	0.001383203	0.108103582	7.99E-07	3.72E-06	0.008709695	0.060004739	0.001964524	0.334840366	0.455746131	1.56E-07
OTU240	0.219151482	0.389788608	0.000517156	0.177980114	0.000691142	0.23028776	0.000459039	0.74236746	0.006774238	0.394662294	0.002488048	0.146514592	0.183926754	0.866942436	0.130291026	0.003888277	0.072058125	0.001584431	0.032173683	0.061761906	0.021054683	0.001644588	0.720572296	0.05352434	0.220990691	0.672193041	0.000323119	0.071223085	0.69684323	0.170629743	0.000619108	0.008779482	0.124060203	0.094810928	0.002102475	0.609183107	0.265785787	0.369055271	0.158276124	0.022366424	0.60194399	0.016072002	0.232479131	0.056055103	0.33078377	0.326598453	0.65866202	0.006566547	0.002501308
OTU241	0.26484301	0.001302763	0.579767487	0.042196684	0.244331329	0.168297599	0.002786879	0.057321941	0.15848099	0.762055263	0.15622644	0.419152458	0.497105247	0.261094735	0.421398439	0.704160516	0.30574359	0.085989313	0.228677425	0.000420809	0.076006195	0.000171039	0.360631343	0.185493493	4.39E-05	0.000139052	0.403489808	0.281563137	9.42E-06	0.27268043	0.952833878	0.153218771	0.178783169	0.940309257	0.637444572	0.087857576	0.128461788	0.020316088	0.207153146	0.050868455	0.354899211	0.014792419	0.160820781	0.036279509	0.46137599	0.231858351	0.996660172	0.460020341	0.46572888
OTU242	0.698670024	0.920795999	0.658544835	0.446828176	0.486685042	0.356888347	0.000170683	0.058048583	0.390684249	0.041888126	0.023624941	0.608446137	0.066036389	0.457487528	0.77036385	0.000613559	0.632739673	0.122012179	0.062517019	0.213459168	0.259629726	0.000303864	0.00087684	0.033356364	0.576610894	0.004743164	0.553629992	0.519580478	0.028295593	0.094172289	0.001288727	4.11E-06	4.73E-05	0.269473876	0.914793457	0.245885357	0.399731281	0.867738094	0.79145047	0.758973423	0.669360298	0.301881702	0.405388356	0.556209669	0.953800306	0.57486991	0.864142789	0.733818731	0.010075515
OTU243	0.040932987	1.51E-08	0.280347134	0.000343954	0.033857012	8.87E-05	2.47E-07	0.044114309	0.72767159	8.11E-18	0.40897098	0.151999944	0.324259248	1.69E-14	0.40312443	1.58E-05	2.80E-10	3.35E-10	1.16E-07	0.00294551	0.824573413	0.030635246	0.075053561	2.12E-08	0.16831021	0.210430212	0.000902594	0.627647289	0.000730833	1.93E-18	0.036345864	0.001199467	3.59E-19	0.000616088	0.000119384	2.12E-07	0.041293108	0.16463294	0.004303671	8.19E-05	0.002861052	0.000846671	1.42E-06	0.572497311	0.858294473	7.21E-10	0.150058101	1.44E-07	2.24E-06
OTU244	0.239303552	0.006503539	0.592725441	0.222315513	0.000311486	0.429835477	0.51297962	0.218342639	0.56081308	0.012151715	0.000882234	3.43E-09	0.226824412	8.90E-07	0.322944475	0.255736044	0.400822514	0.809207466	0.506474155	0.570624568	0.024507896	0.10335152	0.302796454	0.15001182	0.99862857	0.122973256	0.52094794	0.532139488	0.967820356	0.005673334	0.321137333	0.112532726	0.210192792	0.670481038	1.54E-06	0.004287151	0.216716169	0.505851898	0.632509134	9.38E-06	0.933232192	0.488337259	0.014616114	0.184519888	0.780250637	1.00E-05	0.137917126	1.81E-06	0.29943234
OTU245	1.41E-06	0.668829676	0.564612952	0.748677101	0.000471947	0.032743608	0.693882137	0.042439855	2.54E-06	2.18E-06	0.00949232	0.960792716	0.481165669	2.38E-05	0.473600676	0.012689054	0.029123102	0.477010702	0.000185515	0.000124355	0.515044272	0.002798861	0.995111283	2.45E-05	0.002017707	0.825297837	0.184155753	0.000231395	0.910623379	0.004466142	0.860868074	0.969335832	0.012258294	0.000110545	7.75E-06	0.491752794	0.808988017	0.414495784	0.001203414	0.000157511	0.730317021	0.991884495	0.472400314	0.231445145	0.000818845	0.000338772	0.712923323	8.19E-05	0.624921291
OTU246	1.91E-06	0.07025563	0.918131198	0.000281927	0.181155078	0.622171751	0.59828264	4.69E-16	0.062964381	1.10E-05	0.091328764	0.544337683	0.515593821	0.04882138	0.041983826	0.004827541	0.649838062	0.721935716	0.065860893	0.04986503	0.000656012	0.006888074	2.50E-07	0.509747531	0.001842257	0.306627543	0.971722121	0.381717313	0.581098975	4.31E-06	0.27147274	0.479677717	0.046329881	0.002796925	0.004471455	0.008856276	4.75E-08	2.32E-05	0.0222958	0.515332093	0.000304167	0.003916791	0.045857073	4.94E-05	0.005628909	0.013946901	0.507122763	0.000787221	0.052452553
OTU247	0.072262995	0.370843082	0.121125359	0.899968872	0.014110336	0.002688174	0.129306442	0.050716934	0.02882466	0.562970894	0.198899874	0.22416535	0.017003184	0.963790378	0.24857926	7.11E-05	0.337422079	0.731047144	0.000168665	0.033424897	0.019345627	2.14E-05	0.01280576	0.055016919	0.001752848	0.051231013	0.000204002	0.207564061	0.564160927	0.004059842	0.274284035	0.668637846	0.327390231	0.001540398	0.600308929	1.38E-11	0.632408004	0.227890567	3.49E-05	0.348596971	7.03E-08	0.520132158	0.668932584	0.06672669	0.080414321	0.39065025	0.701188206	0.086349606	0.11094575
OTU248	9.10E-13	2.27E-06	0.04961556	2.02E-12	0.001483527	0.680689148	0.009689194	1.11E-10	1.48E-06	0.764091329	0.002001359	0.01221787	0.514756533	0.495360413	6.26E-05	0.083235434	0.036977618	0.100273087	0.016298705	2.04E-07	0.01507421	0.010651677	0.816708903	0.410861611	0.001408931	0.297674686	0.087044306	2.53E-07	0.388514458	0.338436309	0.009835929	0.069982091	0.613357194	7.16E-07	5.87E-06	0.468162405	1.67E-09	2.42E-05	0.000850324	0.398914018	9.11E-06	0.015790233	2.86E-09	0.436740599	0.00012847	0.626068464	0.000621357	0.280075379	0.398301725
OTU249	0.000359379	0.210526342	0.1657581	2.00E-07	3.64E-09	2.89E-07	7.05E-05	0.133336217	0.024576447	1.05E-10	8.65E-06	0.005245542	0.734428077	5.20E-09	0.966337207	0.00163075	1.17E-10	2.19E-08	3.52E-08	0.125093812	0.057830677	0.244983128	0.336134547	1.09E-13	0.016556269	0.894944134	0.00058611	0.358692613	6.66E-05	1.11E-05	0.110081474	0.000264137	2.61E-11	0.003506952	0.072815539	0.113076102	5.45E-06	5.40E-05	0.000582039	3.03E-09	0.74795626	4.25E-05	2.61E-07	0.038585816	0.289025576	1.90E-07	0.031997587	0.011206376	5.39E-05
OTU250	0.067447969	0.724058329	0.653776631	0.010981954	0.026437714	9.67E-12	0.001479616	0.595388851	0.799253438	0.275823095	0.000122322	0.374403075	0.675740456	0.473901025	0.707588954	8.38E-10	0.002897204	0.000417743	1.23E-13	0.754327033	0.553792747	0.003061904	0.006268831	5.87E-09	0.539961604	0.423768927	1.25E-09	0.894192464	0.802599232	0.000650882	0.004102038	0.000240187	0.005933576	6.48E-10	0.458912818	0.403192923	0.007925475	0.000132385	3.66E-08	0.494668511	0.168701479	5.18E-06	0.055448763	0.000212406	0.026533571	0.810399022	0.141467997	0.123361315	0.000352039
OTU251	0.075741728	0.136285664	3.39E-05	0.000323226	0.807890993	0.245454834	0.022346923	3.91E-10	0.00112803	0.459281828	0.564585571	0.593061573	0.180039139	0.9017782	7.16E-05	0.319682103	0.012161761	0.00852529	0.874873013	0.000750872	0.33412818	0.000494392	0.000247526	0.350753019	0.005479045	0.938989979	0.157362678	0.009031515	0.103186752	0.658281199	0.115768654	0.002746258	0.778295228	0.228362606	3.74E-06	0.40502196	8.82E-05	0.000212914	0.938861278	0.658896415	0.011813025	2.23E-05	0.006701823	1.89E-06	0.006664609	0.263502631	0.263415753	0.00012929	0.061779115
OTU252	0.151778065	0.000100067	0.132297842	3.48E-17	9.99E-06	4.06E-12	4.24E-12	0.521395393	0.74794113	9.87E-19	0.004676958	0.003297787	0.995530772	3.28E-16	0.155833193	7.01E-13	1.61E-13	8.86E-14	6.54E-13	1.79E-05	0.029147569	0.002389932	0.780374836	5.10E-17	0.135320309	0.44862329	9.30E-08	0.088056107	0.00051534	2.14E-20	0.004420339	5.82E-07	6.85E-18	0.000107969	0.07227301	2.65E-07	4.71E-09	8.84E-08	3.38E-06	5.78E-08	0.002642991	7.46E-10	1.78E-19	0.150034959	0.009123621	7.64E-09	0.011970695	0.000129496	1.08E-08
OTU253	0.000283915	0.004349541	0.245984783	0.931142215	1.56E-05	7.40E-06	0.201499615	0.043248954	0.127702906	0.463970172	1.17E-05	2.31E-06	0.057543472	0.001722958	0.704070612	2.70E-08	0.041507152	0.016811834	2.41E-06	0.273677727	0.149734364	0.40619053	0.105680084	0.013720283	0.037980862	0.312803652	2.34E-10	0.110141047	0.356973145	0.159484075	0.039928256	0.015768599	0.667680556	6.23E-06	0.666120167	0.317719849	0.827440473	0.27154368	1.93E-07	0.142845225	0.000974553	0.244182898	0.156692148	0.007134297	0.237875784	1.88E-05	0.044642188	2.76E-06	0.05335124
OTU254	0.684788793	0.25430064	0.910591311	0.039701194	7.67E-19	0.595613384	0.139104036	0.283640289	0.008221553	0.000798622	4.20E-24	0.212814981	0.223212171	1.15E-05	0.018627074	0.092407546	0.183053092	0.653221733	0.169068116	0.671484421	0.013200904	0.155511998	0.782300637	0.486202652	0.010245902	0.000749591	0.335573909	0.025990588	0.165876929	0.557569722	0.002030409	0.035390067	0.341788452	0.011940992	0.050941813	0.536056782	0.146015214	0.560840373	0.579628872	2.96E-08	0.497336423	0.996563366	0.003181565	0.186416457	0.118100644	0.004273522	0.000175692	0.007124443	0.052618211
OTU255	0.039093149	0.119951422	0.106512744	0.514102888	0.76529522	0.026760291	0.180251308	1.64E-05	0.623918253	1.64E-05	0.171894413	0.508161434	0.749873537	0.142210885	0.36922844	3.26E-07	0.082551195	0.028733997	0.003252709	0.542644248	0.448647576	0.369336696	0.111175576	0.019552157	0.00093644	0.125618625	0.206185991	0.004617048	0.227828116	1.76E-05	0.395790414	0.179694757	0.000185803	6.29E-05	0.72782354	5.20E-05	0.678702094	0.622858649	0.002740173	0.019671905	1.54E-05	0.724847265	0.112606954	0.930595683	0.781275449	0.481418111	0.020571103	0.498390278	1.49E-08
OTU256	0.330016591	0.203695298	0.704341032	0.180676197	0.777550675	0.21214232	0.158215907	0.007719268	0.683748152	0.032524693	0.527335952	0.000129039	0.118235545	0.806355788	0.540524414	0.167221659	0.352727598	0.920924446	0.493158358	0.334514675	7.48E-06	0.882337217	0.000493916	0.651295669	0.114785651	0.016294996	0.551651663	0.486151889	0.493388562	0.764276507	0.048019154	0.220437782	0.039171671	0.521237446	0.31971215	0.589173356	0.141689445	0.042900025	0.786249538	0.214330278	0.300475031	0.072651946	0.325137679	0.109485816	0.01818402	0.553358784	0.009318276	0.590486774	0.770023574
OTU257	0.029612688	0.145200832	0.007367072	0.006789661	0.840132713	0.033739052	0.001368983	0.227859532	0.004587957	0.005563213	0.218571341	0.025212872	0.523477298	0.004610974	0.08840823	0.012303837	0.040337299	0.004722036	0.017579107	8.53E-05	0.968400738	0.023161118	0.071158682	0.005230608	0.081986646	0.598113897	0.037789835	2.51E-10	0.026118469	1.06E-06	0.002407783	0.054510579	5.15E-05	0.335675871	0.019398506	5.58E-05	0.074343772	0.221159832	0.048915931	0.381165201	0.441659734	0.006876788	9.61E-05	0.791512813	0.015746991	0.027351732	7.52E-06	0.610317674	1.16E-14
OTU258	0.00028254	0.003599681	0.066400695	0.000630727	0.200695002	0.372658769	0.108148536	5.29E-10	1.69E-09	0.004038534	0.102073524	0.27611	0.213624184	0.984721572	0.019706859	0.001499693	0.536297083	0.342159912	0.001682015	9.41E-06	0.393311095	6.75E-05	0.451786663	0.074290424	2.06E-05	0.12944111	0.024648053	0.002158117	0.395632361	0.007822742	0.216488851	0.162730821	0.293600091	6.36E-07	7.45E-05	0.093400824	0.00265146	0.070083771	7.36E-05	0.325337536	1.08E-05	0.047214142	0.005679915	0.269862249	0.01795081	0.814635683	0.048675126	0.158107559	0.450714587
OTU259	0.645153595	4.49E-09	0.556644712	0.000469898	7.65E-07	0.304459088	0.036264777	0.370029997	0.780592199	1.50E-10	0.00175008	8.59E-08	0.446053165	7.50E-18	0.94629626	0.472012687	0.010257021	0.036764771	0.155642795	0.038558826	0.006510973	0.541570402	0.340881513	0.000296563	0.224018246	0.939890932	0.993465608	0.776124181	0.174263337	3.99E-06	0.430333385	0.829962849	1.98E-09	0.274105894	0.001183794	0.144896329	0.005081659	0.007824687	0.770889816	9.07E-06	0.76971427	0.000550707	1.78E-06	0.555747617	0.24829596	1.06E-12	0.028508071	1.05E-13	0.089370766
OTU260	0.618228421	3.95E-07	0.004509395	1.35E-23	2.12E-10	1.54E-06	6.43E-15	0.016125204	0.498981979	3.33E-10	7.05E-07	0.002808946	0.18978348	4.24E-11	0.021821102	0.000119829	5.36E-15	1.25E-15	5.89E-05	1.12E-10	0.0065549	2.84E-06	0.786560708	4.95E-08	0.647072263	0.320523209	0.003416898	0.007427238	2.27E-05	5.53E-08	3.06E-05	6.60E-10	8.90E-14	0.921534596	0.789611952	6.76E-05	1.62E-14	2.94E-07	0.085981814	8.07E-07	0.563463497	6.07E-08	4.88E-21	0.332868969	1.20E-05	4.78E-07	0.001742759	0.009690369	4.49E-06
OTU261	0.571120012	0.015820925	0.879911779	0.011108608	0.002036497	0.143940869	0.0559334	0.000282399	0.133140978	0.643759667	0.276684414	0.685770512	0.816583217	0.173050128	0.313193552	0.538154208	0.06362564	0.043074194	0.09767347	0.497233671	0.019049705	0.024927753	0.253267607	0.002872132	0.001737727	0.360780715	0.680511113	0.000348348	0.934808015	0.15047511	0.395226113	0.022278781	0.07539701	0.262704099	0.002283392	4.99E-08	0.003433162	0.013492173	0.442093153	0.186457254	0.005910794	0.040144372	0.245074424	0.013545731	0.950385905	0.115144069	0.505618654	0.129917366	0.344414771
OTU262	0.027980886	0.312940081	0.006093695	1.15E-05	0.049874646	0.107538417	0.115465497	7.06E-14	3.04E-05	0.041809207	0.005163037	0.134999689	0.050019066	0.174574098	0.001258633	0.022025934	0.017654499	0.020605161	0.283384648	1.49E-05	0.004349541	0.000246441	3.99E-06	0.679561892	0.001732457	0.653455351	0.804946556	0.04037759	0.026001686	0.012877366	0.173217538	0.032669374	0.634816111	0.011922637	3.40E-08	0.339359652	4.52E-07	0.000813809	0.590682503	0.621142014	0.051216459	7.91E-05	0.000142414	2.25E-07	0.000692223	0.029120045	0.065114784	7.38E-05	0.533203995
OTU263	0.010972768	0.002606452	0.497619049	0.028436096	0.268381413	0.006206	0.002633446	0.248646434	0.859946492	7.45E-06	0.421796892	0.816017688	0.884763749	4.89E-05	0.42297008	2.39E-06	9.61E-05	1.01E-08	2.50E-06	0.093858274	0.460660918	0.009974968	0.102374623	7.11E-08	0.243359422	0.84871242	0.007756841	0.730560439	0.88987571	3.44E-05	0.027760025	0.006426354	1.73E-07	5.70E-05	0.095583455	0.516379414	0.18029111	0.050824483	0.006868117	0.617230023	0.214089719	0.01580106	0.006745189	0.527071203	0.503289304	0.001291216	0.555394408	0.013745835	0.014201432
OTU264	0.025059207	0.638543512	0.021866502	0.000156798	0.030769557	0.032763878	0.025264272	3.91E-05	8.20E-05	0.444094811	0.018335471	0.136565522	1.18E-05	0.610005575	0.005044691	0.294179499	0.000798499	0.004079139	0.740624591	1.36E-07	0.007175635	0.000435465	0.063578639	0.565955393	0.410007886	0.260456331	0.065246652	0.001922789	0.040981938	0.994175504	0.002695674	0.000229128	0.113118306	0.087575669	7.19E-06	0.085130384	1.60E-05	0.066054565	0.043189213	0.044014561	0.199978562	0.000777534	2.02E-05	0.003633355	0.000213023	0.067713425	4.38E-05	0.000112495	0.004415081
OTU265	0.368449574	0.001324373	0.444916244	0.038644213	1.30E-07	0.324358993	0.399867588	0.707468566	0.830246725	9.16E-06	5.77E-06	1.33E-10	0.533203995	4.06E-10	0.565188098	0.265829095	0.212082602	0.369293391	0.57957343	0.037105073	0.110351002	0.422899635	0.707829752	0.286480931	0.400322146	0.127999893	0.360418021	0.476508394	0.777705773	0.020668867	0.691104712	0.757557045	0.001187517	0.696304507	0.000588674	0.000430901	0.168600441	0.835612915	0.67988813	4.69E-06	0.943688628	0.602254255	0.000296958	0.190321325	0.339503426	2.32E-07	0.015931484	8.67E-08	0.184844006
OTU266	0.360567338	0.017936698	0.0002919	1.11E-09	6.10E-05	1.24E-05	1.85E-09	0.550866708	0.913959252	4.80E-07	0.000318968	0.002314502	0.970238721	4.31E-08	0.201312622	0.002462731	3.72E-09	2.54E-09	4.03E-05	4.82E-08	0.018308786	0.000116907	0.927317178	3.65E-09	0.667651101	0.161382246	0.000715961	0.025640304	0.00249921	1.12E-07	0.000372143	3.95E-06	3.26E-09	0.289951801	0.620455931	0.000465827	2.48E-08	0.000281361	0.033239883	1.53E-05	0.00554815	1.56E-09	1.55E-12	0.317523031	0.004213232	1.16E-07	0.021087113	0.043949609	6.67E-08
OTU267	0.029999351	0.000532498	0.323740896	7.13E-06	0.240084853	1.82E-05	0.001039883	0.96246878	0.36784449	0.004963688	0.646257998	0.020246608	0.130832215	8.96E-05	0.420625596	7.60E-08	0.028667567	0.002638949	2.14E-05	0.479904532	0.895664074	0.059396735	0.407154376	1.78E-08	0.154563232	0.478343204	0.000104808	0.760822076	0.936384091	0.000271814	0.087895727	0.019346805	4.64E-06	1.11E-06	0.001597417	0.815703546	0.000200195	0.01857508	0.002823355	0.244942204	0.26662573	0.000165836	1.57E-05	0.37451226	0.176721677	0.00194133	0.346678995	0.042267837	0.001638385
OTU268	0.001549669	0.001717729	0.749628066	0.000858992	0.380856231	0.487625168	0.000247401	3.22E-05	0.001222055	0.011071535	0.333721651	0.496104137	0.084573924	0.563819161	0.335288521	0.218960145	0.529138024	0.133553497	0.861281258	0.000103039	0.836623877	5.62E-06	0.000128903	0.126418706	1.34E-05	0.023151068	0.567518915	0.164372588	0.102823261	0.923493804	0.015332516	0.082283009	0.965789154	0.467242807	0.424992382	0.069292577	0.000436171	0.000817709	0.02286124	0.079491473	0.269385662	0.000517074	0.033418171	0.002124392	0.417822211	0.887414999	0.086688983	0.649051504	0.306858415
OTU269	1.30E-08	2.45E-12	0.528581171	1.70E-08	0.190708154	0.148685863	8.62E-05	4.77E-05	0.003020162	0.564695099	0.687944058	0.000207597	0.443901657	0.007249854	0.006324172	0.415017759	0.000795789	0.000733111	0.511205876	3.35E-05	0.004252022	0.000621945	0.147940339	0.033780645	4.76E-09	0.012035986	0.523160787	0.012413852	0.168777286	0.348827185	0.049486438	0.034083497	0.013997161	0.17920551	0.165664958	0.875956887	2.36E-08	1.55E-06	0.099782598	0.680095767	0.004692352	2.18E-05	1.16E-06	0.061407139	0.031279316	0.004985781	0.480131405	0.227702482	0.184844006
OTU270	0.03800767	0.245504483	0.581737481	0.005171777	0.07421046	0.000927906	0.01725693	0.764245643	0.465927274	7.32E-05	0.806700361	0.835549739	0.117523849	0.003135348	0.60872954	0.004194481	0.001072252	0.000634412	0.000189617	0.0023943	0.433613585	0.363197316	0.243392324	0.000522892	0.49636073	0.13810173	0.000590448	0.063016841	0.000880073	7.41E-06	0.879592724	0.117965862	0.004803908	0.027792325	0.301824591	0.00713609	0.052082647	0.310277018	0.002702044	0.080574595	0.000918041	0.051903475	0.000459113	0.614153673	0.079252378	0.001074356	0.044405958	0.10382094	4.43E-05
OTU271	0.049133976	0.003476246	0.798191049	0.002022895	0.743652517	0.346741446	8.52E-06	0.008389781	0.060257236	0.434662447	0.704521333	0.463549617	0.047930699	0.37442491	0.667150452	0.754772636	0.014132508	0.000586163	0.83586563	4.05E-12	0.944268051	5.60E-09	0.405961241	0.686871852	3.51E-06	0.010936095	0.31448247	0.196085287	3.64E-07	0.568425047	0.877168549	0.195380809	0.074317094	0.025275105	0.156620433	0.369011987	0.022363986	0.00686985	0.015230832	0.18364416	0.400413094	0.007322002	0.025419013	0.516143672	0.007038957	0.170884674	0.93487234	0.818437557	0.127795018
OTU272	1.56E-07	0.950224871	0.756264534	0.004004706	0.472125464	0.316638328	0.78705865	1.25E-13	0.027721894	5.77E-07	0.065891123	0.244677911	0.22425115	0.002649986	0.049591628	0.004354985	0.618028685	0.783730312	0.126927112	0.253166153	0.000548782	0.139508698	0.000427628	0.288841045	0.004257106	0.726851245	0.93696312	0.102314347	0.141390553	8.00E-08	0.708191002	0.340943301	0.001700649	0.031272819	0.054154436	0.031901801	3.33E-05	0.000331956	0.11347266	0.392636537	0.001581431	0.097590508	0.141844615	1.14E-05	4.95E-06	0.01585529	0.124963264	1.66E-05	0.004928778
OTU273	0.220054396	0.017194667	0.136457832	1.12E-06	0.171178193	0.007533815	0.016811834	2.37E-05	0.002724259	0.573572686	0.106477208	0.02590471	0.651412335	0.029279382	0.244529334	0.264154439	0.013550466	0.007854901	0.186498057	0.016125204	0.029814842	0.077843788	2.71E-07	0.009652813	0.113192835	0.480232256	0.075741728	0.118631302	0.304344231	0.355596734	0.791419299	0.052996316	0.122645637	0.569826778	0.369964966	0.388268859	1.56E-06	4.29E-07	0.433137309	0.091132226	0.814133277	4.75E-07	4.80E-05	8.06E-05	0.000634712	0.842442046	0.362362137	0.823250933	0.637704776
OTU274	0.546127685	1.65E-10	0.165371923	0.000811355	0.054977817	0.222176224	0.041137107	0.723163324	0.778357106	0.000604328	0.213173978	0.004865948	0.031121941	8.12E-09	0.174560786	0.007833344	0.002475003	0.007448116	0.023375456	0.101533022	0.536243343	0.239954124	0.770781337	0.000101196	0.000270491	0.249239291	0.274078725	0.824148134	0.088189671	9.20E-06	0.650872559	0.978172727	0.000704597	0.046293534	0.002858067	0.927365324	0.106681382	0.000153923	0.645327652	0.163358569	0.192233023	0.00281106	0.000593017	0.715353807	0.449363973	1.35E-07	0.426795601	3.33E-08	0.05161569
OTU275	0.45729113	0.033438795	0.918002796	0.188053407	0.000842125	0.940598877	0.441346859	0.15521504	0.105803773	0.257810683	0.013448206	0.00885302	0.402964639	0.000563373	0.641961012	0.239473922	0.500656174	0.627474971	0.776744304	0.848870887	0.202710896	0.854135395	0.34364831	0.153042526	0.63897752	0.578132809	0.499419561	0.017284231	0.24641595	0.757280022	0.624577315	0.935612104	0.060810136	0.913381781	0.000159889	0.211515877	0.079090966	0.016552601	0.569304373	0.004377274	0.170604265	0.08538361	0.138743877	0.549028258	0.687556801	0.000468085	0.15579748	4.29E-05	0.80519704
OTU276	0.003062744	0.17989338	0.302662939	9.41E-06	0.737264891	2.40E-13	2.40E-05	0.002306038	0.18238312	1.40E-06	0.028891533	0.52672713	0.175638956	3.55E-05	0.659130843	7.16E-24	1.51E-07	2.30E-07	1.47E-21	0.945201627	0.611822403	0.130010703	0.449570992	4.88E-22	0.442599113	0.327601415	1.07E-11	0.476533503	0.11084517	4.59E-17	0.027792325	8.75E-05	2.30E-10	1.19E-21	0.002784565	0.008575812	0.000187507	2.84E-05	1.01E-11	0.019959679	0.002528022	2.07E-07	0.000171871	0.01160334	0.053560035	0.000173366	0.205513837	0.030782375	2.05E-09
OTU277	0.068790035	0.00175819	0.111995716	3.85E-07	0.069116349	1.71E-05	0.000526413	0.018147345	0.419456192	0.000557229	0.92342956	0.012495953	0.342118626	0.000104302	0.88830968	2.11E-06	1.03E-09	1.32E-13	1.26E-06	0.017344817	0.001660431	0.000175267	0.346762264	5.01E-10	0.988819168	0.78631177	2.29E-05	0.419806814	0.47037847	0.000616088	0.134914289	0.000111476	5.50E-09	0.000812053	0.646577838	0.793446094	5.56E-06	2.18E-06	0.009071363	0.013076458	0.89137822	2.28E-05	1.99E-06	0.001058268	0.44438463	0.005169086	0.0067239	0.453324163	0.000936011
OTU278	2.27E-20	6.76E-05	0.057961423	2.02E-07	0.132276816	0.645211702	0.019305959	7.27E-11	5.04E-07	0.002298251	0.188519113	1.65E-05	0.373748375	0.793508479	2.32E-05	0.020616419	0.547705354	0.862171321	0.00402723	0.000398149	0.01678328	0.032246961	0.217855311	0.165839507	1.49E-06	0.004026692	0.031062283	6.49E-06	0.648352668	0.116882351	0.14091553	0.209733338	0.300664869	0.000310918	0.002168236	0.683272628	7.87E-06	5.23E-05	0.000157703	0.963532522	9.85E-06	0.002340719	0.00012363	0.246017931	0.003091432	0.943881765	0.10871621	0.080881129	0.979366278
OTU279	0.475128529	0.000175388	6.45E-05	9.24E-10	0.542912873	5.66E-09	6.50E-07	0.2543176	0.007903851	0.000113725	0.06146996	0.368017309	0.133574679	0.001993658	0.000183827	3.17E-13	1.49E-11	2.93E-12	1.63E-08	0.002079875	0.477764701	0.003541787	0.068352747	7.75E-09	0.920474892	0.431045256	4.74E-06	0.003641204	0.597467245	3.78E-08	0.000187992	3.96E-07	4.79E-09	2.20E-05	0.207153146	1.05E-05	8.11E-07	8.50E-06	0.000214409	0.047301495	0.371875461	3.07E-09	8.69E-09	0.000564627	0.000141169	0.460315931	0.047805232	0.309231426	2.67E-05
OTU280	0.352180742	0.307493901	0.00673326	0.856897091	4.98E-09	0.001461272	0.006244109	0.919383222	9.96E-05	0.282181566	1.03E-11	0.594014417	0.181648232	0.322149319	0.027505693	0.000650977	0.354709125	0.009845463	0.002535449	0.020388026	0.163741584	0.005268793	0.539613344	0.013430968	8.30E-05	0.226918376	0.002263822	0.003134919	0.548623122	0.012057344	0.005997782	0.000499734	0.347887628	0.001438052	0.033836171	0.507486172	0.415610615	0.534376183	0.018554318	0.00015598	0.949967219	0.001520047	0.977011517	0.120752863	0.079119019	0.208153012	0.467217966	0.029135333	1.11E-05
OTU281	0.000947208	0.014293787	0.001031269	8.33E-12	0.005904732	0.051167325	4.89E-06	8.94E-19	0.000416454	0.248229242	0.007850021	0.140056962	0.025854957	0.897008028	0.006060281	0.095123131	4.94E-06	1.77E-06	0.916173307	1.04E-08	0.006168887	2.76E-06	0.000145418	0.363969308	0.04484865	0.643179229	0.429408963	0.047698569	0.000626865	0.140265732	0.001511394	8.91E-05	0.206478725	0.009455442	1.35E-05	0.675651683	7.31E-12	7.53E-08	0.454938009	0.680095767	0.009513119	1.82E-06	6.63E-09	5.78E-07	0.000654983	0.953317084	0.263520008	0.000659005	0.144075467
OTU282	0.198978655	0.064809926	0.338559329	0.000442145	0.633287344	0.038107384	0.129565221	0.010174499	0.188601384	0.032804451	0.791419299	0.172934298	0.541114335	0.957795572	0.526039324	0.147808399	0.007396638	0.025446244	0.35435025	0.009343291	0.026760291	0.304171999	0.020980719	0.170782667	0.0014688	0.649663238	0.047935351	0.176147093	0.744325924	0.765542241	0.667827836	0.517480276	0.548218132	0.558876879	0.073931136	0.17625146	0.000124333	3.59E-05	0.99862857	0.693762593	0.060335968	2.27E-05	0.010551146	0.021790085	0.025511701	0.944557773	0.351214531	0.031065513	0.96433843
OTU283	0.809740477	0.156250297	0.021938353	0.973721638	0.547975208	0.175482824	0.663150558	0.007354169	0.001096429	0.003319859	0.044677275	0.39005717	0.720299718	0.190155716	0.049453007	0.040557127	0.101610341	0.173475328	0.059185964	0.769930779	0.448161996	0.314423808	0.019632645	0.165390943	0.115219636	0.244116948	0.133267803	0.012269865	0.045312775	0.000675638	0.013418443	0.078308739	0.125436875	0.006455817	0.697262341	6.26E-06	0.557569722	0.122180194	0.001553522	0.494668511	0.466522734	0.52993404	0.157218812	0.30907672	0.627762179	0.786280654	0.163815726	0.605473921	0.003059385
OTU284	0.000252165	1.09E-05	0.426500974	1.30E-05	2.33E-05	0.493797955	0.035120402	0.537472657	0.283731627	3.30E-05	0.00062273	3.39E-09	0.652462707	8.47E-08	0.019235193	0.867021888	0.229718498	0.742581586	0.939183034	0.01299863	0.066895107	0.466770966	0.276846113	0.133744221	0.404564241	0.560594755	0.656641742	0.019083701	0.045228495	0.000290102	0.228961023	0.66641447	5.14E-05	0.541516737	0.614210582	0.013015382	0.000354598	0.007677072	0.928120623	0.00208877	0.140002062	0.002546804	3.09E-07	0.766685022	0.844626075	1.96E-06	1.58E-05	0.000138807	0.093938711
OTU285	0.000393626	0.002183341	0.840132713	0.026076709	0.155737972	0.454350785	0.681995274	0.0010546	0.774357606	0.542939739	0.17822996	0.13311985	0.083053201	0.452957827	0.028873318	0.376568168	0.422453644	0.519055019	0.521395393	0.533630096	0.103759995	0.488464476	0.245372102	0.87956082	0.639556388	0.089031005	0.87735989	0.133172676	0.417868845	0.309812025	0.125406603	0.367822891	0.945942103	0.59090623	0.187547565	0.856801831	0.049812171	0.026451792	0.899760843	0.407246241	0.002969526	0.155737972	0.112857755	0.042297164	0.9011377	0.983140711	0.804289129	0.85375461	0.145313734
OTU286	0.811967522	0.089100417	0.22809525	0.239206015	0.102495258	0.491369828	0.798097326	0.007667511	0.593706068	0.819915464	0.17596456	0.926031821	0.123102504	0.926738744	0.006146871	0.655354479	0.860264258	0.137906273	0.701938597	0.506811377	0.887542802	0.846209444	0.004210433	0.835044367	0.472475288	0.319573809	0.911008209	0.213714231	0.762456178	0.630119382	0.999306217	0.460020341	0.959922519	0.81617477	0.874713639	0.379577833	0.146867203	0.140672965	0.680273761	0.906359591	0.066443304	0.351046665	0.206962388	0.388224215	0.966498438	0.586857182	0.797941129	0.352917018	0.036966389
OTU287	0.000405023	0.271774321	0.004598847	0.000297404	1.18E-05	4.82E-08	0.010047563	0.349998638	0.188258762	1.07E-11	0.002600648	0.111249104	0.177520546	5.38E-08	0.615833443	0.000158652	5.55E-08	2.23E-07	2.48E-09	0.075444249	0.07400421	0.44838047	0.347241305	7.81E-09	0.000238849	0.401778796	0.000169357	0.339852755	0.010090125	4.89E-09	0.011275447	0.003205122	1.61E-08	0.00234039	0.032007668	8.09E-08	0.015195905	0.013563098	1.18E-06	7.95E-08	0.042448261	0.001662602	1.79E-06	0.275876874	0.134562449	0.00019119	0.079681756	0.01847147	3.25E-06
OTU288	1.25E-07	0.696753432	0.627130396	0.170986725	0.341870977	0.299072693	0.1345731	5.40E-06	0.000994138	0.00043111	0.046583703	0.011553834	0.429148435	0.05335124	0.056272595	0.00027687	0.496078482	0.254979613	0.000922257	0.017846213	0.008696865	0.660303482	0.003287921	0.022886102	0.013533113	0.609126403	0.065505024	0.228236764	0.974076409	0.004350118	0.176891705	0.206669162	0.01251508	0.000368438	0.016733886	0.498184555	0.046647339	0.449814174	0.021022296	0.462832684	0.000640933	0.542375688	0.299849129	0.037588232	0.161113537	0.083535668	0.144614813	0.063326495	0.941886168
OTU289	0.23925478	0.209703721	0.178137881	0.461449998	0.349391685	0.437386693	0.587917081	0.501223492	7.41E-05	0.593958348	0.24934841	0.860327814	0.303178138	0.413151037	0.309773297	0.416703533	0.81617477	0.478343204	0.917392918	0.70368007	0.087286894	0.897456078	0.762641237	0.837224263	0.326838984	0.177861855	0.343255141	0.000584772	0.648818525	0.802192541	0.016660032	0.024047365	0.962984525	0.994949941	0.002025493	0.007320167	0.333416962	0.9480672	0.053072206	0.23888109	0.477940727	0.337330407	0.353232859	0.745152643	0.021291947	0.054365825	0.106166656	0.043407173	0.013142393
OTU290	0.445714336	0.503754725	0.014360076	0.012624448	0.386440981	0.000586534	0.000475608	0.777829859	0.37887363	0.352475137	0.005954146	0.663855735	0.509747531	0.774047799	0.811120439	1.78E-06	0.01094918	0.000100753	7.09E-06	0.186511659	0.747450609	0.001104543	0.789456199	3.97E-05	0.883358783	0.715489994	0.000472251	0.102357399	0.58209852	0.061116569	2.76E-06	8.75E-07	4.74E-05	0.002186745	0.21925847	0.932974939	0.030024444	0.064245164	0.00367919	0.457683973	0.680184761	0.002595941	0.160151384	0.073474093	0.053969386	0.644137067	0.157674726	0.015114101	3.93E-05
OTU291	0.702883973	3.11E-07	0.04589053	4.35E-22	2.98E-06	1.98E-11	1.51E-18	0.063616605	0.542160555	1.95E-09	0.001903573	0.012933251	0.572180078	8.82E-14	0.0738977	1.74E-06	4.78E-14	1.38E-15	7.44E-10	4.97E-13	0.03067343	1.40E-07	0.29503188	2.37E-15	0.406763699	0.247753844	2.45E-07	0.02600295	6.67E-09	1.67E-12	0.000120908	2.51E-10	1.87E-13	0.039940071	0.260930325	0.000897833	3.55E-15	3.80E-10	0.00124799	1.95E-05	0.059736155	2.08E-15	7.64E-24	0.012949171	7.56E-06	1.48E-09	0.001209978	0.002426414	1.86E-09
OTU292	0.367218442	0.76529522	0.953027158	0.01418171	4.41E-14	0.097375067	0.438201066	0.008223587	0.062395464	0.34895258	3.54E-21	0.279713315	0.7893939	0.01260962	0.149803692	0.003924633	0.504091001	0.635162462	0.00573576	0.391379221	0.005341061	0.361827392	0.059263545	0.20724123	0.020336299	0.151311751	0.252608661	0.163926986	0.127008603	0.190128124	0.061681651	0.250286509	0.480005357	0.000414023	0.377292087	0.79666061	0.065517061	0.11896027	0.231667576	3.41E-05	0.621570982	0.763165644	0.002259352	0.845417682	0.120332079	0.082340936	0.027745354	0.038500699	0.118476738
OTU293	0.395925918	0.035055942	0.001348702	0.001199467	0.324279196	0.000304978	0.000459187	0.743652517	0.001256388	0.000150836	0.023477081	0.927092227	0.184979178	0.043608852	0.062430175	7.07E-06	1.98E-07	2.49E-09	3.66E-05	0.000182783	0.387287399	0.004650586	0.19455189	0.000294935	0.459700238	0.548839176	0.000746917	1.11E-06	0.006830082	1.07E-06	0.000170447	0.002187365	1.04E-05	0.032719973	0.021744821	1.25E-05	0.041668296	0.10839154	0.000499173	0.230747055	0.016567642	0.007356932	0.001212069	0.269491521	0.006035521	0.486837429	0.002522025	0.227859532	2.53E-07
OTU294	0.802567946	5.74E-05	0.61125439	2.44E-06	0.000144477	2.24E-07	1.86E-05	0.105309701	0.785098504	0.000124488	0.004038534	0.227985227	0.342696918	2.73E-06	0.213804305	0.016834616	7.45E-07	9.26E-06	0.000189226	0.007988678	0.090201317	0.001274829	0.137786931	8.84E-05	0.471700869	0.726365261	0.003622588	0.89988891	0.004790698	0.000204179	0.011987698	0.001585356	1.77E-06	0.312842628	0.345203071	7.59E-05	6.15E-06	9.73E-05	0.117610228	0.006018551	0.396513422	1.49E-05	5.29E-08	0.040474426	0.054376154	0.000359531	0.038000009	0.02225206	0.052437514
OTU295	0.058904053	0.873311368	0.043044416	0.846019407	0.038667528	0.55528575	0.222330951	0.000135692	2.99E-06	0.009510806	0.003588519	0.837856349	6.82E-06	0.000387057	0.181101823	0.034434289	0.809991336	0.450592851	0.090497755	0.034699647	0.915948664	0.000192576	0.366636161	0.183214154	0.058793802	0.056389584	0.619684478	0.046706495	0.559312925	0.000437658	0.012468044	0.033569662	0.88402929	0.051378877	6.46E-07	0.009653985	0.272555941	0.476282449	0.156059517	0.000368196	2.35E-07	0.330500993	0.776465231	0.045330535	0.476056563	0.000111975	0.947551991	0.000102928	0.840986692
OTU296	0.889620002	0.255642813	0.002321358	0.206478725	3.59E-06	0.141844615	0.583849634	0.673995413	9.29E-06	0.053356325	1.97E-05	0.053938595	0.627360104	0.000319339	0.032140422	0.369368782	0.977527612	0.224422055	0.197216282	0.047458148	0.06391414	0.012862278	0.32165299	0.113556713	0.009603716	0.139125887	0.827030753	1.02E-06	0.792011603	0.659863645	0.007978773	0.290582492	0.244826551	0.172458712	9.80E-07	0.961179485	0.060189818	0.071390753	0.954799019	0.00015248	0.659013625	0.446222634	0.124340614	0.987044577	0.69708271	0.005397415	0.144165252	0.000174752	0.129337754
OTU297	0.015671566	0.253792229	0.127232912	0.00062914	0.981043753	2.89E-07	0.000252847	0.907641658	0.192720549	0.000131989	0.246399357	0.846938001	0.207505645	0.001111709	0.609098052	3.63E-06	1.03E-09	1.17E-10	1.14E-09	0.083477068	0.447070522	0.182905544	0.057885247	4.56E-08	0.461351322	0.385217884	2.00E-06	0.458150719	0.076441807	2.61E-05	0.120939154	0.003876083	5.19E-07	1.04E-05	0.316324153	0.067837183	0.006909824	0.018735625	1.33E-05	0.000980942	0.012181877	3.16E-05	0.002773791	0.001714747	0.005297594	0.072861702	0.278232146	0.903059388	5.03E-07
OTU298	0.239970802	0.989496754	0.216019598	0.11370626	0.332686433	0.00034703	0.731290855	0.81689744	0.112867053	0.110607022	0.054634908	0.568809673	0.942208014	0.037338445	0.223010973	0.784305321	0.52047438	0.819569514	0.025429902	0.105133687	0.009346706	0.038585978	0.029718284	0.096689832	0.017142285	0.339174855	0.035346804	0.350103352	0.991239152	0.146571422	0.812532365	0.701938597	0.647857844	0.268434204	0.170489651	0.000333717	0.057966867	0.392703961	0.002039693	0.004602482	0.384662707	0.017055289	0.036364314	0.532378909	0.481115189	0.105239268	0.427161954	0.023737644	0.111212335
OTU299	5.17E-05	0.001140286	0.945781126	0.000453953	0.766283447	0.435163552	0.064762212	2.24E-16	0.023018257	9.67E-08	0.75094777	0.643179229	0.914151753	0.04760598	0.042734899	0.050863375	0.369813254	0.165341158	0.38149641	0.036482582	0.040164432	0.002228601	4.05E-05	0.901906307	1.81E-07	0.021022296	0.716094381	0.296807837	0.471625962	0.000651598	0.562834507	0.026454608	0.175170869	0.029178178	0.188628813	2.54E-05	9.79E-06	4.29E-06	0.0181331	0.049932372	4.12E-06	0.004679418	0.599014109	2.06E-05	0.003262925	0.087987344	0.033756377	0.002848042	0.00687592
OTU300	0.862203112	0.203318503	0.185303887	0.041247948	0.57089979	0.080226429	0.17858545	0.186334885	0.700168687	0.530757223	0.343751823	0.988915966	0.351424436	0.60584156	0.056039217	4.21E-05	0.09616407	0.012634837	0.052900318	0.28078231	0.451201717	0.298940264	0.812940367	0.279387726	0.053789978	0.066907353	0.058672721	0.317267285	0.393018701	0.686752757	0.740043927	0.140452728	0.077802259	0.188423163	0.176826296	0.010946562	0.216488851	0.037580642	0.257126531	0.42226594	0.000246816	0.397327749	0.186715782	0.091250108	0.001779387	0.595866031	0.202234411	0.045388295	0.017682345
OTU301	0.008506413	0.001808357	2.75E-05	9.85E-08	1.01E-06	0.733026557	6.99E-06	9.94E-10	0.018126998	0.021249911	2.49E-05	0.013921022	0.078121102	0.001231566	0.005742405	0.329512092	0.000304117	0.000518233	0.456506005	2.22E-07	0.00568211	0.011842449	0.116395873	0.259165552	0.73074302	0.072410026	0.421843783	0.005769056	0.00015449	0.507564063	0.034342901	0.000317965	3.69E-05	0.00576609	0.034557988	0.044266463	3.40E-05	0.000232064	0.017810129	0.000628645	0.019478447	0.018102607	4.40E-07	0.05338684	0.07017284	0.003074527	0.032696352	0.388983589	0.011451292
OTU302	0.432066783	0.668151896	1.33E-05	0.004473818	0.622200365	0.116605533	0.225777008	7.82E-06	3.96E-05	0.162202652	0.904661225	0.971657623	0.369033629	0.273303451	0.094997505	0.77426448	0.04848695	0.035451434	0.66806351	0.012809591	0.269720978	0.079350759	0.000559714	0.504867473	0.354075968	0.886041303	0.221467596	0.000331133	0.12545706	0.525854224	0.062528606	0.007197288	0.721026672	0.719724389	3.87E-07	0.265122113	0.001849691	0.00375876	0.408303571	0.936287589	0.524638668	0.021119586	0.021709144	4.83E-06	0.000534541	0.061424267	0.372005942	1.09E-05	0.006296046
OTU303	5.02E-05	0.833907527	0.261855311	0.107439976	2.67E-08	0.004454357	0.434423942	0.733666368	8.14E-11	0.000116761	1.18E-08	0.799690999	0.599464443	0.000390425	0.062958554	0.046504077	0.024457818	0.475454483	0.001369792	0.017507942	0.040056206	0.013972822	0.000942456	0.000835412	0.000274978	0.004748771	0.029999351	5.68E-09	0.185764605	0.037805088	0.009522376	0.266013093	0.08427096	0.006572378	3.90E-06	0.440288831	0.040904454	0.029307035	0.002985087	2.28E-06	0.002773022	0.040859651	0.045446117	0.037763156	0.655647155	0.000410468	0.217414338	0.005327228	0.231397501
OTU304	0.835486564	0.35913974	3.41E-06	0.007105664	0.235584464	0.012538657	0.291734926	0.001759206	0.52775969	0.032383901	0.113996444	0.769559632	0.32503778	0.024062942	0.149111505	0.141994036	0.010988519	0.013250353	0.07789226	0.126733732	0.016352558	0.077222732	0.000105184	0.140430718	0.307705922	0.967368959	0.014085089	0.178256275	0.180888918	0.824793874	0.841239759	0.021315332	0.383376561	0.350061464	0.017523734	0.296506717	0.005181204	5.09E-07	0.045883981	0.649634102	0.651179012	0.023683797	0.178545925	4.72E-07	4.93E-05	0.017468513	0.72269355	2.96E-05	0.136059945
OTU305	0.200824158	0.121992425	0.052202379	0.000158695	0.357736893	1.22E-07	0.000777414	0.560540181	0.932396146	0.233340599	0.058004989	0.498956245	0.389855738	0.800785175	0.899184572	7.21E-10	0.000111655	1.22E-06	2.28E-07	0.078733997	0.017762117	0.010726021	0.053974519	4.36E-06	0.706295165	0.071423033	2.27E-07	0.849156143	0.977237307	0.129844805	0.02592408	5.07E-06	0.002717464	0.001873771	0.071313328	0.199135544	9.02E-05	0.000114334	0.000115377	0.448161996	0.015978812	3.14E-05	0.004297398	2.26E-05	7.04E-05	0.261613145	0.72782354	0.001408516	0.001104875
OTU306	0.600252893	0.922369611	0.002588715	0.018956486	0.772065883	0.003021822	0.918259601	0.825486842	0.006025488	0.03624637	0.837698317	0.451786663	0.148525049	0.367067425	0.001983431	0.002366354	0.046443052	0.071934638	0.007933351	0.7970978	0.005049298	0.028824793	0.543396564	0.075093901	0.000109035	0.002434273	0.003552337	0.000205406	0.119591149	0.005512432	0.027939545	0.200221944	0.502152556	0.026339347	0.021505567	2.26E-18	0.005459947	0.193264442	3.62E-07	0.059546868	0.204872384	0.055275772	0.000736426	0.058502456	0.000367653	0.952640601	0.011463555	0.013030628	0.00104888
OTU307	5.96E-08	8.92E-05	0.079745265	2.72E-07	0.442285861	0.24446332	0.003760782	1.87E-06	0.006082798	0.121479671	0.740838557	0.862616417	0.748677101	0.675385392	0.001982014	0.853929014	0.569084481	0.082131106	0.967917085	0.008334055	0.26218421	0.001977487	0.117610228	0.18064962	4.08E-05	0.347512251	0.297486098	0.016629814	0.988948231	0.85375461	0.001732457	0.008294013	0.398211062	0.258358903	0.229292201	0.181408196	4.00E-07	3.23E-06	0.510007792	0.443684416	5.60E-05	0.000763563	0.000627458	0.030232143	0.029544532	0.678939239	0.776868346	0.051069175	0.227828116
OTU308	9.82E-06	0.00102489	0.323820608	0.00084537	0.149399622	0.055627463	0.386552288	0.014651566	0.309850757	0.892785175	0.561632158	5.95E-22	0.047670777	0.068708653	0.149238225	0.629716386	0.353211798	0.763628445	0.366119057	0.215158673	3.91E-05	0.646403372	0.100408729	0.072769874	0.003334346	0.829615918	0.931495871	0.456015683	0.548353112	0.239206015	0.44221359	0.752268196	0.346470878	0.602903222	0.24512402	0.187574882	0.001206113	0.001354096	0.741541727	0.454155138	0.066473753	0.013811504	0.000572117	0.11159888	0.251715068	0.029930438	0.077733084	0.276558692	0.278358381
OTU309	0.003936235	0.010228626	0.004506421	0.000932591	0.661036801	9.91E-05	1.31E-05	0.795567913	0.164372588	0.00015598	0.485035822	0.569002032	0.16687715	0.000938728	0.615577078	1.12E-06	2.70E-11	6.02E-14	2.57E-05	0.004806427	0.813599554	0.000363332	0.912387352	1.23E-06	0.960019205	0.51133619	0.003601139	0.35990637	0.109494895	0.000625878	0.008705417	5.08E-06	5.91E-10	0.004881295	0.995853457	0.492595877	0.161785938	0.002765735	0.108698153	0.137635155	0.188299852	0.001294863	0.001001404	0.05890957	0.539532992	0.153724854	0.029303961	0.676894907	0.001675441
OTU310	0.2238941	0.024935784	0.027129365	0.16332192	0.387844863	0.080198061	0.001449939	0.000106778	0.243985087	1.65E-10	0.255302562	0.073256318	0.278033856	8.70E-07	0.128832226	0.000354915	0.000643559	0.000490046	0.000968643	0.023370507	0.227153407	0.096813386	0.006414928	0.000396528	0.055296717	0.156548742	0.064839763	6.02E-06	0.176212317	6.70E-11	0.000117532	0.020439867	3.24E-10	0.028155682	0.490680889	4.47E-07	0.790048106	0.987109106	0.004344359	0.010318988	0.043595955	0.089812447	0.003438754	0.147654353	0.302720155	0.000962767	0.000964967	0.013674075	5.42E-10
OTU311	0.00031216	0.002922072	0.799909803	0.025857718	0.001252654	0.028703785	0.004595214	3.72E-05	0.004240746	0.740899693	0.071869714	0.074450561	0.199178347	0.191095557	0.826148436	0.006094041	0.280963768	0.716275731	0.045108953	0.000550094	0.27580517	8.33E-05	0.413707174	0.889332345	4.47E-05	0.036519608	0.007218092	0.410907789	0.282126962	0.078782916	0.009539755	0.015698467	0.042502935	0.003957882	0.712229363	2.69E-09	0.041738702	0.422101739	3.93E-06	0.69316499	7.41E-12	0.228488497	0.02966234	0.487726861	0.442550912	0.086538133	0.692806519	0.225777008	0.421961025
OTU312	2.29E-05	5.53E-07	0.050357398	2.58E-08	4.26E-05	0.220299708	2.10E-06	2.23E-06	0.000589981	0.146332851	0.000364049	0.07684517	0.089332104	0.001398588	0.000306606	0.471912776	0.00023234	4.44E-05	0.639209041	1.89E-07	0.11230101	0.000141293	0.950257077	0.101858881	0.003724543	0.321791913	0.530730659	0.004021857	0.014488438	0.163593376	0.011545601	0.001101888	0.002332169	0.025024274	0.013631176	0.498004585	4.14E-07	0.019560845	0.173694671	0.01384042	0.003610387	4.71E-06	2.17E-09	0.754050372	0.032454232	0.016184087	0.114898742	0.083542996	0.029156749
OTU313	0.149491908	0.000626569	0.31842905	0.035228059	0.001399	0.443949941	0.001104377	0.365043204	0.5282366	7.81E-10	0.00996894	0.395203551	0.035752339	4.12E-06	0.997595966	0.880501982	0.000350247	6.15E-05	0.873853108	0.000697108	0.27317877	0.035985833	0.000946631	0.227749589	0.123013014	0.132845413	0.27154368	0.444650392	0.004160898	0.000329494	0.012065897	0.082442387	6.04E-10	0.654244061	0.294329648	0.158722264	0.720390573	0.241718274	0.234877626	0.001805493	0.829205952	0.556209669	0.002868566	0.002411503	0.059363415	5.64E-05	0.726547493	5.57E-06	0.079097979
OTU314	0.000485066	7.29E-10	0.635205483	8.88E-05	0.008731595	0.92966338	0.002945486	0.014309425	0.058953511	0.056285674	0.080389452	0.110350707	0.115313848	2.44E-05	0.001186618	0.818971753	0.315617602	0.011041756	0.840353968	0.013256468	0.610289004	0.021560922	0.297193545	0.109254194	0.00017636	0.000402945	0.373606223	0.028688557	0.484541281	0.007935268	0.754557413	0.469269356	0.045749389	0.612816691	0.34286186	0.833449595	0.000998663	0.008942911	0.08277254	0.782719966	0.004117062	0.021135731	0.000230002	0.114898441	0.200064066	1.70E-05	0.069880297	2.69E-05	0.371429468
OTU315	0.001126337	0.830688354	0.02045341	0.404289757	0.000316911	0.558631675	0.991013283	2.64E-06	7.44E-08	1.49E-11	0.00667474	0.957473333	0.316540127	1.59E-05	0.016926473	0.034309356	0.980237264	0.560622044	0.02070991	0.012323506	0.443033054	0.047809874	0.034575669	0.013133175	9.47E-06	0.769374078	0.6614476	0.002564639	0.261129273	0.000284437	0.369986642	0.927799236	9.01E-06	0.010916492	2.10E-06	0.39039303	0.119902687	0.031832487	0.093842193	0.000574482	0.203434386	0.277079791	0.857373422	0.001848893	2.03E-05	0.001417255	0.560894962	4.25E-10	0.524665078
OTU316	0.166189017	0.542805415	0.868279217	0.524559442	0.819978368	0.595388851	0.358352874	0.421562481	0.498390278	0.004275791	0.743254685	0.89656001	0.337371325	0.175625941	0.051517021	0.743483992	0.033535181	0.010148754	0.245372102	0.59552918	0.401323255	0.715006611	0.001535017	0.390729063	0.566750613	0.165366049	0.495129722	0.357354892	0.83580245	0.201413295	0.734977028	0.925967558	0.100069896	0.663444346	0.682232853	0.161553417	0.918355905	0.068346516	0.199778291	0.862711801	0.951352156	0.983463331	0.85753221	0.028087431	0.746224749	0.33037985	0.298222038	0.480408773	0.381894092
OTU317	5.77E-08	0.35839538	0.853373858	0.329472184	0.928859855	0.076503226	0.088201413	0.014977467	0.005070411	0.028577193	0.785876179	1.05E-19	0.018631239	0.671838695	0.323760823	0.033590217	0.082769158	0.031605641	0.003252709	0.268240669	0.002784951	0.8886612	0.302662939	0.078496739	0.00019304	0.431781566	0.005780937	0.008830252	0.475630047	0.076537365	0.012716724	0.016669484	0.267344611	0.039860422	0.053697903	0.824227001	0.403535494	0.229118685	0.015940576	0.728796268	0.148329952	0.743254685	0.364398632	0.418008764	0.431995469	0.411785732	0.019098591	0.989690352	0.645560391
OTU318	0.000252378	0.680540784	0.792354571	0.003862081	0.332260765	0.587861275	0.544337683	1.10E-06	0.554172599	0.000648636	0.362062619	0.31526531	0.174276278	0.018920575	0.061767642	0.086836002	0.816394696	0.999596638	0.679561892	0.171804764	0.002961772	0.289507158	0.011773894	0.821142293	0.116053427	0.778791708	0.938829103	0.393761186	0.830751448	0.000842773	0.430333385	0.182115636	0.027552317	0.325417501	0.60872954	0.319020834	0.001893512	0.008849764	0.484376974	0.391110111	0.048991681	0.079491473	0.167240836	0.00077585	0.000857937	0.100816523	0.291176918	0.010503088	0.674143231
OTU319	2.27E-09	7.42E-05	0.066139443	7.65E-07	0.000938728	0.56291653	0.004578296	4.59E-12	6.32E-08	0.139060343	0.002094719	0.284170323	0.07789226	0.762240293	0.000112315	0.001353884	0.262305455	0.051898506	0.002377876	0.000654469	0.46826188	0.003424324	0.960889407	0.286150077	0.003423395	0.070198305	0.085070889	0.000104883	0.803819622	0.03404857	0.002920864	0.013289098	0.52948289	1.35E-05	4.87E-05	0.352117678	8.76E-06	0.014651566	0.00197438	0.844024557	2.71E-10	0.019013641	0.000116119	0.295229214	0.022611437	0.758357508	0.038527816	0.266906112	0.744601465
OTU320	0.017973004	0.232941493	0.769621486	0.044384137	0.500243791	2.19E-08	0.711927715	0.313974303	0.019687191	0.002546093	0.578714398	0.439232245	0.781679266	0.001924443	0.934743691	1.55E-05	0.002061015	0.140035	1.29E-06	0.015024043	0.010786599	0.063098516	8.43E-06	3.62E-07	0.150382366	0.771694438	2.51E-06	0.043785424	0.867101557	1.11E-05	0.672695155	0.346304441	0.079773505	1.92E-05	0.026550518	9.14E-05	0.029328558	0.001916736	8.95E-08	0.000997613	0.064660913	0.002427456	0.052834717	0.002369203	0.210252129	0.038570461	0.87927369	0.742581586	0.117332071
OTU321	0.008260264	0.14885831	0.496745752	0.001341738	0.160175689	1.18E-14	0.000261115	0.036103062	0.248679831	8.23E-07	0.004000429	0.890706837	0.757003029	9.59E-05	0.194117382	4.47E-19	3.19E-05	0.000138612	3.13E-21	0.894256439	0.808141708	0.427256428	0.170948451	5.97E-18	0.181208344	0.729039518	8.62E-16	0.810148132	0.328586237	1.03E-14	0.056854188	0.000264074	6.40E-07	2.14E-15	0.00250621	0.000919444	0.001242439	0.00019001	1.21E-15	0.163556339	0.001075652	1.09E-08	0.000479681	0.018461136	0.067793847	0.002950786	0.48210006	0.337350866	7.16E-08
OTU322	0.003863635	0.004186991	0.013969579	0.001507636	0.115721245	0.889715891	0.067509627	0.001066445	1.33E-07	0.112051175	0.045937839	0.094981269	0.160808592	0.72557577	0.002295014	0.675725409	0.009545554	0.016464471	0.279930515	4.08E-05	0.733453078	0.000409667	0.525589851	0.689702628	3.62E-05	0.008496988	0.829332091	3.30E-09	0.880294669	0.526753593	0.365193705	0.536430606	0.908282781	0.090654087	0.006256858	0.976979261	0.0084719	0.002252663	0.099672921	0.028924952	0.052623237	0.020946126	0.014075295	0.137786931	0.004077508	0.808079027	0.395451776	0.054655652	0.045170905
OTU323	0.185290349	0.159750748	0.999725714	0.052618211	0.332605327	0.932460454	0.262270809	1.02E-06	0.303789492	0.010916492	0.073917856	0.466051294	0.003513631	0.015262326	0.81865763	0.220115325	0.550487958	0.968142788	0.037146388	0.096681599	0.178269433	0.0031178	0.001673254	0.257690866	0.691283777	0.117226697	0.323621352	0.307783044	0.02356111	0.000643559	0.600619117	0.50396165	0.413081551	0.003924138	0.001900589	0.015325484	0.037801274	0.069576566	0.012194824	0.963725936	0.167052649	0.313252065	0.530571287	0.013537843	0.014970577	0.076769837	0.349203454	0.007248036	0.129720488
OTU324	0.312745194	0.492263662	0.07025563	0.002659215	0.571064953	2.36E-05	0.000395429	0.177074947	0.99498221	0.015020589	0.030055836	0.804038716	0.03741021	0.503987519	0.947551991	2.14E-10	0.000598441	0.00055097	3.87E-07	0.490400358	0.900113034	0.004402252	0.667680556	0.00010157	0.217916184	0.943978336	1.35E-05	0.719936334	0.351151575	0.011711242	0.000321677	9.56E-07	2.59E-06	1.28E-05	0.482024262	0.421257861	0.002076623	0.001976075	0.001239113	0.102013388	0.028824793	0.00236521	0.020394782	0.004489204	0.198579707	0.478720692	0.692955874	0.0564375	0.000547473
OTU325	7.11E-05	8.71E-08	0.625494765	0.005610792	0.613129711	0.632509134	0.028253855	0.001388723	0.003709037	0.219533751	0.605869844	0.213084471	0.763350754	0.159787139	0.007295443	0.697920892	0.847920174	0.456040192	0.439952488	0.064797995	0.491829406	0.073758648	0.798097326	0.429195797	5.29E-08	0.001654174	0.814415871	0.952866092	0.842093978	0.962984525	0.037622402	0.074637739	0.971625375	0.432970683	0.531820344	0.186171817	0.012437261	0.021327033	0.042696869	0.091707062	0.003203372	0.00786467	0.022898541	0.833560228	0.722511645	0.114230884	0.601126361	0.147654353	0.182637497
OTU326	0.02029141	0.02563482	0.030137583	0.000713843	0.002390268	0.000957798	3.78E-08	0.00682922	0.292535979	3.06E-15	0.280836739	0.285415762	0.508655189	9.20E-10	0.691104712	4.24E-12	6.15E-07	1.39E-07	8.11E-06	0.010750474	0.378851637	0.001065319	0.02925482	8.74E-07	0.013222518	0.302643868	0.001341341	0.269650362	0.007574367	6.72E-09	0.007108344	0.000132994	1.86E-17	0.009346706	0.464044409	0.001669131	0.096574627	0.148066306	0.025632079	1.88E-05	0.026530748	0.010655511	6.44E-05	0.295829936	0.741327696	1.50E-05	0.155749872	0.002724637	1.74E-05
OTU327	7.47E-09	0.117888898	0.468361367	0.849061055	0.245802523	0.55344014	0.813693734	0.056645528	0.002467239	0.016541327	0.822652832	0.003449963	0.716185054	0.434638594	0.001730703	0.021352685	0.017964931	0.012213546	0.050819599	0.123760306	0.824132531	0.940598877	0.145438003	0.266345548	0.003537	0.176329765	0.37154938	0.020460184	0.738089087	0.840891797	0.67588842	0.735708892	0.059213662	0.035646959	0.128595463	0.474251564	0.308651539	0.847286487	0.252811287	0.489202686	0.029603386	0.08106693	0.264215761	0.667209344	0.804758705	0.672370241	0.490272872	0.806950984	0.765851051
OTU328	0.785658409	0.000702024	0.007478488	1.98E-12	0.001846502	4.00E-06	1.80E-09	0.160820781	0.045016159	0.000122171	0.024900998	0.016335828	0.490068931	3.33E-07	0.001553522	5.71E-05	2.92E-07	9.98E-08	7.71E-06	4.87E-05	0.173591425	0.001081831	0.255932271	5.85E-08	0.307243456	0.00244796	0.00315946	0.001999075	0.009417545	2.00E-08	0.000774889	2.25E-05	8.60E-08	0.100374805	0.471875677	0.002040565	1.10E-08	5.57E-07	0.007585718	0.001098246	0.376919256	1.59E-08	1.60E-12	0.014273953	0.001605348	3.07E-05	0.001326532	0.046651887	0.000285009
OTU329	1.82E-05	2.91E-17	0.327561259	1.09E-07	9.37E-05	0.41254905	2.15E-05	1.51E-09	0.006757137	0.196184061	0.00077585	0.006742631	0.173772136	7.54E-05	0.000765816	0.013000838	1.23E-06	0.000173697	0.139848429	2.03E-09	0.003565807	3.28E-05	0.579129984	0.695885606	0.002619553	0.195394881	0.134541148	0.032444177	0.001184502	0.429266846	0.190362743	0.079182167	0.002059255	0.000543823	0.457192948	0.872228064	0.000231081	0.002001074	3.64E-05	0.073977631	0.004154259	0.002311243	1.32E-06	0.942594243	0.206449438	5.25E-05	0.367045855	0.007664645	0.863506739
OTU330	7.26E-15	0.023863697	0.481998997	0.006405963	0.002744355	0.020518974	0.793134189	1.29E-05	3.51E-05	0.540229573	3.50E-05	3.63E-06	0.612305397	0.308342557	0.025560888	4.52E-08	0.294910409	0.170413273	4.79E-07	5.40E-05	0.000523143	0.392883794	0.620970463	0.001563764	0.386663614	0.424215722	0.000789538	0.000139615	0.993885092	0.030441063	0.931528022	0.417892163	0.445762732	2.32E-10	0.000625779	0.033573112	0.004097121	0.802411522	0.001685434	0.171178193	0.002507963	0.213489165	0.00014174	0.234861579	0.029184303	0.865256085	6.39E-05	0.901842253	0.84563936
OTU331	0.40152821	0.072338229	7.61E-05	0.001935779	0.031458439	0.001072252	8.66E-07	0.990819682	1.32E-06	0.02864043	0.017581088	0.408280569	0.583210057	0.26811756	0.021296623	0.00357736	0.0008248	4.99E-07	0.000254172	7.75E-07	0.750333864	2.45E-05	0.521395393	0.00294551	0.214285159	0.401482659	0.000396334	6.03E-07	0.244298338	5.09E-06	2.61E-06	3.28E-06	4.53E-05	0.155928457	0.107583187	1.14E-06	0.002076623	0.044257756	0.001632203	0.519422812	0.385862498	0.000141243	0.000138905	0.385973704	0.000173456	0.636086449	0.005084309	0.832960423	3.74E-11
OTU332	0.421632797	0.000812178	0.003791223	8.45E-07	0.517270495	0.00013735	7.79E-09	6.73E-08	0.005414214	0.33185569	0.227043705	0.288342132	0.041482408	0.7518075	0.061578591	0.008898109	4.97E-05	3.46E-08	0.000772971	0.000858596	0.616004379	1.97E-10	0.002176239	9.52E-05	1.04E-06	0.05753806	8.55E-05	0.557841925	0.009676271	0.86407918	0.001785816	2.70E-09	0.00564999	0.031104293	0.257400042	7.31E-06	1.12E-07	2.55E-06	0.28349419	0.501765337	0.004467322	1.21E-07	0.000277803	1.31E-07	0.002469313	0.544230086	0.509305246	0.015079408	0.245521035
OTU333	0.118718313	0.201758734	0.248780038	0.526198008	0.214586084	0.029436376	0.964983182	1.25E-05	0.121617556	0.040652465	0.097259217	0.150463514	0.808705889	0.469904897	0.359182304	0.016852743	0.722026642	0.237034908	0.01655824	0.188258762	0.445593361	0.048689263	0.488897148	0.137971402	4.98E-05	0.077477569	0.114823339	0.002904805	0.134786265	0.000339612	0.012365692	0.80416392	0.414936862	0.000402982	0.824604907	1.41E-08	0.18514148	0.231016596	1.85E-05	0.169917436	0.003085083	0.693941911	0.512274959	0.236131677	0.919704286	0.816991713	0.087302074	0.959632464	0.000828494
OTU334	0.727398107	0.002022895	0.000406875	8.26E-06	0.304708042	0.000719653	5.23E-21	0.764276507	0.002374871	0.000550269	0.002949974	0.874713639	0.000901628	0.004872358	0.080923976	1.98E-06	9.35E-07	1.68E-12	3.23E-05	7.97E-08	0.088615434	1.42E-13	0.163753939	3.19E-07	0.086252097	0.006383195	6.35E-05	0.000462757	0.011407785	4.19E-06	1.67E-16	6.14E-18	1.94E-15	0.016123367	0.075188096	0.60121092	0.00012339	0.007775205	0.100586978	0.69920941	0.16831021	4.41E-06	4.62E-06	0.150393956	0.171076057	0.164893599	0.262340103	0.358310372	3.21E-09
OTU335	4.98E-05	2.34E-06	0.860200703	0.021446697	0.525246268	0.078838853	0.101824571	0.356782367	1.89E-05	0.92111712	0.132360935	0.030137583	0.457168404	0.108238487	0.000395429	0.896191936	0.73857764	0.408556651	0.177454965	0.011846657	0.328445432	0.095624252	0.015630395	0.575643377	0.000946054	0.000585421	0.287659371	9.32E-06	0.294142467	0.208462493	0.019497935	0.795692772	0.471576028	0.119173508	0.39889133	0.731960614	0.516065103	0.328143837	0.009150409	0.444239707	0.015093277	0.596118725	0.044388501	0.050619693	0.640396134	0.308844755	0.033233042	0.290285583	0.622085911
OTU336	0.576500282	0.008978624	0.142066511	0.008938041	0.396490816	0.100154519	0.003717032	0.274748995	0.062135641	0.19030752	0.242882693	0.135609365	0.655179323	0.149907729	0.025752943	0.025010728	0.016720609	0.000234319	0.027293825	0.00957925	0.224173496	0.013875834	0.827156815	0.011037208	0.196735033	0.734763613	0.284444738	0.038842769	0.650275205	0.081561679	0.001843317	2.98E-05	0.004474409	0.878189117	0.364141	0.288028297	0.004602482	0.043923651	0.872578519	0.746224749	0.906039112	0.021177681	0.004590375	0.64100451	0.11533306	0.596624259	0.073791793	0.728613848	0.034202476
OTU337	0.020505394	0.039242454	1.11E-05	0.00484056	0.258324616	0.037919645	3.58E-05	0.001163421	0.353991601	7.93E-09	0.544176291	0.150916234	0.891570057	7.87E-07	0.20891995	2.49E-08	3.18E-08	3.99E-07	8.83E-05	0.12211099	0.286444157	0.163655117	0.398075092	3.03E-05	0.106024927	0.16785668	0.022863725	0.048444693	0.058568317	1.79E-11	0.001176732	0.004465552	2.07E-08	0.0016769	0.291344246	3.91E-05	0.240264151	0.06807283	0.009260514	0.001119422	0.002495717	0.082464139	0.000108143	0.867992732	0.940566696	0.000203272	0.85169261	0.002417262	0.000207348
OTU338	0.801785903	0.045011744	0.004362232	0.002952005	0.021371546	0.052713786	0.000271449	0.089401704	0.060184203	0.000147522	0.206493369	0.000385226	0.003367148	0.012501836	0.035289188	0.899120463	4.02E-06	0.000109055	0.074037445	5.47E-06	0.411577699	0.050187996	0.770487597	0.022464154	0.501275083	0.623116319	0.465010092	0.000155844	0.000249667	9.67E-05	0.004715219	0.009104689	9.37E-06	0.859438114	0.10216808	0.000225037	0.011866315	0.087819438	0.20525125	0.00551742	0.267537706	0.005030233	8.81E-06	0.353654257	0.655500943	0.011279478	0.000382651	0.89649601	1.68E-05
OTU339	0.285993532	0.18862159	0.001661019	0.233523963	0.172580375	0.896335929	0.148984531	0.418836794	0.000322794	0.811826174	0.273481239	0.089100152	0.580515963	0.377642799	0.188532458	0.667915697	0.490170538	0.088965223	0.849885098	0.000278919	0.620627134	0.20726288	0.937333021	0.738592702	0.028102125	0.994772461	0.614566022	2.36E-09	0.008279115	0.241047249	0.023109536	0.147922833	0.784569634	0.291790368	4.49E-05	0.076111267	0.221421031	0.3850731	0.877822227	0.3372175	0.652039291	0.029634266	0.090111492	0.92423258	0.056144994	0.723694085	0.026269151	0.309511561	2.18E-06
OTU340	0.714795167	0.948904461	0.322984266	0.337289492	0.763505023	0.203506838	0.003590458	0.13370182	0.011747405	0.013326386	0.530544728	0.859628749	0.834318013	0.037429114	0.353380313	0.329441557	0.015100216	4.22E-05	0.125527725	0.000575941	0.402850525	0.009367224	0.040786426	0.094810928	0.935161806	0.710751715	0.228976786	5.11E-06	0.06988053	0.023224016	0.010099876	0.074483958	0.00245896	0.532192688	0.173526919	0.083484391	0.730104052	0.445569169	0.406695233	0.262270809	0.619084746	0.318271361	0.084818407	0.262513391	0.244149921	0.064768174	0.114804494	0.335044025	7.62E-07
OTU341	0.052905367	8.07E-05	0.261976452	0.563354083	0.111341067	0.595837956	1.82E-05	0.965821394	0.073924496	0.013231791	0.588363616	0.225574178	0.030824063	0.000620671	0.234765312	0.350909913	0.623775018	0.069836135	0.744570848	0.035734151	0.002117765	0.00109478	0.010885193	0.059887205	0.001350498	2.44E-05	0.667710011	0.312161009	0.577468471	0.015011956	0.006992154	0.00298714	0.000448847	0.240949604	0.069576566	0.005636897	0.472825252	0.659306686	0.105397795	0.889779818	0.00015216	0.369206791	0.082261294	0.10871621	0.020469219	0.00381676	0.43216188	5.81E-06	0.101387919
OTU342	0.289877662	0.520816373	0.034139444	0.462066986	0.274731117	0.015098481	0.491344302	0.60445636	0.528713728	0.623689084	0.909949977	0.219732717	0.702268758	0.912259049	0.39558721	0.034261948	0.112439995	0.03100097	0.053989921	0.226746129	0.988948231	0.007117284	0.436190652	0.185764605	0.796223484	0.389542524	0.000383968	0.168196742	0.083301465	0.71114364	0.897168042	0.153607048	0.461104683	0.798378503	0.285690982	0.902194558	0.146651011	0.873948715	0.31953429	0.181168393	0.219594958	0.381408071	0.572524873	0.482403315	0.195958345	0.770116372	0.041006433	0.727701979	0.973012113
OTU343	0.522580771	0.000597401	0.168638325	0.016543206	0.223367025	0.031494368	2.20E-17	0.758788632	0.040430019	0.29356271	0.012156019	0.915916572	0.007903851	0.034806212	0.655998117	0.003032606	0.000196385	1.02E-07	0.003383658	4.23E-10	0.001661155	4.58E-18	0.20203251	0.000641942	3.55E-06	1.67E-07	0.018948031	0.406282266	1.51E-06	0.005834669	0.000105071	1.49E-06	1.94E-05	0.387844863	0.884348608	0.012676467	0.05157632	0.068346516	0.188999395	0.039081382	0.611509967	0.000493282	0.039356719	0.491140124	0.901842253	0.01645325	0.967368959	0.204595839	0.008119443
OTU344	1.97E-06	4.69E-14	0.028743065	1.95E-11	0.000107988	0.673167864	5.07E-07	2.46E-12	0.000356529	0.204799583	0.002963403	0.001469016	0.040397748	0.000820868	0.005977843	0.113921203	7.88E-05	3.41E-06	0.318291069	2.45E-11	0.052067696	1.50E-06	0.088469584	0.151778065	4.94E-05	0.037387535	0.44117844	0.019254471	0.019814242	0.617857506	0.002387584	4.92E-05	7.06E-05	0.000798006	0.045188618	0.966047073	2.92E-09	9.77E-05	9.63E-05	0.046108734	2.37E-05	0.00011025	6.35E-10	0.215007886	0.230256109	0.006621705	0.529084977	0.155630901	0.131019951
OTU345	0.029230276	0.57619615	0.001905229	0.002388926	0.537098472	1.36E-11	0.000164774	0.054314204	0.699269351	0.000258447	0.018608342	0.527865651	0.71419116	0.028532097	0.223490964	1.06E-13	3.04E-07	3.53E-06	2.46E-17	0.098673375	0.214119778	0.074277092	0.30478467	9.64E-15	0.171920033	0.84032247	1.72E-11	0.125901749	0.035628817	3.66E-09	0.001207013	7.17E-05	8.40E-07	3.16E-14	0.870762796	0.001248559	0.007054028	0.000530886	1.87E-13	0.02277193	0.000112035	4.94E-08	0.000272088	9.95E-05	0.100078356	0.17158719	0.423862967	0.100620959	1.75E-11
OTU346	0.656319898	0.078978836	0.012989501	0.224390975	8.89E-07	0.00029681	0.709576396	0.04575852	0.000187152	0.001935501	4.02E-05	0.05468678	0.61897054	0.00076238	0.000890927	0.018630099	0.04969221	0.003058126	0.006716251	0.626958139	0.064085389	0.188930729	0.022271491	0.246216884	0.946811416	0.970141981	0.000441358	0.056023334	0.052784301	0.858643888	0.065474938	0.022938387	0.2557109	0.080539013	0.000244905	0.067367882	0.079787627	0.034342901	0.000237558	0.006254466	0.667386033	0.013399674	0.853024865	0.000297553	2.10E-07	1.53E-05	0.359161021	8.02E-09	0.039844475
OTU347	0.003014542	0.002333627	0.004742818	6.58E-08	0.000229885	0.134232251	3.58E-05	1.22E-05	9.92E-05	0.019802061	0.00010556	0.004702193	0.117859742	0.005237371	0.042908334	0.320878907	0.00540507	0.007056199	0.660449858	5.06E-07	0.084233815	0.009143089	0.392445148	0.388145704	0.920635379	0.409834576	0.893216834	0.001158714	3.87E-06	0.078287625	0.01719166	0.023295784	0.000660136	0.009321624	0.021193865	0.101494521	1.41E-07	0.00330878	0.240892043	0.002899779	0.007063303	0.003251352	4.50E-09	0.281726353	0.000815686	0.028718754	6.83E-06	0.954525134	0.18699465
OTU348	0.814761296	0.701938597	0.496437722	0.690000856	0.028906719	0.561140642	0.20891995	0.07174649	0.565653897	0.331329565	0.105336123	0.001836964	0.635739888	0.061037002	0.878858973	0.295622948	0.293506645	0.790858279	0.546357062	0.704521333	0.640251318	0.29729759	0.315872882	0.264895327	0.502669093	0.879784155	0.694838754	0.045991748	0.677990851	0.10859888	0.932363992	0.076407702	0.886648243	0.656729529	0.183509704	0.087949161	0.875000516	0.877072881	0.089587515	0.063127706	0.837224263	0.781927798	0.194706241	0.28407889	0.366981147	0.066303387	0.148329952	0.122467221	0.234188291
OTU349	1.33E-13	0.004914618	0.349559054	0.010959658	0.068340286	0.037474518	0.242324598	5.33E-06	9.40E-14	0.395496918	0.395948505	0.009802625	0.070236517	0.418312015	6.56E-05	8.77E-05	0.774109758	0.67899853	1.61E-05	2.60E-05	0.567244465	0.003454643	0.00563617	0.004392943	0.000119448	0.065234655	0.002457583	3.61E-09	0.418172037	0.030654403	0.002784565	0.195394881	0.802192541	1.34E-05	5.64E-05	0.30144403	0.022271491	0.497079564	0.002254254	0.27300072	4.49E-12	0.808768582	0.0023943	0.167291046	0.191026336	0.564476054	0.021952747	0.279478142	0.868406549
OTU350	1.21E-05	0.008592712	0.007459816	1.01E-07	0.0225058	0.430025117	0.001189827	7.58E-14	0.007973825	0.09262643	0.003801419	0.096492405	0.881252016	0.822841695	0.020215297	0.126210399	0.466721314	0.341334791	0.089890114	0.004070989	0.07168818	0.010577788	0.020528032	0.697531817	0.000720662	0.184979178	0.993949628	0.178480065	0.166076615	0.12903838	0.011545601	0.001142683	0.590291074	0.000919163	0.003866225	0.152245462	2.28E-08	1.25E-05	0.018465269	0.589089567	0.000211212	0.000318334	0.000102412	0.023314848	0.000365907	0.50078508	0.990109815	0.260715014	0.834475904
OTU351	0.435891556	0.586090389	0.539197922	0.820748887	0.513658307	0.915306791	0.009984558	0.032623747	0.158589185	0.02364784	0.01648497	0.082834382	0.006949519	0.011947987	0.454888686	0.244289313	0.111400579	0.150376233	0.497156261	0.126489474	0.506473805	2.41E-05	0.546154629	0.442032566	0.011758481	0.047714603	0.983640759	0.861010982	0.878842925	0.02975238	0.11347703	0.034167297	0.291576354	0.391221837	0.225862477	4.94E-07	0.862107627	0.272982524	0.154847062	0.123281326	0.056384057	0.288184788	0.170037765	0.030585666	0.882512689	0.10258121	0.111593976	0.010731099	0.970980385
OTU352	0.000196318	0.00012575	0.068746204	0.000178386	6.28E-06	0.416587528	0.880709498	7.61E-11	0.451445393	0.200752397	0.000303409	0.000313563	0.638283165	0.078685102	0.458126146	0.000240042	0.246034506	0.645560391	0.008991821	0.043871773	3.93E-05	0.243705046	0.084803573	0.258324616	0.075552314	0.913093062	0.028505069	0.276774239	0.519055019	0.000836571	0.166776926	0.653542967	0.834349591	3.26E-05	0.781058033	0.030469647	0.000178078	0.002326922	9.19E-05	0.100536024	3.23E-06	0.075033398	0.011133827	0.276989899	0.695765937	0.077885334	0.127917913	0.648702048	0.000452562
OTU353	0.96385488	0.947326594	4.14E-05	0.045091266	0.684342731	0.012409467	0.019387725	0.194285495	0.000552199	1.97E-05	0.036575205	0.874681765	0.339729436	0.17388838	0.055595893	6.08E-06	0.00594957	0.000214885	0.002179324	0.007054028	0.562971215	0.021263915	0.24961619	0.003640713	0.021036171	0.479425768	0.00551172	2.73E-09	0.812846208	3.95E-05	6.72E-06	0.000107988	1.51E-06	0.007701982	0.004944266	3.42E-07	0.11771587	0.563354083	0.000126845	0.18184844	0.066705534	0.031461703	0.001394881	0.120380949	0.04662915	0.894992207	0.006048663	0.220008421	5.34E-10
OTU354	0.081784746	0.013763427	0.51894996	0.048543339	0.309812025	0.970786923	0.000188738	0.428887999	0.007091386	0.134051936	0.368817246	0.448866183	0.864365427	0.104073727	0.180171723	0.137911373	0.233308653	0.044523942	0.498493156	2.44E-05	0.588140329	7.76E-06	5.61E-05	0.43937624	0.085227135	0.003894302	0.533576824	0.00130702	0.100103738	0.119125019	0.052628264	0.007856854	0.000640732	0.922851389	0.440024549	0.572910805	0.311208371	0.724422418	0.917071949	0.636086449	0.286499319	0.180238042	0.043407173	0.298014343	0.552274601	0.010898225	0.015381816	0.475128529	0.01142952
OTU355	1.03E-14	1.50E-11	0.230003005	0.005223137	0.19633935	0.001797703	6.82E-06	0.067005383	5.03E-05	0.7949749	0.93992311	0.002959328	0.603552499	0.01735069	0.01717525	0.061181776	0.893168948	0.525114151	0.000892292	2.77E-09	0.408671718	0.000178171	0.001641484	0.047044418	0.001459556	2.18E-05	0.000294247	2.97E-06	0.1434929	0.273125347	0.00147658	0.283914362	0.051615884	0.000611535	0.921374025	0.825518344	0.267151611	0.827188332	1.70E-09	0.541221628	0.001151628	0.679295014	0.003701555	9.27E-05	0.997273278	0.005614411	0.115616998	0.004291703	0.515436776
OTU356	0.364828268	1.14E-05	0.010997716	1.74E-10	9.49E-06	0.376985033	1.72E-11	0.120410279	0.080368391	7.87E-05	0.001134994	0.107879032	0.970561191	4.74E-06	0.091959953	0.050592734	2.06E-09	9.03E-10	0.288452952	2.25E-11	0.483845178	2.77E-06	0.263780769	0.010178181	0.344974762	0.030441063	0.710058496	0.000419307	3.90E-07	0.001484616	0.003001959	0.000136675	2.16E-07	0.39319862	0.985560421	0.534029721	7.35E-05	0.014676934	0.087834692	0.000581262	0.942465498	0.003425718	8.54E-09	0.610573079	0.352138699	2.80E-05	0.106681672	0.008425036	0.024616259
OTU357	0.224655257	0.097052612	0.853373858	0.539613344	0.366420646	0.893392827	0.101901781	0.292927721	0.051354241	0.046113238	0.004627391	0.053974519	0.545791266	0.84896597	0.066303387	0.230897268	0.792510478	0.880454215	0.271259995	0.723542644	0.00069125	0.593089588	0.107645889	0.161150159	0.215369901	0.011042483	0.675858826	0.00601316	0.66903601	0.036828143	0.075809469	0.125628728	0.012769076	0.037569259	0.392119846	0.698190697	0.709787301	0.314208775	0.477437889	0.177638637	0.000919725	0.23441257	0.695975363	0.313369111	0.039980194	0.791138776	0.829742071	0.085757096	0.151614732
OTU358	0.372702316	0.957634451	0.564585571	0.257109444	0.034593357	0.248212564	0.920442782	0.014673549	0.982882617	0.392703961	0.00033278	0.545925953	0.065655624	0.407728735	0.360546005	0.395733573	0.56231516	0.194215435	0.533763288	0.717636364	0.646228925	0.634844971	6.23E-05	0.894032528	0.124591394	0.703740149	0.220100377	0.082645589	0.258101825	0.441322797	0.739310666	0.91023857	0.211203152	0.430262235	0.680778172	0.214525875	0.215868381	0.028979709	0.999048066	0.088653848	0.674941662	0.059152741	0.052392421	0.01239486	0.891825851	0.531767162	0.490119912	0.382822993	0.119630057
OTU359	0.952817733	7.96E-05	0.520329382	0.002402867	0.736166219	0.0005574	8.76E-06	0.217527942	0.077429059	0.094333373	0.456824501	0.987076831	0.484439944	0.008296008	0.595837654	0.005914881	6.52E-05	6.62E-09	0.000464172	0.009487643	0.057657004	0.002592665	0.815059497	3.21E-05	0.066980638	0.63523435	0.000313169	0.986834845	0.201693559	0.001273303	0.049197931	0.000358052	0.00156067	0.048557257	0.562601818	0.050108108	0.001425821	0.007674152	0.225184098	0.8767539	0.96759463	0.0001509	0.005200404	0.244504188	0.201247551	0.059680369	0.729814843	0.139267653	0.005812932
OTU360	0.659892964	0.99159409	0.034111461	0.003275401	0.067183361	1.31E-05	0.009204193	0.728857078	0.009491166	0.467391863	0.030699141	0.665973034	0.675681274	0.928795572	0.311499793	0.000621938	0.000180308	0.00024933	0.000138612	0.047809874	0.131260137	0.188958193	0.909661396	0.002762288	0.713044036	0.607369735	0.001027686	0.001021328	0.368730714	0.002216972	0.130280635	0.001268215	0.109367836	0.068047994	0.176878622	0.001526957	0.00137933	0.004255411	0.001117405	0.350270936	0.05518683	0.009738676	0.007255311	0.139980106	1.38E-07	0.905109808	0.423651395	0.071487629	0.000253316
OTU361	0.102961615	0.207255913	0.094277146	0.022456811	0.06428664	5.21E-09	0.03077917	0.424827567	0.051403523	0.611169208	0.007140574	0.638398869	0.09287336	0.264024304	0.063373344	7.22E-06	5.36E-05	5.69E-08	3.12E-07	0.479904532	0.030718332	0.018384824	0.113369995	1.10E-05	0.470528074	0.612163322	5.33E-08	0.614865196	0.04998052	0.10754737	3.28E-05	2.28E-07	0.012123049	0.000390297	0.015546556	0.007161233	0.00352506	0.05230233	2.18E-07	0.961243947	0.349224366	4.52E-05	0.085779547	0.000991877	0.012881895	0.003502235	0.087857576	1.80E-05	4.04E-05
OTU362	2.88E-06	5.86E-06	0.117600628	0.227184758	0.074818593	0.02966234	0.346470878	0.509253226	0.000824291	0.119028086	0.572524873	0.006988633	0.227341556	0.006543271	0.0164626	0.338866605	0.532033096	0.302968172	0.063749152	0.205762058	0.276289418	0.8124696	0.008106382	0.340943301	0.223801023	0.684580617	0.063326495	0.001536364	0.945233821	0.389587259	0.375714579	0.969368077	0.153996065	0.320760844	0.729404443	0.337187218	0.92342956	0.446222634	0.021671144	0.786000627	0.08557766	0.930338502	0.004373799	0.045290584	0.957086655	0.057467748	0.001469016	0.086312253	0.838741443
OTU363	0.001451858	0.026729019	0.543450321	0.957441109	0.295341787	0.308246041	0.117456699	0.253724494	0.001361924	0.480030565	0.390930767	0.319475018	0.749014497	0.11898933	0.307359029	0.7610993	0.241783771	0.785067401	0.22946581	0.030824063	0.347095466	0.978398545	0.482934259	0.171753552	0.776031175	0.953220441	0.176512578	1.29E-05	0.823439829	0.006425537	0.120664698	0.677694583	0.606124427	0.227043705	0.198309323	9.25E-06	0.840195964	0.996047069	0.401482659	0.887319149	0.3429036	0.592921508	0.133935153	0.122963319	0.169486043	0.668711782	0.26827585	0.257092357	0.2540294
OTU364	4.84E-05	0.007788761	0.001262007	0.00134651	0.144738629	0.120684286	1.80E-07	2.54E-05	2.39E-06	0.060161746	0.0275669	0.85537318	0.486685042	0.366140594	2.34E-05	0.130743315	0.603806649	0.037969377	0.36144268	0.001292942	0.04794931	5.69E-06	0.709094412	0.08784232	8.03E-06	0.000344749	0.12227911	0.002639316	0.22425115	0.981334093	9.56E-09	7.69E-12	0.263450502	0.688867845	0.003328454	0.142344252	0.000518564	0.008556835	0.572083957	0.013360647	2.05E-05	0.003749171	0.006700975	0.005062484	0.040937064	0.244843071	0.128801325	0.119941674	0.127856454
OTU365	0.005520986	0.000467708	0.000583476	1.30E-06	0.579379403	0.000270676	8.03E-08	0.602395308	8.44E-05	0.000240716	0.088124912	0.00314308	0.823313897	6.95E-05	0.003820348	2.00E-05	0.000415237	4.53E-06	0.000140773	1.17E-06	0.458937413	0.000175419	0.228000942	1.32E-06	0.04758748	0.004778148	0.00043111	3.17E-10	0.00028582	5.69E-11	5.15E-06	0.000247275	6.30E-08	0.012368606	0.12591187	0.000109191	0.001772978	0.001932455	0.003282103	0.072136205	0.223305074	5.21E-07	5.04E-08	0.512666376	0.014047579	0.005798798	0.000872146	0.222794443	1.94E-17
OTU366	0.681342093	0.673374715	0.180702777	0.019930959	0.047967926	0.000532838	0.026308496	0.066400695	0.32368112	0.021543317	0.200895937	0.465604907	0.126195505	0.122358287	0.027247575	0.002631409	0.018754468	0.282727996	0.009052526	0.121548599	0.000112816	0.072973335	7.97E-07	0.189549382	0.03789671	0.000798622	0.000923666	0.847128081	0.017718204	0.974721459	0.122854044	0.487218508	0.011469008	0.033106697	0.118254827	4.40E-06	0.015864344	0.000125461	0.000368196	0.392659011	0.000320346	0.043248954	0.349684614	1.27E-06	6.98E-05	0.004299108	0.877072881	2.62E-07	0.552328786
OTU367	0.615036015	0.76103784	0.000242228	0.039796667	0.432566173	0.001857953	0.00087496	0.40152821	0.013866168	0.022075429	0.142577873	0.282217973	0.936158922	0.088577034	0.198508528	0.000849793	0.044427787	0.013848462	0.002144995	0.00431281	0.664002684	0.328787454	0.644979287	0.000358115	0.826904694	0.801316772	0.003201185	2.68E-07	0.000763326	2.34E-06	0.000406213	0.007540403	0.00291162	0.012631868	0.016112348	1.43E-05	0.141589761	0.042705318	0.00049352	0.25100849	0.030235299	0.002387584	0.002688197	0.099495952	0.059285726	0.256904451	0.023596837	0.430380822	1.76E-14
OTU368	0.07009649	0.076319088	0.017288134	0.357418541	0.002896006	0.000160251	0.460315931	0.197584871	0.350690115	0.441563451	0.101584657	0.27611	0.149249749	0.364248333	0.024268845	0.000518766	0.01611602	0.146787525	0.000151232	0.353169677	0.010726021	0.016808024	0.005078348	0.090521191	0.000302803	0.006830082	1.04E-05	0.18858767	0.853405586	0.003564361	0.673847608	0.595192415	0.381761503	0.002301493	0.073447669	1.29E-18	0.241636419	0.079175148	1.04E-07	0.338887521	3.92E-07	0.167190637	0.527177094	0.00366336	6.75E-05	0.036682896	0.93551561	6.99E-05	0.014800942
OTU369	0.065667684	0.004305954	0.748891802	0.632624399	0.54068527	0.530969762	0.052628264	0.103864489	0.939601331	0.492365869	0.146094574	0.598760863	0.199821194	0.032133773	0.438296932	0.042584883	0.129348086	0.184398451	0.081864016	0.456187263	0.038069007	0.786622946	0.673906729	0.028400166	0.002164244	0.435736647	0.948711242	0.556590323	0.281326919	0.004181427	0.691313623	0.677813084	0.208300343	0.034820442	0.008612818	0.697921128	0.133024803	0.871431669	0.753097667	0.984269891	0.312745194	0.387666422	0.714402542	0.806731688	0.009286524	0.008725756	0.354012692	0.004899854	0.189287993
OTU370	0.152315665	0.001768632	1.79E-06	9.68E-09	0.802630518	2.13E-05	1.25E-07	0.296149399	0.004789442	0.005312737	0.245537587	0.000199887	0.417356043	0.000283393	0.007268059	2.49E-05	2.90E-06	4.95E-07	3.58E-05	7.33E-07	0.008875839	7.69E-05	0.221359844	5.62E-08	0.007850021	0.185222671	0.000116512	3.77E-08	0.015351867	5.57E-09	2.83E-05	3.44E-05	2.03E-05	0.034346418	0.263016371	0.000626964	1.85E-07	4.66E-06	0.003485676	0.264198352	0.106503859	1.48E-11	4.88E-08	0.016443904	0.001060347	0.003704047	0.00713609	0.72612231	2.26E-14
OTU371	0.554688315	0.008466681	0.739738373	0.79145047	0.001613315	0.015183697	0.856992353	0.00935924	0.91331762	0.000381338	0.021022296	0.721996333	0.016456989	0.000273919	0.711776908	0.795005944	0.815640721	0.504608579	0.084655355	0.975011737	0.017690308	0.693463768	0.000236073	0.43237589	0.635393406	0.857722763	0.029107819	0.04222597	0.607369735	0.069532328	0.718997884	0.198935883	0.027915945	0.483389603	0.340572678	0.682648691	0.276271472	0.154705268	0.108256485	0.933071408	0.796598159	0.275464747	0.078580411	0.000564897	0.186525262	0.000464552	0.002663655	6.55E-06	0.828386159
OTU372	9.51E-06	0.001245959	0.915531485	0.829079818	0.089680536	1.75E-07	0.749137198	0.003574973	0.002104867	0.034895228	0.082152793	0.004808948	0.867929072	0.549568667	0.986818724	2.11E-06	0.049286135	0.512040184	5.02E-08	0.002674413	0.905526377	0.041153656	0.573765803	0.001934947	1.59E-05	0.015457796	2.51E-09	0.024024017	0.724483105	0.008807535	0.742275697	0.177310749	0.355977562	3.28E-06	0.55224751	0.007354169	0.651441503	0.331896183	4.71E-13	0.367369497	0.000270449	0.315245724	0.789082424	0.135920358	0.299394469	0.04012031	0.478292884	0.040482504	0.179060248
OTU373	0.947423192	0.000560694	0.288175955	3.26E-09	9.46E-05	0.001771187	2.26E-08	4.45E-07	0.510919245	0.107154002	0.000566784	0.049319472	0.024584501	0.00067458	0.304535675	0.751623049	2.46E-06	5.98E-07	0.049029593	1.13E-05	0.000138004	2.73E-05	0.000342708	0.00070885	0.134424038	0.194902815	0.125406603	0.61589042	0.00084954	0.175222833	0.002086395	6.93E-06	0.000524147	0.307686643	0.748799785	0.250303283	2.33E-10	6.29E-09	0.656934382	0.013127033	0.207593837	4.08E-08	1.13E-09	0.002025493	0.003498444	0.003843483	0.714160964	0.103542563	0.638948582
OTU374	0.03067357	0.665325801	3.11E-05	0.008862793	0.835612915	0.336880514	0.043953937	0.137331986	6.46E-07	0.858707421	0.209762959	0.239645152	0.570156834	0.517899968	0.011768313	0.05248746	0.251210229	0.167316155	0.527971623	3.60E-06	0.683332061	0.000774529	0.225808225	0.2254962	0.22203776	0.72393698	0.274034501	5.75E-09	0.063238731	0.346887191	0.014905265	0.019030605	0.146105914	0.646490603	4.80E-07	0.128955888	0.048341529	0.149468833	0.255693877	0.572387069	0.614865196	0.046724709	0.00062381	0.122993134	0.000191322	0.648178006	0.000674792	0.003388257	2.99E-06
OTU375	0.635940929	0.261646157	0.057591364	2.68E-06	3.22E-05	0.005144107	0.003843879	0.137753094	0.172418775	4.18E-05	0.036493062	0.000384139	0.638744931	0.018487621	0.018541477	0.006677045	0.000154833	0.005520114	0.010174245	0.082281992	0.053264072	0.191926166	0.667561713	1.57E-05	0.390436263	0.709063379	0.018968775	0.0025926	0.05425151	0.000258522	0.027950829	0.006074854	0.000281677	0.023223556	0.289579643	0.021981118	0.000259787	0.003083291	0.013599161	0.001317669	0.148948999	0.003983238	7.30E-07	0.327037918	0.031506874	0.061852865	2.36E-05	0.842061825	0.000249613
OTU376	0.076475924	0.00708693	0.364871249	0.018639571	0.090857639	0.523160787	0.000742404	0.073223367	0.559203898	0.076941135	0.478620013	0.147848778	0.055906971	0.008025421	0.067998343	0.000105494	0.157350685	0.057111868	0.009987035	0.180716068	0.103221423	0.045135495	0.0006244	0.002037078	0.077940757	0.018271893	0.580960212	0.008063313	0.7677974	0.001061148	0.072501486	0.08374103	0.01816975	0.030766353	0.001022101	0.508785166	0.310548474	0.225558581	0.909789653	0.814447272	0.247995826	0.332422883	0.00460612	0.189631981	0.192344662	0.004066105	0.004148734	0.015152344	0.006459919
OTU377	0.411046338	0.057912443	0.001968462	0.177009487	0.003407172	0.006866384	0.122249429	0.790266208	0.06690123	0.714040186	2.66E-05	0.043027407	0.205528433	0.16037023	0.522106455	8.37E-06	0.03222363	0.00140127	0.000662114	0.865765108	0.870762796	0.141678366	0.96501542	0.008262306	0.469954734	0.13000033	0.004187548	0.030159625	0.013564678	0.351760446	0.00136555	6.39E-05	0.062274103	0.00011875	0.00569383	0.383354409	0.141622983	0.119348197	3.74E-05	0.867642608	0.437171267	0.118052494	0.845671029	0.0003264	0.002606452	0.002404743	0.797753702	1.70E-06	0.00010378
OTU378	0.810085413	0.020598345	0.036828143	0.081878436	0.821236683	0.014453331	0.060488047	0.009418691	0.248780038	0.000601857	0.661036801	0.269773949	0.095550827	0.000870943	0.125709575	0.000598435	0.011589569	0.008736478	0.002298251	0.286297092	0.676065994	0.201485226	0.126013112	0.000319657	0.087461588	0.86023248	0.070402297	0.000200024	0.272591505	6.02E-09	0.025979493	0.071908663	0.022920947	0.020874788	0.184898066	2.88E-09	0.398664497	0.965370044	0.000134218	0.12407021	0.045521822	0.222145746	0.01384042	0.148157969	0.127692675	0.015105421	0.003405785	0.050405886	0.004935871
OTU379	0.82665259	0.000218246	0.30944423	0.580072494	0.073164087	0.007446769	0.017738153	0.034024139	0.305072138	0.148616927	0.000589607	0.314208775	0.856166817	0.00171947	0.314052447	3.32E-05	0.182262716	0.063238731	1.71E-05	0.993046126	0.353569952	0.32834488	0.190321325	1.73E-06	0.000722461	0.053442823	0.016595877	0.793134189	0.181835087	2.77E-05	0.023855963	0.047209548	0.002632714	2.45E-05	0.000897773	0.36922844	0.839879718	0.229402669	0.052900318	0.786654066	0.599267403	0.018086363	0.232718203	0.809897261	0.246681544	0.001396733	0.107708619	0.00932282	0.000962913
OTU380	0.322944475	0.047458148	0.003596281	0.048529236	0.370876038	0.0811027	0.817368831	0.231080049	0.116357785	6.13E-05	0.358905695	0.007997602	0.905750694	0.00357449	0.007481293	0.1961343	0.038188083	0.326097713	0.144626066	0.538381933	0.007031875	0.064977154	0.973205618	0.123241812	0.042284593	0.780374836	0.321335599	0.002113558	0.719996894	0.000301696	0.0201528	0.952640601	0.005984738	0.203144767	0.492928211	5.45E-11	0.135587937	0.263189964	0.001362326	0.073593101	0.947294394	0.222161175	0.000198452	0.579656593	0.046230481	0.109077848	0.001272369	0.18238312	0.000680628
OTU381	1.40E-08	6.80E-08	0.996595635	4.66E-06	0.002132249	0.919158485	0.033604173	2.49E-05	0.000311538	0.088938522	0.002605725	0.006268831	0.152854699	0.004440839	0.002062483	0.04219233	0.309908861	0.064132696	0.087781314	4.67E-05	0.019886845	0.00278765	0.500991366	0.869680054	0.040656519	0.109976952	0.29825981	0.014226119	0.034321807	0.992981591	0.057603027	0.439424244	0.075674036	0.005537413	0.057695166	0.878316702	0.00140375	0.02636742	0.015835387	0.050163834	0.000243419	0.005712186	1.52E-07	0.419082383	0.155345649	0.036731258	0.002608631	0.064607337	0.437961455
OTU382	0.281799487	0.0564162	0.28119978	0.263259424	0.101730266	0.000596457	0.366571498	0.382800861	0.159969184	0.82082768	0.188135529	0.078301783	0.035610682	0.161101331	0.511831541	0.04338987	0.225309132	0.251243863	0.002759229	0.845924392	0.381187277	0.179390515	0.000218283	0.028903681	0.047039838	0.539211643	0.000273277	0.45839648	0.901297819	0.514364294	0.090959551	0.008635089	0.455133844	0.009925628	0.869807423	0.037108827	0.229607923	0.052749034	7.59E-05	0.645618513	0.141855704	0.037315807	0.605982986	0.000143896	0.138351788	0.084138226	0.762178615	0.007984715	0.04836496
OTU383	3.55E-13	0.000663674	0.787774593	3.64E-05	0.131636759	0.380459207	0.031344351	5.71E-09	0.003792242	0.000990222	0.11750466	0.134221942	0.491012536	0.706626054	0.002082244	0.027034412	0.981592176	0.613869164	0.019024242	0.020403792	0.227169082	0.007555481	0.448939066	0.560103675	4.99E-06	0.077968481	0.171114353	0.240247847	0.846494516	0.000610763	0.142900972	0.225418242	0.430309667	0.01193958	0.048510438	0.000992479	2.35E-06	0.002091742	0.004837391	0.398007117	3.76E-10	0.012520971	0.003858459	0.231429263	0.024099322	0.922722912	0.940470156	0.447094761	0.33248369
OTU384	0.030577837	0.000211717	0.330985849	0.395045639	0.934293432	0.038080517	5.38E-05	0.422758767	0.029362408	0.384929131	0.024573923	0.84544935	0.942851735	0.171280375	0.760883721	0.593271396	0.714342145	0.063525797	0.55599221	0.000351576	0.007639842	4.60E-07	0.007954059	0.79001695	1.05E-05	0.095583455	0.698909733	0.030561906	0.528130601	0.80579202	0.000149001	0.042815278	0.077913042	0.657724771	0.953413727	0.000186766	0.59552918	0.824227001	0.001144055	0.126439012	0.008882369	0.230066262	0.464935769	0.146798906	0.350836902	0.280854884	0.328143837	0.272751583	0.968271762
OTU385	0.630550982	0.000119533	0.006329811	8.28E-07	0.269315105	5.04E-07	6.90E-05	0.362447741	0.094794717	1.50E-09	0.971722121	5.63E-05	0.887894275	1.13E-10	0.008910712	7.34E-08	2.65E-08	8.09E-07	1.01E-07	0.003920463	0.002720105	0.156620433	0.918580619	1.45E-09	0.318172831	0.990561547	4.91E-05	0.000127295	0.105415421	2.07E-13	0.025728181	0.007533815	1.28E-12	0.000100898	0.555068465	2.64E-12	7.20E-05	3.82E-05	2.03E-05	0.000207952	0.001099734	5.86E-06	6.74E-10	0.398800588	0.004336309	1.51E-05	0.003493237	0.004226688	8.79E-11
OTU386	0.172548614	0.006445983	4.98E-05	2.13E-08	0.344767291	1.61E-10	8.08E-10	0.77379998	0.039069619	1.72E-05	0.313564251	0.244149921	0.114606769	0.000229712	0.237730099	9.89E-11	5.44E-10	1.09E-11	1.27E-11	1.14E-06	0.844689397	2.52E-06	0.341561574	1.31E-11	0.52498205	0.686395516	1.34E-07	0.00128586	0.005051933	6.80E-10	3.46E-06	7.58E-11	4.68E-12	1.65E-05	0.636837602	0.000501741	4.26E-06	0.000128425	5.04E-06	0.017608834	0.05637894	9.24E-11	3.22E-08	0.001590217	0.003718533	0.025761202	0.146310145	0.918002796	1.20E-12
OTU387	0.019689375	7.61E-06	0.001753117	1.04E-11	3.36E-07	0.020943821	3.14E-07	1.54E-13	0.000183732	0.12832822	1.85E-06	0.002580067	0.179813911	0.001178318	0.002703545	0.449133078	6.54E-08	2.46E-06	0.699988787	1.68E-07	0.006337873	5.63E-05	0.041478285	0.032912853	0.062598164	0.3058972	0.932074609	0.026196572	0.025522624	0.899056519	0.022427462	5.46E-05	0.000462682	0.001684212	0.055124118	0.737264891	2.23E-10	6.61E-07	0.167253387	0.001534793	0.000306759	3.39E-05	6.44E-10	0.032834909	1.98E-05	0.020188492	0.032373864	0.823030568	0.985915324
OTU388	0.550379767	0.052905367	0.417565781	0.00646156	0.855627128	0.004592189	0.025946233	0.162448152	0.67508956	0.583154457	0.477991026	0.241865661	0.023843078	0.104817444	0.379489765	0.009688545	0.342428348	0.428769649	0.003053095	0.578520505	0.902642974	0.132655673	0.004497508	0.00135931	0.002445217	0.280836739	0.004116271	0.35551214	0.744723938	0.176904789	0.985334576	0.119668974	0.586411171	0.051546664	0.058152225	0.151137162	0.006703519	0.001396939	0.112347324	0.837287466	0.799097181	0.001110873	0.109231829	0.009495784	0.040164432	0.328465544	0.268469403	0.181421525	0.773366351
OTU389	0.000516743	0.337555496	0.305148826	0.650625006	0.203927422	0.000415778	0.577523819	2.03E-05	9.14E-10	9.70E-06	0.4448679	0.927927789	0.022586832	0.002851979	0.021159076	1.44E-08	0.10078249	0.384995755	1.35E-06	0.000156525	0.394076433	0.003757245	0.456040192	0.000268368	1.91E-07	0.084344773	0.003894302	0.000568316	0.791419299	0.000179903	0.053057021	0.80316243	0.013765027	8.88E-08	0.000433423	0.001521827	0.529535957	0.408096575	9.22E-06	0.010063353	6.25E-08	0.98759308	0.740043927	0.60558703	0.604371597	0.025372778	0.145992545	0.027610691	0.097135212
OTU390	0.935322624	0.215959102	0.980301782	1.42E-05	0.166426496	0.000177249	0.003197252	0.000165434	0.176944046	0.802880818	0.572083957	0.028553135	0.723057406	0.571670744	0.010422583	0.082413136	9.47E-05	0.010791769	0.001866786	0.003744133	0.003052676	0.247396312	0.000321517	5.96E-05	0.109513056	0.046802186	0.006553238	0.233916155	0.095192504	0.097814634	0.090302643	0.000478987	0.219809277	0.163334252	0.164682565	0.215551071	2.03E-06	9.13E-05	0.054144141	0.753128394	0.516746235	3.89E-08	0.000246983	6.09E-06	0.013779436	0.475780558	0.14565284	0.11382788	0.019096463
OTU391	8.17E-08	2.83E-08	0.004969528	3.35E-06	0.074137222	0.927092227	0.002046389	1.26E-11	3.32E-13	0.791575157	0.137331986	0.224313287	0.001355699	0.141467997	1.07E-05	0.025222212	0.012245288	0.002240603	0.070370392	1.20E-06	0.15797521	1.80E-06	0.788646415	0.885881592	7.33E-06	0.036764771	0.157482642	2.70E-05	0.330500993	0.733727312	0.000827856	0.006915053	0.01856262	0.011797638	0.000265142	0.554172599	2.41E-05	0.020132748	0.037919645	0.70972704	9.84E-07	0.000634712	4.88E-05	0.204174262	0.035905425	0.559040377	0.028827824	0.715067028	0.373857443
OTU392	0.003255371	3.02E-15	0.47615695	1.75E-05	1.72E-06	0.232303921	1.59E-05	0.034328837	0.0314715	5.90E-06	0.011014814	0.000133134	0.718029601	1.52E-09	0.064756249	0.730316808	4.23E-05	0.000212551	0.796379593	5.58E-07	0.827188332	0.00020749	0.017722192	0.134126293	0.355639035	0.060015943	0.097003079	0.001506091	0.006693349	0.008117432	0.083608965	0.129306759	7.60E-10	0.039167742	0.606775242	0.384285462	0.044532692	0.309328143	0.001127014	0.001787363	0.031901801	0.044716774	8.15E-07	0.036467781	0.400094829	3.31E-07	0.031246841	1.21E-05	0.270516279
OTU393	0.007827607	0.185182072	0.007695268	0.00019625	0.323262891	4.26E-08	0.000179314	0.680451772	0.59653999	0.002313198	0.198779109	0.689165939	0.546033715	0.077581075	0.642918103	3.70E-09	1.83E-07	5.89E-07	2.82E-09	0.192636973	0.801316772	0.292293646	0.227639683	3.49E-07	0.262912252	0.237164138	1.42E-07	0.267924181	0.0021667	4.35E-05	1.58E-05	0.000167719	0.000532753	1.74E-05	0.491497466	0.000101807	0.00496758	0.005867724	4.28E-07	0.096714533	0.00106999	0.000354948	0.004066105	0.007920556	0.00169229	0.647625038	0.812438218	0.180888918	0.00646156
OTU394	6.28E-05	0.698100837	0.560294626	0.307320502	0.172548614	0.000734596	0.001402716	0.036895343	0.047301495	7.95E-05	0.494361163	0.08369699	0.016018954	0.019667539	0.856579566	0.000934932	5.45E-05	0.000126711	3.83E-05	0.304822988	0.633200857	0.082718259	0.6432953	0.002729176	0.000164059	0.245140553	0.001832739	0.435832204	0.073394842	0.001887814	0.021840208	0.00554099	0.000224464	0.031608919	0.599042251	0.067454133	0.325877544	0.997821848	0.006058731	0.058584791	0.122378088	0.055922827	0.105909882	0.815609309	0.670363031	0.110497242	0.774295642	0.335879855	0.248663132
OTU395	0.031842381	0.05049812	0.92722077	0.003175917	0.114118306	0.013924254	0.005161022	0.0008093	0.155096376	0.022965815	0.074878957	0.505230039	0.419970496	0.721966024	0.643614538	0.218548083	0.907000595	0.327621495	0.020446637	0.380569466	0.34189161	0.032196983	0.007221716	0.006445983	8.90E-06	0.375780228	0.001184502	0.478620013	0.996498829	0.430048826	0.319791219	0.009745764	0.35839538	0.171996911	0.491957107	0.035978517	0.000515093	0.00197551	0.463599083	0.366356007	0.300987774	1.30E-05	0.213669204	0.000946198	0.071049307	0.857468694	0.28236363	0.522818011	0.738821956
OTU396	0.556563129	0.080361288	0.078510679	0.001900589	0.010167137	0.006569879	0.071364937	0.005911552	0.571808466	5.48E-12	0.200838512	0.538622751	0.131427422	5.75E-07	0.268892028	1.74E-06	0.000615796	0.012095872	0.000906052	0.161211211	0.934229111	0.548947219	0.043527228	0.000863356	0.000304572	0.102823261	0.012956074	0.000521141	0.132824321	3.06E-11	0.134658335	0.16310007	2.63E-07	0.031004194	0.448477589	1.40E-10	0.120283225	0.204014517	0.00021132	0.000100049	0.000379346	0.033694041	6.14E-06	0.556807895	0.225433832	0.003185915	0.003997758	0.022978292	1.69E-06
OTU397	0.056421524	7.85E-08	0.477714414	0.002919657	0.204159736	0.529695172	0.041235639	6.35E-06	0.04751354	0.157915079	0.318724853	0.233932157	0.548191137	0.042663088	0.211381812	0.447264078	0.263155239	0.112801984	0.920731777	0.049133976	0.392906276	0.066400695	0.035545462	0.203130294	3.94E-07	0.173578523	0.962210913	0.289025973	0.209304178	0.674764202	0.789144717	0.127621072	0.701428459	0.373094378	0.225355888	0.017068797	0.035527363	0.002578988	0.020865599	0.959181277	0.002854343	0.006595747	0.074731471	0.187930273	0.961791888	0.012453377	0.883709991	0.087059452	0.311188949
OTU398	2.59E-05	0.460439124	0.017932668	0.03425157	0.319969171	1.49E-05	0.001231382	0.660684767	0.849568214	0.013027577	0.238005334	0.238994779	0.960438185	0.003826505	0.018939579	3.18E-05	2.75E-07	3.18E-10	3.12E-07	0.455623637	0.260663263	0.029414786	0.661975919	7.76E-07	0.880996707	0.404678642	3.68E-06	0.759065823	0.368882152	0.000310918	0.028069649	0.002069836	3.34E-05	6.01E-05	0.042840688	0.34296562	0.046547372	0.047912094	0.000742982	0.191691612	0.001643394	0.00253191	0.254741831	0.120948965	0.139552499	0.008711835	0.841018325	0.240688318	0.0006517
OTU399	2.12E-05	0.826148436	0.035299985	0.284591166	0.149468833	4.62E-05	0.000568225	1.48E-07	0.020893178	7.09E-20	0.816331859	0.093729688	0.628451704	4.36E-08	0.471600995	8.37E-15	0.000171752	0.000304725	8.27E-10	0.436908052	0.054676402	0.774543507	0.019256614	1.30E-08	0.000938871	0.165939311	0.001781185	0.300949773	0.087583278	1.36E-15	0.106379529	0.00173371	7.26E-14	1.90E-07	0.014044322	3.12E-06	0.568342643	0.616631321	1.12E-06	5.86E-05	1.35E-05	0.177074947	0.00269867	0.578022062	0.504556809	1.24E-05	0.143660764	6.35E-05	4.53E-07
OTU400	0.54057803	0.075073729	0.497028201	0.428083588	0.001135676	0.11188486	2.27E-07	0.351823471	0.225433832	0.074443883	5.17E-05	0.20525125	0.037187741	0.573076241	0.270056578	0.003646826	0.88402929	0.520211386	0.021557487	0.01810667	0.0021945	2.28E-09	0.818531872	0.038492954	1.37E-06	1.70E-12	0.050149342	0.296036622	0.018702166	0.601154547	0.033079432	3.25E-05	0.19018331	0.104030109	0.907000595	1.50E-05	0.146173967	0.089332104	0.201255111	3.72E-05	0.547921232	0.039992188	0.775845171	0.074403825	0.529350236	0.917168239	0.031036454	0.787152024	0.477563571
OTU401	0.091446848	0.010621047	0.124210362	4.31E-09	0.059808954	2.46E-08	1.82E-08	0.035375641	0.149411155	1.27E-09	0.870285086	0.140772158	0.366528394	1.68E-07	0.213159373	2.08E-25	4.81E-08	5.20E-07	5.46E-13	0.031684388	0.264355062	0.016294996	0.677131811	3.10E-14	0.054795845	0.296168199	1.98E-07	0.475931095	0.031007419	6.01E-15	0.005476212	1.70E-05	6.77E-11	1.19E-08	0.002803123	5.63E-06	1.40E-05	1.88E-06	4.50E-07	0.000527001	6.33E-05	3.42E-05	2.08E-08	0.12351082	0.033937007	0.000102578	0.101987624	0.032424074	1.49E-05
OTU402	0.795723988	0.304612274	0.002571446	0.665414045	0.005400911	0.003684149	0.008953378	0.074637739	0.001027531	0.110305333	9.85E-05	0.314306505	0.650362648	0.966498438	0.022883614	0.000681047	0.201140125	0.023208907	0.000439006	0.028924952	0.215853264	0.062227921	0.693702825	0.000617255	0.593958348	0.212800016	0.029279382	5.99E-11	0.02353562	6.34E-07	0.000277571	0.000729016	0.034866722	0.002728419	0.003874006	0.00033643	0.339893867	0.981269573	1.46E-05	0.292312282	0.124260447	0.050483547	0.157782851	0.162325368	0.183980617	0.824919858	0.043086961	0.252929538	1.78E-11
OTU403	9.90E-07	0.196607786	0.268575017	0.241898422	0.414727896	0.002386578	0.464390937	0.079477393	7.72E-05	0.008675519	0.519107553	0.465778474	0.864842544	0.039344886	0.11028707	7.71E-06	5.96E-05	0.003630905	1.31E-05	0.082239585	0.82454192	0.444674557	0.035163432	0.000140254	0.000441215	0.345057772	0.002295661	0.005511008	0.335777853	0.00219481	0.111718738	0.249733406	0.012364235	1.49E-06	0.01608483	0.075734957	0.747174735	0.114371728	0.000364887	0.000982284	0.000144249	0.268645442	0.667651101	0.023719683	0.280981918	0.210979981	0.913766757	0.884125083	0.143235797
OTU404	0.430618052	0.647479553	0.117706263	0.065697842	0.013582067	0.979269504	0.080859713	0.596399553	0.007088712	0.005543137	0.430025117	0.527998118	0.27154368	0.079773505	0.393311095	0.005507764	0.36609752	0.547031005	0.1355558	0.926995821	0.578077434	0.175899404	0.173630137	0.075040118	0.634152494	0.967691384	0.498518877	0.993272001	0.29686432	0.458101575	0.355639035	0.190791121	0.001092146	0.463549617	0.336369737	0.257690866	0.240198941	0.175053991	0.560622044	0.197968165	0.858707421	0.783699224	0.104773581	0.306127712	0.648410892	0.002663285	0.674261494	0.193599699	0.846494516
OTU405	0.017319388	0.848775806	0.467988351	0.007033645	0.378587775	3.85E-10	0.033480074	0.004718317	0.147083637	4.95E-05	0.132750517	0.25675078	0.952447326	0.033178356	0.250102047	7.00E-17	0.000142639	0.000136796	7.55E-12	0.559967301	0.675710864	0.821834542	0.343482731	5.04E-09	0.004974074	0.775473203	5.01E-09	0.224966458	0.920025363	2.24E-08	0.132329385	0.005385544	0.000295575	1.30E-09	0.009641103	0.035839749	0.028364275	0.026502526	3.37E-09	0.168007755	0.002180251	0.00231548	0.034838236	0.070856624	0.089804683	0.313661851	0.939150858	0.72560613	0.010009998
OTU406	0.027634071	0.145415403	0.022036878	0.002332826	0.899856893	0.128626326	0.042963677	0.551814136	0.008859534	0.36959659	0.59454719	0.049058042	0.566887774	0.33520701	0.131458807	0.017132507	0.087613722	0.016874802	0.401323255	0.096229666	0.040957456	0.638022863	0.454766692	0.119231716	0.312608821	0.619113299	0.379445735	0.000143241	0.189563147	0.003545141	0.005161022	0.058562826	0.065480954	0.342696918	0.061595758	2.14E-06	0.011135155	0.088247339	0.487091464	0.291976951	0.46691994	0.167152996	0.002845683	0.394684838	0.202147864	0.797816176	0.004494541	0.38853679	0.000101133
OTU407	0.015481631	5.16E-05	0.18058283	2.22E-05	3.28E-14	0.15267843	0.353000828	2.05E-06	0.288896117	0.020591426	4.47E-13	9.03E-08	0.828449074	5.80E-06	0.61398267	0.000295543	0.006753248	0.423839074	0.016392494	0.000481764	5.27E-05	0.282618256	0.443020621	0.949983281	0.2884895	0.888213723	0.014005202	0.195155396	0.001450032	0.460870076	0.503263103	0.605516039	0.090025893	8.97E-05	0.605332251	0.918500297	0.005569999	0.021986255	0.002035899	5.18E-06	0.005647765	0.134721966	4.30E-08	0.453702513	0.314491849	1.99E-06	0.000298095	0.002321665	0.589200981
OTU408	8.80E-09	0.002406094	0.000618815	8.04E-05	0.743040496	0.396445607	0.002841361	9.70E-06	7.30E-12	0.203854862	0.893552746	0.011064926	0.284188612	0.482833102	0.00885302	0.051386076	0.135834512	0.004664675	0.034318292	1.12E-08	0.1881766	8.67E-06	0.521922058	0.577219435	1.01E-05	0.234348475	0.339688337	1.39E-12	0.045401633	0.434590888	0.002130736	0.136188892	0.058114023	0.000319021	1.52E-07	0.838931132	0.0031573	0.007601825	0.026443344	0.537071749	0.002791898	0.002552499	0.000252548	0.170311476	0.000788928	0.986850989	0.002562135	0.40054954	0.000242187
OTU409	0.000111556	0.011401	0.197244617	0.672724695	0.060437319	0.073427855	0.994143236	0.78264245	8.95E-06	0.866687854	0.019900071	0.040502707	0.904116557	0.679176414	0.011682105	0.093088583	0.077284657	0.186457254	0.038702523	0.025736433	0.503677139	0.970528944	0.061475673	0.141988817	0.108951168	0.235536223	0.067109669	1.25E-07	0.030055836	0.036275826	0.130978214	0.758203553	0.925100056	0.133088162	0.048033133	0.00115699	0.443708551	0.201773137	0.442334045	0.05645348	0.397689992	0.836687071	0.546303165	0.031743557	0.965434522	0.801817181	0.050270218	0.598648325	0.110552122
OTU410	0.392164759	0.003652513	0.739035754	0.016859518	0.006112416	0.075762046	0.017549424	0.412595339	0.867515296	2.94E-06	0.093432868	0.000837473	0.998531763	7.50E-09	0.789923484	0.102133404	0.036161797	0.247895837	0.086605989	0.044096948	0.982398696	0.941403416	0.118013985	0.083031324	0.815169572	0.3238804	0.322149319	0.011808827	0.000756841	2.24E-07	0.788708698	0.947101201	0.00031216	0.717727104	0.364634893	0.001592072	0.027259132	0.229623717	0.237584476	0.002145604	0.165030257	0.029043704	0.000141517	0.200451205	0.533337134	1.94E-08	0.000708408	6.43E-05	0.000334711
OTU411	9.85E-05	2.16E-05	0.062239464	3.95E-11	0.001423947	0.587777571	7.32E-05	4.07E-14	5.15E-05	0.502927466	0.004683726	0.001473983	0.268346222	0.059507915	0.000870008	0.05203014	0.000602333	0.000908549	0.308593589	3.71E-11	0.000850193	4.31E-08	0.0222958	0.298354257	7.21E-06	0.223072866	0.666708825	0.022836402	0.012408005	0.196268753	0.16286614	0.00986336	0.408349579	0.000169122	1.64E-05	0.745765216	5.76E-09	7.00E-06	0.002798861	0.317365633	0.000863091	1.12E-07	1.37E-08	0.001843583	0.001592536	0.1823296	0.095828445	0.576500282	0.067849569
OTU412	0.930531387	0.94504066	0.691821074	0.931270816	0.293245102	0.980850193	0.022809106	0.29434837	0.938249968	0.012590366	0.450860695	0.278719263	0.055601154	0.072586498	0.575007993	0.38077862	0.886328793	0.580127958	0.824919858	0.782735679	0.380878295	0.324598461	0.053979653	0.652170868	0.059069749	0.040172459	0.921406139	0.776310203	0.169638207	0.231191122	7.78E-06	0.034913055	0.345514555	0.545468083	0.828827563	0.052663465	0.304995462	0.433542124	0.31002509	0.371962445	0.006407592	0.488210059	0.495847614	0.349496285	0.106468325	0.234556828	1.08E-08	0.686574128	0.180982041
OTU413	0.210667824	0.009051419	0.945684541	6.92E-05	0.131678657	3.64E-06	2.07E-06	5.58E-05	0.01956519	0.161553417	0.056747104	0.081131325	0.000505291	0.874235548	0.106699466	0.010876663	0.066534684	0.002480747	0.000414967	0.064215551	0.963532522	1.15E-06	0.009695073	1.74E-05	0.003449963	0.124531171	5.43E-07	0.41456541	0.495052838	0.644543599	4.43E-06	3.90E-09	0.142244218	0.019628287	0.419736676	0.046366071	7.78E-08	0.001332241	0.042836452	0.156692148	0.00599164	5.72E-08	0.006268831	1.41E-05	0.032784159	0.306050862	0.531368387	0.058436655	0.361891536
OTU414	0.027915945	0.790048106	0.003607951	0.001738481	0.655383983	0.012301735	0.023053275	0.213309233	0.000194974	0.060974544	0.664237829	0.995950263	0.341272958	0.826400505	0.00535562	0.140034672	0.244199387	0.060533168	0.109286216	0.065312668	0.459601769	0.568617344	0.529058455	0.268311035	0.052252335	0.265069766	0.008001571	1.59E-05	0.798565968	0.067738162	5.85E-05	0.000544517	0.094414407	0.785938402	2.91E-05	4.87E-11	0.001427094	0.561195245	0.004978624	0.947294394	0.302262627	0.019869223	0.000144249	0.246515524	7.49E-05	0.350040522	0.009269554	0.053031721	6.03E-07
OTU415	0.577302442	9.10E-06	0.684045417	0.154764479	0.343565514	0.471301441	7.71E-05	0.167693129	0.277691578	0.003206435	0.702478889	0.853595959	0.371505916	7.18E-05	0.937284817	0.043724889	0.067998343	0.054660839	0.696663639	0.000407472	0.00153255	0.005012541	0.007288132	0.217535922	0.209703721	0.007196384	0.600929077	0.281054526	0.015676943	0.000733225	0.136932152	0.072579956	8.03E-05	0.50956539	0.011177747	0.964273956	0.808173049	0.836623877	0.069116349	0.641207355	0.648207115	0.969077871	0.112801984	0.007192772	0.202884365	0.000315547	0.685086228	3.96E-05	0.296563162
OTU416	0.001728701	0.000320772	0.792572843	0.003892738	0.614779794	0.594210676	4.81E-08	8.93E-06	0.010164684	0.022522968	0.107109373	0.531474712	0.013763427	0.460217389	0.102849192	0.305177189	0.06952601	0.006284827	0.693463768	5.45E-10	0.907641658	9.47E-18	0.965821394	0.841682664	8.13E-08	3.56E-05	0.976398665	0.734458769	0.001789684	0.120909725	0.000273094	2.39E-07	0.070702783	0.010129178	0.166776926	2.22E-05	0.001403544	0.033874389	0.000256237	0.009089123	0.00053642	0.011263361	0.107216508	0.533816569	0.729282794	0.945072853	0.681698344	0.909020146	0.836023586
OTU417	0.586773543	0.854547951	0.12788718	0.4305706	0.540041988	0.251260682	0.814447272	0.502669093	0.676569216	0.982818094	0.258221773	0.536056782	0.21017796	0.814384471	0.075100626	0.022273809	0.657197803	0.207505645	0.044694826	0.936609265	0.227263147	0.606520538	0.354666893	0.029248683	0.779629722	0.152854699	0.115219636	0.758295925	0.917553408	0.814007688	0.734123488	0.993723752	0.391267078	0.01705336	0.919832715	0.800941518	0.599464443	0.204755911	0.088746095	0.493107209	0.019164653	0.461400658	0.59465938	0.357588307	0.444022373	0.8849873	0.110781014	0.273980965	0.048949059
OTU418	0.031084898	0.489406435	0.000733454	0.00055714	0.714372344	0.298184268	3.86E-05	0.102823261	6.03E-05	0.435115813	0.558413759	0.735068498	0.397780584	0.583321265	0.252001454	0.074493738	0.000441501	0.000412477	0.488337259	4.23E-08	0.426099953	6.10E-05	0.084211946	0.442743733	0.175925464	0.126581225	0.558822385	9.65E-09	0.006132755	0.074417176	0.011403714	0.007938277	0.006686577	0.380503308	0.022621285	0.752083907	0.227969512	0.168423734	0.934486398	0.581348787	0.573793393	0.033157869	0.004559631	0.664737621	2.49E-06	0.341499715	0.224857503	0.043308764	0.000264919
OTU419	0.000119172	4.57E-08	0.640801691	0.009102464	0.0199641	0.055785533	0.072442679	0.003468718	0.025348329	0.757864885	0.094543738	0.835644504	0.818091756	0.204552198	0.080354186	0.230913125	0.734763613	0.228882221	0.044336164	0.060663044	0.244380819	0.272769374	0.373639327	0.273018522	0.201758734	0.293301134	0.020090471	0.184142277	0.707950161	0.999435293	0.042460873	0.237180295	0.383708935	0.020494083	0.935483445	0.339277512	0.079801752	0.215203923	0.008112408	0.801222954	0.000190206	0.89604803	0.187479284	0.092054929	0.828575325	0.535549658	0.822652832	0.170604265	0.361635004
OTU420	0.974914977	0.454057332	0.860486707	0.634873831	0.510736887	0.158903399	0.362897371	8.34E-05	0.664473007	0.00027054	0.61097047	0.132581941	0.219350203	0.017266676	0.920731777	0.000727025	0.790048106	0.500527285	0.014254143	0.642366979	0.710570852	0.893936568	0.000565076	0.02349234	0.015768599	0.650887406	0.133595862	0.071474706	0.036000469	0.000779946	0.134115669	0.236712048	0.004553024	0.044809053	0.134296371	0.001174973	0.463895941	0.698670024	0.005005349	0.113043815	0.029780549	0.135566512	0.020345287	0.130873916	0.768199208	0.149745917	0.000726862	0.04073767	0.000157923
OTU421	0.005518846	0.034388644	0.094438646	0.379908203	0.647857844	0.005274953	0.006120231	0.055024944	0.055317668	0.050541858	0.038504572	0.464267161	0.512066267	0.006438615	0.360951472	0.000777827	0.017694291	0.003084237	4.76E-05	0.570734649	0.141667288	0.050072107	0.202768707	3.26E-05	0.341685314	0.136694835	0.00683871	0.170451459	0.378719692	0.003620633	0.133776028	0.063379202	0.000179469	0.000612598	0.004908194	0.185371587	0.671189248	0.269297468	0.146310145	0.498261696	0.850138842	0.016494427	0.629975543	0.729526098	0.093946758	0.017880349	0.23658299	0.010152428	0.17989338
OTU422	0.800331666	3.06E-06	0.092542641	1.12E-09	6.19E-05	0.012703218	4.22E-10	0.256366488	0.21133676	7.85E-09	0.137819145	0.000199473	0.491509874	2.29E-10	0.499136044	0.000224058	4.69E-06	6.93E-06	0.001264437	6.25E-05	0.451542512	0.000490434	0.783559161	6.24E-07	0.584377916	0.188854851	0.030659054	0.006281982	0.000713001	1.87E-08	0.00289219	0.000125548	1.44E-14	0.103507522	0.940647099	0.009939384	8.62E-07	1.51E-05	0.132602684	0.00454819	0.653571907	6.93E-06	5.73E-10	0.122026688	0.932444322	5.89E-07	0.000682808	0.000675948	3.59E-06
OTU423	0.013099425	0.08017679	0.855087506	0.743071093	0.000224426	0.457315677	0.077926898	0.707077356	0.002196364	0.015623244	0.000142189	0.673315612	0.055469762	0.118100644	8.44E-07	0.432173389	0.06770106	0.140584839	0.501352474	0.512301049	0.006614997	0.053565136	0.229134456	0.647508649	0.001607922	1.21E-45	0.479728115	0.030897938	0.306742965	0.380613575	0.010527093	0.132360935	0.49126773	0.756110708	0.192428146	0.048318109	0.475228809	0.761561916	0.274141595	1.11E-07	0.000728222	0.358289122	0.412456483	0.227137733	0.287309184	0.161639054	0.766129012	0.750548713	0.533230622
OTU424	0.715867491	8.24E-08	0.627015273	1.07E-06	0.008347901	2.47E-06	2.94E-08	0.334209125	0.670598798	5.20E-07	0.232646078	0.159623086	0.486811671	1.20E-10	0.127682128	6.66E-05	1.52E-06	4.21E-07	6.30E-07	4.42E-05	0.826227065	0.00824593	0.142071732	8.43E-08	0.510684443	0.042815105	0.004668322	0.264494019	0.000231373	2.23E-12	0.000170888	2.13E-05	6.70E-08	0.098581103	0.022383388	0.000372597	1.40E-05	0.002667338	0.011225766	0.000945612	0.146434725	1.07E-05	1.69E-08	0.045084456	0.502139295	1.31E-07	0.020661927	1.26E-06	0.000386863
OTU425	6.80E-06	0.057849699	0.031041155	7.90E-05	0.186096749	0.870921938	8.26E-05	0.002448454	2.83E-06	0.873518394	0.776837156	0.001136346	0.839152318	0.630435595	0.178848753	0.848474484	0.142299455	0.075826169	0.53062407	4.04E-09	0.490782565	0.000489529	0.105199377	0.531594004	0.001050615	0.043101686	0.91025453	2.69E-11	0.034253174	0.266432689	0.00874984	0.02772323	0.013948439	0.036345708	0.000538213	0.457106678	0.000344916	0.11101457	0.533083848	0.857579732	0.012343055	0.011286131	9.11E-05	0.739524303	0.00352694	0.048773973	0.008854048	0.827928907	1.83E-05
OTU426	0.883837708	0.000316649	0.430879092	5.79E-05	0.095885681	0.001465139	0.000808801	0.790453165	0.818814834	0.063104353	0.579989303	0.160005612	0.335635084	0.000510661	0.685859785	0.000254769	7.92E-05	0.000100121	0.000101899	0.03901476	0.035654218	0.04869869	0.806230497	6.90E-07	0.000575394	0.766839491	0.015541218	0.736288453	0.932492609	0.005084309	0.516248439	0.141789182	0.000131989	0.003091432	0.132908706	0.850012029	0.000840442	0.000629636	0.400413094	0.049673038	0.408671718	3.17E-06	0.001091488	0.240525115	0.027259132	0.000612405	0.935354788	0.023198839	0.037633798
OTU427	0.339708886	0.022356672	0.747726514	0.760267337	0.141578688	0.042768728	0.161308929	0.538649512	0.133553497	0.952608388	0.143694355	0.335431196	0.357460978	0.978688862	0.983785953	0.985253905	0.42071923	0.292890398	0.286664849	0.009930433	0.011437681	0.002388926	0.0003875	0.362554764	0.017742145	0.010635076	0.156071436	0.002463096	0.000152907	0.879146081	0.724179685	0.225542984	0.625896331	0.148318482	0.223475469	0.018700077	0.084071922	0.101029433	0.005159679	0.125659041	0.360994169	0.220207693	0.754634471	0.012163197	0.463871199	0.347553947	0.303560139	0.814981131	0.857182883
OTU428	0.263363637	0.019173191	0.001446747	5.71E-05	1.54E-05	0.472300358	0.000254472	0.000477141	0.204421317	0.001039569	1.20E-05	0.019796676	0.004521311	0.000103298	0.448356192	0.726668773	0.001571084	0.003088891	0.322626261	5.72E-05	0.08609435	0.007420738	0.031865478	0.465753677	0.11084517	0.435450045	0.509331258	0.012314793	0.003635316	0.406007093	0.008210377	0.010539746	0.000200264	0.177717396	0.088638481	0.023085833	0.00990883	0.00683267	0.112060421	2.05E-05	0.663973293	0.051754556	4.19E-05	0.334881091	0.456579579	0.022978292	0.127682444	0.159254034	0.051873663
OTU429	1.58E-06	0.177428737	0.082044406	0.001436995	0.606379057	1.72E-12	7.20E-08	0.00028986	0.065066886	1.58E-12	0.345992508	0.896752014	0.272467044	1.47E-07	0.430974039	1.63E-23	1.90E-08	2.51E-11	2.12E-18	0.177428737	0.39176065	0.013261192	0.990238881	2.16E-17	0.149618872	0.053092459	4.56E-10	0.831761102	0.128924964	1.74E-16	0.075707876	3.43E-06	1.51E-14	1.32E-10	0.005615135	0.000547212	0.018222802	0.000939444	1.93E-08	0.012329317	0.000217948	3.12E-05	0.000210887	0.220238362	0.302186417	0.00033693	0.597945175	0.004642028	5.12E-08
OTU430	0.020334052	0.388112617	0.143168784	0.210831293	0.485137226	0.051438044	0.012574094	0.421796892	0.562834507	0.445762732	0.033649082	0.001583969	0.025013534	0.806669035	0.025470773	0.001664399	0.072136205	0.039404083	0.011772498	0.352264839	0.083060494	0.019897866	0.580155691	0.017190782	0.657109992	0.182838505	0.040587648	0.751224078	0.721966024	0.142533351	0.00980025	0.00029681	0.202162287	0.193599699	0.696933031	0.159205637	0.320760844	0.166413991	0.419479562	0.240900598	0.406328139	0.134509201	0.127805256	0.64373064	0.537900456	0.500759298	0.324219356	0.904981639	0.796754288
OTU431	0.470627824	0.002991661	0.120322307	0.000398994	0.000608646	0.023768461	0.026207746	0.000163831	0.886839923	0.792791132	0.089967834	0.319119534	0.37645901	0.072377384	0.514521171	0.664531548	0.060144908	0.023239134	0.236421738	0.082798255	0.234653036	0.009810941	0.485669783	0.017816139	0.010835797	0.917071949	0.363733314	0.017427196	0.460759512	0.388469797	0.408280569	0.008939136	0.070760442	0.579323972	0.346783083	0.003883882	9.22E-05	9.12E-05	0.316874092	0.532272493	0.000574573	0.09583662	0.002092337	0.126246205	0.520868998	0.103065476	0.432209432	0.211471182	0.068677373
OTU432	0.000455495	0.024151374	0.037957896	0.010789184	0.807546291	0.845417682	0.069412368	0.000711398	2.86E-07	0.169106077	0.76826103	0.445327281	0.306146926	0.744570848	0.015445405	0.193774111	0.786093966	0.622257595	0.121716119	0.132834867	0.086176951	0.034031118	0.751961056	0.353190737	0.160114932	0.017321343	0.432804094	0.001520047	0.622715518	0.384352019	0.004666516	0.015401222	0.760483054	0.03407651	0.001714995	0.203304021	0.031159303	0.431330194	0.271295445	0.110881844	0.001405199	0.135438015	0.009676271	0.987141371	0.319376247	0.516091292	0.493311821	0.553331667	0.205367926
OTU433	0.821566922	0.054280471	0.172432678	0.000131464	0.006521264	0.002529414	0.043210367	0.300816397	0.550622884	0.002640396	0.006918058	0.007840704	0.984108565	0.000321886	0.864269899	0.244503799	4.85E-05	0.000358582	0.006651498	0.015964148	0.022664302	0.042158884	0.124988109	0.003135966	0.62586736	0.432375511	0.001498595	0.49203338	0.220383699	0.033067364	0.275410626	0.053659378	0.000268974	0.224219704	0.70482164	0.0301107	2.34E-05	0.000406473	0.056591922	0.013006166	0.687199161	3.03E-05	4.54E-06	0.025534795	0.029118382	0.000863149	0.019700199	0.142577543	0.022540034
OTU434	6.09E-05	1.21E-06	0.422899635	0.551516287	0.303846848	0.010503088	0.686931403	0.012470979	0.002223251	0.203796829	0.387042268	0.269897574	0.90216253	0.437937498	0.000958089	0.001085821	0.192887782	0.281672205	0.002151089	0.250437502	0.763381607	0.236970311	0.05374904	0.044240348	5.10E-05	0.000769267	0.006182288	0.296600795	0.204828701	0.145009051	0.885658006	0.352727598	0.32016697	0.004610974	0.684075146	0.037946417	0.335512742	0.884604076	0.000259057	0.034909489	9.43E-07	0.8906429	0.63897752	0.097690069	0.533496922	0.474326698	0.21738395	0.051978068	0.050047992
OTU435	0.011180414	0.163988821	0.239222269	2.42E-05	0.350459528	0.000406279	0.039104919	2.87E-12	0.004519522	0.307493901	0.082667385	0.349810203	0.000557317	0.610119057	0.004575281	0.191379187	0.041967169	0.057749422	0.582793116	0.00177221	0.000248322	0.000103613	0.000738491	0.211396705	0.308149546	0.146435059	0.01352208	0.501894392	0.684015688	0.372767642	0.079196205	0.000176606	0.532511944	0.123092558	0.000781154	0.909084268	2.96E-08	0.000160084	0.173024383	0.867897241	0.00094059	9.07E-08	0.000453001	0.000378044	0.000644774	0.202523093	0.191081711	0.004836757	0.980785674
OTU436	0.533070874	0.049922747	0.861440185	0.147015263	0.318074321	0.014651566	0.102478018	0.23353234	0.927831374	0.016713026	0.994820868	0.343544817	0.837508688	0.003357551	0.282181566	0.013865283	0.001370197	0.00219792	0.023221498	0.369813254	0.347720762	0.435617216	0.101345189	0.013984175	0.66106614	0.912676043	0.022638529	0.231604009	0.756356834	0.000869874	0.770425723	0.921309798	0.001898953	0.32246723	0.688390994	0.007007136	0.295660901	0.155845098	0.082290248	0.031694243	0.040713311	0.003436423	0.056400229	0.746071561	0.129368754	0.02312094	0.067992139	0.137971402	0.059363415
OTU437	8.63E-05	1.53E-05	0.003651254	2.55E-08	0.477161087	0.03678697	7.48E-07	0.000512087	5.43E-07	0.932589018	0.090685111	0.030165787	0.991610217	0.089200491	0.000941154	0.142560516	0.005709573	8.88E-05	0.121135182	1.84E-08	0.201225988	4.73E-08	0.97015808	0.01081046	1.57E-07	0.00861647	0.207865557	2.03E-05	0.06672058	0.022557224	0.001277946	0.000125593	0.005899013	0.540014859	0.009951413	0.688822893	6.08E-06	5.02E-05	0.605841264	0.481569249	0.235970253	2.54E-06	5.10E-06	0.011900713	0.000437759	0.123042528	0.130160871	0.728218444	0.000216022
OTU438	0.163457606	0.07778842	0.04134242	3.85E-05	0.464440453	5.44E-08	1.02E-06	0.234044191	6.22E-06	0.020184028	0.1673036	0.869106935	0.005352844	0.108418566	0.002405081	0.004142081	0.000459929	5.36E-06	0.000503433	0.007060243	0.528422124	0.00019818	0.524453817	0.001658744	0.92831346	0.561195245	1.04E-06	0.00033004	0.824195511	0.000793332	3.23E-09	1.74E-11	2.82E-06	0.128133198	0.02888546	6.34E-06	1.55E-06	0.050512696	9.31E-06	0.813411202	0.057771136	1.45E-06	2.16E-06	0.155096376	1.34E-06	0.989496754	0.007059355	0.966659643	1.59E-06
OTU439	5.99E-09	0.824667895	0.258393194	0.686931403	0.099000081	6.42E-11	0.022169643	2.04E-08	8.63E-05	1.31E-06	0.000676061	0.336798757	0.589089567	0.000301244	0.97975338	9.30E-17	0.008228672	0.003929393	3.22E-25	0.058749749	0.027836421	0.705663619	0.999144873	5.48E-21	0.263155239	0.0591306	2.25E-12	0.008453127	0.239498711	3.89E-19	0.112616235	0.00339978	1.69E-05	3.35E-23	7.97E-09	0.081145641	0.865478776	0.206185991	2.01E-15	0.388001039	0.000565525	0.001015774	0.616602817	0.47087725	0.020072693	0.000257318	0.196593651	0.000651291	1.30E-05
OTU440	0.719149219	0.059663854	0.00625048	0.646577838	0.000717972	0.529429827	0.017063007	0.086207003	0.000944613	0.772716038	0.000810675	0.042734899	0.016848063	0.130957349	0.270480899	0.190728527	0.689344818	0.219319622	0.317345962	0.054128703	0.104466941	0.230303587	0.793882816	0.653221733	0.565736116	0.03601511	0.102996226	2.32E-05	0.201154496	0.050980973	2.43E-05	0.035941955	0.383354409	0.112282489	0.008834584	0.045148771	0.574842295	0.56321733	0.041622792	0.077078396	0.588447359	0.484909083	0.724422418	0.456947545	0.909372826	0.018300582	0.495539879	0.012432869	2.78E-06
OTU441	0.416645336	0.001826534	0.222384608	7.52E-06	0.002232366	0.067731749	1.07E-07	0.845306722	0.551434742	9.73E-06	0.131605023	0.476934975	0.000742916	0.000357523	0.605106084	0.017223642	3.62E-07	3.24E-07	0.064488186	3.13E-05	0.717333702	9.23E-05	0.563531565	0.011820654	0.571367494	0.767040128	0.271126692	0.088365805	0.007741838	0.000304924	0.000113309	0.000257705	1.28E-08	0.423604006	0.9270761	0.084023805	0.002412159	0.079618038	0.942980437	0.000354652	0.900881437	0.008106831	5.53E-06	0.90743323	0.366991537	0.00164314	0.949661223	0.032176867	0.008175865
OTU442	0.187179065	0.287493457	0.383864102	0.22263987	0.566284386	0.044196852	0.001468585	0.123401169	0.025043079	0.002666248	0.320800461	0.395948505	0.051591154	0.019015761	0.04172627	0.040431869	0.081274573	0.017155852	0.036239009	0.008070311	0.637271128	0.021510282	0.005934337	0.022068197	0.695167703	0.109567552	0.026043343	0.011132498	0.540443995	7.99E-05	1.16E-06	0.00010278	9.39E-05	0.084603528	0.521895718	0.001719221	0.103995224	0.663062432	0.011349551	0.846779608	0.760174893	0.000421425	0.009423278	0.207388097	0.532272493	0.127069748	0.015862533	0.084160337	1.86E-06
OTU443	0.973366873	9.15E-13	0.422453644	3.77E-07	0.000643357	0.001192676	5.71E-08	0.035628817	0.218571341	3.85E-06	0.028595249	6.93E-06	0.846874643	1.08E-13	0.139180525	0.047807368	4.55E-07	2.15E-07	0.002011957	3.04E-05	0.441322797	8.06E-05	0.270551663	2.56E-06	0.002593771	0.140827288	0.000945477	0.335492354	2.59E-05	7.56E-06	0.227655381	0.021656909	1.85E-07	0.33596147	0.08182077	0.151871458	0.000161427	5.58E-06	0.489380964	0.011116566	0.471176657	3.04E-08	4.75E-12	0.045861557	0.597214293	2.43E-10	0.086545671	4.55E-07	0.00337677
OTU444	0.08681737	0.082551195	0.837982778	0.074892376	6.48E-06	0.974334427	0.51493963	0.110405824	0.72782354	0.804132618	1.87E-05	0.001130913	0.199592454	0.001815667	0.268557412	0.028394049	0.245537587	0.741878101	0.303101776	0.808329758	0.004574678	0.131888301	0.55105613	0.974753712	0.48404773	0.008422959	0.738852497	0.469954734	0.078079454	0.987722141	0.484250327	0.376985033	0.690090333	0.36922844	0.006589897	0.142767208	0.02784819	0.322944475	0.904757347	0.000256842	0.962984525	0.127641527	0.018337525	0.983721428	0.304573973	0.01986482	0.038784281	0.009383209	0.314169688
OTU445	0.847223124	0.853913266	0.004487426	0.022985781	0.977753407	0.098731952	0.465505742	0.001917011	0.002796925	0.729161153	0.549379495	0.387242823	0.949387522	0.81617477	0.231842449	0.498222772	0.001907963	0.00507901	0.359033344	0.118863441	0.076783529	0.009483089	0.20762324	0.366162131	0.587665973	0.809489637	0.093320753	0.217490322	0.551272651	0.753128394	0.363711865	0.028547123	0.137353624	0.7279755	0.199949943	0.841651026	0.014453331	0.055727531	0.070402297	0.884508274	0.955411168	0.022393263	0.018998809	0.002517447	0.007346806	0.242308197	0.002941457	0.049005895	0.019774737
OTU446	0.041379268	0.07932942	0.416680253	0.759835767	5.69E-05	0.77990894	3.45E-07	0.08624432	0.038846508	0.000327262	1.25E-05	0.248112125	0.06167857	0.078789658	0.81022638	0.183656885	0.604215916	0.406729272	0.544014592	0.004774666	0.000278732	5.35E-12	0.848854917	0.801551169	7.75E-10	1.25E-10	0.410318874	0.644979015	0.073048691	0.151958714	0.126657147	0.000547424	0.660024643	0.917505193	0.30382733	1.31E-07	0.587721464	0.184337392	0.002521827	1.48E-06	0.078684854	0.161168127	0.192093999	0.118230421	0.632494447	0.376195774	0.01709478	0.270056183	0.48078678
OTU447	0.988399714	0.008845424	0.147894553	0.000579514	0.413730355	0.000106931	0.002798473	0.002953631	0.345431475	0.011943818	0.243145636	0.070141019	0.2158835	0.01406877	0.622629647	0.009131927	0.325217612	0.146037885	0.002879275	0.555611754	0.352538242	0.007998594	0.000573116	0.004930067	0.428580327	0.709214897	7.00E-05	0.370572194	0.931785236	0.453983986	0.001412463	4.96E-07	0.723178705	0.040012184	0.010064569	0.022567165	2.58E-05	6.99E-05	0.009638763	0.243721513	0.305187175	5.66E-05	0.068496177	3.20E-06	0.001455061	0.027833479	0.573820984	1.91E-06	0.331956929
OTU448	0.795193365	0.006228999	0.078908819	7.33E-09	0.585714591	1.05E-09	1.90E-08	0.003624543	0.015003327	0.021070893	0.669153926	0.09494069	0.024258383	0.013219428	0.016586461	0.001359297	2.13E-09	9.13E-12	4.00E-08	4.06E-05	0.008657411	5.01E-06	0.054427823	1.27E-08	0.163334252	0.446367922	3.18E-09	0.16412492	0.007826633	6.44E-05	3.45E-05	1.81E-08	5.09E-06	0.021470228	0.19707465	0.006205209	6.01E-10	1.59E-07	1.84E-05	0.136845819	0.254504201	8.33E-11	1.31E-08	2.50E-05	0.003242522	0.185791732	0.281036373	0.748462419	5.92E-06
OTU449	0.039540357	0.753266472	0.024561907	0.122244173	0.002353412	8.80E-05	0.002902779	0.00926215	0.295191297	0.041898349	1.30E-06	0.509070828	0.712048143	0.500939438	0.696992665	1.31E-07	0.012519424	0.000388924	3.83E-09	0.037911839	0.262374361	0.036897054	0.530743603	8.05E-08	0.628250277	0.182523303	7.07E-06	0.000310914	0.294376057	1.79E-08	0.002671234	0.001735827	0.000111117	7.67E-08	0.743897167	0.014399064	0.077071283	0.167850036	3.52E-06	0.617728846	0.024822094	0.003928311	0.132829273	0.069046985	0.301006377	0.100094996	0.44279157	0.410688089	1.19E-11
OTU450	0.183335018	6.19E-09	0.012359866	3.86E-09	0.020119389	0.002191705	3.45E-07	0.752851868	0.004629219	2.90E-07	0.367067425	2.04E-07	0.853437314	3.03E-11	0.058832371	0.003362319	1.11E-09	9.10E-10	0.004329993	2.24E-08	0.046320838	0.008620236	0.923493804	0.000124421	0.163494626	0.740532897	0.019582578	9.78E-06	0.03066079	1.69E-10	0.002878481	0.002322012	5.11E-10	0.177284538	0.613101279	1.58E-08	2.97E-05	0.00044776	0.19708881	0.015811893	0.377972535	2.60E-06	2.42E-12	0.615634044	0.00990044	9.02E-08	0.001388519	9.16E-06	1.12E-07
OTU451	0.546410963	0.000147987	0.016690296	1.86E-07	0.088033181	0.002183341	8.87E-14	0.475178668	0.014418299	1.26E-05	0.935354788	0.005366737	0.076530536	5.82E-07	0.422547515	9.90E-05	2.92E-06	5.87E-10	0.000786004	3.14E-08	0.492570318	3.41E-10	0.456260807	4.11E-07	0.034977293	0.006163376	0.006575712	0.002934578	0.000792964	8.24E-09	5.41E-08	1.11E-08	5.10E-14	0.117006607	0.553602868	0.551624587	1.34E-05	5.13E-05	0.174638892	0.065438849	0.529668635	5.95E-07	4.30E-07	0.282163364	0.444070664	0.000889291	0.011418648	0.018029606	7.83E-08
OTU452	0.05325705	0.16791297	0.814666936	5.95E-05	2.58E-06	1.10E-05	0.105406319	6.73E-05	0.001497278	0.085607286	3.40E-05	0.390829517	0.717454672	0.000804185	0.291548447	0.240353059	1.93E-05	0.00073516	0.0003225	0.620427064	0.001550221	0.194733945	0.000337511	1.32E-06	0.812343922	0.346928443	0.001884007	6.27E-06	0.007715853	0.437685617	0.104861034	0.142895066	0.011536618	0.028513944	0.001053475	0.044051226	2.22E-05	4.07E-07	0.149364689	0.001610015	0.968175005	0.000137615	0.002047975	9.11E-05	0.009180009	0.004432888	0.448040273	0.185737117	0.696992665
OTU453	0.507382327	0.658544835	0.082660119	0.616203831	0.992820253	0.894736278	0.015447174	0.359650714	0.027604849	0.342325088	0.617201508	0.976624451	2.21E-05	0.932782004	0.950997856	0.74193906	0.072201324	0.079069932	0.517926205	0.023115922	0.404312626	0.044336164	0.254538139	0.50416862	0.669360298	0.061344372	0.447070522	0.003600167	0.116243578	0.416960038	0.004955911	0.062737469	0.036125078	0.829805149	0.051824008	0.196325229	0.288730125	0.696903097	0.52879327	0.590934199	0.490578868	0.880390396	0.299318736	0.462338605	0.581237753	0.29637504	0.85020225	0.650683313	0.008120449
OTU454	0.002502708	0.604484615	0.114146442	0.75107057	0.269756291	0.116997045	0.887798417	0.174911218	1.93E-05	0.016709236	0.159205637	0.579850663	0.176734752	0.123391205	0.005126207	0.118703502	0.796285926	0.221359844	0.090888987	0.001310319	0.442358139	0.036932722	0.246781193	0.214751721	0.025899177	0.260215052	0.087415989	7.27E-07	0.898000182	0.18640286	0.075060283	0.615634044	0.168335432	0.190832614	0.002490486	0.80579202	0.368082128	0.700768477	0.183281294	0.020771607	0.572607562	0.742734546	0.46295625	0.954992326	0.158432768	0.106308534	0.136597841	0.081525746	0.006211545
OTU455	0.159254034	0.014130871	0.450909404	1.97E-05	0.825329337	0.022754599	2.37E-12	0.007447701	0.016237611	0.807577626	0.532139488	0.543719143	0.040603844	0.259784577	0.333112451	0.10924513	0.014229413	7.88E-05	0.04378111	2.35E-09	0.352454104	1.53E-15	0.491242208	0.003586097	0.000965114	0.000285295	0.025177755	0.204814141	3.99E-05	0.115787622	0.01326429	5.29E-06	0.0008442	0.502100918	0.21220205	0.140035	1.36E-05	8.49E-05	0.30178652	0.158505105	0.130530185	0.000277664	0.00017024	0.043656166	0.064280714	0.242734875	0.15622644	0.696005283	0.004912048
OTU456	1.92E-10	0.304325091	0.424121637	0.368384714	0.604004354	0.000140476	0.086553209	1.43E-09	6.77E-05	9.77E-11	0.338477312	0.893488778	0.598704593	3.41E-05	0.367866089	1.52E-07	0.017450796	0.010700334	3.56E-11	0.051828971	0.204741355	0.370919457	0.285654276	1.04E-08	0.000541921	0.839120831	0.000154868	0.074330432	0.276415057	9.94E-10	0.167756019	0.055716991	4.50E-05	1.52E-11	2.11E-05	0.003272724	0.22924487	0.64811979	2.41E-10	0.002077509	3.76E-06	0.337166765	0.452225651	0.499187875	0.03786233	4.67E-05	0.421609358	0.000660247	0.000427073
OTU457	0.028404523	0.083056592	0.03337166	0.017979975	0.017377046	0.946972363	0.768137202	1.85E-06	0.354497598	0.10644583	0.00019327	0.864174483	0.649225993	0.67538514	0.007180093	0.007607415	0.75851128	0.97670507	0.022719858	0.4253453	0.065468698	0.073523422	0.142661049	0.290424336	0.118805068	0.272031337	0.41634279	0.21509797	0.799768981	0.05643197	0.299252082	0.883215019	0.149664724	0.000647814	0.136802343	0.080813074	0.000441282	0.007312327	0.124937799	0.639483743	0.037332626	0.183482459	0.032255153	0.483136245	0.250235801	0.922208961	0.081547051	0.659262461	0.001778472
OTU458	7.61E-05	0.030498253	0.937316987	0.051255794	0.256853221	0.768817495	0.311188949	3.33E-05	0.003471539	0.212246856	0.365451797	0.009098015	0.261872615	0.653542967	0.061653009	0.037283597	0.93088502	0.527097675	0.106193247	0.005413513	0.000133181	0.127989644	0.365537853	0.64791605	0.00012813	0.238637599	0.454326327	0.003317601	0.768508334	0.210059328	0.118341623	0.03740265	0.383443022	0.006761408	0.006393757	0.689344818	0.002286937	0.029439462	0.298675521	0.491676188	0.139125887	0.158649853	0.06775672	0.727124659	0.001914814	0.504738017	0.013349738	0.398233727	0.309812025
OTU459	0.002079579	0.517926205	0.014965412	0.021866502	0.00071898	9.08E-05	0.003943087	0.53549629	0.072338229	2.33E-07	0.003538436	0.203014536	0.534669431	8.70E-07	0.838962748	0.055690443	0.001007801	0.000871344	5.21E-05	0.108229489	0.023915312	0.827944808	0.597214293	4.42E-05	0.043841535	0.573158968	0.005985504	0.942175829	0.001114218	0.000118329	0.138210409	0.037376201	4.22E-05	0.112375119	0.002541121	0.000482311	0.009872918	0.180596475	0.000177617	3.96E-07	0.021938353	0.02451845	0.000407937	0.348367647	0.827282883	8.74E-07	0.440841711	0.004903702	0.002273749
OTU460	0.440312861	0.697412045	0.486532681	0.157770835	0.69310524	0.060369736	6.34E-05	0.524506629	0.280818595	0.099512796	0.832392275	0.10474727	0.511231938	0.320899517	0.774760407	0.011093301	0.085644913	0.004077508	0.06193417	0.022918456	0.140518771	0.002100683	0.561495605	0.081131325	0.889108621	0.717969098	0.254606024	0.971689872	0.044853051	0.048967998	0.120527651	0.00039068	0.010395035	0.406007093	0.983302021	0.933714559	0.074477277	0.234877626	0.613755377	0.811057701	0.794818864	0.017072658	0.362105398	0.861789844	0.527124147	0.848332123	0.585965316	0.170782667	0.109531219
OTU461	0.085227135	0.022417687	0.085122946	0.000372143	0.001632203	0.038045996	0.128051152	0.07415719	0.002611539	0.002985497	0.004982527	0.002509717	0.652316781	0.000632717	0.0084813	0.468062575	0.003145231	0.007191869	0.463500153	0.004436146	0.000786491	0.023948914	0.612873838	0.088400563	0.421234434	0.766623238	0.295022902	0.002004219	0.371766748	0.005536698	0.099926165	0.014927581	0.000345717	0.882592591	0.165789622	0.003367148	9.84E-05	0.122854044	0.179509521	0.080588832	0.886424626	0.000500215	3.15E-07	0.668623367	0.001939386	0.025777725	5.24E-16	0.240867931	0.000729697
OTU462	0.537472657	0.015844431	0.476031468	0.887191351	0.210890759	0.416285007	0.052814546	0.001678603	0.475128529	0.135427312	0.002217599	0.881443506	0.356041058	0.024608316	0.306454464	0.000896117	0.156154885	0.058310709	0.005581193	0.604795462	0.048023813	0.489839551	0.008830252	0.012886426	0.146821669	0.038373078	0.423580884	0.172035359	0.851185194	0.00017027	0.764153054	0.31959357	0.113043815	0.000753325	0.009217682	0.417192955	0.145596281	0.442502714	0.40853364	0.751439007	0.309405531	0.402052268	0.943077046	0.150521498	0.423627891	0.003848641	0.820292904	0.021022296	0.007187356
OTU463	0.682559575	0.788303882	0.009399219	0.003316698	0.175274808	0.000125395	0.009832356	0.778450368	0.491957107	0.181501515	0.00576609	0.220376408	0.416843608	0.981011493	0.122348388	1.82E-07	0.004282036	0.000468311	3.64E-05	0.202985604	0.178137881	0.037497238	0.372811197	7.09E-05	0.508213396	0.517952442	0.000814185	0.284792586	0.560294626	0.04693917	0.002893611	1.73E-06	0.016930306	0.002288551	0.019278055	0.126571062	0.008631904	0.004312239	0.002483178	0.82762959	0.150753601	0.000197738	0.080838301	0.002591964	0.042696869	0.024013646	0.931206515	0.000542439	0.00071162
OTU464	0.30978258	0.006194486	0.283183499	1.81E-07	2.17E-12	0.013119283	0.14333603	0.064150222	0.00076249	2.68E-05	4.73E-08	0.000133803	0.061190313	8.86E-10	0.752882396	0.004035508	4.65E-07	0.003300906	0.002867949	0.183267502	0.000477943	0.626814323	0.000258466	3.88E-06	0.076749057	0.050829174	0.116167186	0.078719776	0.011761966	0.010015381	0.24933129	0.935628134	2.36E-05	0.082434882	0.000501896	0.068374328	0.000412909	5.59E-08	0.536937812	3.64E-11	0.101970167	0.007522483	5.06E-07	0.001176281	0.250663719	2.72E-05	0.142856043	0.009076852	0.499496449
OTU465	1.51E-08	0.421000205	0.000745179	0.001113884	0.833149824	0.721329643	0.594799632	8.01E-08	1.65E-09	0.009917226	0.667091562	0.011643355	0.4713264	0.05728958	5.62E-06	0.038428948	0.537258821	0.393378589	0.026689264	2.13E-05	0.002190464	0.068533634	0.127365601	0.091038008	0.003978041	0.178532752	0.097358511	5.85E-08	0.406603442	0.064714526	0.155761773	0.048266616	0.275393115	0.000267873	3.26E-08	0.090170158	0.009311464	0.009335325	0.149076959	0.269879911	0.004645694	0.179959623	0.010805996	0.073712264	1.50E-05	0.008491755	0.039924263	1.52E-05	0.037071299
OTU466	0.507590028	0.007420738	0.963790408	0.000715514	0.44337073	0.001876464	7.60E-08	0.051615884	0.287456596	0.713104394	0.414542201	0.457806775	0.41577334	0.22270169	0.693822364	0.039504726	0.0148573	0.00257037	0.001236531	3.71E-05	0.188807175	7.37E-07	0.044637804	0.000600147	7.02E-07	0.001999646	0.002773791	0.57395895	2.51E-06	0.14047474	0.116882351	0.000666385	0.052885173	0.39991303	0.560949553	0.069677768	0.01585529	2.58E-05	0.565352477	0.292573273	0.862203112	0.000488866	0.017997243	0.002305064	0.899024506	0.0884926	0.802004855	0.355977562	0.331430701
OTU467	0.393828726	0.2252468	0.006124925	0.264982537	0.02126625	0.515593821	0.004392943	0.533363763	0.68455088	1.40E-06	0.093890442	0.050014247	0.000215069	0.001462775	0.61948454	0.936979153	0.015755991	0.022048919	0.578658997	0.006224235	0.141922249	0.04429259	0.021082478	0.29115833	0.08325761	0.100620959	0.310141348	0.030504614	0.013908098	0.004335735	0.003059385	0.003293748	1.65E-06	0.503082522	0.849473117	0.013824349	0.505411373	0.347929352	0.621227798	0.007788761	0.868724894	0.529138024	0.011750191	0.20164354	0.081052625	0.00681802	0.955604483	0.026496885	0.008408429
OTU468	0.378433908	0.049195743	0.77972285	0.11365951	0.000458669	0.140661947	0.468286751	0.000589794	0.745489538	0.802880818	7.78E-08	0.084344773	0.910174437	0.076619349	0.960405956	5.77E-05	0.912996825	0.16478185	0.008765486	0.783139706	0.033940489	0.939826575	0.002293073	0.120694081	0.295848722	0.954122464	0.045020574	0.166764401	0.0067486	0.355892911	0.003884923	0.017770111	0.284389841	0.003137065	0.938925628	0.796161042	0.096024795	0.100459632	0.010887798	0.485289353	0.310723064	0.643353338	0.058321652	0.628997806	0.827282883	0.003991354	0.907609604	0.033449111	0.002181795
OTU469	0.00041815	0.072383911	0.087956797	0.000819982	0.015295631	0.418825502	0.966337235	0.026734703	0.029479598	0.825518344	0.000587743	0.00109775	0.031104293	0.563436143	0.00931714	0.382391155	0.067633082	0.285709336	0.051142773	0.03670521	0.009000628	0.529774789	0.383354409	0.498415996	0.446682803	0.459109603	0.125962483	0.005229929	0.455109362	0.818186062	0.664267225	0.441491247	0.969787272	0.014170216	0.094689404	0.076291838	0.027023065	0.002863818	0.166902213	0.047255503	0.858008609	0.152058373	0.000128811	0.168549939	0.00514158	0.508525229	0.018393061	0.424521581	0.917039853
OTU470	1.09E-05	0.418568713	0.371201755	0.550244544	0.069147791	0.043450018	0.198280877	0.013368445	0.013122429	0.179152677	0.003199437	0.273481634	0.788957843	0.062929428	0.134807596	4.65E-07	0.215807916	0.221052187	4.43E-06	0.092451506	0.189081819	0.763721015	0.129565221	1.83E-05	0.462486799	0.633633345	0.001405406	0.001994512	0.244628379	0.002789194	0.297165681	0.238507808	0.163050801	4.41E-08	0.005292784	0.850075435	0.111148013	0.055564338	0.018708436	0.276738307	0.000812303	0.213984535	0.444698722	0.141578688	0.001781185	0.158879239	0.012209224	0.374774383	0.606067849
OTU471	0.011426801	0.008630843	0.395654938	1.92E-06	0.008746138	0.016669484	0.010976704	0.000216504	0.052512742	0.381474324	0.001449513	0.28771469	0.291251278	0.034930889	0.16903016	0.260705995	0.002424054	0.001764041	0.635364536	5.14E-06	0.00209919	0.002198231	0.152995553	0.210370839	0.010132846	0.20305794	0.22687139	0.035755978	0.002306363	0.367261596	0.225761401	0.112514175	0.066060625	0.004820307	0.055124118	0.598957828	6.52E-06	0.001714002	0.525880665	0.144749889	0.109931404	0.000118518	1.68E-05	0.185791732	0.041256155	0.160954912	0.00644844	0.421023624	0.068746204
OTU472	4.60E-05	4.99E-05	0.972367108	0.397622057	0.203115822	0.036000469	0.577440798	7.28E-06	0.015408283	0.021562213	0.190652858	0.853246948	0.031494368	0.873152044	0.038438777	0.000149888	0.327400665	0.598592059	0.001019937	0.30178652	0.8535325	0.142956735	0.555638925	0.034128948	0.006926395	0.145901899	0.113809163	0.534696094	0.344954011	0.017440959	0.26484301	0.81319147	0.090661909	0.000154868	0.695915524	0.026937136	0.151230257	0.370507105	0.002117765	0.02351779	2.02E-08	0.452079295	0.294610566	0.918837443	0.57697045	0.854040196	0.810775394	0.793040624	0.013460755
OTU473	0.067164932	5.08E-07	0.001932178	0.004656707	0.082290248	0.214571031	6.42E-06	0.900593326	0.000155572	0.002127713	0.763628445	0.036508497	0.218907079	4.38E-05	0.001348901	0.379962889	0.01279157	0.016088497	0.57409693	1.00E-05	0.100697448	0.05483224	0.001234874	0.36326161	0.095461147	0.002717841	0.137645992	5.12E-08	0.147209051	8.73E-05	0.000228351	0.041651744	7.26E-05	0.309250768	0.388737811	0.001806534	0.35707916	0.555910673	0.045432768	0.056002162	0.595136296	0.328888092	3.69E-05	0.029634402	0.660743435	0.001631491	0.017239398	0.006280025	0.004218273
OTU474	0.430167379	0.131458807	0.56581834	0.000388008	0.008270478	6.06E-07	0.012764581	0.069747413	0.855658873	0.000709182	0.068365209	0.032804451	0.02352543	0.055917542	0.083711667	0.054210883	0.0003024	0.014987806	6.79E-05	0.058535378	0.024036986	0.128966197	0.36144268	1.16E-06	0.767611971	0.824415949	0.003287025	0.976688961	0.006244905	0.001989959	0.016626041	0.005099569	0.004149286	0.069982091	0.488439031	0.063531666	0.000123828	0.0007144	0.000393112	0.000498054	0.099681354	0.001123296	8.75E-06	0.011201768	0.269791607	0.078531594	0.225168902	0.464267161	0.163642767
OTU475	0.010719594	0.050144512	0.006648596	4.93E-05	2.03E-05	0.005018432	3.82E-06	0.252861961	0.098765437	3.67E-12	0.001070797	0.007228061	0.383287958	3.64E-12	0.637618037	0.000807545	1.13E-05	9.56E-08	1.53E-06	0.006316929	0.624720629	0.030923668	0.649109755	3.63E-09	0.404701524	0.949162091	0.003373102	0.244364322	0.00013735	8.06E-10	0.173178895	0.001189827	2.32E-12	0.000720101	0.005964837	0.000744137	0.054510579	0.008069311	0.003285682	8.03E-06	0.015201139	0.014265696	3.10E-08	0.925967558	0.529058455	2.55E-13	0.010544812	6.22E-07	1.06E-06
OTU476	0.036205901	1.79E-07	0.041730414	0.010660625	0.158577466	0.080084668	2.48E-06	0.964757516	0.000219514	0.00777714	0.883358783	0.004307668	0.411762614	0.000361308	0.136221144	0.710088403	0.010274339	0.000798006	0.7583883	1.63E-06	0.295942662	4.12E-05	0.003356182	0.779164128	0.048840278	0.006752014	0.100129126	2.43E-06	0.158011297	0.022466602	6.14E-05	0.016993659	9.21E-06	0.428485685	0.877136659	0.489814068	0.478695521	0.843897933	0.000831946	0.269897574	0.264546683	0.284664399	0.001648416	0.009634083	0.653864264	0.000930459	0.304152866	0.001324177	0.023837925
OTU477	0.012298835	0.124973327	0.001385245	0.012528337	0.903732112	0.625035968	0.002423714	0.453983986	0.000370317	0.366291375	0.494719745	0.095371532	0.757526263	0.359033344	0.006500238	0.751868724	0.067750533	0.078887824	0.681193675	3.55E-05	0.989658085	0.001314014	0.47267525	0.092953126	0.005657276	0.163186318	0.804351735	4.59E-08	0.671838695	0.039510827	0.00664523	0.064506236	0.0181616	0.383886272	0.001588363	0.044725556	0.020307112	0.092118291	0.488439031	0.662298863	0.10475604	0.000325106	0.00105747	0.381894092	0.139629175	0.459257222	0.017794113	0.672990583	3.80E-07
OTU478	1.77E-06	0.003432901	0.29653454	3.73E-05	0.575201022	0.122724688	0.418334965	0.208882656	0.050814523	0.514965443	0.911649566	0.003676188	0.905253925	0.104694376	1.09E-05	0.013665964	0.156029381	0.887462833	0.527070863	0.638630028	0.129296112	0.382468572	0.309937517	0.312929936	0.317739136	0.441430706	0.298835841	0.000554703	0.251857842	0.061715819	0.781321865	0.542617057	0.20241443	0.592081125	0.156124736	2.74E-05	0.000235072	9.69E-05	0.124119939	0.138776263	0.377116216	0.034418431	2.87E-05	0.046007301	0.016424202	0.999467562	0.083568389	0.36137819	0.173629782
OTU479	2.83E-06	0.00010768	0.142622405	5.84E-06	0.099546489	0.624090154	0.001529416	0.09768177	1.87E-08	0.092078686	0.442454519	0.006682347	0.698370431	0.007459816	1.88E-06	0.657182904	0.096656905	0.036630874	0.228661677	2.80E-07	0.817808854	0.000887658	0.006725601	0.762301972	0.050318636	0.001314794	0.605671868	3.15E-16	0.098089119	0.011898672	0.007939263	0.124390738	0.002715203	0.027502781	0.000229011	0.066406781	0.003657933	0.487498067	0.132529295	0.861185905	0.004889607	0.00235691	8.74E-06	0.034420343	0.095852972	0.111940277	6.82E-06	0.185764605	3.71E-06
OTU480	0.047629113	0.079196205	0.054884267	0.031017095	0.044765091	0.04505149	0.00206601	2.80E-07	0.016788987	0.296093007	0.218022742	0.481645369	0.026418015	0.944557773	0.017101639	0.005717663	0.128626326	0.033236462	0.008834584	0.000919023	0.935419117	0.000410134	0.794475612	0.161186788	0.205572223	0.009237949	0.01459589	0.067571332	0.38918475	0.019595628	0.04254082	0.080674294	0.237487428	0.001671313	0.063040167	0.066333783	0.043966922	0.236873439	0.000409201	0.706265087	5.38E-05	0.509591408	0.096114896	0.927863513	0.772034928	0.808079027	0.726729739	0.489304555	0.317404978
OTU481	0.755680048	1.43E-06	0.695406974	0.051863729	0.047195769	0.636057566	1.51E-05	0.661770442	0.369488287	0.000160502	0.67500082	0.353675335	0.000364647	1.25E-05	0.255064573	0.278836221	0.004325405	0.0023589	0.996982859	0.000273185	0.012255403	0.008236815	0.022906008	0.416308273	0.201470838	0.001776308	0.297184522	0.448477589	0.154965924	0.008767638	0.012374436	0.038034495	7.87E-07	0.554199736	0.442767839	0.777240504	0.557243164	0.569414334	0.039262135	0.058843394	0.509877653	0.060094416	0.003174181	0.068402608	0.046916316	0.001963963	0.260853051	3.63E-05	0.906327543
OTU482	0.555910673	0.46915768	0.115304696	0.053320741	0.27147274	0.000105486	0.457683973	0.631673727	0.020372271	0.079364821	0.634960414	0.730012786	0.548110159	0.670333531	0.002164858	0.009663888	0.001657781	0.144839992	0.011544229	0.986334757	0.004252587	0.140551802	0.099731966	0.256819071	4.07E-06	0.009977381	0.00296055	0.004056896	0.198295099	0.021531514	0.323123559	0.576610894	0.769683342	0.137537652	0.02286621	5.42E-17	0.061773378	0.118853762	9.31E-07	0.223444481	0.007943206	0.241211087	0.008730044	0.012310439	2.06E-05	0.196000653	0.258358903	0.000640027	0.041908915
OTU483	0.042584883	0.231262161	0.076704579	1.80E-08	0.026778658	0.004438458	0.012133003	0.002302933	0.273249616	0.269111929	0.031895051	0.009387721	0.69681306	0.338067021	0.04389753	0.153983585	0.000427762	0.010284802	0.241881652	0.003188938	2.64E-05	0.116162432	0.006356813	0.040890026	0.655939353	0.79096719	0.182858253	0.067275343	0.518122656	0.287990992	0.206837356	0.003232999	0.009401448	0.312394199	0.015591015	0.052716106	1.81E-09	6.93E-07	0.546289361	0.07824243	0.578340176	6.68E-05	1.37E-06	0.006923729	1.03E-05	0.953317045	0.001836155	0.341736483	0.162810424
OTU484	0.015171497	0.020728174	0.011519564	0.000924513	0.076080923	0.002496066	3.06E-07	0.066986994	2.91E-06	0.454668812	0.056288536	0.746377947	0.0612133	0.798628459	0.001841727	0.037803021	0.000358882	2.08E-06	0.011160427	0.000150731	0.951996363	2.84E-06	0.558713404	0.030383963	0.176499515	0.098639915	0.002068953	0.00010315	0.973141116	0.00823987	6.45E-08	4.64E-09	0.022896053	0.320087841	0.020088248	0.005618757	0.00249991	0.007447701	0.044927931	0.500372642	0.187793526	7.74E-05	0.00012725	0.029365486	3.88E-05	0.56581834	0.374992905	0.168234558	0.001108871
OTU485	0.00011645	0.321414928	0.642424983	0.739982813	0.940566696	0.225075451	0.260266741	0.001620846	0.089185313	0.025979493	0.184290556	0.110159291	0.711023039	0.286848846	0.608956305	0.000127271	0.132634604	0.133723019	0.002002503	0.300323218	0.058887505	0.539158095	0.361998457	0.006570712	0.09751589	0.799847286	0.186321292	0.216458554	0.297919968	0.022843851	0.949162091	0.512014101	0.101182947	2.55E-05	0.016828987	0.834602222	0.631213011	0.562615807	0.077795339	0.284316656	0.026412389	0.659335995	0.512770779	0.600168394	0.474376791	0.624434015	0.734428287	0.525959991	0.679947452
OTU486	0.059708469	0.051734727	0.181248301	1.86E-10	0.00016769	2.89E-13	5.32E-07	0.712078534	0.70398048	1.09E-07	0.002589075	0.024820881	0.966691884	1.16E-07	0.661154162	2.27E-07	1.26E-13	2.78E-13	1.91E-10	0.000941307	0.003285234	0.010863071	0.697621651	5.88E-11	0.251058914	0.54116798	3.49E-06	0.72433139	0.024397315	2.57E-08	0.00074866	1.40E-07	1.24E-11	0.064339999	0.076135307	0.000104583	3.12E-10	1.73E-05	0.000257275	6.64E-06	0.057841754	6.08E-08	5.82E-11	0.145054159	0.00066357	4.35E-06	0.00344202	0.008571592	8.64E-05
OTU487	0.168650954	0.698610102	0.954573497	0.539291972	0.949580751	0.447652455	0.962855588	0.395474346	0.24663173	0.827282883	0.637010997	0.31977145	0.112867053	0.916686804	0.327280252	0.985544278	0.430309667	0.902867194	0.384773703	0.901746173	0.112328796	0.106832996	0.879018476	0.772034928	0.490068931	0.003950478	0.480207042	0.024863582	0.736044409	0.780157491	0.480686227	0.561222547	0.435760535	0.883454565	0.532245891	0.043027407	0.572469749	0.541328931	0.283969198	0.09147048	0.991110084	0.938829103	0.188450574	0.85848506	0.007254402	0.472050521	0.35784305	0.283129162	0.983721428
OTU488	0.000899286	0.241162044	0.002726149	0.187165427	0.012274207	0.954122464	0.274784753	0.000196318	0.046316316	3.73E-07	0.039376448	0.415564128	0.85156575	0.002049599	0.564257049	0.154610225	0.216322259	0.776744304	0.421164157	0.003945725	0.425227896	4.04E-05	0.266240532	0.720118018	4.37E-08	0.050590493	0.447798005	0.847286487	0.341520334	0.020199657	0.544929653	0.403718269	0.016272762	0.086794702	0.082377157	2.54E-06	0.018327256	0.056618823	0.142466589	1.86E-05	0.052002952	0.023385706	0.721056967	0.154788168	0.137537652	0.122913639	0.916301678	0.058245086	0.367758099
OTU489	0.152456144	0.059948747	0.135405906	0.002158117	1.86E-19	0.286664849	0.420297972	0.016176716	0.011686264	0.030156475	1.33E-20	0.015229084	0.146719256	5.94E-05	0.869839265	0.003776707	0.432423456	0.446416357	0.037679411	0.305168	0.037759346	0.156357688	0.350711082	0.548488109	0.315147803	0.43282789	0.002122583	0.069431298	0.545683528	0.34189161	0.006303268	0.136350208	0.737081776	0.000447036	0.029612688	0.711324553	0.062708426	0.113425985	0.037202789	1.91E-05	0.172253354	0.973205618	0.00015288	0.674764202	0.355047099	0.000366689	0.254046347	0.00026684	0.049994972
OTU490	0.000400428	0.225605374	0.728978703	0.366011383	0.047656885	0.980075968	0.04888282	0.586299693	0.074310426	0.002569653	0.011159096	0.783823577	0.407636805	0.008594826	0.650799934	0.577565018	0.006217094	0.004427943	0.274516647	0.223041918	0.532245891	0.225620973	0.83795117	0.29019284	0.175977594	0.169080769	0.973366873	0.112384385	0.065697842	0.373137956	0.332017682	0.080909692	0.01847974	0.599323698	0.594687429	0.372702316	0.911874152	0.789580801	0.366679273	0.102185279	0.296205799	0.738119618	0.410700016	0.676658035	0.404472734	0.018916354	0.208182472	0.039273947	0.561413681
OTU491	0.0066016	0.478141942	9.40E-06	0.029414786	0.927252906	0.628135632	0.094027256	0.102039157	4.16E-06	0.559176643	0.271508208	0.856801831	0.152011628	0.677427984	0.017800117	0.98151151	0.151918171	0.034504993	0.765356973	0.001888085	0.579046856	0.096475967	0.413405878	0.784196667	0.802192541	0.248079171	0.752851868	1.46E-08	0.066230482	0.895600083	8.31E-06	0.004901137	0.32677884	0.286480931	0.000124929	0.031311819	0.072540712	0.511127696	0.895056191	0.692030065	0.244876112	0.075046839	0.009291054	0.57954571	0.03223696	0.090107866	0.110497242	0.013405928	0.004022931
OTU492	0.206698471	0.300626895	0.671218763	0.002755026	0.000883046	0.182503582	0.635249062	0.007396638	0.153148254	0.379621873	2.08E-06	0.540604839	0.302396025	0.361015519	0.445907935	0.316107877	0.093056904	0.620370194	0.807859655	0.371723268	5.72E-05	0.828480741	7.34E-05	0.959342414	0.993626948	0.002013968	0.677961222	0.003246062	0.481670624	0.117533444	0.132676745	0.898832433	0.344891764	0.155440689	0.555394408	0.260439091	0.002850404	0.001333622	0.537873714	0.052572988	0.042853397	0.036828143	0.041498903	0.003198563	0.023208907	0.726912001	0.752206764	0.518634848	0.096689832
OTU493	0.001266519	0.000694716	0.46295625	2.53E-05	0.005868477	0.274355868	0.002480399	4.10E-09	0.00032846	0.964435141	0.018716798	0.048247903	0.053356325	0.194523836	0.002888825	0.02773056	0.001259757	4.05E-05	0.696633708	5.19E-08	0.009069145	1.89E-05	0.228016658	0.432685124	0.002943888	0.083902668	0.408050585	0.057257235	0.004517137	0.446367922	0.01731157	0.002380216	0.142210885	0.018118864	0.003473421	0.989270891	3.63E-05	0.023302214	0.382800861	0.504375635	0.000556786	0.000344976	2.34E-06	0.037648997	0.000348118	0.667062118	0.001786332	0.209422504	0.119756575
OTU494	0.18470179	0.025564867	0.002343171	0.098576923	0.205695957	5.30E-05	0.502281313	0.618413626	0.006282382	0.121760184	0.412525523	0.76328886	0.283055797	0.002783386	0.334595681	0.003388203	0.227513738	0.499586572	7.29E-05	0.109940218	0.13209788	0.05089515	0.044142357	0.000530076	0.960921606	0.304966314	0.000259731	0.002094998	0.388994373	0.00333568	0.047230039	0.731275423	0.183670698	0.001997916	0.000272267	0.590192929	0.006182245	0.00498607	0.001773858	0.058862479	0.143778026	0.015222008	0.45981066	0.225963968	0.350438173	0.187246902	0.530225726	0.017304638	0.760929765
OTU495	0.537512422	0.011121143	0.239392598	0.000432541	0.54152982	0.056506568	0.035960077	0.795052757	0.499290486	0.00056002	0.518581995	0.465703717	0.740165954	0.010738819	0.68356957	1.59E-05	0.000309934	0.000120586	0.001288523	0.05955779	0.88316713	0.006973199	0.085857901	8.42E-06	0.330096895	0.645807153	0.077294736	0.529031595	0.803177917	0.0007632	0.084784776	0.023011894	1.42E-06	0.000146952	0.529827532	0.641888255	0.018756464	0.033629927	0.037921397	0.53882314	0.352359067	0.005358359	0.003406914	0.684818289	0.201945653	0.05508214	0.089695781	0.19786127	0.000415334
OTU496	0.000935155	0.935547774	0.659394615	0.207490949	0.507771803	3.13E-10	0.01489669	0.002383228	0.090607165	5.87E-05	0.044976438	0.909308701	0.968594202	0.004999472	0.505333655	7.87E-10	0.000238364	0.001123971	6.76E-12	0.701128439	0.69253771	0.980592116	0.968239519	9.46E-09	0.067355568	0.989754884	1.08E-05	0.127222709	0.3964004	1.28E-08	0.115361429	0.002964627	4.96E-05	9.35E-08	0.00023974	0.007143265	0.36478529	0.042498727	2.19E-07	0.124501068	0.004697288	0.01718884	0.072743654	0.319633093	0.701488468	0.05325471	0.657197803	0.325677474	0.002249483
OTU497	0.005421929	0.404106828	0.62738882	0.002825307	2.22E-05	0.001624387	0.9565711	0.53688471	0.004882573	6.36E-05	1.13E-05	0.093496982	0.45190858	0.000816323	0.494412381	0.034494251	0.025307627	0.119902687	0.004400505	0.517558955	0.004350118	0.020313844	0.419830195	0.005207546	1.71E-06	0.103160755	0.060770505	0.171190964	0.662856821	0.007712542	0.781337571	0.072077638	0.033573112	0.107475764	0.01411287	1.51E-05	0.005940426	0.03863256	0.000115913	1.13E-06	0.034111461	0.030897938	0.001082809	0.515855617	0.530040221	0.022766977	0.164694974	0.073871391	0.203173716
OTU498	6.59E-07	0.001983998	0.85299314	0.393288598	0.032400635	3.81E-05	0.640135474	1.98E-05	0.016663812	0.008822674	0.006652807	9.71E-05	0.847793429	0.797410116	0.671543462	1.32E-09	0.17920551	0.113025198	5.19E-09	0.012054494	0.177035669	0.157963183	0.666826581	7.51E-05	0.005649262	0.831224689	7.00E-08	0.171689553	0.590291074	4.56E-06	0.340325739	0.027839363	0.122407793	3.03E-10	0.127518836	0.01722772	0.455721631	0.429527415	1.52E-10	0.634037112	8.24E-05	0.245057894	0.345680752	0.292517333	0.581404307	0.767581067	0.281744933	0.416447887	0.003705543
OTU499	0.000186348	0.029864783	0.209082446	0.276450961	0.382424725	0.101311016	0.20036521	0.019312403	8.22E-06	0.004760627	0.686871852	0.771539684	0.684521143	0.000409134	0.424309819	0.003540083	0.219319622	0.47025382	5.43E-05	0.026544868	0.012183315	0.475554801	0.602367097	9.53E-05	0.862425656	0.269615058	0.025435349	2.12E-06	0.0893553	0.002171619	0.908282781	0.615634044	0.102322956	9.92E-06	8.85E-11	0.105186467	0.272360393	0.376502828	0.139453961	0.370767505	0.47907316	0.934904502	0.584962712	0.880486125	2.44E-05	0.000136075	0.081482644	2.00E-05	0.596680441
OTU500	0.823093528	0.670481038	0.003194633	0.014939609	0.08182077	0.003379065	0.002781868	0.760637149	0.001138747	0.841872496	0.00359531	0.749014497	0.683837326	0.441250615	0.067435643	0.000491616	0.001781442	0.000530208	0.003261591	0.117792747	0.530810354	0.277385571	0.561905311	0.003680181	0.348033676	0.087834692	0.026188195	1.85E-05	0.788957843	0.001239667	0.00251393	0.001732958	0.026165865	0.04126847	0.027895309	0.002598837	0.015314942	0.003188528	0.057760279	0.295135424	0.85899333	0.005443021	0.147974686	0.061693111	0.038222712	0.880422305	0.102866481	0.573186545	2.24E-07
OTU501	0.00084615	0.401391566	0.736227439	0.742428637	0.591577643	0.090951709	0.077325963	0.006329811	0.72563649	0.014960248	0.665061095	0.126428858	0.422758767	0.019597804	0.160516251	0.001093863	0.117600628	0.0204873	0.001801854	0.615349237	0.190321325	0.620427351	0.372680542	0.020354278	0.107932891	0.709154654	0.021938353	0.565215493	0.823660219	0.000241205	0.168562564	0.191469666	0.06897814	0.004734454	0.016515049	0.03032379	0.821205219	0.924586022	0.006139809	0.251058914	0.000151338	0.029718284	0.19715962	0.426406596	0.748431752	0.037801274	0.592361396	0.055501272	0.566695754
OTU502	3.91E-07	0.012184753	1.32E-05	0.00015762	0.23730958	0.711746748	7.18E-05	0.007222622	3.76E-13	0.83374966	0.037090059	0.064079477	0.450519818	0.406534606	1.30E-06	0.979979175	0.014790715	0.004888967	0.811245919	2.25E-08	0.503470274	3.39E-05	0.214435584	0.567436573	0.003425253	0.036660593	0.475454483	1.56E-17	0.314638936	0.264494413	0.000278269	0.014399978	0.048275975	0.036940201	1.13E-07	0.017796114	0.000848626	0.10188462	0.781834596	0.628854075	0.062447536	6.56E-05	1.93E-05	0.274391591	0.001026909	0.920571223	0.001680065	0.046861505	1.46E-05
OTU503	0.069703087	0.00262832	0.101012387	0.384485152	0.078489769	0.114230884	0.857945086	0.887063557	8.14E-06	0.108166521	0.026731861	0.430309667	0.34236639	0.00428772	0.108535744	0.40557124	0.65866202	0.409385557	0.085996812	0.005093593	0.956828875	0.007616062	0.190004	0.060929154	0.706355323	0.517873732	0.371853716	4.03E-09	0.750917071	0.238605147	0.035465886	0.175625941	0.816520375	0.069728413	1.45E-07	0.304612274	0.273428171	0.054671214	0.933714559	0.019946419	0.155678481	0.868756729	0.488413587	0.655471702	0.056277908	0.004526682	0.012853232	7.96E-05	1.79E-05
OTU504	0.001546955	0.46980523	0.406832944	0.34953813	0.422359786	0.001682747	0.058744244	0.785347337	0.13706173	0.406626388	0.910751654	0.004698522	0.05034286	0.653163334	0.627676011	0.03327396	0.010331421	0.016339545	0.002341708	0.394504511	0.235423689	0.721541749	0.149988684	0.005511008	0.047177402	0.380878295	0.000367231	0.014183352	0.50006343	0.24291555	0.483819862	0.041987991	0.151778065	0.0227175	0.718786034	0.837887956	0.148043397	0.047296894	0.00444495	0.206918385	0.588866154	0.130967781	0.421468738	0.009000628	0.44170788	0.828260053	0.000446242	0.421703119	0.872451078
OTU505	0.004346086	0.003210817	0.002709932	0.196325229	0.010491734	0.029796132	0.000519643	0.020500869	0.136878189	0.029513596	0.002156893	0.491293254	0.003425718	0.409385557	0.000107814	0.217300017	0.680985911	0.998112268	0.242751296	0.441250615	0.125800577	0.000670051	0.731503938	0.142733782	0.001175324	5.39E-20	0.062888669	0.276558692	0.475253881	0.910591311	0.036917766	0.000645382	0.511153755	0.631875334	0.640830664	0.005769798	0.073434459	0.124732001	0.516903484	0.000151312	2.58E-06	0.010490473	0.932171069	0.508577211	0.748063776	0.274516647	0.021315332	0.86850205	0.433542124
OTU506	0.593565933	0.000465376	0.006483754	7.23E-06	0.44748268	1.42E-08	6.56E-07	0.907705768	0.747481263	2.00E-05	0.454008434	0.205586821	0.60960846	1.54E-06	0.02829261	2.65E-08	1.22E-06	4.76E-07	7.83E-11	0.092157909	0.657256347	0.056549437	0.189274243	8.13E-14	0.234172277	0.553114753	5.71E-08	0.123411134	0.025161561	2.77E-10	0.008759032	0.000490518	8.02E-08	9.72E-07	0.211366919	0.010332665	1.45E-05	6.77E-05	2.70E-05	0.020394782	0.151941531	1.42E-08	4.87E-06	0.026888547	0.034459119	0.00229469	0.177520546	0.232224311	4.28E-07
OTU507	0.001388723	0.00017199	0.216095235	0.010746609	0.076428163	0.061693111	0.583182257	0.098456045	0.518976224	0.066443304	0.178835922	0.000255073	0.741266548	0.012227965	0.0222958	0.842236238	0.239401118	0.306281449	0.684937504	0.255761974	5.20E-05	0.646694159	0.771880154	0.13169961	0.534189613	0.531394967	0.796566935	0.858358001	0.904084519	0.090536818	0.572194171	0.199506726	0.222995502	0.745489538	0.406442835	0.012637806	0.002372535	0.05549602	0.409454677	0.206259147	0.107046916	0.006809415	0.000774169	0.566970078	0.633402669	0.014641429	0.125335991	0.008187053	0.341025697
OTU508	0.962774971	0.857135134	0.027299483	2.75E-05	0.703244325	3.02E-05	0.000204177	0.042810872	0.035701279	0.087446123	0.9990642	0.292507613	0.222315131	0.742091978	0.246249665	0.000543335	2.44E-05	1.69E-07	0.000570162	0.000848096	0.043955925	4.01E-05	0.092264676	0.001061538	0.740257633	0.27578685	0.000567408	0.021761378	0.694614265	0.255310673	0.007953019	1.57E-05	0.001171362	0.255795635	0.00111337	0.314100895	5.14E-07	0.000384089	0.025818951	0.474451572	0.488693154	0.000118748	0.000120865	0.000218708	2.86E-06	0.270843302	0.189865787	0.000142062	0.000205088
OTU509	0.824872472	0.090212737	0.000952915	0.234019795	0.960212547	0.598591758	0.077601543	0.09594676	0.014619404	0.18747892	0.716759187	0.072018874	0.202053763	0.73808888	0.457487158	0.090853185	0.425757697	0.158305895	0.658749651	0.024140838	0.943366692	0.273909199	0.341592108	0.157572316	0.80945813	0.615021489	0.8299154	4.07E-07	0.029103101	0.003804454	0.033440366	0.058184777	0.135496575	0.449765159	0.215558244	0.076138464	0.137905947	0.77426448	0.399322137	0.958375585	0.076844925	0.215663979	0.037574791	0.976930858	0.299289941	0.489100471	0.000381865	0.597438835	1.92E-06
OTU510	0.584433878	0.157566657	0.528422124	0.004763127	0.200279241	0.000117993	0.021420838	0.455084881	0.702448869	0.045317215	0.046095223	0.346970492	0.74135827	0.224639704	0.443515492	0.00279845	0.002868566	0.00077046	0.000128834	0.009113594	0.007948137	0.340819732	0.661975919	0.001912619	0.633633345	0.495462961	0.001002619	0.059658279	0.00130993	6.69E-06	0.06871491	0.038481339	0.009203069	0.012839674	0.717273441	0.000290247	0.008829169	0.004791326	0.001930794	0.154835555	0.002332826	0.00255892	0.016412162	0.429740675	0.003649068	0.338702888	0.071967118	0.847128081	7.03E-06
OTU511	0.013230245	0.302872765	0.571009896	0.363647521	0.831287792	0.752851868	0.00124318	7.90E-05	0.386530025	2.19E-05	0.657783334	0.927124363	0.847825115	0.0015812	0.097582215	0.052726175	0.288822556	0.111995716	0.088746095	0.302987256	1.03E-08	0.235632712	0.016006172	0.134445325	0.357758123	0.093408834	0.955991122	0.440697444	0.059624837	0.00026151	0.252085728	0.76665413	0.000209917	0.052217361	0.06040352	0.616203831	0.040192531	0.093521034	0.889044702	0.1234211	0.093320753	0.764986476	0.724938315	0.011949472	0.012226523	0.001950243	0.01884262	0.000511561	0.130405365
OTU512	0.452486598	0.024368669	0.219464944	0.032703568	0.658422399	0.12187764	0.472468	0.021027084	0.174865167	0.769803381	0.526588023	0.730495325	0.32542952	0.578929784	0.005403628	0.466614317	0.209222727	0.269060357	0.045446974	0.428217876	0.299822208	0.074921102	0.800563101	0.041080708	0.259260793	0.78618388	0.081126279	0.880835201	0.244274061	0.86461768	0.424843486	0.040852222	0.247971355	0.158969005	0.427768643	0.02626677	0.072712691	0.417837862	0.33434394	0.715485521	0.159537752	0.119994037	0.115535199	0.42178925	0.813910497	0.604280895	0.179886184	0.129527838	0.528494862
OTU513	0.273642066	0.077954618	0.819129264	0.022447025	0.192372487	0.312862117	0.82258988	0.071242415	0.151206979	0.047518158	0.56886463	0.245405192	0.796504486	0.001714499	0.633719857	0.89772804	0.116586461	0.0353432	0.231445145	0.091509876	0.045148771	0.131752003	0.135213371	0.095754896	0.987109106	0.04774492	0.91752131	0.087598499	0.501120318	0.005063805	0.791762198	0.393693652	0.242127836	0.038909144	1.68E-05	0.505877817	0.014821414	0.177953829	0.821897481	0.260042803	0.518398579	0.487523486	0.422711816	0.050120367	5.61E-05	0.000128312	0.260197823	8.81E-07	0.97588259
OTU514	0.015739794	0.001416004	0.233548324	0.544418388	0.806136533	0.037599619	0.944944081	0.382026708	0.000405089	0.047898144	0.585046232	0.003516485	0.506422285	0.013771429	0.319316994	0.023291996	0.847698373	0.713044036	0.033811869	0.003137923	0.730986486	0.716789643	0.124020185	0.10089313	0.320107622	0.580544016	0.012618515	0.000136027	0.458077004	0.01496197	0.521737694	0.418988961	0.430119955	0.024003278	0.291548844	0.000252506	0.195380809	0.075532042	0.218968162	0.559776403	0.467963489	0.628681617	0.314443361	0.014768578	0.968239519	0.055014514	0.126449166	0.020489561	0.220883104
OTU515	0.327922781	0.005560341	0.095176242	0.599154822	0.258770593	0.977043772	0.172176391	0.00990044	0.159993468	0.004105318	0.010006369	0.197670001	0.302624799	0.008195159	0.821677201	0.515253243	0.273784726	0.050265378	0.068683628	0.051620831	0.2001933	0.150150694	0.001455489	0.105327315	0.294797944	0.835676092	0.156107196	0.003417825	0.545979833	7.48E-05	0.025954545	0.94018054	0.004067733	0.087712722	0.036601175	0.205324167	0.088109618	0.104003944	0.236260562	0.678702094	0.430879092	0.793758032	0.470752528	0.050927135	0.629946776	0.000664507	0.260318438	9.07E-05	0.000248238
OTU516	0.482630824	0.550190459	0.00505391	0.011711242	0.909725524	0.061071091	0.000862032	0.409546848	0.038566582	0.02068254	0.239059761	0.268874409	0.902578913	0.062865388	0.483819862	0.05887075	0.01642896	0.000949086	0.010218766	5.90E-07	0.66556113	0.000579698	0.275124608	0.008866053	0.141977721	0.248112515	0.051502205	2.44E-06	0.152925114	2.57E-06	0.019374795	0.032885724	0.005206192	0.292237742	0.580238893	0.006533318	0.030238456	0.241587316	0.017484275	0.237261092	0.07009649	0.01987583	0.000622631	0.963919353	0.000556078	0.019917716	0.020028308	0.607539637	2.80E-11
OTU517	0.026914262	0.031198183	0.1144469	1.86E-09	0.000266303	1.11E-09	2.21E-07	0.942722988	0.024260998	2.49E-07	0.02471706	0.147266084	0.679146766	1.44E-06	0.858739188	6.48E-08	6.59E-11	6.70E-10	5.47E-11	0.006682347	0.016306123	0.024321211	0.444553741	3.72E-11	0.148009038	0.822432504	2.77E-06	0.567628713	0.002647407	1.11E-07	0.000980048	9.51E-07	1.24E-09	0.004334586	0.163161673	0.004081315	4.55E-07	3.36E-05	0.000101607	3.29E-05	0.036616022	9.02E-06	2.51E-07	0.020268998	0.044642188	0.000795666	0.092849441	0.361635004	4.16E-06
OTU518	0.001488103	0.024365799	0.221129072	0.004545826	0.107136149	1.12E-07	0.000115418	0.466026488	0.770301978	0.020219767	0.061127942	0.359097179	0.540604839	0.010090125	0.997595966	1.34E-07	3.89E-07	7.39E-11	4.66E-10	0.270021239	0.728279452	0.023763323	0.327661656	2.68E-08	0.034696099	0.384174551	3.57E-08	0.426241465	0.64280206	2.17E-05	0.002075146	2.70E-05	3.40E-05	5.56E-06	0.021892824	0.66664995	0.012320601	3.29E-05	3.22E-05	0.917681802	0.149988684	0.000660558	0.028415132	0.0314911	0.053031721	0.084189825	0.075356539	0.785596192	0.021061629
OTU519	0.025424457	0.510736887	0.951030065	0.340675604	0.187124518	0.287161822	0.00267367	0.021933557	0.535816536	0.106060345	0.04742586	0.002523787	0.102909715	0.193809449	0.976979261	0.005346218	0.455795134	0.10524807	0.028042995	0.496437722	0.000421699	0.034653554	0.197343814	0.058321652	0.734428287	0.015216852	0.022552424	0.193041172	0.211709634	0.033815339	0.260766772	0.099058811	0.015839004	0.001474848	0.181021962	0.184236626	0.345680752	0.586188224	0.440889807	0.297184522	0.478318043	0.94359206	0.372615225	0.968368494	0.459429478	0.433708876	0.267976911	0.257058185	0.906744186
OTU520	3.03E-09	1.95E-05	0.155547662	4.05E-10	0.020941517	0.705783898	0.067232527	4.84E-11	4.93E-05	0.202205559	0.001160636	0.105292089	0.906423689	0.80385092	0.001210803	0.160595041	0.062592365	0.106832996	0.058245086	0.001036116	0.004521311	0.008918357	0.108851714	0.715943267	0.000446892	0.484680998	0.777364568	0.016211752	0.47821741	0.074183821	0.270657833	0.072331705	0.883550348	0.002445217	0.00089366	0.571422884	1.64E-09	1.39E-05	0.028556141	0.726942379	0.000209272	0.000947497	5.05E-05	0.105116098	0.000132035	0.929213423	0.064482466	0.190887948	0.624720629
OTU521	0.201197612	0.000420331	0.538569231	0.335349663	0.328787454	0.11754304	0.000304978	0.6059547	0.430594326	0.436525355	0.426571765	0.266871053	0.54775932	0.041161848	0.76931223	0.690462961	0.797784939	0.260111693	0.389385973	3.58E-05	0.008216472	0.000951692	0.02292842	0.748401085	2.49E-06	2.46E-06	0.144749889	0.376634301	6.57E-05	0.271880816	0.430072535	0.683718428	0.047508922	0.068621098	0.487548905	0.00318461	0.257947663	0.607992812	1.22E-05	0.154066875	0.471401281	0.838140821	0.554552578	0.033294655	0.312258323	0.004094938	0.582265188	0.002557849	0.367952496
OTU522	0.477035825	0.068821357	0.220146365	0.11190333	0.389430698	0.019722169	0.41814871	0.89019536	0.515358263	0.859596976	0.726851245	0.078475832	0.44612579	0.469755401	0.331633033	0.025725308	0.287235497	0.263850335	0.021364512	0.370897747	0.780499041	0.952994945	0.153383404	0.001026132	0.22745136	0.135491544	0.147928892	0.342738248	0.528978893	0.103969067	0.358267872	0.358756806	0.153454002	0.02809929	0.18473592	0.767302951	0.082536681	0.016423359	0.399549581	0.795630342	0.028803585	0.043360084	0.110195788	0.13304592	0.518267341	0.669891084	0.825360838	0.268170316	0.438896361
OTU523	8.02E-06	0.024642752	0.860995204	0.020074915	0.315814052	0.925646251	0.120752863	6.11E-06	0.39911824	0.01557327	0.090333839	0.00480013	5.50E-05	0.675119141	0.25223747	0.024229515	0.980075968	0.528872819	0.095412258	0.905910925	0.000181902	0.281563137	0.405548715	0.650770778	0.001219688	0.166526563	0.503573701	0.647450457	0.663532492	0.026471512	0.414472577	0.270215645	0.041116809	0.0852048	0.807452288	0.565407275	0.016066508	0.020828876	0.216110365	0.939279563	0.013470174	0.571230139	0.041838268	0.076250979	0.021569303	0.237908167	0.081181439	0.779412435	0.324259248
OTU524	0.424804025	0.040216628	0.056347019	0.03444854	0.771137366	0.264320232	0.03944359	0.387354269	0.084625737	0.32292458	0.629918011	0.82318797	0.282582212	0.407659787	0.03234377	0.719951254	0.009344429	0.100654948	0.198836107	0.021500852	0.7052427	0.59465938	0.962114214	0.463920684	0.542295132	0.360695355	0.407981604	0.003768371	0.028988844	0.045749569	0.371897205	0.617401128	0.41254905	0.895696069	0.303369099	0.019984008	0.042263648	0.531581049	0.139683964	0.24663173	0.285635924	0.105503584	0.001702128	0.855277953	0.214571031	0.408878886	0.287972938	0.917746	0.006125707
OTU525	0.041610389	0.038834966	0.392411838	0.00862766	0.172009726	0.005046007	0.088415898	0.551218517	0.284939134	0.802129978	0.005988572	0.756479905	0.44074553	0.734367324	0.117351238	0.001712622	0.157110977	0.222454482	0.008250062	0.104431941	0.586104629	0.04214234	0.079688811	0.022276351	0.261595854	0.029507412	0.008029402	0.527627253	0.624921291	0.211605288	0.069703087	0.003359834	0.019678455	0.078197503	0.730986486	0.581348787	0.005044691	0.259148371	0.181488182	0.444432944	0.840164339	0.002158729	0.065951619	0.419082383	0.659423925	0.852485569	0.170260594	0.213579171	0.007678986
OTU526	0.478569677	0.920507002	0.074110604	0.042853397	0.90280313	0.005757198	0.288028297	0.032973963	0.230731206	0.001097585	0.623717728	0.650216912	0.665119915	0.061635829	0.007735627	1.66E-05	0.203941936	0.275357304	0.000297702	0.596315299	0.312881607	0.266135544	0.720632874	0.018929019	0.000283014	0.584684351	0.019215933	0.01141729	0.93860388	0.000438083	0.021420838	0.104949121	0.037721264	0.002425074	0.103282119	1.66E-10	0.057370509	0.249231319	0.000116657	0.301520116	0.004807688	0.179245142	0.009708018	0.722936114	0.347845907	0.727762759	0.013540998	0.875701837	0.001493566
OTU527	6.64E-06	0.00499389	0.48274424	0.062763398	0.005733874	0.507252187	0.008782659	0.00916433	6.75E-08	0.00025278	0.000594191	0.725909534	0.135909301	0.058975597	0.000103853	0.24506538	0.581459519	0.535322528	0.02638415	0.001449926	0.645560119	5.58E-05	0.078325884	0.108107784	3.73E-05	2.23E-07	0.695511427	4.52E-05	0.266493975	0.156715716	7.23E-05	0.077205292	0.252338275	0.001439943	0.000167426	0.506305238	0.029436241	0.657797711	0.005110505	0.000772783	4.57E-05	0.090481867	0.500771836	0.45476632	0.377994104	0.133659107	0.6592185	0.092622181	0.467080992
OTU528	0.000242064	0.783885755	0.672488384	0.746806953	1.65E-05	0.793414902	0.233980167	0.624090154	0.009223308	0.000464177	2.40E-07	0.960341497	0.533070874	0.001097255	0.088846115	0.184735557	0.062987692	0.140419715	0.928602724	0.606181007	0.095779408	0.069450232	0.320919331	0.332726991	0.003325738	0.00244556	0.301253868	0.008984121	0.188491695	0.627733455	0.05616111	0.46137599	0.505722311	0.764060468	0.04850574	0.065432836	0.238313214	0.744387153	0.379225632	4.27E-06	0.114512707	0.518451078	0.236857297	0.733910154	0.069273678	0.015693083	0.075646973	0.023025757	0.367693315
OTU529	0.000143467	0.302072125	0.107556323	0.000248112	0.130301417	0.122348388	0.065505024	8.90E-08	0.003236776	0.008428153	0.019177461	0.274892045	0.717636364	0.225168902	0.613726932	0.024689052	0.323163364	0.35435025	0.000119788	1.26E-07	0.015136689	0.000654161	0.051438044	0.004710266	0.000428253	0.292293646	0.006434526	0.00041815	0.00236887	0.000492965	0.877009103	0.935837261	0.593762126	6.56E-08	1.16E-08	0.075181365	0.002187674	0.003861046	2.92E-08	0.634239037	0.420602189	0.343751823	0.087933892	0.110680256	0.005212964	0.225527389	0.295585795	0.005220422	0.972689608
OTU530	0.448429028	1.04E-08	0.078420102	3.40E-08	0.003698068	0.000522391	0.000843032	0.351403442	0.05513979	1.26E-08	0.0251292	0.012677956	0.59065454	3.45E-12	0.054334847	0.005717663	8.79E-07	2.69E-05	0.006303268	0.026660898	0.052292328	0.777829859	0.257862045	3.27E-05	0.580211159	0.736440993	0.027499869	0.014570643	0.001942164	3.13E-10	0.165926833	0.093376797	7.19E-08	0.100171451	0.706505725	5.91E-10	0.000264696	3.77E-05	0.062586566	2.21E-05	0.361870154	0.000152001	2.78E-10	0.638485653	0.189948852	3.05E-07	0.002317764	0.000239821	2.80E-05
OTU531	0.096016608	1.42E-06	0.547867258	0.875383043	0.990529281	0.273891754	0.062152935	0.051147682	0.281945	0.102073524	0.101687423	0.073052218	0.012143109	2.29E-05	0.117523849	0.00937287	0.569331863	0.097656873	0.001355699	0.578852911	0.085959321	0.74429531	0.12671339	0.0007401	0.000852811	0.860645606	0.265157015	0.067781469	0.970077488	0.000507075	0.691045027	0.736959708	0.032622209	0.000422384	4.26E-09	0.627963257	0.433375409	0.404152556	0.844689397	0.817494546	0.118283753	0.411739497	0.469531207	0.222222901	0.03807668	1.19E-07	0.250924465	3.40E-08	0.992110367
OTU532	4.39E-05	0.007356932	0.733422609	0.005458535	0.007120862	0.182583922	0.00065252	3.34E-06	0.000217763	0.000399645	0.021678265	0.704942099	0.298392041	0.152456144	0.119474484	0.715822161	0.639324815	0.14263354	0.799034681	1.15E-08	0.644775951	3.23E-11	0.125406603	0.672606536	3.29E-10	0.039752884	0.171037768	0.125446967	0.025440796	0.161528956	0.116015426	0.020354278	0.528501644	0.035120402	0.003397934	0.025670483	0.001107704	0.011364423	0.035120402	0.003683157	0.16043106	5.40E-05	0.084035104	0.019482776	0.01717525	0.299527031	0.912611889	0.016720609	0.449716892
OTU533	7.80E-05	0.000393433	7.37E-05	3.52E-10	0.007272617	0.033229622	0.000310659	2.01E-09	0.000411137	0.852675901	0.040587648	0.002025493	0.125729794	0.012856247	4.42E-05	0.96087326	0.000137931	0.001156297	0.701278443	3.91E-07	0.000172677	0.002203526	0.012310439	0.049309945	0.013090234	0.49697684	0.117169251	0.000395559	0.575007993	0.486837429	0.004499883	0.000439078	0.124300525	0.056044512	0.000586627	0.07789226	7.97E-12	3.27E-07	0.899792859	0.103013535	0.015448944	1.39E-08	1.19E-10	0.000620671	2.70E-05	0.171459301	0.034135945	0.382380488	0.057219518
OTU534	0.152245462	0.462165747	0.237600653	0.761716077	0.081676749	0.408901908	0.972270359	0.149607326	6.78E-05	0.106078058	0.243737981	0.166739354	0.854674899	0.320424228	0.239954512	0.374424517	0.474527087	0.860645606	0.254538139	0.010741459	0.92773496	0.953542585	0.138482391	0.145867917	0.578326642	0.087097326	0.736440993	1.10E-05	0.793071812	0.010808585	0.51159687	0.781089091	0.713949607	0.305129653	0.021369201	1.76E-06	0.485821999	0.126611715	0.470528074	0.890067498	0.007860761	0.379401708	0.299981824	0.32062221	0.337657841	0.595192415	0.112848459	0.981140532	0.015425951
OTU535	0.239319811	0.50422037	0.000207029	0.128811625	0.793383711	0.005933576	0.030314299	0.053183675	0.127682444	1.99E-06	0.568919589	0.806731688	0.224126913	0.00595262	0.439448247	3.32E-05	9.13E-05	0.000829899	0.000308344	0.260749519	0.42466279	0.672399776	0.948421419	0.012736147	0.000413082	0.173140257	0.001589753	6.87E-05	0.011496311	7.39E-06	0.003637277	0.037274333	0.000237477	0.001266896	0.053815578	4.29E-10	0.910046174	0.497747544	0.000293757	0.004451416	0.001302377	0.346179647	0.003061064	0.396829986	0.114983617	0.45994646	0.569689281	0.868406549	4.97E-05
OTU536	0.001077762	0.599070393	0.24596821	0.06725712	0.333416962	0.000995194	0.010816354	0.244001567	0.003050582	0.006929889	0.694569657	0.417192955	0.617714872	0.011727921	0.369834925	9.27E-10	0.055590633	0.01850043	2.06E-06	0.439328239	0.730956051	0.440481093	0.669773118	9.92E-06	0.140122864	0.650275205	0.000513365	0.000387057	0.584433878	0.013946901	0.709907827	0.000870943	0.001547407	0.000110289	0.003328907	0.559776403	0.11108372	0.025662249	0.015729004	0.090146795	0.020430843	0.146878588	0.15904842	0.121913431	0.828291579	0.204392241	0.276720342	0.271614632	0.728127471
OTU537	0.001760223	0.855658873	0.077622508	0.919447434	0.002006222	0.002061896	0.138417078	0.014015033	0.615377715	0.048056439	0.001218597	0.9299206	0.811496893	0.15619066	0.449060551	4.11E-05	0.004896009	0.000218916	0.000323387	0.996111606	0.881635003	0.236196113	0.285562524	0.000152267	0.356485728	0.899344642	0.000527675	0.58145983	0.306377561	0.005276322	0.018450808	0.064929339	0.006107731	8.26E-05	0.396536029	0.882560668	0.676332388	0.502720762	0.003527445	0.557079919	0.076913707	0.129017753	0.952479539	0.281090835	0.754665217	0.67887995	0.881698837	0.684253532	0.006586557
OTU538	0.005026297	0.015784822	0.045020574	0.020379022	0.219901174	0.576500282	1.33E-05	0.050756143	0.032899286	0.262028381	0.101841725	0.967111023	0.347762474	0.662709972	0.138525946	0.185791369	0.023015757	0.061807805	0.721693266	6.09E-08	0.252878854	1.56E-06	0.685115974	0.976237391	0.000140872	0.00070521	0.896624011	0.001881321	1.66E-07	0.35729125	0.353759655	0.084256203	0.073474093	0.057847189	0.038465858	0.180304379	0.214119778	0.005179183	0.002292426	0.171702351	0.775225253	0.133850268	0.475479561	0.642918103	0.076674044	0.694838754	0.682559575	0.326037658	0.199349626
OTU539	0.242340999	0.008897621	0.966595161	0.093577173	0.034118455	0.045798815	0.013553623	0.060787487	0.462610313	4.05E-08	0.049821778	0.648323556	0.905109808	7.67E-07	0.812814823	0.205272749	0.021059314	0.003071578	0.038648098	0.013903254	0.961759655	0.452128077	0.035923686	0.005508872	0.19438361	0.814981131	0.203029003	0.961082792	0.504738017	2.78E-05	0.048121746	0.071681703	5.83E-06	0.641207355	0.261578563	0.003560028	0.570817216	0.488591711	0.051997974	0.008550518	0.030266878	0.106086915	0.000417675	0.017714216	0.643643562	6.50E-05	0.326157776	0.001621082	0.015041326
OTU540	0.721602355	0.984560257	0.010495517	0.064168195	0.813725128	0.000103335	0.829521307	0.203767816	0.136113662	0.003839876	0.901906307	0.897680115	0.285250715	0.085794516	0.263554766	0.004094633	0.021087113	0.027314081	0.00186947	0.262374754	0.221883559	0.083961508	0.463401236	0.033711347	9.87E-05	0.001543342	5.83E-05	0.006232972	0.288619235	0.002347646	0.012728674	0.849061055	0.062141405	0.009119164	0.758357508	3.99E-14	0.233516358	0.084684982	3.77E-07	0.005220422	0.076203332	0.074097298	0.008019453	0.157027144	0.00778973	0.786716306	0.231333986	0.500656174	0.000189911
OTU541	0.002050019	0.015289405	0.249088797	0.809191637	0.000164915	0.640482755	0.031295423	0.334097281	0.007306373	0.000372933	1.10E-05	0.811245767	0.038297672	0.051201521	6.19E-06	0.551515633	0.114188357	0.1970672	0.939569105	0.333518107	0.022670469	0.002603889	0.595823617	0.904260651	5.98E-06	1.60E-41	0.754342209	0.42354525	0.193326902	0.88441238	0.027364647	0.017561198	0.476922414	0.912675972	0.461511307	0.000885951	0.701458229	0.647566572	0.152303624	4.07E-08	6.02E-05	0.052040101	0.360257686	0.671941785	0.131348668	0.174897887	0.537352035	0.438200689	0.75365061
OTU542	0.036099393	0.011181748	0.000153978	7.98E-06	0.027768831	6.29E-05	1.32E-08	0.096114896	0.819506618	1.79E-10	0.836181548	0.296751362	0.813065916	1.97E-08	0.406718183	1.41E-11	3.11E-05	6.08E-05	2.07E-08	0.030526883	0.311460927	0.117226697	0.563764437	1.49E-08	0.097939324	0.581348787	1.55E-05	0.175521848	0.004954616	1.39E-11	0.004470274	0.000171365	1.50E-09	2.34E-06	0.06179059	2.99E-06	0.00870114	0.001217688	0.000170004	0.001376889	0.000398539	4.63E-05	1.08E-07	0.630033077	0.248780038	0.000440074	0.829678994	0.013354412	0.000356529
OTU543	0.273428171	0.898960481	0.99804773	0.170095306	0.195916045	0.001484833	0.692627309	0.080084668	0.949645162	0.02526698	0.896464011	0.109168404	0.987302695	0.053892436	0.775225253	0.040908361	0.361720502	0.236905727	0.022589292	0.735251449	0.119367619	0.157015171	0.038118904	0.025761202	0.513998344	0.771663486	0.010562557	0.382734467	0.242734875	5.17E-07	0.222469927	0.837319069	0.199021434	0.037172699	0.419549675	3.30E-08	0.23611557	0.262288132	0.000864948	0.222269204	0.004819044	0.042760269	0.129337754	0.696603779	0.486659647	0.511205876	0.129544529	0.104003944	0.007872492
OTU544	0.012418896	0.188361136	5.68E-05	0.006686954	0.405800399	0.796910262	0.009406028	0.998547896	8.56E-06	0.138373223	0.874841036	0.006643501	0.336257034	0.078545291	0.008854048	0.382844343	0.172696029	0.160972862	0.294104643	3.86E-06	0.789954471	0.024882163	0.615106905	0.066385257	0.015761306	0.011739676	0.591143677	1.38E-14	0.034228619	0.000170415	0.00672598	0.209851462	0.036303303	0.575090536	0.014147992	0.000488194	0.101097356	0.298580609	0.287695852	0.992626641	0.596034186	0.004031771	6.25E-05	0.981479249	0.011109203	0.084744003	0.000760187	0.505488748	2.97E-11
OTU545	0.271437274	0.455109362	0.07778842	0.280039158	0.380150585	0.940309257	0.945072853	0.95454128	0.088186109	0.248412747	0.246349582	0.970561191	0.181982002	0.93352161	0.001372424	0.518962748	0.457757652	0.514207442	0.823660219	0.825581348	0.422547515	0.872196206	0.298014343	0.798128567	0.005888846	0.419012316	0.608757884	0.004797613	0.219778651	0.084234072	0.182865318	0.316127897	0.988980497	0.44074553	0.161260064	7.40E-05	0.71902815	0.981527655	0.038034495	0.707257905	0.941886168	0.512822985	0.116920572	0.207490949	0.944139288	0.317326292	0.961727423	0.244727451	0.045277273
OTU546	0.614552082	0.047181993	0.514521171	1.61E-05	0.006907211	8.55E-11	4.67E-06	0.434137835	0.379269647	1.11E-07	0.104431941	0.451128629	0.714130769	1.83E-06	0.440529165	2.77E-07	8.75E-06	1.41E-06	7.57E-11	0.002614451	0.667386033	0.024653355	0.628940312	3.14E-11	0.594491098	0.474802696	1.95E-07	0.627446254	0.000217355	2.94E-10	0.026974343	6.94E-05	3.22E-08	1.96E-05	0.098966533	0.006101489	3.34E-05	0.019022122	1.60E-06	0.010754339	0.021998384	2.01E-06	2.21E-06	0.812218551	0.072201324	0.001389543	0.032645784	0.027163918	9.62E-09
OTU547	3.08E-06	0.037519969	0.163803367	0.154125902	0.064197789	2.09E-06	0.358119149	0.168184138	0.022715029	0.045193048	0.066895107	0.202551978	0.717606118	0.747389301	0.005884314	2.57E-07	0.000814311	0.000137447	5.22E-08	0.583877449	0.752821145	0.682351654	0.052824631	6.64E-06	0.315186969	0.016626041	2.17E-06	0.527653739	0.174133974	0.02146552	0.438009371	0.125932113	0.021635571	1.24E-06	0.404335496	0.295172937	0.174872295	0.027395231	1.50E-05	0.197414691	1.24E-05	0.035303585	0.58118224	0.00318374	0.230762904	0.983269759	0.024088923	0.162903059	0.000966142
OTU548	0.103117438	0.000196722	0.798815939	5.98E-10	0.42683139	9.34E-05	0.000109289	0.246001356	0.03084011	0.03842331	0.464291915	0.022128533	0.846874643	0.001040355	0.013323275	8.17E-06	6.93E-05	1.53E-05	0.000175723	0.000201055	0.035491189	0.001030645	0.82482537	1.01E-05	0.149722812	0.114729139	5.23E-05	0.003374935	0.107816224	2.41E-06	0.016982125	0.007300931	0.000777775	0.040276926	0.617401128	0.023350254	1.57E-07	4.14E-05	0.038268926	0.38096656	0.457659415	2.24E-07	1.23E-06	0.375124055	0.002015118	0.133458214	0.004327125	0.391087691	0.000113826
OTU549	0.566586042	0.974205417	0.706656138	0.003253153	3.03E-08	0.566284386	0.602846777	0.160881739	0.049324236	0.01001847	3.26E-11	0.04206302	0.571064953	0.03656408	0.082037184	0.188374837	0.010490473	0.418032086	0.135566512	0.034529715	0.000289376	0.828890625	0.136135153	0.729891104	0.030488715	0.029337787	0.270569356	0.755895369	0.02499743	0.981785739	0.129348086	0.313778996	0.148973358	0.058409257	0.860582046	0.390594629	0.026165865	0.056907792	0.621227798	3.48E-06	0.178308913	0.303598357	0.014414966	0.44180418	0.02346183	0.24966642	0.007938277	0.551462141	0.872769687
OTU550	0.03774411	0.533869853	0.191622234	0.396943082	0.974818218	0.720299718	0.563846525	0.850107138	0.525748467	0.994756332	0.952994945	0.643962871	0.25318306	0.408096575	0.210222459	0.220767493	0.24242302	0.022101968	0.180556623	0.504815688	0.246017931	0.903732112	0.485948866	0.271277719	0.470977041	0.111755637	0.931302966	0.088262652	0.380481257	0.762610393	0.56081308	0.623889605	0.818594751	0.381584762	0.64283107	0.454350785	0.247396312	0.397780584	0.761962753	0.481266637	0.77379998	0.591605626	0.737600638	0.409385557	0.72964776	0.800847711	0.795817637	0.954444629	0.613670043
OTU551	0.000188089	0.420602189	0.421937575	0.543907358	9.76E-05	0.643150213	0.038299761	0.342407695	0.005040744	5.83E-07	5.37E-07	0.775814172	0.129389424	1.63E-05	0.005800289	0.057591987	0.01878591	0.079801752	0.748033114	0.162903059	0.04262933	0.000237156	0.672724695	0.932106762	9.15E-05	3.13E-18	0.643092182	0.036902816	0.407889641	0.367283175	0.042870348	0.001273315	0.12211099	0.389587259	0.036272143	0.000419239	0.601577405	0.32641813	0.373726564	2.64E-07	0.002701669	0.308922064	0.34570153	0.247695943	0.370745801	0.001183971	0.328626474	0.00136555	0.457413873
OTU552	0.640975534	0.000105373	0.284060606	0.000294886	0.505100535	0.002812445	5.91E-16	0.008837835	0.265366493	0.794881277	0.073785163	0.104563237	0.016204371	0.089820211	0.958665651	0.004555391	0.000218097	3.33E-07	0.000385415	9.19E-07	0.140871403	5.52E-14	0.290675318	6.52E-05	0.002464822	8.00E-05	0.001338169	0.214751721	0.000817457	0.289396068	0.000147263	3.80E-10	7.63E-05	0.279496227	0.940952867	0.044062243	0.000377858	0.001019319	0.724513449	0.121834476	0.44180418	4.07E-06	0.006103829	0.027337246	0.492033736	0.091265835	0.015532324	0.297278743	0.330763567
OTU553	0.967465686	0.930852871	0.499960381	0.898576344	0.279876204	0.428059942	0.727701979	0.569002032	0.488871691	0.218739164	0.17625146	0.250521415	0.591997452	0.590710467	0.337944512	0.452054533	0.880581855	0.508135453	0.153007295	0.048444693	0.932235376	0.605869844	0.244364322	0.119377331	0.9418218	0.3202659	0.146673756	0.02929167	0.004598241	0.278142002	0.846146098	0.226714821	0.587610178	0.014574007	0.561113342	0.02019519	0.452079295	0.794288401	0.441370922	0.330642362	0.300626895	0.348158892	0.569744278	0.035066679	0.593593959	0.538435443	0.175144891	0.936834444	0.496078482
OTU554	0.119008707	0.228079531	6.04E-06	0.102064932	0.716336185	0.007339449	9.21E-05	0.030542798	0.949967219	9.53E-05	0.787899123	0.312024801	0.157182861	0.004784419	0.613869164	4.03E-05	4.96E-06	1.85E-06	0.000976035	0.011072857	0.428036297	0.070734811	0.63816747	0.004306525	0.455231779	0.619027642	0.23176295	0.148444692	0.216201158	1.78E-06	0.017830168	0.001972406	2.75E-06	0.018226889	0.635739888	0.000158861	0.316481215	0.03372866	0.072868265	0.068984417	0.001350698	0.066644476	0.012501836	0.292480044	0.136791881	0.04751354	0.074791778	0.324319093	0.000309629
OTU555	0.013371565	0.169612839	0.003215642	1.60E-05	0.325157661	0.054650465	0.0884926	0.002165779	0.000187733	0.941660881	0.066650579	0.969464814	0.473275414	0.60558703	0.462882108	0.444106509	0.012135941	0.000446169	0.810681297	0.000380777	0.167756019	0.001270668	0.269509167	0.570431949	0.006348369	0.202609756	0.122923574	0.010663183	0.177874992	0.860359592	0.917328724	0.115996429	0.23270226	0.54116798	0.033573112	0.746806953	0.000351518	0.002605362	0.95969692	0.775008315	0.658603426	0.01636558	0.000952852	0.053269942	1.09E-12	0.947519791	0.00355522	0.363969308	0.10275414
OTU556	6.05E-05	0.324438803	0.557297584	0.216867809	0.694719151	0.858834489	0.578963733	6.19E-09	0.269897574	8.57E-06	0.143012514	0.465257881	0.631069067	0.011768313	0.046135766	0.000949366	0.171855988	0.265017426	0.044624654	0.526859452	0.115144069	0.120019676	0.007217187	0.191150946	0.000875228	0.36276887	0.509123187	0.032746986	0.904661225	2.56E-05	0.386596816	0.199978562	0.006888943	9.56E-05	0.126002985	0.000854516	0.001045558	0.224484226	0.018781715	0.017190782	3.75E-07	0.141114228	0.944589965	0.02446572	0.305072138	0.00768856	0.247146812	0.033352934	0.004474409
OTU557	0.032919638	0.008923821	0.715127446	0.470677704	0.081712735	0.430665507	0.261803406	0.782673526	0.146628268	0.062592365	0.003912074	0.771353991	0.404518486	0.71407038	0.757526263	0.191559442	0.038823265	0.233692209	0.640135474	0.168815199	0.043082705	0.010462767	0.024318591	0.760082452	4.51E-07	0.006251277	0.767581067	0.572249282	0.185764605	0.927767098	0.024213964	0.252946434	0.458494805	0.788054793	0.352664472	0.000679457	0.368211789	0.689523715	0.046670084	0.001304697	0.001958632	0.381695219	0.508525229	0.071804838	0.08374103	0.788677556	0.663062432	0.074771671	0.888054043
OTU558	0.917007757	2.86E-05	0.546464866	4.55E-10	0.035055942	1.58E-12	3.99E-07	0.023794168	0.594967953	0.000834898	0.312823139	0.261319293	0.224002725	1.38E-05	0.004218273	2.17E-07	6.02E-06	1.35E-07	5.48E-10	0.012646719	0.06098022	0.001079551	0.000525321	1.07E-11	0.020893178	0.107879032	1.72E-08	0.975173004	0.199992873	3.80E-08	0.002537575	1.17E-06	6.66E-06	0.000171484	0.218907079	0.022286074	3.32E-13	8.11E-08	4.17E-05	0.058431175	0.750487326	7.79E-17	3.90E-09	0.006274426	0.001298133	0.006854265	0.01014753	0.042663088	8.77E-06
OTU559	0.414402961	0.176186225	0.03782416	0.006209168	0.063908242	0.003169845	0.000514928	0.133776028	0.09409975	0.962307613	0.187629526	0.074704681	0.690478119	0.804852629	0.307686643	0.083020131	0.179033846	0.019589102	0.002073965	0.09975728	0.03154669	0.059208122	0.068334057	0.008059317	0.003862599	0.289673846	0.000186284	0.107020158	0.036084723	0.009025992	0.004221077	0.004623738	0.67068757	0.073249727	0.931013617	0.875988769	0.016330255	0.007661779	0.086515524	0.453250883	0.450568505	0.001654414	0.05096139	0.12545706	0.021538595	0.679206063	0.020523502	0.651879083	0.077691603
OTU560	2.77E-08	3.32E-06	0.000260106	1.38E-13	0.602903222	0.642686027	6.26E-06	1.17E-10	1.97E-11	0.141103184	0.735861393	0.12412025	0.371897205	0.931206515	1.35E-06	0.688584458	0.000243625	1.02E-05	0.151719717	1.51E-09	0.140265732	1.55E-06	0.295548247	0.986012116	2.75E-07	0.006982475	0.696454137	1.24E-11	0.282418265	0.679621203	0.000304167	0.000137254	0.14668513	0.001705336	9.95E-07	0.963339109	2.63E-10	6.94E-08	0.021654537	0.288896515	2.26E-05	0.000658695	3.29E-07	0.045933348	4.39E-06	0.568507456	0.025421735	0.018098545	0.193557769
OTU561	0.00030429	0.002534189	0.024476139	0.017639502	0.609877625	0.611339284	0.041937863	8.65E-10	0.003133606	0.004133818	0.982672903	0.877567084	0.106459153	0.295942264	0.051997779	0.072969574	0.715927933	0.215022583	0.049900906	0.085219431	0.595795544	0.06273725	0.003541519	0.17780239	0.001494647	0.187642824	0.107914644	0.953735837	0.622815422	0.007779508	0.20353545	0.079459546	0.556793971	0.065595126	0.094147832	0.002517249	0.031969445	0.000566058	0.00050053	0.364269407	0.00218456	0.107887715	0.332675896	0.006216654	0.23586562	0.028314857	0.346928443	0.008266337	0.06015592
OTU562	0.527521316	0.469855062	0.021298961	0.028909757	0.337309949	0.026297285	0.218601848	0.097160003	0.721875101	0.788303882	0.384751502	0.074510684	0.905654557	0.558549952	0.610800146	0.053241821	0.022811586	0.041400014	0.107699656	0.240574068	0.727884322	0.200035809	0.606294175	0.305148826	0.752053193	0.693553411	0.080923976	0.183576923	0.006364546	0.340613846	0.572552435	0.205805884	0.21768797	0.779909116	0.418592054	0.880677587	0.11309968	0.041239741	0.360183458	0.963532522	0.373203328	0.375298966	0.162939985	0.05882686	0.090701028	0.810148132	0.49790176	0.189769704	0.461227994
OTU563	0.02906035	0.319899561	0.828354493	0.927365324	0.010587252	0.001839063	0.686514345	0.004118433	0.083067532	0.282035574	0.001494976	0.076848351	0.10273658	0.934422022	0.323760424	1.38E-06	0.346689006	0.144254747	8.76E-05	0.027786319	0.533430004	0.03380825	0.144743926	0.00124326	0.057640744	0.183549671	0.000777767	0.481518747	0.063025368	0.006314874	0.396219216	0.269358807	0.36042829	4.21E-05	0.403786435	0.005950671	0.710947441	0.429527035	0.000251228	0.607454388	0.00026742	0.184789594	0.334015955	0.078186834	0.508485896	0.479211306	0.082645335	0.110615879	0.004549989
OTU564	0.089626264	0.167793761	0.010121845	0.001263134	0.160102782	0.316893744	0.808329758	3.58E-06	0.01591513	0.205018042	0.04214234	0.197982372	0.450227752	0.128051152	0.305801188	0.375189248	0.069582887	0.130686341	0.655383983	0.056155806	9.03E-05	0.291790766	0.000417336	0.618199885	0.633748696	0.128688069	0.480509655	0.069538646	0.098305808	0.04516205	0.457585745	0.422923116	0.296450279	0.268627834	0.000493282	0.910302704	0.000193738	0.001522941	0.778078046	0.341912244	0.356041058	0.18964575	0.012071601	6.78E-05	9.86E-06	0.049658664	0.007941234	6.14E-05	0.138069139
OTU565	0.002313524	0.046633697	0.115920465	0.223801023	0.073177257	5.10E-07	0.010411306	0.579157695	0.840195964	0.7129535	0.013454479	0.013518929	0.127457525	0.126296922	0.580155691	3.63E-06	0.006910695	0.007332098	2.59E-06	0.831161587	0.592389396	0.109503975	0.066888985	0.000256496	0.67175012	0.959406869	2.71E-07	0.643643562	0.538836857	0.125154558	0.01528686	0.001975792	0.479627321	7.93E-05	0.573820984	0.786467354	0.016438299	0.065601375	2.66E-06	0.70043857	0.290304134	0.003650544	0.730956051	0.002342037	0.112653366	0.250034994	0.05388731	0.004984479	0.004059603
OTU567	0.20495977	0.738944124	0.007962948	0.130696756	0.010499302	0.494284342	0.178954657	0.59985861	0.69684323	0.002872132	0.004706555	0.335635084	0.907962212	0.029488867	0.478947262	0.644688543	0.124481002	0.122695233	0.743285285	0.461129344	0.550109336	0.553575745	0.00459703	0.47552972	0.097731577	0.296431469	0.921245572	0.131239238	0.646112638	0.196607786	0.435187422	0.360119503	0.068621098	0.422172106	0.524533035	0.031727112	0.406970682	0.016278318	0.724847265	0.00014791	0.10216808	0.246997195	0.019755009	0.012968221	0.431829095	0.059931958	0.289396068	0.588531107	0.66279808
OTU568	0.925067928	0.005687235	0.673699815	0.504582694	0.845576022	0.831193138	0.159641614	0.699868862	0.804476951	0.867992732	0.225808225	0.120615739	0.186321292	0.114578544	0.04643399	0.167673914	0.228787684	0.702268758	0.614096767	0.078204451	0.817871719	0.218983434	0.885338612	0.663297446	0.089324374	0.073718889	0.781617136	0.805854656	0.029175116	0.030428366	0.666002459	0.798565968	0.423275418	0.989077295	0.545037318	0.866783321	0.816457535	0.407223274	0.242177016	0.24446332	0.578437417	0.435450045	0.305417335	0.789643104	0.953510371	0.158215907	0.836213142	0.129772276	0.997466891
OTU569	0.160272937	0.147540076	0.292181845	0.188409459	0.664032076	0.052107572	0.046738373	0.003052676	0.137721868	0.055438266	0.755126452	0.25675078	0.611538368	0.454913533	0.948743445	0.111239615	0.842347115	0.387086831	0.009767052	0.002872528	0.255047579	0.008333026	0.213009588	0.050333169	0.000340285	0.050502978	0.097706671	0.164893599	0.000133557	0.07313117	0.808768582	0.834381169	0.510580607	0.001061468	0.079371853	0.010054848	0.773459265	0.454693281	6.45E-05	0.260008363	0.068552368	0.355258434	0.416540978	0.699838882	0.952060786	0.567875794	0.701608492	0.459601769	0.171817569
OTU570	0.177166621	0.947680791	0.058546356	0.001359913	0.224577504	0.000405552	0.067466462	0.025113033	0.554498287	0.21925847	0.194846636	0.540899781	0.068733685	0.216898146	0.683480654	0.022923324	0.001196245	0.000452928	0.005512432	0.090881149	0.001294863	0.526515449	0.011380667	0.002174082	0.949548546	0.761130316	0.039081382	0.396242202	0.145992545	0.048802488	0.269297468	0.00213649	0.142722642	0.84858565	0.003719534	0.007791668	0.000762143	0.00036868	0.002700919	0.021938353	0.663062432	4.41E-05	0.009432458	0.016609068	0.000956341	0.805698068	0.008488618	0.211158505	0.002144082
OTU571	0.016470084	0.101319559	0.003216081	0.002249801	0.054298725	0.16501783	0.004122306	0.001098742	1.63E-06	0.620541674	0.011629543	0.929824163	0.036764771	0.407200307	0.005422631	0.205915104	0.242964842	0.003358464	0.026485605	2.98E-05	0.879847966	5.09E-05	0.504323877	0.166226497	0.057521828	0.010127955	0.062935252	1.73E-05	0.038547195	0.082355422	0.000375575	0.005602837	0.031628592	2.28E-05	6.16E-08	0.639035397	0.130135234	0.647275895	0.009507338	0.67352248	0.00230929	0.959793605	0.003759265	0.925806903	0.017126791	0.957698899	0.357736893	0.720118018	0.388737811
OTU572	0.001647219	0.088592392	0.001158725	0.007159434	0.022623748	0.08028319	2.51E-06	0.008704347	3.00E-05	0.355850591	0.001950243	0.785565084	0.001083626	0.147871664	0.000107641	0.104449153	0.556726301	0.071390753	0.249381872	0.018362189	0.888501416	0.001070152	0.936416258	0.070895126	0.013354412	0.000440288	0.004197023	0.004161452	0.89048306	0.545925953	1.28E-36	7.39E-12	0.119503642	0.450106089	0.009490011	0.933811036	0.00268633	0.270764031	0.186430056	0.107011239	5.19E-06	0.006489519	0.014008532	0.132982577	0.192205579	0.064619239	0.554634018	0.029004074	0.013635937
OTU573	0.151626394	0.542160887	0.778047021	0.010180637	0.394369298	0.006737518	0.207755592	7.87E-05	0.974334427	0.032290327	0.072940488	0.080403913	0.111829465	0.314345603	0.708612543	0.685547103	0.113425985	0.372658769	0.170158864	0.656407667	2.67E-08	0.190943294	0.001001859	0.053483569	0.893648699	0.003928342	0.014318614	0.101713127	0.758480679	0.172343176	0.359778528	0.957763348	0.11314625	0.927927789	0.621885639	0.6844022	6.50E-05	0.001539512	0.045561944	0.674172796	0.420976786	0.007414242	0.103916768	4.07E-05	0.000573389	0.375845884	0.471426242	0.011775289	0.638803902
OTU574	0.529403296	0.038928684	0.001369185	0.87496864	0.248746633	0.449789852	0.938475183	0.000317438	3.67E-07	0.074383803	0.500733516	0.375189641	0.003685142	0.000955322	0.005598502	0.026737418	0.297976591	0.100332413	0.028128958	0.000667012	0.566256966	0.006882863	0.331066703	0.077968481	0.558577192	0.762857156	0.732813328	1.57E-05	0.465381803	0.005911552	0.164906019	0.232686317	0.474602244	0.004125601	6.81E-12	0.846621221	0.528183599	0.666237882	0.983560117	0.049869837	0.146400984	0.651791557	0.983592379	0.165117265	0.003515057	8.44E-06	0.008678718	4.72E-07	0.211828933
OTU575	0.985108731	0.000206888	0.187138154	0.046930028	0.194902815	0.006121013	0.910655448	0.376546649	0.229055611	0.002620647	0.221806487	0.967884842	0.202681996	0.001668163	0.223336048	0.162908866	0.016307979	0.245256308	0.002465167	0.568892109	0.007262593	0.896688012	0.880518035	0.000176027	0.881379676	0.236566862	0.002674042	0.163235618	0.787587808	0.005634717	0.489635706	0.743346486	0.023370507	0.041655882	0.007163931	0.685443214	0.008946802	0.102616006	0.000848757	0.038168856	0.621027644	0.001295055	0.037232899	0.142022111	0.526965322	0.012648205	0.257793564	0.028915834	0.115437107
OTU576	0.05091246	0.782611374	0.277961774	0.329915732	0.618342568	0.03425157	0.746653728	0.000339724	0.163828085	0.09769837	0.981237313	0.506889214	0.063151067	0.261976452	0.377928612	0.509031821	0.132381971	0.568425047	0.837287466	0.741786357	0.376415195	0.294629301	0.004910121	0.924232642	0.92111712	0.380812105	0.400117557	0.224375436	0.266713328	0.185656125	0.35184448	0.072064629	0.159254034	0.736349468	0.48392113	0.905205937	0.1018932	0.039254261	0.148927331	0.671661549	0.060895129	0.232415407	0.555095623	0.004836124	0.029285525	0.052042787	0.049414823	0.036828143	0.627446254
OTU577	0.334311221	0.919286905	0.010946562	0.05098587	0.077484466	0.000324891	0.190998652	0.304439943	0.82570736	0.897680115	0.090006715	0.067036042	0.383199367	0.850677839	0.014886406	0.007520604	0.015297386	0.010938711	0.001597184	0.494181924	0.395496918	0.599971251	0.023897236	0.002501308	0.867387988	0.127049364	0.002195121	0.367779696	0.807702969	0.022273921	0.061549989	0.008060316	0.223754495	0.029016262	0.728857078	0.882911824	0.111396274	0.013273588	0.007354169	0.951513205	0.359650714	0.004459657	0.241636419	0.000689092	0.320642013	0.693075366	0.60790783	0.184979178	0.030175377
OTU578	0.000118928	0.905029624	0.89844822	0.923284951	0.146451765	0.000748652	0.176133693	7.17E-08	0.001350285	2.56E-10	0.775426531	0.781943157	0.285378682	1.31E-05	0.764924545	1.81E-05	0.051637955	0.082703466	1.78E-07	0.488438673	0.350050596	0.407039176	0.093773601	2.01E-06	0.003159002	0.871113042	0.043189039	0.405250548	0.256161903	1.46E-08	0.710118539	0.421105216	2.10E-05	5.69E-06	0.002560327	0.005333064	0.166682657	0.719875556	7.95E-05	0.000626562	0.000210381	0.185886337	0.248754593	0.198586456	0.017027247	0.000190318	0.777085254	0.002112339	0.001957215
OTU579	0.626470186	0.89732806	0.280873029	0.449352192	0.075451	0.15216359	0.02921188	0.069355604	0.993239733	0.248980537	0.126296922	0.56310794	0.941660881	0.766870386	0.974076409	0.134961998	0.078657174	0.091375983	0.253893855	0.015199394	0.978656604	0.004157024	0.193907389	0.856135069	0.004745033	0.019840617	0.044690438	0.46980523	0.066266926	0.026112897	0.523503678	0.144817463	0.278123976	0.05867822	0.089548779	0.006810275	0.620741759	0.753066941	0.003627478	0.955701142	0.206390874	0.918002796	0.917104046	0.846209444	0.128348762	0.167404059	0.275966522	0.627417537	0.615833443
OTU580	0.012421821	0.016149933	0.092797362	1.54E-09	0.005801738	4.93E-13	5.19E-08	0.61226248	0.306800288	5.19E-11	0.04814957	0.281308357	0.887111387	1.04E-08	0.041759258	2.30E-08	2.88E-10	5.53E-08	1.77E-12	0.047837549	0.002690042	0.297297191	0.780017601	1.43E-12	0.033617837	0.832502606	1.34E-09	0.897151956	0.140029182	6.04E-11	0.001186884	1.57E-06	1.73E-09	0.000102135	0.023407137	5.69E-07	8.23E-08	7.58E-05	1.71E-08	4.17E-06	0.002851168	2.03E-10	1.64E-11	0.230611982	0.003402292	2.97E-05	0.039850289	0.003083367	1.79E-05
OTU581	0.01225974	0.008569482	0.043236146	1.66E-05	0.010480391	0.174043463	0.022518061	0.050328324	0.56321733	0.002522377	0.033031766	0.000731288	0.674793777	0.010295402	0.003482845	0.60097105	0.000509599	0.007356011	0.349768337	1.78E-05	0.001727951	0.079083954	0.198309323	0.032804451	0.306589076	0.328767329	0.852675901	0.006822326	0.000323655	0.000214959	0.639209041	0.187042718	0.005537413	0.810085413	0.503547843	0.001949685	0.002526963	9.90E-05	0.686633669	0.03536843	0.52197474	0.047559741	1.13E-06	0.171254825	0.015029226	0.000129542	0.015853479	0.221344454	0.00027967
OTU582	0.00138697	0.001034306	0.011884523	1.18E-12	0.62058426	1.38E-06	1.39E-10	3.48E-05	0.001562836	0.483996728	0.173726589	0.115498323	0.11575887	0.266310145	9.84E-05	0.00096855	0.00027787	1.85E-06	0.001079134	0.000446381	0.123385912	8.73E-05	0.013489737	1.11E-05	0.002095594	0.002501987	3.62E-05	0.004743129	0.24872119	0.008476543	2.31E-06	7.57E-12	0.016457834	0.118756695	0.050091216	0.280301432	2.99E-14	1.74E-10	0.029777297	0.674852678	0.016430737	3.57E-11	1.58E-10	3.03E-05	0.000174584	0.921068886	0.253656379	0.200665937	0.000158749
OTU583	1.17E-05	0.284755957	0.453568479	0.675474151	0.608871264	0.134296371	0.60872954	0.204712246	0.000504644	0.403033116	0.635220194	0.152749123	0.143001357	0.418568713	0.000160474	0.034176051	0.250303283	0.025539017	0.003801419	0.245471383	0.315676808	0.517899968	0.200221944	0.051913416	0.063613887	0.050265378	0.215445375	0.012338039	0.115059102	0.52047438	0.84902936	0.520842685	0.335920661	0.016319114	0.010143857	0.312550387	0.851438895	0.986496079	0.088369902	0.053979653	0.007505638	0.889556077	0.16598923	0.158276124	0.625838957	0.072612671	0.291344246	0.323123559	0.75457298
OTU584	1.44E-10	0.00270918	0.450592851	0.499780074	2.34E-05	0.142845225	0.315304485	0.010710602	5.57E-15	0.000972628	1.72E-06	0.893904582	0.549190354	0.009581577	0.001015928	0.181541159	0.274284431	0.686842078	0.005174469	0.008007528	0.586968709	0.004451416	0.114024557	0.010097437	9.43E-06	0.054324524	0.326859033	1.68E-06	0.019685006	0.090630623	0.02058245	0.161150159	0.114090175	0.093288739	1.80E-05	0.933746718	0.872482938	0.506396351	0.017016748	8.59E-06	0.002276959	0.578077434	0.589704152	0.822338082	0.115247984	0.007140574	0.736898677	0.004204282	0.532671608
OTU585	0.000373059	5.47E-09	0.551326788	3.39E-14	0.000990673	0.011257994	0.008102367	1.54E-06	0.007918589	0.200035809	0.001151282	0.048000521	0.160613654	0.00083567	0.000653442	0.25781885	0.000105846	0.000242105	0.308864081	0.000651393	0.005155652	0.029092542	0.212874846	0.048089083	0.018800598	0.927799236	0.068965586	0.02400587	0.021411442	0.152268861	0.541758249	0.183536589	0.113444654	0.387911791	0.522870738	0.345327643	5.85E-12	1.26E-05	0.264198352	0.114719722	0.994433649	1.31E-05	2.87E-11	0.174082249	0.000550182	0.029199621	0.031389944	0.35784305	0.277079791
OTU586	2.61E-07	0.764986476	0.117658238	0.026609905	5.91E-05	0.002380551	0.001241514	0.010902137	1.51E-05	3.87E-11	0.001709788	0.157662716	0.970786923	6.74E-07	0.321573624	1.27E-05	2.12E-06	3.52E-05	5.27E-06	0.919447434	0.588307791	0.751899632	0.689225563	1.14E-07	0.002610812	0.9182275	0.054557175	0.090732333	0.02191438	8.64E-07	0.099647625	0.012975817	1.05E-08	0.000948797	0.00175008	0.068564861	0.173050128	0.119357907	0.020971489	1.28E-06	0.093048918	0.229213319	0.007129816	0.926578075	0.052759108	3.54E-06	0.78696528	9.92E-05	0.03068955
OTU587	0.53667099	0.075532042	0.206303049	0.851375468	0.640714777	0.095127469	0.28172675	0.329492337	0.502100918	0.975947099	0.885274735	0.115635947	0.297354134	0.195240134	0.455305238	0.608587536	0.773583156	0.704972157	0.454008434	0.267889031	0.010567632	0.056261969	0.129141552	0.857818043	0.000221693	0.016022608	0.145065437	0.188807175	0.000277338	0.293133059	0.035930993	0.006763118	0.771044532	0.980172745	0.092467398	0.003021407	0.122140645	0.547894245	0.002510418	0.802849529	0.886839923	0.231969687	0.844246158	0.058217761	0.142900972	0.002600648	0.70301933	0.000107103	0.640367169
OTU588	0.311713616	0.044870661	0.169828554	0.280836739	0.066815556	0.588642779	0.540229573	0.099050419	0.705813969	0.915403127	0.007814963	0.37970996	0.86077273	0.064126781	0.910430972	0.012327064	0.751469712	0.26541888	0.307686643	0.07566727	0.875638077	0.131657707	0.93599809	0.747665199	0.133617049	0.855690617	0.142388729	0.937445669	0.002462407	0.746255388	0.103082795	0.300095594	0.692179358	0.014111234	0.501713719	0.120890109	0.75743392	0.113043815	0.065019016	0.256187862	0.480333118	0.55642717	0.325717482	0.458912818	0.240916932	0.060516244	0.331977179	0.009124736	0.395068195
OTU589	0.424874654	0.446755486	0.517952442	0.507745833	0.04235587	0.060759186	0.8508998	0.000486907	0.547624411	0.057004384	0.000429366	0.474076277	0.962629949	0.535763155	0.570514496	0.005202095	0.262669418	0.225137749	0.005232648	0.9539936	0.541275278	0.706084627	0.014370042	0.083652968	0.01111524	0.819223599	0.31076187	0.046538293	0.265139564	0.006260049	0.798503478	0.941564331	0.034321807	0.005225174	0.155345649	0.005059845	0.899632778	0.202003679	0.000421562	0.669124446	0.115295242	0.390706656	0.880613766	0.553060531	0.622286211	0.674409335	0.487116871	0.396377798	0.000190796
OTU590	0.092380023	0.22684007	0.028361286	0.000450082	0.038334475	0.268170316	0.828512269	9.69E-06	0.027998619	0.413707174	0.046384174	0.754972697	0.567601262	0.914119669	0.209259818	0.707347956	0.011253969	0.008166819	0.972721858	0.184182708	0.082080522	0.068902848	0.322825121	0.594210676	0.187097248	0.213084471	0.37250638	0.220422438	0.569634286	0.066937975	0.698849803	0.793414902	0.966788608	0.451469765	0.11028707	0.120029429	0.000417879	0.048849729	0.757957244	0.35494146	0.083316087	0.008320689	0.039812597	0.155678481	5.97E-05	0.982237391	0.030891508	0.04836496	0.980817934
OTU591	0.120117235	0.357609531	0.988593308	0.273374715	0.004505826	0.104161007	0.501662104	0.800910248	0.036393851	0.147494384	0.005550299	0.642047996	0.650246058	0.030962298	0.318705127	0.322705396	0.662651236	0.121755562	0.64088861	0.418685424	0.013817925	0.090693203	0.72581866	0.769528706	0.460685565	0.632537949	0.023282013	0.058970286	0.344829524	0.658456951	0.004434973	0.00664523	0.877009103	0.687884475	0.057284188	0.000417268	0.078706054	0.627618568	0.128770429	0.017407552	0.344228235	0.091722851	0.694330491	0.532591773	0.039721068	0.001825367	0.298845695	0.014910413	0.004608546
OTU592	0.184290556	0.839152448	0.199192616	0.000245776	0.002769568	0.274391591	0.539211643	0.006959644	0.169612839	0.641062463	0.033933526	0.083638298	0.106779568	0.535042772	0.007585718	0.158071112	0.0042809	0.062702619	0.291400036	0.360823399	0.007899925	0.95914905	0.091517757	0.117293745	0.047786668	0.695885606	0.393513597	0.081683945	0.297052647	0.935033153	0.224266683	0.237778653	0.228488497	0.895504099	0.027534825	0.011321206	4.94E-05	0.00351268	0.208241402	0.083594302	0.835107535	0.219365494	0.00209591	0.002958513	0.101858881	0.743132289	0.132508241	0.014818001	0.494386772
OTU593	0.128126227	0.509976014	0.012452828	0.389886296	0.1200719	0.222853848	0.017607736	0.938397441	0.017880591	0.142588848	0.043759375	0.097557696	0.713535423	0.199393421	0.134566241	0.015273244	0.002570046	0.000628878	0.037961467	0.02708292	0.057739396	0.08120725	0.860601261	0.032563417	0.505956008	0.7466736	0.083103511	0.001477671	0.381152602	0.004098739	0.641127	0.040523492	0.032290741	0.028106934	0.897915965	0.472991241	0.411927676	0.266800502	0.202206032	0.341339702	0.988212571	0.557476346	0.206559404	0.422108621	0.088634919	0.481349374	0.650239418	0.533956864	0.001335727
OTU594	0.004376115	0.006147656	0.353970511	0.000755785	0.356824757	0.602451734	1.25E-09	1.57E-07	1.50E-06	0.032777398	0.036664309	0.702238741	0.000113928	0.266573181	0.144266311	0.456517896	0.014158731	0.000135477	0.74389737	4.20E-11	0.443153635	5.42E-33	0.659687743	0.469232373	3.37E-06	9.30E-05	0.291883849	0.089781395	0.010824127	0.152362481	0.000129176	5.73E-08	0.011418648	0.046715601	0.00133916	2.01E-05	0.000949375	0.012108739	0.003865707	0.005867724	0.000393497	0.001305858	0.011771103	0.080973987	0.078943821	0.344311132	0.526462535	0.141877883	0.310878308
OTU595	0.000120406	0.00513556	0.606888459	0.329855225	0.714311947	0.183482821	0.599661512	0.024151374	0.323302708	0.527150621	0.528210099	0.354097062	0.252136302	0.444481261	0.124742049	0.044907922	0.165689885	0.082776432	0.066907353	0.545683528	0.327561259	0.916269586	0.411693265	0.176486453	0.051083887	0.123092558	0.066986994	0.251260682	0.344954011	0.999628907	0.291065401	0.632883778	0.202696446	0.250085283	0.262617402	0.257434245	0.414263749	0.652083327	0.180357461	0.861217689	0.009305791	0.804696091	0.633027896	0.542429394	0.958794556	0.829615918	0.133882095	0.918484312	0.161284495
OTU596	0.324268823	0.098101331	0.746515632	0.128857665	0.051258059	0.008856219	0.370940774	0.081113181	0.157494298	0.001328781	0.010240899	0.473625337	0.28504868	0.00244143	0.802974527	0.160942022	0.217079852	0.114629993	0.090661641	0.785160538	0.000185544	0.507784439	0.385784274	0.673182385	0.638861497	0.061638476	0.024309302	0.443177379	0.018774277	0.030472686	0.406178677	0.078576675	0.077139982	0.199492069	0.234267987	0.708537032	0.086953213	0.231929534	0.053684926	0.096422283	0.462721123	0.100408447	0.474689573	0.013739364	0.00024391	0.003190682	0.860645493	4.41E-05	0.180961723
OTU597	0.003357296	2.50E-05	0.940872365	1.22E-07	0.01128277	0.006076536	0.010039007	0.000661121	0.34868053	0.236622929	0.047907258	0.001476133	0.566146975	0.035105917	0.056245829	0.758880642	0.014379933	0.029262359	0.186022067	0.000152531	0.003671733	0.120835869	0.29781578	0.013195429	0.277259238	0.720708379	0.075164296	0.432256609	0.092011119	0.119425594	0.108675292	0.008006978	0.040830994	0.380150192	0.362854139	0.023280635	2.00E-08	0.000342337	0.7954585	0.058532425	0.232773626	2.96E-05	7.34E-06	0.19248345	0.066717526	0.022500784	0.115077678	0.202862302	0.085245492
OTU598	0.80253666	0.009546714	0.267607946	0.408648703	0.322845011	0.915338949	0.050405886	0.854643161	0.218525587	0.564120192	0.243079882	0.790951775	0.026204953	0.456873939	0.048915931	0.211165568	0.787276527	0.922915629	0.249699912	0.1217457	0.109667517	0.017115178	0.052027846	0.074986367	0.002221994	0.000334435	0.645473211	0.588196147	0.598310766	0.178677699	0.053605959	0.041879813	0.078253105	0.679502582	0.314326054	0.001026132	0.439880434	0.660831439	0.354244741	0.01707845	0.001221508	0.494770983	0.660127533	0.269262196	0.008134537	0.26142298	0.687914266	0.118592646	0.817337403
OTU599	0.011658565	0.010967523	0.123580637	5.47E-06	0.003887005	0.395226113	4.50E-05	0.061991678	5.46E-05	0.065499006	0.038180391	0.008642524	0.854484478	0.014423299	0.00578168	0.840891668	0.013704334	0.075275648	0.341747194	7.31E-09	0.901169724	0.000893523	0.530040221	0.409592938	0.433756526	0.11340732	0.498981979	3.02E-07	0.004155918	0.048126413	0.001491816	0.004355883	0.020652924	0.127386024	0.009799062	0.194622039	0.004549424	0.068222003	0.185019744	0.044809053	0.325717482	0.033256991	2.99E-06	0.535416244	0.320503412	0.022307963	0.033874389	0.624519994	0.004148734
OTU600	0.396852604	0.452420833	0.061813544	0.967239991	0.123860209	0.817337403	0.787183149	0.327340455	0.592137418	0.896752014	0.003124209	0.675622093	0.695586447	0.976011608	0.578658997	0.002564617	0.583599326	0.506033348	0.384818107	0.869425326	0.112282489	0.554498287	0.771075476	0.714493141	0.956635543	0.992949323	0.863506739	0.043772484	0.447240208	0.264233171	0.625208	0.989432222	0.34538994	0.00930806	0.711173791	0.462610313	0.809928619	0.188766004	0.874809263	0.850804672	0.165415839	0.502255842	0.803256306	0.289081467	0.251277501	0.987367225	0.818940603	0.178651338	0.16741662
OTU601	0.143795163	0.036092058	0.004501071	0.497387804	0.000915939	0.004055273	0.011140472	0.790640134	1.04E-06	0.6844022	0.000489181	0.468361367	0.176342819	0.273570755	0.001748816	0.209030357	0.903828221	0.565325079	0.016130716	0.003497497	0.019228771	0.01850043	0.000711398	0.071448866	0.004157024	2.52E-05	0.014193212	1.59E-07	0.8992486	0.742398048	0.000310505	0.245554139	0.394549588	0.026980071	4.06E-05	0.547300696	0.235922343	0.09439825	0.003859493	0.012317697	0.013355971	0.336717012	0.913381781	0.069766417	0.734093011	0.598198266	0.241031296	0.330178008	0.08018388
OTU602	0.550136376	0.033573112	0.774388588	0.000918181	0.000799981	0.420180999	0.172908566	3.13E-05	0.99985479	0.859120406	0.013261192	0.274892045	0.801723348	0.191275617	0.109594808	0.143610058	0.027865852	0.02691712	0.553602868	0.000667535	0.009641103	0.0782253	0.012067322	0.334046849	0.167969977	0.061492816	0.313603288	0.845797709	0.067441806	0.132908706	0.835297044	0.565763523	0.228063811	0.181621549	0.29729759	0.151649721	0.009659845	0.018901587	0.137906273	0.210890759	0.633748696	0.073421251	0.040401781	0.065667684	0.216352541	0.062696812	0.282199769	0.231476912	0.825014349
OTU603	0.59294952	7.55E-09	0.747297342	1.63E-06	8.62E-09	0.311888633	1.91E-06	0.274641741	0.849409721	8.77E-08	0.000154409	0.000305435	0.202927748	5.99E-14	0.291865231	0.118404035	2.14E-05	0.000349901	0.092913236	0.000515835	0.148009038	0.021315332	0.611964443	0.000222033	0.810775394	0.019569536	0.706626054	0.53065097	0.002603548	2.57E-05	0.019873628	0.005764607	2.99E-11	0.970399956	0.13956345	0.064174113	0.000756489	0.015626819	0.382977943	2.99E-05	0.563381436	0.015100216	2.23E-08	0.433899495	0.106494975	1.77E-09	0.009181749	2.48E-07	0.02446572
OTU604	0.014574007	0.161590115	0.26381555	0.009775342	0.054159583	0.058086749	0.003728052	6.44E-09	1.44E-05	7.60E-05	0.010179409	0.304114603	0.000354948	0.008766562	0.088830722	0.486659288	0.086802258	0.005354232	0.682856646	0.000153281	0.546923147	2.13E-09	0.035581683	0.936287589	0.000199544	0.213174356	0.189535618	0.185317425	0.914568854	0.01688436	0.001034238	0.001794336	0.92381503	0.15973862	0.002324629	0.009246969	0.004756256	0.025670483	0.323521754	0.094446727	0.003457923	0.001347506	0.164694974	0.000135692	0.013504758	0.009469257	0.374839931	0.000101972	0.757741744
OTU605	0.067608376	0.259681336	0.349956758	0.374839931	0.37422842	0.015015408	9.40E-05	0.069810776	0.068708653	0.003463551	0.494873466	0.808267073	0.034557988	0.017993201	0.351634419	0.026444626	0.000141442	2.59E-06	0.0006556	0.012380269	0.577883641	0.005515282	0.051992997	0.001229365	0.673315612	0.189150525	0.313037554	0.106895355	0.611566769	0.000115789	0.007921539	7.11E-05	0.001043663	0.027774703	0.922337494	0.024182652	0.920442782	0.943688628	0.047053579	0.049510328	0.213324223	0.034020651	0.040212611	0.578188187	0.564832023	0.106735061	0.25475881	0.396943082	0.005568961
OTU606	0.442779517	0.257870213	0.26378907	0.239376336	0.025067154	0.108085312	0.00405903	0.454607272	0.518345738	0.240671606	0.023446473	0.395248287	0.644877344	0.571450105	0.199963881	0.050037967	0.243548261	0.327550822	0.064964975	0.313915304	0.136091849	0.062100848	0.130659986	0.099188673	0.02049624	0.240239308	0.014549551	0.519199149	0.122036567	0.293226028	0.014532763	0.015989663	0.86479472	0.270905277	0.612944617	0.661843563	0.476884735	0.134594083	0.712561002	0.020132644	0.33104609	0.282827855	0.501313426	0.014472465	0.992578239	0.788179165	0.035536258	0.9805921	0.919800542
OTU607	2.31E-08	1.23E-05	0.198992914	1.52E-11	0.234076208	0.109476737	0.000522809	2.49E-18	0.000112656	0.018446678	0.207711468	0.444481261	0.098189082	0.670245033	1.85E-06	0.263623898	0.041742846	0.006680656	0.61808575	0.001140457	0.000134526	6.49E-06	8.23E-05	0.395564636	9.61E-05	0.032926425	0.133511143	0.198337772	0.793976408	0.071778901	0.000414023	0.000114742	0.650508397	0.026135188	0.001561255	0.197811943	3.11E-12	1.65E-08	0.119328777	0.072123187	3.55E-10	1.11E-06	1.23E-05	5.85E-05	0.000267963	0.135245446	0.925485601	0.047149862	0.635451147
OTU608	0.654828537	0.326378067	0.955894462	0.157650706	3.50E-07	0.558005278	0.260749519	0.02296332	7.78E-06	0.000446458	0.000124863	0.006941252	0.005987038	6.51E-06	9.42E-05	0.045991567	0.465927274	0.873980585	0.082958433	0.461746095	0.543719143	0.506551965	0.448841891	0.012916668	0.756049181	0.061492816	0.884125083	0.332260765	0.005651446	0.002095314	0.05200793	0.231778848	0.01341062	0.249716658	2.96E-05	0.60889961	0.143470529	0.218632357	0.910559243	8.77E-06	0.020712192	0.525669156	0.039159884	0.198750614	0.220161696	9.65E-09	0.487218508	1.28E-06	0.220284371
OTU609	0.000304623	0.029659235	0.671661549	0.000200849	0.900657368	0.261215634	0.074691289	1.13E-08	0.01313932	6.68E-06	0.78684079	0.521184802	0.644485517	0.107448922	0.358884423	0.384673414	0.285012426	0.154634238	0.970174228	0.006778519	0.007132504	3.13E-06	0.004763127	0.734458769	2.33E-06	0.994110968	0.272253771	0.827030753	0.692388389	0.008935852	0.990755148	0.262357428	0.339256979	0.090193527	0.020976104	0.000231121	2.89E-05	8.75E-06	0.264720966	0.028253855	0.006516759	0.001029087	0.022898541	0.000710622	0.008036374	0.713617518	0.243408776	0.064762212	0.130135234
OTU610	0.155773675	0.061813544	0.662386949	0.000385478	0.000786613	0.024730349	0.026604244	0.430499428	0.564421299	7.06E-08	0.000256366	0.05867822	0.67113022	3.32E-06	0.933843195	0.018624893	0.000445809	0.000110053	0.030991298	0.027555233	0.235134486	0.213699222	0.889396267	0.002386913	0.186797477	0.563162634	0.092324454	0.646781406	0.004941036	0.002989194	0.415610615	0.031097827	1.40E-07	0.286425771	0.594715479	0.011694585	0.03622797	0.125134411	0.404449859	0.000448049	0.125800577	0.098222421	1.65E-05	0.930627831	0.64471786	0.000580709	0.108265484	0.019658811	0.008880192
OTU611	0.000141219	0.300854785	0.96469304	0.058568317	0.002271824	0.47250028	0.147140633	0.000334435	0.000333772	3.71E-07	0.002694177	0.552193329	0.40314726	3.87E-05	0.006411667	0.988028651	0.587861275	0.934936665	0.61648881	0.004043387	0.577994376	2.64E-07	0.444143107	0.569166936	0.000185259	0.001619903	0.650100333	0.05049812	0.708853463	0.002762671	0.305148826	0.002247578	0.04869869	0.345659975	0.000154436	7.04E-05	0.02820622	0.196621922	0.287530322	8.77E-06	0.000437516	0.061647282	0.617886034	0.037187741	0.00637427	0.000403837	0.743683122	3.26E-06	0.402599543
OTU612	0.00010923	1.20E-06	0.711324553	6.91E-05	0.000581354	0.21017796	0.005615135	8.63E-05	0.002017131	0.901810226	0.01697444	5.14E-10	0.87981606	0.000457338	0.009850233	0.220368357	0.067812417	0.053631486	0.920763888	3.53E-05	0.000716966	0.002949568	0.782083142	0.190611393	9.10E-08	0.027701381	0.560949553	0.209274604	0.876243834	0.327019456	0.949129887	0.089556525	0.20282653	0.073091685	0.843201573	0.716305958	2.11E-05	9.22E-05	0.116453024	0.207932156	0.024109724	4.59E-06	4.79E-07	0.442960713	0.065559207	0.001141142	0.003937815	0.007378146	0.24512402
OTU613	0.214179906	7.59E-05	0.004941682	2.53E-08	0.002582947	0.001589985	8.97E-05	0.000607301	0.868756729	0.000217058	0.03813811	0.129007441	0.154859252	2.85E-06	0.046715601	0.053830743	3.85E-11	4.80E-08	0.004222759	0.000633414	0.057858061	0.000125639	0.001458056	2.97E-05	0.207696762	0.866115094	0.040571457	0.294479449	0.023719683	0.000466052	0.117571831	0.002721615	2.56E-07	0.775256246	0.922594437	0.708401761	2.57E-06	2.54E-08	0.41633154	3.64E-06	0.865033404	1.72E-06	1.63E-06	0.004243562	0.035109652	0.000807054	0.805729385	0.095992048	0.068172249
OTU614	0.145505821	0.477940727	0.940470156	0.500862432	0.264825573	0.038881801	0.101721697	0.631644928	0.278448572	0.979882415	0.008502223	0.769745199	0.040591696	0.956635543	0.534616108	0.02984591	0.074711378	0.009033724	0.012163197	0.417775581	0.73086475	0.000448774	0.764616033	0.014328556	0.125225091	0.287751573	0.07009013	0.516038915	0.055171146	0.753374221	0.001264073	0.000503755	0.005970954	0.00843543	0.955475606	0.060386626	0.142210885	0.586885063	0.376875408	0.01756525	0.163186318	0.026811531	0.672133978	0.474451936	0.853691149	0.998144537	0.079674702	0.893360844	0.50556683
OTU615	0.238021532	0.16555282	7.90E-05	0.589564447	0.929149137	0.203738807	0.001095934	0.681549897	0.000504968	0.015680528	0.676154788	0.181821736	0.385729076	0.163124709	0.51763764	0.762055073	0.134445325	0.005043375	0.554769765	4.83E-07	0.018960714	0.000970413	0.019955258	0.832139793	0.051049564	0.05368257	0.223413497	6.97E-06	0.051423247	0.060027148	0.018023534	0.048482253	0.001729702	0.478771036	0.106193247	0.367714909	0.810744028	0.265663447	0.055218208	0.724634831	0.656232133	0.613101279	0.056208867	0.151696382	0.79254166	0.083148055	0.06289449	0.463277605	0.001574067
OTU616	0.003819322	0.112839163	0.134935635	7.49E-06	0.830120555	0.07539701	0.441515315	5.88E-07	0.001561255	0.132476665	0.655734888	0.799909803	0.537098472	0.293693557	0.009789568	0.568507138	0.000821881	0.012248177	0.697441988	0.004525488	0.005018432	0.02194315	0.009554839	0.887734512	0.077016604	0.076626184	0.241865661	0.021043112	0.537846972	0.296845492	0.639006458	0.263989504	0.535202816	0.023221498	0.00035291	0.395000528	3.61E-07	1.01E-05	0.811998899	0.703409741	0.296770186	0.001286051	0.004043927	0.012171816	0.00024092	0.099622333	0.587582281	0.000794068	0.784196667
OTU617	0.212306608	0.108815567	0.002480399	0.000982433	0.207050414	0.000677545	0.088884608	0.795162155	0.255779	2.22E-06	0.496027173	0.236002841	0.716940818	0.005611515	0.020134975	0.000181524	1.87E-06	9.29E-06	0.000131989	0.433899495	0.011916994	0.76826103	0.328405209	0.000224082	0.00600316	0.488159184	0.005719544	0.020883981	0.237924359	5.54E-05	0.026437714	0.003997758	0.000491148	0.024550136	0.069867843	1.31E-09	0.01114579	0.001499487	4.03E-05	0.006427987	0.005415616	0.009942452	5.03E-05	0.065806506	0.013027577	0.141911156	0.036301616	0.392164759	6.41E-05
OTU618	0.846811286	0.003155142	0.112458536	1.67E-06	0.480131405	2.57E-09	6.44E-05	0.385040175	0.254198902	8.00E-05	0.985399103	0.210578697	0.25899378	1.19E-05	0.283676822	6.25E-08	9.25E-05	6.50E-05	2.50E-10	0.175521848	0.115787622	0.493311821	0.01816975	8.93E-12	0.616631321	0.736044409	2.72E-08	0.921149233	0.007230782	1.06E-07	0.111654187	0.000190468	6.85E-06	0.000529278	0.066784979	0.017942745	5.44E-06	2.64E-05	2.35E-06	0.007091386	0.257981916	1.37E-06	1.62E-05	0.002104867	0.3318152	0.000478294	0.17388838	0.077968481	1.89E-06
OTU619	0.096759554	0.001409229	0.5436516	1.06E-05	0.000743378	2.33E-07	3.13E-09	0.053307839	0.291083588	4.58E-14	0.075565588	0.016343172	0.86000993	1.17E-13	0.11867933	5.76E-08	2.03E-08	1.29E-10	2.59E-08	0.006344286	0.578769489	0.07467431	0.614366801	8.01E-12	0.091084839	0.270560114	0.001086312	0.192859535	0.001030245	1.97E-21	0.017127666	9.53E-06	3.47E-13	0.000105863	0.000737909	2.58E-06	0.000431175	0.003272921	2.38E-05	1.57E-07	0.018453808	2.48E-05	9.36E-09	0.680095518	0.365150306	8.59E-09	0.00077081	1.13E-05	6.90E-07
OTU620	0.635913159	0.75761861	0.010346358	0.003224873	0.367585356	0.000393883	0.000608261	0.095714055	0.992239436	0.422993563	0.418172037	0.107395253	0.57619615	0.898576344	0.40726921	0.002080153	0.066437216	0.012400701	4.55E-05	0.571836013	0.223909616	0.097135212	0.006972807	0.000117699	0.299735421	0.538756562	0.000888883	0.348409407	0.425982047	0.041272575	0.051630727	4.34E-05	0.07249495	0.002013393	0.685532471	0.744050416	0.005342446	0.000602333	0.000289135	0.761839412	0.927702823	0.000703341	0.029740064	8.95E-05	0.004136052	0.735678393	0.297184522	0.033473191	0.039677356
OTU621	0.090681199	0.95359087	0.004296226	0.059694312	0.416622059	0.216473323	0.002399327	0.749443779	0.000426306	0.118950279	0.522778125	0.030703799	0.797285023	0.145223074	0.200996087	0.722041359	0.352401127	0.121105716	0.209429525	0.0004295	0.29859006	0.028039904	0.262937885	0.066641198	0.349642361	0.168436	0.533203658	9.74E-07	0.062571854	0.009549555	0.000550088	0.019112326	0.006532029	0.910623306	0.052387216	0.072028626	0.09211406	0.716396417	0.683629013	0.519343644	0.345825819	0.006556517	0.010262521	0.35883085	0.098234647	0.179357109	0.023891956	0.801441707	3.31E-07
OTU622	0.006410852	0.312784165	0.244397318	0.043643258	3.62E-06	0.346908015	0.143571218	0.868724894	0.014148892	4.38E-05	1.23E-07	0.40726921	0.034342901	0.004042848	0.000699507	0.518792048	0.002895607	0.013669302	0.574731842	0.699868862	0.000151789	0.004443188	0.59336977	0.497233671	3.43E-05	5.51E-23	0.656700266	0.791731023	0.217794449	0.257622417	0.097474455	0.067892934	0.191192497	0.811591013	0.668977055	5.02E-05	0.052207373	0.476759512	0.078434032	5.75E-08	0.000676167	0.746439229	0.002100384	0.723906644	0.269509167	0.017549424	0.26526174	0.07415719	0.398982085
OTU623	0.804476951	0.000390871	0.217779235	1.06E-17	5.52E-07	4.86E-10	1.16E-08	0.161798183	0.629429081	1.14E-06	5.78E-05	0.00387193	0.228126693	5.27E-11	0.247196698	0.000880671	9.42E-16	1.92E-14	1.92E-07	6.31E-07	0.000419648	0.000244244	0.457070237	7.28E-11	0.990593814	0.560676622	1.20E-06	0.014621174	0.000161849	5.42E-09	0.006113978	3.40E-06	3.50E-10	0.399822149	0.603270167	0.00074056	3.03E-15	1.39E-06	0.000308703	1.64E-07	0.283822985	4.56E-12	2.57E-17	0.223398005	9.19E-05	5.52E-06	0.000866277	0.0204873	5.62E-07
OTU624	0.762733771	0.980334041	0.206390874	0.754634471	0.081389318	0.680689148	0.001674955	0.752851868	0.06064044	0.501687911	0.003034296	0.797503818	0.420789463	0.343710415	0.779629722	0.080709674	0.638803902	0.001982581	0.203159241	0.001182732	0.230604446	1.44E-06	0.118795698	0.224095862	0.000606056	0.037561673	0.190957133	0.000954886	0.290211387	0.679324665	0.000114111	0.004846905	0.037383757	0.554226874	0.490604372	0.105521224	0.737264891	0.967820356	0.630694876	0.034300723	0.090287049	0.526171559	0.945266014	0.740777422	0.107154002	0.943141422	0.441443115	0.806167854	0.000167923
OTU625	0.002404743	1.15E-05	0.788864411	0.007274441	0.005386939	0.675444564	0.585157601	0.000198554	0.113453989	0.453275309	0.002959735	0.106815184	0.889524115	0.00965047	0.310160727	0.148128984	0.438033331	0.777767815	0.130759262	0.696274583	0.364420106	0.827345918	0.014234356	0.538569231	0.283421159	0.22284083	0.494719745	0.924232642	0.669330815	0.724543794	0.383287958	0.057863497	0.364334213	0.055207747	0.431258949	0.850582717	0.036921505	0.010466541	0.104187202	0.012472447	0.021305976	0.175092944	0.011311772	0.128010144	0.250857259	0.220345726	0.977979204	0.217232053	0.064245164
OTU626	1.97E-05	0.216140626	0.107171858	0.001428775	0.615263806	0.92314047	0.026703456	2.27E-06	2.75E-07	0.024911697	0.278917883	0.211769278	0.536831276	0.187533907	0.016343262	0.004473489	0.483743919	0.26393731	0.007342207	4.46E-08	0.0149723	0.001395498	0.546680504	0.086485386	0.000171573	0.884604076	0.389162396	1.60E-05	0.432494811	0.079985556	0.013207076	0.11506854	0.48607575	2.08E-05	3.05E-06	0.729100334	3.41E-05	0.244380819	0.022220517	0.278340345	0.001774002	0.001409346	0.016343262	0.383930614	0.002143474	0.039340942	0.045432768	0.02453957	0.360546005
OTU627	0.70461149	0.005384846	0.023899818	4.47E-06	0.275661799	0.000564627	9.23E-05	0.003140071	0.074631048	0.461696738	0.743499496	0.287382884	0.029420953	0.171779157	0.029442547	0.092650033	3.91E-05	3.59E-06	0.002034756	6.66E-05	0.056560107	4.47E-05	0.024394687	2.38E-05	0.014101425	0.116481608	0.012014661	0.048967998	0.219013982	0.110058976	0.003171579	6.25E-07	0.004723897	0.147494384	0.185547692	0.696573849	7.77E-05	0.000155817	0.530890055	0.371375543	0.700918453	0.000485813	1.98E-05	0.00330318	0.052784301	0.580793717	0.017496105	0.672222573	0.001694744
OTU628	0.465183536	0.008631904	0.000100898	0.922690793	0.001752611	0.189246745	0.015551896	0.053249633	0.000420536	0.484098375	5.28E-05	0.704431181	0.068010753	0.134200682	0.280147829	0.005283481	0.519764452	0.308381168	0.024260998	0.03540089	0.046674634	0.08066717	0.417262845	0.088469584	0.763690158	0.394707382	0.034703194	2.55E-05	0.647217712	0.038481339	0.001314988	0.000302652	0.074959503	0.0014313	0.00036971	0.058837882	0.932717693	0.910398905	0.004504043	0.542912873	0.061464246	0.117908135	0.706535806	0.126104283	0.318291069	0.184290556	0.366334462	0.000567504	1.27E-07
OTU629	0.68892746	0.047935351	0.514861155	0.008213424	0.087865205	0.693433888	0.043035911	0.010577788	0.667386033	0.487548905	0.036534427	0.372288747	0.035930993	0.139958154	0.293787042	0.506434902	0.024240085	0.075972247	0.968304006	0.008252101	0.932910627	0.005354232	0.036850532	0.273143154	0.002309616	0.499084921	0.828638383	0.230208637	1.76E-05	0.882656436	0.451640387	0.081950563	0.149076959	0.255693877	0.513031837	0.004278061	0.008263327	0.000201538	0.140276727	0.964306193	0.94230457	0.135577224	0.019355413	0.052047768	0.967626899	0.40619053	0.885146984	0.445472405	0.481872686
OTU630	0.018461136	0.000450009	0.062453324	5.86E-07	3.29E-05	0.06053881	0.020083803	1.00E-05	0.048397778	0.015984281	1.24E-05	0.004767504	0.067386357	0.001105042	0.003909456	0.290842056	0.003884403	0.006292839	0.998305881	0.003122071	0.040168445	0.127090135	0.034927321	0.126002985	0.733635897	0.825045847	0.536430606	0.053402104	0.082239585	0.097259217	0.150185427	0.079936037	0.006145301	0.03346975	0.084197198	0.008184015	1.10E-06	0.004604301	0.847476583	0.000107084	0.056592128	6.69E-06	1.19E-10	0.013542576	0.520421776	0.044707994	0.001790717	0.553033421	0.237649189
OTU631	7.67E-06	0.736990225	0.157314712	0.96833625	0.461598033	0.000402917	0.758696242	2.01E-05	0.127682444	2.91E-05	0.095852972	0.545118074	0.580211159	0.010758206	0.738302816	2.38E-07	0.004712123	0.011219145	9.06E-07	0.044901491	0.748738442	0.377335964	0.728522644	0.000100626	0.005377178	0.5455758	4.21E-05	0.779381395	0.734733126	1.33E-05	0.519291442	0.371375543	0.00601316	1.10E-07	0.13344763	0.000107084	0.255455636	0.478947262	6.37E-06	0.02231283	0.000158033	0.124420821	0.658339781	0.39518099	0.323282799	0.617144479	0.072097156	0.283165651	0.002812834
OTU632	1.42E-05	0.719361105	0.638861773	0.14668513	0.350291887	3.52E-05	0.00052398	2.48E-05	0.002928117	6.91E-08	0.727489264	0.891346247	0.552870774	1.65E-05	0.080028021	3.97E-09	2.84E-05	7.62E-06	7.29E-09	0.573241701	0.120195326	0.056049807	0.157110977	4.05E-09	0.085018858	0.863220545	1.21E-05	0.167253387	0.044218596	2.32E-08	0.023637725	0.000446603	1.72E-07	3.75E-06	0.00630086	0.089100417	0.787183149	0.297278743	0.000186701	0.001808097	0.001241699	0.124742049	0.032491124	0.846874643	0.154965924	0.003256259	0.862838982	0.023148556	0.000451612
OTU633	0.210727257	0.017295943	0.135138553	0.860010043	1.60E-08	0.633748696	0.768817495	0.006278425	0.002123488	6.79E-07	2.80E-05	0.022663182	0.139497749	2.37E-08	0.673847608	0.466894743	0.324598461	0.850265659	0.380657688	0.497773245	0.904501024	0.007191869	0.545656595	0.128667486	0.00957925	0.188477987	0.340449194	0.860359592	0.811653762	1.79E-06	0.241931186	0.274427317	0.018514925	0.198636664	2.20E-05	0.013337279	0.736105417	0.836971457	0.270799436	3.05E-06	0.010370048	0.956506657	0.037576847	0.001186452	0.021486713	4.11E-06	0.055176374	2.78E-09	0.486659647
OTU634	0.718786034	0.017258878	0.012301735	6.99E-05	0.839658361	0.000134811	1.04E-07	0.130478166	0.009390067	0.031013869	0.127754073	0.742459226	0.639122217	0.069551284	0.089812447	8.43E-05	2.70E-06	8.53E-12	5.85E-06	5.30E-05	0.821488401	1.82E-06	0.855182728	4.48E-07	0.003162486	0.933007095	1.98E-05	0.115181848	0.206449438	0.00601701	4.07E-05	1.31E-08	8.26E-05	0.007573421	0.368536065	0.939376092	3.27E-05	0.029362408	0.031599086	0.274820513	0.269191661	0.000122735	0.000251825	0.013023003	0.000578504	0.224359897	0.340099477	0.794070002	1.61E-05
OTU635	0.019274736	1.05E-05	0.39729341	3.57E-08	0.009113536	0.313993439	0.005894096	8.88E-07	0.074510443	0.522923126	0.006830036	0.856611201	0.370777964	0.064399108	0.023959143	0.534015725	0.00150685	0.0007648	0.871017489	0.00107954	0.141290699	0.001293698	0.322218446	0.204937547	0.02815258	0.743943079	0.315274705	0.577454321	0.20733631	0.970174203	0.195908626	0.023206275	0.047603482	0.052602936	0.040367347	0.562793176	9.14E-09	0.000785024	0.217885366	0.565023422	0.001821413	0.001120841	0.000181602	0.053003704	0.025872789	0.445254355	0.302024113	0.986915507	0.111709218
OTU636	0.873088315	0.000189683	0.299015933	6.59E-06	0.000589047	0.001200901	1.02E-05	0.01116309	0.52672713	0.000490203	0.000115357	0.147140633	0.012903051	3.05E-06	0.118438122	0.400571896	9.42E-08	1.96E-06	0.010817649	0.000176545	0.059993537	0.006750307	0.172163567	0.000582645	0.362683218	0.012915154	0.194916861	0.780685359	0.002841754	0.004459657	0.042959431	0.000916359	1.81E-05	0.45307992	0.771539684	0.04523736	2.08E-06	0.001065319	0.860486707	0.012161761	0.908058381	0.000283772	4.12E-06	0.065024999	0.117063991	0.00058505	0.857055862	0.018779618	0.018122931
OTU637	0.2297817	0.41716966	0.485416145	0.269791607	0.467590646	0.596961389	0.004521311	0.35612573	0.080916833	0.774109758	0.010102315	0.096008421	0.033652538	0.429835477	0.951094483	0.004283992	0.577800596	0.132539823	0.764307371	0.835739271	0.012698818	0.000578046	0.009331913	0.576721515	0.897680115	0.295567021	0.862775391	0.071967118	0.00850327	0.629055302	0.003770398	0.00721447	0.023431355	0.335349663	0.918869547	0.063743266	0.125921991	0.494770983	0.619827309	0.225808225	0.03126957	0.596511901	0.682529871	0.236873439	0.624577315	0.239889361	0.01546488	0.728461844	0.8849873
OTU638	0.003795299	0.109986064	0.456383397	0.023946328	0.137797777	0.000886299	0.02279423	0.760390602	0.396490816	0.164422155	0.090209109	0.393761186	0.710661282	0.11464441	0.897232049	2.27E-05	0.00077046	0.000156143	1.74E-05	0.287161822	0.67588842	0.531341807	0.046971181	3.18E-06	0.122229644	0.638138548	2.06E-05	0.205003473	0.685502718	0.005398114	0.243293628	0.147368786	0.029896032	3.23E-05	0.054660839	0.423815945	0.067189505	0.012538657	0.008640399	0.520868998	0.296469091	0.002367871	0.215249181	0.003454643	0.750395247	0.114305984	0.044589602	0.669006532	0.557352006
OTU639	0.78603174	0.880230852	0.090873312	0.024637451	0.050444704	0.068915392	0.020134975	0.558195884	0.060499324	0.006361307	0.631241802	0.007534756	0.245554139	0.079801752	0.865256085	0.011709783	0.000171722	0.000536078	0.014614428	0.003744133	0.189191758	0.126296922	0.344041763	0.020714475	0.133468798	0.46572888	0.353843988	0.003642677	0.895024199	0.00460612	0.413081551	0.097640279	0.001252281	0.238215959	0.232049236	0.0075047	0.049214761	0.151172068	0.050473834	0.003612824	0.208462493	0.169676263	0.000152107	0.73833335	0.003282103	0.113025198	0.081253073	0.912130748	0.010255785
OTU640	0.123500848	0.190998652	0.307648088	0.688838038	0.028355309	2.95E-05	0.118023611	0.356443363	0.871718356	0.391962673	0.101627467	0.135191991	0.072540712	0.932749849	0.103925483	0.00014909	0.124060203	0.084219321	0.000124333	0.028337383	0.945008467	0.39292876	0.000393433	0.00016769	0.035803306	0.692687044	1.61E-06	0.16918202	0.76665413	0.066358108	0.021138162	0.00137933	0.235616629	7.98E-05	0.769405003	0.209378126	0.035978517	0.099319231	5.52E-07	0.449279272	0.625666851	0.007594241	0.482984841	7.72E-05	0.173501122	0.214661362	0.690478119	0.044001564	0.252558022
OTU641	0.186906444	0.048524536	0.530172963	0.579102274	0.327882599	0.311130689	0.211084106	0.541194804	0.573076241	0.291455833	0.960824946	0.890323225	0.910912	0.178006401	0.756203002	0.398924974	0.575035612	0.953478156	0.286664849	0.423017047	0.130176764	0.33175447	0.000317596	0.41964317	0.042100577	0.223863072	0.080923976	0.311460927	0.842600269	0.893904582	0.590598616	0.909789653	0.040599794	0.144952682	0.512483696	0.09510309	0.656671004	0.832076675	0.069601855	0.762301972	0.011286199	0.500501509	0.79226103	0.079801752	0.931174365	0.006262443	0.753620072	0.039669413	0.887958182
OTU642	0.439868049	0.024364368	0.195647925	0.085059479	0.646912015	0.119736798	0.013798589	0.028565029	0.157794525	0.585018083	0.748140233	0.063857902	0.689672566	0.266888188	0.030153188	0.523727255	0.040983811	0.082718004	0.162945793	0.077539413	0.454436024	0.1093494	0.260102688	0.095399764	0.006199626	0.503082171	0.015866067	0.21429982	0.425427761	0.704956897	0.28743777	0.390090358	0.569840211	0.631731046	0.473650363	0.579614699	0.01006633	0.050178139	0.962758854	0.786436065	0.049328811	0.012316172	0.024259572	0.10524338	0.389150828	0.260895804	0.616973116	0.741633255	0.651645425
OTU643	0.235407615	0.153183509	0.672399776	0.785129607	0.448817599	0.251361607	0.610005575	0.102185279	0.437219134	0.35530071	0.821519867	0.332970406	0.892081655	0.497567657	0.493183934	0.075251826	0.277943755	0.696753432	0.223738987	0.727124659	0.872259923	0.195465249	0.208875649	0.727215805	0.00040661	0.160139233	0.944847503	0.853500771	0.359459045	0.320127404	0.181875146	0.214811976	0.976463175	0.057020496	0.741388845	0.00187431	0.839816472	0.507356367	0.054505404	0.218083649	0.006621705	0.733331206	0.886584352	0.643991903	0.935708599	0.341417247	0.706746392	0.055706452	0.186239749
OTU644	0.024632152	0.792042781	0.018001286	0.045704838	0.938410836	0.900625347	0.065721977	0.335553519	1.56E-06	0.426312231	0.921085007	0.229039845	0.687169625	0.60872954	0.016815644	0.644252936	0.099883923	0.044005896	0.811245919	5.95E-06	0.858072133	0.003509828	0.168802561	0.882752205	0.384573923	0.175560878	0.728188262	3.11E-12	0.023791597	0.346866368	0.000557583	0.180105422	0.449303578	0.056886345	3.39E-07	0.010259493	0.128770429	0.668534956	0.300247331	0.652433521	0.925839033	0.170426001	0.005281805	0.517532728	0.000226457	0.70055853	0.000114009	0.017399699	4.95E-09
OTU645	0.991174618	0.433970989	0.253470597	0.903219554	0.868088225	0.030024444	0.138025694	0.012282894	0.713526957	0.042545031	0.547894245	0.563654995	0.165278943	0.975011737	0.175196849	0.04018032	0.502178377	0.575201336	0.021864111	0.000232418	0.317641112	0.002748162	0.758973423	0.273963121	3.47E-09	0.01058541	0.013635937	0.383044362	0.00033311	0.039112767	0.146525957	0.931238665	0.832802595	0.003093975	0.35081593	3.97E-10	0.481923208	0.329835058	4.07E-08	0.061630104	0.149134539	0.473425519	0.134402754	0.58259859	0.221298288	0.235697053	0.204377703	0.68749723	0.055129342
OTU646	0.403307094	1.00E-04	0.228016658	1.10E-06	0.859628749	1.52E-09	3.56E-10	0.211069229	0.547948219	0.001899226	0.622572402	0.428343744	0.569634286	0.000157868	0.744448383	2.50E-05	1.07E-06	4.49E-07	1.05E-09	0.004493354	0.364763803	6.08E-05	0.016920725	3.24E-09	0.041026854	0.676658035	1.48E-07	0.633806375	6.93E-05	7.03E-06	0.005305161	2.58E-06	3.93E-06	0.003377688	0.947036803	0.017080382	6.16E-06	1.84E-05	0.003352078	0.100366325	0.382800861	2.06E-09	7.91E-07	0.000762025	0.026942858	0.000722011	0.553792747	0.148892818	0.000347488
OTU647	0.337084964	0.329653589	0.907545495	5.41E-08	6.12E-06	0.004232306	0.010850076	0.000799734	0.856039826	0.016760467	3.23E-07	0.018477672	0.987786671	0.002133762	0.023801885	0.849694892	0.00169499	0.000582276	0.210326317	0.009676271	5.90E-05	0.504272122	0.034434439	0.025802528	0.420883119	0.7970978	0.109867662	0.573241701	0.451689142	0.157374671	0.325297558	0.005435982	0.003148675	0.061779115	0.152409307	0.001525171	1.74E-09	1.87E-05	0.314736754	0.001554884	0.760359785	0.000121156	1.84E-08	0.033628348	0.004976673	0.020662033	0.065794425	0.449546678	0.12178515
OTU648	0.665914184	0.531421548	0.930595683	0.13344763	0.86831105	0.06737404	0.023166144	0.005221101	0.107619013	0.014091621	0.424474517	0.180052394	0.777364568	0.263520008	0.26218421	0.001058018	0.22434436	0.137331986	0.119144413	0.088823025	0.282600432	0.12554792	0.001581892	0.185276812	0.097582215	0.410930878	0.250387164	0.004500477	0.272360393	0.006564882	0.005978608	0.217611937	0.002262864	0.277871689	0.249783653	0.004499289	0.162018709	0.781741397	0.089866808	0.843897933	0.845101021	0.327521106	0.035610682	0.053974519	0.416191949	0.507148716	0.000230259	0.843359826	0.000809175
OTU649	0.007372607	2.92E-05	1.04E-05	2.87E-07	0.090896825	0.000470277	7.37E-16	9.32E-05	4.63E-07	0.918869547	0.010984579	0.211873682	0.000162894	0.78189673	1.76E-05	0.001540398	0.005676989	2.51E-06	0.004190333	4.39E-05	0.355639035	4.43E-11	0.657344166	0.00059307	0.000285247	0.000341805	6.11E-06	0.006646913	0.143783959	0.06654078	2.94E-31	1.35E-23	0.000429157	0.423181454	0.001418717	0.712712093	3.03E-07	0.001409969	0.151311751	0.055774984	7.23E-06	1.99E-07	1.73E-05	0.002962995	0.012966702	0.496771425	0.916141215	0.046843246	0.003287025
OTU650	0.614210582	0.001355098	0.483971768	0.106078058	0.050995665	0.027528996	0.200996459	0.180902219	0.092985048	0.945587956	0.533976429	0.040875938	0.079660596	0.001322217	0.407521911	0.170572069	0.125841038	0.275572218	0.013312392	0.213474166	0.015055164	0.827282883	0.165565277	0.000555989	0.006026259	0.589089567	0.247346398	0.027972023	0.909789653	0.042146518	0.230493571	0.75958949	0.225683378	0.246781193	0.00084537	0.714583744	0.0251292	0.000464851	0.899920927	0.453935092	0.817054563	0.002015693	0.152350776	0.545118074	0.18138154	8.29E-05	0.524929215	0.000420467	0.775938171
OTU651	0.803976116	0.074350443	0.014147253	0.10872524	0.544687445	0.892913096	0.000133158	0.23810253	0.033270683	0.159677986	0.794818864	0.030058976	0.863443139	0.084330006	0.282946766	0.818154479	0.042904266	0.012298835	0.884540208	8.83E-06	0.463030398	0.000409934	0.635797643	0.252035161	0.031543418	0.093304745	0.770054506	0.00183485	0.15598802	0.05147752	0.196904788	0.002928521	6.16E-05	0.280727888	0.398301725	0.387934102	0.27062244	0.350522406	0.139432071	0.493260664	0.445012939	0.024618907	0.053305497	0.942980484	0.838551763	0.025220982	0.22048382	0.155321895	0.032713222
OTU652	0.901329844	0.248663132	0.198622424	0.182062173	5.77E-05	0.964596328	0.687318529	0.043643258	0.298997014	3.96E-11	0.000362378	0.000262657	0.297769009	1.01E-06	0.072645399	0.562027929	0.349078003	0.431211457	0.511727236	0.024812882	0.200064437	0.48392113	0.000770938	0.125255329	0.021207945	0.974173165	0.788802125	0.000470429	0.067318636	1.96E-06	0.224577504	0.796379593	6.65E-05	0.938539531	0.680629801	7.42E-06	0.761623579	0.189508093	0.043720755	0.000123346	0.22933954	0.7125914	0.000129519	0.017571188	0.206918385	7.39E-06	7.28E-09	0.00044236	3.11E-06
OTU653	0.55228782	1.36E-08	0.296863922	1.34E-05	0.000101523	0.223382133	1.95E-05	0.426264672	0.680570208	4.97E-07	0.00703581	0.007257537	0.476909855	4.49E-07	0.077705182	0.457670954	5.89E-05	4.75E-05	0.22803985	0.000190334	0.142193891	0.026440403	0.221829225	0.034612672	0.32232772	0.070517021	0.66185824	0.062853532	0.000646442	8.44E-05	0.013332532	0.062554465	6.36E-07	0.445955968	0.666119909	0.000610227	0.002775881	0.103550968	0.7473891	0.008978566	0.399027079	0.003149942	1.07E-05	0.17581437	0.689627837	5.16E-06	0.146855484	4.78E-05	0.098572743
OTU654	0.004691735	0.956442214	0.748247757	0.052880126	0.211322247	0.685978823	0.81689744	0.000285629	0.001690573	0.477437889	0.268099976	0.166126564	0.655179323	0.380569466	0.460882771	0.011365031	0.66045012	0.503082522	0.058771772	0.051685181	0.027960209	0.439064285	0.338518319	0.140364706	0.978624347	0.275070928	0.381849892	0.000553167	0.903251588	0.062964381	0.070395915	0.591074051	0.747174735	0.014761773	0.000886842	0.592025444	0.017634632	0.912740198	0.398007117	0.522554414	0.044044899	0.680155096	0.030447413	0.388201894	0.016880536	0.28402404	0.390706656	0.105362551	0.225745795
OTU655	0.005285234	0.014766877	0.316029799	0.01633397	0.045343859	0.000779704	0.001856085	0.578880616	0.175599914	7.49E-06	0.346179647	0.479148707	0.411415938	1.39E-07	0.022493544	0.006426309	4.61E-05	2.73E-05	0.00038592	0.27227154	0.950418113	0.263189964	0.845924392	4.32E-06	0.808674543	0.90072141	0.003552818	0.388983589	0.223072866	1.34E-06	0.946843614	0.176787058	6.28E-08	0.004638976	0.002456206	0.14802049	0.036642016	0.006915925	0.012306086	0.000878321	0.013296859	0.000808052	0.001643633	0.808517818	0.882305297	1.23E-06	0.934968827	5.63E-05	0.011619883
OTU656	0.000501821	0.211203152	0.657431991	0.626527584	0.158360456	1.59E-07	0.014130871	0.066583462	0.017894422	0.000357057	0.01845907	0.791169944	0.563955984	0.002772255	0.341829713	4.79E-07	0.005559623	0.015884279	3.28E-11	0.196720891	0.866337826	0.447240208	0.392546648	8.08E-10	0.291474434	0.020598345	1.26E-07	0.056773859	0.105609456	8.83E-07	0.090255866	0.006649438	3.14E-05	1.26E-07	0.001781185	0.049433912	0.63135697	0.007917606	7.53E-07	0.170935694	0.291046818	0.004414497	0.337985478	0.010440147	0.117236273	0.009252611	0.029190429	0.029510503	0.002145908
OTU657	0.157367567	0.226569767	0.021047449	4.51E-05	0.000110308	0.013990069	0.004602451	0.993220918	0.518220102	3.82E-06	0.020932299	0.026577728	0.688129677	0.000308081	0.157089813	1.16E-05	3.68E-06	0.000234662	0.007827327	0.845965731	0.586037186	0.578103099	0.718707432	0.000206801	0.040639014	0.838935275	0.209970675	0.115841714	0.084530759	0.000186121	0.613612009	0.070137077	1.34E-05	0.017459111	0.225350318	0.291911496	0.052760802	0.002186403	0.094767357	0.00012233	0.641373851	0.197693297	3.68E-05	0.445544883	0.09988208	0.00667231	0.003565581	0.296266697	0.04319911
OTU658	0.002163018	0.028937112	0.13333125	0.403466966	0.037150146	0.037421551	0.454986963	0.347199633	0.386173924	0.381319744	0.222300076	0.009048099	0.122715076	0.043854492	0.425180787	0.46394506	0.508837162	0.962629949	0.039218848	0.13740773	0.692776649	0.937703038	0.011723749	0.453788427	0.100918675	0.042993408	0.004258801	0.074704681	0.806261819	0.349642758	0.321375262	0.096533509	0.703229541	0.124300525	0.070972183	0.494130719	0.239954512	0.437721918	0.003810617	0.34611726	0.484909083	0.346450071	0.17596456	6.63E-05	0.317385305	0.003963708	0.612419066	0.000162724	0.967336717
OTU659	0.159726491	0.00946465	0.058234155	0.009709196	0.083089673	0.334372249	0.06391414	0.574676619	0.034209486	0.436525355	0.063139385	0.092380023	0.087044306	0.477211705	0.559394702	0.054528495	0.008538947	0.034678367	0.131343759	0.017826158	0.290359791	0.067861957	0.195212008	0.145426703	0.010471576	0.414240549	0.344580634	0.000901904	0.037195264	0.305916405	0.537419194	0.822054832	0.539399085	0.379049607	0.154433117	0.117965862	0.250806862	0.000224387	0.954347978	0.605869844	0.116529259	0.194818551	0.15033601	0.216095235	0.007476619	0.415587371	0.60813446	0.633287344	0.063613887
OTU660	0.519396536	0.144851258	0.036590043	4.86E-05	0.733483546	2.24E-05	0.001379534	0.22482638	0.72226913	0.049262334	0.809771833	0.792853503	0.293002379	0.081734333	0.089092703	6.00E-05	9.40E-06	1.74E-05	0.000144427	0.082500403	0.002944293	0.196650195	0.261526695	2.05E-05	0.666002459	0.520737442	0.001875117	0.400276676	0.041581461	8.06E-06	0.203014536	0.003788169	0.06415636	0.006837847	0.280039158	0.002408459	0.00016575	0.00012451	0.00378766	0.020101589	0.006292839	0.000106969	0.000206322	0.081045474	0.000644166	0.154338541	0.357758123	0.552464258	0.000386362
OTU661	0.352538242	0.664237829	0.976817983	0.312998563	0.557025509	0.196692611	0.148582468	0.001461487	0.588782384	0.005618757	0.10685081	0.515358263	0.389855738	0.056145198	0.75706458	0.029303826	0.92317259	0.461548685	0.055401539	0.569881781	0.269174029	0.894800259	0.859056868	0.018550168	0.665325801	0.319040573	0.175847291	0.458740669	0.223057392	2.39E-05	0.22641755	0.372680542	0.006837847	0.000263055	0.03884667	0.177494311	0.359331302	0.406534606	0.042802579	0.431306445	0.785129607	0.767148455	0.752698257	0.191040178	0.106299663	0.250722884	0.553141865	0.008629782	0.005475504
OTU662	5.65E-07	0.010659347	0.98643155	0.002769952	0.001351297	0.285837839	0.064191869	0.000839537	0.548866186	0.583237858	2.00E-05	0.005972484	0.638196393	0.114983617	0.021623725	0.024760818	0.758634651	0.744417767	0.023020757	0.000382589	0.013180862	0.065866938	0.379511781	0.437003756	0.055385805	0.058837882	0.207446865	0.202783162	0.090521191	0.729069926	0.365516338	0.474902939	0.600985441	0.002955258	0.719754666	0.833149824	0.022363986	0.105195266	0.016105006	0.230588604	0.667945669	0.108445599	0.000469444	0.562943872	0.142811786	0.190556117	0.001142169	0.108806531	0.798097326
OTU663	2.32E-05	0.325617468	0.177035669	0.061275958	0.30927011	2.92E-05	0.028031156	0.424239245	0.003642186	0.034547384	0.776124181	0.182959187	0.876307602	0.043897706	0.01001847	0.000182356	0.000611053	0.00027567	4.03E-07	0.356718789	0.635104731	0.222902689	0.219594958	7.24E-07	0.712651745	0.0947056	0.000432861	0.002525198	0.138080002	0.006881126	0.96433843	0.030162775	0.003430834	1.77E-05	0.002263822	0.670510541	0.050522415	0.003739604	0.001354096	0.048675126	0.175002064	0.014876127	0.251950899	0.033700963	0.869934795	0.014577372	0.654185625	0.454815636	0.074798481
OTU664	0.97081917	0.026179819	0.160090634	1.25E-07	0.877200439	7.12E-07	0.000813432	0.006609971	0.37457778	0.228945261	0.877040992	0.056629504	0.715218077	0.051334539	0.150858136	0.002260609	2.70E-06	4.34E-07	0.000254772	0.004657319	0.000371411	0.01557327	2.57E-05	2.46E-06	0.093488966	0.819506618	6.85E-05	0.314873732	0.026143552	0.000990222	0.006081242	4.35E-05	0.002228917	0.024120131	0.341520334	0.161064717	2.25E-08	3.68E-07	0.005623106	0.628020713	0.472125464	1.89E-08	0.000487377	6.96E-05	0.005508872	0.532591773	0.231397501	0.72560613	6.25E-05
OTU665	0.157590668	4.66E-06	0.164657751	0.020181796	0.242029497	0.021500852	0.000263985	0.004513563	0.843169923	9.32E-14	0.812846208	0.063227037	0.729860685	2.07E-10	0.088623116	4.53E-05	3.55E-05	4.13E-05	4.76E-05	0.000650269	0.215022961	0.558195884	0.031162541	5.11E-06	0.42929053	0.01827394	0.024984018	0.019273765	0.015904235	2.27E-19	0.010837095	0.029939827	8.34E-09	0.000767361	0.016421493	8.77E-07	0.578022062	0.270374776	0.018082303	0.00888128	0.003828045	0.013136247	0.000166558	0.096788665	0.980721155	3.16E-07	0.027418454	1.28E-05	3.78E-07
OTU666	0.115787622	0.205236669	0.028040035	0.020881683	0.006583218	0.027593168	4.58E-05	0.006946503	0.000153334	0.093144787	0.000463878	0.04742586	0.000106969	0.041618658	0.001255267	0.216905351	0.677487225	0.030008759	0.077746915	0.031697528	0.604117342	0.000184589	0.455403194	0.079378886	0.076366793	0.003168112	0.00363924	0.164050674	0.885977418	0.856039826	1.19E-29	2.56E-11	0.447215965	0.66409086	0.013388737	0.174872295	0.007935321	0.361570889	0.050275058	0.020589261	5.36E-05	0.003346613	0.093400824	0.181274943	0.184182708	0.010207683	0.64028028	0.006704367	0.133829054
OTU667	0.179655051	0.300456052	0.001691799	0.002642256	0.899056519	0.357885518	0.002321031	0.279568577	0.006787946	0.009822833	0.651441503	0.0192802	0.722541962	0.004913333	0.068539878	0.001328486	0.247546096	0.025056519	0.194299509	0.001690083	0.745489538	0.15988421	0.90969346	0.00742538	0.793165378	0.556100935	0.103890626	8.94E-08	0.02842711	3.08E-05	0.035418934	0.103074135	0.01004635	0.327320387	0.011553834	7.74E-05	0.035310785	0.028709825	0.147974686	0.3590759	0.171088822	0.04140413	8.12E-05	0.464489971	0.528634192	0.132687282	8.07E-05	0.477437889	2.49E-08
OTU668	0.000490203	0.7856273	0.952608388	0.252743733	0.512927406	7.51E-05	0.0139712	0.639498492	0.467739764	0.009736315	0.909917912	0.98001145	0.315480813	0.110891014	0.986496079	0.005693056	5.32E-06	5.48E-06	4.81E-06	0.062632966	0.197599058	0.014414966	0.561113342	2.33E-05	0.235938441	0.371658054	2.29E-05	0.746653728	0.049438685	0.002028962	0.377643192	0.024701121	0.002377876	0.012057344	0.28110899	0.162509571	0.078503709	0.50764196	0.000483709	0.260559783	0.127641527	0.014641429	0.302034034	0.198992914	0.169270651	0.204421317	0.299072693	0.862521036	0.040160419
OTU669	0.007565863	0.005625281	0.1919832	0.002434956	0.137645992	0.780250637	6.52E-07	7.75E-07	4.94E-08	0.069040934	0.026757447	0.357545861	0.000433493	0.229118685	0.106966657	0.646199582	0.045987254	0.000302803	0.439328239	3.13E-07	0.194790469	6.66E-24	0.740135601	0.854167129	1.26E-05	0.004505826	0.617144479	0.061813544	0.066382441	0.163198642	0.000298945	1.98E-06	0.022290936	0.057004384	6.74E-05	2.19E-05	0.022356672	0.049908313	0.010418823	0.000889291	2.65E-05	0.015095011	0.058092203	0.019709046	0.198351997	0.163334252	0.428722314	0.004398177	0.485289353
OTU670	2.45E-05	2.64E-05	0.988625573	0.008097351	0.010388783	0.674320629	3.72E-08	6.60E-05	9.31E-09	0.009582742	0.001314404	0.853786341	0.001102883	0.192957494	1.78E-09	0.946392806	0.401323255	0.088117265	0.42572272	1.19E-06	0.123620546	2.95E-14	0.428154531	0.741572304	3.63E-09	7.02E-36	0.888980783	0.005127542	0.345431475	0.863443139	1.82E-07	1.11E-06	0.174405719	0.064470584	0.000154787	0.000535736	0.007900907	0.203029003	0.017848219	2.67E-07	5.68E-10	0.000725619	0.126043496	0.866719676	0.780623252	0.248663132	0.504660353	0.213999559	0.574069333
OTU671	1.11E-07	0.000994892	0.204450397	0.002640418	0.002831171	0.000583014	0.047356735	2.79E-10	0.000251825	0.333620068	0.00414101	0.078434032	0.007627468	0.804883938	0.000507969	1.78E-05	0.134445325	0.229592129	5.86E-06	0.000216836	0.164570923	0.00155602	0.674645905	0.000741828	0.334006188	0.454277412	1.26E-05	0.000964967	0.494361163	0.000531904	0.143963296	0.076067331	0.454668812	8.25E-10	0.000822134	0.321553784	0.050221838	0.119912433	6.82E-08	0.439784371	3.83E-06	0.535949999	0.001341341	0.786467354	0.264459571	0.896208019	0.115465497	0.851724326	0.109685701
OTU672	0.000443435	0.100816523	0.058059485	0.404518486	0.000725732	0.18898566	0.270923381	0.004737563	3.04E-05	8.84E-05	0.001194102	0.554742614	0.850233954	0.038103545	0.041921392	0.105322623	0.055202517	0.227153407	0.061452822	0.708311433	0.602226046	0.174612972	0.128811625	0.119212311	0.00044322	0.002603185	0.755526259	0.010598126	0.193865411	0.047149862	0.002200721	0.443660282	0.011719579	0.338620849	0.047930699	0.221205977	0.23157223	0.377862734	0.219656177	0.001166561	0.004029381	0.339441804	0.97375389	0.583682757	0.349140725	0.034445014	0.899056519	0.120048937	0.96340358
OTU673	0.29126987	0.254589052	0.461622709	0.37891762	0.139027579	0.007867602	0.006346753	0.598929688	0.196989706	0.973979653	0.094762303	0.463327055	0.132929809	0.328485658	0.716578017	0.003102865	0.010557484	0.009160472	0.011275447	0.848332123	0.126560901	0.017834178	0.854897067	0.100553007	0.534456152	0.602479947	0.003038882	0.969335832	0.863888358	0.378082354	0.002172542	0.000212007	0.061487102	0.122348388	0.315304485	0.696364358	0.25714362	0.646897743	0.017567229	0.624462674	0.609381589	0.083082377	0.520263979	0.210266965	0.008876927	0.116138965	0.74389737	0.012021766	0.16043106
OTU674	0.014704036	0.008201244	0.167944795	0.753835213	0.015246572	0.939762219	0.821456935	0.39335609	0.036891607	0.00390684	0.005303784	0.530172963	0.208654242	0.237406577	0.132972022	0.77967611	0.118322331	0.414008597	0.529297179	0.633373837	0.513162391	0.079879474	0.06931148	0.659570486	0.000233763	2.06E-05	0.851534036	0.703229541	0.210742117	0.824447441	0.226714821	0.476382862	0.393536102	0.972367108	0.99924168	0.009110254	0.694958365	0.82240103	0.370008319	2.27E-06	0.009735135	0.499213615	0.531235495	0.491318778	0.78410339	0.974785965	0.926738744	0.631270593	0.880422305
OTU675	0.147163437	0.010356327	0.883103374	0.124812403	0.298770054	0.48650729	0.626986847	0.589173356	0.077864559	2.37E-05	0.69337413	0.000362021	0.871813922	0.000582276	0.521685025	0.923461619	0.472550268	0.727155041	0.573738213	0.317286953	0.405594539	0.662886193	0.009201946	0.242308197	0.653805842	0.319178764	0.724301048	0.002504459	0.23894605	0.002221994	0.069943991	0.686693212	5.83E-05	0.759096624	0.600055737	0.026485605	0.311460927	0.466026488	0.580183425	0.267853884	0.173359287	0.328143837	0.006929015	0.554525432	0.412757372	0.000135287	0.000469218	0.005176489	0.006144516
OTU676	0.010051205	0.000394398	0.641700089	0.103377555	0.543772916	0.008688321	0.002710685	0.908891903	0.241914803	0.072207839	0.196494728	0.5364039	0.415308508	0.001289684	0.246897486	0.000397042	0.004188105	0.050863568	0.000350131	0.673492926	0.067287872	0.099336051	0.018282134	4.71E-05	0.109340624	0.056565443	0.00048402	0.009281996	0.04869869	0.001804453	0.28810212	0.619770175	0.008132523	2.09E-06	1.12E-05	0.057489375	0.475479561	0.015642915	0.167995162	0.666149595	0.642511992	0.005447953	0.530358829	0.043932303	0.151684716	0.002878878	0.024847562	0.026590097	0.781958866
OTU677	0.002308639	0.97175437	0.258890754	0.879847966	0.346949665	0.250924465	0.003948365	5.71E-07	0.48237804	0.00024807	0.039590053	0.374949194	0.286885655	0.037018813	0.775752175	1.74E-09	0.071126499	0.01528686	0.001109204	0.237600653	0.000143644	0.018566773	0.003853289	0.013900026	0.246399357	0.005553884	0.165627572	0.335757455	0.806355788	1.52E-05	0.216291979	0.020177333	7.22E-06	0.002217599	0.133098724	0.399753997	0.092562791	0.600816356	0.33427054	0.829962849	0.001584662	0.767272051	0.731595266	0.048524536	0.806731688	0.150428732	0.599267403	0.06391414	0.050775661
OTU678	0.266345548	0.949741778	0.003254927	0.347074635	0.025310338	0.112839163	0.161565649	0.497696144	0.082681918	0.790266208	0.008969836	0.756418369	0.793290138	0.578852911	0.649604967	0.026748789	0.129120913	0.056442827	0.04012833	0.401232183	0.490578868	0.029927309	0.042376854	0.03532879	0.014941328	0.5455758	0.039199185	0.191566744	0.760144079	0.056272595	0.768291942	0.220284371	0.208624734	0.087735581	0.111396274	0.835928812	0.491293254	0.008163788	0.026076709	0.60804947	0.061527115	0.079808815	0.384307647	0.000210923	0.298316476	0.773118594	0.983463331	0.140650929	0.092897284
OTU679	0.002998018	0.238337145	0.077674079	0.022917097	0.041247779	0.680659226	0.710932367	0.046731358	0.308689777	0.805009018	0.002550341	0.108869498	0.794085436	0.398210674	0.811559488	0.000281001	0.17450249	0.37651339	0.014858927	0.199420653	0.004972738	0.68321295	0.348440332	0.114601764	0.703409508	0.282536268	0.436991415	0.123864895	0.763890547	0.528077267	0.464031668	0.240818548	0.136301473	0.003600625	0.210140506	0.004852268	0.017068704	0.275339003	0.452957455	0.463252513	0.561003824	0.39756506	0.019362847	0.50604596	0.137077609	0.530730321	0.317867116	0.213248902	0.871558979
OTU680	0.355047099	4.91E-06	0.727215805	6.20E-06	0.259096833	8.53E-05	1.18E-08	0.101251235	0.51501811	0.000371655	0.93146372	0.146287442	0.069963039	3.13E-05	0.267678198	0.001840519	3.33E-07	2.56E-05	0.000110782	0.033909165	0.255932271	0.002617365	0.94075978	9.81E-07	0.221406019	0.026232903	0.000247693	0.739493959	0.026048901	2.73E-06	4.60E-05	1.55E-07	4.83E-09	0.008565265	0.420531974	0.450203418	2.06E-05	0.000583661	0.030593774	0.117648635	0.547543473	1.00E-06	6.65E-06	0.131260137	0.385395644	0.003943614	0.058195909	0.016991736	0.002115661
OTU681	0.181314912	0.070236517	0.000416319	0.378741681	0.321811762	0.644630727	0.727215805	0.118776348	0.007257131	0.102840548	0.994304577	0.487599746	0.08589187	0.00891945	0.077760748	0.892481284	0.503599559	0.752821145	0.29264787	0.007787792	0.613044415	0.107753444	0.079498514	0.463450693	0.820229994	0.79469404	0.923847153	0.032980759	0.529376765	0.344124632	0.247412952	0.259045303	0.527733201	0.164794264	1.42E-06	0.214691479	0.443250114	0.555149942	0.801754625	0.195704641	0.43216188	0.495796318	0.219748028	0.031055824	0.035202914	0.016211752	0.699299322	0.000200814	0.48864261
OTU682	0.273339082	0.326177798	0.004899854	0.000646906	0.01137525	9.81E-07	3.33E-05	0.006204417	0.005247624	0.788895555	0.019009403	0.015709239	0.026336541	0.201931614	0.005457829	0.004573137	0.057858061	0.020376771	0.000500456	0.932782004	0.280310889	0.008781638	0.229134456	0.003960529	0.745060771	0.19856547	5.74E-06	0.632710854	0.498518877	0.383864102	5.53E-09	1.00E-09	0.15277258	0.027751222	0.107592142	0.017142285	1.17E-05	0.011078147	0.000344579	0.094123925	0.015487925	3.85E-06	0.0108345	5.07E-05	0.014010157	0.044445257	0.859406342	0.005687967	0.043202009
OTU683	0.086169439	0.008939136	0.102219685	0.02712361	0.019056075	0.003669784	0.006530003	0.155809383	0.019149718	0.543692258	0.103247432	0.059108467	0.996531098	0.081806359	0.110506387	0.040877807	0.109649337	0.043522935	0.043390045	4.78E-07	0.289803536	0.009007239	0.091407473	0.447022047	0.121381257	0.248863566	0.002976069	2.82E-06	0.182878726	0.535976694	0.111442295	0.832202912	0.235407615	5.23E-05	0.112718368	0.18060976	0.312472486	0.4967971	0.000199168	0.392681485	0.76826103	0.257588197	0.033130569	0.040875938	0.464316669	0.023571313	0.000704439	0.116997045	0.23925478
OTU684	0.893360844	0.647508649	0.962887822	0.602338885	0.225200059	0.342841587	0.542321983	0.491446408	0.547948219	0.187179065	0.079724091	0.103178086	0.393176127	0.145675468	0.626556283	0.762440568	0.92156671	0.908378955	0.800284932	0.438776438	0.998951259	0.482352765	0.390998015	0.713436401	0.781461819	0.357567083	0.904757347	0.213159373	0.988464245	0.221929811	0.539399085	0.163630418	0.106033781	0.449133452	0.233788167	0.988270652	0.453641789	0.687020732	0.963048995	0.217855311	0.08801026	0.931592325	0.35654928	0.824793874	0.217642348	0.50484158	0.27526779	0.16714045	0.670038554
OTU685	0.001184325	0.005752756	0.026871416	0.07902087	0.287567189	0.232590676	0.001377092	0.955153418	0.000186766	0.833591799	0.039171671	0.040672739	0.540041988	0.323960134	0.003804483	0.595276296	0.152842966	0.031337842	0.700408581	0.001541539	0.578936027	0.021105664	0.041705557	0.491599588	0.000138856	0.005520272	0.328405209	7.23E-10	0.094277146	0.03516702	0.001501466	0.066084868	0.024954532	0.486405733	0.001647459	0.212351429	0.38967674	0.469929815	0.078957826	0.103065476	0.093360782	0.54323531	0.030005623	0.087750823	0.14578865	0.291995574	0.001749321	0.561877993	8.29E-06
OTU686	0.661418254	2.08E-05	0.465902472	7.23E-05	0.118902165	6.87E-05	1.02E-05	0.646432448	0.284865854	5.58E-10	0.517165621	0.047977237	0.104292035	8.06E-09	0.125699467	9.83E-08	0.000763326	2.36E-05	1.89E-08	0.109222766	0.928988424	0.200207622	0.178361562	1.02E-09	0.655910369	0.207446865	0.000291705	0.910687516	0.017223828	3.48E-15	0.073474093	0.001538387	8.56E-09	3.08E-05	0.001590217	0.015278094	0.001648656	4.51E-05	0.005009925	0.003208187	0.154800014	2.46E-05	0.000150073	0.306839172	0.528501644	2.65E-05	0.699539108	9.73E-05	7.46E-06
OTU687	0.562574483	0.007426724	0.115398962	0.844230203	0.005517024	0.907994193	0.001129714	0.064899246	0.000198075	0.521921716	4.43E-07	0.735327474	0.057727507	0.522606786	0.051828777	0.056131533	0.644006146	0.263467483	0.240990059	0.016558149	0.020434121	0.002638927	0.000771826	0.458949342	0.202580493	0.006233724	0.863411228	1.00E-05	0.818893293	0.012705455	7.34E-06	0.00940431	0.003427783	0.422429797	0.271986944	0.099921659	0.180682482	0.232096589	0.751469515	0.200178607	0.244760092	0.779691631	0.687035378	0.088304509	0.054430207	0.281953699	0.706234779	0.58015538	0.070389301
OTU688	0.481367617	0.460858118	0.44699781	0.715459779	0.001502126	0.080332882	0.980463079	0.604908515	0.252186882	0.042591378	0.004384812	0.874235548	0.82570736	0.207285282	0.274230862	0.215233716	0.224189026	0.881156274	0.185087368	0.610544698	0.649546699	0.644514558	0.825896386	0.29729759	0.000282824	0.350040522	0.349935819	0.289581233	0.880581855	0.900401205	0.087811812	0.814258872	0.609636822	0.033531735	0.536991586	0.061002928	0.627360104	0.634902692	0.240247847	0.011002974	0.591437737	0.275017254	0.216716169	0.604173839	0.339462344	0.362511953	0.826936208	0.286168451	0.00915488
OTU689	0.256648368	0.597832705	0.180902219	0.18391329	0.104056278	0.216958829	0.098414295	0.013074928	0.77379998	0.196155836	0.043919326	0.14615128	0.052723854	0.729465269	0.922305376	0.129280618	0.160272937	0.802192541	0.830152097	0.84703304	0.055056246	0.342676254	0.002408121	0.674468474	0.30630067	0.014704036	0.457512081	0.548623122	0.452713694	0.450349433	0.151941531	0.444747055	0.145426703	0.945298208	0.369423315	0.996756978	0.022878641	0.046980331	0.596568079	0.368882152	0.977495356	0.115550697	0.134882274	0.027316975	0.023246696	0.674350197	0.076899995	0.993626948	0.47037847
OTU690	0.209674106	0.038330617	0.452957827	0.000909522	0.017484275	0.231238737	0.080411019	0.009152644	0.586578407	0.191941525	0.107332666	0.137256273	0.780312736	0.177993257	0.027438789	0.91460087	0.007200902	0.030772761	0.314599815	0.01083969	0.62017016	0.438153138	0.270728628	0.192790217	0.933007095	0.92182363	0.778047021	0.090630623	0.145234696	0.114983617	0.234028184	0.351361456	0.082958433	0.727945107	0.372441082	0.125962483	0.000205055	0.01519416	0.837255864	0.127447309	0.33894908	0.048299379	0.000425689	0.266660767	0.124410793	0.272911725	0.84858565	0.810524475	0.432256988
OTU691	0.040611944	0.000233327	0.134211312	0.027892362	0.027613613	0.004640196	0.019284491	0.016276465	0.115929959	1.36E-09	0.772127796	0.074050742	0.807859655	3.00E-08	0.806355788	1.82E-06	3.39E-06	1.52E-05	1.65E-05	0.16266934	0.442599113	0.93860388	0.06064044	0.00022692	0.062106827	0.806355788	0.016936057	0.627044265	0.711083339	2.83E-08	0.312044257	0.253199968	3.27E-09	0.001743011	6.61E-05	4.42E-05	0.276127938	0.366399099	0.023171172	0.000574846	0.001276915	0.045731672	0.00271219	0.275446838	0.592305398	3.10E-07	0.873406965	6.33E-05	0.012877366
OTU692	0.256443629	0.310141348	0.03465001	0.105741914	0.292368196	0.008096348	0.027830538	0.016995582	0.165590193	0.277727594	0.253724494	0.00294835	0.004110791	0.266135544	0.366700831	0.034736762	0.040547181	0.016537571	0.069627152	0.866019641	0.7573108	0.022439687	0.003214326	0.047916744	0.26192453	0.704671596	0.000257925	0.765079096	0.057187205	0.505903737	0.038392391	0.000637916	0.599774136	0.349203454	0.082667385	0.156059517	0.057657212	0.028752136	0.037797461	0.885626065	0.138014834	0.007701022	0.481216152	6.78E-05	0.05783632	0.007952084	0.958375619	0.00157246	0.592613416
OTU693	0.388837955	0.041670195	0.345690744	0.009642798	0.009347216	0.056330859	0.003785596	0.417646979	0.908507113	0.024686397	0.312102231	0.496848096	0.932171013	0.010754273	0.895472019	0.011805887	0.001429393	0.001047841	0.017567134	0.254843327	0.464341057	0.072015624	0.538876672	0.009778243	0.317384906	0.325667074	0.1144795	0.559721544	0.463660552	0.100544233	0.126068508	0.000446995	0.000901205	0.341313782	0.139881011	0.835375876	0.055432815	0.123306221	0.261932789	0.055283423	0.601788586	0.278791081	0.013486592	0.992465303	0.440648984	0.06707262	0.86109044	0.116762667	0.332594791
OTU694	0.844562753	0.873375099	0.793134189	0.65857413	0.244710937	0.056549437	0.181501515	0.035451434	0.790546648	0.100603967	0.389050636	0.324877983	0.909020146	0.118582984	0.324000005	0.389743468	0.078587387	0.133935153	0.172060995	0.215823031	0.156166809	0.783264034	0.819034932	0.161418914	0.677872338	0.595473046	0.11986371	0.205236669	0.815389433	0.000319445	0.075721416	0.504401515	0.283658555	0.516824856	0.641584138	1.27E-07	0.372092945	0.956442214	0.060516244	0.382292025	0.040701135	0.044519568	0.119961171	0.375014761	0.761962753	0.593453837	0.101996212	0.035705067	0.001339358
OTU695	0.063443669	0.525669156	0.773830956	0.55325032	0.274016655	0.75472671	0.528713728	0.30549408	0.975237511	0.811120439	0.111995716	0.391401652	0.272449267	0.782518149	0.761161142	0.186953767	0.303120865	0.026530748	0.127866695	0.452006127	0.027218703	0.980237264	0.865542404	0.129327422	0.324000005	0.585770304	0.482403315	0.598479535	0.422242481	0.159423514	0.71407038	0.471850703	0.219610261	0.065348699	0.165652495	0.148548015	0.537125195	0.612419066	0.3135057	0.554308291	0.148548015	0.909020146	0.51381542	0.926160348	0.133638238	0.221406019	0.01571822	0.830467533	0.802317671
OTU696	0.001993088	0.606492241	0.122071458	0.121017659	0.995240356	0.000206252	0.212336488	3.55E-05	0.135191991	1.38E-08	0.073805055	0.698100837	0.981366353	0.002024915	0.407590845	1.23E-09	0.000546341	3.06E-05	9.12E-08	0.985754004	0.353296049	0.564777251	0.162816923	2.30E-06	0.007723115	0.205878943	0.000149706	0.19502926	0.993691484	4.65E-08	0.168650954	0.082674651	2.67E-09	2.37E-07	0.156477077	0.004628609	0.542268282	0.675178304	1.39E-05	0.059552435	0.003133203	0.0563417	0.079575998	0.815734959	0.406259331	0.02708048	0.266888582	0.021479647	2.74E-06
OTU697	0.001545599	0.312297255	0.007122652	0.026857147	0.537018306	0.000101862	0.009966529	0.056033922	0.798034846	2.61E-07	0.52176403	0.731351734	0.849409721	0.000479527	0.369618253	8.45E-11	2.24E-08	7.70E-08	1.07E-05	0.27000357	0.896016033	0.25089086	0.238232166	7.12E-06	0.354118157	0.628422967	0.001602545	0.350899823	0.417379344	1.29E-06	0.048887549	0.003323928	6.88E-07	0.000228312	0.853151768	0.132403009	0.187042718	0.160175689	0.000419648	0.017032155	0.015757792	0.019209516	0.005075701	0.839057597	0.237665369	0.108364518	0.233964163	0.856706573	0.002622837
OTU698	0.365494824	0.000299793	0.785907291	0.027716032	0.023045767	0.160516251	0.000452269	0.019939792	0.575394709	6.45E-07	0.489890519	0.233692209	0.434662447	2.44E-06	0.586662033	0.00021302	0.00026599	0.000257145	0.00396795	0.047916744	0.256119687	0.009407233	0.02320639	0.007048706	0.096090316	0.100374805	0.099934616	0.956377772	0.235006032	1.93E-06	0.092427674	0.003646608	9.53E-07	0.071941133	0.00288763	0.030523701	0.240835267	0.288083663	0.151533115	0.068865227	0.185778168	0.502307488	0.002851585	0.072953625	0.295135424	0.004249765	0.031110761	3.35E-05	0.061435687
OTU699	0.940598877	0.539211643	0.512561983	0.989432222	2.36E-05	0.007077134	0.023050772	0.033996237	0.357482197	0.916141215	9.46E-05	0.559421962	0.892433404	0.747113434	0.99833815	0.002445539	0.486659647	0.432756503	0.000999886	0.875319286	0.064524068	0.338251832	0.311208371	0.017782108	0.006619189	0.09751589	0.001436995	0.93529046	0.679769491	0.019814242	0.005011233	0.001512944	0.815420843	0.000254472	0.21878495	0.201097018	0.915884481	0.766963072	0.022354234	0.028682653	0.961082792	0.106140071	0.896176021	0.830719901	0.45989721	0.79953472	0.929888454	0.854992285	0.028277699
OTU700	0.008568899	0.134823273	0.015996047	0.050170891	0.135582257	0.129637344	0.094309156	0.051248223	0.00815061	0.392827201	0.079872155	0.531102283	0.023622269	0.15280743	0.069563692	0.155671849	0.755925936	0.622729545	0.701968376	0.034202327	0.805948456	0.217938635	0.278276829	0.797144482	0.764461509	0.889124511	0.061655657	0.0013457	0.872689929	0.526700327	0.004762154	0.00185167	0.472549904	0.794818699	9.37E-05	0.341489008	0.081066677	0.12693189	0.423662766	0.542549912	0.931479739	0.107564986	0.162220708	0.00262099	0.006049394	0.00158696	0.892305405	1.53E-06	0.020314861
OTU701	0.784305321	0.339431136	0.111810707	0.000653384	0.155886431	6.05E-06	0.010438827	0.439687945	0.076810675	0.084233815	0.080727494	0.513018436	0.144030259	0.574124214	0.082572716	2.17E-06	1.70E-05	8.05E-06	7.09E-05	0.274730721	0.581862134	0.024203404	0.580862776	0.000652769	0.605021281	0.057031033	0.001677614	0.267309119	0.666693849	0.0141087	0.025946109	6.92E-05	0.004036617	0.010501761	0.121449832	0.317119402	0.00043472	0.006418146	0.00706908	0.936351871	0.570211535	0.001732942	0.00215397	0.332432619	0.082641702	0.656685371	0.037648838	0.059329898	0.001432972
OTU702	1.19E-16	0.007606568	0.049913124	0.022242351	0.392659011	8.36E-05	0.180716068	0.010194152	4.62E-11	0.385706842	0.883039523	0.000901904	0.709365514	0.509019168	6.33E-06	0.002414191	0.614267492	0.968594202	1.09E-05	2.01E-05	0.521000571	0.07192165	0.074993084	0.002394972	0.141346313	0.022631137	8.59E-05	7.33E-15	0.583126658	0.457119319	0.010270625	0.427209189	0.721753876	1.93E-05	2.69E-07	0.027218703	0.522475348	0.515567645	2.99E-05	0.654360939	2.18E-05	0.728522644	0.015222093	0.028367265	0.243902699	0.675918015	0.060883791	0.263068441	0.112208428
OTU703	5.60E-05	0.022343156	0.508446913	0.018623852	0.001276428	0.664560948	0.815138015	0.001012537	0.013785765	0.596736324	0.005018723	0.125441608	0.573848261	0.961405073	0.037225211	0.096003776	0.895743977	0.903635926	0.144473879	0.313329693	0.01930908	0.589480326	0.302900987	0.611097933	0.576887153	0.761715887	0.340819334	0.166663878	0.596132463	0.361517069	0.11660523	0.692253769	0.703845058	0.038531529	0.294610168	0.019815237	0.005716191	0.40059464	0.585185136	0.165328364	0.031924791	0.536857658	0.007925914	0.446185942	0.477324427	0.758003233	0.139497422	0.93921516	0.584544885
OTU704	5.75E-06	0.009934037	0.234428595	0.390437824	0.122576229	0.000248406	0.512327139	0.010821536	0.026277676	0.097756488	0.09884081	0.294329648	0.490910478	0.738608178	0.590822328	1.37E-06	0.028730974	0.039435686	2.30E-07	0.110022515	0.961050561	0.103455691	0.026624061	5.87E-05	0.265733351	0.061744701	0.001542665	0.13397761	0.704731705	0.001798221	0.761222796	0.329814892	0.224468682	8.43E-07	0.015060356	0.101687423	0.508031539	0.066400695	7.63E-07	0.051074079	8.03E-07	0.235520145	0.259337402	0.002526257	0.606209298	0.546033715	0.82482537	0.199292521	0.360588672
OTU705	0.000971363	0.000561089	0.013307653	0.000443466	0.243104149	0.414472193	0.000285387	8.35E-07	7.93E-08	0.455329355	0.898848356	0.022688979	0.002683697	0.632624119	0.020008259	0.03825512	0.001988095	0.003874495	0.084799607	4.20E-10	0.216829512	5.65E-06	0.718589113	0.379170226	0.00308675	0.002015388	0.049653683	5.19E-07	0.013841144	0.854595438	0.004847504	0.000831233	0.100268569	0.000352267	5.25E-05	0.694315306	0.03222182	0.019250084	0.000319441	0.806825515	0.004028812	0.034980713	0.00137231	0.712425233	0.02580654	0.725287157	0.865478666	0.349328537	0.143503755
OTU706	0.5828487	0.04734292	0.160199997	0.184722413	0.235761406	0.805917293	0.042679976	0.091738643	0.636548653	2.27E-05	0.271011936	0.146276091	0.966466198	2.79E-05	0.468013213	0.302128869	0.487879422	0.16039456	0.552112062	0.009941249	0.436979829	0.792136314	0.165403391	0.228803438	0.626613685	0.381187277	0.473926059	0.022744701	0.057197975	6.90E-05	0.04012031	0.302357908	4.18E-05	0.937445669	0.665414045	0.001868127	0.253724494	0.733026557	0.267625508	0.233005318	0.697681543	0.338333813	0.020383524	0.224717472	0.409132175	0.001354497	0.147083637	0.00067712	0.001023185
OTU707	0.001402923	0.900048998	0.230176993	0.005970954	0.008163788	0.046597333	0.665737648	0.00130993	0.000519976	0.023827623	0.002086691	0.852866242	0.648905888	0.007222622	0.118380215	0.18402066	0.299981824	0.079681756	0.443829237	0.13578088	0.082761886	0.016968677	0.193138829	0.428414711	0.000626964	0.581043468	0.047200361	0.001564905	0.760298153	0.325237597	0.099782598	0.524691489	0.747419954	0.473675753	0.005083646	0.347408025	0.006197296	0.005076363	0.320463818	0.011523672	0.207065088	0.050091407	0.153583495	0.004751889	7.75E-05	0.096180465	0.342407695	0.00011835	0.092015346
OTU708	0.846779608	0.083674977	0.793383711	0.301386973	0.162878446	0.31860651	0.650100333	0.531182343	0.086169439	0.939247386	0.050328324	0.606011273	0.199721097	0.282054168	0.760452236	0.121169566	0.296826664	0.467441555	0.056086888	0.006651123	0.412086334	0.350187138	0.168625696	0.021759106	0.648527348	0.5828487	0.022339613	0.009956892	0.076639856	0.223552951	0.51926517	0.424968835	0.93352161	0.00055714	0.000267738	0.6842238	0.582154073	0.861917	0.055260068	0.421351577	0.105072137	0.220514516	0.893041021	0.259664132	0.011880373	0.608276122	0.679028176	0.017852233	0.76529522
OTU709	0.397056196	0.050444704	0.722329756	0.353359246	0.000111775	0.324598461	0.610856918	0.114230884	0.096254273	0.000611342	0.001717977	0.026618398	0.318488196	0.000379905	0.198750614	0.464229664	0.085936833	0.477186577	0.798784692	0.127375812	0.483212497	0.584600855	0.35477248	0.342655591	0.893296878	0.596680441	0.517244276	0.77287086	0.104957904	0.052643348	0.473025295	0.27000357	0.051157503	0.758449885	0.083104265	0.127426878	0.808580507	0.712319866	0.356422182	0.010872175	0.033110106	0.623975551	0.186239749	0.02864043	0.490987021	8.61E-06	0.313915703	0.000145163	0.30687766
OTU710	8.43E-07	0.971206145	0.372593455	0.052542858	0.402394263	2.99E-10	0.000433985	3.80E-05	0.046302755	2.19E-10	0.593201654	0.575256582	0.181995362	3.04E-05	0.488006576	2.07E-13	5.93E-06	1.10E-06	2.63E-15	0.924232642	0.51797868	0.38253533	0.403741119	2.64E-12	0.000992781	0.644195137	1.18E-06	0.743438291	0.074490638	1.30E-14	0.012956074	0.000903285	8.53E-09	1.17E-08	0.025204764	4.47E-05	0.245421739	0.066827789	1.63E-10	0.000456526	1.18E-05	0.002493623	0.00277725	0.821928951	0.50006343	0.005556753	0.036084723	0.116586461	3.41E-07
OTU711	0.633258515	1.57E-05	0.210445057	0.016332113	0.000499814	0.379379696	0.04610423	0.435068078	0.744570848	0.000129519	0.005224495	0.120459173	0.636635332	2.17E-05	0.039057858	0.439327862	0.0008248	0.026655228	0.810304936	0.007038071	0.293002379	0.253014026	0.119503642	0.342572946	0.80087898	0.67908747	0.261751507	0.227247468	0.394369298	0.035156257	0.686990955	0.761500254	0.000400624	0.461968237	0.392030028	0.114071424	0.068508661	0.748278422	0.205937403	0.071986612	0.644543599	0.127733604	0.000329931	0.201097018	0.292386835	0.000196014	0.786654066	0.000353957	0.18466839
OTU712	0.689195751	0.214932521	0.269650362	0.952866092	0.01067214	0.082181715	0.150393956	0.857691004	0.964467378	0.050250861	0.087491998	0.039396186	0.643527466	0.130623861	0.643121197	0.036666011	0.918355905	0.641903025	0.211858765	0.546384012	0.329875393	0.407062523	0.094495223	0.398347061	0.832707902	0.19718795	0.018200341	0.758111184	0.111221526	0.840575494	0.136781096	0.563189982	0.004752512	0.128708656	0.716305958	0.840512236	0.475429405	0.093818076	0.00958507	0.23730958	0.000141815	0.155108239	0.386129425	0.016597761	0.465456164	0.155749872	0.270834845	0.006142947	0.733361673
OTU713	1.22E-13	0.003031382	0.001106705	8.85E-05	0.626154538	0.173178895	0.020141658	5.60E-05	3.95E-07	0.304210267	0.949870601	0.287585624	0.848427194	0.59665235	1.50E-06	0.081102447	0.902258616	0.690865985	0.01110198	2.03E-06	0.117265006	0.004603088	0.223351536	0.158493047	0.000564	0.063478856	0.130155998	8.68E-11	0.43681236	0.354329146	0.002677016	0.06434593	0.724058329	0.00039614	2.89E-05	0.930338502	0.000894618	0.263537387	0.041243844	0.123900188	0.000903838	0.034097477	0.001370197	0.787307654	0.000429157	0.426406596	0.002172542	0.162927676	0.003725044
OTU714	0.687467445	0.927124363	0.011189752	0.003650052	0.000396205	1.84E-05	0.11270908	0.092292713	0.003949422	0.152292262	0.00034898	0.80682567	0.778078046	0.109967841	0.002424394	5.20E-06	0.001014236	0.000732085	3.24E-05	0.475003194	0.089657273	0.096722767	0.011209785	0.001046822	0.331086919	0.936898781	3.39E-06	0.014948206	0.802912107	0.077250249	0.005426844	0.000806556	0.607483	0.001030645	0.006405149	0.010837095	0.000463504	0.000208415	1.18E-05	0.305513268	0.291028235	3.14E-05	0.107457869	2.90E-05	0.00038592	0.032434124	0.312862117	1.09E-05	0.002770335
OTU715	5.70E-06	0.658251908	0.595866031	0.315578801	0.002725015	2.51E-07	0.157087022	0.035397282	0.739799481	0.013885506	0.003105441	0.797566287	0.811685136	0.164930861	0.341025697	2.36E-07	0.00401649	0.000277571	1.29E-09	0.898928469	0.382690209	0.318074321	0.358289122	7.95E-08	0.743560703	0.815295205	2.34E-06	0.407659787	0.627331389	1.74E-07	0.623860958	0.032517977	0.003056867	6.41E-08	0.095159982	0.312219395	0.132708358	0.032622209	1.70E-06	0.620798932	0.002303765	0.004593399	0.58198742	0.000651086	0.620313038	0.114710306	0.444626228	0.920250124	0.002087582
[truncated: 199 more rows]
[truncated: 864 more columns]
