# Supplementary material for: Medicago truncatula genotype drives the plant nutritional strategy and its associated rhizosphere bacterial communities
Source: New Phytol. 2024 Nov 28;245(2):767–84. doi: 10.1111/nph.20272 (PMC11655437; doi:10.1111/nph.20272)
Supplement: Supplementary file 2 — Notes S1 Zip file containing datasets and R scripts used to produce the analyses and figures. [file NPH-245-767-s003.zip › Notes_S1/Microbio_R_analyses/09_Figure5/00_Data/241011_supTable3-10_AllGWAS.txt]

Data_type	SNP	Trait	CHR	BP	miss	alt	ref	af	P	effect	codon_change	AA_change	Gene_ID	NOTE
hotspotEcophy	chr1_11838653	SNU	1	11838653	0	A	A	0.026	0.000000584	downstream_gene_variant	84	NA	Medtr1g033000	receptor_kinase_TMK1-like_protein
hotspotEcophy	chr1_11840202	SNU	1	11840202	0	A	C	0.026	0.000000632	intergenic_region	NA	NA	NA	NA
hotspotEcophy	chr1_11840811	SNU	1	11840811	0	C	T	0.029	0.000000884	intergenic_region	NA	NA	NA	NA
hotspotEcophy	chr1_11841033	SNU	1	11841033	0	A	G	0.029	0.000000849	intergenic_region	NA	NA	NA	NA
hotspotEcophy	chr1_11841627	SNU	1	11841627	0	T	C	0.026	0.000000535	intergenic_region	NA	NA	NA	NA
hotspotEcophy	chr1_11841937	SNU	1	11841937	0	T	C	0.026	0.000000633	intergenic_region	NA	NA	NA	NA
hotspotEcophy	chr1_11844079	SNU	1	11844079	0	C	G	0.026	0.000000637	intergenic_region	NA	NA	NA	NA
hotspotEcophy	chr1_145476	RUE	1	145476	0	C	T	0.026	0.000000201	intergenic_region	NA	NA	NA	NA
hotspotEcophy	chr1_147182	RUE	1	147182	0	G	A	0.027	0.00000016	intergenic_region	NA	NA	NA	NA
hotspotEcophy	chr1_171603	RUE	1	171603	0	C	T	0.04	0.000000951	upstream_gene_variant	261	NA	Medtr1g007060	exosome_complex_exonuclease_RRP46
hotspotEcophy	chr1_171603	RUE	1	171603	0	C	T	0.04	0.000000951	upstream_gene_variant	261	NA	Medtr1g007060	exosome_complex_exonuclease_RRP46
hotspotEcophy	chr1_171603	RUE	1	171603	0	C	T	0.04	0.000000951	upstream_gene_variant	261	NA	Medtr1g007060	exosome_complex_exonuclease_RRP46
hotspotEcophy	chr1_171603	RUE	1	171603	0	C	T	0.04	0.000000951	downstream_gene_variant	293	NA	Medtr1te007050	NA
hotspotEcophy	chr1_181500	RUE	1	181500	0	G	A	0.026	0.000000201	upstream_gene_variant	100	NA	Medtr1g007110	inosine-uridine_preferring_nucleoside_hydrolase
hotspotEcophy	chr1_32148847	SNU	1	32148847	1	G	T	0.233	0.000000128	5_prime_UTR_variant	139	NA	Medtr1g072450	xyloglucanase-specific_endoglucanase_inhibitor_protein
hotspotEcophy	chr1_32148873	SNU	1	32148873	1	T	C	0.227	0.000000228	upstream_gene_variant	5	NA	Medtr1g072450	xyloglucanase-specific_endoglucanase_inhibitor_protein
hotspotEcophy	chr1_32156221	SNU	1	32156221	0	C	G	0.186	0.000000219	upstream_gene_variant	289	NA	Medtr1g072460	hypothetical_protein
hotspotEcophy	chr1_32156221	SNU	1	32156221	0	C	G	0.186	0.000000219	3_prime_UTR_variant	76	NA	Medtr1g072470	phenazine_biosynthesis_PhzC_PhzF_family_protein
hotspotEcophy	chr1_39824401	RUE	1	39824401	0	C	T	0.161	0.000000288	NA	NA	NA	NA	NA
hotspotEcophy	chr1_39825875	RUE	1	39825875	0	T	T	0.386	0.0000003	NA	NA	NA	NA	NA
hotspotEcophy	chr1_39825920	RUE	1	39825920	2	G	G	0.195	9.23E-08	downstream_gene_variant	507	NA	Medtr1g088885	phototropic-responsive_NPH3_family_protein
hotspotEcophy	chr1_39825930	RUE	1	39825930	2	A	T	0.204	3.28E-08	downstream_gene_variant	517	NA	Medtr1g088885	phototropic-responsive_NPH3_family_protein
hotspotEcophy	chr1_39825939	RUE	1	39825939	0	C	T	0.377	0.00000025	downstream_gene_variant	526	NA	Medtr1g088885	phototropic-responsive_NPH3_family_protein
hotspotEcophy	chr1_39827582	RUE	1	39827582	0	A	T	0.386	0.000000488	downstream_gene_variant	812	NA	Medtr1g088895	monothiol_glutaredoxin-S2_protein
hotspotEcophy	chr1_39827634	RUE	1	39827634	0	G	A	0.379	0.000000251	downstream_gene_variant	760	NA	Medtr1g088895	monothiol_glutaredoxin-S2_protein
hotspotEcophy	chr1_39827666	RUE	1	39827666	0	G	A	0.202	0.00000072	downstream_gene_variant	728	NA	Medtr1g088895	monothiol_glutaredoxin-S2_protein
hotspotEcophy	chr1_39827695	RUE	1	39827695	0	G	A	0.379	0.000000251	downstream_gene_variant	699	NA	Medtr1g088895	monothiol_glutaredoxin-S2_protein
hotspotEcophy	chr1_39827809	RUE	1	39827809	1	A	A	0.385	0.000000858	NA	NA	NA	NA	NA
hotspotEcophy	chr2_17725952	SNU	2	17725952	1	T	T	0.111	0.000000606	NA	NA	NA	NA	NA
hotspotEcophy	chr2_17726071	SNU	2	17726071	0	G	A	0.092	1.53E-08	missense_variant	Ggt/Agt	G947S	Medtr2te040390	NA
hotspotEcophy	chr2_17726071	SNU	2	17726071	0	G	A	0.092	1.53E-08	missense_variant	Ggt/Agt	G947S	Medtr2te040390	NA
hotspotEcophy	chr2_17726226	SNU	2	17726226	0	G	C	0.067	1.37E-08	missense_variant	Gtt/Ctt	V979L	Medtr2te040390	NA
hotspotEcophy	chr2_17726226	SNU	2	17726226	0	G	C	0.067	1.37E-08	missense_variant	Gtt/Ctt	V979L	Medtr2te040390	NA
hotspotEcophy	chr2_17730726	SNU	2	17730726	3	T	G	0.045	0.000000611	NA	NA	NA	NA	NA
hotspotEcophy	chr2_28005799	SDW_VS3	2	28005799	0	A	G	0.155	6.13E-08	downstream_gene_variant	869	NA	Medtr2g066980	papain_family_cysteine_protease
hotspotEcophy	chr2_28005799	SDW_VS3	2	28005799	0	A	G	0.155	6.13E-08	upstream_gene_variant	788	NA	Medtr2g066990	hypothetical_protein
hotspotEcophy	chr2_28006502	SDW_VS3	2	28006502	0	A	G	0.812	8.64E-09	upstream_gene_variant	85	NA	Medtr2g066990	hypothetical_protein
hotspotEcophy	chr2_28006574	SDW_VS3	2	28006574	0	A	G	0.816	0.000000102	upstream_gene_variant	13	NA	Medtr2g066990	hypothetical_protein
hotspotEcophy	chr3_21753794	SNU	3	21753794	0	C	A	0.045	3.57E-09	intron_variant	NA	NA	Medtr3g055330	SWIB_MDM2_domain_protein
hotspotEcophy	chr3_21753794	SNU	3	21753794	0	C	A	0.045	3.57E-09	intron_variant	NA	NA	Medtr3g055330	SWIB_MDM2_domain_protein
hotspotEcophy	chr3_21753794	SNU	3	21753794	0	C	A	0.045	3.57E-09	intron_variant	NA	NA	Medtr3g055330	SWIB_MDM2_domain_protein
hotspotEcophy	chr3_21754186	SNU	3	21754186	0	A	G	0.045	3.57E-09	intron_variant	NA	NA	Medtr3g055330	SWIB_MDM2_domain_protein
hotspotEcophy	chr3_21754186	SNU	3	21754186	0	A	G	0.045	3.57E-09	intron_variant	NA	NA	Medtr3g055330	SWIB_MDM2_domain_protein
hotspotEcophy	chr3_21754186	SNU	3	21754186	0	A	G	0.045	3.57E-09	intron_variant	NA	NA	Medtr3g055330	SWIB_MDM2_domain_protein
hotspotEcophy	chr3_21754716	SNU	3	21754716	0	C	G	0.045	3.58E-09	intron_variant	NA	NA	Medtr3g055330	SWIB_MDM2_domain_protein
hotspotEcophy	chr3_21754716	SNU	3	21754716	0	C	G	0.045	3.58E-09	intron_variant	NA	NA	Medtr3g055330	SWIB_MDM2_domain_protein
hotspotEcophy	chr3_21754716	SNU	3	21754716	0	C	G	0.045	3.58E-09	intron_variant	NA	NA	Medtr3g055330	SWIB_MDM2_domain_protein
hotspotEcophy	chr3_21760540	SNU	3	21760540	0	G	A	0.052	6.31E-08	missense_variant	Cct/Tct	P194S	Medtr3te055340	NA
hotspotEcophy	chr3_21762511	SNU	3	21762511	0	G	A	0.045	0.000000216	upstream_gene_variant	285	NA	Medtr3te055340	NA
hotspotEcophy	chr3_21763602	SNU	3	21763602	0	G	A	0.047	0.000000276	NA	NA	NA	NA	NA
hotspotEcophy	chr3_21766753	SNU	3	21766753	0	C	T	0.045	0.000000216	intergenic_region	NA	NA	NA	NA
hotspotEcophy	chr3_21770980	SNU	3	21770980	0	T	C	0.045	0.000000216	intron_variant	NA	NA	Medtr3g055370	enhanced_downy_mildew_protein
hotspotEcophy	chr3_21770980	SNU	3	21770980	0	T	C	0.045	0.000000216	intron_variant	NA	NA	Medtr3g055370	enhanced_downy_mildew_protein
hotspotEcophy	chr3_21774889	SNU	3	21774889	0	A	C	0.045	0.000000216	intron_variant	NA	NA	Medtr3g055370	enhanced_downy_mildew_protein
hotspotEcophy	chr3_21774889	SNU	3	21774889	0	A	C	0.045	0.000000216	intron_variant	NA	NA	Medtr3g055370	enhanced_downy_mildew_protein
hotspotEcophy	chr3_21775314	SNU	3	21775314	0	A	T	0.045	0.000000216	intron_variant	NA	NA	Medtr3g055370	enhanced_downy_mildew_protein
hotspotEcophy	chr3_21775314	SNU	3	21775314	0	A	T	0.045	0.000000216	intron_variant	NA	NA	Medtr3g055370	enhanced_downy_mildew_protein
hotspotEcophy	chr3_21777084	SNU	3	21777084	0	T	C	0.045	0.000000216	intron_variant	NA	NA	Medtr3g055370	enhanced_downy_mildew_protein
hotspotEcophy	chr3_21777084	SNU	3	21777084	0	T	C	0.045	0.000000216	intron_variant	NA	NA	Medtr3g055370	enhanced_downy_mildew_protein
hotspotEcophy	chr3_21779941	SNU	3	21779941	0	A	G	0.045	0.000000216	missense_variant	Atg/Gtg	M1167V	Medtr3g055370	enhanced_downy_mildew_protein
hotspotEcophy	chr3_21779941	SNU	3	21779941	0	A	G	0.045	0.000000216	missense_variant	Atg/Gtg	M1167V	Medtr3g055370	enhanced_downy_mildew_protein
hotspotEcophy	chr3_21780480	SNU	3	21780480	1	C	T	0.046	0.000000214	3_prime_UTR_variant	300	NA	Medtr3g055370	enhanced_downy_mildew_protein
hotspotEcophy	chr3_21780480	SNU	3	21780480	1	C	T	0.046	0.000000214	3_prime_UTR_variant	300	NA	Medtr3g055370	enhanced_downy_mildew_protein
hotspotEcophy	chr3_21780480	SNU	3	21780480	1	C	T	0.046	0.000000214	upstream_gene_variant	771	NA	Medtr3g055380	membrane-bound_O-acyltransferase_family_MBOAT_protein
hotspotEcophy	chr3_21782151	SNU	3	21782151	0	C	T	0.045	0.000000216	NA	NA	NA	NA	NA
hotspotEcophy	chr3_21787116	SNU	3	21787116	0	G	A	0.046	0.000000215	intron_variant	NA	NA	Medtr3g055390	hypothetical_protein
hotspotEcophy	chr3_21787116	SNU	3	21787116	0	G	A	0.046	0.000000215	downstream_gene_variant	660	NA	Medtr3g055400	IBR_domain_protein
hotspotEcophy	chr3_21787441	SNU	3	21787441	0	G	G	0.061	0.000000686	NA	NA	NA	NA	NA
hotspotEcophy	chr3_22992457	LA_VS3	3	22992457	0	G	A	0.308	0.000000477	missense_variant	gCc/gTc	A33V	Medtr3g058130	hypothetical_protein
hotspotEcophy	chr3_23002068	LA_VS3	3	23002068	0	G	A	0.302	0.000000375	intron_variant	NA	NA	Medtr3g058160	Ent-kaurene_synthase
hotspotEcophy	chr3_23002068	LA_VS3	3	23002068	0	G	A	0.302	0.000000375	intron_variant	NA	NA	Medtr3g058160	Ent-kaurene_synthase
hotspotEcophy	chr3_23002068	LA_VS3	3	23002068	0	G	A	0.302	0.000000375	intron_variant	NA	NA	Medtr3g058160	Ent-kaurene_synthase
hotspotEcophy	chr3_23002068	LA_VS3	3	23002068	0	G	A	0.302	0.000000375	intron_variant	NA	NA	Medtr3g058160	Ent-kaurene_synthase
hotspotEcophy	chr3_23002068	LA_VS3	3	23002068	0	G	A	0.302	0.000000375	5_prime_UTR_variant	232	NA	Medtr3g058160	Ent-kaurene_synthase
hotspotEcophy	chr3_23002072	LA_VS3	3	23002072	0	T	A	0.292	0.000000469	intron_variant	NA	NA	Medtr3g058160	Ent-kaurene_synthase
hotspotEcophy	chr3_23002072	LA_VS3	3	23002072	0	T	A	0.292	0.000000469	intron_variant	NA	NA	Medtr3g058160	Ent-kaurene_synthase
hotspotEcophy	chr3_23002072	LA_VS3	3	23002072	0	T	A	0.292	0.000000469	intron_variant	NA	NA	Medtr3g058160	Ent-kaurene_synthase
hotspotEcophy	chr3_23002072	LA_VS3	3	23002072	0	T	A	0.292	0.000000469	intron_variant	NA	NA	Medtr3g058160	Ent-kaurene_synthase
hotspotEcophy	chr3_23002072	LA_VS3	3	23002072	0	T	A	0.292	0.000000469	5_prime_UTR_variant	236	NA	Medtr3g058160	Ent-kaurene_synthase
hotspotEcophy	chr3_41998697	LA_VS3	3	41998697	0	G	A	0.039	0.000000473	downstream_gene_variant	342	NA	Medtr3g092030	MFS_transporter
hotspotEcophy	chr3_41998697	LA_VS3	3	41998697	0	G	A	0.039	0.000000473	downstream_gene_variant	342	NA	Medtr3g092030	MFS_transporter
hotspotEcophy	chr3_41998697	LA_VS3	3	41998697	0	G	A	0.039	0.000000473	downstream_gene_variant	342	NA	Medtr3g092030	MFS_transporter
hotspotEcophy	chr3_41998697	LA_VS3	3	41998697	0	G	A	0.039	0.000000473	downstream_gene_variant	342	NA	Medtr3g092030	MFS_transporter
hotspotEcophy	chr3_41998697	LA_VS3	3	41998697	0	G	A	0.039	0.000000473	downstream_gene_variant	430	NA	Medtr3g092030	MFS_transporter
hotspotEcophy	chr3_41998697	LA_VS3	3	41998697	0	G	A	0.039	0.000000473	downstream_gene_variant	430	NA	Medtr3g092030	MFS_transporter
hotspotEcophy	chr3_42004431	LA_VS3	3	42004431	0	C	T	0.039	0.000000473	upstream_gene_variant	336	NA	Medtr3g092030	MFS_transporter
hotspotEcophy	chr3_42004431	LA_VS3	3	42004431	0	C	T	0.039	0.000000473	upstream_gene_variant	336	NA	Medtr3g092030	MFS_transporter
hotspotEcophy	chr3_42004431	LA_VS3	3	42004431	0	C	T	0.039	0.000000473	upstream_gene_variant	336	NA	Medtr3g092030	MFS_transporter
hotspotEcophy	chr3_42004431	LA_VS3	3	42004431	0	C	T	0.039	0.000000473	upstream_gene_variant	336	NA	Medtr3g092030	MFS_transporter
hotspotEcophy	chr3_42004431	LA_VS3	3	42004431	0	C	T	0.039	0.000000473	upstream_gene_variant	382	NA	Medtr3g092030	MFS_transporter
hotspotEcophy	chr3_42004431	LA_VS3	3	42004431	0	C	T	0.039	0.000000473	upstream_gene_variant	382	NA	Medtr3g092030	MFS_transporter
hotspotEcophy	chr3_42006816	LA_VS3	3	42006816	0	A	G	0.039	0.000000473	intergenic_region	NA	NA	NA	NA
hotspotEcophy	chr3_42007628	LA_VS3	3	42007628	0	G	A	0.039	0.000000473	intergenic_region	NA	NA	NA	NA
hotspotEcophy	chr3_42008277	LA_VS3	3	42008277	0	T	A	0.039	0.000000474	intergenic_region	NA	NA	NA	NA
hotspotEcophy	chr3_42016029	LA_VS3	3	42016029	0	C	A	0.039	0.000000536	upstream_gene_variant	208	NA	Medtr3g092050	metal-dependent_protein_hydrolase
hotspotEcophy	chr3_42016029	LA_VS3	3	42016029	0	C	A	0.039	0.000000536	upstream_gene_variant	208	NA	Medtr3g092050	metal-dependent_protein_hydrolase
hotspotEcophy	chr3_42016029	LA_VS3	3	42016029	0	C	A	0.039	0.000000536	upstream_gene_variant	208	NA	Medtr3g092050	metal-dependent_protein_hydrolase
hotspotEcophy	chr3_42016131	LA_VS3	3	42016131	0	C	G	0.039	0.000000536	upstream_gene_variant	310	NA	Medtr3g092050	metal-dependent_protein_hydrolase
hotspotEcophy	chr3_42016131	LA_VS3	3	42016131	0	C	G	0.039	0.000000536	upstream_gene_variant	310	NA	Medtr3g092050	metal-dependent_protein_hydrolase
hotspotEcophy	chr3_42016131	LA_VS3	3	42016131	0	C	G	0.039	0.000000536	upstream_gene_variant	310	NA	Medtr3g092050	metal-dependent_protein_hydrolase
hotspotEcophy	chr3_42016462	LA_VS3	3	42016462	0	G	A	0.039	0.000000539	upstream_gene_variant	641	NA	Medtr3g092050	metal-dependent_protein_hydrolase
hotspotEcophy	chr3_42016462	LA_VS3	3	42016462	0	G	A	0.039	0.000000539	upstream_gene_variant	641	NA	Medtr3g092050	metal-dependent_protein_hydrolase
hotspotEcophy	chr3_42016462	LA_VS3	3	42016462	0	G	A	0.039	0.000000539	upstream_gene_variant	641	NA	Medtr3g092050	metal-dependent_protein_hydrolase
hotspotEcophy	chr3_42026981	LA_VS3	3	42026981	0	G	A	0.039	0.000000474	intron_variant	NA	NA	Medtr3g092070	P-loop_nucleoside_triphosphate_hydrolase_superfamily_protein
hotspotEcophy	chr3_42026981	LA_VS3	3	42026981	0	G	A	0.039	0.000000474	intron_variant	NA	NA	Medtr3g092070	P-loop_nucleoside_triphosphate_hydrolase_superfamily_protein
hotspotEcophy	chr3_42026981	LA_VS3	3	42026981	0	G	A	0.039	0.000000474	intron_variant	NA	NA	Medtr3g092070	P-loop_nucleoside_triphosphate_hydrolase_superfamily_protein
hotspotEcophy	chr3_42028130	LA_VS3	3	42028130	0	T	T	0.046	8.05E-09	NA	NA	NA	NA	NA
hotspotEcophy	chr3_42029727	LA_VS3	3	42029727	0	C	T	0.039	0.000000474	upstream_gene_variant	846	NA	Medtr3g092070	P-loop_nucleoside_triphosphate_hydrolase_superfamily_protein
hotspotEcophy	chr3_42029727	LA_VS3	3	42029727	0	C	T	0.039	0.000000474	upstream_gene_variant	846	NA	Medtr3g092070	P-loop_nucleoside_triphosphate_hydrolase_superfamily_protein
hotspotEcophy	chr3_42029727	LA_VS3	3	42029727	0	C	T	0.039	0.000000474	upstream_gene_variant	846	NA	Medtr3g092070	P-loop_nucleoside_triphosphate_hydrolase_superfamily_protein
hotspotEcophy	chr3_969983	LA_VS1	3	969983	1	T	A	0.076	0.00000038	NA	NA	NA	NA	NA
hotspotEcophy	chr3_970007	LA_VS1	3	970007	1	G	A	0.076	0.000000387	upstream_gene_variant	979	NA	Medtr3g007310	hypothetical_protein
hotspotEcophy	chr3_970028	LA_VS1	3	970028	2	T	C	0.881	0.000000361	upstream_gene_variant	958	NA	Medtr3g007310	hypothetical_protein
hotspotEcophy	chr4_10035519	RUE	4	10035519	0	G	A	0.026	0.000000614	downstream_gene_variant	516	NA	Medtr4g029110	disease_resistance_protein_(TIR-NBS-LRR_class)
hotspotEcophy	chr4_10040096	RUE	4	10040096	0	G	A	0.028	0.000000678	intron_variant	NA	NA	Medtr4te029120	NA
hotspotEcophy	chr4_10058559	RUE	4	10058559	0	G	A	0.027	0.000000607	intergenic_region	NA	NA	NA	NA
hotspotEcophy	chr4_16631035	SDW_VS3	4	16631035	0	T	T	0.096	0.000000796	NA	NA	NA	NA	NA
hotspotEcophy	chr4_16631036	SDW_VS3	4	16631036	0	A	A	0.096	0.000000796	NA	NA	NA	NA	NA
hotspotEcophy	chr4_16640861	SDW_VS3	4	16640861	0	G	A	0.123	0.000000403	missense_variant	tCt/tTt	S142F	Medtr4te046800	NA
hotspotEcophy	chr4_16641084	SDW_VS3	4	16641084	0	C	T	0.127	0.000000425	missense_variant	Ggt/Agt	G122S	Medtr4te046800	NA
hotspotEcophy	chr4_16643610	SDW_VS3	4	16643610	0	A	A	0.106	0.000000146	NA	NA	NA	NA	NA
hotspotEcophy	chr4_16643630	SDW_VS3	4	16643630	0	A	T	0.116	8.68E-08	upstream_gene_variant	855	NA	Medtr4g046803	late_embryogenesis_abundant_protein
hotspotEcophy	chr4_16643642	SDW_VS3	4	16643642	0	G	A	0.113	0.000000133	upstream_gene_variant	843	NA	Medtr4g046803	late_embryogenesis_abundant_protein
hotspotEcophy	chr4_16643770	SDW_VS3	4	16643770	0	C	T	0.126	0.000000447	upstream_gene_variant	715	NA	Medtr4g046803	late_embryogenesis_abundant_protein
hotspotEcophy	chr4_16643865	SDW_VS3	4	16643865	0	G	T	0.123	0.00000041	upstream_gene_variant	620	NA	Medtr4g046803	late_embryogenesis_abundant_protein
hotspotEcophy	chr4_16644594	SDW_VS3	4	16644594	0	C	T	0.126	0.000000443	missense_variant	cCa/cTa	P37L	Medtr4g046803	late_embryogenesis_abundant_protein
hotspotEcophy	chr4_16644647	SDW_VS3	4	16644647	0	A	G	0.126	0.000000446	missense_variant	Aat/Gat	N55D	Medtr4g046803	late_embryogenesis_abundant_protein
hotspotEcophy	chr4_16645003	SDW_VS3	4	16645003	0	T	C	0.123	0.000000409	NA	NA	NA	NA	NA
hotspotEcophy	chr4_16645088	SDW_VS3	4	16645088	0	T	C	0.123	0.000000408	downstream_gene_variant	49	NA	Medtr4g046803	late_embryogenesis_abundant_protein
hotspotEcophy	chr4_16645335	SDW_VS3	4	16645335	0	G	G	0.129	0.000000872	NA	NA	NA	NA	NA
hotspotEcophy	chr4_16645358	SDW_VS3	4	16645358	0	A	T	0.123	0.000000645	downstream_gene_variant	319	NA	Medtr4g046803	late_embryogenesis_abundant_protein
hotspotEcophy	chr4_16645749	SDW_VS3	4	16645749	0	A	G	0.126	0.000000453	downstream_gene_variant	710	NA	Medtr4g046803	late_embryogenesis_abundant_protein
hotspotEcophy	chr4_16645761	SDW_VS3	4	16645761	0	G	A	0.123	0.000000408	downstream_gene_variant	722	NA	Medtr4g046803	late_embryogenesis_abundant_protein
hotspotEcophy	chr4_16645763	SDW_VS3	4	16645763	0	G	A	0.123	0.000000409	downstream_gene_variant	724	NA	Medtr4g046803	late_embryogenesis_abundant_protein
hotspotEcophy	chr4_16645990	SDW_VS3	4	16645990	0	G	A	0.123	0.00000041	downstream_gene_variant	951	NA	Medtr4g046803	late_embryogenesis_abundant_protein
hotspotEcophy	chr4_16646002	SDW_VS3	4	16646002	0	A	T	0.123	0.00000041	downstream_gene_variant	963	NA	Medtr4g046803	late_embryogenesis_abundant_protein
hotspotEcophy	chr4_16646048	SDW_VS3	4	16646048	0	C	T	0.123	0.00000041	intergenic_region	NA	NA	NA	NA
hotspotEcophy	chr4_16646091	SDW_VS3	4	16646091	0	G	A	0.123	0.00000041	intergenic_region	NA	NA	NA	NA
hotspotEcophy	chr4_16647140	SDW_VS3	4	16647140	1	A	G	0.126	0.000000427	intergenic_region	NA	NA	NA	NA
hotspotEcophy	chr4_26097241	SNU	4	26097241	1	T	A	0.059	0.000000183	missense_variant	Ata/Tta	I74L	Medtr4g069390	nucleotide-diphospho-sugar_transferase_family_protein
hotspotEcophy	chr4_26097241	SNU	4	26097241	1	T	A	0.059	0.000000183	missense_variant	Ata/Tta	I74L	Medtr4g069390	nucleotide-diphospho-sugar_transferase_family_protein
hotspotEcophy	chr4_26097242	SNU	4	26097242	1	C	A	0.059	0.000000166	missense_variant	aaG/aaT	K73N	Medtr4g069390	nucleotide-diphospho-sugar_transferase_family_protein
hotspotEcophy	chr4_26097242	SNU	4	26097242	1	C	A	0.059	0.000000166	missense_variant	aaG/aaT	K73N	Medtr4g069390	nucleotide-diphospho-sugar_transferase_family_protein
hotspotEcophy	chr4_26097254	SNU	4	26097254	1	T	C	0.056	8.58E-08	NA	NA	NA	NA	NA
hotspotEcophy	chr4_26097288	SNU	4	26097288	1	C	T	0.052	0.000000127	missense_variant	aGt/aAt	S58N	Medtr4g069390	nucleotide-diphospho-sugar_transferase_family_protein
hotspotEcophy	chr4_26097288	SNU	4	26097288	1	C	T	0.052	0.000000127	missense_variant	aGt/aAt	S58N	Medtr4g069390	nucleotide-diphospho-sugar_transferase_family_protein
hotspotEcophy	chr4_42514090	SNU	4	42514090	0	G	A	0.026	0.000000576	intergenic_region	NA	NA	NA	NA
hotspotEcophy	chr4_42515774	SNU	4	42515774	0	A	C	0.026	0.000000576	intergenic_region	NA	NA	NA	NA
hotspotEcophy	chr4_42516759	SNU	4	42516759	0	G	A	0.026	0.000000576	intergenic_region	NA	NA	NA	NA
hotspotEcophy	chr4_43392077	SNU	4	43392077	0	C	C	0.026	0.000000984	NA	NA	NA	NA	NA
hotspotEcophy	chr4_43397229	SNU	4	43397229	0	T	A	0.026	0.000000984	intron_variant	NA	NA	Medtr4g104750	hypothetical_protein
hotspotEcophy	chr4_43399197	SNU	4	43399197	0	G	A	0.026	0.000000984	intron_variant	NA	NA	Medtr4g104750	hypothetical_protein
hotspotEcophy	chr4_43399381	SNU	4	43399381	0	A	G	0.026	0.000000984	intron_variant	NA	NA	Medtr4g104750	hypothetical_protein
hotspotEcophy	chr4_43409594	SNU	4	43409594	0	T	A	0.026	0.000000984	downstream_gene_variant	158	NA	Medtr4g104770	drought-induced_protein
hotspotEcophy	chr4_43414525	SNU	4	43414525	0	G	A	0.026	0.000000984	intergenic_region	NA	NA	NA	NA
hotspotEcophy	chr4_43423616	SNU	4	43423616	0	C	T	0.026	0.000000729	3_prime_UTR_variant	134	NA	Medtr4g104790	PPR_containing_plant_protein
hotspotEcophy	chr4_43430913	SNU	4	43430913	0	T	A	0.027	0.000000717	intergenic_region	NA	NA	NA	NA
hotspotEcophy	chr4_43431420	SNU	4	43431420	3	T	T	0.081	0.000000139	intergenic_region	NA	NA	NA	NA
hotspotEcophy	chr4_53295868	TDW_VS2	4	53295868	0	A	C	0.065	0.000000513	upstream_gene_variant	170	NA	Medtr4g128050	small_nuclear_ribonucleoprotein
hotspotEcophy	chr4_53325728	TDW_VS2	4	53325728	0	A	C	0.051	0.000000733	missense_variant	tAt/tCt	Y28S	Medtr4g128130	hypothetical_protein
hotspotEcophy	chr4_53325749	TDW_VS2	4	53325749	0	C	A	0.051	0.000000733	missense_variant	tCt/tAt	S35Y	Medtr4g128130	hypothetical_protein
hotspotEcophy	chr5_13954955	SNU	5	13954955	0	G	A	0.056	0.000000531	NA	NA	NA	NA	NA
hotspotEcophy	chr5_13956211	SNU	5	13956211	0	G	A	0.029	0.000000738	intergenic_region	NA	NA	NA	NA
hotspotEcophy	chr5_13974810	SNU	5	13974810	0	T	A	0.036	0.000000938	intron_variant	NA	NA	Medtr5te032540	NA
hotspotEcophy	chr5_13975548	SNU	5	13975548	0	G	A	0.033	0.000000801	intron_variant	NA	NA	Medtr5te032540	NA
hotspotEcophy	chr5_17838386	SNU	5	17838386	0	T	C	0.046	0.000000714	5_prime_UTR_variant	663	NA	Medtr5g040600	transmembrane_protein%2C_putative
hotspotEcophy	chr5_17838386	SNU	5	17838386	0	T	C	0.046	0.000000714	5_prime_UTR_variant	663	NA	Medtr5g040600	transmembrane_protein%2C_putative
hotspotEcophy	chr5_17838401	SNU	5	17838401	0	A	G	0.046	0.000000714	5_prime_UTR_variant	678	NA	Medtr5g040600	transmembrane_protein%2C_putative
hotspotEcophy	chr5_17838401	SNU	5	17838401	0	A	G	0.046	0.000000714	5_prime_UTR_variant	678	NA	Medtr5g040600	transmembrane_protein%2C_putative
hotspotEcophy	chr5_17838414	SNU	5	17838414	0	C	T	0.046	0.000000714	5_prime_UTR_variant	691	NA	Medtr5g040600	transmembrane_protein%2C_putative
hotspotEcophy	chr5_17838414	SNU	5	17838414	0	C	T	0.046	0.000000714	5_prime_UTR_variant	691	NA	Medtr5g040600	transmembrane_protein%2C_putative
hotspotEcophy	chr5_42570650	SNU	5	42570650	0	T	A	0.026	0.000000589	upstream_gene_variant	262	NA	Medtr5g097230	hypothetical_protein
hotspotEcophy	chr5_42570650	SNU	5	42570650	0	T	A	0.026	0.000000589	upstream_gene_variant	262	NA	Medtr5g097230	hypothetical_protein
hotspotEcophy	chr5_42570667	SNU	5	42570667	0	G	T	0.026	0.000000576	upstream_gene_variant	279	NA	Medtr5g097230	hypothetical_protein
hotspotEcophy	chr5_42570667	SNU	5	42570667	0	G	T	0.026	0.000000576	upstream_gene_variant	279	NA	Medtr5g097230	hypothetical_protein
hotspotEcophy	chr5_42570907	SNU	5	42570907	0	C	T	0.026	0.000000576	upstream_gene_variant	519	NA	Medtr5g097230	hypothetical_protein
hotspotEcophy	chr5_42570907	SNU	5	42570907	0	C	T	0.026	0.000000576	upstream_gene_variant	519	NA	Medtr5g097230	hypothetical_protein
hotspotEcophy	chr6_12595721	SNU	6	12595721	2	A	C	0.054	0.000000689	intergenic_region	NA	NA	NA	NA
hotspotEcophy	chr6_12623656	SNU	6	12623656	0	G	A	0.049	2.82E-08	intergenic_region	NA	NA	NA	NA
hotspotEcophy	chr6_12623657	SNU	6	12623657	0	G	A	0.049	2.82E-08	intergenic_region	NA	NA	NA	NA
hotspotEcophy	chr6_13003039	SNU	6	13003039	0	A	G	0.029	0.000000419	intergenic_region	NA	NA	NA	NA
hotspotEcophy	chr6_13006236	SNU	6	13006236	0	C	A	0.023	0.00000038	intergenic_region	NA	NA	NA	NA
hotspotEcophy	chr6_13007126	SNU	6	13007126	0	C	T	0.026	0.000000647	intergenic_region	NA	NA	NA	NA
hotspotEcophy	chr7_23335439	SNU	7	23335439	0	C	T	0.026	0.000000305	missense_variant	aGt/aAt	S95N	Medtr7g063850	DUF674_family_protein
hotspotEcophy	chr7_23341539	SNU	7	23341539	0	G	A	0.026	0.000000327	missense_variant	aCc/aTc	T413I	Medtr7g063880	DUF674_family_protein
hotspotEcophy	chr7_23341539	SNU	7	23341539	0	G	A	0.026	0.000000327	missense_variant	aCc/aTc	T413I	Medtr7g063880	DUF674_family_protein
hotspotEcophy	chr7_23342832	SNU	7	23342832	0	C	A	0.029	0.000000343	NA	NA	NA	NA	NA
hotspotEcophy	chr7_23345584	SNU	7	23345584	0	C	T	0.02	0.000000995	downstream_gene_variant	885	NA	Medtr7g063890	DUF674_family_protein
hotspotEcophy	chr7_23345584	SNU	7	23345584	0	C	T	0.02	0.000000995	downstream_gene_variant	885	NA	Medtr7g063890	DUF674_family_protein
hotspotEcophy	chr7_23345591	SNU	7	23345591	0	C	A	0.02	0.000000995	downstream_gene_variant	878	NA	Medtr7g063890	DUF674_family_protein
hotspotEcophy	chr7_23345591	SNU	7	23345591	0	C	A	0.02	0.000000995	downstream_gene_variant	878	NA	Medtr7g063890	DUF674_family_protein
hotspotEcophy	chr7_31244554	RDW_VS3	7	31244554	0	C	T	0.123	0.000000583	intron_variant	NA	NA	Medtr7g081660	nuclear_RNA-binding-like_protein
hotspotEcophy	chr7_31244554	RDW_VS3	7	31244554	0	C	T	0.123	0.000000583	intron_variant	NA	NA	Medtr7g081660	nuclear_RNA-binding-like_protein
hotspotEcophy	chr7_31245337	RDW_VS3	7	31245337	0	C	T	0.122	0.00000048	intron_variant	NA	NA	Medtr7g081660	nuclear_RNA-binding-like_protein
hotspotEcophy	chr7_31245337	RDW_VS3	7	31245337	0	C	T	0.122	0.00000048	intron_variant	NA	NA	Medtr7g081660	nuclear_RNA-binding-like_protein
hotspotEcophy	chr7_31245351	RDW_VS3	7	31245351	0	T	A	0.123	0.000000583	intron_variant	NA	NA	Medtr7g081660	nuclear_RNA-binding-like_protein
hotspotEcophy	chr7_31245351	RDW_VS3	7	31245351	0	T	A	0.123	0.000000583	intron_variant	NA	NA	Medtr7g081660	nuclear_RNA-binding-like_protein
hotspotEcophy	chr7_31246039	RDW_VS3	7	31246039	0	A	G	0.123	0.000000583	intron_variant	NA	NA	Medtr7g081660	nuclear_RNA-binding-like_protein
hotspotEcophy	chr7_31246039	RDW_VS3	7	31246039	0	A	G	0.123	0.000000583	intron_variant	NA	NA	Medtr7g081660	nuclear_RNA-binding-like_protein
hotspotEcophy	chr7_31250202	RDW_VS3	7	31250202	0	G	A	0.117	0.000000615	upstream_gene_variant	310	NA	Medtr7g081650	hypothetical_protein
hotspotEcophy	chr7_7396924	SNU	7	7396924	0	G	A	0.061	0.000000156	intergenic_region	NA	NA	NA	NA
hotspotEcophy	chr7_7397912	SNU	7	7397912	0	T	T	0.052	6.84E-08	NA	NA	NA	NA	NA
hotspotEcophy	chr7_7398452	SNU	7	7398452	0	G	A	0.055	0.000000028	intergenic_region	NA	NA	NA	NA
hotspotEcophy	chr7_7399361	SNU	7	7399361	0	C	A	0.052	0.000000022	intergenic_region	NA	NA	NA	NA
hotspotEcophy	chr8_11553000	NLA	8	11553000	0	A	A	0.032	0.000000587	NA	NA	NA	NA	NA
hotspotEcophy	chr8_11553004	NLA	8	11553004	0	G	A	0.032	0.000000587	downstream_gene_variant	541	NA	Medtr8g031000	bestrophin-like_protein
hotspotEcophy	chr8_11553102	NLA	8	11553102	0	G	A	0.032	0.000000587	downstream_gene_variant	443	NA	Medtr8g031000	bestrophin-like_protein
hotspotEcophy	chr8_22507666	RTR	8	22507666	0	A	G	0.094	0.00000065	downstream_gene_variant	718	NA	Medtr8g463790	Pmr5_Cas1p_GDSL_SGNH-like_acyl-esterase_family_protein
hotspotEcophy	chr8_22507666	RTR	8	22507666	0	A	G	0.094	0.00000065	intron_variant	NA	NA	Medtr8g463800	hypothetical_protein
hotspotEcophy	chr8_22507666	RTR	8	22507666	0	A	G	0.094	0.00000065	downstream_gene_variant	121	NA	Medtr8g463800	hypothetical_protein
hotspotEcophy	chr8_22526045	RTR	8	22526045	2	T	A	0.778	0.000000197	intergenic_region	NA	NA	NA	NA
hotspotEcophy	chr8_22541464	RTR	8	22541464	0	C	C	0.753	0.000000965	NA	NA	NA	NA	NA
hotspotEcophy	chr8_22541634	RTR	8	22541634	0	T	C	0.779	0.00000059	downstream_gene_variant	426	NA	Medtr8g463890	RNA-binding_(RRM_RBD_RNP_motif)_family_protein
hotspotEcophy	chr8_22541657	RTR	8	22541657	0	T	C	0.779	0.00000059	downstream_gene_variant	403	NA	Medtr8g463890	RNA-binding_(RRM_RBD_RNP_motif)_family_protein
hotspotEcophy	chr8_22541689	RTR	8	22541689	1	A	G	0.77	0.000000206	downstream_gene_variant	371	NA	Medtr8g463890	RNA-binding_(RRM_RBD_RNP_motif)_family_protein
hotspotEcophy	chr8_22541769	RTR	8	22541769	0	A	G	0.779	0.000000656	downstream_gene_variant	291	NA	Medtr8g463890	RNA-binding_(RRM_RBD_RNP_motif)_family_protein
hotspotEcophy	chr8_22541793	RTR	8	22541793	0	G	T	0.779	0.000000656	downstream_gene_variant	267	NA	Medtr8g463890	RNA-binding_(RRM_RBD_RNP_motif)_family_protein
hotspotEcophy	chr8_22542169	RTR	8	22542169	0	T	T	0.779	0.00000059	NA	NA	NA	NA	NA
hotspotEcophy	chr8_22542247	RTR	8	22542247	0	C	C	0.779	0.000000553	3_prime_UTR_variant	3596	NA	Medtr8g463890	RNA-binding_(RRM_RBD_RNP_motif)_family_protein
hotspotEcophy	chr8_22542367	RTR	8	22542367	0	C	C	0.779	0.00000059	3_prime_UTR_variant	3476	NA	Medtr8g463890	RNA-binding_(RRM_RBD_RNP_motif)_family_protein
hotspotEcophy	chr8_43772375	LA_VS2	8	43772375	0	G	A	0.078	0.000000056	missense_variant	gGt/gAt	G139D	Medtr8te103990	NA
hotspotEcophy	chr8_43779503	LA_VS2	8	43779503	0	A	G	0.078	5.59E-08	intron_variant	NA	NA	Medtr8g104010	stomatal_cytokinesis_defective_protein%2C_putative
hotspotEcophy	chr8_43779503	LA_VS2	8	43779503	0	A	G	0.078	5.59E-08	intron_variant	NA	NA	Medtr8g104010	stomatal_cytokinesis_defective_protein%2C_putative
hotspotEcophy	chr8_43779503	LA_VS2	8	43779503	0	A	G	0.078	5.59E-08	intron_variant	NA	NA	Medtr8g104010	stomatal_cytokinesis_defective_protein%2C_putative
hotspotEcophy	chr8_43779503	LA_VS2	8	43779503	0	A	G	0.078	5.59E-08	intron_variant	NA	NA	Medtr8g104010	stomatal_cytokinesis_defective_protein%2C_putative
hotspotEcophy	chr8_43779503	LA_VS2	8	43779503	0	A	G	0.078	5.59E-08	intron_variant	NA	NA	Medtr8g104010	stomatal_cytokinesis_defective_protein%2C_putative
hotspotEcophy	chr8_43779503	LA_VS2	8	43779503	0	A	G	0.078	5.59E-08	intron_variant	NA	NA	Medtr8g104010	stomatal_cytokinesis_defective_protein%2C_putative
hotspotEcophy	chr8_43793984	LA_VS2	8	43793984	0	T	T	0.065	0.000000231	NA	NA	NA	NA	NA
hotspotEcophy	chr8_43798518	LA_VS2	8	43798518	0	T	T	0.134	0.000000806	NA	NA	NA	NA	NA
hotspotEcophy	chr8_43805023	LA_VS2	8	43805023	0	C	T	0.13	0.000000779	upstream_gene_variant	366	NA	Medtr8g104080	cytochrome_P450_family_71_protein
hotspotEcophy	chr8_43821120	LA_VS2	8	43821120	0	C	G	0.11	0.000000715	3_prime_UTR_variant	145	NA	Medtr8g104120	aluminum_activated_malate_transporter_family_protein
hotspotEcophy	chr8_43827245	LA_VS2	8	43827245	0	C	T	0.104	0.000000897	intergenic_region	NA	NA	NA	NA
hotspotEcophy	chr8_43843412	LA_VS2	8	43843412	0	G	A	0.099	0.000000333	intergenic_region	NA	NA	NA	NA
hotspotOTU	chr1_11407583	sqrtOTU90	1	11407583	0	C	T	0.052	5.72E-07	intergenic_region	NA	NA	NA	NA
hotspotOTU	chr1_11408382	sqrtOTU90	1	11408382	0	G	A	0.045	3.77E-07	intergenic_region	NA	NA	NA	NA
hotspotOTU	chr1_11408427	sqrtOTU90	1	11408427	0	G	G	0.052	5.20E-07	NA	NA	NA	NA	NA
hotspotOTU	chr1_11412439	sqrtOTU90	1	11412439	0	T	C	0.052	5.20E-07	intron_variant	NA	NA	Medtr1g032200	HIT_zinc_finger_protein
hotspotOTU	chr1_11412950	sqrtOTU90	1	11412950	0	G	A	0.052	5.20E-07	intron_variant	NA	NA	Medtr1g032200	HIT_zinc_finger_protein
hotspotOTU	chr1_11413868	sqrtOTU90	1	11413868	0	T	G	0.052	5.20E-07	5_prime_UTR_variant	206	NA	Medtr1g032200	HIT_zinc_finger_protein
hotspotOTU	chr1_11414820	sqrtOTU90	1	11414820	0	C	T	0.052	5.20E-07	upstream_gene_variant	873	NA	Medtr1g032200	HIT_zinc_finger_protein
hotspotOTU	chr1_11419132	sqrtOTU90	1	11419132	0	G	A	0.052	5.20E-07	NA	NA	NA	NA	NA
hotspotOTU	chr1_17311579	sqrtOTU82	1	17311579	3	A	T	0.043	6.51E-07	missense_variant	Agg/Tgg	R203W	Medtr1g045960	NB-ARC_domain_disease_resistance_protein
hotspotOTU	chr1_17311586	sqrtOTU82	1	17311586	3	T	G	0.043	6.95E-07	missense_variant	aTc/aGc	I205S	Medtr1g045960	NB-ARC_domain_disease_resistance_protein
hotspotOTU	chr1_17311600	sqrtOTU82	1	17311600	2	G	C	0.044	3.50E-07	missense_variant	Gat/Cat	D210H	Medtr1g045960	NB-ARC_domain_disease_resistance_protein
hotspotOTU	chr1_17311620	sqrtOTU82	1	17311620	3	T	C	0.044	2.94E-07	NA	NA	NA	NA	NA
hotspotOTU	chr1_17597573	sqrtOTU439	1	17597573	0	A	G	0.067	5.99E-07	intergenic_region	NA	NA	NA	NA
hotspotOTU	chr1_17598383	sqrtOTU439	1	17598383	0	T	A	0.059	1.87E-07	intergenic_region	NA	NA	NA	NA
hotspotOTU	chr1_17600865	sqrtOTU439	1	17600865	0	C	T	0.066	5.18E-09	downstream_gene_variant	742	NA	Medtr1g046680	GATA_type_zinc_finger_transcription_factor_family_protein
hotspotOTU	chr1_17600865	sqrtOTU439	1	17600865	0	C	T	0.066	5.18E-09	downstream_gene_variant	742	NA	Medtr1g046680	GATA_type_zinc_finger_transcription_factor_family_protein
hotspotOTU	chr1_17601051	sqrtOTU439	1	17601051	0	AC	A	0.11	7.97E-07	NA	NA	NA	NA	NA
hotspotOTU	chr1_17614473	sqrtOTU439	1	17614473	0	C	T	0.077	1.25E-07	intergenic_region	NA	NA	NA	NA
hotspotOTU	chr1_18808247	sqrtOTU400	1	18808247	1	C	T	0.033	5.97E-07	intergenic_region	NA	NA	NA	NA
hotspotOTU	chr1_18828459	sqrtOTU400	1	18828459	0	C	T	0.052	4.23E-07	downstream_gene_variant	749	NA	Medtr1g048820	transmembrane_protein%2C_putative
hotspotOTU	chr1_18832013	sqrtOTU400	1	18832013	0	A	G	0.052	4.13E-07	intron_variant	NA	NA	Medtr1g048820	transmembrane_protein%2C_putative
hotspotOTU	chr1_27819186	sqrtOTU827	1	27819186	0	C	T	0.032	5.25E-07	upstream_gene_variant	383	NA	Medtr1g063180	suppressor_of_auxin_resistance_1_protein
hotspotOTU	chr1_27819186	sqrtOTU827	1	27819186	0	C	T	0.032	5.25E-07	upstream_gene_variant	383	NA	Medtr1g063180	suppressor_of_auxin_resistance_1_protein
hotspotOTU	chr1_27819186	sqrtOTU827	1	27819186	0	C	T	0.032	5.25E-07	upstream_gene_variant	383	NA	Medtr1g063180	suppressor_of_auxin_resistance_1_protein
hotspotOTU	chr1_27819186	sqrtOTU827	1	27819186	0	C	T	0.032	5.25E-07	upstream_gene_variant	383	NA	Medtr1g063180	suppressor_of_auxin_resistance_1_protein
hotspotOTU	chr1_27819186	sqrtOTU827	1	27819186	0	C	T	0.032	5.25E-07	upstream_gene_variant	383	NA	Medtr1g063180	suppressor_of_auxin_resistance_1_protein
hotspotOTU	chr1_27819186	sqrtOTU827	1	27819186	0	C	T	0.032	5.25E-07	upstream_gene_variant	395	NA	Medtr1g063180	suppressor_of_auxin_resistance_1_protein
hotspotOTU	chr1_27820894	sqrtOTU827	1	27820894	0	AGTTT	A	0.039	3.48E-07	NA	NA	NA	NA	NA
hotspotOTU	chr1_27820902	sqrtOTU827	1	27820902	0	TGTTC	T	0.035	3.23E-07	NA	NA	NA	NA	NA
hotspotOTU	chr1_27822709	sqrtOTU827	1	27822709	0	TC	T	0.039	3.46E-07	NA	NA	NA	NA	NA
hotspotOTU	chr1_27822918	sqrtOTU827	1	27822918	0	T	C	0.035	6.92E-07	missense_variant	aTa/aCa	I285T	Medtr1g063180	suppressor_of_auxin_resistance_1_protein
hotspotOTU	chr1_27822918	sqrtOTU827	1	27822918	0	T	C	0.035	6.92E-07	missense_variant	aTa/aCa	I285T	Medtr1g063180	suppressor_of_auxin_resistance_1_protein
hotspotOTU	chr1_27822918	sqrtOTU827	1	27822918	0	T	C	0.035	6.92E-07	missense_variant	aTa/aCa	I285T	Medtr1g063180	suppressor_of_auxin_resistance_1_protein
hotspotOTU	chr1_27822918	sqrtOTU827	1	27822918	0	T	C	0.035	6.92E-07	missense_variant	aTa/aCa	I285T	Medtr1g063180	suppressor_of_auxin_resistance_1_protein
hotspotOTU	chr1_27822918	sqrtOTU827	1	27822918	0	T	C	0.035	6.92E-07	missense_variant	aTa/aCa	I285T	Medtr1g063180	suppressor_of_auxin_resistance_1_protein
hotspotOTU	chr1_27822918	sqrtOTU827	1	27822918	0	T	C	0.035	6.92E-07	missense_variant	aTa/aCa	I285T	Medtr1g063180	suppressor_of_auxin_resistance_1_protein
hotspotOTU	chr1_9219147	sqrtOTU65	1	9219147	1	C	T	0.169	3.51E-07	NA	NA	NA	NA	NA
hotspotOTU	chr1_9219147	sqrtOTU532	1	9219147	1	C	T	0.169	3.59E-07	NA	NA	NA	NA	NA
hotspotOTU	chr1_9219150	sqrtOTU532	1	9219150	0	A	T	0.174	9.90E-07	NA	NA	NA	NA	NA
hotspotOTU	chr1_9219153	sqrtOTU532	1	9219153	0	G	C	0.174	9.90E-07	missense_variant	gaC/gaG	D368E	Medtr1g027660	wall-associated_receptor_kinase-like_protein
hotspotOTU	chr1_9219153	sqrtOTU532	1	9219153	0	G	C	0.174	9.90E-07	missense_variant	gaC/gaG	D368E	Medtr1g027660	wall-associated_receptor_kinase-like_protein
hotspotOTU	chr1_9219192	sqrtOTU532	1	9219192	0	A	T	0.174	9.90E-07	NA	NA	NA	NA	NA
hotspotOTU	chr1_9219358	sqrtOTU65	1	9219358	0	T	C	0.168	3.10E-07	intron_variant	NA	NA	Medtr1g027660	wall-associated_receptor_kinase-like_protein
hotspotOTU	chr1_9219358	sqrtOTU532	1	9219358	0	T	C	0.168	3.58E-07	intron_variant	NA	NA	Medtr1g027660	wall-associated_receptor_kinase-like_protein
hotspotOTU	chr1_9219358	sqrtOTU532	1	9219358	0	T	C	0.168	3.58E-07	intron_variant	NA	NA	Medtr1g027660	wall-associated_receptor_kinase-like_protein
hotspotOTU	chr1_9219364	sqrtOTU65	1	9219364	0	A	A	0.177	6.04E-07	NA	NA	NA	NA	NA
hotspotOTU	chr1_9219388	sqrtOTU532	1	9219388	0	A	T	0.174	9.90E-07	intron_variant	NA	NA	Medtr1g027660	wall-associated_receptor_kinase-like_protein
hotspotOTU	chr1_9219388	sqrtOTU532	1	9219388	0	A	T	0.174	9.90E-07	intron_variant	NA	NA	Medtr1g027660	wall-associated_receptor_kinase-like_protein
hotspotOTU	chr1_9219390	sqrtOTU532	1	9219390	0	A	AT	0.181	4.53E-07	NA	NA	NA	NA	NA
hotspotOTU	chr2_12832807	sqrtOTU729	2	12832807	2	C	T	0.728	6.46E-07	downstream_gene_variant	373	NA	Medtr2g033730	SRC2-like_protein%2C_putative
hotspotOTU	chr2_12832807	sqrtOTU729	2	12832807	2	C	T	0.728	6.46E-07	upstream_gene_variant	860	NA	Medtr2g033720	plant_invertase_pectin_methylesterase_inhibitor
hotspotOTU	chr2_12832826	sqrtOTU729	2	12832826	0	G	A	0.754	6.57E-07	upstream_gene_variant	879	NA	Medtr2g033720	plant_invertase_pectin_methylesterase_inhibitor
hotspotOTU	chr2_12832826	sqrtOTU729	2	12832826	0	G	A	0.754	6.57E-07	downstream_gene_variant	354	NA	Medtr2g033730	SRC2-like_protein%2C_putative
hotspotOTU	chr2_12832834	sqrtOTU729	2	12832834	1	T	G	0.76	6.98E-07	upstream_gene_variant	887	NA	Medtr2g033720	plant_invertase_pectin_methylesterase_inhibitor
hotspotOTU	chr2_12832834	sqrtOTU729	2	12832834	1	T	G	0.76	6.98E-07	downstream_gene_variant	346	NA	Medtr2g033730	SRC2-like_protein%2C_putative
hotspotOTU	chr2_12832885	sqrtOTU729	2	12832885	1	C	G	0.77	1.89E-07	downstream_gene_variant	295	NA	Medtr2g033730	SRC2-like_protein%2C_putative
hotspotOTU	chr2_12832885	sqrtOTU729	2	12832885	1	C	G	0.77	1.89E-07	upstream_gene_variant	938	NA	Medtr2g033720	plant_invertase_pectin_methylesterase_inhibitor
hotspotOTU	chr2_12832905	sqrtOTU729	2	12832905	1	C	T	0.75	9.63E-07	upstream_gene_variant	958	NA	Medtr2g033720	plant_invertase_pectin_methylesterase_inhibitor
hotspotOTU	chr2_12832905	sqrtOTU729	2	12832905	1	C	T	0.75	9.63E-07	downstream_gene_variant	275	NA	Medtr2g033730	SRC2-like_protein%2C_putative
hotspotOTU	chr2_12832943	sqrtOTU729	2	12832943	1	G	GT	0.743	5.21E-07	NA	NA	NA	NA	NA
hotspotOTU	chr2_12833008	sqrtOTU729	2	12833008	1	T	C	0.715	6.06E-08	downstream_gene_variant	172	NA	Medtr2g033730	SRC2-like_protein%2C_putative
hotspotOTU	chr2_12833174	sqrtOTU729	2	12833174	1	C	T	0.759	4.52E-07	downstream_gene_variant	6	NA	Medtr2g033730	SRC2-like_protein%2C_putative
hotspotOTU	chr2_12833203	sqrtOTU729	2	12833203	1	C	T	0.772	4.68E-08	missense_variant	Gca/Aca	A363T	Medtr2g033730	SRC2-like_protein%2C_putative
hotspotOTU	chr2_12833220	sqrtOTU729	2	12833220	1	C	T	0.772	7.31E-08	missense_variant	aGc/aAc	S357N	Medtr2g033730	SRC2-like_protein%2C_putative
hotspotOTU	chr2_12833231	sqrtOTU729	2	12833231	1	T	C	0.756	8.90E-08	NA	NA	NA	NA	NA
hotspotOTU	chr2_12833367	sqrtOTU729	2	12833367	1	TTCA	T	0.724	3.66E-07	NA	NA	NA	NA	NA
hotspotOTU	chr2_12833394	sqrtOTU729	2	12833394	1	C	T	0.73	6.06E-07	missense_variant	gGt/gAt	G320D	Medtr2g033730	SRC2-like_protein%2C_putative
hotspotOTU	chr2_12833410	sqrtOTU729	2	12833410	1	G	A	0.736	5.55E-07	missense_variant	Cat/Tat	H315Y	Medtr2g033730	SRC2-like_protein%2C_putative
hotspotOTU	chr2_12833435	sqrtOTU729	2	12833435	1	C	T	0.74	6.64E-07	NA	NA	NA	NA	NA
hotspotOTU	chr2_12833472	sqrtOTU729	2	12833472	1	T	C	0.756	7.55E-08	missense_variant	cAt/cGt	H294R	Medtr2g033730	SRC2-like_protein%2C_putative
hotspotOTU	chr2_12833970	sqrtOTU729	2	12833970	5	A	T	0.759	2.01E-07	intron_variant	NA	NA	Medtr2g033730	SRC2-like_protein%2C_putative
hotspotOTU	chr2_12834571	sqrtOTU729	2	12834571	2	GAC	G	0.754	6.31E-08	NA	NA	NA	NA	NA
hotspotOTU	chr2_15246930	sqrtOTU151	2	15246930	0	C	C	0.044	2.93E-07	NA	NA	NA	NA	NA
hotspotOTU	chr2_15246934	sqrtOTU151	2	15246934	0	C	T	0.047	7.23E-08	upstream_gene_variant	42	NA	Medtr2g035960	hypothetical_protein
hotspotOTU	chr2_15246939	sqrtOTU151	2	15246939	0	A	T	0.047	7.24E-08	upstream_gene_variant	47	NA	Medtr2g035960	hypothetical_protein
hotspotOTU	chr2_15246961	sqrtOTU151	2	15246961	0	C	T	0.047	7.23E-08	upstream_gene_variant	69	NA	Medtr2g035960	hypothetical_protein
hotspotOTU	chr2_23050565	sqrtOTU827	2	23050565	0	T	G	0.046	4.43E-07	downstream_gene_variant	447	NA	Medtr2g050180	tudor_domain_protein
hotspotOTU	chr2_23050565	sqrtOTU827	2	23050565	0	T	G	0.046	4.43E-07	downstream_gene_variant	447	NA	Medtr2g050180	tudor_domain_protein
hotspotOTU	chr2_23050565	sqrtOTU827	2	23050565	0	T	G	0.046	4.43E-07	downstream_gene_variant	447	NA	Medtr2g050180	tudor_domain_protein
hotspotOTU	chr2_23050639	sqrtOTU827	2	23050639	0	C	T	0.046	4.59E-07	downstream_gene_variant	373	NA	Medtr2g050180	tudor_domain_protein
hotspotOTU	chr2_23050639	sqrtOTU827	2	23050639	0	C	T	0.046	4.59E-07	downstream_gene_variant	373	NA	Medtr2g050180	tudor_domain_protein
hotspotOTU	chr2_23050639	sqrtOTU827	2	23050639	0	C	T	0.046	4.59E-07	downstream_gene_variant	373	NA	Medtr2g050180	tudor_domain_protein
hotspotOTU	chr2_23053510	sqrtOTU827	2	23053510	0	T	C	0.045	4.75E-07	intron_variant	NA	NA	Medtr2g050180	tudor_domain_protein
hotspotOTU	chr2_23053510	sqrtOTU827	2	23053510	0	T	C	0.045	4.75E-07	intron_variant	NA	NA	Medtr2g050180	tudor_domain_protein
hotspotOTU	chr2_23053510	sqrtOTU827	2	23053510	0	T	C	0.045	4.75E-07	intron_variant	NA	NA	Medtr2g050180	tudor_domain_protein
hotspotOTU	chr2_23054756	sqrtOTU827	2	23054756	0	A	G	0.045	5.03E-07	intron_variant	NA	NA	Medtr2g050180	tudor_domain_protein
hotspotOTU	chr2_23054756	sqrtOTU827	2	23054756	0	A	G	0.045	5.03E-07	intron_variant	NA	NA	Medtr2g050180	tudor_domain_protein
hotspotOTU	chr2_23054756	sqrtOTU827	2	23054756	0	A	G	0.045	5.03E-07	intron_variant	NA	NA	Medtr2g050180	tudor_domain_protein
hotspotOTU	chr2_23061948	sqrtOTU827	2	23061948	0	C	T	0.039	3.13E-07	downstream_gene_variant	54	NA	Medtr2g050190	hypothetical_protein
hotspotOTU	chr2_23086207	sqrtOTU827	2	23086207	0	C	T	0.045	4.61E-07	downstream_gene_variant	622	NA	Medtr2te050290	NA
hotspotOTU	chr2_23086207	sqrtOTU827	2	23086207	0	C	T	0.045	4.61E-07	downstream_gene_variant	7	NA	Medtr2g050270	hypothetical_protein
hotspotOTU	chr2_23086957	sqrtOTU827	2	23086957	0	C	G	0.045	4.84E-07	missense_variant	Gag/Cag	E153Q	Medtr2te050290	NA
hotspotOTU	chr2_23087513	sqrtOTU827	2	23087513	0	A	T	0.042	2.34E-07	upstream_gene_variant	64	NA	Medtr2te050290	NA
hotspotOTU	chr2_23111524	sqrtOTU827	2	23111524	0	CT	C	0.046	4.63E-07	NA	NA	NA	NA	NA
hotspotOTU	chr2_2409876	sqrtOTU88	2	2409876	0	G	A	0.065	2.60E-07	intron_variant	NA	NA	Medtr2g010490	hypothetical_protein
hotspotOTU	chr2_2409876	sqrtOTU88	2	2409876	0	G	A	0.065	2.60E-07	intron_variant	NA	NA	Medtr2g010490	hypothetical_protein
hotspotOTU	chr2_2409876	sqrtOTU88	2	2409876	0	G	A	0.065	2.60E-07	intron_variant	NA	NA	Medtr2g010490	hypothetical_protein
hotspotOTU	chr2_2419341	sqrtOTU88	2	2419341	1	G	A	0.065	2.57E-07	intron_variant	NA	NA	Medtr2g010510	plant_T16L1-180_protein%2C_putative
hotspotOTU	chr2_2419341	sqrtOTU88	2	2419341	1	G	A	0.065	2.57E-07	intron_variant	NA	NA	Medtr2g010510	plant_T16L1-180_protein%2C_putative
hotspotOTU	chr2_2422707	sqrtOTU88	2	2422707	1	G	T	0.058	3.32E-07	downstream_gene_variant	169	NA	Medtr2g010520	magnesium_and_cobalt_efflux_protein_CorC%2C_putative
hotspotOTU	chr2_2422707	sqrtOTU88	2	2422707	1	G	T	0.058	3.32E-07	downstream_gene_variant	169	NA	Medtr2g010520	magnesium_and_cobalt_efflux_protein_CorC%2C_putative
hotspotOTU	chr2_2422707	sqrtOTU88	2	2422707	1	G	T	0.058	3.32E-07	downstream_gene_variant	169	NA	Medtr2g010520	magnesium_and_cobalt_efflux_protein_CorC_putative
hotspotOTU	chr2_2422814	sqrtOTU88	2	2422814	1	C	C	0.058	3.32E-07	NA	NA	NA	NA	NA
hotspotOTU	chr2_2426180	sqrtOTU88	2	2426180	1	C	C	0.068	5.95E-08	NA	NA	NA	NA	NA
hotspotOTU	chr2_2426774	sqrtOTU88	2	2426774	1	G	A	0.062	9.54E-07	upstream_gene_variant	573	NA	Medtr2g010520	magnesium_and_cobalt_efflux_protein_CorC%2C_putative
hotspotOTU	chr2_2426774	sqrtOTU88	2	2426774	1	G	A	0.062	9.54E-07	upstream_gene_variant	573	NA	Medtr2g010520	magnesium_and_cobalt_efflux_protein_CorC%2C_putative
hotspotOTU	chr2_2426774	sqrtOTU88	2	2426774	1	G	A	0.062	9.54E-07	upstream_gene_variant	589	NA	Medtr2g010520	magnesium_and_cobalt_efflux_protein_CorC%2C_putative
hotspotOTU	chr2_2434036	sqrtOTU88	2	2434036	1	T	A	0.073	9.56E-07	downstream_gene_variant	152	NA	Medtr2g010530	cytochrome_P450_family_71_protein
hotspotOTU	chr2_2459435	sqrtOTU88	2	2459435	0	C	T	0.082	9.32E-07	downstream_gene_variant	796	NA	Medtr2g010590	CAP%2C_cysteine-rich_secretory_protein%2C_antigen_5
hotspotOTU	chr2_2494659	sqrtOTU88	2	2494659	2	T	C	0.067	2.97E-07	upstream_gene_variant	565	NA	Medtr2g010720	salt_stress_response_antifungal_domain_protein
hotspotOTU	chr2_2494659	sqrtOTU88	2	2494659	2	T	C	0.067	2.97E-07	downstream_gene_variant	173	NA	Medtr2g010730	salt_stress_response_antifungal_domain_protein
hotspotOTU	chr2_31989397	sqrtOTU214	2	31989397	0	C	T	0.032	6.95E-07	intron_variant	NA	NA	Medtr2g076350	PH-GRAM-GEM_domain_protein
hotspotOTU	chr2_31989710	sqrtOTU214	2	31989710	0	T	A	0.032	1.58E-07	intron_variant	NA	NA	Medtr2g076350	PH-GRAM-GEM_domain_protein
hotspotOTU	chr2_31989710	sqrtOTU214	2	31989710	0	T	A	0.032	1.58E-07	downstream_gene_variant	927	NA	Medtr2g076360	transmembrane_protein%2C_putative
hotspotOTU	chr2_33513086	sqrtOTU827	2	33513086	0	C	T	0.032	5.25E-07	downstream_gene_variant	946	NA	Medtr2g079560	LRR_receptor-like_kinase
hotspotOTU	chr2_33513086	sqrtOTU827	2	33513086	0	C	T	0.032	5.25E-07	downstream_gene_variant	946	NA	Medtr2g079560	LRR_receptor-like_kinase
hotspotOTU	chr2_33513086	sqrtOTU827	2	33513086	0	C	T	0.032	5.25E-07	downstream_gene_variant	946	NA	Medtr2g079560	LRR_receptor-like_kinase
hotspotOTU	chr2_33513086	sqrtOTU827	2	33513086	0	C	T	0.032	5.25E-07	downstream_gene_variant	946	NA	Medtr2g079560	LRR_receptor-like_kinase
hotspotOTU	chr2_33513086	sqrtOTU827	2	33513086	0	C	T	0.032	5.25E-07	downstream_gene_variant	946	NA	Medtr2g079560	LRR_receptor-like_kinase
hotspotOTU	chr2_33513086	sqrtOTU827	2	33513086	0	C	T	0.032	5.25E-07	downstream_gene_variant	946	NA	Medtr2g079560	LRR_receptor-like_kinase
hotspotOTU	chr2_33518749	sqrtOTU827	2	33518749	0	T	A	0.035	6.87E-07	missense_variant	gTt/gAt	V203D	Medtr2g079580	glycoside_hydrolase_family_1_protein
hotspotOTU	chr2_33518749	sqrtOTU827	2	33518749	0	T	A	0.035	6.87E-07	missense_variant	gTt/gAt	V203D	Medtr2g079580	glycoside_hydrolase_family_1_protein
hotspotOTU	chr2_33518749	sqrtOTU827	2	33518749	0	T	A	0.035	6.87E-07	missense_variant	gTt/gAt	V203D	Medtr2g079580	glycoside_hydrolase_family_1_protein
hotspotOTU	chr2_33519347	sqrtOTU827	2	33519347	0	G	A	0.032	5.25E-07	intron_variant	NA	NA	Medtr2g079580	glycoside_hydrolase_family_1_protein
hotspotOTU	chr2_33519347	sqrtOTU827	2	33519347	0	G	A	0.032	5.25E-07	intron_variant	NA	NA	Medtr2g079580	glycoside_hydrolase_family_1_protein
hotspotOTU	chr2_33519347	sqrtOTU827	2	33519347	0	G	A	0.032	5.25E-07	intron_variant	NA	NA	Medtr2g079580	glycoside_hydrolase_family_1_protein
hotspotOTU	chr2_33523176	sqrtOTU827	2	33523176	0	C	T	0.042	4.17E-07	missense_variant	gCa/gTa	A3V	Medtr2g079590	transcription_factor_tfiiic%2C_tau55-like_protein%2C_putative
hotspotOTU	chr2_33539203	sqrtOTU827	2	33539203	0	T	G	0.04	2.16E-07	downstream_gene_variant	875	NA	Medtr2g079630	CBS_domain_CBSX5-like_protein
hotspotOTU	chr2_33539203	sqrtOTU827	2	33539203	0	T	G	0.04	2.16E-07	downstream_gene_variant	875	NA	Medtr2g079630	CBS_domain_CBSX5-like_protein
hotspotOTU	chr2_33569432	sqrtOTU827	2	33569432	0	G	C	0.039	3.48E-07	intron_variant	NA	NA	Medtr2g079670	stem-specific_TSJT1-like_protein
hotspotOTU	chr2_33569432	sqrtOTU827	2	33569432	0	G	C	0.039	3.48E-07	intron_variant	NA	NA	Medtr2g079670	stem-specific_TSJT1-like_protein
hotspotOTU	chr2_33569432	sqrtOTU827	2	33569432	0	G	C	0.039	3.48E-07	intron_variant	NA	NA	Medtr2g079670	stem-specific_TSJT1-like_protein
hotspotOTU	chr2_33569432	sqrtOTU827	2	33569432	0	G	C	0.039	3.48E-07	intron_variant	NA	NA	Medtr2g079670	stem-specific_TSJT1-like_protein
hotspotOTU	chr2_33569432	sqrtOTU827	2	33569432	0	G	C	0.039	3.48E-07	3_prime_UTR_variant	55	NA	Medtr2g079670	stem-specific_TSJT1-like_protein
hotspotOTU	chr2_33569432	sqrtOTU827	2	33569432	0	G	C	0.039	3.48E-07	intron_variant	NA	NA	Medtr2g079670	stem-specific_TSJT1-like_protein
hotspotOTU	chr2_33569589	sqrtOTU827	2	33569589	0	C	T	0.039	3.50E-07	intron_variant	NA	NA	Medtr2g079670	stem-specific_TSJT1-like_protein
hotspotOTU	chr2_33569589	sqrtOTU827	2	33569589	0	C	T	0.039	3.50E-07	intron_variant	NA	NA	Medtr2g079670	stem-specific_TSJT1-like_protein
hotspotOTU	chr2_33569589	sqrtOTU827	2	33569589	0	C	T	0.039	3.50E-07	intron_variant	NA	NA	Medtr2g079670	stem-specific_TSJT1-like_protein
hotspotOTU	chr2_33569589	sqrtOTU827	2	33569589	0	C	T	0.039	3.50E-07	intron_variant	NA	NA	Medtr2g079670	stem-specific_TSJT1-like_protein
hotspotOTU	chr2_33569589	sqrtOTU827	2	33569589	0	C	T	0.039	3.50E-07	intron_variant	NA	NA	Medtr2g079670	stem-specific_TSJT1-like_protein
hotspotOTU	chr2_33569589	sqrtOTU827	2	33569589	0	C	T	0.039	3.50E-07	3_prime_UTR_variant	212	NA	Medtr2g079670	stem-specific_TSJT1-like_protein
hotspotOTU	chr2_33570960	sqrtOTU827	2	33570960	0	G	A	0.032	5.25E-07	downstream_gene_variant	842	NA	Medtr2g079670	stem-specific_TSJT1-like_protein
hotspotOTU	chr2_33570960	sqrtOTU827	2	33570960	0	G	A	0.032	5.25E-07	downstream_gene_variant	234	NA	Medtr2g079670	stem-specific_TSJT1-like_protein
hotspotOTU	chr2_33570960	sqrtOTU827	2	33570960	0	G	A	0.032	5.25E-07	downstream_gene_variant	234	NA	Medtr2g079670	stem-specific_TSJT1-like_protein
hotspotOTU	chr2_33570960	sqrtOTU827	2	33570960	0	G	A	0.032	5.25E-07	downstream_gene_variant	234	NA	Medtr2g079670	stem-specific_TSJT1-like_protein
hotspotOTU	chr2_33570960	sqrtOTU827	2	33570960	0	G	A	0.032	5.25E-07	upstream_gene_variant	708	NA	Medtr2te079690	NA
hotspotOTU	chr2_33570960	sqrtOTU827	2	33570960	0	G	A	0.032	5.25E-07	downstream_gene_variant	234	NA	Medtr2g079670	stem-specific_TSJT1-like_protein
hotspotOTU	chr2_33570960	sqrtOTU827	2	33570960	0	G	A	0.032	5.25E-07	downstream_gene_variant	234	NA	Medtr2g079670	stem-specific_TSJT1-like_protein
hotspotOTU	chr2_33571031	sqrtOTU827	2	33571031	0	T	C	0.036	6.92E-07	downstream_gene_variant	305	NA	Medtr2g079670	stem-specific_TSJT1-like_protein
hotspotOTU	chr2_33571031	sqrtOTU827	2	33571031	0	T	C	0.036	6.92E-07	downstream_gene_variant	305	NA	Medtr2g079670	stem-specific_TSJT1-like_protein
hotspotOTU	chr2_33571031	sqrtOTU827	2	33571031	0	T	C	0.036	6.92E-07	downstream_gene_variant	305	NA	Medtr2g079670	stem-specific_TSJT1-like_protein
hotspotOTU	chr2_33571031	sqrtOTU827	2	33571031	0	T	C	0.036	6.92E-07	upstream_gene_variant	637	NA	Medtr2te079690	NA
hotspotOTU	chr2_33571031	sqrtOTU827	2	33571031	0	T	C	0.036	6.92E-07	downstream_gene_variant	305	NA	Medtr2g079670	stem-specific_TSJT1-like_protein
hotspotOTU	chr2_33571031	sqrtOTU827	2	33571031	0	T	C	0.036	6.92E-07	downstream_gene_variant	305	NA	Medtr2g079670	stem-specific_TSJT1-like_protein
hotspotOTU	chr2_33571031	sqrtOTU827	2	33571031	0	T	C	0.036	6.92E-07	downstream_gene_variant	913	NA	Medtr2g079670	stem-specific_TSJT1-like_protein
hotspotOTU	chr2_33571962	sqrtOTU827	2	33571962	0	C	G	0.033	4.27E-07	intron_variant	NA	NA	Medtr2te079690	NA
hotspotOTU	chr2_33573682	sqrtOTU827	2	33573682	0	G	A	0.032	5.44E-07	missense_variant	Gct/Act	A408T	Medtr2te079690	NA
hotspotOTU	chr2_33576473	sqrtOTU827	2	33576473	0	A	C	0.032	5.24E-07	intron_variant	NA	NA	Medtr2g079700	G_protein_coupled_receptor
hotspotOTU	chr2_33586774	sqrtOTU827	2	33586774	0	G	A	0.036	6.39E-07	missense_variant	gGt/gAt	G48D	Medtr2te079730	NA
hotspotOTU	chr2_33586803	sqrtOTU827	2	33586803	0	G	A	0.036	6.36E-07	missense_variant	Ggc/Agc	G58S	Medtr2te079730	NA
hotspotOTU	chr2_33590267	sqrtOTU827	2	33590267	0	G	A	0.039	3.48E-07	intron_variant	NA	NA	Medtr2g079740	transducin_WD-like_repeat-protein
hotspotOTU	chr2_33590267	sqrtOTU827	2	33590267	0	G	A	0.039	3.48E-07	intron_variant	NA	NA	Medtr2g079740	transducin_WD-like_repeat-protein
hotspotOTU	chr2_33591534	sqrtOTU827	2	33591534	0	A	T	0.032	5.25E-07	intron_variant	NA	NA	Medtr2g079740	transducin_WD-like_repeat-protein
hotspotOTU	chr2_33591534	sqrtOTU827	2	33591534	0	A	T	0.032	5.25E-07	intron_variant	NA	NA	Medtr2g079740	transducin_WD-like_repeat-protein
hotspotOTU	chr2_33593774	sqrtOTU827	2	33593774	0	G	C	0.032	5.20E-07	5_prime_UTR_variant	204	NA	Medtr2g079740	transducin_WD-like_repeat-protein
hotspotOTU	chr2_33593774	sqrtOTU827	2	33593774	0	G	C	0.032	5.20E-07	5_prime_UTR_variant	204	NA	Medtr2g079740	transducin_WD-like_repeat-protein
hotspotOTU	chr2_33593774	sqrtOTU827	2	33593774	0	G	C	0.032	5.20E-07	downstream_gene_variant	656	NA	Medtr2g079750	reverse_transcriptase%2C_putative
hotspotOTU	chr2_34044630	sqrtOTU827	2	34044630	0	T	G	0.039	3.49E-07	missense_variant	tTg/tGg	L248W	Medtr2g081170	carboxy-terminal_domain_cyclin
hotspotOTU	chr2_34045377	sqrtOTU827	2	34045377	0	A	C	0.039	3.42E-07	downstream_gene_variant	218	NA	Medtr2g081170	carboxy-terminal_domain_cyclin
hotspotOTU	chr2_34045378	sqrtOTU827	2	34045378	0	G	T	0.039	3.51E-07	downstream_gene_variant	219	NA	Medtr2g081170	carboxy-terminal_domain_cyclin
hotspotOTU	chr2_34045380	sqrtOTU827	2	34045380	0	TATCTCATTGTGTACTAGTTACTAGTTAG	T	0.039	3.12E-07	NA	NA	NA	NA	NA
hotspotOTU	chr2_34045934	sqrtOTU827	2	34045934	0	A	T	0.039	3.57E-07	downstream_gene_variant	875	NA	Medtr2g081180	ubiquitin_carboxyl-terminal_hydrolase
hotspotOTU	chr2_34045934	sqrtOTU827	2	34045934	0	A	T	0.039	3.57E-07	downstream_gene_variant	866	NA	Medtr2g081180	ubiquitin_carboxyl-terminal_hydrolase
hotspotOTU	chr2_34045934	sqrtOTU827	2	34045934	0	A	T	0.039	3.57E-07	downstream_gene_variant	866	NA	Medtr2g081180	ubiquitin_carboxyl-terminal_hydrolase
hotspotOTU	chr2_34045934	sqrtOTU827	2	34045934	0	A	T	0.039	3.57E-07	downstream_gene_variant	866	NA	Medtr2g081180	ubiquitin_carboxyl-terminal_hydrolase
hotspotOTU	chr2_34045934	sqrtOTU827	2	34045934	0	A	T	0.039	3.57E-07	downstream_gene_variant	878	NA	Medtr2g081180	ubiquitin_carboxyl-terminal_hydrolase
hotspotOTU	chr2_34045934	sqrtOTU827	2	34045934	0	A	T	0.039	3.57E-07	downstream_gene_variant	866	NA	Medtr2g081180	ubiquitin_carboxyl-terminal_hydrolase
hotspotOTU	chr2_34045934	sqrtOTU827	2	34045934	0	A	T	0.039	3.57E-07	downstream_gene_variant	878	NA	Medtr2g081180	ubiquitin_carboxyl-terminal_hydrolase
hotspotOTU	chr2_34045934	sqrtOTU827	2	34045934	0	A	T	0.039	3.57E-07	downstream_gene_variant	775	NA	Medtr2g081170	carboxy-terminal_domain_cyclin
hotspotOTU	chr2_34049317	sqrtOTU827	2	34049317	0	T	C	0.039	3.48E-07	NA	NA	NA	NA	NA
hotspotOTU	chr2_34050427	sqrtOTU827	2	34050427	0	G	T	0.039	3.48E-07	intron_variant	NA	NA	Medtr2g081180	ubiquitin_carboxyl-terminal_hydrolase
hotspotOTU	chr2_34050427	sqrtOTU827	2	34050427	0	G	T	0.039	3.48E-07	intron_variant	NA	NA	Medtr2g081180	ubiquitin_carboxyl-terminal_hydrolase
hotspotOTU	chr2_34050427	sqrtOTU827	2	34050427	0	G	T	0.039	3.48E-07	intron_variant	NA	NA	Medtr2g081180	ubiquitin_carboxyl-terminal_hydrolase
hotspotOTU	chr2_34050427	sqrtOTU827	2	34050427	0	G	T	0.039	3.48E-07	intron_variant	NA	NA	Medtr2g081180	ubiquitin_carboxyl-terminal_hydrolase
hotspotOTU	chr2_34050427	sqrtOTU827	2	34050427	0	G	T	0.039	3.48E-07	intron_variant	NA	NA	Medtr2g081180	ubiquitin_carboxyl-terminal_hydrolase
hotspotOTU	chr2_34050427	sqrtOTU827	2	34050427	0	G	T	0.039	3.48E-07	intron_variant	NA	NA	Medtr2g081180	ubiquitin_carboxyl-terminal_hydrolase
hotspotOTU	chr2_34050427	sqrtOTU827	2	34050427	0	G	T	0.039	3.48E-07	intron_variant	NA	NA	Medtr2g081180	ubiquitin_carboxyl-terminal_hydrolase
hotspotOTU	chr2_34050427	sqrtOTU827	2	34050427	0	G	T	0.039	3.48E-07	intron_variant	NA	NA	Medtr2g081180	ubiquitin_carboxyl-terminal_hydrolase
hotspotOTU	chr2_34056804	sqrtOTU827	2	34056804	0	C	T	0.039	3.48E-07	upstream_gene_variant	779	NA	Medtr2g081180	ubiquitin_carboxyl-terminal_hydrolase
hotspotOTU	chr2_34056804	sqrtOTU827	2	34056804	0	C	T	0.039	3.48E-07	upstream_gene_variant	779	NA	Medtr2g081180	ubiquitin_carboxyl-terminal_hydrolase
hotspotOTU	chr2_34056804	sqrtOTU827	2	34056804	0	C	T	0.039	3.48E-07	upstream_gene_variant	779	NA	Medtr2g081180	ubiquitin_carboxyl-terminal_hydrolase
hotspotOTU	chr2_34056804	sqrtOTU827	2	34056804	0	C	T	0.039	3.48E-07	upstream_gene_variant	779	NA	Medtr2g081180	ubiquitin_carboxyl-terminal_hydrolase
hotspotOTU	chr2_34056804	sqrtOTU827	2	34056804	0	C	T	0.039	3.48E-07	upstream_gene_variant	854	NA	Medtr2g081180	ubiquitin_carboxyl-terminal_hydrolase
hotspotOTU	chr2_34056804	sqrtOTU827	2	34056804	0	C	T	0.039	3.48E-07	upstream_gene_variant	795	NA	Medtr2g081180	ubiquitin_carboxyl-terminal_hydrolase
hotspotOTU	chr2_34056929	sqrtOTU827	2	34056929	0	C	T	0.039	3.48E-07	upstream_gene_variant	904	NA	Medtr2g081180	ubiquitin_carboxyl-terminal_hydrolase
hotspotOTU	chr2_34056929	sqrtOTU827	2	34056929	0	C	T	0.039	3.48E-07	upstream_gene_variant	904	NA	Medtr2g081180	ubiquitin_carboxyl-terminal_hydrolase
hotspotOTU	chr2_34056929	sqrtOTU827	2	34056929	0	C	T	0.039	3.48E-07	upstream_gene_variant	904	NA	Medtr2g081180	ubiquitin_carboxyl-terminal_hydrolase
hotspotOTU	chr2_34056929	sqrtOTU827	2	34056929	0	C	T	0.039	3.48E-07	upstream_gene_variant	920	NA	Medtr2g081180	ubiquitin_carboxyl-terminal_hydrolase
hotspotOTU	chr2_34056929	sqrtOTU827	2	34056929	0	C	T	0.039	3.48E-07	upstream_gene_variant	979	NA	Medtr2g081180	ubiquitin_carboxyl-terminal_hydrolase
hotspotOTU	chr2_34056929	sqrtOTU827	2	34056929	0	C	T	0.039	3.48E-07	upstream_gene_variant	904	NA	Medtr2g081180	ubiquitin_carboxyl-terminal_hydrolase
hotspotOTU	chr2_34057844	sqrtOTU827	2	34057844	0	T	C	0.039	3.48E-07	upstream_gene_variant	856	NA	Medtr2g081190	transmembrane_protein%2C_putative
hotspotOTU	chr2_34063830	sqrtOTU827	2	34063830	0	CACTCAAAAAAAAAA	C	0.039	3.52E-07	NA	NA	NA	NA	NA
hotspotOTU	chr2_34076114	sqrtOTU827	2	34076114	0	G	A	0.039	3.48E-07	NA	NA	NA	NA	NA
hotspotOTU	chr2_34080176	sqrtOTU827	2	34080176	0	T	C	0.042	4.18E-07	downstream_gene_variant	504	NA	Medtr2g081225	tRNA_(guanine(37)-N1)-methyltransferase%2C_putative
hotspotOTU	chr2_34080176	sqrtOTU827	2	34080176	0	T	C	0.042	4.18E-07	upstream_gene_variant	973	NA	Medtr2g081230	tRNA_(guanine(37)-N1)-methyltransferase%2C_putative
hotspotOTU	chr2_34212444	sqrtOTU249	2	34212444	0	A	T	0.481	4.64E-07	NA	NA	NA	NA	NA
hotspotOTU	chr2_34213697	sqrtOTU249	2	34213697	1	G	A	0.473	8.69E-07	downstream_gene_variant	785	NA	Medtr2te081510	NA
hotspotOTU	chr2_34215137	sqrtOTU249	2	34215137	0	A	T	0.477	7.98E-07	upstream_gene_variant	912	NA	Medtr2g081520	S-locus_lectin_kinase_family_protein
hotspotOTU	chr2_34215137	sqrtOTU249	2	34215137	0	A	T	0.477	7.98E-07	upstream_gene_variant	912	NA	Medtr2g081520	S-locus_lectin_kinase_family_protein
hotspotOTU	chr2_34215137	sqrtOTU249	2	34215137	0	A	T	0.477	7.98E-07	upstream_gene_variant	848	NA	Medtr2g081520	S-locus_lectin_kinase_family_protein
hotspotOTU	chr2_34215137	sqrtOTU249	2	34215137	0	A	T	0.477	7.98E-07	upstream_gene_variant	912	NA	Medtr2g081520	S-locus_lectin_kinase_family_protein
hotspotOTU	chr2_34215137	sqrtOTU249	2	34215137	0	A	T	0.477	7.98E-07	upstream_gene_variant	912	NA	Medtr2g081520	S-locus_lectin_kinase_family_protein
hotspotOTU	chr2_34215137	sqrtOTU249	2	34215137	0	A	T	0.477	7.98E-07	upstream_gene_variant	912	NA	Medtr2g081520	S-locus_lectin_kinase_family_protein
hotspotOTU	chr2_34215137	sqrtOTU249	2	34215137	0	A	T	0.477	7.98E-07	upstream_gene_variant	848	NA	Medtr2g081520	S-locus_lectin_kinase_family_protein
hotspotOTU	chr2_34215137	sqrtOTU249	2	34215137	0	A	T	0.477	7.98E-07	upstream_gene_variant	848	NA	Medtr2g081520	S-locus_lectin_kinase_family_protein
hotspotOTU	chr3_1114996	sqrtOTU96	3	1114996	2	C	A	0.242	1.01E-08	intron_variant	NA	NA	Medtr3g007670	hypothetical_protein
hotspotOTU	chr3_1116162	sqrtOTU96	3	1116162	2	C	C	0.199	1.09E-07	NA	NA	NA	NA	NA
hotspotOTU	chr3_1116163	sqrtOTU96	3	1116163	1	A	A	0.24	1.14E-08	NA	NA	NA	NA	NA
hotspotOTU	chr3_15196137	sqrtOTU48	3	15196137	2	C	T	0.044	7.99E-08	intergenic_region	NA	NA	NA	NA
hotspotOTU	chr3_15196162	sqrtOTU48	3	15196162	2	A	A	0.041	6.16E-07	intergenic_region	NA	NA	NA	NA
hotspotOTU	chr3_15196169	sqrtOTU48	3	15196169	2	A	A	0.048	6.91E-07	NA	NA	NA	NA	NA
hotspotOTU	chr3_15196170	sqrtOTU48	3	15196170	3	G	G	0.043	2.56E-07	NA	NA	NA	NA	NA
hotspotOTU	chr3_21293982	sqrtOTU147	3	21293982	0	G	A	0.039	2.80E-08	upstream_gene_variant	546	NA	Medtr3g053540	small_ubiquitin-like_modifier_3
hotspotOTU	chr3_21293989	sqrtOTU147	3	21293989	0	C	T	0.039	2.79E-08	upstream_gene_variant	553	NA	Medtr3g053540	small_ubiquitin-like_modifier_3
hotspotOTU	chr3_21294741	sqrtOTU147	3	21294741	0	T	C	0.045	3.25E-07	intergenic_region	NA	NA	NA	NA
hotspotOTU	chr3_21294873	sqrtOTU147	3	21294873	0	A	T	0.045	3.27E-07	intergenic_region	NA	NA	NA	NA
hotspotOTU	chr3_26845690	sqrtOTU165	3	26845690	0	A	G	0.046	2.29E-08	missense_variant	Tca/Cca	S205P	Medtr3g031290	hypothetical_protein
hotspotOTU	chr3_26845690	sqrtOTU306	3	26845690	0	A	G	0.046	3.03E-07	missense_variant	Tca/Cca	S205P	Medtr3g031290	hypothetical_protein
hotspotOTU	chr3_26846010	sqrtOTU165	3	26846010	0	AG	A	0.046	2.30E-08	NA	NA	NA	NA	NA
hotspotOTU	chr3_26846010	sqrtOTU306	3	26846010	0	AG	A	0.046	2.98E-07	NA	NA	NA	NA	NA
hotspotOTU	chr3_26846011	sqrtOTU165	3	26846011	0	GT	G	0.045	2.17E-08	NA	NA	NA	NA	NA
hotspotOTU	chr3_26846011	sqrtOTU306	3	26846011	0	GT	G	0.045	2.87E-07	NA	NA	NA	NA	NA
hotspotOTU	chr3_26846012	sqrtOTU165	3	26846012	0	T	A	0.045	2.17E-08	missense_variant	cAc/cTc	H125L	Medtr3g031290	hypothetical_protein
hotspotOTU	chr3_26846012	sqrtOTU306	3	26846012	0	T	A	0.045	2.87E-07	missense_variant	cAc/cTc	H125L	Medtr3g031290	hypothetical_protein
hotspotOTU	chr3_41625389	sqrtOTU131	3	41625389	0	G	A	0.122	2.97E-07	upstream_gene_variant	326	NA	Medtr3g091500	pentatricopeptide_(PPR)_repeat_protein
hotspotOTU	chr3_41626380	sqrtOTU131	3	41626380	0	C	T	0.142	2.51E-07	missense_variant	gCc/gTc	A196V	Medtr3g091500	pentatricopeptide_(PPR)_repeat_protein
hotspotOTU	chr3_41638453	sqrtOTU131	3	41638453	0	T	G	0.103	2.55E-07	intergenic_region	NA	NA	NA	NA
hotspotOTU	chr3_41640822	sqrtOTU131	3	41640822	0	C	T	0.103	2.55E-07	downstream_gene_variant	353	NA	Medtr3g091540	transmembrane_protein%2C_putative
hotspotOTU	chr3_41640822	sqrtOTU131	3	41640822	0	C	T	0.103	2.55E-07	downstream_gene_variant	170	NA	Medtr3te091530	NA
hotspotOTU	chr3_41658707	sqrtOTU131	3	41658707	0	G	G	0.129	8.49E-07	NA	NA	NA	NA	NA
hotspotOTU	chr3_41699508	sqrtOTU131	3	41699508	0	A	G	0.103	2.56E-07	3_prime_UTR_variant	110	NA	Medtr3g091610	VAMP-like_protein%2C_putative
hotspotOTU	chr3_41700172	sqrtOTU131	3	41700172	0	A	T	0.103	2.56E-07	downstream_gene_variant	419	NA	Medtr3g091610	VAMP-like_protein%2C_putative
hotspotOTU	chr3_41702108	sqrtOTU131	3	41702108	1	G	A	0.124	2.82E-08	intergenic_region	NA	NA	NA	NA
hotspotOTU	chr3_41702590	sqrtOTU131	3	41702590	0	C	G	0.104	2.56E-07	intergenic_region	NA	NA	NA	NA
hotspotOTU	chr3_41708997	sqrtOTU131	3	41708997	0	C	T	0.103	2.55E-07	intergenic_region	NA	NA	NA	NA
hotspotOTU	chr3_41709288	sqrtOTU131	3	41709288	0	G	A	0.103	2.58E-07	intergenic_region	NA	NA	NA	NA
hotspotOTU	chr3_41712289	sqrtOTU131	3	41712289	0	G	A	0.103	2.55E-07	intron_variant	NA	NA	Medtr3g091640	PP2A_regulatory_subunit_TAP46-like_protein
hotspotOTU	chr3_41712289	sqrtOTU131	3	41712289	0	G	A	0.103	2.55E-07	intron_variant	NA	NA	Medtr3g091640	PP2A_regulatory_subunit_TAP46-like_protein
hotspotOTU	chr3_41712799	sqrtOTU131	3	41712799	0	G	T	0.103	2.55E-07	intron_variant	NA	NA	Medtr3g091640	PP2A_regulatory_subunit_TAP46-like_protein
hotspotOTU	chr3_41712799	sqrtOTU131	3	41712799	0	G	T	0.103	2.55E-07	intron_variant	NA	NA	Medtr3g091640	PP2A_regulatory_subunit_TAP46-like_protein
hotspotOTU	chr3_41723939	sqrtOTU131	3	41723939	0	G	A	0.1	8.04E-08	NA	NA	NA	NA	NA
hotspotOTU	chr3_41725437	sqrtOTU131	3	41725437	0	T	T	0.103	2.55E-07	NA	NA	NA	NA	NA
hotspotOTU	chr3_41729608	sqrtOTU131	3	41729608	1	C	T	0.105	2.53E-07	missense_variant	aCt/aTt	T144I	Medtr3g091660	nuclease-related_domain_protein
hotspotOTU	chr3_41734346	sqrtOTU131	3	41734346	0	T	C	0.11	9.68E-07	upstream_gene_variant	967	NA	Medtr3g091680	hypothetical_protein
hotspotOTU	chr3_41734479	sqrtOTU131	3	41734479	0	G	T	0.11	9.68E-07	upstream_gene_variant	834	NA	Medtr3g091680	hypothetical_protein
hotspotOTU	chr3_41736546	sqrtOTU131	3	41736546	0	C	T	0.103	2.57E-07	intron_variant	NA	NA	Medtr3g091680	hypothetical_protein
hotspotOTU	chr3_41736805	sqrtOTU131	3	41736805	0	C	T	0.116	4.16E-08	intron_variant	NA	NA	Medtr3g091680	hypothetical_protein
hotspotOTU	chr3_41736868	sqrtOTU131	3	41736868	0	C	A	0.11	9.68E-07	intron_variant	NA	NA	Medtr3g091680	hypothetical_protein
hotspotOTU	chr3_41737733	sqrtOTU131	3	41737733	0	G	A	0.11	9.70E-07	intron_variant	NA	NA	Medtr3g091680	hypothetical_protein
hotspotOTU	chr3_41738819	sqrtOTU131	3	41738819	0	A	T	0.103	2.56E-07	intron_variant	NA	NA	Medtr3g091680	hypothetical_protein
hotspotOTU	chr3_42048987	sqrtOTU88	3	42048987	0	G	A	0.039	2.43E-07	3_prime_UTR_variant	245	NA	Medtr3g092095	cytochrome_b5-like_heme_steroid-binding_domain_protein
hotspotOTU	chr3_42048987	sqrtOTU88	3	42048987	0	G	A	0.039	2.43E-07	3_prime_UTR_variant	245	NA	Medtr3g092095	cytochrome_b5-like_heme_steroid-binding_domain_protein
hotspotOTU	chr3_42048987	sqrtOTU88	3	42048987	0	G	A	0.039	2.43E-07	downstream_gene_variant	24	NA	Medtr3g092095	cytochrome_b5-like_heme_steroid-binding_domain_protein
hotspotOTU	chr3_42048987	sqrtOTU88	3	42048987	0	G	A	0.039	2.43E-07	3_prime_UTR_variant	245	NA	Medtr3g092095	cytochrome_b5-like_heme_steroid-binding_domain_protein
hotspotOTU	chr3_42048987	sqrtOTU139	3	42048987	0	G	A	0.039	2.81E-10	3_prime_UTR_variant	245	NA	Medtr3g092095	cytochrome_b5-like_heme_steroid-binding_domain_protein
hotspotOTU	chr3_42048987	sqrtOTU139	3	42048987	0	G	A	0.039	2.81E-10	3_prime_UTR_variant	245	NA	Medtr3g092095	cytochrome_b5-like_heme_steroid-binding_domain_protein
hotspotOTU	chr3_42048987	sqrtOTU139	3	42048987	0	G	A	0.039	2.81E-10	downstream_gene_variant	24	NA	Medtr3g092095	cytochrome_b5-like_heme_steroid-binding_domain_protein
hotspotOTU	chr3_42048987	sqrtOTU139	3	42048987	0	G	A	0.039	2.81E-10	3_prime_UTR_variant	245	NA	Medtr3g092095	cytochrome_b5-like_heme_steroid-binding_domain_protein
hotspotOTU	chr3_42050296	sqrtOTU88	3	42050296	0	T	C	0.039	2.43E-07	intergenic_region	NA	NA	NA	NA
hotspotOTU	chr3_42050296	sqrtOTU139	3	42050296	0	T	C	0.039	2.81E-10	intergenic_region	NA	NA	NA	NA
hotspotOTU	chr3_42051120	sqrtOTU88	3	42051120	0	T	C	0.039	2.43E-07	downstream_gene_variant	451	NA	Medtr3g092100	Rab_GTPase_activator
hotspotOTU	chr3_42051120	sqrtOTU139	3	42051120	0	T	C	0.039	2.81E-10	downstream_gene_variant	451	NA	Medtr3g092100	Rab_GTPase_activator
hotspotOTU	chr3_42057181	sqrtOTU88	3	42057181	0	G	A	0.039	2.43E-07	upstream_gene_variant	681	NA	Medtr3g092100	Rab_GTPase_activator
hotspotOTU	chr3_42057181	sqrtOTU139	3	42057181	0	G	A	0.039	2.81E-10	upstream_gene_variant	681	NA	Medtr3g092100	Rab_GTPase_activator
hotspotOTU	chr3_42059525	sqrtOTU139	3	42059525	0	C	T	0.045	1.79E-07	intergenic_region	NA	NA	NA	NA
hotspotOTU	chr3_42059565	sqrtOTU88	3	42059565	0	T	T	0.039	2.43E-07	NA	NA	NA	NA	NA
hotspotOTU	chr3_42059565	sqrtOTU139	3	42059565	0	T	T	0.039	2.81E-10	NA	NA	NA	NA	NA
hotspotOTU	chr3_42059902	sqrtOTU88	3	42059902	0	C	G	0.039	2.43E-07	intergenic_region	NA	NA	NA	NA
hotspotOTU	chr3_42059902	sqrtOTU139	3	42059902	0	C	G	0.039	2.81E-10	intergenic_region	NA	NA	NA	NA
hotspotOTU	chr3_42062381	sqrtOTU139	3	42062381	0	C	T	0.039	4.60E-08	downstream_gene_variant	193	NA	Medtr3g092110	glucosamine-6-phosphate_isomerase_6-phosphogluconolactonase
hotspotOTU	chr3_42062381	sqrtOTU139	3	42062381	0	C	T	0.039	4.60E-08	downstream_gene_variant	193	NA	Medtr3g092110	glucosamine-6-phosphate_isomerase_6-phosphogluconolactonase
hotspotOTU	chr3_42067366	sqrtOTU88	3	42067366	0	A	G	0.032	2.20E-07	intergenic_region	NA	NA	NA	NA
hotspotOTU	chr3_42067366	sqrtOTU139	3	42067366	0	A	G	0.032	2.15E-09	intergenic_region	NA	NA	NA	NA
hotspotOTU	chr3_42088881	sqrtOTU139	3	42088881	1	C	T	0.045	1.62E-09	upstream_gene_variant	994	NA	Medtr3g092150	homeobox_associated_leucine_zipper_protein
hotspotOTU	chr3_42104971	sqrtOTU139	3	42104971	0	G	A	0.046	1.39E-07	intron_variant	NA	NA	Medtr3g092175	hypothetical_protein
hotspotOTU	chr3_42106314	sqrtOTU139	3	42106314	0	G	A	0.046	1.74E-09	upstream_gene_variant	35	NA	Medtr3g092175	hypothetical_protein
hotspotOTU	chr3_42108821	sqrtOTU139	3	42108821	1	C	T	0.035	1.27E-08	upstream_gene_variant	217	NA	Medtr3te092180	NA
hotspotOTU	chr3_42110905	sqrtOTU139	3	42110905	0	C	T	0.046	2.01E-09	intergenic_region	NA	NA	NA	NA
hotspotOTU	chr3_42115460	sqrtOTU139	3	42115460	1	C	G	0.045	1.90E-09	downstream_gene_variant	801	NA	Medtr3g092200	transmembrane_protein%2C_putative
hotspotOTU	chr3_42115460	sqrtOTU139	3	42115460	1	C	G	0.045	1.90E-09	downstream_gene_variant	801	NA	Medtr3g092200	transmembrane_protein%2C_putative
hotspotOTU	chr3_42121833	sqrtOTU139	3	42121833	0	A	G	0.045	1.69E-09	intergenic_region	NA	NA	NA	NA
hotspotOTU	chr3_43909841	sqrtOTU147	3	43909841	0	G	A	0.074	6.10E-07	intergenic_region	NA	NA	NA	NA
hotspotOTU	chr3_43930864	sqrtOTU147	3	43930864	0	T	T	0.075	5.92E-07	NA	NA	NA	NA	NA
hotspotOTU	chr3_43931932	sqrtOTU147	3	43931932	0	G	T	0.068	8.24E-07	intergenic_region	NA	NA	NA	NA
hotspotOTU	chr3_43932488	sqrtOTU147	3	43932488	0	C	T	0.11	8.85E-08	intergenic_region	NA	NA	NA	NA
hotspotOTU	chr3_43939685	sqrtOTU147	3	43939685	1	G	A	0.062	1.91E-07	downstream_gene_variant	623	NA	Medtr3g096140	NAC_domain_class_transcription_factor
hotspotOTU	chr3_43939685	sqrtOTU147	3	43939685	1	G	A	0.062	1.91E-07	downstream_gene_variant	623	NA	Medtr3g096140	NAC_domain_class_transcription_factor
hotspotOTU	chr3_43939685	sqrtOTU147	3	43939685	1	G	A	0.062	1.91E-07	downstream_gene_variant	623	NA	Medtr3g096140	NAC_domain_class_transcription_factor
hotspotOTU	chr3_43939685	sqrtOTU147	3	43939685	1	G	A	0.062	1.91E-07	downstream_gene_variant	628	NA	Medtr3g096140	NAC_domain_class_transcription_factor
hotspotOTU	chr3_45736966	sqrtOTU88	3	45736966	0	T	A	0.032	8.41E-08	intergenic_region	NA	NA	NA	NA
hotspotOTU	chr3_45741592	sqrtOTU88	3	45741592	0	G	T	0.032	8.41E-08	downstream_gene_variant	443	NA	Medtr3g099757	glutathione_S-transferase%2C_amine-terminal_domain_protein
hotspotOTU	chr3_45741592	sqrtOTU88	3	45741592	0	G	T	0.032	8.41E-08	downstream_gene_variant	443	NA	Medtr3g099757	glutathione_S-transferase%2C_amine-terminal_domain_protein
hotspotOTU	chr3_45745177	sqrtOTU88	3	45745177	0	G	C	0.032	8.41E-08	intergenic_region	NA	NA	NA	NA
hotspotOTU	chr3_45746954	sqrtOTU88	3	45746954	0	C	A	0.026	3.91E-09	upstream_gene_variant	215	NA	Medtr3g099767	calcium-dependent_kinase_family_protein
hotspotOTU	chr3_45746954	sqrtOTU88	3	45746954	0	C	A	0.026	3.91E-09	upstream_gene_variant	215	NA	Medtr3g099767	calcium-dependent_kinase_family_protein
hotspotOTU	chr3_45746954	sqrtOTU88	3	45746954	0	C	A	0.026	3.91E-09	upstream_gene_variant	215	NA	Medtr3g099767	calcium-dependent_kinase_family_protein
hotspotOTU	chr3_45761339	sqrtOTU88	3	45761339	0	G	A	0.039	1.20E-07	intergenic_region	NA	NA	NA	NA
hotspotOTU	chr3_45761339	sqrtOTU139	3	45761339	0	G	A	0.039	9.31E-08	intergenic_region	NA	NA	NA	NA
hotspotOTU	chr3_45768107	sqrtOTU88	3	45768107	0	T	C	0.039	1.20E-07	missense_variant	gTa/gCa	V1170A	Medtr3g099777	E3_ubiquitin-protein_ligase_UPL1-like_protein
hotspotOTU	chr3_45768107	sqrtOTU88	3	45768107	0	T	C	0.039	1.20E-07	missense_variant	gTa/gCa	V1170A	Medtr3g099777	E3_ubiquitin-protein_ligase_UPL1-like_protein
hotspotOTU	chr3_45768107	sqrtOTU88	3	45768107	0	T	C	0.039	1.20E-07	missense_variant	gTa/gCa	V1170A	Medtr3g099777	E3_ubiquitin-protein_ligase_UPL1-like_protein
hotspotOTU	chr3_45768107	sqrtOTU139	3	45768107	0	T	C	0.039	9.31E-08	missense_variant	gTa/gCa	V1170A	Medtr3g099777	E3_ubiquitin-protein_ligase_UPL1-like_protein
hotspotOTU	chr3_45768107	sqrtOTU139	3	45768107	0	T	C	0.039	9.31E-08	missense_variant	gTa/gCa	V1170A	Medtr3g099777	E3_ubiquitin-protein_ligase_UPL1-like_protein
hotspotOTU	chr3_45768107	sqrtOTU139	3	45768107	0	T	C	0.039	9.31E-08	missense_variant	gTa/gCa	V1170A	Medtr3g099777	E3_ubiquitin-protein_ligase_UPL1-like_protein
hotspotOTU	chr3_45790953	sqrtOTU88	3	45790953	0	C	C	0.039	1.20E-07	intergenic_region	NA	NA	NA	NA
hotspotOTU	chr3_45790953	sqrtOTU139	3	45790953	0	C	C	0.039	9.31E-08	intergenic_region	NA	NA	NA	NA
hotspotOTU	chr3_45795523	sqrtOTU88	3	45795523	0	C	T	0.039	1.20E-07	missense_variant	Gat/Aat	D54N	Medtr3g099800	FBD_protein
hotspotOTU	chr3_45795523	sqrtOTU139	3	45795523	0	C	T	0.039	9.31E-08	missense_variant	Gat/Aat	D54N	Medtr3g099800	FBD_protein
hotspotOTU	chr3_45795880	sqrtOTU88	3	45795880	0	C	T	0.039	1.19E-07	intron_variant	NA	NA	Medtr3g099800	FBD_protein
hotspotOTU	chr3_45795880	sqrtOTU139	3	45795880	0	C	T	0.039	9.28E-08	intron_variant	NA	NA	Medtr3g099800	FBD_protein
hotspotOTU	chr3_45795944	sqrtOTU88	3	45795944	0	C	A	0.039	1.19E-07	intron_variant	NA	NA	Medtr3g099800	FBD_protein
hotspotOTU	chr3_45795944	sqrtOTU139	3	45795944	0	C	A	0.039	9.28E-08	intron_variant	NA	NA	Medtr3g099800	FBD_protein
hotspotOTU	chr3_45803176	sqrtOTU88	3	45803176	0	A	G	0.053	8.07E-07	downstream_gene_variant	644	NA	Medtr3te099820	NA
hotspotOTU	chr3_45825067	sqrtOTU88	3	45825067	0	T	C	0.039	1.20E-07	intron_variant	NA	NA	Medtr3g099880	localization_and_RNA_pol_II_promoter_Fmp27_domain_protein
hotspotOTU	chr3_45825067	sqrtOTU88	3	45825067	0	T	C	0.039	1.20E-07	intron_variant	NA	NA	Medtr3g099880	localization_and_RNA_pol_II_promoter_Fmp27_domain_protein
hotspotOTU	chr3_45825067	sqrtOTU88	3	45825067	0	T	C	0.039	1.20E-07	intron_variant	NA	NA	Medtr3g099880	localization_and_RNA_pol_II_promoter_Fmp27_domain_protein
hotspotOTU	chr3_45825067	sqrtOTU139	3	45825067	0	T	C	0.039	9.31E-08	intron_variant	NA	NA	Medtr3g099880	localization_and_RNA_pol_II_promoter_Fmp27_domain_protein
hotspotOTU	chr3_45825067	sqrtOTU139	3	45825067	0	T	C	0.039	9.31E-08	intron_variant	NA	NA	Medtr3g099880	localization_and_RNA_pol_II_promoter_Fmp27_domain_protein
hotspotOTU	chr3_45825067	sqrtOTU139	3	45825067	0	T	C	0.039	9.31E-08	intron_variant	NA	NA	Medtr3g099880	localization_and_RNA_pol_II_promoter_Fmp27_domain_protein
hotspotOTU	chr3_45833092	sqrtOTU88	3	45833092	0	A	G	0.039	1.20E-07	NA	NA	NA	NA	NA
hotspotOTU	chr3_45833092	sqrtOTU139	3	45833092	0	A	G	0.039	9.31E-08	NA	NA	NA	NA	NA
hotspotOTU	chr3_45850685	sqrtOTU88	3	45850685	0	C	A	0.039	1.20E-07	downstream_gene_variant	520	NA	Medtr3g099880	localization_and_RNA_pol_II_promoter_Fmp27_domain_protein
hotspotOTU	chr3_45850685	sqrtOTU88	3	45850685	0	C	A	0.039	1.20E-07	downstream_gene_variant	520	NA	Medtr3g099880	localization_and_RNA_pol_II_promoter_Fmp27_domain_protein
hotspotOTU	chr3_45850685	sqrtOTU88	3	45850685	0	C	A	0.039	1.20E-07	downstream_gene_variant	520	NA	Medtr3g099880	localization_and_RNA_pol_II_promoter_Fmp27_domain_protein
hotspotOTU	chr3_45850685	sqrtOTU139	3	45850685	0	C	A	0.039	9.31E-08	downstream_gene_variant	520	NA	Medtr3g099880	localization_and_RNA_pol_II_promoter_Fmp27_domain_protein
hotspotOTU	chr3_45850685	sqrtOTU139	3	45850685	0	C	A	0.039	9.31E-08	downstream_gene_variant	520	NA	Medtr3g099880	localization_and_RNA_pol_II_promoter_Fmp27_domain_protein
hotspotOTU	chr3_45850685	sqrtOTU139	3	45850685	0	C	A	0.039	9.31E-08	downstream_gene_variant	520	NA	Medtr3g099880	localization_and_RNA_pol_II_promoter_Fmp27_domain_protein
hotspotOTU	chr3_45862545	sqrtOTU139	3	45862545	1	C	T	0.046	7.23E-07	downstream_gene_variant	474	NA	Medtr3g099920	SNF1-related_kinase
hotspotOTU	chr3_45869810	sqrtOTU88	3	45869810	0	C	C	0.039	1.20E-07	NA	NA	NA	NA	NA
hotspotOTU	chr3_45869810	sqrtOTU139	3	45869810	0	C	C	0.039	9.31E-08	NA	NA	NA	NA	NA
hotspotOTU	chr3_45883747	sqrtOTU88	3	45883747	0	C	A	0.039	1.20E-07	intron_variant	NA	NA	Medtr3g099970	serpin-ZX-like_protein
hotspotOTU	chr3_45883747	sqrtOTU139	3	45883747	0	C	A	0.039	9.31E-08	intron_variant	NA	NA	Medtr3g099970	serpin-ZX-like_protein
hotspotOTU	chr3_45922649	sqrtOTU139	3	45922649	0	C	A	0.032	4.76E-07	intron_variant	NA	NA	Medtr3g100040	GATA_transcription_factor
hotspotOTU	chr3_45923777	sqrtOTU88	3	45923777	0	T	G	0.039	1.20E-07	intron_variant	NA	NA	Medtr3g100040	GATA_transcription_factor
hotspotOTU	chr3_45923777	sqrtOTU88	3	45923777	0	T	G	0.039	1.20E-07	5_prime_UTR_variant	706	NA	Medtr3g100040	GATA_transcription_factor
hotspotOTU	chr3_45923777	sqrtOTU139	3	45923777	0	T	G	0.039	9.31E-08	intron_variant	NA	NA	Medtr3g100040	GATA_transcription_factor
hotspotOTU	chr3_45923777	sqrtOTU139	3	45923777	0	T	G	0.039	9.31E-08	5_prime_UTR_variant	706	NA	Medtr3g100040	GATA_transcription_factor
hotspotOTU	chr3_45924989	sqrtOTU88	3	45924989	0	C	T	0.039	1.20E-07	intron_variant	NA	NA	Medtr3g100040	GATA_transcription_factor
hotspotOTU	chr3_45924989	sqrtOTU139	3	45924989	0	C	T	0.039	9.31E-08	intron_variant	NA	NA	Medtr3g100040	GATA_transcription_factor
hotspotOTU	chr3_45926526	sqrtOTU88	3	45926526	0	A	C	0.077	3.76E-07	upstream_gene_variant	900	NA	Medtr3g100040	GATA_transcription_factor
hotspotOTU	chr3_45937020	sqrtOTU88	3	45937020	0	A	G	0.058	2.03E-08	NA	NA	NA	NA	NA
hotspotOTU	chr3_45937020	sqrtOTU139	3	45937020	0	A	G	0.058	3.73E-07	NA	NA	NA	NA	NA
hotspotOTU	chr3_45939982	sqrtOTU88	3	45939982	0	C	T	0.039	1.20E-07	intron_variant	NA	NA	Medtr3g100060	BEACH_domain_LvsC-like_protein%2C_putative
hotspotOTU	chr3_45939982	sqrtOTU88	3	45939982	0	C	T	0.039	1.20E-07	intron_variant	NA	NA	Medtr3g100060	BEACH_domain_LvsC-like_protein%2C_putative
hotspotOTU	chr3_45939982	sqrtOTU139	3	45939982	0	C	T	0.039	9.31E-08	intron_variant	NA	NA	Medtr3g100060	BEACH_domain_LvsC-like_protein%2C_putative
hotspotOTU	chr3_45939982	sqrtOTU139	3	45939982	0	C	T	0.039	9.31E-08	intron_variant	NA	NA	Medtr3g100060	BEACH_domain_LvsC-like_protein%2C_putative
hotspotOTU	chr3_45951343	sqrtOTU88	3	45951343	0	C	T	0.058	2.03E-08	intron_variant	NA	NA	Medtr3g100060	BEACH_domain_LvsC-like_protein%2C_putative
hotspotOTU	chr3_45951343	sqrtOTU88	3	45951343	0	C	T	0.058	2.03E-08	intron_variant	NA	NA	Medtr3g100060	BEACH_domain_LvsC-like_protein%2C_putative
hotspotOTU	chr3_45951343	sqrtOTU139	3	45951343	0	C	T	0.058	3.73E-07	intron_variant	NA	NA	Medtr3g100060	BEACH_domain_LvsC-like_protein%2C_putative
hotspotOTU	chr3_45951343	sqrtOTU139	3	45951343	0	C	T	0.058	3.73E-07	intron_variant	NA	NA	Medtr3g100060	BEACH_domain_LvsC-like_protein%2C_putative
hotspotOTU	chr3_45956051	sqrtOTU45	3	45956051	0	C	T	0.052	7.21E-07	intron_variant	NA	NA	Medtr3g100060	BEACH_domain_LvsC-like_protein%2C_putative
hotspotOTU	chr3_45956051	sqrtOTU45	3	45956051	0	C	T	0.052	7.21E-07	intron_variant	NA	NA	Medtr3g100060	BEACH_domain_LvsC-like_protein%2C_putative
hotspotOTU	chr3_45956051	sqrtOTU88	3	45956051	0	C	T	0.052	1.15E-07	intron_variant	NA	NA	Medtr3g100060	BEACH_domain_LvsC-like_protein%2C_putative
hotspotOTU	chr3_45956051	sqrtOTU88	3	45956051	0	C	T	0.052	1.15E-07	intron_variant	NA	NA	Medtr3g100060	BEACH_domain_LvsC-like_protein%2C_putative
hotspotOTU	chr3_45957466	sqrtOTU45	3	45957466	0	G	A	0.052	7.21E-07	intron_variant	NA	NA	Medtr3g100060	BEACH_domain_LvsC-like_protein%2C_putative
hotspotOTU	chr3_45957466	sqrtOTU45	3	45957466	0	G	A	0.052	7.21E-07	intron_variant	NA	NA	Medtr3g100060	BEACH_domain_LvsC-like_protein%2C_putative
hotspotOTU	chr3_45957466	sqrtOTU88	3	45957466	0	G	A	0.052	1.15E-07	intron_variant	NA	NA	Medtr3g100060	BEACH_domain_LvsC-like_protein%2C_putative
hotspotOTU	chr3_45957466	sqrtOTU88	3	45957466	0	G	A	0.052	1.15E-07	intron_variant	NA	NA	Medtr3g100060	BEACH_domain_LvsC-like_protein%2C_putative
hotspotOTU	chr3_45961853	sqrtOTU88	3	45961853	0	C	A	0.032	8.41E-08	intron_variant	NA	NA	Medtr3g100060	BEACH_domain_LvsC-like_protein%2C_putative
hotspotOTU	chr3_45961853	sqrtOTU88	3	45961853	0	C	A	0.032	8.41E-08	intron_variant	NA	NA	Medtr3g100060	BEACH_domain_LvsC-like_protein%2C_putative
hotspotOTU	chr3_45963315	sqrtOTU45	3	45963315	1	G	A	0.052	7.47E-07	intron_variant	NA	NA	Medtr3g100060	BEACH_domain_LvsC-like_protein%2C_putative
hotspotOTU	chr3_45963315	sqrtOTU45	3	45963315	1	G	A	0.052	7.47E-07	intron_variant	NA	NA	Medtr3g100060	BEACH_domain_LvsC-like_protein%2C_putative
hotspotOTU	chr3_45963315	sqrtOTU88	3	45963315	1	G	A	0.052	9.90E-08	intron_variant	NA	NA	Medtr3g100060	BEACH_domain_LvsC-like_protein%2C_putative
hotspotOTU	chr3_45963315	sqrtOTU88	3	45963315	1	G	A	0.052	9.90E-08	intron_variant	NA	NA	Medtr3g100060	BEACH_domain_LvsC-like_protein%2C_putative
hotspotOTU	chr3_45964882	sqrtOTU88	3	45964882	0	A	G	0.039	1.20E-07	upstream_gene_variant	269	NA	Medtr3g100060	BEACH_domain_LvsC-like_protein%2C_putative
hotspotOTU	chr3_45964882	sqrtOTU88	3	45964882	0	A	G	0.039	1.20E-07	upstream_gene_variant	269	NA	Medtr3g100060	BEACH_domain_LvsC-like_protein%2C_putative
hotspotOTU	chr3_45964882	sqrtOTU139	3	45964882	0	A	G	0.039	9.31E-08	upstream_gene_variant	269	NA	Medtr3g100060	BEACH_domain_LvsC-like_protein%2C_putative
hotspotOTU	chr3_45964882	sqrtOTU139	3	45964882	0	A	G	0.039	9.31E-08	upstream_gene_variant	269	NA	Medtr3g100060	BEACH_domain_LvsC-like_protein%2C_putative
hotspotOTU	chr3_45967694	sqrtOTU88	3	45967694	0	T	C	0.058	2.03E-08	NA	NA	NA	NA	NA
hotspotOTU	chr3_45967694	sqrtOTU139	3	45967694	0	T	C	0.058	3.73E-07	NA	NA	NA	NA	NA
hotspotOTU	chr3_45968307	sqrtOTU88	3	45968307	0	G	A	0.058	2.03E-08	intron_variant	NA	NA	Medtr3te100070	NA
hotspotOTU	chr3_45968307	sqrtOTU139	3	45968307	0	G	A	0.058	3.73E-07	intron_variant	NA	NA	Medtr3te100070	NA
hotspotOTU	chr3_45970913	sqrtOTU88	3	45970913	1	A	G	0.831	3.53E-07	intergenic_region	NA	NA	NA	NA
hotspotOTU	chr3_45971354	sqrtOTU88	3	45971354	0	C	G	0.059	1.76E-08	upstream_gene_variant	690	NA	Medtr3g100080	transmembrane_protein%2C_putative
hotspotOTU	chr3_45971354	sqrtOTU139	3	45971354	0	C	G	0.059	4.69E-07	upstream_gene_variant	690	NA	Medtr3g100080	transmembrane_protein%2C_putative
hotspotOTU	chr3_45971461	sqrtOTU88	3	45971461	1	C	T	0.045	3.45E-10	upstream_gene_variant	583	NA	Medtr3g100080	transmembrane_protein%2C_putative
hotspotOTU	chr3_45971461	sqrtOTU139	3	45971461	1	C	T	0.045	2.27E-09	upstream_gene_variant	583	NA	Medtr3g100080	transmembrane_protein%2C_putative
hotspotOTU	chr3_45972666	sqrtOTU88	3	45972666	1	G	A	0.838	3.15E-07	downstream_gene_variant	212	NA	Medtr3g100080	transmembrane_protein%2C_putative
hotspotOTU	chr3_45972666	sqrtOTU88	3	45972666	1	G	A	0.838	3.15E-07	upstream_gene_variant	670	NA	Medtr3g100090	ethylene-responsive_kinase_Le-CTR1
hotspotOTU	chr3_45988177	sqrtOTU88	3	45988177	0	C	C	0.071	4.17E-09	NA	NA	NA	NA	NA
hotspotOTU	chr3_45988177	sqrtOTU111	3	45988177	0	C	C	0.071	5.28E-07	NA	NA	NA	NA	NA
hotspotOTU	chr3_45988177	sqrtOTU139	3	45988177	0	C	C	0.071	1.57E-07	NA	NA	NA	NA	NA
hotspotOTU	chr3_45988196	sqrtOTU88	3	45988196	0	G	A	0.064	7.69E-08	intron_variant	NA	NA	Medtr3g100100	TPR_domain_protein
hotspotOTU	chr3_45988196	sqrtOTU88	3	45988196	0	G	A	0.064	7.69E-08	intron_variant	NA	NA	Medtr3g100100	TPR_domain_protein
hotspotOTU	chr3_45988271	sqrtOTU45	3	45988271	0	C	T	0.045	7.12E-07	intron_variant	NA	NA	Medtr3g100100	TPR_domain_protein
hotspotOTU	chr3_45988271	sqrtOTU45	3	45988271	0	C	T	0.045	7.12E-07	intron_variant	NA	NA	Medtr3g100100	TPR_domain_protein
hotspotOTU	chr3_45988271	sqrtOTU88	3	45988271	0	C	T	0.045	3.75E-08	intron_variant	NA	NA	Medtr3g100100	TPR_domain_protein
hotspotOTU	chr3_45988271	sqrtOTU88	3	45988271	0	C	T	0.045	3.75E-08	intron_variant	NA	NA	Medtr3g100100	TPR_domain_protein
hotspotOTU	chr3_45992274	sqrtOTU88	3	45992274	0	T	A	0.039	1.20E-07	missense_variant	tAc/tTc	Y325F	Medtr3g100110	RAB_geranylgeranyl_transferase_alpha_protein
hotspotOTU	chr3_45992274	sqrtOTU88	3	45992274	0	T	A	0.039	1.20E-07	missense_variant	tAc/tTc	Y325F	Medtr3g100110	RAB_geranylgeranyl_transferase_alpha_protein
hotspotOTU	chr3_45992274	sqrtOTU139	3	45992274	0	T	A	0.039	9.31E-08	missense_variant	tAc/tTc	Y325F	Medtr3g100110	RAB_geranylgeranyl_transferase_alpha_protein
hotspotOTU	chr3_45992274	sqrtOTU139	3	45992274	0	T	A	0.039	9.31E-08	missense_variant	tAc/tTc	Y325F	Medtr3g100110	RAB_geranylgeranyl_transferase_alpha_protein
hotspotOTU	chr3_45992276	sqrtOTU88	3	45992276	0	C	T	0.039	1.20E-07	NA	NA	NA	NA	NA
hotspotOTU	chr3_45992276	sqrtOTU139	3	45992276	0	C	T	0.039	9.31E-08	NA	NA	NA	NA	NA
hotspotOTU	chr3_45992723	sqrtOTU88	3	45992723	0	A	T	0.071	4.19E-09	intron_variant	NA	NA	Medtr3g100110	RAB_geranylgeranyl_transferase_alpha_protein
hotspotOTU	chr3_45992723	sqrtOTU88	3	45992723	0	A	T	0.071	4.19E-09	intron_variant	NA	NA	Medtr3g100110	RAB_geranylgeranyl_transferase_alpha_protein
hotspotOTU	chr3_45992723	sqrtOTU111	3	45992723	0	A	T	0.071	5.35E-07	intron_variant	NA	NA	Medtr3g100110	RAB_geranylgeranyl_transferase_alpha_protein
hotspotOTU	chr3_45992723	sqrtOTU111	3	45992723	0	A	T	0.071	5.35E-07	intron_variant	NA	NA	Medtr3g100110	RAB_geranylgeranyl_transferase_alpha_protein
hotspotOTU	chr3_45992723	sqrtOTU139	3	45992723	0	A	T	0.071	1.55E-07	intron_variant	NA	NA	Medtr3g100110	RAB_geranylgeranyl_transferase_alpha_protein
hotspotOTU	chr3_45992723	sqrtOTU139	3	45992723	0	A	T	0.071	1.55E-07	intron_variant	NA	NA	Medtr3g100110	RAB_geranylgeranyl_transferase_alpha_protein
hotspotOTU	chr3_45993911	sqrtOTU28	3	45993911	0	A	T	0.077	2.77E-07	intron_variant	NA	NA	Medtr3g100110	RAB_geranylgeranyl_transferase_alpha_protein
hotspotOTU	chr3_45993911	sqrtOTU28	3	45993911	0	A	T	0.077	2.77E-07	intron_variant	NA	NA	Medtr3g100110	RAB_geranylgeranyl_transferase_alpha_protein
hotspotOTU	chr3_45993911	sqrtOTU88	3	45993911	0	A	T	0.077	3.44E-11	intron_variant	NA	NA	Medtr3g100110	RAB_geranylgeranyl_transferase_alpha_protein
hotspotOTU	chr3_45993911	sqrtOTU88	3	45993911	0	A	T	0.077	3.44E-11	intron_variant	NA	NA	Medtr3g100110	RAB_geranylgeranyl_transferase_alpha_protein
hotspotOTU	chr3_45993911	sqrtOTU111	3	45993911	0	A	T	0.077	4.18E-08	intron_variant	NA	NA	Medtr3g100110	RAB_geranylgeranyl_transferase_alpha_protein
hotspotOTU	chr3_45993911	sqrtOTU111	3	45993911	0	A	T	0.077	4.18E-08	intron_variant	NA	NA	Medtr3g100110	RAB_geranylgeranyl_transferase_alpha_protein
hotspotOTU	chr3_45993911	sqrtOTU139	3	45993911	0	A	T	0.077	9.29E-08	intron_variant	NA	NA	Medtr3g100110	RAB_geranylgeranyl_transferase_alpha_protein
hotspotOTU	chr3_45993911	sqrtOTU139	3	45993911	0	A	T	0.077	9.29E-08	intron_variant	NA	NA	Medtr3g100110	RAB_geranylgeranyl_transferase_alpha_protein
hotspotOTU	chr3_45998141	sqrtOTU88	3	45998141	0	C	T	0.039	1.20E-07	NA	NA	NA	NA	NA
hotspotOTU	chr3_45998141	sqrtOTU139	3	45998141	0	C	T	0.039	9.31E-08	NA	NA	NA	NA	NA
hotspotOTU	chr3_46004106	sqrtOTU88	3	46004106	0	T	C	0.104	6.06E-08	NA	NA	NA	NA	NA
hotspotOTU	chr3_46004682	sqrtOTU88	3	46004682	1	C	T	0.118	7.73E-07	upstream_gene_variant	559	NA	Medtr3g100130	hypothetical_protein
hotspotOTU	chr3_46012844	sqrtOTU88	3	46012844	0	C	T	0.032	8.41E-08	downstream_gene_variant	339	NA	Medtr3g100150	HXXXD-type_acyl-transferase_family_protein
hotspotOTU	chr3_46013130	sqrtOTU88	3	46013130	0	T	C	0.032	8.41E-08	downstream_gene_variant	625	NA	Medtr3g100150	HXXXD-type_acyl-transferase_family_protein
hotspotOTU	chr3_46014174	sqrtOTU88	3	46014174	0	T	C	0.071	4.20E-09	intergenic_region	NA	NA	NA	NA
hotspotOTU	chr3_46014174	sqrtOTU139	3	46014174	0	T	C	0.071	1.56E-07	intergenic_region	NA	NA	NA	NA
hotspotOTU	chr3_46016915	sqrtOTU88	3	46016915	1	T	C	0.086	6.55E-09	upstream_gene_variant	764	NA	Medtr3g100160	NADPH-cytochrome_P450_family_2_reductase
hotspotOTU	chr3_46016915	sqrtOTU139	3	46016915	1	T	C	0.086	3.52E-07	upstream_gene_variant	764	NA	Medtr3g100160	NADPH-cytochrome_P450_family_2_reductase
hotspotOTU	chr3_46020691	sqrtOTU28	3	46020691	0	C	T	0.052	8.44E-07	NA	NA	NA	NA	NA
hotspotOTU	chr3_46020691	sqrtOTU45	3	46020691	0	C	T	0.052	6.84E-07	NA	NA	NA	NA	NA
hotspotOTU	chr3_46020691	sqrtOTU88	3	46020691	0	C	T	0.052	9.33E-08	NA	NA	NA	NA	NA
hotspotOTU	chr3_46020691	sqrtOTU139	3	46020691	0	C	T	0.052	7.03E-10	NA	NA	NA	NA	NA
hotspotOTU	chr3_46023633	sqrtOTU45	3	46023633	0	T	C	0.032	1.63E-07	intron_variant	NA	NA	Medtr3g100160	NADPH-cytochrome_P450_family_2_reductase
hotspotOTU	chr3_46023633	sqrtOTU139	3	46023633	0	T	C	0.032	4.76E-07	intron_variant	NA	NA	Medtr3g100160	NADPH-cytochrome_P450_family_2_reductase
hotspotOTU	chr3_46023700	sqrtOTU45	3	46023700	1	G	A	0.039	9.16E-07	intron_variant	NA	NA	Medtr3g100160	NADPH-cytochrome_P450_family_2_reductase
hotspotOTU	chr3_46023700	sqrtOTU88	3	46023700	1	G	A	0.039	1.46E-07	intron_variant	NA	NA	Medtr3g100160	NADPH-cytochrome_P450_family_2_reductase
hotspotOTU	chr3_46023700	sqrtOTU139	3	46023700	1	G	A	0.039	8.76E-08	intron_variant	NA	NA	Medtr3g100160	NADPH-cytochrome_P450_family_2_reductase
hotspotOTU	chr3_46028397	sqrtOTU88	3	46028397	0	C	T	0.042	8.08E-08	intergenic_region	NA	NA	NA	NA
hotspotOTU	chr3_46028397	sqrtOTU139	3	46028397	0	C	T	0.042	2.90E-07	intergenic_region	NA	NA	NA	NA
hotspotOTU	chr3_46033663	sqrtOTU88	3	46033663	0	C	T	0.065	2.67E-07	intron_variant	NA	NA	Medtr3g100180	myb-like_DNA-binding_domain_protein
hotspotOTU	chr3_46033663	sqrtOTU88	3	46033663	0	C	T	0.065	2.67E-07	intron_variant	NA	NA	Medtr3g100180	myb-like_DNA-binding_domain_protein
hotspotOTU	chr3_46033663	sqrtOTU88	3	46033663	0	C	T	0.065	2.67E-07	upstream_gene_variant	489	NA	Medtr3g100180	myb-like_DNA-binding_domain_protein
hotspotOTU	chr3_46033663	sqrtOTU88	3	46033663	0	C	T	0.065	2.67E-07	intron_variant	NA	NA	Medtr3g100180	myb-like_DNA-binding_domain_protein
hotspotOTU	chr3_46033954	sqrtOTU28	3	46033954	1	C	T	0.032	4.89E-07	intron_variant	NA	NA	Medtr3g100180	myb-like_DNA-binding_domain_protein
hotspotOTU	chr3_46033954	sqrtOTU28	3	46033954	1	C	T	0.032	4.89E-07	intron_variant	NA	NA	Medtr3g100180	myb-like_DNA-binding_domain_protein
hotspotOTU	chr3_46033954	sqrtOTU28	3	46033954	1	C	T	0.032	4.89E-07	upstream_gene_variant	198	NA	Medtr3g100180	myb-like_DNA-binding_domain_protein
hotspotOTU	chr3_46033954	sqrtOTU28	3	46033954	1	C	T	0.032	4.89E-07	intron_variant	NA	NA	Medtr3g100180	myb-like_DNA-binding_domain_protein
hotspotOTU	chr3_46033954	sqrtOTU88	3	46033954	1	C	T	0.032	1.20E-08	intron_variant	NA	NA	Medtr3g100180	myb-like_DNA-binding_domain_protein
hotspotOTU	chr3_46033954	sqrtOTU88	3	46033954	1	C	T	0.032	1.20E-08	intron_variant	NA	NA	Medtr3g100180	myb-like_DNA-binding_domain_protein
hotspotOTU	chr3_46033954	sqrtOTU88	3	46033954	1	C	T	0.032	1.20E-08	upstream_gene_variant	198	NA	Medtr3g100180	myb-like_DNA-binding_domain_protein
hotspotOTU	chr3_46033954	sqrtOTU88	3	46033954	1	C	T	0.032	1.20E-08	intron_variant	NA	NA	Medtr3g100180	myb-like_DNA-binding_domain_protein
hotspotOTU	chr3_46033954	sqrtOTU139	3	46033954	1	C	T	0.032	5.10E-09	intron_variant	NA	NA	Medtr3g100180	myb-like_DNA-binding_domain_protein
hotspotOTU	chr3_46033954	sqrtOTU139	3	46033954	1	C	T	0.032	5.10E-09	intron_variant	NA	NA	Medtr3g100180	myb-like_DNA-binding_domain_protein
hotspotOTU	chr3_46033954	sqrtOTU139	3	46033954	1	C	T	0.032	5.10E-09	upstream_gene_variant	198	NA	Medtr3g100180	myb-like_DNA-binding_domain_protein
hotspotOTU	chr3_46033954	sqrtOTU139	3	46033954	1	C	T	0.032	5.10E-09	intron_variant	NA	NA	Medtr3g100180	myb-like_DNA-binding_domain_protein
hotspotOTU	chr3_46036399	sqrtOTU88	3	46036399	0	C	T	0.065	2.69E-07	missense_variant	aCg/aTg	T578M	Medtr3g100180	myb-like_DNA-binding_domain_protein
hotspotOTU	chr3_46036399	sqrtOTU88	3	46036399	0	C	T	0.065	2.69E-07	missense_variant	aCg/aTg	T578M	Medtr3g100180	myb-like_DNA-binding_domain_protein
hotspotOTU	chr3_46036399	sqrtOTU88	3	46036399	0	C	T	0.065	2.69E-07	missense_variant	aCg/aTg	T341M	Medtr3g100180	myb-like_DNA-binding_domain_protein
hotspotOTU	chr3_46045316	sqrtOTU28	3	46045316	1	G	G	0.034	3.94E-07	NA	NA	NA	NA	NA
hotspotOTU	chr3_46045316	sqrtOTU88	3	46045316	1	G	G	0.034	7.61E-09	NA	NA	NA	NA	NA
hotspotOTU	chr3_46045316	sqrtOTU139	3	46045316	1	G	G	0.034	3.26E-09	NA	NA	NA	NA	NA
hotspotOTU	chr3_8383741	sqrtOTU186	3	8383741	0	C	CA	0.078	8.02E-07	NA	NA	NA	NA	NA
hotspotOTU	chr3_8383773	sqrtOTU186	3	8383773	0	C	A	0.078	8.05E-07	intron_variant	NA	NA	Medtr3g027090	thioredoxin-like_protein
hotspotOTU	chr3_8383889	sqrtOTU186	3	8383889	0	A	G	0.078	8.04E-07	intron_variant	NA	NA	Medtr3g027090	thioredoxin-like_protein
hotspotOTU	chr3_8383895	sqrtOTU186	3	8383895	0	A	G	0.075	6.91E-07	intron_variant	NA	NA	Medtr3g027090	thioredoxin-like_protein
hotspotOTU	chr3_9291170	sqrtOTU74	3	9291170	0	C	T	0.071	2.56E-07	missense_variant	Ggt/Agt	G227S	Medtr3g029530	pentatricopeptide_(PPR)_repeat_protein
hotspotOTU	chr3_9297968	sqrtOTU74	3	9297968	0	A	G	0.068	4.53E-07	NA	NA	NA	NA	NA
hotspotOTU	chr3_9298007	sqrtOTU74	3	9298007	0	G	A	0.065	6.82E-07	NA	NA	NA	NA	NA
hotspotOTU	chr3_9298135	sqrtOTU74	3	9298135	0	C	T	0.071	2.52E-07	upstream_gene_variant	60	NA	Medtr3g029560	Putative_glycyl_endopeptidase
hotspotOTU	chr3_9298138	sqrtOTU74	3	9298138	0	T	A	0.071	2.52E-07	upstream_gene_variant	63	NA	Medtr3g029560	papain_family_cysteine_protease
hotspotOTU	chr3_944422	sqrtOTU35	3	944422	0	G	A	0.039	1.56E-07	intron_variant	NA	NA	Medtr3g007250	prefoldin
hotspotOTU	chr3_944586	sqrtOTU35	3	944586	0	C	T	0.039	1.56E-07	intron_variant	NA	NA	Medtr3g007250	prefoldin
hotspotOTU	chr3_944882	sqrtOTU35	3	944882	0	G	G	0.036	1.15E-07	NA	NA	NA	NA	NA
hotspotOTU	chr3_944882	sqrtOTU48	3	944882	0	G	G	0.036	1.62E-07	NA	NA	NA	NA	NA
hotspotOTU	chr3_945042	sqrtOTU35	3	945042	0	G	A	0.032	7.26E-08	intron_variant	NA	NA	Medtr3g007250	prefoldin
hotspotOTU	chr3_945042	sqrtOTU35	3	945042	0	G	A	0.032	7.26E-08	upstream_gene_variant	994	NA	Medtr3g007250	prefoldin
hotspotOTU	chr3_945042	sqrtOTU48	3	945042	0	G	A	0.032	2.26E-07	intron_variant	NA	NA	Medtr3g007250	prefoldin
hotspotOTU	chr3_945042	sqrtOTU48	3	945042	0	G	A	0.032	2.26E-07	upstream_gene_variant	994	NA	Medtr3g007250	prefoldin
hotspotOTU	chr3_945111	sqrtOTU35	3	945111	0	A	T	0.032	7.26E-08	intron_variant	NA	NA	Medtr3g007250	prefoldin
hotspotOTU	chr3_945111	sqrtOTU35	3	945111	0	A	T	0.032	7.26E-08	upstream_gene_variant	925	NA	Medtr3g007250	prefoldin
hotspotOTU	chr3_945111	sqrtOTU48	3	945111	0	A	T	0.032	2.26E-07	intron_variant	NA	NA	Medtr3g007250	prefoldin
hotspotOTU	chr3_945111	sqrtOTU48	3	945111	0	A	T	0.032	2.26E-07	upstream_gene_variant	925	NA	Medtr3g007250	prefoldin
hotspotOTU	chr3_945130	sqrtOTU35	3	945130	0	G	C	0.032	7.24E-08	intron_variant	NA	NA	Medtr3g007250	prefoldin
hotspotOTU	chr3_945130	sqrtOTU35	3	945130	0	G	C	0.032	7.24E-08	upstream_gene_variant	906	NA	Medtr3g007250	prefoldin
hotspotOTU	chr3_945130	sqrtOTU48	3	945130	0	G	C	0.032	2.25E-07	intron_variant	NA	NA	Medtr3g007250	prefoldin
hotspotOTU	chr3_945130	sqrtOTU48	3	945130	0	G	C	0.032	2.25E-07	upstream_gene_variant	906	NA	Medtr3g007250	prefoldin
hotspotOTU	chr3_945701	sqrtOTU35	3	945701	0	C	T	0.032	7.24E-08	intron_variant	NA	NA	Medtr3g007250	prefoldin
hotspotOTU	chr3_945701	sqrtOTU35	3	945701	0	C	T	0.032	7.24E-08	upstream_gene_variant	335	NA	Medtr3g007250	prefoldin
hotspotOTU	chr3_945701	sqrtOTU48	3	945701	0	C	T	0.032	2.25E-07	intron_variant	NA	NA	Medtr3g007250	prefoldin
hotspotOTU	chr3_945701	sqrtOTU48	3	945701	0	C	T	0.032	2.25E-07	upstream_gene_variant	335	NA	Medtr3g007250	prefoldin
hotspotOTU	chr3_945760	sqrtOTU35	3	945760	0	A	G	0.032	7.24E-08	intron_variant	NA	NA	Medtr3g007250	prefoldin
hotspotOTU	chr3_945760	sqrtOTU35	3	945760	0	A	G	0.032	7.24E-08	upstream_gene_variant	276	NA	Medtr3g007250	prefoldin
hotspotOTU	chr3_945760	sqrtOTU48	3	945760	0	A	G	0.032	2.25E-07	intron_variant	NA	NA	Medtr3g007250	prefoldin
hotspotOTU	chr3_945760	sqrtOTU48	3	945760	0	A	G	0.032	2.25E-07	upstream_gene_variant	276	NA	Medtr3g007250	prefoldin
hotspotOTU	chr3_945985	sqrtOTU35	3	945985	0	A	C	0.032	7.24E-08	intron_variant	NA	NA	Medtr3g007250	prefoldin
hotspotOTU	chr3_945985	sqrtOTU35	3	945985	0	A	C	0.032	7.24E-08	upstream_gene_variant	51	NA	Medtr3g007250	prefoldin
hotspotOTU	chr3_945985	sqrtOTU48	3	945985	0	A	C	0.032	2.25E-07	intron_variant	NA	NA	Medtr3g007250	prefoldin
hotspotOTU	chr3_945985	sqrtOTU48	3	945985	0	A	C	0.032	2.25E-07	upstream_gene_variant	51	NA	Medtr3g007250	prefoldin
hotspotOTU	chr3_946409	sqrtOTU35	3	946409	0	T	G	0.032	7.24E-08	intron_variant	NA	NA	Medtr3g007250	prefoldin
hotspotOTU	chr3_946409	sqrtOTU35	3	946409	0	T	G	0.032	7.24E-08	intron_variant	NA	NA	Medtr3g007250	prefoldin
hotspotOTU	chr3_946409	sqrtOTU48	3	946409	0	T	G	0.032	2.25E-07	intron_variant	NA	NA	Medtr3g007250	prefoldin
hotspotOTU	chr3_946409	sqrtOTU48	3	946409	0	T	G	0.032	2.25E-07	intron_variant	NA	NA	Medtr3g007250	prefoldin
hotspotOTU	chr3_946498	sqrtOTU35	3	946498	0	C	T	0.036	1.21E-07	intron_variant	NA	NA	Medtr3g007250	prefoldin
hotspotOTU	chr3_946498	sqrtOTU35	3	946498	0	C	T	0.036	1.21E-07	intron_variant	NA	NA	Medtr3g007250	prefoldin
hotspotOTU	chr3_946498	sqrtOTU48	3	946498	0	C	T	0.036	1.65E-07	intron_variant	NA	NA	Medtr3g007250	prefoldin
hotspotOTU	chr3_946498	sqrtOTU48	3	946498	0	C	T	0.036	1.65E-07	intron_variant	NA	NA	Medtr3g007250	prefoldin
hotspotOTU	chr3_946527	sqrtOTU35	3	946527	0	C	A	0.036	1.10E-07	intron_variant	NA	NA	Medtr3g007250	prefoldin
hotspotOTU	chr3_946527	sqrtOTU35	3	946527	0	C	A	0.036	1.10E-07	intron_variant	NA	NA	Medtr3g007250	prefoldin
hotspotOTU	chr3_946527	sqrtOTU48	3	946527	0	C	A	0.036	1.57E-07	intron_variant	NA	NA	Medtr3g007250	prefoldin
hotspotOTU	chr3_946527	sqrtOTU48	3	946527	0	C	A	0.036	1.57E-07	intron_variant	NA	NA	Medtr3g007250	prefoldin
hotspotOTU	chr3_946586	sqrtOTU35	3	946586	0	C	T	0.032	7.24E-08	intron_variant	NA	NA	Medtr3g007250	prefoldin
hotspotOTU	chr3_946586	sqrtOTU35	3	946586	0	C	T	0.032	7.24E-08	intron_variant	NA	NA	Medtr3g007250	prefoldin
hotspotOTU	chr3_946586	sqrtOTU48	3	946586	0	C	T	0.032	2.25E-07	intron_variant	NA	NA	Medtr3g007250	prefoldin
hotspotOTU	chr3_946586	sqrtOTU48	3	946586	0	C	T	0.032	2.25E-07	intron_variant	NA	NA	Medtr3g007250	prefoldin
hotspotOTU	chr3_946764	sqrtOTU35	3	946764	0	G	C	0.032	7.24E-08	intron_variant	NA	NA	Medtr3g007250	prefoldin
hotspotOTU	chr3_946764	sqrtOTU35	3	946764	0	G	C	0.032	7.24E-08	intron_variant	NA	NA	Medtr3g007250	prefoldin
hotspotOTU	chr3_946764	sqrtOTU48	3	946764	0	G	C	0.032	2.25E-07	intron_variant	NA	NA	Medtr3g007250	prefoldin
hotspotOTU	chr3_946764	sqrtOTU48	3	946764	0	G	C	0.032	2.25E-07	intron_variant	NA	NA	Medtr3g007250	prefoldin
hotspotOTU	chr3_946799	sqrtOTU35	3	946799	0	A	C	0.032	7.24E-08	intron_variant	NA	NA	Medtr3g007250	prefoldin
hotspotOTU	chr3_946799	sqrtOTU35	3	946799	0	A	C	0.032	7.24E-08	intron_variant	NA	NA	Medtr3g007250	prefoldin
hotspotOTU	chr3_946799	sqrtOTU48	3	946799	0	A	C	0.032	2.25E-07	intron_variant	NA	NA	Medtr3g007250	prefoldin
hotspotOTU	chr3_946799	sqrtOTU48	3	946799	0	A	C	0.032	2.25E-07	intron_variant	NA	NA	Medtr3g007250	prefoldin
hotspotOTU	chr3_947108	sqrtOTU35	3	947108	0	T	C	0.032	7.24E-08	intron_variant	NA	NA	Medtr3g007250	prefoldin
hotspotOTU	chr3_947108	sqrtOTU35	3	947108	0	T	C	0.032	7.24E-08	intron_variant	NA	NA	Medtr3g007250	prefoldin
hotspotOTU	chr3_947108	sqrtOTU48	3	947108	0	T	C	0.032	2.25E-07	intron_variant	NA	NA	Medtr3g007250	prefoldin
hotspotOTU	chr3_947108	sqrtOTU48	3	947108	0	T	C	0.032	2.25E-07	intron_variant	NA	NA	Medtr3g007250	prefoldin
hotspotOTU	chr3_947223	sqrtOTU35	3	947223	0	T	C	0.032	7.24E-08	intron_variant	NA	NA	Medtr3g007250	prefoldin
hotspotOTU	chr3_947223	sqrtOTU35	3	947223	0	T	C	0.032	7.24E-08	intron_variant	NA	NA	Medtr3g007250	prefoldin
hotspotOTU	chr3_947223	sqrtOTU48	3	947223	0	T	C	0.032	2.25E-07	intron_variant	NA	NA	Medtr3g007250	prefoldin
hotspotOTU	chr3_947223	sqrtOTU48	3	947223	0	T	C	0.032	2.25E-07	intron_variant	NA	NA	Medtr3g007250	prefoldin
hotspotOTU	chr3_947420	sqrtOTU35	3	947420	0	G	A	0.032	7.24E-08	intron_variant	NA	NA	Medtr3g007250	prefoldin
hotspotOTU	chr3_947420	sqrtOTU35	3	947420	0	G	A	0.032	7.24E-08	intron_variant	NA	NA	Medtr3g007250	prefoldin
hotspotOTU	chr3_947420	sqrtOTU48	3	947420	0	G	A	0.032	2.25E-07	intron_variant	NA	NA	Medtr3g007250	prefoldin
hotspotOTU	chr3_947420	sqrtOTU48	3	947420	0	G	A	0.032	2.25E-07	intron_variant	NA	NA	Medtr3g007250	prefoldin
hotspotOTU	chr3_947571	sqrtOTU35	3	947571	0	T	G	0.032	7.24E-08	intron_variant	NA	NA	Medtr3g007250	prefoldin
hotspotOTU	chr3_947571	sqrtOTU35	3	947571	0	T	G	0.032	7.24E-08	intron_variant	NA	NA	Medtr3g007250	prefoldin
hotspotOTU	chr3_947571	sqrtOTU48	3	947571	0	T	G	0.032	2.25E-07	intron_variant	NA	NA	Medtr3g007250	prefoldin
hotspotOTU	chr3_947571	sqrtOTU48	3	947571	0	T	G	0.032	2.25E-07	intron_variant	NA	NA	Medtr3g007250	prefoldin
hotspotOTU	chr3_948156	sqrtOTU35	3	948156	0	G	A	0.032	7.07E-08	NA	NA	NA	NA	NA
hotspotOTU	chr3_948156	sqrtOTU48	3	948156	0	G	A	0.032	2.17E-07	NA	NA	NA	NA	NA
hotspotOTU	chr3_948171	sqrtOTU35	3	948171	0	G	T	0.032	7.07E-08	3_prime_UTR_variant	12	NA	Medtr3g007250	prefoldin
hotspotOTU	chr3_948171	sqrtOTU35	3	948171	0	G	T	0.032	7.07E-08	3_prime_UTR_variant	12	NA	Medtr3g007250	prefoldin
hotspotOTU	chr3_948171	sqrtOTU48	3	948171	0	G	T	0.032	2.17E-07	3_prime_UTR_variant	12	NA	Medtr3g007250	prefoldin
hotspotOTU	chr3_948171	sqrtOTU48	3	948171	0	G	T	0.032	2.17E-07	3_prime_UTR_variant	12	NA	Medtr3g007250	prefoldin
hotspotOTU	chr3_948224	sqrtOTU35	3	948224	0	A	T	0.032	6.90E-08	3_prime_UTR_variant	65	NA	Medtr3g007250	prefoldin
hotspotOTU	chr3_948224	sqrtOTU35	3	948224	0	A	T	0.032	6.90E-08	3_prime_UTR_variant	65	NA	Medtr3g007250	prefoldin
hotspotOTU	chr3_948224	sqrtOTU48	3	948224	0	A	T	0.032	2.09E-07	3_prime_UTR_variant	65	NA	Medtr3g007250	prefoldin
hotspotOTU	chr3_948224	sqrtOTU48	3	948224	0	A	T	0.032	2.09E-07	3_prime_UTR_variant	65	NA	Medtr3g007250	prefoldin
hotspotOTU	chr3_948344	sqrtOTU35	3	948344	0	A	T	0.032	6.92E-08	3_prime_UTR_variant	185	NA	Medtr3g007250	prefoldin
hotspotOTU	chr3_948344	sqrtOTU35	3	948344	0	A	T	0.032	6.92E-08	3_prime_UTR_variant	185	NA	Medtr3g007250	prefoldin
hotspotOTU	chr3_948344	sqrtOTU48	3	948344	0	A	T	0.032	2.10E-07	3_prime_UTR_variant	185	NA	Medtr3g007250	prefoldin
hotspotOTU	chr3_948344	sqrtOTU48	3	948344	0	A	T	0.032	2.10E-07	3_prime_UTR_variant	185	NA	Medtr3g007250	prefoldin
hotspotOTU	chr3_955507	sqrtOTU35	3	955507	0	A	T	0.036	1.31E-07	missense_variant	agA/agT	R32S	Medtr3g007270	F-box_protein_interaction_domain_protein
hotspotOTU	chr3_955507	sqrtOTU48	3	955507	0	A	T	0.036	1.76E-07	missense_variant	agA/agT	R32S	Medtr3g007270	F-box_protein_interaction_domain_protein
hotspotOTU	chr3_955533	sqrtOTU35	3	955533	0	C	T	0.036	1.30E-07	missense_variant	tCa/tTa	S41L	Medtr3g007270	F-box_protein_interaction_domain_protein
hotspotOTU	chr3_955533	sqrtOTU48	3	955533	0	C	T	0.036	1.75E-07	missense_variant	tCa/tTa	S41L	Medtr3g007270	F-box_protein_interaction_domain_protein
hotspotOTU	chr3_955624	sqrtOTU35	3	955624	0	T	C	0.036	1.31E-07	NA	NA	NA	NA	NA
hotspotOTU	chr3_955624	sqrtOTU48	3	955624	0	T	C	0.036	1.78E-07	NA	NA	NA	NA	NA
hotspotOTU	chr3_968454	sqrtOTU35	3	968454	0	G	A	0.036	2.49E-07	NA	NA	NA	NA	NA
hotspotOTU	chr3_968454	sqrtOTU48	3	968454	0	G	A	0.036	2.65E-07	NA	NA	NA	NA	NA
hotspotOTU	chr3_968538	sqrtOTU35	3	968538	0	C	A	0.036	2.30E-07	missense_variant	caC/caA	H238Q	Medtr3g007300	F-box_protein_interaction_domain_protein
hotspotOTU	chr3_968538	sqrtOTU48	3	968538	0	C	A	0.036	2.41E-07	missense_variant	caC/caA	H238Q	Medtr3g007300	F-box_protein_interaction_domain_protein
hotspotOTU	chr3_968539	sqrtOTU35	3	968539	0	C	T	0.036	2.40E-07	missense_variant	Ctt/Ttt	L239F	Medtr3g007300	F-box_protein_interaction_domain_protein
hotspotOTU	chr3_968539	sqrtOTU48	3	968539	0	C	T	0.036	2.51E-07	missense_variant	Ctt/Ttt	L239F	Medtr3g007300	F-box_protein_interaction_domain_protein
hotspotOTU	chr3_968540	sqrtOTU35	3	968540	0	T	G	0.036	2.45E-07	missense_variant	cTt/cGt	L239R	Medtr3g007300	F-box_protein_interaction_domain_protein
hotspotOTU	chr3_968540	sqrtOTU48	3	968540	0	T	G	0.036	2.54E-07	missense_variant	cTt/cGt	L239R	Medtr3g007300	F-box_protein_interaction_domain_protein
hotspotOTU	chr3_972325	sqrtOTU35	3	972325	0	A	T	0.036	1.24E-07	downstream_gene_variant	806	NA	Medtr3g007310	hypothetical_protein
hotspotOTU	chr3_972325	sqrtOTU35	3	972325	0	A	T	0.036	1.24E-07	downstream_gene_variant	851	NA	Medtr3g007320	cytochrome_P450_family_protein
hotspotOTU	chr3_972325	sqrtOTU48	3	972325	0	A	T	0.036	1.68E-07	downstream_gene_variant	806	NA	Medtr3g007310	hypothetical_protein
hotspotOTU	chr3_972325	sqrtOTU48	3	972325	0	A	T	0.036	1.68E-07	downstream_gene_variant	851	NA	Medtr3g007320	cytochrome_P450_family_protein
hotspotOTU	chr3_972384	sqrtOTU35	3	972384	0	G	G	0.036	1.20E-07	downstream_gene_variant	865	NA	Medtr3g007310	hypothetical_protein
hotspotOTU	chr3_972384	sqrtOTU35	3	972384	0	G	G	0.036	1.20E-07	downstream_gene_variant	792	NA	Medtr3g007320	cytochrome_P450_family_protein
hotspotOTU	chr3_972384	sqrtOTU48	3	972384	0	G	G	0.036	1.62E-07	downstream_gene_variant	865	NA	Medtr3g007310	hypothetical_protein
hotspotOTU	chr3_972384	sqrtOTU48	3	972384	0	G	G	0.036	1.62E-07	downstream_gene_variant	792	NA	Medtr3g007320	cytochrome_P450_family_protein
hotspotOTU	chr3_973871	sqrtOTU35	3	973871	0	T	C	0.04	5.63E-07	NA	NA	NA	NA	NA
hotspotOTU	chr3_973871	sqrtOTU48	3	973871	0	T	C	0.04	5.40E-07	NA	NA	NA	NA	NA
hotspotOTU	chr3_974651	sqrtOTU35	3	974651	0	C	T	0.032	7.19E-08	intron_variant	NA	NA	Medtr3g007320	cytochrome_P450_family_protein
hotspotOTU	chr3_974651	sqrtOTU48	3	974651	0	C	T	0.032	2.23E-07	intron_variant	NA	NA	Medtr3g007320	cytochrome_P450_family_protein
hotspotOTU	chr3_975283	sqrtOTU35	3	975283	0	A	G	0.032	7.19E-08	intron_variant	NA	NA	Medtr3g007320	cytochrome_P450_family_protein
hotspotOTU	chr3_975283	sqrtOTU48	3	975283	0	A	G	0.032	2.23E-07	intron_variant	NA	NA	Medtr3g007320	cytochrome_P450_family_protein
hotspotOTU	chr3_976370	sqrtOTU35	3	976370	0	A	C	0.036	1.23E-07	upstream_gene_variant	109	NA	Medtr3g007320	cytochrome_P450_family_protein
hotspotOTU	chr3_976370	sqrtOTU48	3	976370	0	A	C	0.036	1.37E-07	upstream_gene_variant	109	NA	Medtr3g007320	cytochrome_P450_family_protein
hotspotOTU	chr3_978711	sqrtOTU35	3	978711	1	C	T	0.04	7.80E-08	intergenic_region	NA	NA	NA	NA
hotspotOTU	chr3_978711	sqrtOTU48	3	978711	1	C	T	0.04	1.57E-07	intergenic_region	NA	NA	NA	NA
hotspotOTU	chr3_979242	sqrtOTU35	3	979242	0	T	C	0.033	8.00E-08	intergenic_region	NA	NA	NA	NA
hotspotOTU	chr3_979242	sqrtOTU48	3	979242	0	T	C	0.033	2.68E-07	intergenic_region	NA	NA	NA	NA
hotspotOTU	chr3_979243	sqrtOTU35	3	979243	0	A	T	0.033	7.31E-08	intergenic_region	NA	NA	NA	NA
hotspotOTU	chr3_979243	sqrtOTU48	3	979243	0	A	T	0.033	2.38E-07	intergenic_region	NA	NA	NA	NA
hotspotOTU	chr3_979413	sqrtOTU35	3	979413	0	A	T	0.036	4.36E-07	intergenic_region	NA	NA	NA	NA
hotspotOTU	chr3_979614	sqrtOTU35	3	979614	0	C	G	0.042	5.93E-08	intergenic_region	NA	NA	NA	NA
hotspotOTU	chr3_979614	sqrtOTU48	3	979614	0	C	G	0.042	5.70E-08	intergenic_region	NA	NA	NA	NA
hotspotOTU	chr3_979618	sqrtOTU35	3	979618	0	G	C	0.032	7.24E-08	intergenic_region	NA	NA	NA	NA
hotspotOTU	chr3_979618	sqrtOTU48	3	979618	0	G	C	0.032	2.25E-07	intergenic_region	NA	NA	NA	NA
hotspotOTU	chr3_979916	sqrtOTU35	3	979916	0	A	G	0.032	7.31E-08	intergenic_region	NA	NA	NA	NA
hotspotOTU	chr3_979916	sqrtOTU48	3	979916	0	A	G	0.032	2.31E-07	intergenic_region	NA	NA	NA	NA
hotspotOTU	chr3_979942	sqrtOTU48	3	979942	0	T	G	0.038	9.17E-07	intergenic_region	NA	NA	NA	NA
hotspotOTU	chr4_13874332	sqrtOTU29	4	13874332	0	A	C	0.026	8.49E-07	upstream_gene_variant	113	NA	Medtr4g037655	RALF-like_protein_[Medicago_truncatula]
hotspotOTU	chr4_13874417	sqrtOTU29	4	13874417	0	C	T	0.029	3.41E-07	upstream_gene_variant	28	NA	Medtr4te037665	NA
hotspotOTU	chr4_13874772	sqrtOTU29	4	13874772	0	G	C	0.026	8.67E-07	missense_variant	Gcc/Ccc	A110P	Medtr4te037665	NA
hotspotOTU	chr4_13874826	sqrtOTU29	4	13874826	0	C	T	0.029	3.60E-07	intron_variant	NA	NA	Medtr4te037665	NA
hotspotOTU	chr4_13874934	sqrtOTU29	4	13874934	4	A	A	0.823	1.65E-07	NA	NA	NA	NA	NA
hotspotOTU	chr4_13875028	sqrtOTU29	4	13875028	0	C	T	0.029	3.41E-07	intron_variant	NA	NA	Medtr4te037665	NA
hotspotOTU	chr4_13876176	sqrtOTU29	4	13876176	0	T	A	0.029	3.37E-07	downstream_gene_variant	501	NA	Medtr4te037665	NA
hotspotOTU	chr4_13876263	sqrtOTU29	4	13876263	0	C	T	0.03	3.21E-07	downstream_gene_variant	588	NA	Medtr4te037665	NA
hotspotOTU	chr4_13889190	sqrtOTU29	4	13889190	0	G	A	0.033	7.81E-07	intergenic_region	NA	NA	NA	NA
hotspotOTU	chr4_13889286	sqrtOTU29	4	13889286	0	C	T	0.029	3.47E-07	intergenic_region	NA	NA	NA	NA
hotspotOTU	chr4_13889416	sqrtOTU29	4	13889416	0	A	T	0.026	8.35E-07	intergenic_region	NA	NA	NA	NA
hotspotOTU	chr4_13889979	sqrtOTU29	4	13889979	0	G	A	0.029	3.38E-07	intergenic_region	NA	NA	NA	NA
hotspotOTU	chr4_13890056	sqrtOTU29	4	13890056	0	G	A	0.026	8.59E-07	intergenic_region	NA	NA	NA	NA
hotspotOTU	chr4_13890397	sqrtOTU29	4	13890397	0	C	T	0.029	3.48E-07	intergenic_region	NA	NA	NA	NA
hotspotOTU	chr4_13890585	sqrtOTU29	4	13890585	0	G	A	0.029	3.36E-07	intergenic_region	NA	NA	NA	NA
hotspotOTU	chr4_13894400	sqrtOTU29	4	13894400	0	T	C	0.029	3.62E-07	intergenic_region	NA	NA	NA	NA
hotspotOTU	chr4_13895603	sqrtOTU29	4	13895603	0	C	T	0.029	3.57E-07	intergenic_region	NA	NA	NA	NA
hotspotOTU	chr4_13896184	sqrtOTU29	4	13896184	0	T	C	0.029	3.44E-07	upstream_gene_variant	991	NA	Medtr4g037710	hypothetical_protein
hotspotOTU	chr4_13896240	sqrtOTU29	4	13896240	0	G	A	0.026	8.49E-07	upstream_gene_variant	935	NA	Medtr4g037710	hypothetical_protein
hotspotOTU	chr4_13897078	sqrtOTU29	4	13897078	0	A	T	0.029	3.40E-07	upstream_gene_variant	97	NA	Medtr4g037710	hypothetical_protein
hotspotOTU	chr4_13897252	sqrtOTU29	4	13897252	0	C	T	0.036	5.53E-07	NA	NA	NA	NA	NA
hotspotOTU	chr4_13901782	sqrtOTU29	4	13901782	0	G	A	0.026	8.61E-07	upstream_gene_variant	504	NA	Medtr4g037720	LRR_receptor-like_kinase_family_protein
hotspotOTU	chr4_17284943	sqrtOTU147	4	17284943	0	T	T	0.084	6.11E-09	NA	NA	NA	NA	NA
hotspotOTU	chr4_17292571	sqrtOTU147	4	17292571	0	A	T	0.109	3.73E-07	intergenic_region	NA	NA	NA	NA
hotspotOTU	chr4_17298901	sqrtOTU147	4	17298901	0	C	T	0.084	5.46E-07	missense_variant	Gca/Aca	A554T	Medtr4te048670	NA
hotspotOTU	chr4_17300718	sqrtOTU147	4	17300718	0	A	G	0.085	6.66E-07	NA	NA	NA	NA	NA
hotspotOTU	chr4_17303541	sqrtOTU147	4	17303541	2	C	T	0.099	5.62E-07	missense_variant	Gta/Ata	V23I	Medtr4g048680	hypothetical_protein
hotspotOTU	chr4_17308470	sqrtOTU147	4	17308470	0	A	G	0.043	2.17E-08	upstream_gene_variant	745	NA	Medtr4te049290	NA
hotspotOTU	chr4_1739531	sqrtOTU35	4	1739531	0	T	C	0.045	5.24E-07	intron_variant	NA	NA	Medtr4g009040	cinnamoyl-CoA_reductase
hotspotOTU	chr4_1739531	sqrtOTU35	4	1739531	0	T	C	0.045	5.24E-07	intron_variant	NA	NA	Medtr4g009040	cinnamoyl-CoA_reductase
hotspotOTU	chr4_1739531	sqrtOTU35	4	1739531	0	T	C	0.045	5.24E-07	intron_variant	NA	NA	Medtr4g009040	cinnamoyl-CoA_reductase
hotspotOTU	chr4_1739531	sqrtOTU35	4	1739531	0	T	C	0.045	5.24E-07	intron_variant	NA	NA	Medtr4g009040	cinnamoyl-CoA_reductase
hotspotOTU	chr4_1746006	sqrtOTU35	4	1746006	0	A	G	0.045	5.22E-07	intergenic_region	NA	NA	NA	NA
hotspotOTU	chr4_1757335	sqrtOTU35	4	1757335	0	A	G	0.052	2.35E-07	upstream_gene_variant	728	NA	Medtr4g009070	hypothetical_protein
hotspotOTU	chr4_1757645	sqrtOTU35	4	1757645	0	C	T	0.052	2.35E-07	upstream_gene_variant	418	NA	Medtr4g009070	hypothetical_protein
hotspotOTU	chr4_1762665	sqrtOTU35	4	1762665	0	C	T	0.045	1.87E-07	intergenic_region	NA	NA	NA	NA
hotspotOTU	chr4_1765469	sqrtOTU35	4	1765469	1	A	A	0.046	7.18E-08	NA	NA	NA	NA	NA
hotspotOTU	chr4_17860270	sqrtOTU88	4	17860270	0	A	G	0.336	8.24E-07	upstream_gene_variant	979	NA	Medtr4g050430	hypothetical_protein
hotspotOTU	chr4_17860277	sqrtOTU88	4	17860277	0	T	A	0.336	8.24E-07	upstream_gene_variant	972	NA	Medtr4g050430	hypothetical_protein
hotspotOTU	chr4_17861324	sqrtOTU88	4	17861324	0	G	A	0.336	8.24E-07	missense_variant	Gtc/Atc	V26I	Medtr4g050430	hypothetical_protein
hotspotOTU	chr4_17863216	sqrtOTU88	4	17863216	1	C	T	0.191	7.96E-07	downstream_gene_variant	776	NA	Medtr4te050440	NA
hotspotOTU	chr4_17864260	sqrtOTU88	4	17864260	4	T	C	0.359	9.72E-07	missense_variant	Agt/Ggt	S169G	Medtr4te050440	NA
hotspotOTU	chr4_17864283	sqrtOTU88	4	17864283	4	A	G	0.352	3.77E-07	missense_variant	tTg/tCg	L161S	Medtr4te050440	NA
hotspotOTU	chr4_17864301	sqrtOTU88	4	17864301	4	T	C	0.352	3.94E-07	missense_variant	aAc/aGc	N155S	Medtr4te050440	NA
hotspotOTU	chr4_17865657	sqrtOTU88	4	17865657	0	T	C	0.333	5.81E-07	intron_variant	NA	NA	Medtr4te050440	NA
hotspotOTU	chr4_17866608	sqrtOTU88	4	17866608	2	C	T	0.19	5.62E-08	missense_variant	Gat/Aat	D40N	Medtr4te050440	NA
hotspotOTU	chr4_17866923	sqrtOTU88	4	17866923	0	A	G	0.31	7.13E-07	intron_variant	NA	NA	Medtr4te050440	NA
hotspotOTU	chr4_17867179	sqrtOTU88	4	17867179	1	G	C	0.291	1.17E-07	intron_variant	NA	NA	Medtr4te050440	NA
hotspotOTU	chr4_17867179	sqrtOTU88	4	17867179	1	G	C	0.291	1.17E-07	upstream_gene_variant	752	NA	Medtr4te050450	NA
hotspotOTU	chr4_17867205	sqrtOTU88	4	17867205	1	T	T	0.291	8.36E-07	NA	NA	NA	NA	NA
hotspotOTU	chr4_17868391	sqrtOTU88	4	17868391	0	A	C	0.335	8.55E-07	missense_variant	cAa/cCa	Q154P	Medtr4te050450	NA
hotspotOTU	chr4_17868900	sqrtOTU88	4	17868900	1	T	T	0.374	3.66E-07	NA	NA	NA	NA	NA
hotspotOTU	chr4_17869305	sqrtOTU88	4	17869305	0	T	C	0.335	8.99E-07	downstream_gene_variant	484	NA	Medtr4g050460	hypothetical_protein
hotspotOTU	chr4_17869305	sqrtOTU88	4	17869305	0	T	C	0.335	8.99E-07	downstream_gene_variant	343	NA	Medtr4te050450	NA
hotspotOTU	chr4_17870869	sqrtOTU88	4	17870869	0	G	G	0.335	8.43E-07	NA	NA	NA	NA	NA
hotspotOTU	chr4_1922424	sqrtOTU827	4	1922424	0	C	A	0.039	3.20E-07	intron_variant	NA	NA	Medtr4g009410	hypothetical_protein
hotspotOTU	chr4_1937728	sqrtOTU827	4	1937728	0	G	C	0.043	3.96E-07	upstream_gene_variant	654	NA	Medtr4te009370	NA
hotspotOTU	chr4_1963114	sqrtOTU827	4	1963114	0	G	T	0.032	5.01E-07	missense_variant	tGt/tTt	C56F	Medtr4te009300	NA
hotspotOTU	chr4_1963114	sqrtOTU827	4	1963114	0	G	T	0.032	5.01E-07	missense_variant	tGt/tTt	C56F	Medtr4te009300	NA
hotspotOTU	chr4_1965020	sqrtOTU827	4	1965020	0	G	T	0.033	4.40E-07	intron_variant	NA	NA	Medtr4te009300	NA
hotspotOTU	chr4_1965020	sqrtOTU827	4	1965020	0	G	T	0.033	4.40E-07	intron_variant	NA	NA	Medtr4te009300	NA
hotspotOTU	chr4_19658359	sqrtOTU291	4	19658359	1	G	A	0.528	6.52E-07	downstream_gene_variant	583	NA	Medtr4g054220	fatty_acyl-CoA_reductase
hotspotOTU	chr4_19658359	sqrtOTU291	4	19658359	1	G	A	0.528	6.52E-07	downstream_gene_variant	230	NA	Medtr4g054230	transmembrane_protein%2C_putative
hotspotOTU	chr4_19658453	sqrtOTU291	4	19658453	1	A	G	0.551	9.99E-07	downstream_gene_variant	677	NA	Medtr4g054220	fatty_acyl-CoA_reductase
hotspotOTU	chr4_19658453	sqrtOTU291	4	19658453	1	A	G	0.551	9.99E-07	downstream_gene_variant	136	NA	Medtr4g054230	transmembrane_protein%2C_putative
hotspotOTU	chr4_19658708	sqrtOTU291	4	19658708	2	C	T	0.477	1.38E-08	missense_variant	Gtg/Atg	V61M	Medtr4g054230	transmembrane_protein%2C_putative
hotspotOTU	chr4_1983743	sqrtOTU827	4	1983743	0	G	T	0.039	3.48E-07	downstream_gene_variant	106	NA	Medtr4g009620	UPF0481_plant-like_protein
hotspotOTU	chr4_1983743	sqrtOTU827	4	1983743	0	G	T	0.039	3.48E-07	downstream_gene_variant	106	NA	Medtr4g009620	UPF0481_plant-like_protein
hotspotOTU	chr4_1986048	sqrtOTU827	4	1986048	0	G	A	0.039	3.48E-07	upstream_gene_variant	282	NA	Medtr4g009620	UPF0481_plant-like_protein
hotspotOTU	chr4_1986048	sqrtOTU827	4	1986048	0	G	A	0.039	3.48E-07	upstream_gene_variant	282	NA	Medtr4g009620	UPF0481_plant-like_protein
hotspotOTU	chr4_1986048	sqrtOTU827	4	1986048	0	G	A	0.039	3.48E-07	intron_variant	NA	NA	Medtr4g009625	hypothetical_protein
hotspotOTU	chr4_1986530	sqrtOTU827	4	1986530	0	C	T	0.039	3.48E-07	upstream_gene_variant	764	NA	Medtr4g009620	UPF0481_plant-like_protein
hotspotOTU	chr4_1986530	sqrtOTU827	4	1986530	0	C	T	0.039	3.48E-07	upstream_gene_variant	764	NA	Medtr4g009620	UPF0481_plant-like_protein
hotspotOTU	chr4_1986530	sqrtOTU827	4	1986530	0	C	T	0.039	3.48E-07	downstream_gene_variant	152	NA	Medtr4g009625	hypothetical_protein
hotspotOTU	chr4_1997178	sqrtOTU827	4	1997178	0	A	C	0.039	3.45E-07	upstream_gene_variant	426	NA	Medtr4g009635	transmembrane_protein%2C_putative
hotspotOTU	chr4_2000317	sqrtOTU827	4	2000317	0	C	T	0.039	3.48E-07	intron_variant	NA	NA	Medtr4te009680	NA
hotspotOTU	chr4_2000317	sqrtOTU827	4	2000317	0	C	T	0.039	3.48E-07	intron_variant	NA	NA	Medtr4te009680	NA
hotspotOTU	chr4_2000317	sqrtOTU827	4	2000317	0	C	T	0.039	3.48E-07	intron_variant	NA	NA	Medtr4te009680	NA
hotspotOTU	chr4_2007787	sqrtOTU827	4	2007787	0	G	A	0.035	3.23E-07	downstream_gene_variant	405	NA	Medtr4g009690	cinnamoyl-CoA_reductase
hotspotOTU	chr4_2007787	sqrtOTU827	4	2007787	0	G	A	0.035	3.23E-07	downstream_gene_variant	405	NA	Medtr4g009690	cinnamoyl-CoA_reductase
hotspotOTU	chr4_2007787	sqrtOTU827	4	2007787	0	G	A	0.035	3.23E-07	downstream_gene_variant	405	NA	Medtr4g009690	cinnamoyl-CoA_reductase
hotspotOTU	chr4_2008503	sqrtOTU827	4	2008503	0	T	C	0.035	3.23E-07	missense_variant	Agt/Ggt	S298G	Medtr4g009690	cinnamoyl-CoA_reductase
hotspotOTU	chr4_2008503	sqrtOTU827	4	2008503	0	T	C	0.035	3.23E-07	missense_variant	Agt/Ggt	S297G	Medtr4g009690	cinnamoyl-CoA_reductase
hotspotOTU	chr4_2008503	sqrtOTU827	4	2008503	0	T	C	0.035	3.23E-07	missense_variant	Agt/Ggt	S298G	Medtr4g009690	cinnamoyl-CoA_reductase
hotspotOTU	chr4_2011140	sqrtOTU827	4	2011140	1	A	G	0.042	4.20E-07	intron_variant	NA	NA	Medtr4g009690	cinnamoyl-CoA_reductase
hotspotOTU	chr4_2011140	sqrtOTU827	4	2011140	1	A	G	0.042	4.20E-07	intron_variant	NA	NA	Medtr4g009690	cinnamoyl-CoA_reductase
hotspotOTU	chr4_2011140	sqrtOTU827	4	2011140	1	A	G	0.042	4.20E-07	intron_variant	NA	NA	Medtr4g009690	cinnamoyl-CoA_reductase
hotspotOTU	chr4_2012672	sqrtOTU827	4	2012672	1	C	CATT	0.044	3.47E-07	NA	NA	NA	NA	NA
hotspotOTU	chr4_2018012	sqrtOTU827	4	2018012	0	C	T	0.039	3.84E-07	upstream_gene_variant	218	NA	Medtr4g009710	CTV.22%2C_putative
hotspotOTU	chr4_22250693	sqrtOTU214	4	22250693	0	G	T	0.039	4.70E-07	missense_variant	Gtc/Ttc	V80F	Medtr4g060500	cytochrome_B561%2C_amine-terminal_protein
hotspotOTU	chr4_22250693	sqrtOTU214	4	22250693	0	G	T	0.039	4.70E-07	missense_variant	Gtc/Ttc	V80F	Medtr4g060500	cytochrome_B561%2C_amine-terminal_protein
hotspotOTU	chr4_22255682	sqrtOTU74	4	22255682	0	A	T	0.046	3.28E-07	intergenic_region	NA	NA	NA	NA
hotspotOTU	chr4_22255682	sqrtOTU214	4	22255682	0	A	T	0.046	2.68E-07	intergenic_region	NA	NA	NA	NA
hotspotOTU	chr4_22269764	sqrtOTU74	4	22269764	0	G	A	0.048	4.75E-07	intergenic_region	NA	NA	NA	NA
hotspotOTU	chr4_22271580	sqrtOTU74	4	22271580	0	G	A	0.048	4.65E-07	intergenic_region	NA	NA	NA	NA
hotspotOTU	chr4_32332048	sqrtOTU92	4	32332048	0	C	T	0.11	9.45E-07	intron_variant	NA	NA	Medtr4g083080	alpha_beta_fold_hydrolase
hotspotOTU	chr4_32333444	sqrtOTU92	4	32333444	0	A	G	0.11	9.45E-07	intron_variant	NA	NA	Medtr4g083080	Acylglycerol_lipase
hotspotOTU	chr4_32339404	sqrtOTU92	4	32339404	0	T	G	0.11	9.45E-07	intron_variant	NA	NA	Medtr4g083100	SPFH_domain_band_7_family_protein
hotspotOTU	chr4_32339404	sqrtOTU92	4	32339404	0	T	G	0.11	9.45E-07	intron_variant	NA	NA	Medtr4g083100	SPFH_domain_band_7_family_protein
hotspotOTU	chr4_32339572	sqrtOTU92	4	32339572	0	C	G	0.11	9.45E-07	intron_variant	NA	NA	Medtr4g083100	SPFH_domain_band_7_family_protein
hotspotOTU	chr4_32339572	sqrtOTU92	4	32339572	0	C	G	0.11	9.45E-07	intron_variant	NA	NA	Medtr4g083100	SPFH_domain_band_7_family_protein
hotspotOTU	chr4_32342519	sqrtOTU92	4	32342519	0	G	T	0.11	9.45E-07	downstream_gene_variant	440	NA	Medtr4g083100	SPFH_domain_band_7_family_protein
hotspotOTU	chr4_32342519	sqrtOTU92	4	32342519	0	G	T	0.11	9.45E-07	downstream_gene_variant	440	NA	Medtr4g083100	SPFH_domain_band_7_family_protein
hotspotOTU	chr4_32342519	sqrtOTU92	4	32342519	0	G	T	0.11	9.45E-07	downstream_gene_variant	257	NA	Medtr4g083110	hypothetical_protein
hotspotOTU	chr4_32344613	sqrtOTU92	4	32344613	0	A	T	0.11	9.45E-07	intergenic_region	NA	NA	NA	NA
hotspotOTU	chr4_47023288	sqrtOTU139	4	47023288	1	G	A	0.131	1.08E-07	intergenic_region	NA	NA	NA	NA
hotspotOTU	chr4_47023351	sqrtOTU139	4	47023351	0	C	T	0.117	7.84E-08	intergenic_region	NA	NA	NA	NA
hotspotOTU	chr4_47024088	sqrtOTU139	4	47024088	0	C	T	0.13	4.06E-08	intergenic_region	NA	NA	NA	NA
hotspotOTU	chr4_47024570	sqrtOTU139	4	47024570	0	G	A	0.12	2.36E-07	upstream_gene_variant	641	NA	Medtr4g114140	core-2_I-branching_enzyme
hotspotOTU	chr4_47129003	sqrtOTU146	4	47129003	2	G	A	0.069	1.35E-07	intergenic_region	NA	NA	NA	NA
hotspotOTU	chr4_47129539	sqrtOTU146	4	47129539	0	C	T	0.139	6.65E-07	upstream_gene_variant	626	NA	Medtr4g114600	transmembrane_protein%2C_putative
hotspotOTU	chr4_47129550	sqrtOTU146	4	47129550	0	A	G	0.139	6.62E-07	upstream_gene_variant	615	NA	Medtr4g114600	transmembrane_protein%2C_putative
hotspotOTU	chr4_47129644	sqrtOTU146	4	47129644	0	C	T	0.129	6.15E-07	upstream_gene_variant	521	NA	Medtr4g114600	transmembrane_protein%2C_putative
hotspotOTU	chr4_47134741	sqrtOTU146	4	47134741	0	G	A	0.142	8.79E-07	intergenic_region	NA	NA	NA	NA
hotspotOTU	chr4_645172	sqrtOTU74	4	645172	0	T	C	0.061	4.18E-08	missense_variant	Atc/Gtc	I121V	Medtr4g006460	DNA-directed_RNA_polymerase_subunit_beta',_putative
hotspotOTU	chr4_667146	sqrtOTU74	4	667146	0	C	T	0.066	4.25E-08	intergenic_region	NA	NA	NA	NA
hotspotOTU	chr4_675575	sqrtOTU74	4	675575	1	G	G	0.063	1.74E-07	NA	NA	NA	NA	NA
hotspotOTU	chr4_7886185	sqrtOTU82	4	7886185	0	A	T	0.091	7.08E-07	intron_variant	NA	NA	Medtr4g023400	disease_resistance_protein_(TIR-NBS-LRR_class)
hotspotOTU	chr4_7886185	sqrtOTU82	4	7886185	0	A	T	0.091	7.08E-07	intron_variant	NA	NA	Medtr4g023400	disease_resistance_protein_(TIR-NBS-LRR_class)
hotspotOTU	chr4_7886185	sqrtOTU82	4	7886185	0	A	T	0.091	7.08E-07	intron_variant	NA	NA	Medtr4g023400	disease_resistance_protein_(TIR-NBS-LRR_class)
hotspotOTU	chr4_7887882	sqrtOTU82	4	7887882	1	G	T	0.12	9.44E-07	intron_variant	NA	NA	Medtr4g023400	disease_resistance_protein_(TIR-NBS-LRR_class)
hotspotOTU	chr4_7887882	sqrtOTU82	4	7887882	1	G	T	0.12	9.44E-07	intron_variant	NA	NA	Medtr4g023400	disease_resistance_protein_(TIR-NBS-LRR_class)
hotspotOTU	chr4_7887882	sqrtOTU82	4	7887882	1	G	T	0.12	9.44E-07	intron_variant	NA	NA	Medtr4g023400	disease_resistance_protein_(TIR-NBS-LRR_class)
hotspotOTU	chr4_7889995	sqrtOTU82	4	7889995	2	C	T	0.085	8.35E-07	intron_variant	NA	NA	Medtr4g023400	disease_resistance_protein_(TIR-NBS-LRR_class)
hotspotOTU	chr4_7889995	sqrtOTU82	4	7889995	2	C	T	0.085	8.35E-07	intron_variant	NA	NA	Medtr4g023400	disease_resistance_protein_(TIR-NBS-LRR_class)
hotspotOTU	chr4_7889995	sqrtOTU82	4	7889995	2	C	T	0.085	8.35E-07	intron_variant	NA	NA	Medtr4g023400	disease_resistance_protein_(TIR-NBS-LRR_class)
hotspotOTU	chr4_885111	sqrtOTU74	4	885111	0	G	A	0.071	1.62E-07	intergenic_region	NA	NA	NA	NA
hotspotOTU	chr4_889936	sqrtOTU74	4	889936	1	A	G	0.052	4.23E-07	intergenic_region	NA	NA	NA	NA
hotspotOTU	chr4_890077	sqrtOTU74	4	890077	1	A	C	0.052	4.24E-07	intergenic_region	NA	NA	NA	NA
hotspotOTU	chr4_902855	sqrtOTU74	4	902855	0	G	A	0.072	5.06E-08	missense_variant	cGt/cAt	R348H	Medtr4te007010	NA
hotspotOTU	chr4_907619	sqrtOTU74	4	907619	0	G	A	0.068	5.01E-07	intron_variant	NA	NA	Medtr4g007030	vacuolar_ATP_synthase_subunit_D%2C_putative
hotspotOTU	chr5_10046650	sqrtOTU194	5	10046650	0	C	T	0.123	5.65E-07	intron_variant	NA	NA	Medtr5g024880	3-hydroxy-3-methylglutaryl-coenzyme_A_reductase-like_protein
hotspotOTU	chr5_10046650	sqrtOTU194	5	10046650	0	C	T	0.123	5.65E-07	intron_variant	NA	NA	Medtr5g024880	3-hydroxy-3-methylglutaryl-coenzyme_A_reductase-like_protein
hotspotOTU	chr5_10046650	sqrtOTU194	5	10046650	0	C	T	0.123	5.65E-07	intron_variant	NA	NA	Medtr5g024880	3-hydroxy-3-methylglutaryl-coenzyme_A_reductase-like_protein
hotspotOTU	chr5_10046650	sqrtOTU194	5	10046650	0	C	T	0.123	5.65E-07	intron_variant	NA	NA	Medtr5g024880	3-hydroxy-3-methylglutaryl-coenzyme_A_reductase-like_protein
hotspotOTU	chr5_10046650	sqrtOTU194	5	10046650	0	C	T	0.123	5.65E-07	intron_variant	NA	NA	Medtr5g024880	3-hydroxy-3-methylglutaryl-coenzyme_A_reductase-like_protein
hotspotOTU	chr5_10046650	sqrtOTU194	5	10046650	0	C	T	0.123	5.65E-07	intron_variant	NA	NA	Medtr5g024880	3-hydroxy-3-methylglutaryl-coenzyme_A_reductase-like_protein
hotspotOTU	chr5_10174609	sqrtOTU95	5	10174609	0	G	A	0.064	4.89E-07	NA	NA	NA	NA	NA
hotspotOTU	chr5_10174643	sqrtOTU95	5	10174643	0	G	A	0.058	2.02E-07	NA	NA	NA	NA	NA
hotspotOTU	chr5_10174664	sqrtOTU95	5	10174664	0	A	T	0.058	1.97E-07	NA	NA	NA	NA	NA
hotspotOTU	chr5_10174838	sqrtOTU95	5	10174838	0	G	A	0.064	4.71E-07	intergenic_region	NA	NA	NA	NA
hotspotOTU	chr5_21098442	sqrtOTU3	5	21098442	0	A	T	0.156	1.71E-07	downstream_gene_variant	509	NA	Medtr5g048180	BSD_domain_protein
hotspotOTU	chr5_21098442	sqrtOTU3	5	21098442	0	A	T	0.156	1.71E-07	downstream_gene_variant	509	NA	Medtr5g048180	BSD_domain_protein
hotspotOTU	chr5_21098442	sqrtOTU3	5	21098442	0	A	T	0.156	1.71E-07	downstream_gene_variant	529	NA	Medtr5g048180	BSD_domain_protein
hotspotOTU	chr5_21098558	sqrtOTU3	5	21098558	0	A	G	0.156	1.72E-07	downstream_gene_variant	625	NA	Medtr5g048180	BSD_domain_protein
hotspotOTU	chr5_21098558	sqrtOTU3	5	21098558	0	A	G	0.156	1.72E-07	downstream_gene_variant	625	NA	Medtr5g048180	BSD_domain_protein
hotspotOTU	chr5_21098558	sqrtOTU3	5	21098558	0	A	G	0.156	1.72E-07	downstream_gene_variant	645	NA	Medtr5g048180	BSD_domain_protein
hotspotOTU	chr5_21110300	sqrtOTU3	5	21110300	2	C	C	0.145	2.94E-07	downstream_gene_variant	536	NA	Medtr5g048260	DUF4283_domain_protein
hotspotOTU	chr5_21111663	sqrtOTU3	5	21111663	2	C	T	0.176	2.80E-08	intron_variant	NA	NA	Medtr5g048260	DUF4283_domain_protein
hotspotOTU	chr5_28861660	sqrtOTU81	5	28861660	0	T	C	0.094	7.83E-07	missense_variant	aAc/aGc	N159S	Medtr5g068260	cysteine-rich_receptor-kinase-like_protein
hotspotOTU	chr5_28862380	sqrtOTU81	5	28862380	0	G	A	0.026	7.21E-07	upstream_gene_variant	245	NA	Medtr5g068260	cysteine-rich_receptor-kinase-like_protein
hotspotOTU	chr5_28862787	sqrtOTU81	5	28862787	0	C	T	0.026	7.25E-07	upstream_gene_variant	652	NA	Medtr5g068260	cysteine-rich_receptor-kinase-like_protein
hotspotOTU	chr5_28862832	sqrtOTU81	5	28862832	0	G	T	0.026	7.25E-07	upstream_gene_variant	697	NA	Medtr5g068260	cysteine-rich_receptor-kinase-like_protein
hotspotOTU	chr5_28862833	sqrtOTU81	5	28862833	0	G	A	0.026	7.25E-07	upstream_gene_variant	698	NA	Medtr5g068260	cysteine-rich_receptor-kinase-like_protein
hotspotOTU	chr5_28862856	sqrtOTU81	5	28862856	0	G	A	0.026	7.25E-07	upstream_gene_variant	721	NA	Medtr5g068260	cysteine-rich_receptor-kinase-like_protein
hotspotOTU	chr5_28864995	sqrtOTU81	5	28864995	0	A	G	0.026	7.25E-07	intron_variant	NA	NA	Medtr5g068270	hypothetical_protein
hotspotOTU	chr5_28865214	sqrtOTU81	5	28865214	0	A	A	0.026	7.25E-07	NA	NA	NA	NA	NA
hotspotOTU	chr5_28866160	sqrtOTU81	5	28866160	0	C	A	0.026	7.25E-07	downstream_gene_variant	263	NA	Medtr5g068270	hypothetical_protein
hotspotOTU	chr5_28872048	sqrtOTU81	5	28872048	0	T	G	0.026	7.25E-07	downstream_gene_variant	326	NA	Medtr5te068280	NA
hotspotOTU	chr5_28872144	sqrtOTU81	5	28872144	0	G	A	0.026	7.25E-07	downstream_gene_variant	230	NA	Medtr5te068280	NA
hotspotOTU	chr5_28873704	sqrtOTU81	5	28873704	0	G	T	0.026	7.25E-07	downstream_gene_variant	618	NA	Medtr5g068290	cysteine-rich_receptor-kinase-like_protein
hotspotOTU	chr5_28873704	sqrtOTU81	5	28873704	0	G	T	0.026	7.25E-07	upstream_gene_variant	272	NA	Medtr5te068280	NA
hotspotOTU	chr5_28874205	sqrtOTU81	5	28874205	0	A	T	0.026	7.23E-07	downstream_gene_variant	117	NA	Medtr5g068290	cysteine-rich_receptor-kinase-like_protein
hotspotOTU	chr5_28874205	sqrtOTU81	5	28874205	0	A	T	0.026	7.23E-07	upstream_gene_variant	773	NA	Medtr5te068280	NA
hotspotOTU	chr5_28970865	sqrtOTU81	5	28970865	0	C	A	0.032	9.10E-07	intron_variant	NA	NA	Medtr5g068440	hydroxyacylglutathione_hydrolase
hotspotOTU	chr5_28971213	sqrtOTU81	5	28971213	0	G	A	0.032	9.04E-07	intron_variant	NA	NA	Medtr5g068440	hydroxyacylglutathione_hydrolase
hotspotOTU	chr5_28971933	sqrtOTU81	5	28971933	0	C	C	0.032	9.10E-07	NA	NA	NA	NA	NA
hotspotOTU	chr5_28972295	sqrtOTU81	5	28972295	0	C	A	0.032	9.10E-07	intron_variant	NA	NA	Medtr5g068440	hydroxyacylglutathione_hydrolase
hotspotOTU	chr5_28972802	sqrtOTU81	5	28972802	0	G	T	0.032	9.07E-07	intron_variant	NA	NA	Medtr5g068440	hydroxyacylglutathione_hydrolase
hotspotOTU	chr5_28972942	sqrtOTU81	5	28972942	0	T	T	0.032	9.10E-07	NA	NA	NA	NA	NA
hotspotOTU	chr5_28973027	sqrtOTU81	5	28973027	0	T	C	0.032	9.15E-07	NA	NA	NA	NA	NA
hotspotOTU	chr5_28973368	sqrtOTU81	5	28973368	0	T	A	0.032	9.10E-07	intron_variant	NA	NA	Medtr5g068440	hydroxyacylglutathione_hydrolase
hotspotOTU	chr5_28973463	sqrtOTU81	5	28973463	0	G	A	0.032	9.10E-07	intron_variant	NA	NA	Medtr5g068440	hydroxyacylglutathione_hydrolase
hotspotOTU	chr5_28973759	sqrtOTU81	5	28973759	0	T	T	0.032	9.10E-07	NA	NA	NA	NA	NA
hotspotOTU	chr5_35140053	sqrtOTU96	5	35140053	1	C	T	0.557	3.81E-07	upstream_gene_variant	199	NA	Medtr5g081910	peroxisomal_membrane_carrier_protein
hotspotOTU	chr5_35140053	sqrtOTU96	5	35140053	1	C	T	0.557	3.81E-07	upstream_gene_variant	199	NA	Medtr5g081910	peroxisomal_membrane_carrier_protein
hotspotOTU	chr5_35140053	sqrtOTU96	5	35140053	1	C	T	0.557	3.81E-07	upstream_gene_variant	199	NA	Medtr5g081910	peroxisomal_membrane_carrier_protein
hotspotOTU	chr5_35142283	sqrtOTU96	5	35142283	0	G	A	0.583	3.07E-07	downstream_gene_variant	191	NA	Medtr5g081920	LRR_receptor-like_kinase_family_protein
hotspotOTU	chr5_35145756	sqrtOTU96	5	35145756	0	G	A	0.584	8.35E-07	upstream_gene_variant	590	NA	Medtr5g081920	LRR_receptor-like_kinase_family_protein
hotspotOTU	chr5_35146034	sqrtOTU96	5	35146034	0	A	G	0.607	2.14E-07	upstream_gene_variant	868	NA	Medtr5g081920	LRR_receptor-like_kinase_family_protein
hotspotOTU	chr5_35146047	sqrtOTU96	5	35146047	0	A	G	0.587	3.04E-07	upstream_gene_variant	881	NA	Medtr5g081920	LRR_receptor-like_kinase_family_protein
hotspotOTU	chr5_35146048	sqrtOTU96	5	35146048	0	T	C	0.607	2.14E-07	upstream_gene_variant	882	NA	Medtr5g081920	LRR_receptor-like_kinase_family_protein
hotspotOTU	chr5_35154417	sqrtOTU96	5	35154417	0	A	A	0.705	6.82E-07	NA	NA	NA	NA	NA
hotspotOTU	chr5_6495322	sqrtOTU55	5	6495322	0	G	T	0.113	4.07E-07	missense_variant	Ggt/Tgt	G21C	Medtr5g017650	plant_cadmium_resistance_protein
hotspotOTU	chr5_6495323	sqrtOTU55	5	6495323	0	G	T	0.113	4.06E-07	missense_variant	gGt/gTt	G21V	Medtr5g017650	plant_cadmium_resistance_protein
hotspotOTU	chr5_6495324	sqrtOTU55	5	6495324	0	T	A	0.113	4.06E-07	downstream_gene_variant	856	NA	Medtr5g017640	SEC8_exocyst_complex_component_specific_domain_protein
hotspotOTU	chr5_6495324	sqrtOTU55	5	6495324	0	T	A	0.113	4.06E-07	downstream_gene_variant	840	NA	Medtr5g017640	SEC8_exocyst_complex_component_specific_domain_protein
hotspotOTU	chr6_11635109	sqrtOTU260	6	11635109	0	A	G	0.536	3.66E-07	upstream_gene_variant	511	NA	Medtr6g034230	ABC_transporter_family_protein
hotspotOTU	chr6_11635109	sqrtOTU260	6	11635109	0	A	G	0.536	3.66E-07	upstream_gene_variant	511	NA	Medtr6g034230	ABC_transporter_family_protein
hotspotOTU	chr6_11637790	sqrtOTU260	6	11637790	0	T	A	0.495	6.72E-07	intergenic_region	NA	NA	NA	NA
hotspotOTU	chr6_11637932	sqrtOTU260	6	11637932	0	C	A	0.509	9.23E-07	NA	NA	NA	NA	NA
hotspotOTU	chr6_13463622	sqrtOTU81	6	13463622	0	G	A	0.039	4.46E-07	upstream_gene_variant	287	NA	Medtr6g037720	hypothetical_protein
hotspotOTU	chr6_13467615	sqrtOTU81	6	13467615	0	G	A	0.035	8.39E-08	intergenic_region	NA	NA	NA	NA
hotspotOTU	chr6_13470418	sqrtOTU81	6	13470418	0	G	A	0.038	3.25E-07	missense_variant	aGg/aAg	R34K	Medtr6g037750	receptor-like_protein
hotspotOTU	chr6_13471632	sqrtOTU81	6	13471632	0	C	T	0.038	9.23E-07	missense_variant	Ccc/Tcc	P439S	Medtr6g037750	receptor-like_protein
hotspotOTU	chr6_13475423	sqrtOTU81	6	13475423	1	T	A	0.039	3.10E-07	downstream_gene_variant	915	NA	Medtr6g037750	receptor-like_protein
hotspotOTU	chr6_13475423	sqrtOTU81	6	13475423	1	T	A	0.039	3.10E-07	upstream_gene_variant	513	NA	Medtr6g037760	hypothetical_protein
hotspotOTU	chr6_13587903	sqrtOTU124	6	13587903	0	A	G	0.252	1.30E-07	downstream_gene_variant	140	NA	Medtr6g038020	DHHC_type_zinc_finger_protein
hotspotOTU	chr6_13587903	sqrtOTU124	6	13587903	0	A	G	0.252	1.30E-07	downstream_gene_variant	67	NA	Medtr6g038020	DHHC_type_zinc_finger_protein
hotspotOTU	chr6_13587951	sqrtOTU124	6	13587951	0	A	G	0.272	3.47E-07	downstream_gene_variant	92	NA	Medtr6g038020	DHHC_type_zinc_finger_protein
hotspotOTU	chr6_13587951	sqrtOTU124	6	13587951	0	A	G	0.272	3.47E-07	downstream_gene_variant	19	NA	Medtr6g038020	DHHC_type_zinc_finger_protein
hotspotOTU	chr6_13588028	sqrtOTU124	6	13588028	0	A	T	0.256	2.37E-07	downstream_gene_variant	15	NA	Medtr6g038020	DHHC_type_zinc_finger_protein
hotspotOTU	chr6_13588028	sqrtOTU124	6	13588028	0	A	T	0.256	2.37E-07	3_prime_UTR_variant	15	NA	Medtr6g038020	DHHC_type_zinc_finger_protein
hotspotOTU	chr6_14941906	sqrtOTU306	6	14941906	0	T	G	0.084	7.49E-07	intergenic_region	NA	NA	NA	NA
hotspotOTU	chr6_14942048	sqrtOTU306	6	14942048	0	C	T	0.084	7.09E-07	intergenic_region	NA	NA	NA	NA
hotspotOTU	chr6_14942788	sqrtOTU306	6	14942788	2	G	A	0.039	2.37E-07	intergenic_region	NA	NA	NA	NA
hotspotOTU	chr6_1777557	sqrtOTU72	6	1777557	0	T	C	0.277	4.45E-08	intergenic_region	NA	NA	NA	NA
hotspotOTU	chr6_1777596	sqrtOTU72	6	1777596	0	G	C	0.3	6.17E-07	intergenic_region	NA	NA	Medtr6g007687	Putative_zinc/iron_permease
hotspotOTU	chr6_1777742	sqrtOTU72	6	1777742	0	C	T	0.29	1.98E-07	intergenic_region	NA	NA	NA	NA
hotspotOTU	chr6_1778512	sqrtOTU72	6	1778512	2	A	A	0.327	7.91E-07	NA	NA	NA	NA	NA
hotspotOTU	chr6_1778559	sqrtOTU72	6	1778559	0	G	A	0.335	1.31E-07	intergenic_region	NA	NA	NA	NA
hotspotOTU	chr6_1779299	sqrtOTU72	6	1779299	0	C	T	0.326	1.97E-07	intergenic_region	NA	NA	NA	NA
hotspotOTU	chr6_1779473	sqrtOTU72	6	1779473	0	A	G	0.316	3.01E-07	intergenic_region	NA	NA	NA	NA
hotspotOTU	chr6_21621468	sqrtOTU139	6	21621468	1	C	T	0.323	2.40E-07	intron_variant	NA	NA	Medtr6te461920	NA
hotspotOTU	chr6_21624729	sqrtOTU139	6	21624729	0	G	A	0.311	2.07E-07	intron_variant	NA	NA	Medtr6te461920	NA
hotspotOTU	chr6_21630362	sqrtOTU139	6	21630362	0	C	T	0.171	2.81E-07	downstream_gene_variant	615	NA	Medtr6g461940	hypothetical_protein
hotspotOTU	chr6_21631321	sqrtOTU139	6	21631321	0	G	A	0.309	2.65E-07	intergenic_region	NA	NA	NA	NA
hotspotOTU	chr6_21631378	sqrtOTU139	6	21631378	1	G	A	0.298	2.83E-07	intergenic_region	NA	NA	NA	NA
hotspotOTU	chr6_21631604	sqrtOTU139	6	21631604	0	C	T	0.323	2.63E-07	intergenic_region	NA	NA	NA	NA
hotspotOTU	chr6_21679498	sqrtOTU18	6	21679498	0	C	T	0.47	5.37E-07	intergenic_region	NA	NA	NA	NA
hotspotOTU	chr6_21704312	sqrtOTU18	6	21704312	0	T	A	0.471	2.17E-07	intergenic_region	NA	NA	NA	NA
hotspotOTU	chr6_21728931	sqrtOTU18	6	21728931	1	G	C	0.523	4.14E-07	downstream_gene_variant	843	NA	Medtr6te462070	Nodule_Cysteine-Rich_(NCR)_secreted_peptide
hotspotOTU	chr6_21741698	sqrtOTU18	6	21741698	1	G	A	0.432	7.84E-07	intron_variant	NA	NA	Medtr6te462080	Nodule_Cysteine-Rich_(NCR)_secreted_peptide
hotspotOTU	chr6_21750776	sqrtOTU18	6	21750776	0	C	C	0.521	9.04E-07	NA	NA	NA	NA	NA
hotspotOTU	chr6_3115745	sqrtOTU49	6	3115745	0	A	A	0.16	8.72E-07	NA	NA	NA	NA	NA
hotspotOTU	chr6_3115765	sqrtOTU49	6	3115765	0	G	A	0.161	5.93E-07	intron_variant	NA	NA	Medtr6g011270	HI0933_family_flavoprotein
hotspotOTU	chr6_3115765	sqrtOTU49	6	3115765	0	G	A	0.161	5.93E-07	3_prime_UTR_variant	54	NA	Medtr6g011270	HI0933_family_flavoprotein
hotspotOTU	chr6_3115819	sqrtOTU49	6	3115819	0	G	A	0.161	5.94E-07	intron_variant	NA	NA	Medtr6g011270	HI0933_family_flavoprotein
hotspotOTU	chr6_3115819	sqrtOTU49	6	3115819	0	G	A	0.161	5.94E-07	3_prime_UTR_variant	108	NA	Medtr6g011270	HI0933_family_flavoprotein
hotspotOTU	chr6_3116023	sqrtOTU49	6	3116023	1	G	T	0.144	2.85E-07	intron_variant	NA	NA	Medtr6g011270	HI0933_family_flavoprotein
hotspotOTU	chr6_3116023	sqrtOTU49	6	3116023	1	G	T	0.144	2.85E-07	3_prime_UTR_variant	312	NA	Medtr6g011270	HI0933_family_flavoprotein
hotspotOTU	chr6_3116783	sqrtOTU49	6	3116783	0	C	T	0.158	1.87E-07	downstream_gene_variant	32	NA	Medtr6g011270	HI0933_family_flavoprotein
hotspotOTU	chr6_3116783	sqrtOTU49	6	3116783	0	C	T	0.158	1.87E-07	downstream_gene_variant	15	NA	Medtr6g011270	HI0933_family_flavoprotein
hotspotOTU	chr6_3120842	sqrtOTU49	6	3120842	0	T	G	0.158	4.18E-07	downstream_gene_variant	141	NA	Medtr6g011280	hypothetical_protein
hotspotOTU	chr6_5167215	sqrtOTU10	6	5167215	0	T	A	0.245	8.32E-07	intergenic_region	NA	NA	Medtr6te015500	NA
hotspotOTU	chr6_5167236	sqrtOTU10	6	5167236	0	A	G	0.252	9.20E-07	intergenic_region	NA	NA	Medtr6g015490	chr6:5155409..5159878,_Disease_resistance_protein_(TIR-NBS-LRR_class)_family__
hotspotOTU	chr6_5167962	sqrtOTU10	6	5167962	0	C	T	0.258	3.63E-07	intergenic_region	NA	NA	NA	NA
hotspotOTU	chr6_5168057	sqrtOTU10	6	5168057	0	A	C	0.258	3.60E-07	intergenic_region	NA	NA	NA	NA
hotspotOTU	chr7_1084007	sqrtOTU151	7	1084007	0	G	T	0.581	8.77E-07	intron_variant	NA	NA	Medtr7g407080	ABC-2_type_transporter_family_protein
hotspotOTU	chr7_1084526	sqrtOTU151	7	1084526	0	A	C	0.545	3.74E-07	missense_variant	aTg/aGg	M237R	Medtr7g407080	ABC-2_type_transporter_family_protein
hotspotOTU	chr7_1084526	sqrtOTU151	7	1084526	0	A	C	0.545	3.74E-07	missense_variant	aTg/aGg	M237R	Medtr7g407080	ABC-2_type_transporter_family_protein
hotspotOTU	chr7_1084578	sqrtOTU151	7	1084578	0	A	C	0.567	1.00E-06	intron_variant	NA	NA	Medtr7g407080	ABC-2_type_transporter_family_protein
hotspotOTU	chr7_1084629	sqrtOTU151	7	1084629	0	T	C	0.561	1.00E-06	intron_variant	NA	NA	Medtr7g407080	ABC-2_type_transporter_family_protein
hotspotOTU	chr7_1084764	sqrtOTU151	7	1084764	0	C	A	0.574	1.02E-06	intron_variant	NA	NA	Medtr7g407080	ABC-2_type_transporter_family_protein
hotspotOTU	chr7_12504804	sqrtOTU291	7	12504804	3	C	T	0.655	6.11E-07	missense_variant	Cca/Tca	P100S	Medtr7g033940	F-box_RNI_superfamily_protein%2C_putative
hotspotOTU	chr7_12509490	sqrtOTU291	7	12509490	6	T	C	0.673	2.05E-07	downstream_gene_variant	348	NA	Medtr7g033950	hypothetical_protein
hotspotOTU	chr7_12509535	sqrtOTU291	7	12509535	3	C	T	0.656	4.18E-07	downstream_gene_variant	303	NA	Medtr7g033950	hypothetical_protein
hotspotOTU	chr7_12509544	sqrtOTU291	7	12509544	3	T	A	0.656	4.10E-07	downstream_gene_variant	294	NA	Medtr7g033950	hypothetical_protein
hotspotOTU	chr7_12509546	sqrtOTU291	7	12509546	3	G	A	0.65	7.62E-07	downstream_gene_variant	292	NA	Medtr7g033950	hypothetical_protein
hotspotOTU	chr7_21959765	sqrtOTU96	7	21959765	0	C	T	0.103	4.23E-07	upstream_gene_variant	704	NA	Medtr7g060730	GTP_cyclohydrolase_I
hotspotOTU	chr7_21960774	sqrtOTU96	7	21960774	0	T	C	0.11	6.38E-07	intron_variant	NA	NA	Medtr7g060730	GTP_cyclohydrolase_I
hotspotOTU	chr7_21960774	sqrtOTU96	7	21960774	0	T	C	0.11	6.38E-07	upstream_gene_variant	551	NA	Medtr7g060740	GTP_cyclohydrolase_I%2C_putative
hotspotOTU	chr7_21960943	sqrtOTU96	7	21960943	0	T	C	0.103	4.23E-07	intron_variant	NA	NA	Medtr7g060730	GTP_cyclohydrolase_I
hotspotOTU	chr7_21960943	sqrtOTU96	7	21960943	0	T	C	0.103	4.23E-07	upstream_gene_variant	382	NA	Medtr7g060740	GTP_cyclohydrolase_I%2C_putative
hotspotOTU	chr7_21961642	sqrtOTU96	7	21961642	0	C	C	0.106	5.39E-07	NA	NA	NA	NA	NA
hotspotOTU	chr7_21962088	sqrtOTU96	7	21962088	0	T	A	0.103	4.23E-07	downstream_gene_variant	850	NA	Medtr7g060730	GTP_cyclohydrolase_I
hotspotOTU	chr7_21962088	sqrtOTU96	7	21962088	0	T	A	0.103	4.23E-07	downstream_gene_variant	366	NA	Medtr7g060740	GTP_cyclohydrolase_I%2C_putative
hotspotOTU	chr7_231871	sqrtOTU186	7	231871	6	C	T	0.034	1.72E-07	downstream_gene_variant	944	NA	Medtr7te405720	NA
hotspotOTU	chr7_243355	sqrtOTU186	7	243355	0	G	A	0.032	1.90E-07	upstream_gene_variant	289	NA	Medtr7g405740	SAUR-like_auxin-responsive_family_protein
hotspotOTU	chr7_25908907	sqrtOTU88	7	25908907	0	T	G	0.032	1.42E-07	intron_variant	NA	NA	Medtr7g070240	nucleolar_complex-associated_protein
hotspotOTU	chr7_25908907	sqrtOTU88	7	25908907	0	T	G	0.032	1.42E-07	intron_variant	NA	NA	Medtr7g070240	nucleolar_complex-associated_protein
hotspotOTU	chr7_25913669	sqrtOTU88	7	25913669	0	A	T	0.032	1.42E-07	intron_variant	NA	NA	Medtr7g070240	nucleolar_complex-associated_protein
hotspotOTU	chr7_25913669	sqrtOTU88	7	25913669	0	A	T	0.032	1.42E-07	intron_variant	NA	NA	Medtr7g070240	nucleolar_complex-associated_protein
hotspotOTU	chr7_25913670	sqrtOTU88	7	25913670	0	T	T	0.04	1.78E-07	NA	NA	NA	NA	NA
hotspotOTU	chr7_25913671	sqrtOTU88	7	25913671	0	A	A	0.032	1.42E-07	NA	NA	NA	NA	NA
hotspotOTU	chr7_25915802	sqrtOTU88	7	25915802	0	C	T	0.046	6.84E-07	intron_variant	NA	NA	Medtr7g070240	nucleolar_complex-associated_protein
hotspotOTU	chr7_25915802	sqrtOTU88	7	25915802	0	C	T	0.046	6.84E-07	intron_variant	NA	NA	Medtr7g070240	nucleolar_complex-associated_protein
hotspotOTU	chr7_263162	sqrtOTU186	7	263162	0	AAAGTTGAAGAAG	A	0.033	1.40E-07	NA	NA	NA	NA	NA
hotspotOTU	chr7_28767938	sqrtOTU46	7	28767938	0	T	C	0.042	2.16E-08	downstream_gene_variant	558	NA	Medtr7g076400	digalactosyldiacylglycerol_synthase
hotspotOTU	chr7_28767938	sqrtOTU46	7	28767938	0	T	C	0.042	2.16E-08	downstream_gene_variant	558	NA	Medtr7g076400	digalactosyldiacylglycerol_synthase
hotspotOTU	chr7_28767938	sqrtOTU46	7	28767938	0	T	C	0.042	2.16E-08	downstream_gene_variant	558	NA	Medtr7g076400	digalactosyldiacylglycerol_synthase
hotspotOTU	chr7_28767938	sqrtOTU46	7	28767938	0	T	C	0.042	2.16E-08	downstream_gene_variant	558	NA	Medtr7g076400	digalactosyldiacylglycerol_synthase
hotspotOTU	chr7_28767938	sqrtOTU46	7	28767938	0	T	C	0.042	2.16E-08	upstream_gene_variant	393	NA	Medtr7te076410	NA
hotspotOTU	chr7_28767938	sqrtOTU46	7	28767938	0	T	C	0.042	2.16E-08	upstream_gene_variant	393	NA	Medtr7te076410	NA
hotspotOTU	chr7_28768770	sqrtOTU46	7	28768770	0	A	T	0.077	1.00E-06	missense_variant	aAg/aTg	K86M	Medtr7te076410	NA
hotspotOTU	chr7_28804221	sqrtOTU46	7	28804221	0	C	T	0.061	1.00E-06	intergenic_region	NA	NA	NA	NA
hotspotOTU	chr7_30007535	sqrtOTU827	7	30007535	1	ATC	A	0.033	4.95E-07	NA	NA	NA	NA	NA
hotspotOTU	chr7_30012207	sqrtOTU827	7	30012207	0	C	A	0.032	5.25E-07	downstream_gene_variant	970	NA	Medtr7g079030	proline_iminopeptidase-like_protein
hotspotOTU	chr7_30012207	sqrtOTU827	7	30012207	0	C	A	0.032	5.25E-07	upstream_gene_variant	624	NA	Medtr7g079020	YegS_Rv2252_BmrU_family_lipid_kinase
hotspotOTU	chr7_30012207	sqrtOTU827	7	30012207	0	C	A	0.032	5.25E-07	downstream_gene_variant	970	NA	Medtr7g079030	proline_iminopeptidase-like_protein
hotspotOTU	chr7_30012207	sqrtOTU827	7	30012207	0	C	A	0.032	5.25E-07	downstream_gene_variant	970	NA	Medtr7g079030	proline_iminopeptidase-like_protein
hotspotOTU	chr7_30027951	sqrtOTU827	7	30027951	0	G	T	0.036	6.88E-07	upstream_gene_variant	960	NA	Medtr7g079180	late_embryogenesis_abundant_protein
hotspotOTU	chr7_30027951	sqrtOTU827	7	30027951	0	G	T	0.036	6.88E-07	upstream_gene_variant	960	NA	Medtr7g079180	late_embryogenesis_abundant_protein
hotspotOTU	chr7_30027951	sqrtOTU827	7	30027951	0	G	T	0.036	6.88E-07	upstream_gene_variant	960	NA	Medtr7g079180	late_embryogenesis_abundant_protein
hotspotOTU	chr7_30027951	sqrtOTU827	7	30027951	0	G	T	0.036	6.88E-07	upstream_gene_variant	960	NA	Medtr7g079180	late_embryogenesis_abundant_protein
hotspotOTU	chr7_33171172	sqrtOTU214	7	33171172	0	C	T	0.055	1.26E-07	intergenic_region	NA	NA	NA	NA
hotspotOTU	chr7_33192643	sqrtOTU214	7	33192643	0	T	A	0.026	5.26E-07	upstream_gene_variant	697	NA	Medtr7g085630	NADP-specific_glutamate_dehydrogenase
hotspotOTU	chr7_33192643	sqrtOTU214	7	33192643	0	T	A	0.026	5.26E-07	upstream_gene_variant	620	NA	Medtr7g085630	NADP-specific_glutamate_dehydrogenase
hotspotOTU	chr7_33192643	sqrtOTU214	7	33192643	0	T	A	0.026	5.26E-07	upstream_gene_variant	620	NA	Medtr7g085630	NADP-specific_glutamate_dehydrogenase
hotspotOTU	chr7_380538	sqrtOTU186	7	380538	1	G	A	0.032	2.12E-07	downstream_gene_variant	405	NA	Medtr7g005880	HhH-GPD_base_excision_DNA_repair_family_protein%2C_putative
hotspotOTU	chr7_385319	sqrtOTU186	7	385319	1	T	C	0.033	2.58E-07	intergenic_region	NA	NA	NA	NA
hotspotOTU	chr7_386808	sqrtOTU186	7	386808	1	T	G	0.03	1.13E-07	intergenic_region	NA	NA	NA	NA
hotspotOTU	chr7_6371846	sqrtOTU113	7	6371846	0	A	T	0.129	5.78E-08	upstream_gene_variant	348	NA	Medtr7g019130	Pmr5_Cas1p_GDSL_SGNH-like_acyl-esterase_family_protein
hotspotOTU	chr7_6371846	sqrtOTU113	7	6371846	0	A	T	0.129	5.78E-08	intron_variant	NA	NA	Medtr7g019140	trichome_birefringence-like_protein
hotspotOTU	chr7_6372348	sqrtOTU113	7	6372348	0	C	T	0.123	2.95E-08	upstream_gene_variant	850	NA	Medtr7g019130	Pmr5_Cas1p_GDSL_SGNH-like_acyl-esterase_family_protein
hotspotOTU	chr7_6372348	sqrtOTU113	7	6372348	0	C	T	0.123	2.95E-08	intron_variant	NA	NA	Medtr7g019140	trichome_birefringence-like_protein
hotspotOTU	chr7_6372519	sqrtOTU113	7	6372519	0	G	T	0.097	8.91E-08	intron_variant	NA	NA	Medtr7g019140	trichome_birefringence-like_protein
hotspotOTU	chr7_6373332	sqrtOTU113	7	6373332	0	G	A	0.104	1.80E-07	intron_variant	NA	NA	Medtr7g019140	trichome_birefringence-like_protein
hotspotOTU	chr7_6373833	sqrtOTU113	7	6373833	0	G	C	0.105	1.87E-07	intron_variant	NA	NA	Medtr7g019140	trichome_birefringence-like_protein
hotspotOTU	chr7_6373855	sqrtOTU113	7	6373855	0	C	T	0.126	2.73E-07	intron_variant	NA	NA	Medtr7g019140	trichome_birefringence-like_protein
hotspotOTU	chr8_10463165	sqrtOTU827	8	10463165	1	T	A	0.033	5.28E-07	downstream_gene_variant	108	NA	Medtr8g028125	60S_ribosomal_protein_L5-2
hotspotOTU	chr8_10463165	sqrtOTU827	8	10463165	1	T	A	0.033	5.28E-07	downstream_gene_variant	108	NA	Medtr8g028125	60S_ribosomal_protein_L5-2
hotspotOTU	chr8_10470611	sqrtOTU827	8	10470611	1	G	C	0.032	4.99E-07	intron_variant	NA	NA	Medtr8g028135	hypothetical_protein
hotspotOTU	chr8_10470915	sqrtOTU827	8	10470915	1	C	T	0.032	4.99E-07	downstream_gene_variant	773	NA	Medtr8g028140	F-box_LRR_protein
hotspotOTU	chr8_10470915	sqrtOTU827	8	10470915	1	C	T	0.032	4.99E-07	downstream_gene_variant	773	NA	Medtr8g028140	F-box_LRR_protein
hotspotOTU	chr8_10470915	sqrtOTU827	8	10470915	1	C	T	0.032	4.99E-07	downstream_gene_variant	773	NA	Medtr8g028140	F-box_LRR_protein
hotspotOTU	chr8_10470915	sqrtOTU827	8	10470915	1	C	T	0.032	4.99E-07	intron_variant	NA	NA	Medtr8g028135	hypothetical_protein
hotspotOTU	chr8_10470915	sqrtOTU827	8	10470915	1	C	T	0.032	4.99E-07	downstream_gene_variant	773	NA	Medtr8g028140	F-box_LRR_protein
hotspotOTU	chr8_11362341	sqrtOTU428	8	11362341	0	C	G	0.135	7.34E-07	intron_variant	NA	NA	Medtr8g030665	hypothetical_protein
hotspotOTU	chr8_11362883	sqrtOTU428	8	11362883	0	A	G	0.135	7.51E-07	intron_variant	NA	NA	Medtr8g030665	hypothetical_protein
hotspotOTU	chr8_11369661	sqrtOTU428	8	11369661	0	T	C	0.135	7.37E-07	intron_variant	NA	NA	Medtr8g030670	ubiquitin-protein_ligase%2C_putative
hotspotOTU	chr8_11370292	sqrtOTU428	8	11370292	0	G	T	0.136	7.46E-07	downstream_gene_variant	329	NA	Medtr8g030670	ubiquitin-protein_ligase%2C_putative
hotspotOTU	chr8_11371028	sqrtOTU428	8	11371028	0	T	C	0.136	7.44E-07	downstream_gene_variant	740	NA	Medtr8g030680	signal_peptide_peptidase-like_protein
hotspotOTU	chr8_11371028	sqrtOTU428	8	11371028	0	T	C	0.136	7.44E-07	downstream_gene_variant	800	NA	Medtr8g030680	signal_peptide_peptidase-like_protein
hotspotOTU	chr8_11371028	sqrtOTU428	8	11371028	0	T	C	0.136	7.44E-07	downstream_gene_variant	740	NA	Medtr8g030680	signal_peptide_peptidase-like_protein
hotspotOTU	chr8_11371187	sqrtOTU428	8	11371187	0	G	A	0.129	1.79E-07	downstream_gene_variant	581	NA	Medtr8g030680	signal_peptide_peptidase-like_protein
hotspotOTU	chr8_11371187	sqrtOTU428	8	11371187	0	G	A	0.129	1.79E-07	downstream_gene_variant	641	NA	Medtr8g030680	signal_peptide_peptidase-like_protein
hotspotOTU	chr8_11371187	sqrtOTU428	8	11371187	0	G	A	0.129	1.79E-07	downstream_gene_variant	581	NA	Medtr8g030680	signal_peptide_peptidase-like_protein
hotspotOTU	chr8_16098573	sqrtOTU88	8	16098573	6	T	A	0.062	3.44E-09	missense_variant	gTt/gAt	V11D	Medtr8g442580	stigma-specific_Stig1_family_protein
hotspotOTU	chr8_16100951	sqrtOTU88	8	16100951	0	A	C	0.032	2.19E-07	intergenic_region	NA	NA	NA	NA
hotspotOTU	chr8_16123646	sqrtOTU88	8	16123646	0	G	T	0.04	5.73E-08	intergenic_region	NA	NA	NA	NA
hotspotOTU	chr8_16194131	sqrtOTU88	8	16194131	1	A	G	0.063	8.75E-09	intergenic_region	NA	NA	NA	NA
hotspotOTU	chr8_16196669	sqrtOTU88	8	16196669	2	G	A	0.062	8.13E-09	intergenic_region	NA	NA	NA	NA
hotspotOTU	chr8_16197095	sqrtOTU88	8	16197095	2	C	A	0.067	2.65E-07	intergenic_region	NA	NA	NA	NA
hotspotOTU	chr8_16198534	sqrtOTU88	8	16198534	2	C	T	0.047	2.12E-09	missense_variant	aCg/aTg	T16M	Medtr8g442720	hypothetical_protein
hotspotOTU	chr8_16199405	sqrtOTU88	8	16199405	1	G	A	0.053	1.10E-09	downstream_gene_variant	684	NA	Medtr8g442720	hypothetical_protein
hotspotOTU	chr8_16206615	sqrtOTU88	8	16206615	0	A	G	0.043	1.58E-09	intergenic_region	NA	NA	Medtr8g442750	2,4-dienoyl-CoA_reductase
hotspotOTU	chr8_19338017	sqrtOTU186	8	19338017	1	A	T	0.211	1.37E-07	intron_variant	NA	NA	Medtr8g052050	cysteine-rich_RLK_(receptor-like_kinase)_protein
hotspotOTU	chr8_19338017	sqrtOTU186	8	19338017	1	A	T	0.211	1.37E-07	intron_variant	NA	NA	Medtr8g052050	cysteine-rich_RLK_(receptor-like_kinase)_protein
hotspotOTU	chr8_19338080	sqrtOTU186	8	19338080	2	T	G	0.194	7.57E-07	intron_variant	NA	NA	Medtr8g052050	cysteine-rich_RLK_(receptor-like_kinase)_protein
hotspotOTU	chr8_19338080	sqrtOTU186	8	19338080	2	T	G	0.194	7.57E-07	intron_variant	NA	NA	Medtr8g052050	cysteine-rich_RLK_(receptor-like_kinase)_protein
hotspotOTU	chr8_19339897	sqrtOTU186	8	19339897	3	G	T	0.222	9.28E-07	NA	NA	NA	NA	NA
hotspotOTU	chr8_19739711	sqrtOTU165	8	19739711	0	C	T	0.035	2.76E-07	missense_variant	gCt/gTt	A549V	Medtr8te054350	NA
hotspotOTU	chr8_19740075	sqrtOTU165	8	19740075	0	G	A	0.044	3.26E-08	downstream_gene_variant	131	NA	Medtr8te054350	NA
hotspotOTU	chr8_19741678	sqrtOTU165	8	19741678	0	T	A	0.032	2.04E-07	NA	NA	NA	NA	NA
hotspotOTU	chr8_19742012	sqrtOTU165	8	19742012	0	C	A	0.068	5.08E-07	downstream_gene_variant	82	NA	Medtr8te054360	NA
hotspotOTU	chr8_22339446	sqrtOTU48	8	22339446	2	A	T	0.104	4.65E-09	missense_variant	cTt/cAt	L751H	Medtr8te463440	NA
hotspotOTU	chr8_22339467	sqrtOTU48	8	22339467	2	C	A	0.111	3.98E-07	missense_variant	aGa/aTa	R744I	Medtr8te463440	NA
hotspotOTU	chr8_22359616	sqrtOTU48	8	22359616	1	C	A	0.138	1.60E-07	missense_variant	ttC/ttA	F172L	Medtr8g463500	hypothetical_protein
hotspotOTU	chr8_22365590	sqrtOTU48	8	22365590	2	G	C	0.144	5.36E-07	intron_variant	NA	NA	Medtr8te463510	NA
hotspotOTU	chr8_23876739	sqrtOTU122	8	23876739	0	G	A	0.039	3.51E-07	upstream_gene_variant	780	NA	Medtr8g466800	BHLH_transcription_factor-like_protein
hotspotOTU	chr8_23876787	sqrtOTU122	8	23876787	0	G	A	0.039	3.51E-07	upstream_gene_variant	828	NA	Medtr8g466800	BHLH_transcription_factor-like_protein
hotspotOTU	chr8_23877476	sqrtOTU122	8	23877476	0	T	G	0.039	3.51E-07	intergenic_region	NA	NA	NA	NA
hotspotOTU	chr8_23877685	sqrtOTU122	8	23877685	0	C	T	0.039	3.49E-07	intergenic_region	NA	NA	NA	NA
hotspotOTU	chr8_23877744	sqrtOTU122	8	23877744	0	C	T	0.032	6.42E-08	intergenic_region	NA	NA	NA	NA
hotspotOTU	chr8_23878780	sqrtOTU122	8	23878780	0	G	A	0.039	3.51E-07	intergenic_region	NA	NA	NA	NA
hotspotOTU	chr8_23878812	sqrtOTU122	8	23878812	0	G	A	0.039	3.51E-07	intergenic_region	NA	NA	NA	NA
hotspotOTU	chr8_23879364	sqrtOTU122	8	23879364	1	A	G	0.039	3.28E-07	intergenic_region	NA	NA	NA	NA
hotspotOTU	chr8_23882429	sqrtOTU122	8	23882429	1	T	C	0.04	4.56E-07	downstream_gene_variant	290	NA	Medtr8te466820	NA
hotspotOTU	chr8_23882431	sqrtOTU122	8	23882431	1	T	T	0.04	4.56E-07	NA	NA	NA	NA	NA
hotspotOTU	chr8_23885883	sqrtOTU122	8	23885883	0	A	C	0.039	3.62E-07	downstream_gene_variant	125	NA	Medtr8te466850	NA
hotspotOTU	chr8_23886063	sqrtOTU122	8	23886063	0	A	T	0.039	3.62E-07	missense_variant	cTc/cAc	L456H	Medtr8te466850	NA
hotspotOTU	chr8_23887881	sqrtOTU122	8	23887881	0	C	T	0.039	4.49E-07	upstream_gene_variant	103	NA	Medtr8te466850	NA
hotspotOTU	chr8_23890508	sqrtOTU122	8	23890508	1	G	A	0.033	4.83E-07	intergenic_region	NA	NA	NA	NA
hotspotOTU	chr8_23891413	sqrtOTU122	8	23891413	1	A	T	0.026	5.68E-08	intergenic_region	NA	NA	NA	NA
hotspotOTU	chr8_23891418	sqrtOTU122	8	23891418	1	C	T	0.026	5.68E-08	intergenic_region	NA	NA	NA	NA
hotspotOTU	chr8_23891469	sqrtOTU122	8	23891469	1	G	A	0.033	4.83E-07	intergenic_region	NA	NA	NA	NA
hotspotOTU	chr8_23893602	sqrtOTU122	8	23893602	0	G	A	0.038	3.70E-07	intergenic_region	NA	NA	NA	NA
hotspotOTU	chr8_23893850	sqrtOTU122	8	23893850	0	T	A	0.038	3.68E-07	intergenic_region	NA	NA	NA	NA
hotspotOTU	chr8_25814791	sqrtOTU57	8	25814791	0	G	A	0.037	1.59E-07	intron_variant	NA	NA	Medtr8te470960	Medtr8g470970.
hotspotOTU	chr8_25815006	sqrtOTU57	8	25815006	0	C	A	0.034	5.19E-07	missense_variant	gaC/gaA	D90E	Medtr8te470960	NA
hotspotOTU	chr8_25815127	sqrtOTU57	8	25815127	0	T	G	0.034	5.12E-07	missense_variant	Tgg/Ggg	W131G	Medtr8te470960	NA
hotspotOTU	chr8_25815455	sqrtOTU57	8	25815455	0	C	T	0.038	1.40E-07	missense_variant	gCt/gTt	A222V	Medtr8te470960	NA
hotspotOTU	chr8_25815784	sqrtOTU57	8	25815784	0	C	A	0.038	1.40E-07	intron_variant	NA	NA	Medtr8te470960	NA
hotspotOTU	chr8_25816378	sqrtOTU57	8	25816378	0	C	T	0.034	8.94E-08	missense_variant	gCt/gTt	A463V	Medtr8te470960	NA
hotspotOTU	chr8_25816687	sqrtOTU57	8	25816687	0	A	G	0.031	2.92E-07	missense_variant	gAc/gGc	D566G	Medtr8te470960	NA
hotspotOTU	chr8_25816924	sqrtOTU57	8	25816924	2	C	T	0.05	3.70E-08	missense_variant	aCt/aTt	T645I	Medtr8te470960	NA
hotspotOTU	chr8_25816988	sqrtOTU57	8	25816988	0	C	C	0.03	2.86E-07	NA	NA	NA	NA	NA
hotspotOTU	chr8_3658111	sqrtOTU218	8	3658111	0	C	T	0.052	2.10E-07	intron_variant	NA	NA	Medtr8g012590	cytochrome_P450_family_protein
hotspotOTU	chr8_3670149	sqrtOTU218	8	3670149	0	A	C	0.053	2.05E-07	downstream_gene_variant	155	NA	Medtr8g012600	ER_lumen_protein_retaining_receptor-like_protein
hotspotOTU	chr8_3670149	sqrtOTU218	8	3670149	0	A	C	0.053	2.05E-07	downstream_gene_variant	155	NA	Medtr8g012600	ER_lumen_protein_retaining_receptor-like_protein
hotspotOTU	chr8_3687923	sqrtOTU218	8	3687923	0	CAT	C	0.04	2.39E-07	NA	NA	NA	NA	NA
hotspotOTU	chr8_37220901	sqrtOTU139	8	37220901	1	G	T	0.033	4.33E-08	intron_variant	NA	NA	Medtr8g089550	CAAX_amino_terminal_protease_family_protein
hotspotOTU	chr8_37220901	sqrtOTU139	8	37220901	1	G	T	0.033	4.33E-08	intron_variant	NA	NA	Medtr8g089550	CAAX_amino_terminal_protease_family_protein
hotspotOTU	chr8_37225499	sqrtOTU139	8	37225499	0	T	A	0.032	5.64E-08	downstream_gene_variant	154	NA	Medtr8g089560	RPM1-interacting_protein_4_(RIN4)_family_protein
hotspotOTU	chr8_37234230	sqrtOTU139	8	37234230	0	G	A	0.032	5.61E-08	intergenic_region	NA	NA	NA	NA
hotspotOTU	chr8_37234295	sqrtOTU139	8	37234295	0	T	C	0.033	5.36E-08	intergenic_region	NA	NA	NA	NA
hotspotOTU	chr8_8235828	sqrtOTU186	8	8235828	0	G	A	0.032	6.05E-07	upstream_gene_variant	621	NA	Medtr8g023065	transmembrane_protein%2C_putative
hotspotOTU	chr8_8236264	sqrtOTU186	8	8236264	0	C	T	0.032	6.05E-07	upstream_gene_variant	185	NA	Medtr8g023065	transmembrane_protein%2C_putative
hotspotOTU	chr8_8237188	sqrtOTU186	8	8237188	0	T	A	0.033	6.64E-07	downstream_gene_variant	145	NA	Medtr8g023065	transmembrane_protein%2C_putative
hotspotOTU	chr8_8237244	sqrtOTU186	8	8237244	0	G	A	0.046	6.49E-07	downstream_gene_variant	201	NA	Medtr8g023065	transmembrane_protein%2C_putative
PC	chr4_5846325	PCA_16S_sum_HellTransfo_nonScaled_top10_1	4	5846325	2	A	C	0.093	3.18E-08	intron_variant	NA	NA	Medtr4g018910	verticillium_wilt_disease_resistance_protein
PC	chr6_25553430	PCA_16S_sum_HellTransfo_nonScaled_top10_1	6	25553430	6	A	G	0.076	9.83E-09	intergenic_region	NA	NA	NA	NA
PC	chr8_18173861	PCA_16S_sum_HellTransfo_nonScaled_top10_2	8	18173861	1	GT	G	0.622	2.94E-08	NA	NA	NA	NA	NA
PC	chr8_18173882	PCA_16S_sum_HellTransfo_nonScaled_top10_2	8	18173882	1	C	T	0.616	3.29E-08	intergenic_region	NA	NA	NA	NA
