# Supplementary material for: Medicago truncatula genotype drives the plant nutritional strategy and its associated rhizosphere bacterial communities
Source: New Phytol. 2024 Nov 28;245(2):767–84. doi: 10.1111/nph.20272 (PMC11655437; doi:10.1111/nph.20272)
Supplement: Supplementary file 2 — Notes S1 Zip file containing datasets and R scripts used to produce the analyses and figures. [file NPH-245-767-s003.zip › Notes_S1/Microbio_R_analyses/09_Figure5/00_Data/C_Data_Cytoscape_coremicrobiome_05.txt]

fromNode	toNode	weight	direction	fromAltName	toAltName	correlation
OTU1	OTU2	0.514944195	undirected	NA	NA	positive
OTU1	OTU39	-0.511519035	undirected	NA	NA	negative
OTU1	OTU59	0.5052566	undirected	NA	NA	positive
OTU1	OTU62	0.632131833	undirected	NA	NA	positive
OTU1	OTU85	-0.503246888	undirected	NA	NA	negative
OTU1	OTU129	0.637041838	undirected	NA	NA	positive
OTU1	OTU134	0.536864991	undirected	NA	NA	positive
OTU1	OTU355	0.527454066	undirected	NA	NA	positive
OTU2	OTU14	-0.616915904	undirected	NA	NA	negative
OTU2	OTU46	-0.528063468	undirected	NA	NA	negative
OTU2	OTU48	-0.577686493	undirected	NA	NA	negative
OTU2	OTU59	0.676971583	undirected	NA	NA	positive
OTU2	OTU64	-0.517859364	undirected	NA	NA	negative
OTU2	OTU89	0.705753386	undirected	NA	NA	positive
OTU2	OTU144	0.572701112	undirected	NA	NA	positive
OTU2	OTU163	0.604868377	undirected	NA	NA	positive
OTU2	OTU196	0.64776626	undirected	NA	NA	positive
OTU2	OTU203	0.643386197	undirected	NA	NA	positive
OTU2	OTU329	0.513072952	undirected	NA	NA	positive
OTU2	OTU355	0.56589393	undirected	NA	NA	positive
OTU4	OTU17	-0.508987715	undirected	NA	NA	negative
OTU4	OTU37	0.714031953	undirected	NA	NA	positive
OTU4	OTU38	0.542149386	undirected	NA	NA	positive
OTU4	OTU42	0.601435339	undirected	NA	NA	positive
OTU4	OTU43	0.770389041	undirected	NA	NA	positive
OTU4	OTU100	0.527808233	undirected	NA	NA	positive
OTU4	OTU113	0.515792786	undirected	NA	NA	positive
OTU4	OTU128	0.550915567	undirected	NA	NA	positive
OTU4	OTU153	0.519829197	undirected	NA	NA	positive
OTU4	OTU198	0.529227484	undirected	NA	NA	positive
OTU4	OTU260	0.527170606	undirected	NA	NA	positive
OTU4	OTU291	0.534799145	undirected	NA	NA	positive
OTU5	OTU11	0.78170536	undirected	NA	NA	positive
OTU5	OTU14	0.517842348	undirected	NA	NA	positive
OTU5	OTU72	0.712381869	undirected	NA	NA	positive
OTU5	OTU79	0.508881888	undirected	NA	NA	positive
OTU5	OTU132	0.536786284	undirected	NA	NA	positive
OTU5	OTU145	0.636556031	undirected	NA	NA	positive
OTU5	OTU157	0.533001472	undirected	NA	NA	positive
OTU5	OTU179	0.546045143	undirected	NA	NA	positive
OTU6	OTU17	-0.559462569	undirected	NA	NA	negative
OTU6	OTU19	0.852490796	undirected	NA	NA	positive
OTU6	OTU24	0.788644951	undirected	NA	NA	positive
OTU6	OTU27	0.807638312	undirected	NA	NA	positive
OTU6	OTU34	0.536578166	undirected	NA	NA	positive
OTU6	OTU37	0.659915128	undirected	NA	NA	positive
OTU6	OTU38	0.532988287	undirected	NA	NA	positive
OTU6	OTU39	0.74153309	undirected	NA	NA	positive
OTU6	OTU42	0.70513968	undirected	NA	NA	positive
OTU6	OTU44	0.507266162	undirected	NA	NA	positive
OTU6	OTU69	0.584710721	undirected	NA	NA	positive
OTU6	OTU75	0.736110839	undirected	NA	NA	positive
OTU6	OTU76	0.540972226	undirected	NA	NA	positive
OTU6	OTU77	0.585470524	undirected	NA	NA	positive
OTU6	OTU100	0.651136681	undirected	NA	NA	positive
OTU6	OTU102	0.566659592	undirected	NA	NA	positive
OTU6	OTU112	0.708671318	undirected	NA	NA	positive
OTU6	OTU114	0.516477408	undirected	NA	NA	positive
OTU6	OTU125	0.665391453	undirected	NA	NA	positive
OTU6	OTU128	0.504226893	undirected	NA	NA	positive
OTU6	OTU167	0.560113056	undirected	NA	NA	positive
OTU6	OTU178	0.545254403	undirected	NA	NA	positive
OTU6	OTU249	0.516175141	undirected	NA	NA	positive
OTU7	OTU18	0.543285307	undirected	NA	NA	positive
OTU7	OTU20	0.634324913	undirected	NA	NA	positive
OTU7	OTU22	0.733263675	undirected	NA	NA	positive
OTU7	OTU31	0.601045484	undirected	NA	NA	positive
OTU7	OTU32	0.71903747	undirected	NA	NA	positive
OTU7	OTU33	0.587370871	undirected	NA	NA	positive
OTU7	OTU51	0.590062699	undirected	NA	NA	positive
OTU7	OTU63	0.701472205	undirected	NA	NA	positive
OTU7	OTU90	0.533027388	undirected	NA	NA	positive
OTU7	OTU142	0.556303434	undirected	NA	NA	positive
OTU7	OTU156	0.635689224	undirected	NA	NA	positive
OTU7	OTU160	0.537887264	undirected	NA	NA	positive
OTU7	OTU334	0.562832302	undirected	NA	NA	positive
OTU7	OTU343	0.535613431	undirected	NA	NA	positive
OTU8	OTU56	0.602912475	undirected	NA	NA	positive
OTU8	OTU94	0.612083981	undirected	NA	NA	positive
OTU9	OTU20	-0.506821511	undirected	NA	NA	negative
OTU9	OTU28	0.671596309	undirected	NA	NA	positive
OTU9	OTU55	0.652517512	undirected	NA	NA	positive
OTU9	OTU61	0.571862484	undirected	NA	NA	positive
OTU10	OTU14	0.710560038	undirected	NA	NA	positive
OTU10	OTU30	-0.620163767	undirected	NA	NA	negative
OTU10	OTU33	0.681587891	undirected	NA	NA	positive
OTU10	OTU46	0.529024822	undirected	NA	NA	positive
OTU10	OTU82	0.616580314	undirected	NA	NA	positive
OTU11	OTU72	0.615776351	undirected	NA	NA	positive
OTU11	OTU79	0.634009269	undirected	NA	NA	positive
OTU11	OTU145	0.63717527	undirected	NA	NA	positive
OTU11	OTU179	0.52386693	undirected	NA	NA	positive
OTU11	OTU292	0.538622136	undirected	NA	NA	positive
OTU12	OTU109	0.506245148	undirected	NA	NA	positive
OTU12	OTU147	0.521007243	undirected	NA	NA	positive
OTU12	OTU308	0.591865707	undirected	NA	NA	positive
OTU12	OTU317	0.567290874	undirected	NA	NA	positive
OTU14	OTU30	-0.630569749	undirected	NA	NA	negative
OTU14	OTU33	0.603400149	undirected	NA	NA	positive
OTU14	OTU40	0.503831906	undirected	NA	NA	positive
OTU14	OTU43	-0.56522275	undirected	NA	NA	negative
OTU14	OTU46	0.756027604	undirected	NA	NA	positive
OTU14	OTU48	0.658457404	undirected	NA	NA	positive
OTU14	OTU68	0.580642558	undirected	NA	NA	positive
OTU14	OTU74	0.541409644	undirected	NA	NA	positive
OTU14	OTU89	-0.522569879	undirected	NA	NA	negative
OTU14	OTU95	0.61407351	undirected	NA	NA	positive
OTU14	OTU144	-0.531697593	undirected	NA	NA	negative
OTU14	OTU147	0.658351165	undirected	NA	NA	positive
OTU14	OTU196	-0.52396418	undirected	NA	NA	negative
OTU14	OTU203	-0.502205097	undirected	NA	NA	negative
OTU16	OTU19	0.617336126	undirected	NA	NA	positive
OTU16	OTU24	0.526156038	undirected	NA	NA	positive
OTU16	OTU27	0.502035578	undirected	NA	NA	positive
OTU16	OTU34	0.583810195	undirected	NA	NA	positive
OTU16	OTU85	0.534578437	undirected	NA	NA	positive
OTU16	OTU92	0.539215549	undirected	NA	NA	positive
OTU16	OTU135	0.50966558	undirected	NA	NA	positive
OTU17	OTU18	0.775870117	undirected	NA	NA	positive
OTU17	OTU19	-0.530494419	undirected	NA	NA	negative
OTU17	OTU24	-0.57335744	undirected	NA	NA	negative
OTU17	OTU37	-0.569266632	undirected	NA	NA	negative
OTU17	OTU42	-0.596135732	undirected	NA	NA	negative
OTU17	OTU69	-0.508672697	undirected	NA	NA	negative
OTU17	OTU87	0.574754221	undirected	NA	NA	positive
OTU17	OTU90	0.569686469	undirected	NA	NA	positive
OTU17	OTU100	-0.53840255	undirected	NA	NA	negative
OTU17	OTU164	0.529389032	undirected	NA	NA	positive
OTU18	OTU22	0.546716805	undirected	NA	NA	positive
OTU18	OTU24	-0.511814872	undirected	NA	NA	negative
OTU18	OTU32	0.528295831	undirected	NA	NA	positive
OTU18	OTU33	0.503469469	undirected	NA	NA	positive
OTU18	OTU42	-0.523912757	undirected	NA	NA	negative
OTU18	OTU87	0.588773596	undirected	NA	NA	positive
OTU18	OTU90	0.656047482	undirected	NA	NA	positive
OTU18	OTU160	0.505529744	undirected	NA	NA	positive
OTU18	OTU164	0.517222852	undirected	NA	NA	positive
OTU19	OTU24	0.839411299	undirected	NA	NA	positive
OTU19	OTU27	0.776634608	undirected	NA	NA	positive
OTU19	OTU34	0.68257923	undirected	NA	NA	positive
OTU19	OTU37	0.513334235	undirected	NA	NA	positive
OTU19	OTU39	0.743393222	undirected	NA	NA	positive
OTU19	OTU42	0.6438815	undirected	NA	NA	positive
OTU19	OTU75	0.746860957	undirected	NA	NA	positive
OTU19	OTU76	0.534063929	undirected	NA	NA	positive
OTU19	OTU77	0.675158143	undirected	NA	NA	positive
OTU19	OTU85	0.610876483	undirected	NA	NA	positive
OTU19	OTU92	0.546167777	undirected	NA	NA	positive
OTU19	OTU100	0.632333334	undirected	NA	NA	positive
OTU19	OTU102	0.532334094	undirected	NA	NA	positive
OTU19	OTU112	0.686917128	undirected	NA	NA	positive
OTU19	OTU114	0.541071009	undirected	NA	NA	positive
OTU19	OTU116	0.500763816	undirected	NA	NA	positive
OTU19	OTU125	0.666927111	undirected	NA	NA	positive
OTU19	OTU135	0.559408915	undirected	NA	NA	positive
OTU19	OTU178	0.518992084	undirected	NA	NA	positive
OTU19	OTU439	0.545934106	undirected	NA	NA	positive
OTU20	OTU22	0.693840618	undirected	NA	NA	positive
OTU20	OTU51	0.600123119	undirected	NA	NA	positive
OTU20	OTU60	-0.55200121	undirected	NA	NA	negative
OTU20	OTU63	0.553776594	undirected	NA	NA	positive
OTU20	OTU64	0.534430393	undirected	NA	NA	positive
OTU20	OTU65	0.599115033	undirected	NA	NA	positive
OTU20	OTU142	0.570349586	undirected	NA	NA	positive
OTU20	OTU156	0.581292684	undirected	NA	NA	positive
OTU20	OTU226	-0.507731735	undirected	NA	NA	negative
OTU21	OTU78	0.549303652	undirected	NA	NA	positive
OTU22	OTU26	0.542143128	undirected	NA	NA	positive
OTU22	OTU31	0.500548486	undirected	NA	NA	positive
OTU22	OTU32	0.650059077	undirected	NA	NA	positive
OTU22	OTU51	0.576015064	undirected	NA	NA	positive
OTU22	OTU63	0.759010257	undirected	NA	NA	positive
OTU22	OTU65	0.658873608	undirected	NA	NA	positive
OTU22	OTU142	0.519465335	undirected	NA	NA	positive
OTU22	OTU156	0.638122581	undirected	NA	NA	positive
OTU22	OTU160	0.556117016	undirected	NA	NA	positive
OTU22	OTU170	0.531861938	undirected	NA	NA	positive
OTU22	OTU334	0.514847112	undirected	NA	NA	positive
OTU22	OTU343	0.580084055	undirected	NA	NA	positive
OTU22	OTU416	0.529850962	undirected	NA	NA	positive
OTU23	OTU44	0.602386305	undirected	NA	NA	positive
OTU24	OTU27	0.713801388	undirected	NA	NA	positive
OTU24	OTU34	0.627547127	undirected	NA	NA	positive
OTU24	OTU37	0.619920533	undirected	NA	NA	positive
OTU24	OTU38	0.520103422	undirected	NA	NA	positive
OTU24	OTU39	0.654536434	undirected	NA	NA	positive
OTU24	OTU42	0.715361285	undirected	NA	NA	positive
OTU24	OTU50	-0.514204644	undirected	NA	NA	negative
OTU24	OTU69	0.515805004	undirected	NA	NA	positive
OTU24	OTU75	0.765027811	undirected	NA	NA	positive
OTU24	OTU77	0.625061861	undirected	NA	NA	positive
OTU24	OTU85	0.509169792	undirected	NA	NA	positive
OTU24	OTU100	0.676127915	undirected	NA	NA	positive
OTU24	OTU102	0.531724791	undirected	NA	NA	positive
OTU24	OTU112	0.646963681	undirected	NA	NA	positive
OTU24	OTU116	0.524768093	undirected	NA	NA	positive
OTU24	OTU125	0.546791842	undirected	NA	NA	positive
OTU24	OTU178	0.565446729	undirected	NA	NA	positive
OTU24	OTU249	0.525023419	undirected	NA	NA	positive
OTU26	OTU63	0.662039348	undirected	NA	NA	positive
OTU27	OTU34	0.543969186	undirected	NA	NA	positive
OTU27	OTU37	0.549122441	undirected	NA	NA	positive
OTU27	OTU39	0.708505434	undirected	NA	NA	positive
OTU27	OTU42	0.622798369	undirected	NA	NA	positive
OTU27	OTU69	0.506743438	undirected	NA	NA	positive
OTU27	OTU75	0.677079666	undirected	NA	NA	positive
OTU27	OTU76	0.524588426	undirected	NA	NA	positive
OTU27	OTU77	0.57005951	undirected	NA	NA	positive
OTU27	OTU100	0.574378792	undirected	NA	NA	positive
OTU27	OTU102	0.515622008	undirected	NA	NA	positive
OTU27	OTU112	0.670121966	undirected	NA	NA	positive
OTU27	OTU114	0.519475806	undirected	NA	NA	positive
OTU27	OTU125	0.595838933	undirected	NA	NA	positive
OTU28	OTU55	0.723876487	undirected	NA	NA	positive
OTU28	OTU60	0.547896052	undirected	NA	NA	positive
OTU28	OTU111	0.543962909	undirected	NA	NA	positive
OTU28	OTU163	0.530768536	undirected	NA	NA	positive
OTU30	OTU33	-0.506707949	undirected	NA	NA	negative
OTU30	OTU46	-0.51857779	undirected	NA	NA	negative
OTU30	OTU48	-0.5105347	undirected	NA	NA	negative
OTU30	OTU68	-0.548356356	undirected	NA	NA	negative
OTU30	OTU74	-0.563985242	undirected	NA	NA	negative
OTU30	OTU92	0.675944455	undirected	NA	NA	positive
OTU30	OTU186	0.656784201	undirected	NA	NA	positive
OTU30	OTU194	0.623914201	undirected	NA	NA	positive
OTU31	OTU32	0.679276981	undirected	NA	NA	positive
OTU31	OTU160	0.547752729	undirected	NA	NA	positive
OTU31	OTU334	0.564375991	undirected	NA	NA	positive
OTU32	OTU63	0.576909745	undirected	NA	NA	positive
OTU32	OTU160	0.651734035	undirected	NA	NA	positive
OTU32	OTU334	0.602962857	undirected	NA	NA	positive
OTU33	OTU46	0.527962248	undirected	NA	NA	positive
OTU33	OTU334	0.507722681	undirected	NA	NA	positive
OTU34	OTU39	0.636220223	undirected	NA	NA	positive
OTU34	OTU75	0.551306642	undirected	NA	NA	positive
OTU34	OTU77	0.579096289	undirected	NA	NA	positive
OTU34	OTU85	0.748452709	undirected	NA	NA	positive
OTU34	OTU92	0.555054388	undirected	NA	NA	positive
OTU34	OTU112	0.517022243	undirected	NA	NA	positive
OTU34	OTU135	0.508378346	undirected	NA	NA	positive
OTU36	OTU165	0.636398639	undirected	NA	NA	positive
OTU36	OTU213	0.595272948	undirected	NA	NA	positive
OTU37	OTU38	0.588566143	undirected	NA	NA	positive
OTU37	OTU42	0.720077926	undirected	NA	NA	positive
OTU37	OTU43	0.550943839	undirected	NA	NA	positive
OTU37	OTU69	0.572318539	undirected	NA	NA	positive
OTU37	OTU75	0.588946557	undirected	NA	NA	positive
OTU37	OTU97	0.513012657	undirected	NA	NA	positive
OTU37	OTU100	0.615312938	undirected	NA	NA	positive
OTU37	OTU128	0.652086131	undirected	NA	NA	positive
OTU37	OTU153	0.57775878	undirected	NA	NA	positive
OTU37	OTU167	0.530317295	undirected	NA	NA	positive
OTU37	OTU178	0.53108066	undirected	NA	NA	positive
OTU38	OTU42	0.541702527	undirected	NA	NA	positive
OTU38	OTU44	0.533170419	undirected	NA	NA	positive
OTU38	OTU75	0.510442864	undirected	NA	NA	positive
OTU38	OTU100	0.506411337	undirected	NA	NA	positive
OTU39	OTU71	0.553485208	undirected	NA	NA	positive
OTU39	OTU75	0.617054496	undirected	NA	NA	positive
OTU39	OTU76	0.53754195	undirected	NA	NA	positive
OTU39	OTU77	0.660282554	undirected	NA	NA	positive
OTU39	OTU85	0.60292161	undirected	NA	NA	positive
OTU39	OTU102	0.557071965	undirected	NA	NA	positive
OTU39	OTU112	0.677217972	undirected	NA	NA	positive
OTU39	OTU114	0.610763845	undirected	NA	NA	positive
OTU39	OTU125	0.605511451	undirected	NA	NA	positive
OTU39	OTU130	0.506462676	undirected	NA	NA	positive
OTU42	OTU43	0.510295954	undirected	NA	NA	positive
OTU42	OTU69	0.597329437	undirected	NA	NA	positive
OTU42	OTU75	0.663759403	undirected	NA	NA	positive
OTU42	OTU100	0.654394542	undirected	NA	NA	positive
OTU42	OTU112	0.550941783	undirected	NA	NA	positive
OTU42	OTU128	0.590751734	undirected	NA	NA	positive
OTU42	OTU153	0.5049459	undirected	NA	NA	positive
OTU42	OTU178	0.539178376	undirected	NA	NA	positive
OTU46	OTU48	0.652709054	undirected	NA	NA	positive
OTU46	OTU147	0.642709618	undirected	NA	NA	positive
OTU48	OTU89	-0.555953755	undirected	NA	NA	negative
OTU48	OTU144	-0.500341916	undirected	NA	NA	negative
OTU48	OTU147	0.561256441	undirected	NA	NA	positive
OTU51	OTU58	0.636999788	undirected	NA	NA	positive
OTU51	OTU63	0.579235741	undirected	NA	NA	positive
OTU51	OTU65	0.502838907	undirected	NA	NA	positive
OTU51	OTU156	0.552434873	undirected	NA	NA	positive
OTU51	OTU343	0.568313947	undirected	NA	NA	positive
OTU55	OTU61	0.518461082	undirected	NA	NA	positive
OTU55	OTU111	0.593062655	undirected	NA	NA	positive
OTU56	OTU61	0.532334945	undirected	NA	NA	positive
OTU58	OTU63	0.510086795	undirected	NA	NA	positive
OTU58	OTU89	-0.518160714	undirected	NA	NA	negative
OTU58	OTU163	-0.50410707	undirected	NA	NA	negative
OTU58	OTU199	0.595936075	undirected	NA	NA	positive
OTU59	OTU89	0.572882436	undirected	NA	NA	positive
OTU59	OTU355	0.505781438	undirected	NA	NA	positive
OTU62	OTU129	0.503685511	undirected	NA	NA	positive
OTU63	OTU65	0.66103069	undirected	NA	NA	positive
OTU63	OTU91	0.50009968	undirected	NA	NA	positive
OTU63	OTU101	0.557998757	undirected	NA	NA	positive
OTU63	OTU142	0.500965648	undirected	NA	NA	positive
OTU63	OTU156	0.698962268	undirected	NA	NA	positive
OTU63	OTU185	0.509589174	undirected	NA	NA	positive
OTU63	OTU199	0.606838798	undirected	NA	NA	positive
OTU63	OTU343	0.659921202	undirected	NA	NA	positive
OTU63	OTU400	0.589124721	undirected	NA	NA	positive
OTU63	OTU416	0.552313851	undirected	NA	NA	positive
OTU65	OTU101	0.525626387	undirected	NA	NA	positive
OTU65	OTU156	0.600371629	undirected	NA	NA	positive
OTU65	OTU185	0.517202495	undirected	NA	NA	positive
OTU65	OTU199	0.519508689	undirected	NA	NA	positive
OTU65	OTU343	0.527057223	undirected	NA	NA	positive
OTU65	OTU532	0.530677631	undirected	NA	NA	positive
OTU68	OTU74	0.601355527	undirected	NA	NA	positive
OTU68	OTU143	0.50570007	undirected	NA	NA	positive
OTU69	OTU100	0.513984823	undirected	NA	NA	positive
OTU69	OTU102	0.511702308	undirected	NA	NA	positive
OTU71	OTU112	0.514810694	undirected	NA	NA	positive
OTU71	OTU116	0.729418686	undirected	NA	NA	positive
OTU71	OTU245	0.598134583	undirected	NA	NA	positive
OTU71	OTU249	0.587391549	undirected	NA	NA	positive
OTU72	OTU132	0.506595992	undirected	NA	NA	positive
OTU75	OTU77	0.545757095	undirected	NA	NA	positive
OTU75	OTU100	0.611583323	undirected	NA	NA	positive
OTU75	OTU102	0.540270839	undirected	NA	NA	positive
OTU75	OTU112	0.627595903	undirected	NA	NA	positive
OTU75	OTU125	0.511182979	undirected	NA	NA	positive
OTU75	OTU178	0.513836101	undirected	NA	NA	positive
OTU76	OTU127	0.501538674	undirected	NA	NA	positive
OTU77	OTU85	0.510209435	undirected	NA	NA	positive
OTU77	OTU92	0.545362849	undirected	NA	NA	positive
OTU77	OTU112	0.546708156	undirected	NA	NA	positive
OTU77	OTU114	0.590937528	undirected	NA	NA	positive
OTU77	OTU125	0.528289854	undirected	NA	NA	positive
OTU77	OTU439	0.51022942	undirected	NA	NA	positive
OTU86	OTU90	0.520552852	undirected	NA	NA	positive
OTU87	OTU117	0.506545527	undirected	NA	NA	positive
OTU88	OTU139	0.518351452	undirected	NA	NA	positive
OTU89	OTU144	0.580359819	undirected	NA	NA	positive
OTU89	OTU163	0.61097586	undirected	NA	NA	positive
OTU89	OTU188	0.569397522	undirected	NA	NA	positive
OTU89	OTU196	0.577728069	undirected	NA	NA	positive
OTU89	OTU203	0.587554526	undirected	NA	NA	positive
OTU89	OTU355	0.531397174	undirected	NA	NA	positive
OTU92	OTU186	0.579045484	undirected	NA	NA	positive
OTU97	OTU106	0.553757117	undirected	NA	NA	positive
OTU97	OTU246	0.563353278	undirected	NA	NA	positive
OTU97	OTU272	0.543092883	undirected	NA	NA	positive
OTU100	OTU178	0.515553026	undirected	NA	NA	positive
OTU101	OTU185	0.526707081	undirected	NA	NA	positive
OTU102	OTU112	0.527312745	undirected	NA	NA	positive
OTU109	OTU152	0.529485749	undirected	NA	NA	positive
OTU112	OTU114	0.519808227	undirected	NA	NA	positive
OTU112	OTU125	0.547974424	undirected	NA	NA	positive
OTU112	OTU167	0.506900659	undirected	NA	NA	positive
OTU116	OTU245	0.545495126	undirected	NA	NA	positive
OTU116	OTU249	0.576509852	undirected	NA	NA	positive
OTU116	OTU261	0.512944352	undirected	NA	NA	positive
OTU119	OTU163	0.501895222	undirected	NA	NA	positive
OTU119	OTU231	0.536449977	undirected	NA	NA	positive
OTU120	OTU169	0.50648383	undirected	NA	NA	positive
OTU122	OTU160	0.502610724	undirected	NA	NA	positive
OTU126	OTU160	0.515141244	undirected	NA	NA	positive
OTU142	OTU156	0.502123687	undirected	NA	NA	positive
OTU144	OTU163	0.593887007	undirected	NA	NA	positive
OTU144	OTU188	0.529449212	undirected	NA	NA	positive
OTU144	OTU196	0.60661605	undirected	NA	NA	positive
OTU144	OTU203	0.546121046	undirected	NA	NA	positive
OTU144	OTU243	0.504363596	undirected	NA	NA	positive
OTU147	OTU265	0.533971183	undirected	NA	NA	positive
OTU156	OTU199	0.521568747	undirected	NA	NA	positive
OTU156	OTU343	0.539995983	undirected	NA	NA	positive
OTU160	OTU334	0.523061158	undirected	NA	NA	positive
OTU163	OTU188	0.581084861	undirected	NA	NA	positive
OTU163	OTU196	0.578208774	undirected	NA	NA	positive
OTU163	OTU203	0.585936882	undirected	NA	NA	positive
OTU163	OTU226	0.565494396	undirected	NA	NA	positive
OTU163	OTU329	0.502463432	undirected	NA	NA	positive
OTU163	OTU355	0.532843206	undirected	NA	NA	positive
OTU165	OTU213	0.501026869	undirected	NA	NA	positive
OTU169	OTU208	0.55811771	undirected	NA	NA	positive
OTU169	OTU253	0.528751046	undirected	NA	NA	positive
OTU174	OTU185	0.566284753	undirected	NA	NA	positive
OTU188	OTU196	0.502750777	undirected	NA	NA	positive
OTU196	OTU198	0.539441533	undirected	NA	NA	positive
OTU196	OTU203	0.63280838	undirected	NA	NA	positive
OTU196	OTU214	0.503354408	undirected	NA	NA	positive
OTU196	OTU226	0.534799215	undirected	NA	NA	positive
OTU198	OTU203	0.563627047	undirected	NA	NA	positive
OTU198	OTU214	0.507372357	undirected	NA	NA	positive
OTU198	OTU226	0.507155912	undirected	NA	NA	positive
OTU203	OTU214	0.545486212	undirected	NA	NA	positive
OTU203	OTU226	0.564080681	undirected	NA	NA	positive
OTU203	OTU355	0.507688841	undirected	NA	NA	positive
OTU208	OTU253	0.509424481	undirected	NA	NA	positive
OTU308	OTU317	0.52176565	undirected	NA	NA	positive
