# Supplementary material for: Medicago truncatula genotype drives the plant nutritional strategy and its associated rhizosphere bacterial communities
Source: New Phytol. 2024 Nov 28;245(2):767–84. doi: 10.1111/nph.20272 (PMC11655437; doi:10.1111/nph.20272)
Supplement: Supplementary file 2 — Notes S1 Zip file containing datasets and R scripts used to produce the analyses and figures. [file NPH-245-767-s003.zip › Notes_S1/Microbio_R_analyses/09_Figure5/00_Data/230822_OTU_list_network.txt]

OTU_id
OTU1
OTU2
OTU4
OTU5
OTU6
OTU7
OTU8
OTU9
OTU10
OTU11
OTU12
OTU14
OTU16
OTU17
OTU18
OTU19
OTU20
OTU21
OTU22
OTU23
OTU24
OTU26
OTU27
OTU28
OTU30
OTU31
OTU32
OTU33
OTU34
OTU36
OTU37
OTU38
OTU39
OTU40
OTU42
OTU43
OTU44
OTU46
OTU48
OTU50
OTU51
OTU55
OTU56
OTU58
OTU59
OTU60
OTU61
OTU62
OTU63
OTU64
OTU65
OTU68
OTU69
OTU71
OTU72
OTU74
OTU75
OTU76
OTU77
OTU78
OTU79
OTU82
OTU85
OTU86
OTU87
OTU88
OTU89
OTU90
OTU91
OTU92
OTU94
OTU95
OTU97
OTU100
OTU101
OTU102
OTU106
OTU109
OTU111
OTU112
OTU113
OTU114
OTU116
OTU117
OTU119
OTU120
OTU122
OTU125
OTU126
OTU127
OTU128
OTU129
OTU130
OTU132
OTU134
OTU135
OTU139
OTU142
OTU143
OTU144
OTU145
OTU147
OTU152
OTU153
OTU156
OTU157
OTU160
OTU163
OTU164
OTU165
OTU167
OTU169
OTU170
OTU174
OTU178
OTU179
OTU185
OTU186
OTU188
OTU194
OTU196
OTU198
OTU199
OTU203
OTU208
OTU213
OTU214
OTU226
OTU231
OTU243
OTU245
OTU246
OTU249
OTU253
OTU260
OTU261
OTU265
OTU272
OTU291
OTU292
OTU308
OTU317
OTU329
OTU334
OTU343
OTU355
OTU400
OTU416
OTU439
OTU532
