# Supplementary material for: Medicago truncatula genotype drives the plant nutritional strategy and its associated rhizosphere bacterial communities
Source: New Phytol. 2024 Nov 28;245(2):767–84. doi: 10.1111/nph.20272 (PMC11655437; doi:10.1111/nph.20272)
Supplement: Supplementary file 2 — Notes S1 Zip file containing datasets and R scripts used to produce the analyses and figures. [file NPH-245-767-s003.zip › Notes_S1/Microbio_R_analyses/09_Figure5/00_Data/241011_data_otu_info_gwas_rf.txt]

OTU_id	taxo_simple	phylym_sup90	class_sup90	order_sup90	family_sup90	genus_sup90	heritability	OTU_analysed_in_GWAS	OTU_significant_in_GWAS	SNP_GWAS	OTU_analysed_in_RF	VIP_RF_SNU	VIP_RF_RTR	VIP_RF_TDWVS3	extended_VIP_RF_SNU	extended_VIP_RF_RTR	extended_VIP_RF_TDWVS3	VIP_RF_SNU_cor	VIP_RF_RTR_cor	VIP_RF_TDWVS3_cor	extended_VIP_RF_SNU_cor	extended_VIP_RF_RTR_cor	extended_VIP_RF_TDWVS3_cor	NSTI
OTU1	Chloroflexi	Chloroflexi	Anaerolineae	Anaerolineales	Anaerolineaceae	Bellilinea	no	no	no	no	yes	no	no	no	no	yes	yes	no	no	no	no	negative	positive	low
OTU2	Gammaproteobacteria	Proteobacteria	Gammaproteobacteria	Pseudomonadales	Pseudomonadaceae	Pseudomonas	no	no	no	no	yes	no	no	no	yes	yes	no	no	no	no	positive	negative	no	low
OTU3	Gammaproteobacteria	Proteobacteria	Gammaproteobacteria	Pseudomonadales	Moraxellaceae	Enhydrobacter	yes	yes	yes	chr5_21098442,chr5_21098558,chr5_21110300,chr5_21111663	yes	no	no	no	no	no	no	no	no	no	no	no	no	low
OTU4	Actinobacteria	Actinobacteria	Actinobacteria	Propionibacteriales	Nocardioidaceae	Kribbella	yes	yes	no	no	yes	no	no	no	yes	yes	yes	no	no	no	positive	negative	positive	low
OTU5	Planctomycetes	Planctomycetes	Phycisphaerae	Phycisphaerales	Phycisphaeraceae	Phycisphaera	yes	yes	no	no	yes	no	no	no	no	no	yes	no	no	no	no	no	positive	low
OTU6	Actinobacteria	Actinobacteria	Thermoleophilia	Solirubrobacterales	Undefined	Undefined	no	no	no	no	yes	no	no	no	yes	yes	no	no	no	no	positive	negative	no	low
OTU7	Betaproteobacteria	Proteobacteria	Betaproteobacteria	Burkholderiales	Comamonadaceae	Undefined	no	no	no	no	yes	no	no	no	yes	yes	yes	no	no	no	negative	positive	positive	low
OTU8	Undefined	Undefined	Undefined	Undefined	Undefined	Undefined	yes	yes	no	no	yes	no	no	no	yes	yes	yes	no	no	no	positive	negative	positive	low
OTU9	Acidobacteria	Acidobacteria	Holophagae	Holophagales	Holophagaceae	Holophaga	yes	yes	no	no	yes	no	no	no	no	yes	yes	no	no	no	no	negative	positive	low
OTU10	Bacteroidetes	Bacteroidetes	Sphingobacteriia	Sphingobacteriales	Chitinophagaceae	Undefined	yes	yes	yes	chr6_5167215,chr6_5167236,chr6_5167962,chr6_5168057	yes	no	no	no	yes	yes	yes	no	no	no	positive	negative	positive	low
OTU11	Planctomycetes	Planctomycetes	Phycisphaerae	Undefined	Undefined	Undefined	yes	yes	no	no	yes	no	no	no	no	no	no	no	no	no	no	no	no	low
OTU12	Deltaproteobacteria	Proteobacteria	Deltaproteobacteria	Myxococcales	Sandaracinaceae	Sandaracinus	no	no	no	no	yes	no	no	no	yes	yes	no	no	no	no	negative	positive	no	low
OTU15	Undefined	Undefined	Undefined	Undefined	Undefined	Undefined	yes	yes	yes	chr1_17295157,chr1_17298067,chr1_17300733,chr1_17301521,chr4_32915540,chr4_32923580,chr4_32932983,chr4_32935735,chr4_32940172,chr4_32940246,chr4_32941626,chr4_32949849,chr7_35802197,chr7_35808241,chr7_36025814	yes	no	no	no	no	no	yes	no	no	no	no	no	negative	low
OTU14	Bacteroidetes	Bacteroidetes	Sphingobacteriia	Sphingobacteriales	Chitinophagaceae	Undefined	yes	yes	no	no	yes	no	no	no	yes	yes	yes	no	no	no	negative	positive	negative	low
OTU13	Deltaproteobacteria	Proteobacteria	Deltaproteobacteria	Myxococcales	Sandaracinaceae	Sandaracinus	no	no	no	no	yes	no	no	yes	no	no	yes	no	no	negative	no	no	negative	low
OTU16	Actinobacteria	Actinobacteria	Acidimicrobiia	Acidimicrobiales	Iamiaceae	Iamia	yes	yes	no	no	yes	no	no	no	no	yes	yes	no	no	no	no	negative	positive	low
OTU17	Chloroflexi	Chloroflexi	Anaerolineae	Anaerolineales	Anaerolineaceae	Unknown	yes	yes	no	no	yes	no	no	no	yes	yes	yes	no	no	no	negative	positive	negative	low
OTU18	Undefined	Undefined	Undefined	Undefined	Undefined	Undefined	yes	yes	yes	chr6_21679498,chr6_21704312,chr6_21728931,chr6_21741698,chr6_21750776	yes	no	no	no	yes	yes	yes	no	no	no	negative	positive	negative	low
OTU19	Actinobacteria	Actinobacteria	Thermoleophilia	Solirubrobacterales	Solirubrobacteraceae	Solirubrobacter	no	no	no	no	yes	no	no	no	no	yes	yes	no	no	no	no	negative	positive	low
OTU20	Alphaproteobacteria	Proteobacteria	Alphaproteobacteria	Caulobacterales	Caulobacteraceae	Undefined	no	no	no	no	yes	no	no	no	yes	yes	yes	no	no	no	negative	positive	positive	low
OTU21	Deltaproteobacteria	Proteobacteria	Deltaproteobacteria	Myxococcales	Undefined	Undefined	no	no	no	no	yes	no	no	no	no	yes	no	no	no	no	no	positive	no	low
OTU22	Alphaproteobacteria	Proteobacteria	Alphaproteobacteria	Sphingomonadales	Undefined	Undefined	yes	yes	no	no	yes	no	no	no	yes	yes	yes	no	no	no	negative	positive	positive	low
OTU25	Betaproteobacteria	Proteobacteria	Betaproteobacteria	Burkholderiales	Burkholderiaceae	Burkholderia	no	no	no	no	yes	no	no	no	no	yes	yes	no	no	no	no	negative	negative	low
OTU26	Proteobacteria_Undefined	Proteobacteria	Undefined	Undefined	Undefined	Undefined	no	no	no	no	yes	no	no	no	no	no	no	no	no	no	no	no	no	low
OTU24	Actinobacteria	Actinobacteria	Thermoleophilia	Gaiellales	Gaiellaceae	Gaiella	no	no	no	no	yes	no	no	no	yes	yes	yes	no	no	no	positive	negative	positive	low
OTU28	Acidobacteria	Acidobacteria	Holophagae	Holophagales	Holophagaceae	Holophaga	yes	yes	yes	chr3_45993911,chr3_46020691,chr3_46033954,chr3_46045316	yes	no	no	no	no	yes	yes	no	no	no	no	negative	positive	low
OTU29	Gammaproteobacteria	Proteobacteria	Gammaproteobacteria	Xanthomonadales	Xanthomonadaceae	Undefined	yes	yes	yes	chr4_13874332,chr4_13874417,chr4_13874772,chr4_13874826,chr4_13874934,chr4_13875028,chr4_13876176,chr4_13876263,chr4_13889190,chr4_13889286,chr4_13889416,chr4_13889979,chr4_13890056,chr4_13890397,chr4_13890585,chr4_13894400,chr4_13895603,chr4_13896184,chr4_13896240,chr4_13897078,chr4_13897252,chr4_13901782	yes	no	no	no	yes	yes	yes	no	no	no	negative	positive	positive	low
OTU27	Actinobacteria	Actinobacteria	Thermoleophilia	Solirubrobacterales	Undefined	Undefined	no	no	no	no	yes	no	no	no	yes	no	no	no	no	no	positive	no	no	low
OTU23	Alphaproteobacteria	Proteobacteria	Alphaproteobacteria	Rhizobiales	Hyphomicrobiaceae	Rhodoplanes	no	no	no	no	yes	yes	no	no	yes	yes	no	positive	no	no	positive	negative	no	low
OTU30	Alphaproteobacteria	Proteobacteria	Alphaproteobacteria	Rhodospirillales	Rhodospirillaceae	Defluviicoccus	yes	yes	no	no	yes	no	no	no	yes	yes	no	no	no	no	negative	negative	no	low
OTU32	Betaproteobacteria	Proteobacteria	Betaproteobacteria	Burkholderiales	Comamonadaceae	Undefined	no	no	no	no	yes	no	no	no	yes	yes	yes	no	no	no	negative	positive	positive	low
OTU31	Betaproteobacteria	Proteobacteria	Betaproteobacteria	Burkholderiales	Oxalobacteraceae	Undefined	no	no	no	no	yes	no	no	no	no	no	yes	no	no	no	no	no	positive	low
OTU33	Bacteroidetes	Bacteroidetes	Sphingobacteriia	Sphingobacteriales	Chitinophagaceae	Undefined	yes	yes	no	no	yes	no	no	no	yes	yes	yes	no	no	no	positive	negative	positive	low
OTU34	Actinobacteria	Actinobacteria	Acidimicrobiia	Acidimicrobiales	Iamiaceae	Iamia	yes	yes	no	no	yes	no	no	no	no	yes	yes	no	no	no	no	positive	positive	low
OTU35	Gammaproteobacteria	Proteobacteria	Gammaproteobacteria	Xanthomonadales	Undefined	Undefined	yes	yes	yes	chr3_944422,chr3_944586,chr3_944882,chr3_945042,chr3_945111,chr3_945130,chr3_945701,chr3_945760,chr3_945985,chr3_946409,chr3_946498,chr3_946527,chr3_946586,chr3_946764,chr3_946799,chr3_947108,chr3_947223,chr3_947420,chr3_947571,chr3_948156,chr3_948171,chr3_948224,chr3_948344,chr3_955507,chr3_955533,chr3_955624,chr3_968454,chr3_968538,chr3_968539,chr3_968540,chr3_972325,chr3_972384,chr3_973871,chr…	yes	no	no	no	no	yes	yes	no	no	no	no	negative	negative	low
OTU36	Bacteroidetes	Bacteroidetes	Bacteroidia	Bacteroidales	Bacteroidaceae	Bacteroides	yes	yes	no	no	yes	no	no	no	yes	yes	yes	no	no	no	negative	positive	negative	low
OTU37	Actinobacteria	Actinobacteria	Undefined	Undefined	Undefined	Undefined	no	no	no	no	yes	no	no	no	no	yes	yes	no	no	no	no	negative	negative	low
OTU38	Alphaproteobacteria	Proteobacteria	Alphaproteobacteria	Rhizobiales	Hyphomicrobiaceae	Undefined	no	no	no	no	yes	no	yes	no	yes	yes	no	no	negative	no	positive	negative	no	low
OTU39	Actinobacteria	Actinobacteria	Actinobacteria	Propionibacteriales	Nocardioidaceae	Undefined	no	no	no	no	yes	no	no	no	no	yes	yes	no	no	no	no	positive	positive	low
OTU41	Acidobacteria	Acidobacteria	Holophagae	Holophagales	Holophagaceae	Holophaga	yes	yes	no	no	yes	no	no	no	no	yes	yes	no	no	no	no	positive	positive	low
OTU40	Betaproteobacteria	Proteobacteria	Betaproteobacteria	Burkholderiales	Burkholderiaceae	Burkholderia	yes	yes	no	no	yes	no	no	no	no	yes	yes	no	no	no	no	positive	positive	low
OTU42	Actinobacteria	Actinobacteria	Thermoleophilia	Gaiellales	Gaiellaceae	Gaiella	no	no	no	no	yes	no	no	no	yes	yes	yes	no	no	no	positive	negative	positive	low
OTU43	Actinobacteria	Actinobacteria	Actinobacteria	Propionibacteriales	Nocardioidaceae	Kribbella	yes	yes	no	no	yes	no	no	no	yes	yes	yes	no	no	no	positive	negative	positive	low
OTU44	Alphaproteobacteria	Proteobacteria	Alphaproteobacteria	Rhizobiales	Undefined	Undefined	no	no	no	no	yes	no	no	no	yes	yes	no	no	no	no	positive	negative	no	low
OTU45	Deltaproteobacteria	Proteobacteria	Deltaproteobacteria	Myxococcales	Undefined	Undefined	yes	yes	yes	chr3_45956051,chr3_45957466,chr3_45963315,chr3_45988271,chr3_46020691,chr3_46023633,chr3_46023700	yes	no	no	yes	yes	yes	yes	no	no	negative	negative	positive	negative	low
OTU46	Bacteroidetes	Bacteroidetes	Sphingobacteriia	Sphingobacteriales	Chitinophagaceae	Undefined	yes	yes	yes	chr7_28767938,chr7_28768770,chr7_28804221	yes	no	no	no	yes	yes	no	no	no	no	negative	positive	no	low
OTU47	Firmicutes	Firmicutes	Bacilli	Bacillales	Undefined	Undefined	no	no	no	no	yes	no	no	yes	yes	no	yes	no	no	positive	negative	no	positive	low
OTU48	Bacteroidetes	Bacteroidetes	Cytophagia	Cytophagales	Cytophagaceae	Flexibacter	yes	yes	yes	chr3_15196137,chr3_15196162,chr3_15196169,chr3_15196170,chr3_944882,chr3_945042,chr3_945111,chr3_945130,chr3_945701,chr3_945760,chr3_945985,chr3_946409,chr3_946498,chr3_946527,chr3_946586,chr3_946764,chr3_946799,chr3_947108,chr3_947223,chr3_947420,chr3_947571,chr3_948156,chr3_948171,chr3_948224,chr3_948344,chr3_955507,chr3_955533,chr3_955624,chr3_968454,chr3_968538,chr3_968539,chr3_968540,chr3_97…	yes	no	no	no	yes	no	yes	no	no	no	positive	no	positive	low
OTU49	Planctomycetes	Planctomycetes	Planctomycetacia	Planctomycetales	Planctomycetaceae	Zavarzinella	yes	yes	yes	chr6_3115745,chr6_3115765,chr6_3115819,chr6_3116023,chr6_3116783,chr6_3120842	yes	no	no	no	no	yes	no	no	no	no	no	negative	no	low
OTU50	Gammaproteobacteria	Proteobacteria	Gammaproteobacteria	Xanthomonadales	Sinobacteraceae	Undefined	no	no	no	no	yes	no	no	no	no	no	no	no	no	no	no	no	no	low
OTU56	Undefined	Undefined	Undefined	Undefined	Undefined	Undefined	yes	yes	no	no	yes	no	no	yes	no	yes	yes	no	no	positive	no	negative	positive	low
OTU55	Acidobacteria	Acidobacteria	Holophagae	Holophagales	Holophagaceae	Holophaga	yes	yes	yes	chr5_6495322,chr5_6495323,chr5_6495324	yes	no	no	no	no	yes	yes	no	no	no	no	negative	positive	low
OTU59	Gammaproteobacteria	Proteobacteria	Gammaproteobacteria	Pseudomonadales	Pseudomonadaceae	Pseudomonas	no	no	no	no	yes	no	no	no	no	yes	yes	no	no	no	no	positive	positive	low
OTU52	Deltaproteobacteria	Proteobacteria	Deltaproteobacteria	Myxococcales	Undefined	Undefined	no	no	no	no	yes	no	no	yes	no	no	yes	no	no	negative	no	no	negative	low
OTU54	Alphaproteobacteria	Proteobacteria	Alphaproteobacteria	Rhodospirillales	Rhodospirillaceae	Defluviicoccus	yes	yes	no	no	yes	no	no	no	no	no	no	no	no	no	no	no	no	low
OTU51	Alphaproteobacteria	Proteobacteria	Alphaproteobacteria	Rhizobiales	Hyphomicrobiaceae	Devosia	no	no	no	no	yes	no	no	no	yes	yes	yes	no	no	no	positive	positive	positive	low
OTU57	Deltaproteobacteria	Proteobacteria	Deltaproteobacteria	Myxococcales	Polyangiaceae	Sorangium	yes	yes	yes	chr8_25814791,chr8_25815006,chr8_25815127,chr8_25815455,chr8_25815784,chr8_25816378,chr8_25816687,chr8_25816924,chr8_25816988	yes	no	no	no	no	no	no	no	no	no	no	no	no	low
OTU60	Proteobacteria_Undefined	Proteobacteria	Undefined	Undefined	Undefined	Undefined	yes	yes	no	no	yes	no	no	no	yes	yes	yes	no	no	no	positive	negative	negative	low
OTU58	Alphaproteobacteria	Proteobacteria	Alphaproteobacteria	Rhizobiales	Phyllobacteriaceae	Undefined	no	no	no	no	yes	no	no	no	yes	yes	no	no	no	no	negative	positive	no	low
OTU61	Acidobacteria	Acidobacteria	Undefined	Undefined	Undefined	Undefined	yes	yes	no	no	yes	no	no	no	no	yes	yes	no	no	no	no	negative	positive	low
OTU63	Proteobacteria_Undefined	Proteobacteria	Undefined	Undefined	Undefined	Undefined	no	no	no	no	yes	no	no	no	yes	yes	yes	no	no	no	negative	positive	positive	low
OTU62	Gammaproteobacteria	Proteobacteria	Gammaproteobacteria	Xanthomonadales	Xanthomonadaceae	Thermomonas	no	no	no	no	yes	no	no	no	yes	yes	yes	no	no	no	negative	negative	negative	low
OTU65	Alphaproteobacteria	Proteobacteria	Alphaproteobacteria	Sphingomonadales	Sphingomonadaceae	Undefined	yes	yes	yes	chr1_9219147,chr1_9219358,chr1_9219364	yes	no	yes	no	yes	yes	yes	no	positive	no	negative	positive	positive	low
OTU64	Alphaproteobacteria	Proteobacteria	Alphaproteobacteria	Sphingomonadales	Erythrobacteraceae	Altererythrobacter	no	no	no	no	yes	no	no	no	yes	no	no	no	no	no	negative	no	no	low
OTU66	Acidobacteria	Acidobacteria	Holophagae	Holophagales	Holophagaceae	Holophaga	no	no	no	no	yes	no	no	no	no	yes	no	no	no	no	no	negative	no	low
OTU68	Bacteroidetes	Bacteroidetes	Cytophagia	Cytophagales	Cytophagaceae	Flexibacter	no	no	no	no	yes	no	no	no	yes	yes	no	no	no	no	negative	positive	no	low
OTU67	Proteobacteria_Undefined	Proteobacteria	Undefined	Undefined	Undefined	Undefined	yes	yes	no	no	yes	no	no	no	no	no	no	no	no	no	no	no	no	low
OTU53	Alphaproteobacteria	Proteobacteria	Alphaproteobacteria	Rhizobiales	Bradyrhizobiaceae	Undefined	no	no	no	no	yes	no	no	no	yes	no	no	no	no	no	negative	no	no	low
OTU70	Deltaproteobacteria	Proteobacteria	Deltaproteobacteria	Myxococcales	Haliangiaceae	Haliangium	no	no	no	no	yes	no	no	no	no	no	no	no	no	no	no	no	no	low
OTU69	Chloroflexi	Chloroflexi	Thermomicrobia	Thermomicrobiales	Thermomicrobiaceae	Thermomicrobium	no	no	no	no	yes	no	no	no	yes	yes	no	no	no	no	positive	negative	no	low
OTU72	Planctomycetes	Planctomycetes	Phycisphaerae	Phycisphaerales	Phycisphaeraceae	Phycisphaera	yes	yes	yes	chr6_1777557,chr6_1777596,chr6_1777742,chr6_1778512,chr6_1778559,chr6_1779299,chr6_1779473	yes	no	no	no	yes	no	no	no	no	no	negative	no	no	low
OTU71	Alphaproteobacteria	Proteobacteria	Alphaproteobacteria	Sphingomonadales	Sphingomonadaceae	Undefined	no	no	no	no	yes	no	no	no	no	yes	yes	no	no	no	no	positive	positive	low
OTU74	Bacteroidetes	Bacteroidetes	Cytophagia	Cytophagales	Cytophagaceae	Flexibacter	yes	yes	yes	chr3_9291170,chr3_9297968,chr3_9298007,chr3_9298135,chr3_9298138,chr4_22255682,chr4_22269764,chr4_22271580,chr4_645172,chr4_667146,chr4_675575,chr4_885111,chr4_889936,chr4_890077,chr4_902855,chr4_907619	yes	no	yes	no	yes	yes	no	no	positive	no	negative	positive	no	low
OTU73	Deltaproteobacteria	Proteobacteria	Deltaproteobacteria	Myxococcales	Polyangiaceae	Undefined	no	no	no	no	yes	no	no	yes	no	no	yes	no	no	negative	no	no	negative	low
OTU75	Actinobacteria	Actinobacteria	Thermoleophilia	Gaiellales	Gaiellaceae	Gaiella	no	no	no	no	yes	no	no	no	yes	yes	no	no	no	no	positive	negative	no	low
OTU77	Actinobacteria	Actinobacteria	Undefined	Undefined	Geodermatophilaceae	Undefined	no	no	no	no	yes	no	no	no	no	yes	yes	no	no	no	no	positive	negative	low
OTU76	Alphaproteobacteria	Proteobacteria	Alphaproteobacteria	Rhizobiales	Undefined	Undefined	no	no	no	no	yes	no	no	no	yes	no	no	no	no	no	positive	no	no	low
OTU78	Deltaproteobacteria	Proteobacteria	Deltaproteobacteria	Myxococcales	Undefined	Undefined	no	no	no	no	yes	no	no	no	no	no	no	no	no	no	no	no	no	low
OTU79	Planctomycetes	Planctomycetes	Phycisphaerae	Unknown	Unknown	Unknown	yes	yes	no	no	yes	no	no	no	yes	yes	no	no	no	no	positive	negative	no	low
OTU80	Deltaproteobacteria	Proteobacteria	Deltaproteobacteria	Myxococcales	Sandaracinaceae	Sandaracinus	no	no	no	no	yes	no	no	no	no	no	no	no	no	no	no	no	no	low
OTU82	Bacteroidetes	Bacteroidetes	Sphingobacteriia	Sphingobacteriales	Chitinophagaceae	Parasegetibacter	yes	yes	yes	chr1_17311579,chr1_17311586,chr1_17311600,chr1_17311620,chr4_7886185,chr4_7887882,chr4_7889995	yes	no	no	no	no	yes	yes	no	no	no	no	negative	positive	low
OTU81	Gemmatimonadetes	Gemmatimonadetes	Gemmatimonadetes	Gemmatimonadales	Gemmatimonadaceae	Gemmatimonas	yes	yes	yes	chr5_28861660,chr5_28862380,chr5_28862787,chr5_28862832,chr5_28862833,chr5_28862856,chr5_28864995,chr5_28865214,chr5_28866160,chr5_28872048,chr5_28872144,chr5_28873704,chr5_28874205,chr5_28970865,chr5_28971213,chr5_28971933,chr5_28972295,chr5_28972802,chr5_28972942,chr5_28973027,chr5_28973368,chr5_28973463,chr5_28973759,chr6_13463622,chr6_13467615,chr6_13470418,chr6_13471632,chr6_13475423	yes	no	no	no	yes	no	yes	no	no	no	positive	no	negative	low
OTU83	Gammaproteobacteria	Proteobacteria	Gammaproteobacteria	Xanthomonadales	Xanthomonadaceae	Pseudoxanthomonas	no	no	no	no	yes	no	no	no	no	no	no	no	no	no	no	no	no	low
OTU85	Actinobacteria	Actinobacteria	Acidimicrobiia	Acidimicrobiales	Iamiaceae	Iamia	yes	yes	no	no	yes	no	no	no	yes	yes	yes	no	no	no	positive	positive	positive	low
OTU84	Undefined	Undefined	Undefined	Undefined	Undefined	Undefined	no	no	no	no	yes	no	no	no	no	no	no	no	no	no	no	no	no	low
OTU86	Undefined	Undefined	Undefined	Undefined	Undefined	Undefined	no	no	no	no	yes	no	no	no	no	no	no	no	no	no	no	no	no	low
OTU87	Chloroflexi	Chloroflexi	Anaerolineae	Anaerolineales	Anaerolineaceae	Anaerolinea	yes	yes	no	no	yes	no	no	no	no	no	yes	no	no	no	no	no	negative	low
OTU88	Alphaproteobacteria	Proteobacteria	Alphaproteobacteria	Rhodospirillales	Undefined	Undefined	yes	yes	yes	chr2_2409876,chr2_2419341,chr2_2422707,chr2_2422814,chr2_2426180,chr2_2426774,chr2_2434036,chr2_2459435,chr2_2494659,chr3_42048987,chr3_42050296,chr3_42051120,chr3_42057181,chr3_42059565,chr3_42059902,chr3_42067366,chr3_45736966,chr3_45741592,chr3_45745177,chr3_45746954,chr3_45761339,chr3_45768107,chr3_45790953,chr3_45795523,chr3_45795880,chr3_45795944,chr3_45803176,chr3_45825067,chr3_45833092,ch…	yes	no	no	no	yes	yes	yes	no	no	no	negative	negative	positive	low
OTU89	Gammaproteobacteria	Proteobacteria	Gammaproteobacteria	Pseudomonadales	Pseudomonadaceae	Pseudomonas	no	no	no	no	yes	no	no	no	no	no	no	no	no	no	no	no	no	low
OTU91	Gammaproteobacteria	Proteobacteria	Gammaproteobacteria	Pseudomonadales	Pseudomonadaceae	Undefined	no	no	no	no	yes	no	no	no	yes	yes	no	no	no	no	negative	positive	no	low
OTU90	Undefined	Undefined	Undefined	Undefined	Undefined	Undefined	yes	yes	yes	chr1_11407583,chr1_11408382,chr1_11408427,chr1_11412439,chr1_11412950,chr1_11413868,chr1_11414820,chr1_11419132	yes	no	no	no	no	yes	yes	no	no	no	no	negative	negative	low
OTU92	Alphaproteobacteria	Proteobacteria	Alphaproteobacteria	Rhodospirillales	Undefined	Undefined	yes	yes	yes	chr4_32332048,chr4_32333444,chr4_32339404,chr4_32339572,chr4_32342519,chr4_32344613	yes	no	no	no	no	yes	no	no	no	no	no	negative	no	low
OTU93	Acidobacteria	Acidobacteria	Holophagae	Holophagales	Holophagaceae	Holophaga	no	no	no	no	yes	no	no	no	no	no	no	no	no	no	no	no	no	low
OTU95	Bacteroidetes	Bacteroidetes	Sphingobacteriia	Sphingobacteriales	Chitinophagaceae	Undefined	yes	yes	yes	chr5_10174609,chr5_10174643,chr5_10174664,chr5_10174838	yes	no	no	no	no	yes	no	no	no	no	no	positive	no	low
OTU96	Actinobacteria	Actinobacteria	Acidimicrobiia	Acidimicrobiales	Iamiaceae	Iamia	yes	yes	yes	chr3_1114996,chr3_1116162,chr3_1116163,chr5_35140053,chr5_35142283,chr5_35145756,chr5_35146034,chr5_35146047,chr5_35146048,chr5_35154417,chr7_21959765,chr7_21960774,chr7_21960943,chr7_21961642,chr7_21962088	yes	no	no	no	no	no	yes	no	no	no	no	no	positive	low
OTU94	Nitrospirae	Nitrospirae	Nitrospira	Nitrospirales	Nitrospiraceae	Nitrospira	yes	yes	no	no	yes	no	no	no	no	yes	yes	no	no	no	no	negative	positive	low
OTU101	Gammaproteobacteria	Proteobacteria	Gammaproteobacteria	Xanthomonadales	Xanthomonadaceae	Undefined	yes	yes	yes	chr2_3118802,chr2_3118927,chr2_3142128,chr2_3156589,chr2_3173985,chr2_3183762,chr2_3196229,chr2_3214257,chr2_3219100,chr2_3224906,chr2_3231048,chr2_3238803,chr2_3239462,chr2_3240341,chr2_3240412,chr2_3240908,chr2_3242859,chr2_3249237,chr2_3249675,chr3_38158109,chr3_38164687,chr3_38166823,chr3_38184164,chr3_38191075,chr3_38210802,chr3_39241883,chr5_13639142,chr5_13644433,chr5_13644766,chr5_1364839…	yes	yes	no	no	yes	yes	yes	negative	no	no	negative	positive	positive	low
OTU97	Chloroflexi	Chloroflexi	Chloroflexi	Chloroflexales	Chloroflexaceae	Roseiflexus	no	no	no	no	yes	no	no	no	yes	yes	yes	no	no	no	positive	negative	positive	low
OTU99	Alphaproteobacteria	Proteobacteria	Alphaproteobacteria	Rhodospirillales	Rhodospirillaceae	Skermanella	no	no	no	no	yes	no	no	no	no	no	no	no	no	no	no	no	no	low
OTU100	Actinobacteria	Actinobacteria	Thermoleophilia	Gaiellales	Gaiellaceae	Gaiella	no	no	no	no	yes	no	no	no	yes	yes	no	no	no	no	positive	negative	no	low
OTU98	Deltaproteobacteria	Proteobacteria	Deltaproteobacteria	Myxococcales	Haliangiaceae	Haliangium	no	no	no	no	yes	no	no	no	no	no	no	no	no	no	no	no	no	low
OTU105	Deltaproteobacteria	Proteobacteria	Deltaproteobacteria	Myxococcales	Sandaracinaceae	Sandaracinus	no	no	no	no	yes	no	no	no	no	no	yes	no	no	no	no	no	negative	low
OTU103	Acidobacteria	Acidobacteria	Holophagae	Holophagales	Holophagaceae	Undefined	yes	yes	no	no	yes	no	no	no	yes	no	yes	no	no	no	positive	no	positive	low
OTU107	Alphaproteobacteria	Proteobacteria	Alphaproteobacteria	Rhodospirillales	Rhodospirillaceae	Dongia	yes	yes	no	no	yes	no	no	no	no	yes	yes	no	no	no	no	negative	positive	low
OTU102	Undefined	Undefined	Undefined	Undefined	Undefined	Undefined	no	no	no	no	yes	no	no	no	yes	yes	no	no	no	no	positive	negative	no	low
OTU104	Actinobacteria	Actinobacteria	Acidimicrobiia	Acidimicrobiales	Iamiaceae	Iamia	no	no	no	no	yes	no	no	no	no	yes	no	no	no	no	no	negative	no	low
OTU108	Gammaproteobacteria	Proteobacteria	Gammaproteobacteria	Pseudomonadales	Pseudomonadaceae	Pseudomonas	yes	yes	no	no	yes	no	no	no	no	yes	yes	no	no	no	no	negative	positive	low
OTU106	Alphaproteobacteria	Proteobacteria	Alphaproteobacteria	Undefined	Undefined	Undefined	no	no	no	no	yes	no	no	no	no	yes	yes	no	no	no	no	negative	positive	low
OTU111	Planctomycetes	Planctomycetes	Planctomycetacia	Planctomycetales	Planctomycetaceae	Gemmata	yes	yes	yes	chr3_45988177,chr3_45992723,chr3_45993911	yes	no	no	no	no	yes	yes	no	no	no	no	negative	positive	low
OTU110	Gammaproteobacteria	Proteobacteria	Gammaproteobacteria	Xanthomonadales	Xanthomonadaceae	Thermomonas	yes	yes	no	no	yes	no	no	no	no	no	no	no	no	no	no	no	no	low
OTU109	Deltaproteobacteria	Proteobacteria	Deltaproteobacteria	Myxococcales	Undefined	Undefined	no	no	no	no	yes	no	no	no	no	no	no	no	no	no	no	no	no	low
OTU113	Proteobacteria_Undefined	Proteobacteria	Undefined	Undefined	Undefined	Undefined	yes	yes	yes	chr7_6371846,chr7_6372348,chr7_6372519,chr7_6373332,chr7_6373833,chr7_6373855	yes	no	no	no	no	yes	yes	no	no	no	no	negative	negative	low
OTU112	Actinobacteria	Actinobacteria	Actinobacteria	Undefined	Undefined	Undefined	no	no	no	no	yes	no	no	no	no	no	no	no	no	no	no	no	no	low
OTU115	Deltaproteobacteria	Proteobacteria	Deltaproteobacteria	Myxococcales	Undefined	Undefined	no	no	no	no	yes	no	no	no	no	no	no	no	no	no	no	no	no	low
OTU114	Actinobacteria	Actinobacteria	Actinobacteria	Pseudonocardiales	Pseudonocardiaceae	Undefined	no	no	no	no	yes	no	no	no	no	no	no	no	no	no	no	no	no	low
OTU116	Alphaproteobacteria	Proteobacteria	Alphaproteobacteria	Sphingomonadales	Undefined	Undefined	no	no	no	no	yes	no	no	no	no	yes	yes	no	no	no	no	positive	positive	low
OTU117	Undefined	Undefined	Undefined	Undefined	Undefined	Undefined	yes	yes	no	no	yes	no	no	no	no	no	yes	no	no	no	no	no	negative	low
OTU118	Gammaproteobacteria	Proteobacteria	Gammaproteobacteria	Xanthomonadales	Undefined	Undefined	yes	yes	no	no	yes	no	yes	yes	yes	yes	yes	no	negative	positive	positive	negative	positive	low
OTU119	Gammaproteobacteria	Proteobacteria	Gammaproteobacteria	Undefined	Undefined	Undefined	no	no	no	no	yes	no	no	no	no	no	yes	no	no	no	no	no	negative	low
OTU122	Alphaproteobacteria	Proteobacteria	Alphaproteobacteria	Rhodospirillales	Rhodospirillaceae	Phaeospirillum	yes	yes	yes	chr8_23876739,chr8_23876787,chr8_23877476,chr8_23877685,chr8_23877744,chr8_23878780,chr8_23878812,chr8_23879364,chr8_23882429,chr8_23882431,chr8_23885883,chr8_23886063,chr8_23887881,chr8_23890508,chr8_23891413,chr8_23891418,chr8_23891469,chr8_23893602,chr8_23893850	yes	yes	no	no	yes	yes	yes	negative	no	no	negative	positive	negative	low
OTU123	Actinobacteria	Actinobacteria	Undefined	Undefined	Micromonosporaceae	Undefined	no	no	no	no	yes	no	no	no	no	yes	no	no	no	no	no	negative	no	low
OTU120	Alphaproteobacteria	Proteobacteria	Alphaproteobacteria	Rhodospirillales	Rhodospirillaceae	Defluviicoccus	no	no	no	no	yes	no	no	no	no	no	no	no	no	no	no	no	no	low
OTU124	Planctomycetes	Planctomycetes	Planctomycetacia	Planctomycetales	Planctomycetaceae	Planctomyces	yes	yes	yes	chr6_13587903,chr6_13587951,chr6_13588028	yes	no	no	no	no	no	yes	no	no	no	no	no	positive	low
OTU121	Alphaproteobacteria	Proteobacteria	Alphaproteobacteria	Rhizobiales	Hyphomicrobiaceae	Undefined	no	no	no	no	yes	no	no	no	no	no	no	no	no	no	no	no	no	low
OTU125	Actinobacteria	Actinobacteria	Thermoleophilia	Solirubrobacterales	Undefined	Undefined	no	no	no	no	yes	no	no	no	no	no	no	no	no	no	no	no	no	low
OTU126	Alphaproteobacteria	Proteobacteria	Alphaproteobacteria	Rhodospirillales	Rhodospirillaceae	Undefined	no	no	no	no	yes	no	no	no	yes	yes	yes	no	no	no	negative	positive	negative	low
OTU129	Chloroflexi	Chloroflexi	Anaerolineae	Anaerolineales	Anaerolineaceae	Bellilinea	yes	yes	no	no	yes	no	no	no	no	yes	yes	no	no	no	no	negative	positive	low
OTU127	Alphaproteobacteria	Proteobacteria	Alphaproteobacteria	Rhizobiales	Undefined	Undefined	no	no	no	no	yes	no	no	no	no	no	no	no	no	no	no	no	no	low
OTU131	Bacteroidetes	Bacteroidetes	Cytophagia	Cytophagales	Cytophagaceae	Flexibacter	yes	yes	yes	chr3_41625389,chr3_41626380,chr3_41638453,chr3_41640822,chr3_41658707,chr3_41699508,chr3_41700172,chr3_41702108,chr3_41702590,chr3_41708997,chr3_41709288,chr3_41712289,chr3_41712799,chr3_41723939,chr3_41725437,chr3_41729608,chr3_41734346,chr3_41734479,chr3_41736546,chr3_41736805,chr3_41736868,chr3_41737733,chr3_41738819	yes	no	no	no	no	yes	no	no	no	no	no	positive	no	low
OTU130	Actinobacteria	Actinobacteria	Actinobacteria	Micrococcales	Microbacteriaceae	Agromyces	no	no	no	no	yes	no	no	no	no	no	no	no	no	no	no	no	no	low
OTU128	Actinobacteria	Actinobacteria	Thermoleophilia	Gaiellales	Gaiellaceae	Gaiella	no	no	no	no	yes	no	no	no	no	yes	yes	no	no	no	no	negative	positive	low
OTU132	Planctomycetes	Planctomycetes	Phycisphaerae	Phycisphaerales	Phycisphaeraceae	Phycisphaera	yes	yes	no	no	yes	no	no	no	no	no	no	no	no	no	no	no	no	low
OTU134	Undefined	Undefined	Undefined	Undefined	Undefined	Undefined	no	no	no	no	yes	no	no	no	yes	no	yes	no	no	no	negative	no	negative	low
OTU133	Chloroflexi	Chloroflexi	Chloroflexi	Chloroflexales	Chloroflexaceae	Roseiflexus	yes	yes	no	no	yes	no	no	no	no	yes	yes	no	no	no	no	negative	positive	low
OTU135	Actinobacteria	Actinobacteria	Acidimicrobiia	Acidimicrobiales	Undefined	Undefined	no	no	no	no	yes	no	no	no	no	yes	no	no	no	no	no	negative	no	low
OTU143	Bacteroidetes	Bacteroidetes	Cytophagia	Cytophagales	Cytophagaceae	Flexibacter	no	no	no	no	yes	no	no	no	no	yes	no	no	no	no	no	positive	no	low
OTU136	Deltaproteobacteria	Proteobacteria	Deltaproteobacteria	Myxococcales	Undefined	Undefined	no	no	no	no	yes	no	no	no	no	no	no	no	no	no	no	no	no	low
OTU141	Planctomycetes	Planctomycetes	Phycisphaerae	Undefined	Undefined	Undefined	yes	yes	no	no	yes	no	no	no	no	no	no	no	no	no	no	no	no	low
OTU137	Alphaproteobacteria	Proteobacteria	Alphaproteobacteria	Rhizobiales	Undefined	Undefined	no	no	no	no	yes	no	no	no	yes	yes	no	no	no	no	positive	negative	no	low
OTU140	Deltaproteobacteria	Proteobacteria	Deltaproteobacteria	Myxococcales	Polyangiaceae	Sorangium	no	no	no	no	yes	no	no	no	no	no	no	no	no	no	no	no	no	low
OTU138	Deltaproteobacteria	Proteobacteria	Deltaproteobacteria	Myxococcales	Undefined	Undefined	no	no	no	no	yes	no	no	no	no	no	no	no	no	no	no	no	no	low
OTU139	Gammaproteobacteria	Proteobacteria	Gammaproteobacteria	Xanthomonadales	Xanthomonadaceae	Arenimonas	yes	yes	yes	chr3_42048987,chr3_42050296,chr3_42051120,chr3_42057181,chr3_42059525,chr3_42059565,chr3_42059902,chr3_42062381,chr3_42067366,chr3_42088881,chr3_42104971,chr3_42106314,chr3_42108821,chr3_42110905,chr3_42115460,chr3_42121833,chr3_45761339,chr3_45768107,chr3_45790953,chr3_45795523,chr3_45795880,chr3_45795944,chr3_45825067,chr3_45833092,chr3_45850685,chr3_45862545,chr3_45869810,chr3_45883747,chr3_45…	yes	no	no	yes	yes	yes	yes	no	no	positive	negative	negative	positive	low
OTU142	Alphaproteobacteria	Proteobacteria	Alphaproteobacteria	Caulobacterales	Caulobacteraceae	Undefined	yes	yes	no	no	yes	no	no	yes	yes	yes	yes	no	no	positive	negative	positive	positive	low
OTU145	Planctomycetes	Planctomycetes	Phycisphaerae	Undefined	Undefined	Undefined	yes	yes	no	no	yes	no	no	no	yes	yes	no	no	no	no	negative	positive	no	low
OTU144	Gammaproteobacteria	Proteobacteria	Gammaproteobacteria	Pseudomonadales	Pseudomonadaceae	Pseudomonas	no	no	no	no	yes	no	no	no	yes	yes	yes	no	no	no	negative	negative	negative	low
OTU150	Deltaproteobacteria	Proteobacteria	Deltaproteobacteria	Bdellovibrionales	Bdellovibrionaceae	Vampirovibrio	no	no	no	no	yes	no	no	no	yes	no	no	no	no	no	negative	no	no	low
OTU146	Deltaproteobacteria	Proteobacteria	Deltaproteobacteria	Desulfobacterales	Nitrospinaceae	Candidatus_Entotheonella	yes	yes	yes	chr4_47129003,chr4_47129539,chr4_47129550,chr4_47129644,chr4_47134741	yes	no	no	no	no	yes	no	no	no	no	no	negative	no	low
OTU148	Alphaproteobacteria	Proteobacteria	Alphaproteobacteria	Rhodospirillales	Rhodospirillaceae	Skermanella	yes	yes	no	no	yes	no	no	no	no	no	yes	no	no	no	no	no	positive	low
OTU154	Gammaproteobacteria	Proteobacteria	Gammaproteobacteria	Chromatiales	Chromatiaceae	Nitrosococcus	no	no	no	no	yes	no	no	no	no	no	yes	no	no	no	no	no	positive	low
OTU149	Alphaproteobacteria	Proteobacteria	Alphaproteobacteria	Rhodospirillales	Rhodospirillaceae	Defluviicoccus	yes	yes	no	no	yes	no	no	no	no	no	no	no	no	no	no	no	no	low
OTU147	Bacteroidetes	Bacteroidetes	Sphingobacteriia	Sphingobacteriales	Chitinophagaceae	Undefined	yes	yes	yes	chr3_21293982,chr3_21293989,chr3_21294741,chr3_21294873,chr3_43909841,chr3_43930864,chr3_43931932,chr3_43932488,chr3_43939685,chr4_17284943,chr4_17292571,chr4_17298901,chr4_17300718,chr4_17303541,chr4_17308470	yes	no	no	no	yes	yes	no	no	no	no	positive	positive	no	low
OTU155	Acidobacteria	Acidobacteria	Holophagae	Holophagales	Holophagaceae	Holophaga	no	no	no	no	yes	no	yes	no	no	yes	yes	no	negative	no	no	negative	positive	low
OTU156	Alphaproteobacteria	Proteobacteria	Alphaproteobacteria	Caulobacterales	Caulobacteraceae	Brevundimonas	no	no	no	no	yes	no	yes	no	yes	yes	yes	no	positive	no	negative	positive	positive	low
OTU151	Bacteroidetes	Bacteroidetes	Cytophagia	Cytophagales	Cytophagaceae	Flexibacter	yes	yes	yes	chr2_15246930,chr2_15246934,chr2_15246939,chr2_15246961,chr7_1084007,chr7_1084526,chr7_1084578,chr7_1084629,chr7_1084764	yes	no	no	no	yes	no	no	no	no	no	negative	no	no	low
OTU153	Actinobacteria	Actinobacteria	Thermoleophilia	Gaiellales	Gaiellaceae	Gaiella	no	no	no	no	yes	no	no	no	no	yes	yes	no	no	no	no	negative	negative	low
OTU157	Planctomycetes	Planctomycetes	Phycisphaerae	Phycisphaerales	Phycisphaeraceae	Phycisphaera	yes	yes	no	no	yes	no	no	no	no	no	yes	no	no	no	no	no	negative	low
OTU160	Proteobacteria_Undefined	Proteobacteria	Undefined	Undefined	Undefined	Undefined	yes	yes	no	no	yes	no	no	no	yes	yes	yes	no	no	no	negative	positive	negative	low
OTU159	Planctomycetes	Planctomycetes	Undefined	Undefined	Undefined	Undefined	no	no	no	no	yes	no	no	no	no	no	no	no	no	no	no	no	no	low
OTU158	Deltaproteobacteria	Proteobacteria	Deltaproteobacteria	Myxococcales	Haliangiaceae	Haliangium	no	no	no	no	yes	no	no	no	no	yes	no	no	no	no	no	negative	no	low
OTU152	Deltaproteobacteria	Proteobacteria	Deltaproteobacteria	Myxococcales	Undefined	Undefined	no	no	no	no	yes	no	no	no	no	yes	no	no	no	no	no	positive	no	low
OTU161	Deltaproteobacteria	Proteobacteria	Deltaproteobacteria	Myxococcales	Phaselicystidaceae	Phaselicystis	no	no	no	no	yes	no	no	no	no	yes	no	no	no	no	no	positive	no	low
OTU162	Deltaproteobacteria	Proteobacteria	Deltaproteobacteria	Myxococcales	Sandaracinaceae	Sandaracinus	yes	no	no	no	yes	no	no	no	no	no	no	no	no	no	no	no	no	low
OTU163	Gammaproteobacteria	Proteobacteria	Gammaproteobacteria	Pseudomonadales	Pseudomonadaceae	Pseudomonas	no	no	no	no	yes	no	no	no	no	no	no	no	no	no	no	no	no	low
OTU164	Undefined	Undefined	Undefined	Undefined	Undefined	Undefined	no	no	no	no	yes	no	no	no	no	yes	no	no	no	no	no	positive	no	low
OTU165	Bacteroidetes	Bacteroidetes	Bacteroidia	Bacteroidales	Bacteroidaceae	Bacteroides	yes	yes	yes	chr3_26845690,chr3_26846010,chr3_26846011,chr3_26846012,chr8_19739711,chr8_19740075,chr8_19741678,chr8_19742012	yes	no	no	no	no	no	yes	no	no	no	no	no	negative	low
OTU166	Planctomycetes	Planctomycetes	Undefined	Undefined	Undefined	Undefined	no	no	no	no	yes	no	no	no	no	yes	no	no	no	no	no	negative	no	low
OTU168	Actinobacteria	Actinobacteria	Actinobacteria	Corynebacteriales	Mycobacteriaceae	Mycobacterium	yes	no	no	no	yes	no	no	no	no	no	no	no	no	no	no	no	no	low
OTU170	Gammaproteobacteria	Proteobacteria	Gammaproteobacteria	Xanthomonadales	Xanthomonadaceae	Undefined	no	no	no	no	yes	yes	yes	no	yes	yes	yes	negative	positive	no	negative	positive	positive	low
OTU169	Actinobacteria	Actinobacteria	Acidimicrobiia	Acidimicrobiales	Iamiaceae	Iamia	no	no	no	no	yes	no	no	no	no	yes	no	no	no	no	no	positive	no	low
OTU171	Bacteroidetes	Bacteroidetes	Bacteroidia	Bacteroidales	Porphyromonadaceae	Barnesiella	no	no	no	no	yes	no	no	no	no	no	yes	no	no	no	no	no	negative	low
OTU167	Actinobacteria	Actinobacteria	Actinobacteria	Propionibacteriales	Nocardioidaceae	Undefined	no	no	no	no	yes	no	no	no	no	yes	no	no	no	no	no	negative	no	low
OTU172	Gammaproteobacteria	Proteobacteria	Gammaproteobacteria	Chromatiales	Chromatiaceae	Nitrosococcus	no	no	no	no	yes	no	no	no	no	no	no	no	no	no	no	no	no	low
OTU189	Deltaproteobacteria	Proteobacteria	Deltaproteobacteria	Bdellovibrionales	Bdellovibrionaceae	Vampirovibrio	yes	yes	no	no	yes	yes	no	no	yes	no	no	positive	no	no	positive	no	no	low
OTU175	Chloroflexi	Chloroflexi	Anaerolineae	Anaerolineales	Anaerolineaceae	Undefined	no	no	no	no	yes	no	no	no	yes	yes	no	no	no	no	negative	positive	no	low
OTU173	Undefined	Undefined	Undefined	Undefined	Undefined	Undefined	no	no	no	no	yes	no	no	no	no	no	no	no	no	no	no	no	no	low
OTU177	Deltaproteobacteria	Proteobacteria	Deltaproteobacteria	Myxococcales	Undefined	Undefined	no	no	no	no	yes	no	no	no	no	no	no	no	no	no	no	no	no	low
OTU179	Planctomycetes	Planctomycetes	Phycisphaerae	Phycisphaerales	Phycisphaeraceae	Phycisphaera	yes	yes	no	no	yes	no	no	no	no	no	no	no	no	no	no	no	no	low
OTU176	Gammaproteobacteria	Proteobacteria	Gammaproteobacteria	Xanthomonadales	Sinobacteraceae	Steroidobacter	no	no	no	no	yes	no	no	no	no	no	yes	no	no	no	no	no	positive	low
OTU178	Actinobacteria	Actinobacteria	Thermoleophilia	Solirubrobacterales	Undefined	Undefined	no	no	no	no	yes	no	no	no	no	yes	no	no	no	no	no	negative	no	low
OTU184	Gammaproteobacteria	Proteobacteria	Gammaproteobacteria	Chromatiales	Chromatiaceae	Nitrosococcus	no	no	no	no	yes	no	no	no	no	no	no	no	no	no	no	no	no	low
OTU181	Betaproteobacteria	Proteobacteria	Betaproteobacteria	Undefined	Undefined	Undefined	yes	no	no	no	yes	no	no	no	no	no	no	no	no	no	no	no	no	low
OTU180	Deltaproteobacteria	Proteobacteria	Deltaproteobacteria	Myxococcales	Sandaracinaceae	Sandaracinus	no	no	no	no	yes	no	no	no	no	no	no	no	no	no	no	no	no	low
OTU174	Bacteroidetes	Bacteroidetes	Sphingobacteriia	Sphingobacteriales	Chitinophagaceae	Undefined	no	no	no	no	yes	yes	no	yes	yes	yes	yes	negative	no	negative	negative	positive	negative	low
OTU182	Bacteroidetes	Bacteroidetes	Flavobacteriia	Flavobacteriales	Flavobacteriaceae	Flavobacterium	no	no	no	no	yes	no	no	no	yes	no	no	no	no	no	negative	no	no	low
OTU185	Bacteroidetes	Bacteroidetes	Sphingobacteriia	Sphingobacteriales	Chitinophagaceae	Chitinophaga	no	no	no	no	yes	yes	yes	no	yes	yes	yes	negative	positive	no	negative	positive	positive	low
OTU183	Alphaproteobacteria	Proteobacteria	Alphaproteobacteria	Rhizobiales	Rhodobiaceae	Rhodobium	yes	yes	no	no	yes	no	yes	no	no	yes	yes	no	negative	no	no	negative	negative	low
OTU186	Alphaproteobacteria	Proteobacteria	Alphaproteobacteria	Rhodospirillales	Rhodospirillaceae	Defluviicoccus	yes	yes	yes	chr3_8383741,chr3_8383773,chr3_8383889,chr3_8383895,chr7_231871,chr7_243355,chr7_263162,chr7_380538,chr7_385319,chr7_386808,chr8_8235828,chr8_8236264,chr8_8237188,chr8_8237244,chr8_19338017,chr8_19338080,chr8_19339897	yes	no	no	no	no	yes	no	no	no	no	no	negative	no	low
OTU187	Undefined	Undefined	Undefined	Undefined	Undefined	Undefined	no	no	no	no	yes	no	no	no	yes	yes	yes	no	no	no	negative	positive	positive	low
OTU188	Gammaproteobacteria	Proteobacteria	Gammaproteobacteria	Pseudomonadales	Pseudomonadaceae	Pseudomonas	no	no	no	no	yes	no	no	no	no	yes	no	no	no	no	no	negative	no	low
OTU191	Planctomycetes	Planctomycetes	Planctomycetacia	Planctomycetales	Planctomycetaceae	Pirellula	yes	no	no	no	yes	no	no	no	no	no	yes	no	no	no	no	no	positive	low
OTU192	Undefined	Undefined	Undefined	Undefined	Undefined	Undefined	no	no	no	no	yes	no	no	no	no	yes	yes	no	no	no	no	positive	positive	low
OTU190	Betaproteobacteria	Proteobacteria	Betaproteobacteria	Undefined	Undefined	Undefined	no	no	no	no	yes	no	no	no	no	no	no	no	no	no	no	no	no	low
OTU196	Gammaproteobacteria	Proteobacteria	Gammaproteobacteria	Pseudomonadales	Pseudomonadaceae	Pseudomonas	no	no	no	no	yes	no	no	no	yes	yes	no	no	no	no	positive	negative	no	low
OTU197	Gammaproteobacteria	Proteobacteria	Gammaproteobacteria	Enterobacteriales	Enterobacteriaceae	Enterobacter	yes	no	no	no	yes	no	no	no	no	yes	yes	no	no	no	no	negative	negative	low
OTU193	Chloroflexi	Chloroflexi	Chloroflexi	Chloroflexales	Chloroflexaceae	Roseiflexus	yes	no	no	no	yes	no	no	no	no	no	no	no	no	no	no	no	no	low
OTU194	Alphaproteobacteria	Proteobacteria	Alphaproteobacteria	Rhodospirillales	Rhodospirillaceae	Defluviicoccus	yes	yes	yes	chr5_10046650	yes	no	no	no	yes	yes	no	no	no	no	negative	negative	no	low
OTU199	Alphaproteobacteria	Proteobacteria	Alphaproteobacteria	Rhizobiales	Undefined	Undefined	no	no	no	no	yes	no	no	no	yes	yes	yes	no	no	no	negative	positive	positive	low
OTU198	Actinobacteria	Actinobacteria	Undefined	Undefined	Undefined	Undefined	yes	yes	no	no	yes	no	no	no	no	yes	yes	no	no	no	no	negative	negative	low
OTU195	Actinobacteria	Actinobacteria	Acidimicrobiia	Acidimicrobiales	Iamiaceae	Iamia	no	no	no	no	yes	yes	no	no	yes	no	no	positive	no	no	positive	no	no	low
OTU200	Gammaproteobacteria	Proteobacteria	Gammaproteobacteria	Pseudomonadales	Moraxellaceae	Enhydrobacter	no	no	no	no	yes	no	yes	no	no	yes	no	no	negative	no	no	negative	no	low
OTU201	Undefined	Undefined	Undefined	Undefined	Undefined	Undefined	no	no	no	no	yes	no	no	no	no	no	no	no	no	no	no	no	no	low
OTU202	Deltaproteobacteria	Proteobacteria	Deltaproteobacteria	Myxococcales	Haliangiaceae	Haliangium	no	no	no	no	yes	no	no	no	no	no	no	no	no	no	no	no	no	low
OTU203	Undefined	Undefined	Undefined	Undefined	Undefined	Undefined	no	no	no	no	yes	no	no	no	yes	yes	no	no	no	no	positive	negative	no	low
OTU204	Planctomycetes	Planctomycetes	Undefined	Undefined	Unknown	Unknown	yes	no	no	no	yes	no	no	no	no	no	yes	no	no	no	no	no	negative	low
OTU205	Planctomycetes	Planctomycetes	Undefined	Undefined	Undefined	Undefined	yes	no	no	no	yes	no	no	no	no	no	no	no	no	no	no	no	no	low
OTU206	Bacteroidetes	Bacteroidetes	Sphingobacteriia	Sphingobacteriales	Chitinophagaceae	Flavisolibacter	no	no	no	no	yes	no	no	no	no	no	no	no	no	no	no	no	no	low
OTU209	Gemmatimonadetes	Gemmatimonadetes	Gemmatimonadetes	Gemmatimonadales	Gemmatimonadaceae	Gemmatimonas	no	no	no	no	yes	no	no	no	yes	yes	yes	no	no	no	negative	positive	positive	low
OTU208	Actinobacteria	Actinobacteria	Acidimicrobiia	Acidimicrobiales	Undefined	Undefined	no	no	no	no	yes	no	no	no	no	no	no	no	no	no	no	no	no	low
OTU211	Bacteroidetes	Bacteroidetes	Cytophagia	Cytophagales	Cytophagaceae	Adhaeribacter	no	no	no	no	yes	no	no	no	no	no	no	no	no	no	no	no	no	low
OTU210	Actinobacteria	Actinobacteria	Actinobacteria	Streptomycetales	Streptomycetaceae	Streptomyces	no	no	no	no	yes	no	no	no	no	no	no	no	no	no	no	no	no	low
OTU213	Bacteroidetes	Bacteroidetes	Bacteroidia	Bacteroidales	Bacteroidaceae	Bacteroides	yes	yes	no	no	yes	no	no	no	no	yes	yes	no	no	no	no	negative	negative	low
OTU212	Deltaproteobacteria	Proteobacteria	Deltaproteobacteria	Myxococcales	Sandaracinaceae	Undefined	no	no	no	no	yes	no	no	no	no	no	no	no	no	no	no	no	no	low
OTU207	Betaproteobacteria	Proteobacteria	Betaproteobacteria	Burkholderiales	Undefined	Undefined	no	no	no	no	yes	no	no	no	no	no	no	no	no	no	no	no	no	low
OTU214	Actinobacteria	Actinobacteria	Undefined	Undefined	Undefined	Undefined	yes	yes	yes	chr2_31989397,chr2_31989710,chr4_22250693,chr4_22255682,chr7_33171172,chr7_33192643	yes	no	no	no	yes	yes	yes	no	no	no	negative	negative	negative	low
OTU217	Planctomycetes	Planctomycetes	Phycisphaerae	Phycisphaerales	Phycisphaeraceae	Phycisphaera	no	no	no	no	yes	no	no	no	no	no	yes	no	no	no	no	no	negative	low
OTU215	Actinobacteria	Actinobacteria	Actinobacteria	Pseudonocardiales	Pseudonocardiaceae	Undefined	no	no	no	no	yes	no	no	no	no	no	no	no	no	no	no	no	no	low
OTU216	Deltaproteobacteria	Proteobacteria	Deltaproteobacteria	Myxococcales	Sandaracinaceae	Undefined	no	no	no	no	yes	no	no	yes	no	no	yes	no	no	negative	no	no	negative	low
OTU218	Undefined	Undefined	Undefined	Undefined	Undefined	Undefined	yes	yes	yes	chr8_3658111,chr8_3670149,chr8_3687923	yes	yes	no	no	yes	no	no	positive	no	no	positive	no	no	low
OTU219	Actinobacteria	Actinobacteria	Thermoleophilia	Solirubrobacterales	Undefined	Undefined	no	no	no	no	yes	no	no	no	no	no	no	no	no	no	no	no	no	low
OTU223	Gammaproteobacteria	Proteobacteria	Gammaproteobacteria	Thiotrichales	Piscirickettsiaceae	Thiomicrospira	no	no	no	no	yes	no	no	no	no	no	no	no	no	no	no	no	no	low
OTU220	Deltaproteobacteria	Proteobacteria	Deltaproteobacteria	Myxococcales	Nannocystaceae	Enhygromyxa	no	no	no	no	yes	no	no	no	no	no	no	no	no	no	no	no	no	low
OTU224	Planctomycetes	Planctomycetes	Phycisphaerae	Phycisphaerales	Phycisphaeraceae	Phycisphaera	no	no	no	no	yes	no	no	no	no	yes	yes	no	no	no	no	positive	negative	low
OTU226	Undefined	Undefined	Undefined	Undefined	Undefined	Undefined	no	no	no	no	yes	no	no	no	yes	no	no	no	no	no	positive	no	no	low
OTU221	Undefined	Undefined	Undefined	Undefined	Undefined	Undefined	no	no	no	no	yes	no	no	no	no	no	no	no	no	no	no	no	no	low
OTU228	Deltaproteobacteria	Proteobacteria	Deltaproteobacteria	Undefined	Undefined	Undefined	no	no	no	no	yes	no	no	no	no	no	no	no	no	no	no	no	no	low
OTU222	Gammaproteobacteria	Proteobacteria	Gammaproteobacteria	Xanthomonadales	Xanthomonadaceae	Undefined	no	no	no	no	yes	no	no	no	no	yes	no	no	no	no	no	positive	no	low
OTU225	Bacteroidetes	Bacteroidetes	Cytophagia	Cytophagales	Cytophagaceae	Flexibacter	no	no	no	no	yes	no	no	no	yes	yes	yes	no	no	no	negative	positive	negative	low
OTU230	Undefined	Undefined	Undefined	Undefined	Undefined	Undefined	no	no	no	no	yes	no	no	no	no	no	no	no	no	no	no	no	no	low
OTU229	Planctomycetes	Planctomycetes	Phycisphaerae	Phycisphaerales	Phycisphaeraceae	Phycisphaera	yes	no	no	no	yes	no	no	no	no	no	yes	no	no	no	no	no	negative	low
OTU227	Proteobacteria_Undefined	Proteobacteria	Undefined	Undefined	Undefined	Undefined	no	no	no	no	yes	no	no	no	no	no	no	no	no	no	no	no	no	low
OTU234	Undefined	Undefined	Undefined	Undefined	Undefined	Undefined	no	no	no	no	yes	no	no	no	no	no	no	no	no	no	no	no	no	low
OTU231	Proteobacteria_Undefined	Proteobacteria	Undefined	Undefined	Undefined	Undefined	no	no	no	no	yes	no	no	no	no	no	no	no	no	no	no	no	no	low
OTU233	Acidobacteria	Acidobacteria	Holophagae	Holophagales	Holophagaceae	Holophaga	no	no	no	no	yes	no	no	no	yes	yes	yes	no	no	no	positive	positive	positive	low
OTU241	Betaproteobacteria	Proteobacteria	Betaproteobacteria	Burkholderiales	Alcaligenaceae	Achromobacter	no	no	no	no	yes	no	yes	no	yes	yes	yes	no	negative	no	negative	negative	negative	low
OTU239	Bacteroidetes	Bacteroidetes	Sphingobacteriia	Sphingobacteriales	Saprospiraceae	Undefined	no	no	no	no	yes	no	no	no	yes	yes	yes	no	no	no	negative	positive	positive	low
OTU236	Alphaproteobacteria	Proteobacteria	Alphaproteobacteria	Rhodospirillales	Undefined	Undefined	no	no	no	no	yes	no	no	no	no	no	no	no	no	no	no	no	no	low
OTU232	Actinobacteria	Actinobacteria	Acidimicrobiia	Acidimicrobiales	Iamiaceae	Iamia	no	no	no	no	yes	no	yes	no	no	yes	no	no	positive	no	no	positive	no	low
OTU238	Deltaproteobacteria	Proteobacteria	Deltaproteobacteria	Myxococcales	Undefined	Undefined	no	no	no	no	yes	no	no	no	no	no	no	no	no	no	no	no	no	low
OTU240	Actinobacteria	Actinobacteria	Undefined	Undefined	Micromonosporaceae	Undefined	no	no	no	no	yes	no	no	no	no	no	no	no	no	no	no	no	no	low
OTU242	Alphaproteobacteria	Proteobacteria	Alphaproteobacteria	Rickettsiales	Holosporaceae	Holospora	no	no	no	no	yes	no	yes	no	no	yes	no	no	negative	no	no	negative	no	low
OTU235	Bacteroidetes	Bacteroidetes	Cytophagia	Cytophagales	Cytophagaceae	Flexibacter	no	no	no	no	yes	yes	no	no	yes	yes	no	negative	no	no	negative	positive	no	low
OTU243	Undefined	Undefined	Undefined	Undefined	Undefined	Undefined	no	no	no	no	yes	no	no	no	yes	yes	no	no	no	no	positive	negative	no	low
OTU247	Gemmatimonadetes	Gemmatimonadetes	Gemmatimonadetes	Gemmatimonadales	Gemmatimonadaceae	Gemmatimonas	yes	no	no	no	yes	no	no	no	no	no	no	no	no	no	no	no	no	low
OTU244	Gammaproteobacteria	Proteobacteria	Gammaproteobacteria	Chromatiales	Ectothiorhodospiraceae	Acidiferrobacter	no	no	no	no	yes	no	no	no	no	no	no	no	no	no	no	no	no	low
OTU245	Alphaproteobacteria	Proteobacteria	Alphaproteobacteria	Sphingomonadales	Sphingomonadaceae	Undefined	no	no	no	no	yes	no	no	no	no	yes	yes	no	no	no	no	positive	positive	low
OTU237	Actinobacteria	Actinobacteria	Thermoleophilia	Solirubrobacterales	Undefined	Undefined	no	no	no	no	yes	no	no	no	no	no	no	no	no	no	no	no	no	low
OTU248	Chloroflexi	Chloroflexi	Caldilineae	Caldilineales	Caldilineaceae	Caldilinea	yes	no	no	no	yes	no	no	no	no	yes	yes	no	no	no	no	negative	positive	low
OTU246	Chloroflexi	Chloroflexi	Chloroflexi	Chloroflexales	Chloroflexaceae	Roseiflexus	no	no	no	no	yes	no	no	no	no	no	yes	no	no	no	no	no	negative	low
OTU250	Undefined	Undefined	Undefined	Undefined	Undefined	Undefined	no	no	no	no	yes	no	no	no	no	no	no	no	no	no	no	no	no	low
OTU249	Actinobacteria	Actinobacteria	Undefined	Undefined	Undefined	Undefined	yes	yes	yes	chr2_34212444,chr2_34213697,chr2_34215137	yes	no	no	yes	no	no	yes	no	no	positive	no	no	positive	low
OTU251	Alphaproteobacteria	Proteobacteria	Alphaproteobacteria	Rhodospirillales	Undefined	Undefined	no	no	no	no	yes	no	no	no	no	no	yes	no	no	no	no	no	negative	low
OTU254	Planctomycetes	Planctomycetes	Phycisphaerae	Undefined	Undefined	Undefined	yes	no	no	no	yes	no	no	no	no	no	no	no	no	no	no	no	no	low
OTU255	Alphaproteobacteria	Proteobacteria	Alphaproteobacteria	Undefined	Undefined	Undefined	no	no	no	no	yes	no	no	no	no	no	no	no	no	no	no	no	no	low
OTU252	Actinobacteria	Actinobacteria	Undefined	Undefined	Undefined	Undefined	yes	no	no	no	yes	no	no	no	no	yes	yes	no	no	no	no	negative	negative	low
OTU256	Deltaproteobacteria	Proteobacteria	Deltaproteobacteria	Myxococcales	Sandaracinaceae	Sandaracinus	no	no	no	no	yes	yes	no	no	yes	no	no	negative	no	no	negative	no	no	low
OTU258	Acidobacteria	Acidobacteria	Holophagae	Holophagales	Holophagaceae	Holophaga	yes	no	no	no	yes	no	no	no	no	no	yes	no	no	no	no	no	positive	low
OTU253	Actinobacteria	Actinobacteria	Acidimicrobiia	Acidimicrobiales	Iamiaceae	Iamia	no	no	no	no	yes	no	no	no	no	no	no	no	no	no	no	no	no	low
OTU257	Planctomycetes	Planctomycetes	Planctomycetacia	Planctomycetales	Planctomycetaceae	Gemmata	yes	no	no	no	yes	no	no	no	no	no	no	no	no	no	no	no	no	low
OTU268	Gammaproteobacteria	Proteobacteria	Gammaproteobacteria	Enterobacteriales	Enterobacteriaceae	Undefined	no	no	no	no	yes	no	no	no	yes	yes	yes	no	no	no	positive	positive	positive	low
OTU263	Gammaproteobacteria	Proteobacteria	Gammaproteobacteria	Xanthomonadales	Xanthomonadaceae	Thermomonas	no	no	no	no	yes	no	no	no	no	yes	no	no	no	no	no	negative	no	low
OTU260	Actinobacteria	Actinobacteria	Undefined	Undefined	Undefined	Undefined	yes	yes	yes	chr6_11635109,chr6_11637790,chr6_11637932	yes	no	no	no	no	yes	yes	no	no	no	no	negative	negative	low
OTU261	Verrucomicrobia	Verrucomicrobia	Verrucomicrobiae	Verrucomicrobiales	Verrucomicrobia_subdivision_3	Pedosphaera	no	no	no	no	yes	no	no	no	no	no	yes	no	no	no	no	no	positive	low
OTU267	Actinobacteria	Actinobacteria	Acidimicrobiia	Acidimicrobiales	Undefined	Undefined	no	no	no	no	yes	no	yes	no	no	yes	no	no	positive	no	no	positive	no	low
OTU264	Chloroflexi	Chloroflexi	Thermomicrobia	Sphaerobacterales	Sphaerobacteraceae	Sphaerobacter	yes	no	no	no	yes	no	no	no	no	no	yes	no	no	no	no	no	negative	low
OTU266	Actinobacteria	Actinobacteria	Thermoleophilia	Gaiellales	Gaiellaceae	Gaiella	yes	no	no	no	yes	no	no	no	no	yes	no	no	no	no	no	negative	no	low
OTU271	Alphaproteobacteria	Proteobacteria	Alphaproteobacteria	Rhodospirillales	Rhodospirillaceae	Inquilinus	no	no	no	no	yes	no	yes	no	yes	yes	yes	no	positive	no	negative	positive	positive	low
OTU262	Undefined	Undefined	Undefined	Undefined	Undefined	Undefined	yes	no	no	no	yes	no	no	no	no	no	yes	no	no	no	no	no	positive	low
OTU259	Bacteroidetes	Bacteroidetes	Sphingobacteriia	Sphingobacteriales	Chitinophagaceae	Undefined	no	no	no	no	yes	no	no	no	yes	no	no	no	no	no	positive	no	no	low
OTU270	Bacteroidetes	Bacteroidetes	Sphingobacteriia	Sphingobacteriales	Chitinophagaceae	Undefined	no	no	no	no	yes	yes	no	no	yes	no	no	negative	no	no	negative	no	no	low
OTU269	Undefined	Undefined	Undefined	Undefined	Undefined	Undefined	no	no	no	no	yes	no	no	no	no	yes	no	no	no	no	no	negative	no	low
OTU278	Chloroflexi	Chloroflexi	Caldilineae	Caldilineales	Caldilineaceae	Caldilinea	no	no	no	no	yes	no	yes	no	no	yes	yes	no	negative	no	no	negative	negative	low
OTU272	Chloroflexi	Chloroflexi	Chloroflexi	Chloroflexales	Chloroflexaceae	Roseiflexus	no	no	no	no	yes	no	no	no	no	no	yes	no	no	no	no	no	positive	low
OTU265	Bacteroidetes	Bacteroidetes	Cytophagia	Cytophagales	Cytophagaceae	Sporocytophaga	yes	yes	no	no	yes	no	no	no	yes	no	no	no	no	no	positive	no	no	low
OTU275	Gammaproteobacteria	Proteobacteria	Gammaproteobacteria	Xanthomonadales	Sinobacteraceae	Steroidobacter	no	no	no	no	yes	no	no	no	no	no	no	no	no	no	no	no	no	low
OTU276	Actinobacteria	Actinobacteria	Acidimicrobiia	Acidimicrobiales	Iamiaceae	Iamia	yes	no	no	no	yes	no	no	no	no	no	no	no	no	no	no	no	no	low
OTU279	Undefined	Undefined	Undefined	Undefined	Undefined	Undefined	yes	no	no	no	yes	no	no	no	yes	no	yes	no	no	no	negative	no	negative	low
OTU282	Gemmatimonadetes	Gemmatimonadetes	Gemmatimonadetes	Gemmatimonadales	Gemmatimonadaceae	Gemmatimonas	no	no	no	no	yes	no	no	no	no	no	no	no	no	no	no	no	no	low
OTU274	Alphaproteobacteria	Proteobacteria	Alphaproteobacteria	Rhodospirillales	Rhodospirillaceae	Undefined	yes	no	no	no	yes	no	no	no	no	no	no	no	no	no	no	no	no	low
OTU273	Alphaproteobacteria	Proteobacteria	Alphaproteobacteria	Rhizobiales	Undefined	Undefined	no	no	no	no	yes	no	no	no	no	no	no	no	no	no	no	no	no	low
OTU277	Chloroflexi	Chloroflexi	Undefined	Undefined	Undefined	Undefined	no	no	no	no	yes	no	no	no	no	yes	yes	no	no	no	no	negative	negative	low
OTU280	Planctomycetes	Planctomycetes	Phycisphaerae	Unknown	Unknown	Unknown	no	no	no	no	yes	no	no	no	yes	no	no	no	no	no	positive	no	no	low
OTU286	Undefined	Undefined	Undefined	Undefined	Undefined	Undefined	no	no	no	no	yes	no	no	no	no	no	no	no	no	no	no	no	no	low
OTU288	Planctomycetes	Planctomycetes	Planctomycetacia	Planctomycetales	Planctomycetaceae	Planctomyces	no	no	no	no	yes	no	no	no	no	no	yes	no	no	no	no	no	positive	low
OTU281	Undefined	Undefined	Undefined	Undefined	Undefined	Undefined	no	no	no	no	yes	no	no	no	no	yes	yes	no	no	no	no	negative	positive	low
OTU289	Deltaproteobacteria	Proteobacteria	Deltaproteobacteria	Myxococcales	Haliangiaceae	Haliangium	no	no	no	no	yes	no	no	no	no	no	no	no	no	no	no	no	no	low
OTU290	Firmicutes	Firmicutes	Clostridia	Clostridiales	Gracilibacteraceae	Lutispora	no	no	no	no	yes	no	no	no	no	no	yes	no	no	no	no	no	positive	low
OTU285	Chloroflexi	Chloroflexi	Chloroflexi	Chloroflexales	Chloroflexaceae	Roseiflexus	no	no	no	no	yes	no	yes	no	no	yes	no	no	positive	no	no	positive	no	low
OTU292	Planctomycetes	Planctomycetes	Phycisphaerae	Undefined	Undefined	Undefined	yes	yes	no	no	yes	no	no	no	no	no	no	no	no	no	no	no	no	low
OTU287	Actinobacteria	Actinobacteria	Thermoleophilia	Solirubrobacterales	Undefined	Undefined	no	no	no	no	yes	no	no	no	no	no	yes	no	no	no	no	no	positive	low
OTU295	Gemmatimonadetes	Gemmatimonadetes	Gemmatimonadetes	Undefined	Undefined	Undefined	no	no	no	no	yes	no	no	no	no	no	no	no	no	no	no	no	no	low
OTU291	Actinobacteria	Actinobacteria	Undefined	Undefined	Undefined	Undefined	yes	yes	yes	chr4_19658359,chr4_19658453,chr4_19658708,chr7_12504804,chr7_12509490,chr7_12509535,chr7_12509544,chr7_12509546	yes	no	no	no	yes	yes	yes	no	no	no	positive	negative	negative	low
OTU298	Deltaproteobacteria	Proteobacteria	Deltaproteobacteria	Myxococcales	Nannocystaceae	Nannocystis	no	no	no	no	yes	no	no	no	no	no	no	no	no	no	no	no	no	low
OTU293	Undefined	Undefined	Undefined	Undefined	Undefined	Undefined	no	no	no	no	yes	no	no	no	no	no	no	no	no	no	no	no	no	low
OTU300	Undefined	Undefined	Undefined	Undefined	Undefined	Undefined	no	no	no	no	yes	no	no	no	no	no	no	no	no	no	no	no	no	low
OTU284	Bacteroidetes	Bacteroidetes	Flavobacteria	Flavobacteriales	Flavobacteriaceae	Flavobacterium	no	no	no	no	yes	no	no	no	yes	no	no	no	no	no	positive	no	no	low
OTU297	Undefined	Undefined	Undefined	Undefined	Undefined	Undefined	no	no	no	no	yes	no	no	no	no	no	no	no	no	no	no	no	no	low
OTU296	Betaproteobacteria	Proteobacteria	Betaproteobacteria	Rhodocyclales	Rhodocyclaceae	Azospira	no	no	no	no	yes	no	no	no	no	no	no	no	no	no	no	no	no	low
OTU294	Actinobacteria	Actinobacteria	Thermoleophilia	Solirubrobacterales	Undefined	Undefined	no	no	no	no	yes	no	no	no	no	no	no	no	no	no	no	no	no	low
OTU303	Planctomycetes	Planctomycetes	Phycisphaerae	Phycisphaerales	Phycisphaeraceae	Phycisphaera	no	no	no	no	yes	no	no	no	no	no	no	no	no	no	no	no	no	low
OTU299	Planctomycetes	Planctomycetes	Undefined	Undefined	Undefined	Undefined	yes	no	no	no	yes	no	no	no	no	no	no	no	no	no	no	no	no	low
OTU283	Deltaproteobacteria	Proteobacteria	Deltaproteobacteria	Desulfuromonadales	Geobacteraceae	Geobacter	no	no	no	no	yes	no	no	yes	no	no	yes	no	no	negative	no	no	negative	low
OTU305	Undefined	Undefined	Undefined	Undefined	Undefined	Undefined	no	no	no	no	yes	no	no	no	no	no	yes	no	no	no	no	no	positive	low
OTU311	Gemmatimonadetes	Gemmatimonadetes	Gemmatimonadetes	Undefined	Undefined	Undefined	no	no	no	no	yes	no	no	no	no	no	no	no	no	no	no	no	no	low
OTU306	Bacteroidetes	Bacteroidetes	Bacteroidia	Bacteroidales	Bacteroidaceae	Bacteroides	yes	yes	yes	chr3_26845690,chr3_26846010,chr3_26846011,chr3_26846012,chr6_14941906,chr6_14942048,chr6_14942788	yes	no	no	yes	no	no	yes	no	no	negative	no	no	negative	low
OTU302	Alphaproteobacteria	Proteobacteria	Alphaproteobacteria	Rhodospirillales	Acetobacteraceae	Stella	no	no	no	no	yes	no	no	no	no	no	no	no	no	no	no	no	no	low
OTU308	Deltaproteobacteria	Proteobacteria	Deltaproteobacteria	Myxococcales	Undefined	Undefined	no	no	no	no	yes	no	no	no	no	no	no	no	no	no	no	no	no	low
OTU312	Deltaproteobacteria	Proteobacteria	Deltaproteobacteria	Desulfobacterales	Nitrospinaceae	Candidatus_Entotheonella	yes	no	no	no	yes	no	no	no	no	no	no	no	no	no	no	no	no	low
OTU304	Deltaproteobacteria	Proteobacteria	Deltaproteobacteria	Undefined	Undefined	Undefined	no	no	no	no	yes	no	no	no	no	no	no	no	no	no	no	no	no	low
OTU307	Chloroflexi	Chloroflexi	Chloroflexi	Chloroflexales	Chloroflexaceae	Roseiflexus	no	no	no	no	yes	no	no	no	no	yes	no	no	no	no	no	negative	no	low
OTU309	Undefined	Undefined	Undefined	Undefined	Undefined	Unknown	no	no	no	no	yes	no	no	no	no	no	no	no	no	no	no	no	no	low
OTU313	Gammaproteobacteria	Proteobacteria	Gammaproteobacteria	Pseudomonadales	Pseudomonadaceae	Pseudomonas	no	no	no	no	yes	no	no	no	no	no	no	no	no	no	no	no	no	low
OTU314	Deltaproteobacteria	Proteobacteria	Deltaproteobacteria	Undefined	Undefined	Undefined	no	no	no	no	yes	no	no	no	no	no	yes	no	no	no	no	no	positive	low
OTU315	Bacteroidetes	Bacteroidetes	Cytophagia	Cytophagales	Cytophagaceae	Flexibacter	yes	no	no	no	yes	no	no	no	no	no	no	no	no	no	no	no	no	low
OTU317	Deltaproteobacteria	Proteobacteria	Deltaproteobacteria	Myxococcales	Undefined	Undefined	no	no	no	no	yes	no	no	no	no	no	no	no	no	no	no	no	no	low
OTU310	Bacteroidetes	Bacteroidetes	Undefined	Undefined	Undefined	Undefined	no	no	no	no	yes	no	no	no	no	no	yes	no	no	no	no	no	positive	low
OTU301	Proteobacteria_Undefined	Proteobacteria	Undefined	Undefined	Undefined	Undefined	no	no	no	no	yes	no	no	no	no	yes	yes	no	no	no	no	negative	negative	low
OTU319	Acidobacteria	Acidobacteria	Holophagae	Holophagales	Holophagaceae	Holophaga	yes	no	no	no	yes	no	no	no	no	yes	yes	no	no	no	no	negative	positive	low
OTU324	Gammaproteobacteria	Proteobacteria	Gammaproteobacteria	Legionellales	Coxiellaceae	Aquicella	no	no	no	no	yes	no	no	yes	no	yes	yes	no	no	positive	no	negative	positive	low
OTU327	Chloroflexi	Chloroflexi	Anaerolineae	Anaerolineales	Anaerolineaceae	Undefined	no	no	no	no	yes	no	no	no	no	no	no	no	no	no	no	no	no	low
OTU322	Betaproteobacteria	Proteobacteria	Betaproteobacteria	Undefined	Undefined	Undefined	yes	no	no	no	yes	no	no	no	no	no	no	no	no	no	no	no	no	low
OTU318	Chloroflexi	Chloroflexi	Chloroflexi	Chloroflexales	Chloroflexaceae	Roseiflexus	no	no	no	no	yes	no	no	no	no	no	no	no	no	no	no	no	no	low
OTU316	Chloroflexi	Chloroflexi	Anaerolineae	Anaerolineales	Anaerolineaceae	Undefined	no	no	no	no	yes	no	no	no	no	no	no	no	no	no	no	no	no	low
OTU325	Undefined	Undefined	Undefined	Undefined	Undefined	Undefined	no	no	no	no	yes	no	no	no	no	no	no	no	no	no	no	no	no	low
OTU326	Actinobacteria	Actinobacteria	Acidimicrobiia	Acidimicrobiales	Iamiaceae	Iamia	no	no	no	no	yes	no	no	no	no	no	yes	no	no	no	no	no	negative	low
OTU321	Actinobacteria	Actinobacteria	Acidimicrobiia	Acidimicrobiales	Undefined	Undefined	yes	no	no	no	yes	no	no	no	no	no	no	no	no	no	no	no	no	low
OTU334	Bacteroidetes	Bacteroidetes	Sphingobacteriia	Sphingobacteriales	Chitinophagaceae	Lacibacter	no	no	no	no	yes	no	no	no	yes	yes	yes	no	no	no	positive	negative	positive	low
OTU332	Betaproteobacteria	Proteobacteria	Betaproteobacteria	Burkholderiales	Comamonadaceae	Undefined	no	no	no	no	yes	no	no	no	yes	yes	no	no	no	no	negative	negative	no	low
OTU328	Deltaproteobacteria	Proteobacteria	Deltaproteobacteria	Desulfobacterales	Nitrospinaceae	Candidatus_Entotheonella	yes	yes	no	no	yes	no	yes	no	no	yes	no	no	negative	no	no	negative	no	low
OTU333	Undefined	Undefined	Undefined	Undefined	Undefined	Undefined	yes	no	no	no	yes	no	no	no	no	no	yes	no	no	no	no	no	negative	low
OTU342	Deltaproteobacteria	Proteobacteria	Deltaproteobacteria	Myxococcales	Cystobacteraceae	Anaeromyxobacter	no	no	no	no	yes	no	no	no	no	no	no	no	no	no	no	no	no	low
OTU320	Alphaproteobacteria	Proteobacteria	Alphaproteobacteria	Rhizobiales	Xanthobacteraceae	Labrys	no	no	no	no	yes	no	no	no	no	no	no	no	no	no	no	no	no	low
OTU335	Firmicutes	Firmicutes	Clostridia	Clostridiales	Peptococcaceae	Desulfosporosinus	no	no	no	no	yes	no	no	no	no	no	no	no	no	no	no	no	no	low
OTU341	Deltaproteobacteria	Proteobacteria	Deltaproteobacteria	Myxococcales	Sandaracinaceae	Sandaracinus	no	no	no	no	yes	no	yes	no	no	yes	no	no	positive	no	no	positive	no	low
OTU336	Undefined	Undefined	Undefined	Undefined	Undefined	Undefined	no	no	no	no	yes	no	no	no	no	no	no	no	no	no	no	no	no	low
OTU331	Bacteroidetes	Bacteroidetes	Sphingobacteriia	Sphingobacteriales	Sphingobacteriaceae	Sphingobacterium	yes	no	no	no	yes	no	no	no	yes	no	no	no	no	no	negative	no	no	low
OTU338	Chloroflexi	Chloroflexi	Undefined	Undefined	Undefined	Undefined	no	no	no	no	yes	no	no	no	no	no	no	no	no	no	no	no	no	low
OTU337	Gammaproteobacteria	Proteobacteria	Gammaproteobacteria	Pseudomonadales	Moraxellaceae	Enhydrobacter	no	no	no	no	yes	no	no	no	no	yes	no	no	no	no	no	negative	no	low
OTU340	Alphaproteobacteria	Proteobacteria	Alphaproteobacteria	Rhizobiales	Undefined	Undefined	no	no	no	no	yes	no	no	no	no	no	no	no	no	no	no	no	no	low
OTU329	Gammaproteobacteria	Proteobacteria	Gammaproteobacteria	Pseudomonadales	Pseudomonadaceae	Pseudomonas	no	no	no	no	yes	no	no	no	no	no	no	no	no	no	no	no	no	low
OTU343	Alphaproteobacteria	Proteobacteria	Alphaproteobacteria	Rhizobiales	Hyphomicrobiaceae	Devosia	no	no	no	no	yes	no	no	no	yes	yes	yes	no	no	no	negative	positive	positive	low
OTU339	Planctomycetes	Planctomycetes	Planctomycetacia	Planctomycetales	Planctomycetaceae	Gemmata	yes	no	no	no	yes	no	no	no	no	no	no	no	no	no	no	no	no	low
OTU330	Planctomycetes	Planctomycetes	Planctomycetia	Candidatus_Brocadiales	Candidatus_Brocadiaceae	Candidatus_Scalindua	yes	no	no	no	yes	no	no	no	yes	yes	no	no	no	no	positive	positive	no	low
OTU347	Undefined	Undefined	Undefined	Undefined	Undefined	Undefined	no	no	no	no	yes	yes	no	no	yes	no	no	positive	no	no	positive	no	no	low
OTU348	Actinobacteria	Actinobacteria	Actinobacteria	Undefined	Pseudonocardiaceae	Undefined	no	no	no	no	yes	yes	no	no	yes	no	no	negative	no	no	negative	no	no	low
OTU349	Gemmatimonadetes	Gemmatimonadetes	Gemmatimonadetes	Gemmatimonadales	Gemmatimonadaceae	Gemmatimonas	no	no	no	no	yes	no	no	no	no	no	yes	no	no	no	no	no	positive	low
OTU345	Chloroflexi	Chloroflexi	Thermomicrobia	Sphaerobacterales	Sphaerobacteraceae	Sphaerobacter	no	no	no	no	yes	no	no	no	no	no	yes	no	no	no	no	no	positive	low
OTU323	Deltaproteobacteria	Proteobacteria	Deltaproteobacteria	Desulfuromonadales	Geobacteraceae	Geobacter	no	no	no	no	yes	no	no	no	no	no	no	no	no	no	no	no	no	low
OTU346	Deltaproteobacteria	Proteobacteria	Deltaproteobacteria	Myxococcales	Sandaracinaceae	Sandaracinus	no	no	no	no	yes	no	no	yes	yes	no	yes	no	no	negative	negative	no	negative	low
OTU352	Planctomycetes	Planctomycetes	Planctomycetacia	Planctomycetales	Planctomycetaceae	Gemmata	yes	no	no	no	yes	no	no	no	no	no	no	no	no	no	no	no	no	low
OTU344	Proteobacteria_Undefined	Proteobacteria	Undefined	Undefined	Undefined	Undefined	no	no	no	no	yes	no	no	no	no	no	yes	no	no	no	no	no	negative	low
OTU355	Chloroflexi	Chloroflexi	Anaerolineae	Anaerolineales	Anaerolineaceae	Bellilinea	no	no	no	no	yes	no	no	no	no	yes	no	no	no	no	no	negative	no	low
OTU351	Deltaproteobacteria	Proteobacteria	Deltaproteobacteria	Myxococcales	Haliangiaceae	Haliangium	no	no	no	no	yes	no	no	no	no	no	no	no	no	no	no	no	no	low
OTU353	Bacteroidetes	Bacteroidetes	Flavobacteriia	Flavobacteriales	Flavobacteriaceae	Flavobacterium	no	no	no	no	yes	no	no	no	no	no	yes	no	no	no	no	no	positive	low
OTU356	Actinobacteria	Actinobacteria	Undefined	Undefined	Undefined	Undefined	no	no	no	no	yes	no	no	no	yes	yes	no	no	no	no	positive	negative	no	low
OTU357	Gemmatimonadetes	Gemmatimonadetes	Gemmatimonadetes	Gemmatimonadales	Gemmatimonadaceae	Gemmatimonas	no	no	no	no	yes	no	no	no	no	no	no	no	no	no	no	no	no	low
OTU350	Chloroflexi	Chloroflexi	Caldilineae	Caldilineales	Caldilineaceae	Caldilinea	no	no	no	no	yes	no	no	no	no	yes	yes	no	no	no	no	negative	negative	low
OTU360	Deltaproteobacteria	Proteobacteria	Deltaproteobacteria	Undefined	Undefined	Undefined	yes	no	no	no	yes	no	no	no	no	no	no	no	no	no	no	no	no	low
OTU359	Chloroflexi	Chloroflexi	Anaerolineae	Anaerolineales	Anaerolineaceae	Undefined	no	no	no	no	yes	no	no	no	no	no	no	no	no	no	no	no	no	low
OTU361	Alphaproteobacteria	Proteobacteria	Alphaproteobacteria	Rhodospirillales	Acetobacteraceae	Stella	no	no	no	no	yes	no	no	no	yes	yes	yes	no	no	no	negative	negative	positive	low
OTU354	Alphaproteobacteria	Proteobacteria	Alphaproteobacteria	Caulobacterales	Caulobacteraceae	Undefined	no	no	no	no	yes	no	no	no	no	no	no	no	no	no	no	no	no	low
OTU368	Betaproteobacteria	Proteobacteria	Betaproteobacteria	Burkholderiales	Comamonadaceae	Polaromonas	yes	no	no	no	yes	no	no	no	no	yes	yes	no	no	no	no	positive	negative	low
OTU364	Betaproteobacteria	Proteobacteria	Betaproteobacteria	Burkholderiales	Comamonadaceae	Undefined	yes	no	no	no	yes	no	no	no	no	no	yes	no	no	no	no	no	negative	low
OTU366	Undefined	Undefined	Undefined	Undefined	Undefined	Undefined	yes	no	no	no	yes	no	no	no	no	yes	yes	no	no	no	no	positive	negative	low
OTU363	Verrucomicrobia	Verrucomicrobia	Verrucomicrobiae	Verrucomicrobiales	Verrucomicrobia_subdivision_3	Pedosphaera	no	no	no	no	yes	no	no	no	no	no	yes	no	no	no	no	no	positive	low
OTU362	Proteobacteria_Undefined	Proteobacteria	Undefined	Undefined	Undefined	Undefined	no	no	no	no	yes	no	no	no	no	no	no	no	no	no	no	no	no	low
OTU365	Planctomycetes	Planctomycetes	Undefined	Planctomycetales	Planctomycetaceae	Undefined	yes	no	no	no	yes	no	no	no	yes	no	no	no	no	no	positive	no	no	low
OTU367	Planctomycetes	Planctomycetes	Planctomycetacia	Planctomycetales	Planctomycetaceae	Gemmata	no	no	no	no	yes	no	no	no	no	no	no	no	no	no	no	no	no	low
OTU370	Firmicutes	Firmicutes	Clostridia	Thermoanaerobacterales	Thermodesulfobiaceae	Coprothermobacter	yes	no	no	no	yes	no	no	no	no	no	yes	no	no	no	no	no	negative	low
OTU369	Planctomycetes	Planctomycetes	Planctomycetacia	Planctomycetales	Planctomycetaceae	Gemmata	no	no	no	no	yes	no	no	no	no	no	no	no	no	no	no	no	no	low
OTU358	Alphaproteobacteria	Proteobacteria	Alphaproteobacteria	Rhizobiales	Hyphomicrobiaceae	Rhodomicrobium	no	no	no	no	yes	no	no	no	no	no	no	no	no	no	no	no	no	low
OTU371	Undefined	Undefined	Undefined	Undefined	Undefined	Undefined	no	no	no	no	yes	no	no	no	no	no	no	no	no	no	no	no	no	low
OTU377	Deltaproteobacteria	Proteobacteria	Deltaproteobacteria	Desulfuromonadales	Geobacteraceae	Geothermobacter	yes	no	no	no	yes	no	no	no	no	no	yes	no	no	no	no	no	negative	low
OTU376	Acidobacteria	Acidobacteria	Holophagae	Holophagales	Holophagaceae	Holophaga	yes	no	no	no	yes	no	no	no	no	no	no	no	no	no	no	no	no	low
OTU374	Undefined	Undefined	Undefined	Undefined	Undefined	Undefined	no	no	no	no	yes	no	no	no	no	no	no	no	no	no	no	no	no	low
OTU375	Actinobacteria	Actinobacteria	Actinobacteria	Corynebacteriales	Nocardiaceae	Rhodococcus	yes	no	no	no	yes	no	no	no	no	no	yes	no	no	no	no	no	negative	low
OTU412	Undefined	Undefined	Undefined	Undefined	Undefined	Undefined	no	no	no	no	yes	yes	no	yes	yes	no	yes	positive	no	positive	positive	no	positive	low
OTU379	Deltaproteobacteria	Proteobacteria	Deltaproteobacteria	Undefined	Undefined	Undefined	no	no	no	no	yes	no	no	no	no	no	no	no	no	no	no	no	no	low
OTU385	Verrucomicrobia	Verrucomicrobia	Opitutae	Opitutales	Opitutaceae	Opitutus	no	no	no	no	yes	no	no	no	yes	yes	no	no	no	no	negative	positive	no	low
OTU381	Proteobacteria_Undefined	Proteobacteria	Undefined	Undefined	Undefined	Undefined	no	no	no	no	yes	no	no	no	no	no	no	no	no	no	no	no	no	low
OTU372	Undefined	Undefined	Undefined	Undefined	Undefined	Undefined	no	no	no	no	yes	no	no	no	no	no	no	no	no	no	no	no	no	low
OTU386	Bacteroidetes	Bacteroidetes	Sphingobacteriia	Sphingobacteriales	Undefined	Undefined	no	no	no	no	yes	no	no	no	yes	yes	yes	no	no	no	negative	positive	positive	low
OTU383	Chloroflexi	Chloroflexi	Chloroflexi	Chloroflexales	Chloroflexaceae	Roseiflexus	no	no	no	no	yes	no	no	no	no	yes	yes	no	no	no	no	negative	positive	low
OTU391	Acidobacteria	Acidobacteria	Holophagae	Holophagales	Holophagaceae	Holophaga	yes	no	no	no	yes	no	no	no	no	yes	yes	no	no	no	no	negative	positive	low
OTU388	Betaproteobacteria	Proteobacteria	Betaproteobacteria	Burkholderiales	Comamonadaceae	Undefined	no	no	no	no	yes	yes	no	no	yes	no	no	negative	no	no	negative	no	no	low
OTU389	Betaproteobacteria	Proteobacteria	Betaproteobacteria	Undefined	Undefined	Undefined	no	no	no	no	yes	no	no	no	no	no	no	no	no	no	no	no	no	low
OTU384	Alphaproteobacteria	Proteobacteria	Alphaproteobacteria	Rhodobacterales	Rhodobacteraceae	Rubellimicrobium	no	no	no	no	yes	no	no	no	no	no	no	no	no	no	no	no	no	low
OTU400	Alphaproteobacteria	Proteobacteria	Alphaproteobacteria	Rhizobiales	Undefined	Undefined	yes	yes	yes	chr1_18808247,chr1_18828459,chr1_18832013	yes	no	no	no	yes	yes	yes	no	no	no	negative	positive	positive	low
OTU393	Bacteroidetes	Bacteroidetes	Sphingobacteriia	Sphingobacteriales	Chitinophagaceae	Undefined	no	no	no	no	yes	no	no	no	no	no	no	no	no	no	no	no	no	low
OTU378	Proteobacteria_Undefined	Proteobacteria	Undefined	Undefined	Undefined	Undefined	no	no	no	no	yes	no	no	no	no	no	no	no	no	no	no	no	no	low
OTU394	Actinobacteria	Actinobacteria	Thermoleophilia	Solirubrobacterales	Undefined	Undefined	no	no	no	no	yes	no	no	no	no	no	no	no	no	no	no	no	no	low
OTU397	Undefined	Undefined	Undefined	Undefined	Undefined	Undefined	no	no	no	no	yes	no	no	no	no	no	no	no	no	no	no	no	no	low
OTU380	Bacteroidetes	Bacteroidetes	Flavobacteria	Flavobacteriales	Cryomorphaceae	Owenweeksia	no	no	no	no	yes	no	no	no	no	no	yes	no	no	no	no	no	negative	low
OTU392	Gammaproteobacteria	Proteobacteria	Gammaproteobacteria	Pseudomonadales	Pseudomonadaceae	Pseudomonas	no	no	no	no	yes	no	no	no	no	no	no	no	no	no	no	no	no	low
OTU395	Betaproteobacteria	Proteobacteria	Betaproteobacteria	Burkholderiales	Comamonadaceae	Undefined	no	no	no	no	yes	no	no	no	no	yes	no	no	no	no	no	positive	no	low
OTU399	Actinobacteria	Actinobacteria	Acidimicrobiia	Acidimicrobiales	Undefined	Undefined	no	no	no	no	yes	no	no	no	no	yes	no	no	no	no	no	positive	no	low
OTU398	Chloroflexi	Chloroflexi	Anaerolineae	Anaerolineales	Anaerolineaceae	Undefined	no	no	no	no	yes	no	no	no	no	no	no	no	no	no	no	no	no	low
OTU401	Actinobacteria	Actinobacteria	Acidimicrobiia	Acidimicrobiales	Iamiaceae	Iamia	yes	no	no	no	yes	no	no	no	no	yes	no	no	no	no	no	negative	no	low
OTU373	Undefined	Undefined	Undefined	Undefined	Undefined	Undefined	no	no	no	no	yes	no	no	no	no	yes	no	no	no	no	no	negative	no	low
OTU404	Gammaproteobacteria	Proteobacteria	Gammaproteobacteria	Chromatiales	Chromatiaceae	Nitrosococcus	no	no	no	no	yes	no	no	no	no	no	no	no	no	no	no	no	no	low
OTU396	Bacteroidetes	Bacteroidetes	Undefined	Undefined	Undefined	Undefined	yes	no	no	no	yes	no	no	no	no	no	no	no	no	no	no	no	no	low
OTU387	Undefined	Undefined	Undefined	Undefined	Undefined	Undefined	no	no	no	no	yes	no	no	no	no	no	yes	no	no	no	no	no	positive	low
OTU403	Chloroflexi	Chloroflexi	Anaerolineae	Anaerolineales	Anaerolineaceae	Undefined	no	no	no	no	yes	no	no	no	no	no	no	no	no	no	no	no	no	low
OTU402	Planctomycetes	Planctomycetes	Undefined	Planctomycetales	Planctomycetaceae	Singulisphaera	yes	no	no	no	yes	no	no	no	no	no	no	no	no	no	no	no	no	low
OTU407	Planctomycetes	Planctomycetes	Phycisphaerae	Phycisphaerales	Phycisphaeraceae	Phycisphaera	no	no	no	no	yes	no	no	no	no	no	no	no	no	no	no	no	no	low
OTU406	Deltaproteobacteria	Proteobacteria	Deltaproteobacteria	Myxococcales	Undefined	Undefined	no	no	no	no	yes	no	no	no	no	no	no	no	no	no	no	no	no	low
OTU414	Bacteroidetes	Bacteroidetes	Bacteroidia	Bacteroidales	Bacteroidaceae	Bacteroides	yes	no	no	no	yes	no	no	no	no	no	yes	no	no	no	no	no	negative	low
OTU415	Gammaproteobacteria	Proteobacteria	Gammaproteobacteria	Pseudomonadales	Pseudomonadaceae	Pseudomonas	no	no	no	no	yes	no	no	no	no	no	no	no	no	no	no	no	no	low
OTU410	Alphaproteobacteria	Proteobacteria	Alphaproteobacteria	Rhodospirillales	Rhodospirillaceae	Defluviicoccus	no	no	no	no	yes	no	no	no	no	no	no	no	no	no	no	no	no	low
OTU413	Gammaproteobacteria	Proteobacteria	Gammaproteobacteria	Undefined	Undefined	Undefined	no	no	no	no	yes	no	no	no	no	no	no	no	no	no	no	no	no	low
OTU408	Undefined	Undefined	Undefined	Undefined	Undefined	Undefined	no	no	no	no	yes	no	no	no	no	no	yes	no	no	no	no	no	negative	low
OTU411	Chloroflexi	Chloroflexi	Undefined	Undefined	Undefined	Undefined	yes	no	no	no	yes	no	no	no	no	no	yes	no	no	no	no	no	positive	low
OTU416	Alphaproteobacteria	Proteobacteria	Alphaproteobacteria	Rhizobiales	Bradyrhizobiaceae	Bosea	yes	yes	no	no	yes	no	no	no	no	yes	yes	no	no	no	no	positive	positive	low
OTU417	Deltaproteobacteria	Proteobacteria	Deltaproteobacteria	Myxococcales	Undefined	Undefined	no	no	no	no	yes	no	no	no	no	no	no	no	no	no	no	no	no	low
OTU390	Actinobacteria	Actinobacteria	Acidimicrobiia	Acidimicrobiales	Undefined	Undefined	no	no	no	no	yes	no	no	no	no	no	no	no	no	no	no	no	no	low
OTU418	Actinobacteria	Actinobacteria	Acidimicrobiia	Acidimicrobiales	Iamiaceae	Iamia	no	no	no	no	yes	no	no	no	no	no	yes	no	no	no	no	no	negative	low
OTU423	Alphaproteobacteria	Proteobacteria	Alphaproteobacteria	Rhizobiales	Undefined	Undefined	no	no	no	no	yes	no	no	no	no	no	no	no	no	no	no	no	no	low
OTU419	Gammaproteobacteria	Proteobacteria	Gammaproteobacteria	Pseudomonadales	Pseudomonadaceae	Pseudomonas	no	no	no	no	yes	no	no	no	no	no	no	no	no	no	no	no	no	low
OTU426	Deltaproteobacteria	Proteobacteria	Deltaproteobacteria	Myxococcales	Haliangiaceae	Haliangium	no	no	no	no	yes	no	no	no	no	no	no	no	no	no	no	no	no	low
OTU424	Actinobacteria	Actinobacteria	Thermoleophilia	Solirubrobacterales	Undefined	Undefined	no	no	no	no	yes	no	no	no	no	no	no	no	no	no	no	no	no	low
OTU433	Actinobacteria	Actinobacteria	Actinobacteria	Streptomycetales	Streptomycetaceae	Streptomyces	no	no	no	no	yes	no	no	no	no	no	no	no	no	no	no	no	no	low
OTU421	Planctomycetes	Planctomycetes	Planctomycetacia	Planctomycetales	Planctomycetaceae	Planctomyces	no	no	no	no	yes	no	no	no	no	no	no	no	no	no	no	no	no	low
OTU422	Bacteroidetes	Bacteroidetes	Sphingobacteriia	Sphingobacteriales	Chitinophagaceae	Undefined	no	no	no	no	yes	no	no	no	no	no	no	no	no	no	no	no	no	low
OTU405	Actinobacteria	Actinobacteria	Acidimicrobiia	Acidimicrobiales	Undefined	Undefined	no	no	no	no	yes	no	no	no	no	yes	no	no	no	no	no	positive	no	low
OTU434	Gemmatimonadetes	Gemmatimonadetes	Gemmatimonadetes	Gemmatimonadales	Gemmatimonadaceae	Gemmatimonas	no	no	no	no	yes	no	no	yes	no	yes	yes	no	no	positive	no	negative	positive	low
OTU431	Planctomycetes	Planctomycetes	Planctomycetacia	Planctomycetales	Planctomycetaceae	Gemmata	no	no	no	no	yes	no	no	no	no	no	no	no	no	no	no	no	no	low
OTU432	Gemmatimonadetes	Gemmatimonadetes	Gemmatimonadetes	Gemmatimonadales	Gemmatimonadaceae	Gemmatimonas	no	no	no	no	yes	no	no	no	no	no	no	no	no	no	no	no	no	low
OTU425	Undefined	Undefined	Undefined	Undefined	Undefined	Undefined	no	no	no	no	yes	no	no	no	no	no	yes	no	no	no	no	no	positive	low
OTU436	Actinobacteria	Actinobacteria	Undefined	Undefined	Micromonosporaceae	Undefined	no	no	no	no	yes	no	no	no	no	no	no	no	no	no	no	no	no	low
OTU466	Gammaproteobacteria	Proteobacteria	Gammaproteobacteria	Xanthomonadales	Xanthomonadaceae	Pseudoxanthomonas	no	no	no	no	yes	yes	no	yes	yes	yes	yes	positive	no	positive	positive	negative	positive	low
OTU420	Alphaproteobacteria	Proteobacteria	Alphaproteobacteria	Rickettsiales	Rickettsiaceae	Rickettsia	no	no	no	no	yes	no	no	no	no	yes	no	no	no	no	no	negative	no	low
OTU429	Actinobacteria	Actinobacteria	Undefined	Undefined	Undefined	Undefined	yes	no	no	no	yes	no	no	no	no	no	yes	no	no	no	no	no	negative	low
OTU409	Verrucomicrobia	Verrucomicrobia	Verrucomicrobiae	Verrucomicrobiales	Verrucomicrobiaceae	Undefined	no	no	no	no	yes	no	no	no	no	no	yes	no	no	no	no	no	positive	low
OTU437	Planctomycetes	Planctomycetes	Planctomycetia	Planctomycetales	Planctomycetaceae	Gemmata	no	no	no	no	yes	no	no	no	no	no	no	no	no	no	no	no	no	low
OTU447	Gammaproteobacteria	Proteobacteria	Gammaproteobacteria	Pseudomonadales	Pseudomonadaceae	Pseudomonas	no	no	no	no	yes	no	no	no	no	no	no	no	no	no	no	no	no	low
OTU382	Alphaproteobacteria	Proteobacteria	Alphaproteobacteria	Rhizobiales	Undefined	Undefined	no	no	no	no	yes	no	no	no	no	no	no	no	no	no	no	no	no	low
OTU446	Alphaproteobacteria	Proteobacteria	Alphaproteobacteria	Undefined	Undefined	Undefined	yes	no	no	no	yes	no	no	no	yes	yes	yes	no	no	no	negative	positive	positive	low
OTU439	Alphaproteobacteria	Proteobacteria	Alphaproteobacteria	Rhodospirillales	Acetobacteraceae	Craurococcus	yes	yes	yes	chr1_17597573,chr1_17598383,chr1_17600865,chr1_17601051,chr1_17614473	yes	no	no	no	no	yes	yes	no	no	no	no	positive	negative	low
OTU442	Alphaproteobacteria	Proteobacteria	Alphaproteobacteria	Undefined	Undefined	Undefined	no	no	no	no	yes	no	no	no	no	no	no	no	no	no	no	no	no	low
OTU440	Planctomycetes	Planctomycetes	Planctomycetacia	Planctomycetales	Planctomycetaceae	Gemmata	no	no	no	no	yes	no	no	no	no	no	no	no	no	no	no	no	no	low
OTU450	Verrucomicrobia	Verrucomicrobia	Opitutae	Opitutales	Opitutaceae	Opitutus	yes	no	no	no	yes	no	no	no	yes	yes	no	no	no	no	negative	positive	no	low
OTU443	Bacteroidetes	Bacteroidetes	Cytophagia	Cytophagales	Undefined	Undefined	no	no	no	no	yes	no	no	no	yes	yes	no	no	no	no	negative	positive	no	low
OTU441	Deltaproteobacteria	Proteobacteria	Deltaproteobacteria	Myxococcales	Sandaracinaceae	Sandaracinus	no	no	no	no	yes	no	no	no	no	no	no	no	no	no	no	no	no	low
OTU456	Actinobacteria	Actinobacteria	Acidimicrobiia	Acidimicrobiales	Iamiaceae	Iamia	yes	no	no	no	yes	no	no	no	no	no	no	no	no	no	no	no	no	low
OTU463	Undefined	Undefined	Undefined	Undefined	Undefined	Undefined	no	no	no	no	yes	no	no	no	no	yes	yes	no	no	no	no	negative	positive	low
OTU455	Alphaproteobacteria	Proteobacteria	Alphaproteobacteria	Sphingomonadales	Sphingomonadaceae	Sphingopyxis	no	no	no	no	yes	no	no	no	yes	yes	yes	no	no	no	negative	positive	positive	low
OTU430	Deltaproteobacteria	Proteobacteria	Deltaproteobacteria	Myxococcales	Sandaracinaceae	Sandaracinus	no	no	no	no	yes	no	no	no	no	no	no	no	no	no	no	no	no	low
OTU445	Deltaproteobacteria	Proteobacteria	Deltaproteobacteria	Myxococcales	Nannocystaceae	Nannocystis	no	no	no	no	yes	no	no	no	no	no	no	no	no	no	no	no	no	low
OTU444	Deltaproteobacteria	Proteobacteria	Deltaproteobacteria	Myxococcales	Undefined	Undefined	no	no	no	no	yes	no	no	no	no	no	no	no	no	no	no	no	no	low
OTU451	Bacteroidetes	Bacteroidetes	Sphingobacteriia	Sphingobacteriales	Chitinophagaceae	Chitinophaga	no	no	no	no	yes	no	no	no	no	yes	yes	no	no	no	no	positive	positive	low
OTU435	Actinobacteria	Actinobacteria	Actinobacteria	Propionibacteriales	Propionibacteriaceae	Microlunatus	no	no	no	no	yes	no	no	no	no	no	no	no	no	no	no	no	no	low
OTU448	Undefined	Undefined	Undefined	Undefined	Undefined	Undefined	no	no	no	no	yes	no	no	no	no	yes	no	no	no	no	no	negative	no	low
OTU453	Deltaproteobacteria	Proteobacteria	Deltaproteobacteria	Undefined	Undefined	Undefined	no	no	no	no	yes	no	no	no	no	no	no	no	no	no	no	no	no	low
OTU454	Planctomycetes	Planctomycetes	Planctomycetacia	Planctomycetales	Planctomycetaceae	Zavarzinella	no	no	no	no	yes	no	no	no	no	no	no	no	no	no	no	no	no	low
OTU461	Firmicutes	Firmicutes	Bacilli	Bacillales	Paenibacillaceae	Paenibacillus	no	no	no	no	yes	no	no	no	no	no	yes	no	no	no	no	no	positive	low
OTU464	Planctomycetes	Planctomycetes	Phycisphaerae	Phycisphaerales	Phycisphaeraceae	Phycisphaera	yes	no	no	no	yes	no	no	no	no	yes	yes	no	no	no	no	positive	positive	low
OTU449	Planctomycetes	Planctomycetes	Planctomycetacia	Planctomycetales	Planctomycetaceae	Undefined	no	no	no	no	yes	no	no	no	no	no	no	no	no	no	no	no	no	low
OTU458	Alphaproteobacteria	Proteobacteria	Alphaproteobacteria	Caulobacterales	Caulobacteraceae	Undefined	no	no	no	no	yes	no	no	no	no	no	no	no	no	no	no	no	no	low
OTU476	Acidobacteria	Acidobacteria	Holophagae	Holophagales	Holophagaceae	Undefined	no	no	no	no	yes	no	no	no	no	no	no	no	no	no	no	no	no	low
OTU465	Planctomycetes	Planctomycetes	Planctomycetacia	Planctomycetales	Planctomycetaceae	Pirellula	yes	no	no	no	yes	no	no	no	no	yes	yes	no	no	no	no	negative	positive	low
OTU427	Alphaproteobacteria	Proteobacteria	Alphaproteobacteria	Rhizobiales	Undefined	Undefined	no	no	no	no	yes	no	no	no	no	no	no	no	no	no	no	no	no	low
OTU473	Gammaproteobacteria	Proteobacteria	Gammaproteobacteria	Pseudomonadales	Moraxellaceae	Enhydrobacter	no	no	no	no	yes	no	no	no	no	no	no	no	no	no	no	no	no	low
OTU462	Undefined	Undefined	Undefined	Undefined	Undefined	Undefined	no	no	no	no	yes	no	no	no	no	no	no	no	no	no	no	no	no	low
OTU438	Bacteroidetes	Bacteroidetes	Sphingobacteriia	Sphingobacteriales	Sphingobacteriaceae	Undefined	yes	no	no	no	yes	no	no	no	no	no	yes	no	no	no	no	no	negative	low
OTU467	Deltaproteobacteria	Proteobacteria	Deltaproteobacteria	Myxococcales	Sandaracinaceae	Sandaracinus	no	no	no	no	yes	no	no	no	no	no	no	no	no	no	no	no	no	low
OTU478	Deltaproteobacteria	Proteobacteria	Deltaproteobacteria	Undefined	Undefined	Undefined	no	no	no	no	yes	no	no	no	no	no	no	no	no	no	no	no	no	low
OTU468	Deltaproteobacteria	Proteobacteria	Deltaproteobacteria	Myxococcales	Cystobacteraceae	Anaeromyxobacter	no	no	no	no	yes	no	no	no	no	no	no	no	no	no	no	no	no	low
OTU479	Acidobacteria	Acidobacteria	Holophagae	Holophagales	Holophagaceae	Holophaga	no	no	no	no	yes	no	no	no	no	no	yes	no	no	no	no	no	positive	low
OTU472	Undefined	Undefined	Undefined	Undefined	Undefined	Undefined	no	no	no	no	yes	no	yes	no	no	yes	yes	no	negative	no	no	negative	positive	low
OTU471	Undefined	Undefined	Undefined	Undefined	Undefined	Undefined	no	no	no	no	yes	no	no	no	no	no	no	no	no	no	no	no	no	low
OTU470	Bacteroidetes	Bacteroidetes	Cytophagia	Cytophagales	Cytophagaceae	Adhaeribacter	no	no	no	no	yes	no	no	no	no	no	no	no	no	no	no	no	no	low
OTU469	Deltaproteobacteria	Proteobacteria	Deltaproteobacteria	Myxococcales	Undefined	Undefined	no	no	no	no	yes	no	no	no	no	no	no	no	no	no	no	no	no	low
OTU474	Actinobacteria	Actinobacteria	Thermoleophilia	Solirubrobacterales	Solirubrobacteraceae	Solirubrobacter	no	no	no	no	yes	no	no	no	no	no	yes	no	no	no	no	no	negative	low
OTU459	Alphaproteobacteria	Proteobacteria	Alphaproteobacteria	Rhizobiales	Undefined	Undefined	yes	no	no	no	yes	no	no	no	no	no	no	no	no	no	no	no	no	low
OTU477	Planctomycetes	Planctomycetes	Undefined	Planctomycetales	Planctomycetaceae	Gemmata	no	no	no	no	yes	no	no	no	no	no	no	no	no	no	no	no	no	low
OTU475	Actinobacteria	Actinobacteria	Thermoleophilia	Gaiellales	Gaiellaceae	Gaiella	no	no	no	no	yes	no	no	no	no	no	yes	no	no	no	no	no	negative	low
OTU452	Verrucomicrobia	Verrucomicrobia	Verrucomicrobiae	Verrucomicrobiales	Verrucomicrobiaceae	Prosthecobacter	yes	no	no	no	yes	no	no	no	no	no	yes	no	no	no	no	no	positive	low
OTU482	Bacteroidetes	Bacteroidetes	Bacteroidia	Bacteroidales	Bacteroidaceae	Bacteroides	yes	no	no	no	yes	no	no	no	no	no	yes	no	no	no	no	no	negative	low
OTU481	Proteobacteria_Undefined	Proteobacteria	Undefined	Undefined	Undefined	Undefined	no	no	no	no	yes	no	no	no	no	no	no	no	no	no	no	no	no	low
OTU480	Deltaproteobacteria	Proteobacteria	Deltaproteobacteria	Undefined	Undefined	Undefined	no	no	no	no	yes	no	no	no	no	no	no	no	no	no	no	no	no	low
OTU460	Alphaproteobacteria	Proteobacteria	Alphaproteobacteria	Rickettsiales	Rickettsiaceae	Rickettsia	no	no	no	no	yes	no	no	no	no	no	no	no	no	no	no	no	no	low
OTU488	Proteobacteria_Undefined	Proteobacteria	Undefined	Undefined	Undefined	Undefined	no	no	no	no	yes	no	no	no	no	yes	no	no	no	no	no	positive	no	low
OTU485	Undefined	Undefined	Undefined	Undefined	Undefined	Undefined	no	no	no	no	yes	no	no	no	no	no	no	no	no	no	no	no	no	low
OTU489	Planctomycetes	Planctomycetes	Phycisphaerae	Unknown	Unknown	Unknown	yes	no	no	no	yes	no	no	no	no	no	no	no	no	no	no	no	no	low
OTU484	Gammaproteobacteria	Proteobacteria	Gammaproteobacteria	Xanthomonadales	Xanthomonadaceae	Stenotrophomonas	yes	no	no	no	yes	no	no	no	yes	no	yes	no	no	no	positive	no	negative	low
OTU483	Actinobacteria	Actinobacteria	Actinobacteria	Streptomycetales	Streptomycetaceae	Streptomyces	no	no	no	no	yes	no	no	no	no	yes	no	no	no	no	no	negative	no	low
OTU486	Actinobacteria	Actinobacteria	Thermoleophilia	Solirubrobacterales	Undefined	Undefined	yes	no	no	no	yes	no	no	no	no	yes	yes	no	no	no	no	negative	positive	low
OTU491	Planctomycetes	Planctomycetes	Unknown	Unknown	Unknown	Unknown	no	no	no	no	yes	no	no	no	no	no	yes	no	no	no	no	no	negative	high
OTU487	Deltaproteobacteria	Proteobacteria	Deltaproteobacteria	Myxococcales	Polyangiaceae	Undefined	no	no	no	no	yes	no	no	no	no	no	no	no	no	no	no	no	no	low
OTU492	Gemmatimonadetes	Gemmatimonadetes	Gemmatimonadetes	Gemmatimonadales	Gemmatimonadaceae	Gemmatimonas	no	no	no	no	yes	no	no	no	no	no	no	no	no	no	no	no	no	low
OTU494	Proteobacteria_Undefined	Proteobacteria	Undefined	Undefined	Undefined	Undefined	no	no	no	no	yes	no	no	no	no	no	no	no	no	no	no	no	no	low
OTU495	Gammaproteobacteria	Proteobacteria	Gammaproteobacteria	Xanthomonadales	Xanthomonadaceae	Thermomonas	no	no	no	no	yes	no	yes	no	no	yes	no	no	negative	no	no	negative	no	low
OTU457	Actinobacteria	Actinobacteria	Actinobacteria	Micrococcales	Microbacteriaceae	Frigoribacterium	no	no	no	no	yes	no	no	no	no	no	no	no	no	no	no	no	no	low
OTU501	Planctomycetes	Planctomycetes	Undefined	Planctomycetales	Planctomycetaceae	Pirellula	no	no	no	no	yes	no	no	no	no	no	no	no	no	no	no	no	no	low
OTU497	Alphaproteobacteria	Proteobacteria	Alphaproteobacteria	Rhizobiales	Undefined	Undefined	no	no	no	no	yes	no	no	no	no	no	no	no	no	no	no	no	no	low
OTU496	Actinobacteria	Actinobacteria	Thermoleophilia	Solirubrobacterales	Solirubrobacteraceae	Solirubrobacter	no	no	no	no	yes	no	no	no	no	no	no	no	no	no	no	no	no	low
OTU499	Deltaproteobacteria	Proteobacteria	Deltaproteobacteria	Desulfobacterales	Nitrospinaceae	Candidatus_Entotheonella	yes	no	no	no	yes	no	no	no	no	no	no	no	no	no	no	no	no	low
OTU508	Undefined	Undefined	Undefined	Undefined	Undefined	Undefined	no	no	no	no	yes	no	no	no	no	no	yes	no	no	no	no	no	positive	low
OTU503	Betaproteobacteria	Proteobacteria	Betaproteobacteria	Methylophilales	Methylophilaceae	Methylotenera	no	no	no	no	yes	no	no	no	no	no	no	no	no	no	no	no	no	low
OTU493	Actinobacteria	Actinobacteria	Acidimicrobiia	Acidimicrobiales	Undefined	Undefined	no	no	no	no	yes	no	no	no	no	no	yes	no	no	no	no	no	positive	low
OTU505	Proteobacteria_Undefined	Proteobacteria	Undefined	Undefined	Undefined	Undefined	no	no	no	no	yes	no	no	no	no	no	no	no	no	no	no	no	no	low
OTU502	Planctomycetes	Planctomycetes	Planctomycetacia	Planctomycetales	Planctomycetaceae	Zavarzinella	no	no	no	no	yes	no	no	no	no	no	yes	no	no	no	no	no	positive	low
OTU490	Alphaproteobacteria	Proteobacteria	Alphaproteobacteria	Rhizobiales	Undefined	Undefined	no	no	no	no	yes	no	no	no	no	no	no	no	no	no	no	no	no	low
OTU513	Gemmatimonadetes	Gemmatimonadetes	Gemmatimonadetes	Gemmatimonadales	Gemmatimonadaceae	Gemmatimonas	no	no	no	no	yes	no	no	no	no	no	no	no	no	no	no	no	no	low
OTU511	Deltaproteobacteria	Proteobacteria	Deltaproteobacteria	Myxococcales	Undefined	Undefined	no	no	no	no	yes	no	no	no	no	no	no	no	no	no	no	no	no	low
OTU506	Actinobacteria	Actinobacteria	Acidimicrobiia	Acidimicrobiales	Iamiaceae	Iamia	no	no	no	no	yes	no	no	no	no	no	no	no	no	no	no	no	no	low
OTU509	Planctomycetes	Planctomycetes	Planctomycetacia	Planctomycetales	Planctomycetaceae	Gemmata	no	no	no	no	yes	no	no	no	no	no	no	no	no	no	no	no	no	low
OTU500	Planctomycetes	Planctomycetes	Undefined	Planctomycetales	Planctomycetaceae	Undefined	no	no	no	no	yes	no	no	no	no	no	no	no	no	no	no	no	no	low
OTU498	Alphaproteobacteria	Proteobacteria	Alphaproteobacteria	Rhodobacterales	Rhodobacteraceae	Undefined	no	no	no	no	yes	no	no	no	no	no	no	no	no	no	no	no	no	low
OTU510	Gammaproteobacteria	Proteobacteria	Gammaproteobacteria	Oceanospirillales	Oceanospirillaceae	Pseudospirillum	yes	no	no	no	yes	no	no	no	no	no	no	no	no	no	no	no	no	low
OTU428	Undefined	Undefined	Undefined	Undefined	Undefined	Undefined	yes	yes	yes	chr8_11362341,chr8_11362883,chr8_11369661,chr8_11370292,chr8_11371028,chr8_11371187	yes	no	yes	no	no	yes	no	no	negative	no	no	negative	no	low
OTU507	Deltaproteobacteria	Proteobacteria	Deltaproteobacteria	Myxococcales	Phaselicystidaceae	Phaselicystis	no	no	no	no	yes	no	no	no	yes	no	no	no	no	no	negative	no	no	low
OTU515	Chloroflexi	Chloroflexi	Chloroflexi	Chloroflexales	Chloroflexaceae	Roseiflexus	no	no	no	no	yes	no	no	no	no	no	no	no	no	no	no	no	no	low
OTU518	Gammaproteobacteria	Proteobacteria	Gammaproteobacteria	Xanthomonadales	Xanthomonadaceae	Thermomonas	no	no	no	no	yes	no	no	no	no	no	no	no	no	no	no	no	no	low
OTU526	Bacteroidetes	Bacteroidetes	Sphingobacteriia	Sphingobacteriales	Sphingobacteriaceae	Solitalea	no	no	no	no	yes	no	no	no	no	no	yes	no	no	no	no	no	negative	low
OTU504	Deltaproteobacteria	Proteobacteria	Deltaproteobacteria	Undefined	Undefined	Undefined	no	no	no	no	yes	no	no	no	no	no	no	no	no	no	no	no	no	low
OTU519	Deltaproteobacteria	Proteobacteria	Deltaproteobacteria	Myxococcales	Haliangiaceae	Haliangium	no	no	no	no	yes	no	no	no	no	no	no	no	no	no	no	no	no	low
OTU516	Planctomycetes	Planctomycetes	Planctomycetacia	Planctomycetales	Planctomycetaceae	Gemmata	yes	no	no	no	yes	no	no	no	no	no	no	no	no	no	no	no	no	low
OTU517	Actinobacteria	Actinobacteria	Thermoleophilia	Solirubrobacterales	Undefined	Undefined	no	no	no	no	yes	no	no	no	no	no	yes	no	no	no	no	no	negative	low
OTU527	Planctomycetes	Planctomycetes	Phycisphaerae	Undefined	Undefined	Undefined	no	no	no	no	yes	no	no	no	no	no	no	no	no	no	no	no	no	low
OTU528	Planctomycetes	Planctomycetes	Phycisphaerae	Phycisphaerales	Phycisphaeraceae	Phycisphaera	no	no	no	no	yes	no	no	no	no	no	no	no	no	no	no	no	no	low
OTU522	Deltaproteobacteria	Proteobacteria	Deltaproteobacteria	Myxococcales	Haliangiaceae	Haliangium	no	no	no	no	yes	no	no	no	no	no	no	no	no	no	no	no	no	low
OTU521	Actinobacteria	Actinobacteria	Actinobacteria	Propionibacteriales	Nocardioidaceae	Nocardioides	no	no	no	no	yes	no	no	no	no	yes	no	no	no	no	no	positive	no	low
OTU541	Alphaproteobacteria	Proteobacteria	Alphaproteobacteria	Undefined	Undefined	Undefined	no	no	no	no	yes	no	no	no	no	no	no	no	no	no	no	no	no	low
OTU514	Verrucomicrobia	Verrucomicrobia	Verrucomicrobiae	Verrucomicrobiales	Verrucomicrobiaceae	Prosthecobacter	no	no	no	no	yes	no	no	no	no	no	no	no	no	no	no	no	no	low
OTU520	Undefined	Undefined	Undefined	Undefined	Undefined	Undefined	no	no	no	no	yes	no	no	no	no	yes	yes	no	no	no	no	negative	positive	low
OTU559	Gammaproteobacteria	Proteobacteria	Gammaproteobacteria	Xanthomonadales	Xanthomonadaceae	Pseudoxanthomonas	no	no	no	no	yes	yes	no	no	yes	yes	no	positive	no	no	positive	positive	no	low
OTU524	Deltaproteobacteria	Proteobacteria	Deltaproteobacteria	Myxococcales	Sandaracinaceae	Sandaracinus	no	no	no	no	yes	no	no	no	no	no	no	no	no	no	no	no	no	low
OTU532	Alphaproteobacteria	Proteobacteria	Alphaproteobacteria	Sphingomonadales	Undefined	Undefined	yes	yes	yes	chr1_9219147,chr1_9219150,chr1_9219153,chr1_9219192,chr1_9219358,chr1_9219388,chr1_9219390	yes	no	yes	no	yes	yes	yes	no	positive	no	negative	positive	positive	low
OTU523	Deltaproteobacteria	Proteobacteria	Deltaproteobacteria	Myxococcales	Undefined	Undefined	no	no	no	no	yes	no	no	no	no	no	yes	no	no	no	no	no	negative	low
OTU530	Bacteroidetes	Bacteroidetes	Sphingobacteriia	Sphingobacteriales	Undefined	Undefined	no	no	no	no	yes	no	no	no	yes	yes	no	no	no	no	negative	positive	no	low
OTU534	Verrucomicrobia	Verrucomicrobia	Verrucomicrobiae	Verrucomicrobiales	Verrucomicrobia_subdivision_3	Pedosphaera	no	no	no	no	yes	no	no	no	no	no	yes	no	no	no	no	no	negative	low
OTU531	Planctomycetes	Planctomycetes	Planctomycetia	Planctomycetales	Planctomycetaceae	Planctomyces	no	no	no	no	yes	no	no	no	no	no	no	no	no	no	no	no	no	low
OTU529	Actinobacteria	Actinobacteria	Acidimicrobiia	Acidimicrobiales	Undefined	Undefined	yes	yes	no	no	yes	no	yes	yes	no	yes	yes	no	positive	positive	no	positive	positive	low
OTU525	Bacteroidetes	Bacteroidetes	Cytophagia	Cytophagales	Cytophagaceae	Flexibacter	no	no	no	no	yes	no	no	no	no	no	no	no	no	no	no	no	no	low
OTU551	Gammaproteobacteria	Proteobacteria	Gammaproteobacteria	Pseudomonadales	Pseudomonadaceae	Pseudomonas	yes	no	no	no	yes	no	no	no	no	no	no	no	no	no	no	no	no	low
OTU538	Actinobacteria	Actinobacteria	Actinobacteria	Propionibacteriales	Nocardioidaceae	Aeromicrobium	no	no	no	no	yes	no	no	no	yes	yes	no	no	no	no	negative	positive	no	low
OTU550	Undefined	Undefined	Undefined	Undefined	Undefined	Undefined	no	no	no	no	yes	no	no	no	no	no	no	no	no	no	no	no	no	low
OTU540	Bacteroidetes	Bacteroidetes	Bacteroidia	Bacteroidales	Bacteroidaceae	Bacteroides	yes	no	no	no	yes	no	no	no	no	no	yes	no	no	no	no	no	negative	low
OTU535	Undefined	Undefined	Undefined	Undefined	Undefined	Undefined	no	no	no	no	yes	no	no	no	no	no	no	no	no	no	no	no	no	low
OTU557	Planctomycetes	Planctomycetes	Unknown	Unknown	Unknown	Unknown	yes	no	no	no	yes	no	no	no	no	no	no	no	no	no	no	no	no	low
OTU539	Actinobacteria	Actinobacteria	Undefined	Undefined	Undefined	Undefined	no	no	no	no	yes	no	no	no	no	no	no	no	no	no	no	no	no	low
OTU533	Chloroflexi	Chloroflexi	Thermomicrobia	Sphaerobacterales	Sphaerobacteraceae	Sphaerobacter	no	no	no	no	yes	no	no	no	no	no	yes	no	no	no	no	no	positive	low
OTU547	Undefined	Undefined	Undefined	Undefined	Undefined	Undefined	no	no	no	no	yes	no	no	no	no	no	no	no	no	no	no	no	no	low
OTU553	Undefined	Undefined	Undefined	Undefined	Undefined	Undefined	no	no	no	no	yes	no	no	no	no	no	no	no	no	no	no	no	no	low
OTU556	Chloroflexi	Chloroflexi	Unknown	Unknown	Unknown	Unknown	no	no	no	no	yes	no	no	no	no	no	no	no	no	no	no	no	no	low
OTU536	Planctomycetes	Planctomycetes	Planctomycetacia	Planctomycetales	Planctomycetaceae	Planctomyces	no	no	no	no	yes	no	no	no	no	no	no	no	no	no	no	no	no	low
OTU552	Bacteroidetes	Bacteroidetes	Cytophagia	Cytophagales	Cytophagaceae	Dyadobacter	no	no	no	no	yes	no	no	no	yes	yes	yes	no	no	no	negative	positive	positive	low
OTU542	Actinobacteria	Actinobacteria	Acidimicrobiia	Acidimicrobiales	Iamiaceae	Iamia	yes	no	no	no	yes	no	no	no	no	no	no	no	no	no	no	no	no	low
OTU545	Acidobacteria	Acidobacteria	Holophagae	Holophagales	Holophagaceae	Holophaga	no	no	no	no	yes	no	no	no	no	no	no	no	no	no	no	no	no	low
OTU537	Proteobacteria_Undefined	Proteobacteria	Undefined	Undefined	Undefined	Undefined	no	no	no	no	yes	no	no	no	no	no	no	no	no	no	no	no	no	low
OTU549	Planctomycetes	Planctomycetes	Phycisphaerae	Unknown	Unknown	Unknown	no	no	no	no	yes	no	no	no	no	no	no	no	no	no	no	no	no	low
OTU543	Firmicutes	Firmicutes	Erysipelotrichi	Erysipelotrichales	Erysipelotrichaceae	Asteroleplasma	yes	no	no	no	yes	no	no	no	no	no	yes	no	no	no	no	no	positive	high
OTU546	Actinobacteria	Actinobacteria	Actinobacteria	Micrococcales	Micrococcaceae	Arthrobacter	no	no	no	no	yes	no	no	no	no	no	no	no	no	no	no	no	no	low
OTU544	Planctomycetes	Planctomycetes	Planctomycetacia	Planctomycetales	Planctomycetaceae	Gemmata	yes	no	no	no	yes	no	no	no	no	no	no	no	no	no	no	no	no	low
OTU554	Gammaproteobacteria	Proteobacteria	Gammaproteobacteria	Pseudomonadales	Moraxellaceae	Enhydrobacter	no	no	no	no	yes	no	no	no	no	no	no	no	no	no	no	no	no	low
OTU555	Deltaproteobacteria	Proteobacteria	Deltaproteobacteria	Myxococcales	Polyangiaceae	Undefined	no	no	no	no	yes	yes	yes	yes	yes	yes	yes	negative	positive	negative	negative	positive	negative	low
OTU562	Undefined	Undefined	Undefined	Undefined	Undefined	Undefined	no	no	no	no	yes	no	yes	no	no	yes	no	no	positive	no	no	positive	no	low
OTU548	Actinobacteria	Actinobacteria	Actinobacteria	Undefined	Undefined	Undefined	no	no	no	no	yes	no	no	no	no	no	no	no	no	no	no	no	no	low
OTU563	Undefined	Undefined	Undefined	Undefined	Undefined	Undefined	no	no	no	no	yes	no	yes	no	no	yes	no	no	negative	no	no	negative	no	low
OTU564	Planctomycetes	Planctomycetes	Undefined	Planctomycetales	Planctomycetaceae	Undefined	no	no	no	no	yes	no	no	no	no	no	no	no	no	no	no	no	no	low
OTU568	Undefined	Undefined	Undefined	Undefined	Undefined	Undefined	no	no	no	no	yes	no	no	no	no	no	no	no	no	no	no	no	no	low
OTU558	Actinobacteria	Actinobacteria	Thermoleophilia	Gaiellales	Gaiellaceae	Gaiella	no	no	no	no	yes	no	no	no	no	yes	no	no	no	no	no	negative	no	low
OTU512	Gammaproteobacteria	Proteobacteria	Gammaproteobacteria	Enterobacteriales	Enterobacteriaceae	Enterobacter	no	no	no	no	yes	no	no	no	no	no	no	no	no	no	no	no	no	low
OTU569	Actinobacteria	Actinobacteria	Undefined	Undefined	Promicromonosporaceae	Undefined	no	no	no	no	yes	no	no	no	no	no	no	no	no	no	no	no	no	low
OTU560	Undefined	Undefined	Undefined	Undefined	Undefined	Undefined	yes	no	no	no	yes	no	no	no	no	yes	yes	no	no	no	no	negative	positive	low
OTU565	Actinobacteria	Actinobacteria	Acidimicrobiia	Acidimicrobiales	Iamiaceae	Iamia	no	no	no	no	yes	no	no	no	no	no	no	no	no	no	no	no	no	low
OTU571	Gammaproteobacteria	Proteobacteria	Gammaproteobacteria	Xanthomonadales	Sinobacteraceae	Steroidobacter	no	no	no	no	yes	no	no	no	no	no	no	no	no	no	no	no	no	low
OTU583	Chloroflexi	Chloroflexi	Anaerolineae	Anaerolineales	Anaerolineaceae	Unknown	no	no	no	no	yes	no	no	no	no	no	no	no	no	no	no	no	no	low
OTU561	Chloroflexi	Chloroflexi	Chloroflexi	Chloroflexales	Chloroflexaceae	Roseiflexus	no	no	no	no	yes	no	no	no	no	no	no	no	no	no	no	no	no	low
OTU573	Deltaproteobacteria	Proteobacteria	Deltaproteobacteria	Myxococcales	Undefined	Undefined	no	no	no	no	yes	no	no	no	no	no	no	no	no	no	no	no	no	low
OTU579	Betaproteobacteria	Proteobacteria	Betaproteobacteria	Burkholderiales	Undefined	Undefined	no	no	no	no	yes	no	no	no	no	no	no	no	no	no	no	no	no	low
OTU580	Actinobacteria	Actinobacteria	Actinobacteria	Propionibacteriales	Nocardioidaceae	Undefined	no	no	no	no	yes	no	no	no	no	yes	yes	no	no	no	no	negative	positive	low
OTU575	Bacteroidetes	Bacteroidetes	Sphingobacteriia	Sphingobacteriales	Chitinophagaceae	Undefined	no	no	no	no	yes	no	no	no	no	no	no	no	no	no	no	no	no	low
OTU577	Alphaproteobacteria	Proteobacteria	Alphaproteobacteria	Rhizobiales	Undefined	Undefined	no	no	no	no	yes	no	no	no	no	no	no	no	no	no	no	no	no	low
OTU582	Betaproteobacteria	Proteobacteria	Betaproteobacteria	Burkholderiales	Comamonadaceae	Undefined	no	no	no	no	yes	no	no	no	yes	yes	no	no	no	no	positive	positive	no	low
OTU578	Actinobacteria	Actinobacteria	Acidimicrobiia	Acidimicrobiales	Iamiaceae	Iamia	yes	no	no	no	yes	no	no	no	no	no	no	no	no	no	no	no	no	low
OTU574	Chloroflexi	Chloroflexi	Caldilineae	Caldilineales	Caldilineaceae	Caldilinea	no	no	no	no	yes	no	no	no	no	no	no	no	no	no	no	no	no	low
OTU576	Actinobacteria	Actinobacteria	Actinobacteria	Undefined	Undefined	Undefined	no	no	no	no	yes	no	no	no	no	no	no	no	no	no	no	no	no	low
OTU585	Undefined	Undefined	Undefined	Undefined	Undefined	Undefined	no	no	no	no	yes	no	yes	no	no	yes	no	no	negative	no	no	negative	no	low
OTU584	Planctomycetes	Planctomycetes	Phycisphaerae	Phycisphaerales	Phycisphaeraceae	Phycisphaera	yes	no	no	no	yes	no	no	no	no	no	no	no	no	no	no	no	no	low
OTU572	Betaproteobacteria	Proteobacteria	Betaproteobacteria	Burkholderiales	Oxalobacteraceae	Undefined	no	no	no	no	yes	no	no	yes	no	no	yes	no	no	positive	no	no	positive	low
OTU581	Undefined	Undefined	Undefined	Undefined	Undefined	Undefined	yes	no	no	no	yes	no	no	no	no	no	no	no	no	no	no	no	no	low
OTU588	Chloroflexi	Chloroflexi	Anaerolineae	Anaerolineales	Anaerolineaceae	Bellilinea	no	no	no	no	yes	no	no	no	no	yes	yes	no	no	no	no	negative	positive	low
OTU586	Alphaproteobacteria	Proteobacteria	Alphaproteobacteria	Sphingomonadales	Sphingomonadaceae	Undefined	yes	no	no	no	yes	no	no	no	no	no	yes	no	no	no	no	no	negative	low
OTU594	Alphaproteobacteria	Proteobacteria	Alphaproteobacteria	Undefined	Undefined	Undefined	no	no	no	no	yes	no	no	no	no	yes	yes	no	no	no	no	positive	positive	low
OTU587	Planctomycetes	Planctomycetes	Undefined	Undefined	Unknown	Unknown	no	no	no	no	yes	no	yes	no	no	yes	no	no	negative	no	no	negative	no	low
OTU570	Firmicutes	Firmicutes	Bacilli	Bacillales	Paenibacillaceae	Paenibacillus	yes	no	no	no	yes	no	no	no	no	no	no	no	no	no	no	no	no	low
OTU601	Undefined	Undefined	Undefined	Undefined	Undefined	Undefined	no	no	no	no	yes	no	no	no	no	no	no	no	no	no	no	no	no	low
OTU598	Deltaproteobacteria	Proteobacteria	Deltaproteobacteria	Myxococcales	Haliangiaceae	Haliangium	no	no	no	no	yes	no	no	no	no	no	no	no	no	no	no	no	no	low
OTU590	Deltaproteobacteria	Proteobacteria	Deltaproteobacteria	Myxococcales	Polyangiaceae	Undefined	no	no	no	no	yes	yes	no	yes	yes	no	yes	negative	no	negative	negative	no	negative	low
OTU603	Gammaproteobacteria	Proteobacteria	Gammaproteobacteria	Pseudomonadales	Pseudomonadaceae	Pseudomonas	no	no	no	no	yes	no	no	no	no	no	no	no	no	no	no	no	no	low
OTU589	Alphaproteobacteria	Proteobacteria	Alphaproteobacteria	Rhodospirillales	Rhodospirillaceae	Defluviicoccus	no	no	no	no	yes	no	no	no	no	no	no	no	no	no	no	no	no	low
OTU599	Acidobacteria	Acidobacteria	Undefined	Undefined	Undefined	Undefined	no	no	no	no	yes	no	no	no	no	no	no	no	no	no	no	no	no	low
OTU596	Deltaproteobacteria	Proteobacteria	Deltaproteobacteria	Myxococcales	Undefined	Undefined	no	no	no	no	yes	yes	no	no	yes	no	no	negative	no	no	negative	no	no	low
OTU592	Undefined	Undefined	Undefined	Undefined	Undefined	Undefined	no	no	no	no	yes	no	no	no	no	no	no	no	no	no	no	no	no	low
OTU604	Alphaproteobacteria	Proteobacteria	Alphaproteobacteria	Sphingomonadales	Undefined	Undefined	no	no	no	no	yes	no	no	no	no	no	no	no	no	no	no	no	no	low
OTU608	Gammaproteobacteria	Proteobacteria	Gammaproteobacteria	Chromatiales	Chromatiaceae	Nitrosococcus	no	no	no	no	yes	no	no	no	no	no	yes	no	no	no	no	no	positive	low
OTU595	Chloroflexi	Chloroflexi	Chloroflexi	Chloroflexales	Chloroflexaceae	Roseiflexus	no	no	no	no	yes	no	no	no	no	no	no	no	no	no	no	no	no	low
OTU611	Gammaproteobacteria	Proteobacteria	Gammaproteobacteria	Pseudomonadales	Pseudomonadaceae	Pseudomonas	no	no	no	no	yes	no	no	no	no	yes	no	no	no	no	no	negative	no	low
OTU600	Actinobacteria	Actinobacteria	Actinobacteria	Micromonosporales	Micromonosporaceae	Undefined	no	no	no	no	yes	no	no	no	no	no	no	no	no	no	no	no	no	low
OTU591	Deltaproteobacteria	Proteobacteria	Deltaproteobacteria	Myxococcales	Undefined	Undefined	no	no	no	no	yes	no	no	no	no	no	no	no	no	no	no	no	no	low
OTU609	Alphaproteobacteria	Proteobacteria	Alphaproteobacteria	Sphingomonadales	Undefined	Undefined	yes	no	no	no	yes	no	no	no	no	yes	no	no	no	no	no	positive	no	low
OTU610	Undefined	Undefined	Undefined	Undefined	Undefined	Undefined	no	no	no	no	yes	no	no	no	no	no	no	no	no	no	no	no	no	low
OTU597	Actinobacteria	Actinobacteria	Actinobacteria	Undefined	Undefined	Undefined	no	no	no	no	yes	no	no	no	no	no	no	no	no	no	no	no	no	low
OTU605	Acidobacteria	Acidobacteria	Undefined	Undefined	Undefined	Undefined	no	no	no	no	yes	no	no	no	no	no	no	no	no	no	no	no	no	low
OTU617	Bacteroidetes	Bacteroidetes	Sphingobacteriia	Sphingobacteriales	Chitinophagaceae	Undefined	no	no	no	no	yes	no	no	no	no	no	no	no	no	no	no	no	no	low
OTU615	Gammaproteobacteria	Proteobacteria	Gammaproteobacteria	Undefined	Undefined	Undefined	no	no	no	no	yes	no	no	no	no	no	no	no	no	no	no	no	no	low
OTU652	Actinobacteria	Actinobacteria	Actinobacteria	Micrococcales	Micrococcaceae	Arthrobacter	yes	no	no	no	yes	no	no	no	no	no	yes	no	no	no	no	no	negative	low
OTU622	Undefined	Undefined	Undefined	Undefined	Undefined	Undefined	no	no	no	no	yes	no	no	no	no	no	no	no	no	no	no	no	no	low
OTU614	Planctomycetes	Planctomycetes	Planctomycetacia	Planctomycetales	Planctomycetaceae	Pirellula	no	no	no	no	yes	no	no	no	no	no	no	no	no	no	no	no	no	low
OTU620	Betaproteobacteria	Proteobacteria	Betaproteobacteria	Undefined	Undefined	Undefined	no	no	no	no	yes	no	no	no	no	no	no	no	no	no	no	no	no	low
OTU619	Proteobacteria_Undefined	Proteobacteria	Undefined	Undefined	Undefined	Undefined	no	no	no	no	yes	no	no	no	yes	yes	no	no	no	no	negative	positive	no	low
OTU607	Bacteroidetes	Bacteroidetes	Sphingobacteriia	Sphingobacteriales	Chitinophagaceae	Ferruginibacter	no	no	no	no	yes	no	no	no	no	yes	yes	no	no	no	no	negative	positive	low
OTU616	Alphaproteobacteria	Proteobacteria	Alphaproteobacteria	Rhizobiales	Undefined	Undefined	no	no	no	no	yes	no	no	no	no	no	no	no	no	no	no	no	no	low
OTU618	Undefined	Undefined	Undefined	Undefined	Undefined	Undefined	no	no	no	no	yes	no	no	no	no	no	no	no	no	no	no	no	no	low
OTU567	Alphaproteobacteria	Proteobacteria	Alphaproteobacteria	Rhizobiales	Undefined	Undefined	no	no	no	no	yes	no	no	no	no	no	no	no	no	no	no	no	no	low
OTU625	Undefined	Undefined	Undefined	Undefined	Undefined	Undefined	no	no	no	no	yes	no	no	no	no	no	no	no	no	no	no	no	no	low
OTU631	Chloroflexi	Chloroflexi	Anaerolineae	Anaerolineales	Anaerolineaceae	Undefined	yes	no	no	no	yes	no	no	no	no	no	no	no	no	no	no	no	no	low
OTU621	Undefined	Undefined	Undefined	Undefined	Undefined	Undefined	yes	no	no	no	yes	no	no	no	no	no	no	no	no	no	no	no	no	low
OTU643	Alphaproteobacteria	Proteobacteria	Alphaproteobacteria	Rhodospirillales	Rhodospirillaceae	Undefined	no	no	no	no	yes	no	no	no	no	no	no	no	no	no	no	no	no	low
OTU627	Undefined	Undefined	Undefined	Undefined	Undefined	Undefined	no	no	no	no	yes	no	no	no	no	no	no	no	no	no	no	no	no	low
OTU623	Actinobacteria	Actinobacteria	Thermoleophilia	Gaiellales	Gaiellaceae	Gaiella	yes	no	no	no	yes	no	no	no	no	yes	yes	no	no	no	no	negative	negative	low
OTU626	Planctomycetes	Planctomycetes	Planctomycetacia	Planctomycetales	Planctomycetaceae	Rhodopirellula	no	no	no	no	yes	no	no	no	no	no	no	no	no	no	no	no	no	low
OTU633	Planctomycetes	Planctomycetes	Phycisphaerae	Phycisphaerales	Phycisphaeraceae	Phycisphaera	no	no	no	no	yes	no	no	no	no	no	no	no	no	no	no	no	no	low
OTU612	Gammaproteobacteria	Proteobacteria	Gammaproteobacteria	Pseudomonadales	Moraxellaceae	Enhydrobacter	no	no	no	no	yes	no	no	no	no	no	no	no	no	no	no	no	no	low
OTU641	Alphaproteobacteria	Proteobacteria	Alphaproteobacteria	Sneathiellales	Sneathiellaceae	Sneathiella	no	no	no	no	yes	no	no	no	no	no	no	no	no	no	no	no	no	low
OTU606	Betaproteobacteria	Proteobacteria	Betaproteobacteria	Burkholderiales	Burkholderiaceae	Cupriavidus	no	no	no	no	yes	no	no	no	no	no	no	no	no	no	no	no	no	low
OTU632	Actinobacteria	Actinobacteria	Thermoleophilia	Solirubrobacterales	Solirubrobacteraceae	Solirubrobacter	no	no	no	no	yes	no	no	no	no	no	no	no	no	no	no	no	no	low
OTU638	Undefined	Undefined	Undefined	Undefined	Undefined	Undefined	no	no	no	no	yes	no	no	no	no	no	no	no	no	no	no	no	no	low
OTU624	Alphaproteobacteria	Proteobacteria	Alphaproteobacteria	Rhizobiales	Phyllobacteriaceae	Undefined	no	no	no	no	yes	no	no	no	no	no	no	no	no	no	no	no	no	low
OTU646	Bacteroidetes	Bacteroidetes	Sphingobacteriia	Sphingobacteriales	Sphingobacteriaceae	Undefined	no	no	no	no	yes	no	yes	no	yes	yes	no	no	positive	no	negative	positive	no	low
OTU635	Actinobacteria	Actinobacteria	Undefined	Undefined	Undefined	Undefined	yes	no	no	no	yes	no	no	no	no	no	no	no	no	no	no	no	no	low
OTU628	Planctomycetes	Planctomycetes	Planctomycetacia	Planctomycetales	Planctomycetaceae	Gemmata	no	no	no	no	yes	no	no	no	no	no	no	no	no	no	no	no	no	low
OTU613	Undefined	Undefined	Undefined	Undefined	Undefined	Undefined	no	no	no	no	yes	no	no	no	no	yes	no	no	no	no	no	negative	no	low
OTU629	Deltaproteobacteria	Proteobacteria	Deltaproteobacteria	Undefined	Undefined	Undefined	no	no	no	no	yes	no	no	yes	no	no	yes	no	no	negative	no	no	negative	low
OTU637	Gammaproteobacteria	Proteobacteria	Gammaproteobacteria	Legionellales	Legionellaceae	Legionella	no	no	no	no	yes	no	no	no	no	yes	no	no	no	no	no	negative	no	low
OTU630	Chloroflexi	Chloroflexi	Thermomicrobia	Thermomicrobiales	Thermomicrobiaceae	Thermomicrobium	no	no	no	no	yes	no	no	no	no	no	no	no	no	no	no	no	no	low
OTU651	Betaproteobacteria	Proteobacteria	Betaproteobacteria	Burkholderiales	Undefined	Undefined	no	no	no	no	yes	no	no	no	no	no	no	no	no	no	no	no	no	low
OTU642	Proteobacteria_Undefined	Proteobacteria	Undefined	Undefined	Undefined	Undefined	no	no	no	no	yes	no	no	no	no	no	no	no	no	no	no	no	no	low
OTU639	Gammaproteobacteria	Proteobacteria	Gammaproteobacteria	Legionellales	Coxiellaceae	Aquicella	no	no	no	no	yes	no	no	no	no	no	no	no	no	no	no	no	no	low
OTU659	Undefined	Undefined	Undefined	Undefined	Undefined	Undefined	no	no	no	no	yes	no	yes	no	no	yes	no	no	positive	no	no	positive	no	low
OTU644	Undefined	Undefined	Undefined	Undefined	Undefined	Undefined	no	no	no	no	yes	no	no	no	no	no	no	no	no	no	no	no	no	low
OTU657	Alphaproteobacteria	Proteobacteria	Alphaproteobacteria	Sphingomonadales	Sphingomonadaceae	Sphingomonas	yes	no	no	no	yes	no	no	no	no	yes	yes	no	no	no	no	positive	negative	low
OTU640	Betaproteobacteria	Proteobacteria	Betaproteobacteria	Burkholderiales	Undefined	Undefined	yes	no	no	no	yes	no	no	no	no	no	no	no	no	no	no	no	no	low
OTU634	Gammaproteobacteria	Proteobacteria	Gammaproteobacteria	Xanthomonadales	Xanthomonadaceae	Thermomonas	no	no	no	no	yes	no	no	no	no	no	no	no	no	no	no	no	no	low
OTU670	Alphaproteobacteria	Proteobacteria	Alphaproteobacteria	Undefined	Undefined	Undefined	no	no	no	no	yes	no	no	no	no	no	no	no	no	no	no	no	no	low
OTU654	Undefined	Undefined	Undefined	Undefined	Undefined	Undefined	no	no	no	no	yes	no	no	no	no	no	no	no	no	no	no	no	no	low
OTU658	Undefined	Undefined	Undefined	Undefined	Undefined	Undefined	no	no	no	no	yes	no	no	no	no	no	no	no	no	no	no	no	no	low
OTU656	Alphaproteobacteria	Proteobacteria	Alphaproteobacteria	Rhodospirillales	Acetobacteraceae	Undefined	no	no	no	no	yes	no	no	no	no	no	no	no	no	no	no	no	no	low
OTU653	Gammaproteobacteria	Proteobacteria	Gammaproteobacteria	Pseudomonadales	Pseudomonadaceae	Pseudomonas	no	no	no	no	yes	no	no	no	no	no	no	no	no	no	no	no	no	low
OTU650	Undefined	Undefined	Undefined	Undefined	Undefined	Undefined	no	no	no	no	yes	no	no	no	no	no	no	no	no	no	no	no	no	low
OTU665	Gammaproteobacteria	Proteobacteria	Gammaproteobacteria	Pseudomonadales	Pseudomonadaceae	Pseudomonas	no	no	no	no	yes	no	no	no	yes	yes	no	no	no	no	negative	negative	no	low
OTU669	Alphaproteobacteria	Proteobacteria	Alphaproteobacteria	Sphingomonadales	Undefined	Undefined	yes	no	no	no	yes	no	no	no	yes	yes	yes	no	no	no	negative	positive	positive	low
OTU661	Gemmatimonadetes	Gemmatimonadetes	Gemmatimonadetes	Gemmatimonadales	Gemmatimonadaceae	Gemmatimonas	no	no	no	no	yes	no	no	no	no	no	no	no	no	no	no	no	no	low
OTU662	Chloroflexi	Chloroflexi	Caldilineae	Caldilineales	Caldilineaceae	Caldilinea	no	no	no	no	yes	no	no	no	no	no	no	no	no	no	no	no	no	low
OTU647	Actinobacteria	Actinobacteria	Thermoleophilia	Gaiellales	Undefined	Undefined	no	no	no	no	yes	no	no	no	no	no	no	no	no	no	no	no	no	low
OTU663	Chloroflexi	Chloroflexi	Undefined	Undefined	Undefined	Undefined	no	no	no	no	yes	no	no	no	no	no	no	no	no	no	no	no	no	low
OTU645	Armatimonadetes	Armatimonadetes	Chthonomonadetes	Chthonomonadales	Chthonomonadaceae	Chthonomonas	yes	yes	no	no	yes	no	no	yes	no	no	yes	no	no	negative	no	no	negative	low
OTU660	Alphaproteobacteria	Proteobacteria	Alphaproteobacteria	Rhodospirillales	Rhodospirillaceae	Dongia	no	no	no	no	yes	no	no	yes	yes	no	yes	no	no	negative	negative	no	negative	low
OTU667	Planctomycetes	Planctomycetes	Planctomycetacia	Planctomycetales	Planctomycetaceae	Gemmata	no	no	no	no	yes	no	no	no	no	no	no	no	no	no	no	no	no	low
OTU672	Undefined	Undefined	Undefined	Undefined	Undefined	Undefined	no	no	no	no	yes	no	no	no	no	no	no	no	no	no	no	no	no	low
OTU673	Gammaproteobacteria	Proteobacteria	Gammaproteobacteria	Legionellales	Coxiellaceae	Aquicella	no	no	no	no	yes	no	no	no	no	no	no	no	no	no	no	no	no	low
OTU593	Chloroflexi	Chloroflexi	Chloroflexi	Chloroflexales	Chloroflexaceae	Roseiflexus	no	no	no	no	yes	no	no	no	no	no	no	no	no	no	no	no	no	low
OTU648	Alphaproteobacteria	Proteobacteria	Alphaproteobacteria	Rickettsiales	Holosporaceae	Holospora	no	no	no	no	yes	no	no	no	no	no	no	no	no	no	no	no	no	low
OTU636	Actinobacteria	Actinobacteria	Thermoleophilia	Solirubrobacterales	Undefined	Undefined	no	no	no	no	yes	no	no	no	no	no	no	no	no	no	no	no	no	low
OTU668	Actinobacteria	Actinobacteria	Thermoleophilia	Solirubrobacterales	Undefined	Undefined	no	no	no	no	yes	no	no	no	no	no	no	no	no	no	no	no	no	low
OTU679	Deltaproteobacteria	Proteobacteria	Deltaproteobacteria	Myxococcales	Haliangiaceae	Haliangium	no	no	no	no	yes	no	yes	no	no	yes	no	no	positive	no	no	positive	no	low
OTU680	Undefined	Undefined	Undefined	Undefined	Undefined	Undefined	yes	no	no	no	yes	no	no	no	no	no	no	no	no	no	no	no	no	low
OTU677	Actinobacteria	Actinobacteria	Acidimicrobiia	Acidimicrobiales	Iamiaceae	Iamia	no	no	no	no	yes	no	no	no	no	no	no	no	no	no	no	no	no	low
OTU649	Betaproteobacteria	Proteobacteria	Betaproteobacteria	Burkholderiales	Undefined	Undefined	no	no	no	no	yes	no	no	no	no	no	yes	no	no	no	no	no	positive	low
OTU664	Actinobacteria	Actinobacteria	Acidimicrobiia	Acidimicrobiales	Undefined	Undefined	no	no	no	no	yes	no	no	no	no	no	no	no	no	no	no	no	no	low
OTU685	Planctomycetes	Planctomycetes	Planctomycetacia	Planctomycetales	Planctomycetaceae	Gemmata	yes	no	no	no	yes	no	no	no	no	no	no	no	no	no	no	no	no	low
OTU678	Alphaproteobacteria	Proteobacteria	Alphaproteobacteria	Rhodospirillales	Rhodospirillaceae	Defluviicoccus	no	no	no	no	yes	no	no	no	no	no	no	no	no	no	no	no	no	low
OTU684	Deltaproteobacteria	Proteobacteria	Deltaproteobacteria	Myxococcales	Polyangiaceae	Sorangium	no	no	no	no	yes	yes	no	no	yes	no	no	negative	no	no	negative	no	no	low
OTU666	Betaproteobacteria	Proteobacteria	Betaproteobacteria	Burkholderiales	Oxalobacteraceae	Undefined	no	no	no	no	yes	no	no	no	no	no	yes	no	no	no	no	no	positive	low
OTU683	Gammaproteobacteria	Proteobacteria	Gammaproteobacteria	Xanthomonadales	Xanthomonadaceae	Xanthomonas	no	no	no	no	yes	no	no	no	no	no	no	no	no	no	no	no	no	low
OTU691	Gammaproteobacteria	Proteobacteria	Gammaproteobacteria	Pseudomonadales	Pseudomonadaceae	Pseudomonas	no	no	no	no	yes	no	no	no	no	yes	no	no	no	no	no	positive	no	low
OTU681	Chloroflexi	Chloroflexi	Thermomicrobia	Sphaerobacterales	Sphaerobacteraceae	Sphaerobacter	no	no	no	no	yes	no	no	no	no	no	no	no	no	no	no	no	no	low
OTU692	Betaproteobacteria	Proteobacteria	Betaproteobacteria	Burkholderiales	Comamonadaceae	Undefined	no	no	no	no	yes	no	no	no	no	no	no	no	no	no	no	no	no	low
OTU686	Undefined	Undefined	Undefined	Undefined	Undefined	Undefined	yes	no	no	no	yes	no	no	no	no	no	no	no	no	no	no	no	no	low
OTU690	Deltaproteobacteria	Proteobacteria	Deltaproteobacteria	Desulfobacterales	Nitrospinaceae	Candidatus_Entotheonella	no	no	no	no	yes	no	no	no	no	no	no	no	no	no	no	no	no	low
OTU675	Bacteroidetes	Bacteroidetes	Cytophagia	Cytophagales	Cytophagaceae	Flexibacter	no	no	no	no	yes	no	no	no	no	no	no	no	no	no	no	no	no	low
OTU671	Undefined	Undefined	Undefined	Undefined	Undefined	Undefined	no	no	no	no	yes	no	no	no	no	no	yes	no	no	no	no	no	positive	low
OTU655	Actinobacteria	Actinobacteria	Undefined	Undefined	Undefined	Undefined	no	no	no	no	yes	no	no	no	no	no	no	no	no	no	no	no	no	low
OTU682	Gammaproteobacteria	Proteobacteria	Gammaproteobacteria	Pseudomonadales	Pseudomonadaceae	Cellvibrio	no	no	no	no	yes	no	no	no	yes	no	yes	no	no	no	negative	no	negative	low
OTU698	Gammaproteobacteria	Proteobacteria	Gammaproteobacteria	Pseudomonadales	Pseudomonadaceae	Pseudomonas	no	no	no	no	yes	no	no	no	no	no	no	no	no	no	no	no	no	low
OTU689	Alphaproteobacteria	Proteobacteria	Alphaproteobacteria	Sphingomonadales	Undefined	Undefined	no	no	no	no	yes	no	no	no	no	no	no	no	no	no	no	no	no	low
OTU687	Undefined	Undefined	Undefined	Undefined	Undefined	Undefined	no	no	no	no	yes	no	no	no	no	no	no	no	no	no	no	no	no	low
OTU697	Bacteroidetes	Bacteroidetes	Sphingobacteriia	Sphingobacteriales	Chitinophagaceae	Undefined	yes	no	no	no	yes	no	no	no	no	no	no	no	no	no	no	no	no	low
OTU688	Alphaproteobacteria	Proteobacteria	Alphaproteobacteria	Rhizobiales	Undefined	Undefined	no	no	no	no	yes	no	no	no	no	no	no	no	no	no	no	no	no	low
OTU700	Elusimicrobia	Elusimicrobia	Elusimicrobia	Elusimicrobiales	Elusimicrobiaceae	Elusimicrobium	no	no	no	no	yes	no	no	yes	no	no	yes	no	no	positive	no	no	positive	low
OTU707	Deltaproteobacteria	Proteobacteria	Deltaproteobacteria	Myxococcales	Undefined	Undefined	no	no	no	no	yes	no	no	no	no	no	no	no	no	no	no	no	no	low
OTU676	Undefined	Undefined	Undefined	Undefined	Undefined	Undefined	no	no	no	no	yes	no	no	no	no	no	no	no	no	no	no	no	no	low
OTU704	Gammaproteobacteria	Proteobacteria	Gammaproteobacteria	Chromatiales	Chromatiaceae	Nitrosococcus	no	no	no	no	yes	no	no	no	no	no	no	no	no	no	no	no	no	low
OTU694	Firmicutes	Firmicutes	Erysipelotrichi	Erysipelotrichales	Erysipelotrichaceae	Asteroleplasma	yes	yes	no	no	yes	no	no	yes	yes	no	yes	no	no	positive	positive	no	positive	high
OTU714	Deltaproteobacteria	Proteobacteria	Deltaproteobacteria	Myxococcales	Polyangiaceae	Byssovorax	yes	yes	no	no	yes	yes	no	no	yes	no	yes	negative	no	no	negative	no	negative	low
OTU703	Chloroflexi	Chloroflexi	Chloroflexi	Chloroflexales	Chloroflexaceae	Roseiflexus	no	no	no	no	yes	no	no	no	no	no	no	no	no	no	no	no	no	low
OTU717	Alphaproteobacteria	Proteobacteria	Alphaproteobacteria	Caulobacterales	Caulobacteraceae	Caulobacter	yes	no	no	no	yes	no	no	no	no	no	no	no	no	no	no	no	no	low
OTU701	Betaproteobacteria	Proteobacteria	Betaproteobacteria	Burkholderiales	Comamonadaceae	Acidovorax	no	no	no	no	yes	no	no	no	no	no	no	no	no	no	no	no	no	low
OTU713	Firmicutes	Firmicutes	Clostridia	Thermoanaerobacterales	Thermodesulfobiaceae	Coprothermobacter	yes	no	no	no	yes	no	no	no	no	yes	yes	no	no	no	no	positive	positive	low
OTU696	Undefined	Undefined	Undefined	Undefined	Undefined	Undefined	no	no	no	no	yes	no	no	no	no	no	yes	no	no	no	no	no	negative	low
OTU708	Undefined	Undefined	Undefined	Undefined	Undefined	Undefined	no	no	no	no	yes	yes	no	no	yes	no	no	negative	no	no	negative	no	no	low
OTU702	Chloroflexi	Chloroflexi	Anaerolineae	Anaerolineales	Anaerolineaceae	Longilinea	no	no	no	no	yes	no	no	no	no	yes	yes	no	no	no	no	negative	positive	low
OTU693	Proteobacteria_Undefined	Proteobacteria	Undefined	Undefined	Undefined	Undefined	no	no	no	no	yes	no	no	no	no	no	no	no	no	no	no	no	no	low
OTU712	Proteobacteria_Undefined	Proteobacteria	Undefined	Undefined	Undefined	Undefined	no	no	no	no	yes	no	no	no	no	no	no	no	no	no	no	no	no	low
OTU709	Betaproteobacteria	Proteobacteria	Betaproteobacteria	Burkholderiales	Comamonadaceae	Variovorax	no	no	no	no	yes	no	no	no	no	no	no	no	no	no	no	no	no	low
OTU710	Actinobacteria	Actinobacteria	Thermoleophilia	Solirubrobacterales	Solirubrobacteraceae	Solirubrobacter	no	no	no	no	yes	no	no	no	no	no	no	no	no	no	no	no	no	low
OTU695	Deltaproteobacteria	Proteobacteria	Deltaproteobacteria	Myxococcales	Undefined	Undefined	no	no	no	no	yes	no	no	no	no	no	no	no	no	no	no	no	no	low
OTU674	Alphaproteobacteria	Proteobacteria	Alphaproteobacteria	Rhizobiales	Undefined	Undefined	no	no	no	no	yes	no	no	no	no	no	no	no	no	no	no	no	no	low
OTU715	Actinobacteria	Actinobacteria	Acidimicrobiia	Acidimicrobiales	Iamiaceae	Iamia	no	no	no	no	yes	no	no	no	no	no	no	no	no	no	no	no	no	low
OTU699	Proteobacteria_Undefined	Proteobacteria	Undefined	Undefined	Undefined	Undefined	no	no	no	no	yes	no	no	no	no	no	no	no	no	no	no	no	no	low
OTU711	Proteobacteria_Undefined	Proteobacteria	Undefined	Undefined	Undefined	Undefined	no	no	no	no	yes	no	no	no	no	no	no	no	no	no	no	no	no	low
OTU721	Betaproteobacteria	Proteobacteria	Betaproteobacteria	Burkholderiales	Burkholderiaceae	Burkholderia	no	no	no	no	yes	no	yes	no	no	yes	yes	no	negative	no	no	negative	positive	low
OTU729	Alphaproteobacteria	Proteobacteria	Alphaproteobacteria	Sphingomonadales	Undefined	Undefined	yes	yes	yes	chr2_12832807,chr2_12832826,chr2_12832834,chr2_12832885,chr2_12832905,chr2_12832943,chr2_12833008,chr2_12833174,chr2_12833203,chr2_12833220,chr2_12833231,chr2_12833367,chr2_12833394,chr2_12833410,chr2_12833435,chr2_12833472,chr2_12833970,chr2_12834571	yes	no	yes	no	yes	yes	yes	no	positive	no	negative	positive	negative	low
OTU719	Gammaproteobacteria	Proteobacteria	Gammaproteobacteria	Xanthomonadales	Sinobacteraceae	Steroidobacter	no	no	no	no	yes	no	no	no	no	no	no	no	no	no	no	no	no	low
OTU716	Alphaproteobacteria	Proteobacteria	Alphaproteobacteria	Caulobacterales	Caulobacteraceae	Asticcacaulis	yes	no	no	no	yes	no	no	no	no	yes	yes	no	no	no	no	negative	positive	low
OTU720	Bacteroidetes	Bacteroidetes	Sphingobacteriia	Sphingobacteriales	Chitinophagaceae	Undefined	yes	no	no	no	yes	no	no	no	no	no	no	no	no	no	no	no	no	low
OTU705	Undefined	Undefined	Undefined	Undefined	Undefined	Undefined	no	no	no	no	yes	no	no	no	no	no	no	no	no	no	no	no	no	low
OTU722	Undefined	Undefined	Undefined	Undefined	Undefined	Undefined	yes	no	no	no	yes	no	no	no	no	no	no	no	no	no	no	no	no	low
OTU718	Actinobacteria	Actinobacteria	Undefined	Undefined	Undefined	Undefined	no	no	no	no	yes	no	no	no	no	no	yes	no	no	no	no	no	positive	low
OTU734	Actinobacteria	Actinobacteria	Acidimicrobiia	Acidimicrobiales	Iamiaceae	Iamia	no	no	no	no	yes	no	no	no	no	yes	no	no	no	no	no	positive	no	low
OTU745	Undefined	Undefined	Undefined	Undefined	Undefined	Undefined	no	no	no	no	yes	no	no	no	no	no	no	no	no	no	no	no	no	low
OTU727	Nitrospirae	Nitrospirae	Nitrospira	Nitrospirales	Nitrospiraceae	Nitrospira	yes	no	no	no	yes	no	no	no	no	no	no	no	no	no	no	no	no	low
OTU706	Deltaproteobacteria	Proteobacteria	Deltaproteobacteria	Desulfuromonadales	Geobacteraceae	Geobacter	no	no	no	no	yes	no	no	no	no	no	no	no	no	no	no	no	no	low
OTU736	Alphaproteobacteria	Proteobacteria	Alphaproteobacteria	Sphingomonadales	Sphingomonadaceae	Undefined	no	no	no	no	yes	no	no	no	no	no	yes	no	no	no	no	no	positive	low
OTU741	Planctomycetes	Planctomycetes	Phycisphaerae	Phycisphaerales	Phycisphaeraceae	Phycisphaera	no	no	no	no	yes	yes	no	no	yes	no	no	positive	no	no	positive	no	no	low
OTU726	Planctomycetes	Planctomycetes	Planctomycetacia	Planctomycetales	Planctomycetaceae	Gemmata	no	no	no	no	yes	no	no	no	no	no	no	no	no	no	no	no	no	low
OTU760	Deltaproteobacteria	Proteobacteria	Deltaproteobacteria	Myxococcales	Undefined	Undefined	no	no	no	no	yes	no	no	no	no	no	no	no	no	no	no	no	no	low
OTU746	Gammaproteobacteria	Proteobacteria	Gammaproteobacteria	Chromatiales	Chromatiaceae	Nitrosococcus	no	no	no	no	yes	no	no	no	no	yes	no	no	no	no	no	negative	no	low
OTU725	Bacteroidetes	Bacteroidetes	Undefined	Flavobacteriales	Undefined	Undefined	no	no	no	no	yes	no	no	no	no	no	no	no	no	no	no	no	no	low
OTU731	Actinobacteria	Actinobacteria	Undefined	Undefined	Undefined	Undefined	yes	no	no	no	yes	no	no	no	no	no	no	no	no	no	no	no	no	low
OTU723	Deltaproteobacteria	Proteobacteria	Deltaproteobacteria	Myxococcales	Sandaracinaceae	Sandaracinus	no	no	no	no	yes	no	no	yes	no	no	yes	no	no	negative	no	no	negative	low
OTU728	Actinobacteria	Actinobacteria	Thermoleophilia	Solirubrobacterales	Undefined	Undefined	no	no	no	no	yes	no	no	no	no	yes	no	no	no	no	no	negative	no	low
OTU735	Alphaproteobacteria	Proteobacteria	Alphaproteobacteria	Sphingomonadales	Undefined	Undefined	yes	no	no	no	yes	no	no	no	no	no	no	no	no	no	no	no	no	low
OTU740	Nitrospirae	Nitrospirae	Nitrospira	Nitrospirales	Nitrospiraceae	Nitrospira	no	no	no	no	yes	no	no	no	no	no	yes	no	no	no	no	no	positive	low
OTU742	Chloroflexi	Chloroflexi	Anaerolineae	Anaerolineales	Anaerolineaceae	Unknown	no	no	no	no	yes	no	no	no	no	no	no	no	no	no	no	no	no	low
OTU732	Betaproteobacteria	Proteobacteria	Betaproteobacteria	Methylophilales	Methylophilaceae	Undefined	yes	no	no	no	yes	no	no	no	yes	yes	yes	no	no	no	negative	negative	positive	low
OTU751	Deltaproteobacteria	Proteobacteria	Deltaproteobacteria	Myxococcales	Undefined	Undefined	no	no	no	no	yes	no	no	no	no	no	no	no	no	no	no	no	no	low
OTU755	Gemmatimonadetes	Gemmatimonadetes	Gemmatimonadetes	Gemmatimonadales	Gemmatimonadaceae	Gemmatimonas	no	no	no	no	yes	no	no	no	no	no	no	no	no	no	no	no	no	low
OTU750	Alphaproteobacteria	Proteobacteria	Alphaproteobacteria	Sphingomonadales	Sphingomonadaceae	Sphingomonas	yes	no	no	no	yes	no	no	no	no	yes	no	no	no	no	no	positive	no	low
OTU752	Firmicutes	Firmicutes	Erysipelotrichi	Erysipelotrichales	Erysipelotrichaceae	Asteroleplasma	yes	no	no	no	yes	no	no	no	no	no	yes	no	no	no	no	no	positive	low
OTU754	Betaproteobacteria	Proteobacteria	Betaproteobacteria	Burkholderiales	Burkholderiaceae	Burkholderia	no	no	no	no	yes	no	no	no	no	no	no	no	no	no	no	no	no	low
OTU744	Proteobacteria_Undefined	Proteobacteria	Undefined	Undefined	Undefined	Undefined	no	no	no	no	yes	no	no	no	no	no	no	no	no	no	no	no	no	low
OTU748	Gammaproteobacteria	Proteobacteria	Gammaproteobacteria	Chromatiales	Ectothiorhodospiraceae	Acidiferrobacter	no	no	no	no	yes	no	no	yes	no	no	yes	no	no	negative	no	no	negative	low
OTU743	Planctomycetes	Planctomycetes	Undefined	Undefined	Unknown	Unknown	no	no	no	no	yes	no	no	no	no	no	no	no	no	no	no	no	no	low
OTU775	Deltaproteobacteria	Proteobacteria	Deltaproteobacteria	Bdellovibrionales	Bdellovibrionaceae	Vampirovibrio	no	no	no	no	yes	no	no	yes	no	no	yes	no	no	positive	no	no	positive	low
OTU756	Undefined	Undefined	Undefined	Undefined	Undefined	Undefined	no	no	no	no	yes	no	no	no	no	no	no	no	no	no	no	no	no	low
OTU772	Undefined	Undefined	Undefined	Undefined	Undefined	Undefined	no	no	no	no	yes	no	no	no	no	no	no	no	no	no	no	no	no	low
OTU730	Proteobacteria_Undefined	Proteobacteria	Undefined	Undefined	Undefined	Undefined	no	no	no	no	yes	no	no	no	no	no	no	no	no	no	no	no	no	low
OTU762	Gemmatimonadetes	Gemmatimonadetes	Gemmatimonadetes	Gemmatimonadales	Gemmatimonadaceae	Gemmatimonas	yes	yes	no	no	yes	no	yes	no	no	yes	no	no	positive	no	no	positive	no	low
OTU733	Alphaproteobacteria	Proteobacteria	Alphaproteobacteria	Rhizobiales	Undefined	Undefined	no	no	no	no	yes	no	no	no	no	no	no	no	no	no	no	no	no	low
OTU788	Undefined	Undefined	Undefined	Undefined	Undefined	Undefined	no	no	no	no	yes	no	no	no	no	no	no	no	no	no	no	no	no	low
OTU774	Betaproteobacteria	Proteobacteria	Betaproteobacteria	Burkholderiales	Comamonadaceae	Undefined	yes	no	no	no	yes	no	no	no	yes	yes	yes	no	no	no	negative	positive	positive	low
OTU747	Actinobacteria	Actinobacteria	Acidimicrobiia	Acidimicrobiales	Iamiaceae	Iamia	no	no	no	no	yes	no	no	no	no	no	no	no	no	no	no	no	no	low
OTU761	Deltaproteobacteria	Proteobacteria	Deltaproteobacteria	Undefined	Undefined	Undefined	no	no	no	no	yes	no	no	no	no	no	no	no	no	no	no	no	no	low
OTU737	Planctomycetes	Planctomycetes	Planctomycetacia	Planctomycetales	Planctomycetaceae	Gemmata	no	no	no	no	yes	no	no	no	no	no	no	no	no	no	no	no	no	low
OTU749	Deltaproteobacteria	Proteobacteria	Deltaproteobacteria	Myxococcales	Haliangiaceae	Haliangium	no	no	no	no	yes	no	no	no	no	no	no	no	no	no	no	no	no	low
OTU777	Verrucomicrobia	Verrucomicrobia	Verrucomicrobiae	Verrucomicrobiales	Verrucomicrobia_subdivision_3	Pedosphaera	no	no	no	no	yes	no	no	no	no	no	no	no	no	no	no	no	no	low
OTU757	Proteobacteria_Undefined	Proteobacteria	Undefined	Undefined	Undefined	Undefined	no	no	no	no	yes	no	no	no	no	no	no	no	no	no	no	no	no	low
OTU763	Planctomycetes	Planctomycetes	Planctomycetacia	Planctomycetales	Planctomycetaceae	Gemmata	no	no	no	no	yes	no	no	no	no	no	no	no	no	no	no	no	no	low
OTU790	Undefined	Undefined	Undefined	Undefined	Undefined	Undefined	no	no	no	no	yes	no	no	no	no	no	no	no	no	no	no	no	no	low
OTU778	Chloroflexi	Chloroflexi	Undefined	Undefined	Undefined	Undefined	no	no	no	no	yes	no	no	no	no	no	no	no	no	no	no	no	no	low
OTU738	Bacteroidetes	Bacteroidetes	Sphingobacteriia	Sphingobacteriales	Sphingobacteriaceae	Sphingobacterium	yes	no	no	no	yes	no	no	no	yes	yes	no	no	no	no	negative	positive	no	low
OTU739	Actinobacteria	Actinobacteria	Thermoleophilia	Solirubrobacterales	Undefined	Undefined	no	no	no	no	yes	no	no	no	no	no	no	no	no	no	no	no	no	low
OTU781	Proteobacteria_Undefined	Proteobacteria	Undefined	Undefined	Undefined	Undefined	no	no	no	no	yes	no	no	no	no	no	no	no	no	no	no	no	no	low
OTU765	Actinobacteria	Actinobacteria	Acidimicrobiia	Acidimicrobiales	Iamiaceae	Iamia	yes	no	no	no	yes	no	no	no	no	no	no	no	no	no	no	no	no	low
OTU782	Undefined	Undefined	Undefined	Undefined	Undefined	Undefined	no	no	no	no	yes	no	no	no	yes	no	no	no	no	no	negative	no	no	low
OTU602	Alphaproteobacteria	Proteobacteria	Alphaproteobacteria	Rhizobiales	Undefined	Undefined	no	no	no	no	yes	no	no	no	no	no	no	no	no	no	no	no	no	low
OTU759	Actinobacteria	Actinobacteria	Undefined	Undefined	Undefined	Undefined	no	no	no	no	yes	no	no	no	no	no	no	no	no	no	no	no	no	low
OTU764	Bacteroidetes	Bacteroidetes	Flavobacteria	Flavobacteriales	Cryomorphaceae	Owenweeksia	yes	no	no	no	yes	no	no	no	no	no	no	no	no	no	no	no	no	low
OTU771	Deltaproteobacteria	Proteobacteria	Deltaproteobacteria	Myxococcales	Undefined	Undefined	yes	no	no	no	yes	no	no	no	no	no	no	no	no	no	no	no	no	low
OTU776	Undefined	Undefined	Undefined	Undefined	Undefined	Undefined	no	no	no	no	yes	no	no	no	no	no	no	no	no	no	no	no	no	low
OTU787	Undefined	Undefined	Undefined	Undefined	Undefined	Undefined	no	no	no	no	yes	no	no	no	no	no	yes	no	no	no	no	no	negative	low
OTU770	Planctomycetes	Planctomycetes	Planctomycetia	Planctomycetales	Planctomycetaceae	Pirellula	no	no	no	no	yes	no	no	no	no	no	yes	no	no	no	no	no	positive	low
OTU780	Bacteroidetes	Bacteroidetes	Sphingobacteriia	Sphingobacteriales	Chitinophagaceae	Undefined	no	no	no	no	yes	no	no	no	no	no	no	no	no	no	no	no	no	low
OTU767	Proteobacteria_Undefined	Proteobacteria	Undefined	Undefined	Undefined	Undefined	no	no	no	no	yes	no	no	no	yes	no	no	no	no	no	negative	no	no	low
OTU796	Bacteroidetes	Bacteroidetes	Flavobacteria	Flavobacteriales	Flavobacteriaceae	Undefined	no	no	no	no	yes	no	no	no	yes	yes	no	no	no	no	negative	positive	no	low
OTU784	Alphaproteobacteria	Proteobacteria	Alphaproteobacteria	Rhizobiales	Rhizobiaceae	Undefined	no	no	no	no	yes	no	no	yes	no	yes	yes	no	no	positive	no	positive	positive	low
OTU802	Undefined	Undefined	Undefined	Undefined	Undefined	Undefined	no	no	no	no	yes	no	no	no	no	no	no	no	no	no	no	no	no	low
OTU766	Chloroflexi	Chloroflexi	Anaerolineae	Anaerolineales	Anaerolineaceae	Undefined	no	no	no	no	yes	no	no	no	no	no	no	no	no	no	no	no	no	low
OTU798	Deltaproteobacteria	Proteobacteria	Deltaproteobacteria	Myxococcales	Nannocystaceae	Undefined	no	no	no	no	yes	no	no	no	no	no	no	no	no	no	no	no	no	low
OTU773	Planctomycetes	Planctomycetes	Undefined	Planctomycetales	Planctomycetaceae	Undefined	no	no	no	no	yes	no	no	no	no	no	no	no	no	no	no	no	no	low
OTU793	Undefined	Undefined	Undefined	Undefined	Undefined	Undefined	no	no	no	no	yes	no	no	no	no	no	no	no	no	no	no	no	no	low
OTU797	Undefined	Undefined	Undefined	Undefined	Undefined	Undefined	no	no	no	no	yes	no	no	no	no	no	no	no	no	no	no	no	no	low
OTU795	Planctomycetes	Planctomycetes	Planctomycetacia	Planctomycetales	Planctomycetaceae	Zavarzinella	no	no	no	no	yes	no	no	no	no	no	no	no	no	no	no	no	no	low
OTU789	Chloroflexi	Chloroflexi	Chloroflexi	Chloroflexales	Chloroflexaceae	Roseiflexus	no	no	no	no	yes	no	no	no	no	no	no	no	no	no	no	no	no	low
OTU785	Chloroflexi	Chloroflexi	Thermomicrobia	Sphaerobacterales	Sphaerobacteraceae	Sphaerobacter	no	no	no	no	yes	no	no	no	no	no	no	no	no	no	no	no	no	low
OTU792	Gemmatimonadetes	Gemmatimonadetes	Gemmatimonadetes	Gemmatimonadales	Gemmatimonadaceae	Gemmatimonas	no	no	no	no	yes	no	no	no	no	no	no	no	no	no	no	no	no	low
OTU758	Bacteroidetes	Bacteroidetes	Undefined	Undefined	Undefined	Undefined	no	no	no	no	yes	no	no	no	yes	no	no	no	no	no	positive	no	no	low
OTU804	Planctomycetes	Planctomycetes	Phycisphaerae	Undefined	Undefined	Undefined	no	no	no	no	yes	no	no	no	no	no	no	no	no	no	no	no	no	low
OTU786	Proteobacteria_Undefined	Proteobacteria	Undefined	Undefined	Undefined	Undefined	no	no	no	no	yes	no	no	no	no	no	no	no	no	no	no	no	no	low
OTU768	Deltaproteobacteria	Proteobacteria	Deltaproteobacteria	Myxococcales	Undefined	Undefined	no	no	no	no	yes	no	no	no	no	no	no	no	no	no	no	no	no	low
OTU783	Deltaproteobacteria	Proteobacteria	Deltaproteobacteria	Myxococcales	Polyangiaceae	Undefined	no	no	no	no	yes	no	no	no	no	no	no	no	no	no	no	no	no	low
OTU753	Bacteroidetes	Bacteroidetes	Flavobacteria	Flavobacteriales	Flavobacteriaceae	Chryseobacterium	no	no	no	no	yes	no	no	yes	no	no	yes	no	no	positive	no	no	positive	low
OTU814	Alphaproteobacteria	Proteobacteria	Alphaproteobacteria	Caulobacterales	Caulobacteraceae	Undefined	no	no	no	no	yes	no	no	no	yes	yes	yes	no	no	no	negative	positive	positive	low
OTU810	Actinobacteria	Actinobacteria	Thermoleophilia	Gaiellales	Gaiellaceae	Gaiella	no	no	no	no	yes	no	no	no	no	no	no	no	no	no	no	no	no	low
OTU794	Chloroflexi	Chloroflexi	Unknown	Unknown	Unknown	Unknown	no	no	no	no	yes	no	no	no	no	no	no	no	no	no	no	no	no	low
OTU801	Undefined	Undefined	Undefined	Undefined	Undefined	Undefined	no	no	no	no	yes	no	no	no	no	no	no	no	no	no	no	no	no	low
OTU800	Undefined	Undefined	Undefined	Undefined	Undefined	Undefined	no	no	no	no	yes	no	no	no	no	no	no	no	no	no	no	no	no	low
OTU799	Firmicutes	Firmicutes	Clostridia	Thermoanaerobacterales	Thermodesulfobiaceae	Coprothermobacter	yes	no	no	no	yes	no	no	no	no	no	yes	no	no	no	no	no	negative	low
OTU791	Undefined	Undefined	Undefined	Undefined	Undefined	Undefined	yes	no	no	no	yes	no	no	no	no	no	yes	no	no	no	no	no	negative	low
OTU805	Planctomycetes	Planctomycetes	Planctomycetia	Planctomycetales	Planctomycetaceae	Planctomyces	no	no	no	no	yes	no	no	no	no	no	no	no	no	no	no	no	no	low
OTU818	Undefined	Undefined	Undefined	Undefined	Undefined	Undefined	no	no	no	no	yes	no	no	no	no	yes	yes	no	no	no	no	negative	positive	low
OTU803	Alphaproteobacteria	Proteobacteria	Alphaproteobacteria	Rhodospirillales	Acetobacteraceae	Craurococcus	yes	no	no	no	yes	no	no	no	no	no	no	no	no	no	no	no	no	low
OTU769	Firmicutes	Firmicutes	Bacilli	Bacillales	Paenibacillaceae	Cohnella	no	no	no	no	yes	no	no	no	no	no	no	no	no	no	no	no	no	low
OTU809	Planctomycetes	Planctomycetes	Planctomycetacia	Planctomycetales	Planctomycetaceae	Undefined	no	no	no	no	yes	no	no	no	no	no	no	no	no	no	no	no	no	low
OTU822	Gammaproteobacteria	Proteobacteria	Gammaproteobacteria	Pseudomonadales	Pseudomonadaceae	Pseudomonas	no	no	no	no	yes	no	no	no	no	no	no	no	no	no	no	no	no	low
OTU819	Deltaproteobacteria	Proteobacteria	Deltaproteobacteria	Myxococcales	Undefined	Undefined	no	no	no	no	yes	no	no	no	no	no	no	no	no	no	no	no	no	low
OTU825	Alphaproteobacteria	Proteobacteria	Alphaproteobacteria	Rhizobiales	Undefined	Undefined	no	no	no	no	yes	no	no	no	no	no	no	no	no	no	no	no	no	low
OTU846	Alphaproteobacteria	Proteobacteria	Alphaproteobacteria	Undefined	Undefined	Undefined	yes	no	no	no	yes	no	no	no	yes	yes	yes	no	no	no	negative	positive	positive	low
OTU817	Gammaproteobacteria	Proteobacteria	Gammaproteobacteria	Xanthomonadales	Xanthomonadaceae	Undefined	no	no	no	no	yes	no	no	no	no	no	no	no	no	no	no	no	no	low
OTU808	Alphaproteobacteria	Proteobacteria	Alphaproteobacteria	Caulobacterales	Hyphomonadaceae	Hirschia	no	no	no	no	yes	no	no	no	no	no	no	no	no	no	no	no	no	low
OTU807	Alphaproteobacteria	Proteobacteria	Alphaproteobacteria	Rhodospirillales	Rhodospirillaceae	Defluviicoccus	yes	no	no	no	yes	no	no	no	yes	yes	no	no	no	no	negative	negative	no	low
OTU806	Actinobacteria	Actinobacteria	Thermoleophilia	Solirubrobacterales	Undefined	Undefined	no	no	no	no	yes	no	no	no	no	no	no	no	no	no	no	no	no	low
OTU841	Alphaproteobacteria	Proteobacteria	Alphaproteobacteria	Rhodospirillales	Acetobacteraceae	Asaia	yes	no	no	no	yes	no	no	no	no	no	no	no	no	no	no	no	no	low
OTU815	Gammaproteobacteria	Proteobacteria	Gammaproteobacteria	Undefined	Undefined	Undefined	no	no	no	no	yes	no	no	no	no	no	no	no	no	no	no	no	no	low
OTU824	Actinobacteria	Actinobacteria	Undefined	Undefined	Geodermatophilaceae	Undefined	no	no	no	no	yes	no	no	no	no	no	no	no	no	no	no	no	no	low
OTU827	Firmicutes	Firmicutes	Erysipelotrichi	Erysipelotrichales	Erysipelotrichaceae	Asteroleplasma	yes	yes	yes	chr1_27819186,chr1_27820894,chr1_27820902,chr1_27822709,chr1_27822918,chr2_23050565,chr2_23050639,chr2_23053510,chr2_23054756,chr2_23061948,chr2_23086207,chr2_23086957,chr2_23087513,chr2_23111524,chr2_33513086,chr2_33518749,chr2_33519347,chr2_33523176,chr2_33539203,chr2_33569432,chr2_33569589,chr2_33570960,chr2_33571031,chr2_33571962,chr2_33573682,chr2_33576473,chr2_33586774,chr2_33586803,chr2_33…	yes	yes	no	no	yes	no	yes	positive	no	no	positive	no	positive	high
OTU828	Actinobacteria	Actinobacteria	Actinobacteria	Propionibacteriales	Nocardioidaceae	Undefined	no	no	no	no	yes	no	no	no	no	no	no	no	no	no	no	no	no	low
OTU845	Gammaproteobacteria	Proteobacteria	Gammaproteobacteria	Pseudomonadales	Pseudomonadaceae	Pseudomonas	no	no	no	no	yes	no	no	no	no	no	no	no	no	no	no	no	no	low
OTU813	Alphaproteobacteria	Proteobacteria	Alphaproteobacteria	Rhodospirillales	Acetobacteraceae	Undefined	yes	no	no	no	yes	no	no	no	no	no	no	no	no	no	no	no	no	low
OTU826	Alphaproteobacteria	Proteobacteria	Alphaproteobacteria	Rhodospirillales	Rhodospirillaceae	Defluviicoccus	no	no	no	no	yes	no	no	no	yes	no	yes	no	no	no	negative	no	positive	low
OTU823	Undefined	Undefined	Undefined	Undefined	Undefined	Undefined	no	no	no	no	yes	no	no	no	no	no	no	no	no	no	no	no	no	low
OTU820	Actinobacteria	Actinobacteria	Thermoleophilia	Gaiellales	Gaiellaceae	Gaiella	no	no	no	no	yes	no	no	no	no	no	no	no	no	no	no	no	no	low
OTU833	Undefined	Undefined	Undefined	Undefined	Undefined	Undefined	no	no	no	no	yes	no	no	no	no	no	no	no	no	no	no	no	no	low
OTU816	Actinobacteria	Actinobacteria	Acidimicrobiia	Acidimicrobiales	Iamiaceae	Iamia	no	no	no	no	yes	no	no	no	no	no	no	no	no	no	no	no	no	low
OTU840	Deltaproteobacteria	Proteobacteria	Deltaproteobacteria	Desulfovibrionales	Desulfovibrionaceae	Desulfovibrio	no	no	no	no	yes	no	yes	no	no	yes	no	no	negative	no	no	negative	no	low
OTU779	Actinobacteria	Actinobacteria	Undefined	Undefined	Undefined	Undefined	no	no	no	no	yes	no	no	no	no	no	yes	no	no	no	no	no	negative	low
OTU836	Undefined	Undefined	Undefined	Undefined	Undefined	Undefined	yes	no	no	no	yes	no	no	no	no	no	no	no	no	no	no	no	no	low
OTU852	Planctomycetes	Planctomycetes	Phycisphaerae	Phycisphaerales	Phycisphaeraceae	Phycisphaera	no	no	no	no	yes	no	no	no	no	no	no	no	no	no	no	no	no	low
OTU829	Gammaproteobacteria	Proteobacteria	Gammaproteobacteria	Legionellales	Coxiellaceae	Aquicella	no	no	no	no	yes	no	no	no	no	no	no	no	no	no	no	no	no	low
OTU844	Gammaproteobacteria	Proteobacteria	Gammaproteobacteria	Pseudomonadales	Pseudomonadaceae	Pseudomonas	no	no	no	no	yes	no	no	no	no	no	no	no	no	no	no	no	no	low
OTU835	Chloroflexi	Chloroflexi	Anaerolineae	Anaerolineales	Anaerolineaceae	Longilinea	no	no	no	no	yes	no	no	no	no	no	no	no	no	no	no	no	no	low
OTU854	Chloroflexi	Chloroflexi	Anaerolineae	Anaerolineales	Anaerolineaceae	Bellilinea	no	no	no	no	yes	no	no	no	no	no	no	no	no	no	no	no	no	low
OTU838	Undefined	Undefined	Undefined	Undefined	Undefined	Undefined	no	no	no	no	yes	no	no	no	no	no	no	no	no	no	no	no	no	low
OTU830	Actinobacteria	Actinobacteria	Undefined	Undefined	Undefined	Undefined	no	no	no	no	yes	no	no	no	no	no	no	no	no	no	no	no	no	low
OTU832	Firmicutes	Firmicutes	Erysipelotrichi	Erysipelotrichales	Erysipelotrichaceae	Asteroleplasma	no	no	no	no	yes	no	no	no	no	no	no	no	no	no	no	no	no	high
OTU839	Proteobacteria_Undefined	Proteobacteria	Undefined	Undefined	Undefined	Undefined	no	no	no	no	yes	no	no	no	no	no	no	no	no	no	no	no	no	low
OTU850	Actinobacteria	Actinobacteria	Undefined	Undefined	Undefined	Undefined	no	no	no	no	yes	no	no	no	no	no	no	no	no	no	no	no	no	low
OTU843	Undefined	Undefined	Undefined	Undefined	Undefined	Undefined	no	no	no	no	yes	no	no	no	no	no	no	no	no	no	no	no	no	low
OTU837	Undefined	Undefined	Undefined	Undefined	Undefined	Undefined	no	no	no	no	yes	no	no	no	no	no	no	no	no	no	no	no	no	low
OTU821	Alphaproteobacteria	Proteobacteria	Alphaproteobacteria	Rhizobiales	Undefined	Undefined	no	no	no	no	yes	no	no	no	no	no	no	no	no	no	no	no	no	low
OTU842	Alphaproteobacteria	Proteobacteria	Alphaproteobacteria	Rhodospirillales	Rhodospirillaceae	Defluviicoccus	no	no	no	no	yes	no	no	no	no	no	no	no	no	no	no	no	no	low
OTU859	Gammaproteobacteria	Proteobacteria	Gammaproteobacteria	Pseudomonadales	Pseudomonadaceae	Pseudomonas	no	no	no	no	yes	no	no	no	no	no	no	no	no	no	no	no	no	low
OTU849	Chloroflexi	Chloroflexi	Caldilineae	Caldilineales	Caldilineaceae	Caldilinea	no	no	no	no	yes	no	no	no	no	no	no	no	no	no	no	no	no	low
OTU848	Alphaproteobacteria	Proteobacteria	Alphaproteobacteria	Rhodospirillales	Rhodospirillaceae	Defluviicoccus	no	no	no	no	yes	no	no	no	yes	yes	no	no	no	no	negative	negative	no	low
OTU857	Undefined	Undefined	Undefined	Undefined	Undefined	Undefined	no	no	no	no	yes	no	no	no	no	no	no	no	no	no	no	no	no	low
OTU847	Actinobacteria	Actinobacteria	Undefined	Undefined	Undefined	Undefined	yes	no	no	no	yes	no	no	no	no	no	no	no	no	no	no	no	no	low
OTU876	Firmicutes	Firmicutes	Bacilli	Bacillales	Undefined	Undefined	no	no	no	no	yes	no	no	no	no	no	yes	no	no	no	no	no	positive	low
OTU861	Armatimonadetes	Armatimonadetes	Armatimonadia	Armatimonadales	Armatimonadaceae	Armatimonas	no	no	no	no	yes	no	yes	yes	no	yes	yes	no	negative	positive	no	negative	positive	low
OTU851	Planctomycetes	Planctomycetes	Planctomycetacia	Planctomycetales	Planctomycetaceae	Undefined	no	no	no	no	yes	no	no	no	no	no	no	no	no	no	no	no	no	low
OTU869	Alphaproteobacteria	Proteobacteria	Alphaproteobacteria	Rhizobiales	Undefined	Undefined	no	no	no	no	yes	no	no	no	no	no	no	no	no	no	no	no	no	low
OTU870	Firmicutes	Firmicutes	Erysipelotrichi	Erysipelotrichales	Erysipelotrichaceae	Asteroleplasma	no	no	no	no	yes	no	no	yes	no	no	yes	no	no	positive	no	no	positive	high
OTU856	Planctomycetes	Planctomycetes	Planctomycetacia	Planctomycetales	Planctomycetaceae	Gemmata	no	no	no	no	yes	no	no	no	no	no	no	no	no	no	no	no	no	low
OTU855	Chloroflexi	Chloroflexi	Anaerolineae	Anaerolineales	Anaerolineaceae	Longilinea	no	no	no	no	yes	no	no	no	no	no	no	no	no	no	no	no	no	low
OTU834	Chloroflexi	Chloroflexi	Chloroflexi	Chloroflexales	Chloroflexaceae	Roseiflexus	no	no	no	no	yes	no	no	no	no	no	no	no	no	no	no	no	no	low
OTU1051	Firmicutes	Firmicutes	Bacilli	Bacillales	Staphylococcaceae	Staphylococcus	NA	no	no	no	no	no	no	no	no	no	no	no	no	no	no	no	no	low
OTU862	Actinobacteria	Actinobacteria	Undefined	Undefined	Undefined	Undefined	yes	no	no	no	yes	no	no	no	no	no	no	no	no	no	no	no	no	low
OTU860	Undefined	Undefined	Undefined	Undefined	Undefined	Undefined	no	no	no	no	yes	no	no	no	no	no	no	no	no	no	no	no	no	low
OTU864	Planctomycetes	Planctomycetes	Phycisphaerae	Phycisphaerales	Phycisphaeraceae	Phycisphaera	no	no	no	no	yes	no	no	no	no	no	no	no	no	no	no	no	no	low
OTU868	Undefined	Undefined	Undefined	Undefined	Undefined	Undefined	no	no	no	no	yes	no	no	no	no	no	no	no	no	no	no	no	no	low
OTU865	Gammaproteobacteria	Proteobacteria	Gammaproteobacteria	Xanthomonadales	Xanthomonadaceae	Undefined	no	no	no	no	yes	no	no	no	no	no	no	no	no	no	no	no	no	low
OTU882	Undefined	Undefined	Undefined	Undefined	Undefined	Undefined	no	no	no	no	yes	no	no	no	no	no	no	no	no	no	no	no	no	low
OTU853	Gammaproteobacteria	Proteobacteria	Gammaproteobacteria	Xanthomonadales	Xanthomonadaceae	Pseudoxanthomonas	no	no	no	no	yes	no	no	no	no	no	no	no	no	no	no	no	no	low
OTU880	Planctomycetes	Planctomycetes	Planctomycetacia	Planctomycetales	Planctomycetaceae	Gemmata	yes	no	no	no	yes	no	no	no	no	no	no	no	no	no	no	no	no	low
OTU866	Undefined	Undefined	Undefined	Undefined	Undefined	Undefined	no	no	no	no	yes	no	no	no	no	no	no	no	no	no	no	no	no	low
OTU879	Deltaproteobacteria	Proteobacteria	Deltaproteobacteria	Undefined	Undefined	Undefined	no	no	no	no	yes	no	no	no	yes	no	no	no	no	no	negative	no	no	low
OTU877	Alphaproteobacteria	Proteobacteria	Alphaproteobacteria	Caulobacterales	Caulobacteraceae	Phenylobacterium	no	no	no	no	yes	no	no	no	no	no	no	no	no	no	no	no	no	low
OTU867	Deltaproteobacteria	Proteobacteria	Deltaproteobacteria	Desulfobacterales	Nitrospinaceae	Candidatus_Entotheonella	no	no	no	no	yes	no	no	no	no	no	no	no	no	no	no	no	no	low
OTU900	Alphaproteobacteria	Proteobacteria	Alphaproteobacteria	Rhizobiales	Undefined	Undefined	no	no	no	no	yes	no	no	no	no	no	no	no	no	no	no	no	no	low
OTU872	Planctomycetes	Planctomycetes	Undefined	Planctomycetales	Planctomycetaceae	Undefined	no	no	no	no	yes	no	no	no	no	no	no	no	no	no	no	no	no	low
OTU831	Deltaproteobacteria	Proteobacteria	Deltaproteobacteria	Myxococcales	Polyangiaceae	Undefined	yes	yes	no	no	yes	no	no	yes	no	no	yes	no	no	negative	no	no	negative	low
OTU873	Betaproteobacteria	Proteobacteria	Betaproteobacteria	Burkholderiales	Burkholderiaceae	Ralstonia	no	no	no	no	yes	no	no	no	no	no	no	no	no	no	no	no	no	low
OTU874	Bacteroidetes	Bacteroidetes	Bacteroidia	Bacteroidales	Porphyromonadaceae	Barnesiella	no	no	no	no	yes	no	no	no	no	no	no	no	no	no	no	no	no	low
OTU875	Undefined	Undefined	Undefined	Undefined	Undefined	Undefined	no	no	no	no	yes	yes	no	yes	yes	no	yes	positive	no	positive	positive	no	positive	low
OTU888	Chloroflexi	Chloroflexi	Anaerolineae	Anaerolineales	Anaerolineaceae	Bellilinea	no	no	no	no	yes	no	no	no	no	no	no	no	no	no	no	no	no	low
OTU812	Alphaproteobacteria	Proteobacteria	Alphaproteobacteria	Undefined	Undefined	Undefined	no	no	no	no	yes	no	no	no	no	no	no	no	no	no	no	no	no	low
OTU883	Alphaproteobacteria	Proteobacteria	Alphaproteobacteria	Rhizobiales	Undefined	Undefined	no	no	no	no	yes	no	no	no	no	no	no	no	no	no	no	no	no	low
OTU905	Bacteroidetes	Bacteroidetes	Cytophagia	Cytophagales	Cytophagaceae	Pontibacter	NA	no	no	no	yes	no	no	no	no	no	no	no	no	no	no	no	no	low
OTU892	Undefined	Undefined	Undefined	Undefined	Undefined	Undefined	no	no	no	no	yes	yes	no	no	yes	no	no	negative	no	no	negative	no	no	low
OTU863	Bacteroidetes	Bacteroidetes	Sphingobacteriia	Sphingobacteriales	Sphingobacteriaceae	Solitalea	yes	no	no	no	yes	no	no	no	no	no	no	no	no	no	no	no	no	low
OTU886	Actinobacteria	Actinobacteria	Undefined	Undefined	Pseudonocardiaceae	Undefined	no	no	no	no	yes	no	no	yes	no	no	yes	no	no	negative	no	no	negative	low
OTU881	Undefined	Undefined	Undefined	Undefined	Undefined	Undefined	no	no	no	no	yes	no	no	no	no	no	no	no	no	no	no	no	no	low
OTU891	Alphaproteobacteria	Proteobacteria	Alphaproteobacteria	Sphingomonadales	Undefined	Undefined	no	no	no	no	yes	no	no	no	no	yes	yes	no	no	no	no	positive	positive	low
OTU887	Actinobacteria	Actinobacteria	Undefined	Undefined	Undefined	Undefined	no	no	no	no	yes	no	no	no	no	no	yes	no	no	no	no	no	negative	low
OTU901	Proteobacteria_Undefined	Proteobacteria	Undefined	Undefined	Undefined	Undefined	NA	no	no	no	yes	no	no	no	no	no	no	no	no	no	no	no	no	low
OTU899	Alphaproteobacteria	Proteobacteria	Alphaproteobacteria	Caulobacterales	Caulobacteraceae	Undefined	no	no	no	no	yes	yes	no	no	yes	no	no	negative	no	no	negative	no	no	low
OTU885	Gammaproteobacteria	Proteobacteria	Gammaproteobacteria	Legionellales	Legionellaceae	Legionella	no	no	no	no	yes	no	no	no	no	no	no	no	no	no	no	no	no	low
OTU878	Undefined	Undefined	Undefined	Undefined	Undefined	Undefined	no	no	no	no	yes	no	no	no	no	no	no	no	no	no	no	no	no	low
OTU889	Undefined	Undefined	Undefined	Undefined	Undefined	Undefined	no	no	no	no	yes	no	no	no	no	no	no	no	no	no	no	no	no	low
OTU871	Deltaproteobacteria	Proteobacteria	Deltaproteobacteria	Myxococcales	Undefined	Undefined	no	no	no	no	yes	no	no	no	no	no	no	no	no	no	no	no	no	low
OTU890	Alphaproteobacteria	Proteobacteria	Alphaproteobacteria	Rhizobiales	Undefined	Undefined	no	no	no	no	yes	no	no	no	no	no	no	no	no	no	no	no	no	low
OTU902	Deltaproteobacteria	Proteobacteria	Deltaproteobacteria	Myxococcales	Undefined	Undefined	NA	no	no	no	yes	no	no	no	no	no	no	no	no	no	no	no	no	low
OTU908	Alphaproteobacteria	Proteobacteria	Alphaproteobacteria	Rhodospirillales	Undefined	Undefined	NA	no	no	no	yes	no	no	no	no	no	no	no	no	no	no	no	no	high
OTU893	Gammaproteobacteria	Proteobacteria	Gammaproteobacteria	Xanthomonadales	Xanthomonadaceae	Thermomonas	no	no	no	no	yes	yes	no	no	yes	no	no	positive	no	no	positive	no	no	low
OTU906	Alphaproteobacteria	Proteobacteria	Alphaproteobacteria	Undefined	Undefined	Undefined	NA	no	no	no	yes	no	no	no	no	yes	yes	no	no	no	no	positive	positive	low
OTU915	Actinobacteria	Actinobacteria	Undefined	Undefined	Undefined	Undefined	NA	no	no	no	yes	no	no	no	no	no	no	no	no	no	no	no	no	low
OTU907	Undefined	Undefined	Unknown	Unknown	Unknown	Unknown	NA	no	no	no	yes	no	no	no	no	no	no	no	no	no	no	no	no	low
OTU909	Alphaproteobacteria	Proteobacteria	Alphaproteobacteria	Rhodospirillales	Rhodospirillaceae	Azospirillum	NA	no	no	no	yes	no	no	no	no	no	yes	no	no	no	no	no	negative	low
OTU884	Actinobacteria	Actinobacteria	Nitriliruptoria	Euzebyales	Euzebyaceae	Euzebya	no	no	no	no	yes	no	no	no	no	no	no	no	no	no	no	no	no	low
OTU894	Firmicutes	Firmicutes	Bacilli	Bacillales	Bacillaceae	Undefined	no	no	no	no	yes	no	no	no	no	no	no	no	no	no	no	no	no	low
OTU897	Betaproteobacteria	Proteobacteria	Betaproteobacteria	Burkholderiales	Alcaligenaceae	Achromobacter	no	no	no	no	yes	no	yes	no	no	yes	no	no	negative	no	no	negative	no	low
OTU914	Gammaproteobacteria	Proteobacteria	Gammaproteobacteria	Pseudomonadales	Pseudomonadaceae	Pseudomonas	NA	no	no	no	yes	no	no	no	no	no	no	no	no	no	no	no	no	low
OTU858	Alphaproteobacteria	Proteobacteria	Alphaproteobacteria	Rhizobiales	Undefined	Undefined	no	no	no	no	yes	no	no	no	no	no	no	no	no	no	no	no	no	low
OTU895	Planctomycetes	Planctomycetes	Planctomycetacia	Planctomycetales	Planctomycetaceae	Gemmata	no	no	no	no	yes	no	no	no	no	no	no	no	no	no	no	no	no	low
OTU931	Alphaproteobacteria	Proteobacteria	Alphaproteobacteria	Undefined	Undefined	Undefined	NA	no	no	no	yes	no	no	no	no	yes	no	no	no	no	no	positive	no	low
OTU924	Gammaproteobacteria	Proteobacteria	Gammaproteobacteria	Pseudomonadales	Pseudomonadaceae	Pseudomonas	NA	no	no	no	yes	no	no	no	no	no	no	no	no	no	no	no	no	low
OTU912	Deltaproteobacteria	Proteobacteria	Deltaproteobacteria	Myxococcales	Undefined	Undefined	NA	no	no	no	yes	no	no	no	no	no	no	no	no	no	no	no	no	low
OTU926	Actinobacteria	Actinobacteria	Actinobacteria	Undefined	Undefined	Undefined	NA	no	no	no	no	no	no	no	no	no	no	no	no	no	no	no	no	low
OTU920	Actinobacteria	Actinobacteria	Thermoleophilia	Solirubrobacterales	Undefined	Undefined	NA	no	no	no	yes	no	no	no	no	no	no	no	no	no	no	no	no	low
OTU903	Planctomycetes	Planctomycetes	Planctomycetacia	Planctomycetales	Planctomycetaceae	Gemmata	NA	no	no	no	no	no	no	no	no	no	no	no	no	no	no	no	no	low
OTU898	Betaproteobacteria	Proteobacteria	Betaproteobacteria	Burkholderiales	Undefined	Undefined	yes	no	no	no	yes	no	no	no	yes	yes	yes	no	no	no	positive	positive	positive	low
OTU940	Acidobacteria	Acidobacteria	Holophagae	Holophagales	Holophagaceae	Undefined	NA	no	no	no	no	no	no	no	no	no	no	no	no	no	no	no	no	low
OTU811	Alphaproteobacteria	Proteobacteria	Alphaproteobacteria	Rhizobiales	Undefined	Undefined	no	no	no	no	yes	no	no	no	no	no	no	no	no	no	no	no	no	low
OTU939	Betaproteobacteria	Proteobacteria	Betaproteobacteria	Burkholderiales	Undefined	Undefined	NA	no	no	no	yes	no	no	no	no	yes	no	no	no	no	no	positive	no	low
OTU925	Actinobacteria	Actinobacteria	Undefined	Undefined	Undefined	Undefined	NA	no	no	no	no	no	no	no	no	no	no	no	no	no	no	no	no	low
OTU896	Alphaproteobacteria	Proteobacteria	Alphaproteobacteria	Rhizobiales	Beijerinckiaceae	Chelatococcus	no	no	no	no	no	no	no	no	no	no	no	no	no	no	no	no	no	low
OTU927	Planctomycetes	Planctomycetes	Planctomycetacia	Planctomycetales	Planctomycetaceae	Gemmata	NA	no	no	no	no	no	no	no	no	no	no	no	no	no	no	no	no	low
OTU918	Actinobacteria	Actinobacteria	Acidimicrobiia	Acidimicrobiales	Iamiaceae	Iamia	NA	no	no	no	no	no	no	no	no	no	no	no	no	no	no	no	no	low
OTU932	Bacteroidetes	Bacteroidetes	Sphingobacteriia	Sphingobacteriales	Sphingobacteriaceae	Solitalea	NA	no	no	no	yes	no	no	no	yes	no	no	no	no	no	positive	no	no	low
OTU944	Undefined	Undefined	Undefined	Undefined	Undefined	Undefined	NA	no	no	no	yes	no	no	no	no	no	no	no	no	no	no	no	no	low
OTU923	Gammaproteobacteria	Proteobacteria	Gammaproteobacteria	Oceanospirillales	Halomonadaceae	Undefined	NA	no	no	no	no	no	no	no	no	no	no	no	no	no	no	no	no	low
OTU916	Chloroflexi	Chloroflexi	Chloroflexi	Chloroflexales	Oscillochloridaceae	Oscillochloris	NA	no	no	no	no	no	no	no	no	no	no	no	no	no	no	no	no	low
OTU921	Actinobacteria	Actinobacteria	Undefined	Undefined	Geodermatophilaceae	Undefined	NA	no	no	no	no	no	no	no	no	no	no	no	no	no	no	no	no	low
OTU952	Firmicutes	Firmicutes	Erysipelotrichi	Erysipelotrichales	Erysipelotrichaceae	Asteroleplasma	NA	no	no	no	no	no	no	no	no	no	no	no	no	no	no	no	no	high
OTU930	Actinobacteria	Actinobacteria	Actinobacteria	Propionibacteriales	Nocardioidaceae	Marmoricola	NA	no	no	no	no	no	no	no	no	no	no	no	no	no	no	no	no	low
OTU934	Gammaproteobacteria	Proteobacteria	Gammaproteobacteria	Xanthomonadales	Xanthomonadaceae	Dokdonella	NA	no	no	no	no	no	no	no	no	no	no	no	no	no	no	no	no	low
OTU917	Actinobacteria	Actinobacteria	Undefined	Undefined	Undefined	Undefined	NA	no	no	no	no	no	no	no	no	no	no	no	no	no	no	no	no	low
OTU955	Proteobacteria_Undefined	Proteobacteria	Undefined	Undefined	Undefined	Undefined	NA	no	no	no	no	no	no	no	no	no	no	no	no	no	no	no	no	low
OTU928	Actinobacteria	Actinobacteria	Thermoleophilia	Solirubrobacterales	Undefined	Undefined	NA	no	no	no	no	no	no	no	no	no	no	no	no	no	no	no	no	low
OTU957	Proteobacteria_Undefined	Proteobacteria	Undefined	Undefined	Undefined	Undefined	NA	no	no	no	no	no	no	no	no	no	no	no	no	no	no	no	no	low
OTU929	Alphaproteobacteria	Proteobacteria	Alphaproteobacteria	Caulobacterales	Caulobacteraceae	Undefined	NA	no	no	no	no	no	no	no	no	no	no	no	no	no	no	no	no	low
OTU943	Chloroflexi	Chloroflexi	Anaerolineae	Anaerolineales	Anaerolineaceae	Longilinea	NA	no	no	no	no	no	no	no	no	no	no	no	no	no	no	no	no	low
OTU937	Deltaproteobacteria	Proteobacteria	Deltaproteobacteria	Myxococcales	Haliangiaceae	Haliangium	NA	no	no	no	no	no	no	no	no	no	no	no	no	no	no	no	no	low
OTU965	Undefined	Undefined	Undefined	Undefined	Undefined	Undefined	NA	no	no	no	no	no	no	no	no	no	no	no	no	no	no	no	no	low
OTU922	Deltaproteobacteria	Proteobacteria	Deltaproteobacteria	Myxococcales	Undefined	Undefined	NA	no	no	no	no	no	no	no	no	no	no	no	no	no	no	no	no	low
OTU941	Deltaproteobacteria	Proteobacteria	Deltaproteobacteria	Myxococcales	Haliangiaceae	Haliangium	NA	no	no	no	no	no	no	no	no	no	no	no	no	no	no	no	no	low
OTU942	Alphaproteobacteria	Proteobacteria	Alphaproteobacteria	Rhizobiales	Bradyrhizobiaceae	Bosea	NA	no	no	no	no	no	no	no	no	no	no	no	no	no	no	no	no	low
OTU959	Gemmatimonadetes	Gemmatimonadetes	Gemmatimonadetes	Gemmatimonadales	Gemmatimonadaceae	Gemmatimonas	NA	no	no	no	no	no	no	no	no	no	no	no	no	no	no	no	no	low
OTU954	Actinobacteria	Actinobacteria	Thermoleophilia	Solirubrobacterales	Solirubrobacteraceae	Solirubrobacter	NA	no	no	no	no	no	no	no	no	no	no	no	no	no	no	no	no	low
OTU936	Planctomycetes	Planctomycetes	Undefined	Planctomycetales	Planctomycetaceae	Singulisphaera	NA	no	no	no	no	no	no	no	no	no	no	no	no	no	no	no	no	low
OTU933	Chloroflexi	Chloroflexi	Chloroflexi	Herpetosiphonales	Herpetosiphonaceae	Herpetosiphon	NA	no	no	no	no	no	no	no	no	no	no	no	no	no	no	no	no	low
OTU919	Alphaproteobacteria	Proteobacteria	Alphaproteobacteria	Undefined	Undefined	Undefined	NA	no	no	no	no	no	no	no	no	no	no	no	no	no	no	no	no	low
OTU911	Bacteroidetes	Bacteroidetes	Sphingobacteriia	Sphingobacteriales	Chitinophagaceae	Segetibacter	NA	no	no	no	no	no	no	no	no	no	no	no	no	no	no	no	no	low
OTU966	Alphaproteobacteria	Proteobacteria	Alphaproteobacteria	Sphingomonadales	Undefined	Undefined	NA	no	no	no	no	no	no	no	no	no	no	no	no	no	no	no	no	low
OTU947	Actinobacteria	Actinobacteria	Actinobacteria	Frankiales	Geodermatophilaceae	Geodermatophilus	NA	no	no	no	no	no	no	no	no	no	no	no	no	no	no	no	no	low
OTU945	Proteobacteria_Undefined	Proteobacteria	Undefined	Undefined	Undefined	Undefined	NA	no	no	no	no	no	no	no	no	no	no	no	no	no	no	no	no	low
OTU951	Actinobacteria	Actinobacteria	Thermoleophilia	Solirubrobacterales	Undefined	Undefined	NA	no	no	no	no	no	no	no	no	no	no	no	no	no	no	no	no	low
OTU972	Chloroflexi	Chloroflexi	Anaerolineae	Anaerolineales	Anaerolineaceae	Longilinea	NA	no	no	no	no	no	no	no	no	no	no	no	no	no	no	no	no	low
OTU949	Undefined	Undefined	Undefined	Undefined	Undefined	Undefined	NA	no	no	no	no	no	no	no	no	no	no	no	no	no	no	no	no	low
OTU935	Alphaproteobacteria	Proteobacteria	Alphaproteobacteria	Caulobacterales	Caulobacteraceae	Undefined	NA	no	no	no	no	no	no	no	no	no	no	no	no	no	no	no	no	low
OTU913	Bacteroidetes	Bacteroidetes	Sphingobacteriia	Sphingobacteriales	Sphingobacteriaceae	Solitalea	NA	no	no	no	no	no	no	no	no	no	no	no	no	no	no	no	no	low
OTU958	Gammaproteobacteria	Proteobacteria	Gammaproteobacteria	Pseudomonadales	Pseudomonadaceae	Pseudomonas	NA	no	no	no	no	no	no	no	no	no	no	no	no	no	no	no	no	low
OTU950	Nitrospirae	Nitrospirae	Nitrospira	Nitrospirales	Nitrospiraceae	Nitrospira	NA	no	no	no	no	no	no	no	no	no	no	no	no	no	no	no	no	low
OTU953	Proteobacteria_Undefined	Proteobacteria	Undefined	Undefined	Undefined	Undefined	NA	no	no	no	no	no	no	no	no	no	no	no	no	no	no	no	no	low
OTU976	Betaproteobacteria	Proteobacteria	Betaproteobacteria	Undefined	Undefined	Undefined	NA	no	no	no	no	no	no	no	no	no	no	no	no	no	no	no	no	low
OTU969	Chlorobi	Chlorobi	Chlorobia	Chlorobiales	Chlorobiaceae	Chlorobium	NA	no	no	no	no	no	no	no	no	no	no	no	no	no	no	no	no	low
OTU566	Chloroflexi	Chloroflexi	Anaerolineae	Anaerolineales	Anaerolineaceae	Unknown	no	no	no	no	no	no	no	no	no	no	no	no	no	no	no	no	no	low
OTU980	Acidobacteria	Acidobacteria	Holophagae	Holophagales	Holophagaceae	Holophaga	NA	no	no	no	no	no	no	no	no	no	no	no	no	no	no	no	no	low
OTU964	Proteobacteria_Undefined	Proteobacteria	Undefined	Undefined	Undefined	Undefined	NA	no	no	no	no	no	no	no	no	no	no	no	no	no	no	no	no	low
OTU938	Fibrobacteres	Fibrobacteres	Fibrobacteria	Fibrobacterales	Fibrobacteraceae	Fibrobacter	NA	no	no	no	no	no	no	no	no	no	no	no	no	no	no	no	no	low
OTU948	Betaproteobacteria	Proteobacteria	Betaproteobacteria	Burkholderiales	Undefined	Undefined	NA	no	no	no	no	no	no	no	no	no	no	no	no	no	no	no	no	low
OTU960	Betaproteobacteria	Proteobacteria	Betaproteobacteria	Burkholderiales	Undefined	Undefined	NA	no	no	no	no	no	no	no	no	no	no	no	no	no	no	no	no	low
OTU956	Deltaproteobacteria	Proteobacteria	Deltaproteobacteria	Myxococcales	Undefined	Undefined	NA	no	no	no	no	no	no	no	no	no	no	no	no	no	no	no	no	low
OTU973	Undefined	Undefined	Undefined	Undefined	Undefined	Undefined	NA	no	no	no	no	no	no	no	no	no	no	no	no	no	no	no	no	low
OTU981	Planctomycetes	Planctomycetes	Planctomycetia	Planctomycetales	Planctomycetaceae	Undefined	NA	no	no	no	no	no	no	no	no	no	no	no	no	no	no	no	no	low
OTU970	Betaproteobacteria	Proteobacteria	Betaproteobacteria	Burkholderiales	Comamonadaceae	Undefined	NA	no	no	no	no	no	no	no	no	no	no	no	no	no	no	no	no	low
OTU968	Gammaproteobacteria	Proteobacteria	Gammaproteobacteria	Xanthomonadales	Xanthomonadaceae	Thermomonas	NA	no	no	no	no	no	no	no	no	no	no	no	no	no	no	no	no	low
OTU962	Undefined	Undefined	Undefined	Undefined	Undefined	Undefined	NA	no	no	no	no	no	no	no	no	no	no	no	no	no	no	no	no	low
OTU971	Actinobacteria	Actinobacteria	Acidimicrobiia	Acidimicrobiales	Iamiaceae	Iamia	NA	no	no	no	no	no	no	no	no	no	no	no	no	no	no	no	no	low
OTU904	Proteobacteria_Undefined	Proteobacteria	Undefined	Undefined	Undefined	Undefined	NA	no	no	no	no	no	no	no	no	no	no	no	no	no	no	no	no	low
OTU998	Chloroflexi	Chloroflexi	Anaerolineae	Anaerolineales	Anaerolineaceae	Unknown	NA	no	no	no	no	no	no	no	no	no	no	no	no	no	no	no	no	low
OTU974	Deltaproteobacteria	Proteobacteria	Deltaproteobacteria	Desulfobacterales	Nitrospinaceae	Candidatus_Entotheonella	NA	no	no	no	no	no	no	no	no	no	no	no	no	no	no	no	no	low
OTU986	Gemmatimonadetes	Gemmatimonadetes	Gemmatimonadetes	Gemmatimonadales	Gemmatimonadaceae	Gemmatimonas	NA	no	no	no	no	no	no	no	no	no	no	no	no	no	no	no	no	low
OTU988	Bacteroidetes	Bacteroidetes	Cytophagia	Cytophagales	Cytophagaceae	Flexibacter	NA	no	no	no	no	no	no	no	no	no	no	no	no	no	no	no	no	low
OTU975	Actinobacteria	Actinobacteria	Acidimicrobiia	Acidimicrobiales	Iamiaceae	Iamia	NA	no	no	no	no	no	no	no	no	no	no	no	no	no	no	no	no	low
OTU977	Undefined	Undefined	Undefined	Undefined	Undefined	Undefined	NA	no	no	no	no	no	no	no	no	no	no	no	no	no	no	no	no	low
OTU967	Chloroflexi	Chloroflexi	Chloroflexi	Chloroflexales	Chloroflexaceae	Roseiflexus	NA	no	no	no	no	no	no	no	no	no	no	no	no	no	no	no	no	low
OTU984	Alphaproteobacteria	Proteobacteria	Alphaproteobacteria	Rhodospirillales	Rhodospirillaceae	Azospirillum	NA	no	no	no	no	no	no	no	no	no	no	no	no	no	no	no	no	low
OTU978	Gammaproteobacteria	Proteobacteria	Gammaproteobacteria	Chromatiales	Undefined	Undefined	NA	no	no	no	no	no	no	no	no	no	no	no	no	no	no	no	no	low
OTU1001	Firmicutes	Firmicutes	Clostridia	Undefined	Undefined	Undefined	NA	no	no	no	no	no	no	no	no	no	no	no	no	no	no	no	no	low
OTU910	Bacteroidetes	Bacteroidetes	Cytophagia	Cytophagales	Cytophagaceae	Flexibacter	NA	no	no	no	no	no	no	no	no	no	no	no	no	no	no	no	no	low
OTU979	Acidobacteria	Acidobacteria	Holophagae	Holophagales	Holophagaceae	Holophaga	NA	no	no	no	no	no	no	no	no	no	no	no	no	no	no	no	no	low
OTU999	Undefined	Undefined	Undefined	Undefined	Undefined	Undefined	NA	no	no	no	no	no	no	no	no	no	no	no	no	no	no	no	no	low
OTU1000	Gammaproteobacteria	Proteobacteria	Gammaproteobacteria	Xanthomonadales	Xanthomonadaceae	Thermomonas	NA	no	no	no	no	no	no	no	no	no	no	no	no	no	no	no	no	low
OTU1004	Gammaproteobacteria	Proteobacteria	Gammaproteobacteria	Chromatiales	Chromatiaceae	Nitrosococcus	NA	no	no	no	no	no	no	no	no	no	no	no	no	no	no	no	no	low
OTU991	Undefined	Undefined	Undefined	Undefined	Undefined	Undefined	NA	no	no	no	no	no	no	no	no	no	no	no	no	no	no	no	no	low
OTU1012	Chloroflexi	Chloroflexi	Anaerolineae	Anaerolineales	Anaerolineaceae	Longilinea	NA	no	no	no	no	no	no	no	no	no	no	no	no	no	no	no	no	low
OTU946	Deltaproteobacteria	Proteobacteria	Deltaproteobacteria	Undefined	Undefined	Undefined	NA	no	no	no	no	no	no	no	no	no	no	no	no	no	no	no	no	low
OTU989	Acidobacteria	Acidobacteria	Holophagae	Holophagales	Holophagaceae	Holophaga	NA	no	no	no	no	no	no	no	no	no	no	no	no	no	no	no	no	low
OTU983	Deltaproteobacteria	Proteobacteria	Deltaproteobacteria	Myxococcales	Undefined	Undefined	NA	no	no	no	no	no	no	no	no	no	no	no	no	no	no	no	no	low
OTU1035	Undefined	Undefined	Undefined	Undefined	Undefined	Undefined	NA	no	no	no	no	no	no	no	no	no	no	no	no	no	no	no	no	low
OTU1010	Actinobacteria	Actinobacteria	Acidimicrobiia	Acidimicrobiales	Iamiaceae	Iamia	NA	no	no	no	no	no	no	no	no	no	no	no	no	no	no	no	no	low
OTU1013	Nitrospirae	Nitrospirae	Nitrospira	Nitrospirales	Nitrospiraceae	Leptospirillum	NA	no	no	no	no	no	no	no	no	no	no	no	no	no	no	no	no	low
OTU993	Betaproteobacteria	Proteobacteria	Betaproteobacteria	Rhodocyclales	Rhodocyclaceae	Undefined	NA	no	no	no	no	no	no	no	no	no	no	no	no	no	no	no	no	low
OTU1024	Firmicutes	Firmicutes	Clostridia	Clostridiales	Gracilibacteraceae	Lutispora	NA	no	no	no	no	no	no	no	no	no	no	no	no	no	no	no	no	low
OTU1007	Alphaproteobacteria	Proteobacteria	Alphaproteobacteria	Undefined	Undefined	Undefined	NA	no	no	no	no	no	no	no	no	no	no	no	no	no	no	no	no	low
OTU961	Alphaproteobacteria	Proteobacteria	Alphaproteobacteria	Undefined	Undefined	Undefined	NA	no	no	no	no	no	no	no	no	no	no	no	no	no	no	no	no	low
OTU990	Chloroflexi	Chloroflexi	Thermomicrobia	Undefined	Undefined	Undefined	NA	no	no	no	no	no	no	no	no	no	no	no	no	no	no	no	no	low
OTU1023	Deltaproteobacteria	Proteobacteria	Deltaproteobacteria	Myxococcales	Undefined	Undefined	NA	no	no	no	no	no	no	no	no	no	no	no	no	no	no	no	no	low
OTU1006	Chloroflexi	Chloroflexi	Anaerolineae	Anaerolineales	Anaerolineaceae	Longilinea	NA	no	no	no	no	no	no	no	no	no	no	no	no	no	no	no	no	low
OTU994	Actinobacteria	Actinobacteria	Actinobacteria	Frankiales	Sporichthyaceae	Undefined	NA	no	no	no	no	no	no	no	no	no	no	no	no	no	no	no	no	low
OTU1002	Betaproteobacteria	Proteobacteria	Betaproteobacteria	Burkholderiales	Alcaligenaceae	Achromobacter	NA	no	no	no	no	no	no	no	no	no	no	no	no	no	no	no	no	low
OTU1011	Deltaproteobacteria	Proteobacteria	Deltaproteobacteria	Myxococcales	Undefined	Undefined	NA	no	no	no	no	no	no	no	no	no	no	no	no	no	no	no	no	low
OTU1014	Undefined	Undefined	Undefined	Undefined	Undefined	Undefined	NA	no	no	no	no	no	no	no	no	no	no	no	no	no	no	no	no	low
OTU985	Undefined	Undefined	Undefined	Undefined	Undefined	Undefined	NA	no	no	no	no	no	no	no	no	no	no	no	no	no	no	no	no	low
OTU996	Alphaproteobacteria	Proteobacteria	Alphaproteobacteria	Undefined	Undefined	Undefined	NA	no	no	no	no	no	no	no	no	no	no	no	no	no	no	no	no	low
OTU995	Chloroflexi	Chloroflexi	Chloroflexi	Chloroflexales	Chloroflexaceae	Roseiflexus	NA	no	no	no	no	no	no	no	no	no	no	no	no	no	no	no	no	low
OTU1025	Undefined	Undefined	Undefined	Undefined	Undefined	Undefined	NA	no	no	no	no	no	no	no	no	no	no	no	no	no	no	no	no	low
OTU1029	Alphaproteobacteria	Proteobacteria	Alphaproteobacteria	Sphingomonadales	Undefined	Undefined	NA	no	no	no	no	no	no	no	no	no	no	no	no	no	no	no	no	low
OTU1003	Actinobacteria	Actinobacteria	Actinobacteria	Frankiales	Undefined	Undefined	NA	no	no	no	no	no	no	no	no	no	no	no	no	no	no	no	no	low
OTU1008	Undefined	Undefined	Undefined	Undefined	Undefined	Undefined	NA	no	no	no	no	no	no	no	no	no	no	no	no	no	no	no	no	low
OTU1017	Undefined	Undefined	Undefined	Undefined	Undefined	Undefined	NA	no	no	no	no	no	no	no	no	no	no	no	no	no	no	no	no	low
OTU1009	Actinobacteria	Actinobacteria	Acidimicrobiia	Acidimicrobiales	Iamiaceae	Iamia	NA	no	no	no	no	no	no	no	no	no	no	no	no	no	no	no	no	low
OTU1019	Actinobacteria	Actinobacteria	Acidimicrobiia	Acidimicrobiales	Iamiaceae	Iamia	NA	no	no	no	no	no	no	no	no	no	no	no	no	no	no	no	no	low
OTU1049	Gammaproteobacteria	Proteobacteria	Gammaproteobacteria	Undefined	Undefined	Undefined	NA	no	no	no	no	no	no	no	no	no	no	no	no	no	no	no	no	low
OTU1015	Planctomycetes	Planctomycetes	Undefined	Undefined	Undefined	Undefined	NA	no	no	no	no	no	no	no	no	no	no	no	no	no	no	no	no	low
OTU1030	Gammaproteobacteria	Proteobacteria	Gammaproteobacteria	Chromatiales	Chromatiaceae	Nitrosococcus	NA	no	no	no	no	no	no	no	no	no	no	no	no	no	no	no	no	low
OTU1018	Betaproteobacteria	Proteobacteria	Betaproteobacteria	Burkholderiales	Comamonadaceae	Variovorax	NA	no	no	no	no	no	no	no	no	no	no	no	no	no	no	no	no	low
OTU1028	Chloroflexi	Chloroflexi	Thermomicrobia	Undefined	Undefined	Undefined	NA	no	no	no	no	no	no	no	no	no	no	no	no	no	no	no	no	low
OTU997	Actinobacteria	Actinobacteria	Undefined	Undefined	Undefined	Undefined	NA	no	no	no	no	no	no	no	no	no	no	no	no	no	no	no	no	low
OTU1034	Undefined	Undefined	Undefined	Undefined	Undefined	Undefined	NA	no	no	no	no	no	no	no	no	no	no	no	no	no	no	no	no	low
OTU1027	Actinobacteria	Actinobacteria	Thermoleophilia	Solirubrobacterales	Undefined	Undefined	NA	no	no	no	no	no	no	no	no	no	no	no	no	no	no	no	no	low
OTU1044	Deltaproteobacteria	Proteobacteria	Deltaproteobacteria	Myxococcales	Haliangiaceae	Haliangium	NA	no	no	no	no	no	no	no	no	no	no	no	no	no	no	no	no	low
OTU1032	Deltaproteobacteria	Proteobacteria	Deltaproteobacteria	Myxococcales	Undefined	Undefined	NA	no	no	no	no	no	no	no	no	no	no	no	no	no	no	no	no	low
OTU1021	Firmicutes	Firmicutes	Clostridia	Thermoanaerobacterales	Thermodesulfobiaceae	Coprothermobacter	NA	no	no	no	no	no	no	no	no	no	no	no	no	no	no	no	no	low
OTU1036	Proteobacteria_Undefined	Proteobacteria	Undefined	Undefined	Undefined	Undefined	NA	no	no	no	no	no	no	no	no	no	no	no	no	no	no	no	no	low
OTU982	Gammaproteobacteria	Proteobacteria	Gammaproteobacteria	Undefined	Undefined	Undefined	NA	no	no	no	no	no	no	no	no	no	no	no	no	no	no	no	no	low
OTU992	Deltaproteobacteria	Proteobacteria	Deltaproteobacteria	Myxococcales	Haliangiaceae	Haliangium	NA	no	no	no	no	no	no	no	no	no	no	no	no	no	no	no	no	low
OTU1045	Actinobacteria	Actinobacteria	Thermoleophilia	Solirubrobacterales	Undefined	Undefined	NA	no	no	no	no	no	no	no	no	no	no	no	no	no	no	no	no	low
OTU1020	Actinobacteria	Actinobacteria	Undefined	Undefined	Intrasporangiaceae	Undefined	NA	no	no	no	no	no	no	no	no	no	no	no	no	no	no	no	no	low
OTU1053	Undefined	Undefined	Undefined	Undefined	Undefined	Undefined	NA	no	no	no	no	no	no	no	no	no	no	no	no	no	no	no	no	low
OTU1050	Alphaproteobacteria	Proteobacteria	Alphaproteobacteria	Undefined	Undefined	Undefined	NA	no	no	no	no	no	no	no	no	no	no	no	no	no	no	no	no	low
OTU1042	Actinobacteria	Actinobacteria	Thermoleophilia	Gaiellales	Undefined	Undefined	NA	no	no	no	no	no	no	no	no	no	no	no	no	no	no	no	no	low
OTU1041	Deltaproteobacteria	Proteobacteria	Deltaproteobacteria	Myxococcales	Haliangiaceae	Haliangium	NA	no	no	no	no	no	no	no	no	no	no	no	no	no	no	no	no	low
OTU1031	Alphaproteobacteria	Proteobacteria	Alphaproteobacteria	Undefined	Undefined	Undefined	NA	no	no	no	no	no	no	no	no	no	no	no	no	no	no	no	no	low
OTU1047	Gemmatimonadetes	Gemmatimonadetes	Gemmatimonadetes	Gemmatimonadales	Gemmatimonadaceae	Gemmatimonas	NA	no	no	no	no	no	no	no	no	no	no	no	no	no	no	no	no	low
OTU1046	Betaproteobacteria	Proteobacteria	Betaproteobacteria	Burkholderiales	Undefined	Undefined	NA	no	no	no	no	no	no	no	no	no	no	no	no	no	no	no	no	low
OTU1016	Chloroflexi	Chloroflexi	Thermomicrobia	Undefined	Undefined	Undefined	NA	no	no	no	no	no	no	no	no	no	no	no	no	no	no	no	no	low
OTU1056	Actinobacteria	Actinobacteria	Thermoleophilia	Solirubrobacterales	Undefined	Undefined	NA	no	no	no	no	no	no	no	no	no	no	no	no	no	no	no	no	low
OTU1054	Chloroflexi	Chloroflexi	Anaerolineae	Anaerolineales	Anaerolineaceae	Undefined	NA	no	no	no	no	no	no	no	no	no	no	no	no	no	no	no	no	low
OTU1005	Deltaproteobacteria	Proteobacteria	Deltaproteobacteria	Undefined	Undefined	Undefined	NA	no	no	no	no	no	no	no	no	no	no	no	no	no	no	no	no	low
OTU1040	Undefined	Undefined	Undefined	Undefined	Undefined	Undefined	NA	no	no	no	no	no	no	no	no	no	no	no	no	no	no	no	no	low
OTU1022	Deltaproteobacteria	Proteobacteria	Deltaproteobacteria	Myxococcales	Haliangiaceae	Haliangium	NA	no	no	no	no	no	no	no	no	no	no	no	no	no	no	no	no	low
OTU1048	Armatimonadetes	Armatimonadetes	Armatimonadia	Armatimonadales	Armatimonadaceae	Armatimonas	NA	no	no	no	no	no	no	no	no	no	no	no	no	no	no	no	no	low
OTU1052	Undefined	Undefined	Undefined	Undefined	Undefined	Undefined	NA	no	no	no	no	no	no	no	no	no	no	no	no	no	no	no	no	low
OTU1057	Undefined	Undefined	Undefined	Undefined	Undefined	Undefined	NA	no	no	no	no	no	no	no	no	no	no	no	no	no	no	no	no	low
OTU1075	Actinobacteria	Actinobacteria	Acidimicrobiia	Acidimicrobiales	Iamiaceae	Iamia	NA	no	no	no	no	no	no	no	no	no	no	no	no	no	no	no	no	low
OTU1063	Alphaproteobacteria	Proteobacteria	Alphaproteobacteria	Sphingomonadales	Undefined	Undefined	NA	no	no	no	no	no	no	no	no	no	no	no	no	no	no	no	no	low
OTU1087	Betaproteobacteria	Proteobacteria	Betaproteobacteria	Methylophilales	Methylophilaceae	Undefined	NA	no	no	no	no	no	no	no	no	no	no	no	no	no	no	no	no	low
OTU1038	Planctomycetes	Planctomycetes	Planctomycetacia	Planctomycetales	Planctomycetaceae	Gemmata	NA	no	no	no	no	no	no	no	no	no	no	no	no	no	no	no	no	low
OTU987	Actinobacteria	Actinobacteria	Undefined	Undefined	Undefined	Undefined	NA	no	no	no	no	no	no	no	no	no	no	no	no	no	no	no	no	low
OTU1039	Deltaproteobacteria	Proteobacteria	Deltaproteobacteria	Undefined	Undefined	Undefined	NA	no	no	no	no	no	no	no	no	no	no	no	no	no	no	no	no	low
OTU1084	Undefined	Undefined	Undefined	Undefined	Undefined	Undefined	NA	no	no	no	no	no	no	no	no	no	no	no	no	no	no	no	no	low
OTU1066	Alphaproteobacteria	Proteobacteria	Alphaproteobacteria	Sphingomonadales	Undefined	Undefined	NA	no	no	no	no	no	no	no	no	no	no	no	no	no	no	no	no	low
OTU1082	Armatimonadetes	Armatimonadetes	Chthonomonadetes	Chthonomonadales	Chthonomonadaceae	Chthonomonas	NA	no	no	no	no	no	no	no	no	no	no	no	no	no	no	no	no	low
OTU1079	Deltaproteobacteria	Proteobacteria	Deltaproteobacteria	Undefined	Undefined	Undefined	NA	no	no	no	no	no	no	no	no	no	no	no	no	no	no	no	no	low
OTU1060	Deltaproteobacteria	Proteobacteria	Deltaproteobacteria	Myxococcales	Undefined	Undefined	NA	no	no	no	no	no	no	no	no	no	no	no	no	no	no	no	no	low
OTU1043	Undefined	Undefined	Undefined	Undefined	Undefined	Undefined	NA	no	no	no	no	no	no	no	no	no	no	no	no	no	no	no	no	low
OTU1099	Deltaproteobacteria	Proteobacteria	Deltaproteobacteria	Myxococcales	Sandaracinaceae	Sandaracinus	NA	no	no	no	no	no	no	no	no	no	no	no	no	no	no	no	no	low
OTU1026	Actinobacteria	Actinobacteria	Thermoleophilia	Solirubrobacterales	Undefined	Undefined	NA	no	no	no	no	no	no	no	no	no	no	no	no	no	no	no	no	low
OTU1061	Alphaproteobacteria	Proteobacteria	Alphaproteobacteria	Undefined	Undefined	Undefined	NA	no	no	no	no	no	no	no	no	no	no	no	no	no	no	no	no	low
OTU1058	Bacteroidetes	Bacteroidetes	Sphingobacteriia	Sphingobacteriales	Chitinophagaceae	Undefined	NA	no	no	no	no	no	no	no	no	no	no	no	no	no	no	no	no	low
OTU1083	Gemmatimonadetes	Gemmatimonadetes	Gemmatimonadetes	Gemmatimonadales	Gemmatimonadaceae	Gemmatimonas	NA	no	no	no	no	no	no	no	no	no	no	no	no	no	no	no	no	low
OTU1064	Actinobacteria	Actinobacteria	Thermoleophilia	Gaiellales	Gaiellaceae	Gaiella	NA	no	no	no	no	no	no	no	no	no	no	no	no	no	no	no	no	low
OTU1073	Planctomycetes	Planctomycetes	Planctomycetacia	Planctomycetales	Planctomycetaceae	Planctomyces	NA	no	no	no	no	no	no	no	no	no	no	no	no	no	no	no	no	low
OTU1067	Firmicutes	Firmicutes	Bacilli	Bacillales	Undefined	Undefined	NA	no	no	no	no	no	no	no	no	no	no	no	no	no	no	no	no	low
OTU1055	Actinobacteria	Actinobacteria	Thermoleophilia	Gaiellales	Gaiellaceae	Gaiella	NA	no	no	no	no	no	no	no	no	no	no	no	no	no	no	no	no	low
OTU1069	Alphaproteobacteria	Proteobacteria	Alphaproteobacteria	Sphingomonadales	Sphingomonadaceae	Undefined	NA	no	no	no	no	no	no	no	no	no	no	no	no	no	no	no	no	low
OTU1085	Gemmatimonadetes	Gemmatimonadetes	Gemmatimonadetes	Gemmatimonadales	Gemmatimonadaceae	Gemmatimonas	NA	no	no	no	no	no	no	no	no	no	no	no	no	no	no	no	no	low
OTU1078	Proteobacteria_Undefined	Proteobacteria	Undefined	Undefined	Undefined	Undefined	NA	no	no	no	no	no	no	no	no	no	no	no	no	no	no	no	no	low
OTU1068	Alphaproteobacteria	Proteobacteria	Alphaproteobacteria	Caulobacterales	Caulobacteraceae	Undefined	NA	no	no	no	no	no	no	no	no	no	no	no	no	no	no	no	no	low
OTU1095	Deltaproteobacteria	Proteobacteria	Deltaproteobacteria	Myxococcales	Undefined	Undefined	NA	no	no	no	no	no	no	no	no	no	no	no	no	no	no	no	no	low
OTU1080	Acidobacteria	Acidobacteria	Holophagae	Holophagales	Holophagaceae	Holophaga	NA	no	no	no	no	no	no	no	no	no	no	no	no	no	no	no	no	low
OTU1062	Armatimonadetes	Armatimonadetes	Armatimonadia	Armatimonadales	Armatimonadaceae	Armatimonas	NA	no	no	no	no	no	no	no	no	no	no	no	no	no	no	no	no	low
OTU1091	Planctomycetes	Planctomycetes	Planctomycetacia	Planctomycetales	Planctomycetaceae	Rhodopirellula	NA	no	no	no	no	no	no	no	no	no	no	no	no	no	no	no	no	low
OTU1037	Deltaproteobacteria	Proteobacteria	Deltaproteobacteria	Desulfuromonadales	Geobacteraceae	Geobacter	NA	no	no	no	no	no	no	no	no	no	no	no	no	no	no	no	no	low
OTU1096	Planctomycetes	Planctomycetes	Planctomycetacia	Planctomycetales	Planctomycetaceae	Pirellula	NA	no	no	no	no	no	no	no	no	no	no	no	no	no	no	no	no	low
OTU1076	Deltaproteobacteria	Proteobacteria	Deltaproteobacteria	Myxococcales	Undefined	Undefined	NA	no	no	no	no	no	no	no	no	no	no	no	no	no	no	no	no	low
OTU1059	Betaproteobacteria	Proteobacteria	Betaproteobacteria	Burkholderiales	Alcaligenaceae	Derxia	NA	no	no	no	no	no	no	no	no	no	no	no	no	no	no	no	no	low
OTU1090	Proteobacteria_Undefined	Proteobacteria	Undefined	Undefined	Undefined	Undefined	NA	no	no	no	no	no	no	no	no	no	no	no	no	no	no	no	no	low
OTU963	Bacteroidetes	Bacteroidetes	Sphingobacteriia	Sphingobacteriales	Sphingobacteriaceae	Solitalea	NA	no	no	no	no	no	no	no	no	no	no	no	no	no	no	no	no	low
OTU1086	Actinobacteria	Actinobacteria	Actinobacteria	Propionibacteriales	Nocardioidaceae	Nocardioides	NA	no	no	no	no	no	no	no	no	no	no	no	no	no	no	no	no	low
OTU1133	Undefined	Undefined	Undefined	Undefined	Undefined	Undefined	NA	no	no	no	no	no	no	no	no	no	no	no	no	no	no	no	no	low
OTU1105	Bacteroidetes	Bacteroidetes	Sphingobacteriia	Sphingobacteriales	Chitinophagaceae	Unknown	NA	no	no	no	no	no	no	no	no	no	no	no	no	no	no	no	no	low
OTU1101	Undefined	Undefined	Undefined	Undefined	Undefined	Undefined	NA	no	no	no	no	no	no	no	no	no	no	no	no	no	no	no	no	low
OTU1097	Undefined	Undefined	Undefined	Undefined	Undefined	Undefined	NA	no	no	no	no	no	no	no	no	no	no	no	no	no	no	no	no	low
OTU1070	Firmicutes	Firmicutes	Clostridia	Clostridiales	Veillonellaceae	Undefined	NA	no	no	no	no	no	no	no	no	no	no	no	no	no	no	no	no	low
OTU1088	Deltaproteobacteria	Proteobacteria	Deltaproteobacteria	Myxococcales	Cystobacteraceae	Anaeromyxobacter	NA	no	no	no	no	no	no	no	no	no	no	no	no	no	no	no	no	low
OTU1121	Alphaproteobacteria	Proteobacteria	Alphaproteobacteria	Undefined	Undefined	Undefined	NA	no	no	no	no	no	no	no	no	no	no	no	no	no	no	no	no	low
OTU1116	Undefined	Undefined	Undefined	Undefined	Undefined	Undefined	NA	no	no	no	no	no	no	no	no	no	no	no	no	no	no	no	no	low
OTU1072	Alphaproteobacteria	Proteobacteria	Alphaproteobacteria	Rhizobiales	Phyllobacteriaceae	Mesorhizobium	NA	no	no	no	no	no	no	no	no	no	no	no	no	no	no	no	no	low
OTU1100	Planctomycetes	Planctomycetes	Planctomycetacia	Planctomycetales	Planctomycetaceae	Undefined	NA	no	no	no	no	no	no	no	no	no	no	no	no	no	no	no	no	low
OTU1123	Chloroflexi	Chloroflexi	Anaerolineae	Anaerolineales	Anaerolineaceae	Longilinea	NA	no	no	no	no	no	no	no	no	no	no	no	no	no	no	no	no	low
OTU1131	Proteobacteria_Undefined	Proteobacteria	Undefined	Undefined	Undefined	Undefined	NA	no	no	no	no	no	no	no	no	no	no	no	no	no	no	no	no	low
OTU1092	Deltaproteobacteria	Proteobacteria	Deltaproteobacteria	Myxococcales	Undefined	Undefined	NA	no	no	no	no	no	no	no	no	no	no	no	no	no	no	no	no	low
OTU1117	Deltaproteobacteria	Proteobacteria	Deltaproteobacteria	Myxococcales	Polyangiaceae	Sorangium	NA	no	no	no	no	no	no	no	no	no	no	no	no	no	no	no	no	low
OTU1089	Betaproteobacteria	Proteobacteria	Betaproteobacteria	Burkholderiales	Comamonadaceae	Undefined	NA	no	no	no	no	no	no	no	no	no	no	no	no	no	no	no	no	low
OTU1071	Deltaproteobacteria	Proteobacteria	Deltaproteobacteria	Myxococcales	Polyangiaceae	Sorangium	NA	no	no	no	no	no	no	no	no	no	no	no	no	no	no	no	no	low
OTU1094	Undefined	Undefined	Undefined	Undefined	Undefined	Undefined	NA	no	no	no	no	no	no	no	no	no	no	no	no	no	no	no	no	low
OTU1065	Alphaproteobacteria	Proteobacteria	Alphaproteobacteria	Rhizobiales	Undefined	Undefined	NA	no	no	no	no	no	no	no	no	no	no	no	no	no	no	no	no	low
OTU1109	Undefined	Undefined	Undefined	Undefined	Undefined	Undefined	NA	no	no	no	no	no	no	no	no	no	no	no	no	no	no	no	no	low
OTU1120	Undefined	Undefined	Undefined	Undefined	Undefined	Undefined	NA	no	no	no	no	no	no	no	no	no	no	no	no	no	no	no	no	low
OTU1108	Deltaproteobacteria	Proteobacteria	Deltaproteobacteria	Myxococcales	Sandaracinaceae	Sandaracinus	NA	no	no	no	no	no	no	no	no	no	no	no	no	no	no	no	no	low
OTU1110	Undefined	Undefined	Undefined	Undefined	Undefined	Undefined	NA	no	no	no	no	no	no	no	no	no	no	no	no	no	no	no	no	low
OTU1126	Undefined	Undefined	Undefined	Undefined	Undefined	Undefined	NA	no	no	no	no	no	no	no	no	no	no	no	no	no	no	no	no	low
OTU1098	Gammaproteobacteria	Proteobacteria	Gammaproteobacteria	Undefined	Undefined	Undefined	NA	no	no	no	no	no	no	no	no	no	no	no	no	no	no	no	no	low
OTU1112	Deltaproteobacteria	Proteobacteria	Deltaproteobacteria	Myxococcales	Undefined	Undefined	NA	no	no	no	no	no	no	no	no	no	no	no	no	no	no	no	no	low
OTU1033	Actinobacteria	Actinobacteria	Thermoleophilia	Gaiellales	Gaiellaceae	Gaiella	NA	no	no	no	no	no	no	no	no	no	no	no	no	no	no	no	no	low
OTU1081	Deltaproteobacteria	Proteobacteria	Deltaproteobacteria	Desulfuromonadales	Undefined	Undefined	NA	no	no	no	no	no	no	no	no	no	no	no	no	no	no	no	no	low
OTU1118	Actinobacteria	Actinobacteria	Acidimicrobiia	Acidimicrobiales	Iamiaceae	Iamia	NA	no	no	no	no	no	no	no	no	no	no	no	no	no	no	no	no	low
OTU1093	Gammaproteobacteria	Proteobacteria	Gammaproteobacteria	Pseudomonadales	Pseudomonadaceae	Pseudomonas	NA	no	no	no	no	no	no	no	no	no	no	no	no	no	no	no	no	low
OTU1103	Deltaproteobacteria	Proteobacteria	Deltaproteobacteria	Bdellovibrionales	Bdellovibrionaceae	Bdellovibrio	NA	no	no	no	no	no	no	no	no	no	no	no	no	no	no	no	no	low
OTU1113	Deltaproteobacteria	Proteobacteria	Deltaproteobacteria	Myxococcales	Undefined	Undefined	NA	no	no	no	no	no	no	no	no	no	no	no	no	no	no	no	no	low
OTU1166	Planctomycetes	Planctomycetes	Unknown	Unknown	Unknown	Unknown	NA	no	no	no	no	no	no	no	no	no	no	no	no	no	no	no	no	low
OTU1119	Actinobacteria	Actinobacteria	Thermoleophilia	Solirubrobacterales	Solirubrobacteraceae	Solirubrobacter	NA	no	no	no	no	no	no	no	no	no	no	no	no	no	no	no	no	low
OTU1102	Chloroflexi	Chloroflexi	Anaerolineae	Anaerolineales	Anaerolineaceae	Bellilinea	NA	no	no	no	no	no	no	no	no	no	no	no	no	no	no	no	no	low
OTU1111	Gammaproteobacteria	Proteobacteria	Gammaproteobacteria	Enterobacteriales	Enterobacteriaceae	Enterobacter	NA	no	no	no	no	no	no	no	no	no	no	no	no	no	no	no	no	low
OTU1106	Actinobacteria	Actinobacteria	Acidimicrobiia	Acidimicrobiales	Iamiaceae	Iamia	NA	no	no	no	no	no	no	no	no	no	no	no	no	no	no	no	no	low
OTU1132	Chloroflexi	Chloroflexi	Chloroflexi	Chloroflexales	Oscillochloridaceae	Oscillochloris	NA	no	no	no	no	no	no	no	no	no	no	no	no	no	no	no	no	low
OTU1115	Planctomycetes	Planctomycetes	Planctomycetacia	Planctomycetales	Planctomycetaceae	Undefined	NA	no	no	no	no	no	no	no	no	no	no	no	no	no	no	no	no	low
OTU1077	Undefined	Undefined	Undefined	Undefined	Undefined	Undefined	NA	no	no	no	no	no	no	no	no	no	no	no	no	no	no	no	no	low
OTU1124	Undefined	Undefined	Undefined	Undefined	Undefined	Undefined	NA	no	no	no	no	no	no	no	no	no	no	no	no	no	no	no	no	low
OTU1149	Undefined	Undefined	Undefined	Undefined	Undefined	Undefined	NA	no	no	no	no	no	no	no	no	no	no	no	no	no	no	no	no	low
OTU1138	Actinobacteria	Actinobacteria	Undefined	Undefined	Undefined	Undefined	NA	no	no	no	no	no	no	no	no	no	no	no	no	no	no	no	no	low
OTU1150	Actinobacteria	Actinobacteria	Acidimicrobiia	Acidimicrobiales	Iamiaceae	Iamia	NA	no	no	no	no	no	no	no	no	no	no	no	no	no	no	no	no	low
OTU1129	Planctomycetes	Planctomycetes	Undefined	Planctomycetales	Planctomycetaceae	Gemmata	NA	no	no	no	no	no	no	no	no	no	no	no	no	no	no	no	no	low
OTU1130	Undefined	Undefined	Undefined	Undefined	Undefined	Undefined	NA	no	no	no	no	no	no	no	no	no	no	no	no	no	no	no	no	low
OTU1145	Undefined	Undefined	Undefined	Undefined	Undefined	Undefined	NA	no	no	no	no	no	no	no	no	no	no	no	no	no	no	no	no	low
OTU1154	Gammaproteobacteria	Proteobacteria	Gammaproteobacteria	Undefined	Undefined	Undefined	NA	no	no	no	no	no	no	no	no	no	no	no	no	no	no	no	no	low
OTU1165	Acidobacteria	Acidobacteria	Holophagae	Holophagales	Holophagaceae	Holophaga	NA	no	no	no	no	no	no	no	no	no	no	no	no	no	no	no	no	low
OTU1128	Undefined	Undefined	Undefined	Undefined	Undefined	Undefined	NA	no	no	no	no	no	no	no	no	no	no	no	no	no	no	no	no	low
OTU1135	Planctomycetes	Planctomycetes	Undefined	Undefined	Undefined	Undefined	NA	no	no	no	no	no	no	no	no	no	no	no	no	no	no	no	no	low
OTU1127	Nitrospirae	Nitrospirae	Nitrospira	Nitrospirales	Nitrospiraceae	Nitrospira	NA	no	no	no	no	no	no	no	no	no	no	no	no	no	no	no	no	low
OTU1143	Undefined	Undefined	Undefined	Undefined	Undefined	Undefined	NA	no	no	no	no	no	no	no	no	no	no	no	no	no	no	no	no	low
OTU1146	Actinobacteria	Actinobacteria	Undefined	Undefined	Micromonosporaceae	Undefined	NA	no	no	no	no	no	no	no	no	no	no	no	no	no	no	no	no	low
OTU1162	Planctomycetes	Planctomycetes	Undefined	Planctomycetales	Planctomycetaceae	Planctomyces	NA	no	no	no	no	no	no	no	no	no	no	no	no	no	no	no	no	low
OTU1157	Undefined	Undefined	Undefined	Undefined	Undefined	Undefined	NA	no	no	no	no	no	no	no	no	no	no	no	no	no	no	no	no	low
OTU1144	Gammaproteobacteria	Proteobacteria	Gammaproteobacteria	Xanthomonadales	Sinobacteraceae	Steroidobacter	NA	no	no	no	no	no	no	no	no	no	no	no	no	no	no	no	no	low
OTU1153	Deltaproteobacteria	Proteobacteria	Deltaproteobacteria	Myxococcales	Polyangiaceae	Undefined	NA	no	no	no	no	no	no	no	no	no	no	no	no	no	no	no	no	low
OTU1173	Betaproteobacteria	Proteobacteria	Betaproteobacteria	Undefined	Undefined	Undefined	NA	no	no	no	no	no	no	no	no	no	no	no	no	no	no	no	no	low
OTU1104	Alphaproteobacteria	Proteobacteria	Alphaproteobacteria	Undefined	Undefined	Undefined	NA	no	no	no	no	no	no	no	no	no	no	no	no	no	no	no	no	low
OTU1164	Actinobacteria	Actinobacteria	Undefined	Undefined	Undefined	Undefined	NA	no	no	no	no	no	no	no	no	no	no	no	no	no	no	no	no	low
OTU1074	Alphaproteobacteria	Proteobacteria	Alphaproteobacteria	Rhizobiales	Undefined	Undefined	NA	no	no	no	no	no	no	no	no	no	no	no	no	no	no	no	no	low
OTU1158	Gammaproteobacteria	Proteobacteria	Gammaproteobacteria	Pseudomonadales	Pseudomonadaceae	Pseudomonas	NA	no	no	no	no	no	no	no	no	no	no	no	no	no	no	no	no	low
OTU1183	Acidobacteria	Acidobacteria	Holophagae	Holophagales	Holophagaceae	Holophaga	NA	no	no	no	no	no	no	no	no	no	no	no	no	no	no	no	no	low
OTU1160	Alphaproteobacteria	Proteobacteria	Alphaproteobacteria	Undefined	Undefined	Undefined	NA	no	no	no	no	no	no	no	no	no	no	no	no	no	no	no	no	low
OTU1172	Alphaproteobacteria	Proteobacteria	Alphaproteobacteria	Rhizobiales	Undefined	Undefined	NA	no	no	no	no	no	no	no	no	no	no	no	no	no	no	no	no	low
OTU1171	Planctomycetes	Planctomycetes	Planctomycetacia	Planctomycetales	Planctomycetaceae	Undefined	NA	no	no	no	no	no	no	no	no	no	no	no	no	no	no	no	no	low
OTU1176	Alphaproteobacteria	Proteobacteria	Alphaproteobacteria	Undefined	Undefined	Undefined	NA	no	no	no	no	no	no	no	no	no	no	no	no	no	no	no	no	low
OTU1167	Betaproteobacteria	Proteobacteria	Betaproteobacteria	Burkholderiales	Undefined	Undefined	NA	no	no	no	no	no	no	no	no	no	no	no	no	no	no	no	no	low
OTU1170	Undefined	Undefined	Undefined	Undefined	Undefined	Undefined	NA	no	no	no	no	no	no	no	no	no	no	no	no	no	no	no	no	low
OTU1151	Gemmatimonadetes	Gemmatimonadetes	Gemmatimonadetes	Gemmatimonadales	Gemmatimonadaceae	Gemmatimonas	NA	no	no	no	no	no	no	no	no	no	no	no	no	no	no	no	no	low
OTU1139	Deltaproteobacteria	Proteobacteria	Deltaproteobacteria	Myxococcales	Haliangiaceae	Haliangium	NA	no	no	no	no	no	no	no	no	no	no	no	no	no	no	no	no	low
OTU1161	Alphaproteobacteria	Proteobacteria	Alphaproteobacteria	Rickettsiales	Holosporaceae	Holospora	NA	no	no	no	no	no	no	no	no	no	no	no	no	no	no	no	no	low
OTU1195	Bacteroidetes	Bacteroidetes	Sphingobacteriia	Sphingobacteriales	Chitinophagaceae	Undefined	NA	no	no	no	no	no	no	no	no	no	no	no	no	no	no	no	no	low
OTU1114	Alphaproteobacteria	Proteobacteria	Alphaproteobacteria	Rhizobiales	Hyphomicrobiaceae	Undefined	NA	no	no	no	no	no	no	no	no	no	no	no	no	no	no	no	no	low
OTU1141	Undefined	Undefined	Undefined	Undefined	Undefined	Undefined	NA	no	no	no	no	no	no	no	no	no	no	no	no	no	no	no	no	high
OTU1134	Alphaproteobacteria	Proteobacteria	Alphaproteobacteria	Rhodobacterales	Rhodobacteraceae	Amaricoccus	NA	no	no	no	no	no	no	no	no	no	no	no	no	no	no	no	no	low
OTU1137	Gammaproteobacteria	Proteobacteria	Gammaproteobacteria	Legionellales	Coxiellaceae	Aquicella	NA	no	no	no	no	no	no	no	no	no	no	no	no	no	no	no	no	low
OTU1156	Deltaproteobacteria	Proteobacteria	Deltaproteobacteria	Desulfuromonadales	Geobacteraceae	Geobacter	NA	no	no	no	no	no	no	no	no	no	no	no	no	no	no	no	no	low
OTU1217	Planctomycetes	Planctomycetes	Phycisphaerae	Phycisphaerales	Phycisphaeraceae	Phycisphaera	NA	no	no	no	no	no	no	no	no	no	no	no	no	no	no	no	no	low
OTU1188	Planctomycetes	Planctomycetes	Planctomycetia	Planctomycetales	Planctomycetaceae	Planctomyces	NA	no	no	no	no	no	no	no	no	no	no	no	no	no	no	no	no	low
OTU1196	Bacteroidetes	Bacteroidetes	Sphingobacteriia	Sphingobacteriales	Chitinophagaceae	Undefined	NA	no	no	no	no	no	no	no	no	no	no	no	no	no	no	no	no	low
OTU1182	Alphaproteobacteria	Proteobacteria	Alphaproteobacteria	Sphingomonadales	Undefined	Undefined	NA	no	no	no	no	no	no	no	no	no	no	no	no	no	no	no	no	low
OTU1142	Gammaproteobacteria	Proteobacteria	Gammaproteobacteria	Chromatiales	Undefined	Undefined	NA	no	no	no	no	no	no	no	no	no	no	no	no	no	no	no	no	low
OTU1159	Chloroflexi	Chloroflexi	Thermomicrobia	Sphaerobacterales	Sphaerobacteraceae	Sphaerobacter	NA	no	no	no	no	no	no	no	no	no	no	no	no	no	no	no	no	low
OTU1215	Actinobacteria	Actinobacteria	Undefined	Undefined	Undefined	Undefined	NA	no	no	no	no	no	no	no	no	no	no	no	no	no	no	no	no	low
OTU1174	Firmicutes	Firmicutes	Bacilli	Bacillales	Undefined	Undefined	NA	no	no	no	no	no	no	no	no	no	no	no	no	no	no	no	no	low
OTU1155	Alphaproteobacteria	Proteobacteria	Alphaproteobacteria	Undefined	Undefined	Undefined	NA	no	no	no	no	no	no	no	no	no	no	no	no	no	no	no	no	low
OTU1209	Undefined	Undefined	Undefined	Undefined	Undefined	Undefined	NA	no	no	no	no	no	no	no	no	no	no	no	no	no	no	no	no	low
OTU1136	Alphaproteobacteria	Proteobacteria	Alphaproteobacteria	Rhizobiales	Undefined	Undefined	NA	no	no	no	no	no	no	no	no	no	no	no	no	no	no	no	no	low
OTU1211	Actinobacteria	Actinobacteria	Undefined	Undefined	Undefined	Undefined	NA	no	no	no	no	no	no	no	no	no	no	no	no	no	no	no	no	low
OTU1163	Actinobacteria	Actinobacteria	Thermoleophilia	Gaiellales	Gaiellaceae	Gaiella	NA	no	no	no	no	no	no	no	no	no	no	no	no	no	no	no	no	low
OTU1175	Betaproteobacteria	Proteobacteria	Betaproteobacteria	Burkholderiales	Comamonadaceae	Undefined	NA	no	no	no	no	no	no	no	no	no	no	no	no	no	no	no	no	low
OTU1177	Proteobacteria_Undefined	Proteobacteria	Undefined	Undefined	Undefined	Undefined	NA	no	no	no	no	no	no	no	no	no	no	no	no	no	no	no	no	low
OTU1189	Gemmatimonadetes	Gemmatimonadetes	Gemmatimonadetes	Gemmatimonadales	Gemmatimonadaceae	Gemmatimonas	NA	no	no	no	no	no	no	no	no	no	no	no	no	no	no	no	no	low
OTU1122	Deltaproteobacteria	Proteobacteria	Deltaproteobacteria	Myxococcales	Undefined	Undefined	NA	no	no	no	no	no	no	no	no	no	no	no	no	no	no	no	no	low
OTU1210	Firmicutes	Firmicutes	Clostridia	Clostridiales	Syntrophomonadaceae	Undefined	NA	no	no	no	no	no	no	no	no	no	no	no	no	no	no	no	no	low
OTU1207	Alphaproteobacteria	Proteobacteria	Alphaproteobacteria	Caulobacterales	Hyphomonadaceae	Woodsholea	NA	no	no	no	no	no	no	no	no	no	no	no	no	no	no	no	no	low
OTU1216	Chloroflexi	Chloroflexi	Anaerolineae	Anaerolineales	Anaerolineaceae	Bellilinea	NA	no	no	no	no	no	no	no	no	no	no	no	no	no	no	no	no	low
OTU1200	Undefined	Undefined	Undefined	Undefined	Undefined	Undefined	NA	no	no	no	no	no	no	no	no	no	no	no	no	no	no	no	no	low
OTU1197	Undefined	Undefined	Undefined	Undefined	Undefined	Undefined	NA	no	no	no	no	no	no	no	no	no	no	no	no	no	no	no	no	low
OTU1222	Planctomycetes	Planctomycetes	Phycisphaerae	Phycisphaerales	Phycisphaeraceae	Phycisphaera	NA	no	no	no	no	no	no	no	no	no	no	no	no	no	no	no	no	low
OTU1148	Deltaproteobacteria	Proteobacteria	Deltaproteobacteria	Myxococcales	Nannocystaceae	Nannocystis	NA	no	no	no	no	no	no	no	no	no	no	no	no	no	no	no	no	low
OTU1190	Gammaproteobacteria	Proteobacteria	Gammaproteobacteria	Xanthomonadales	Xanthomonadaceae	Stenotrophomonas	NA	no	no	no	no	no	no	no	no	no	no	no	no	no	no	no	no	low
OTU1140	Undefined	Undefined	Unknown	Unknown	Unknown	Unknown	NA	no	no	no	no	no	no	no	no	no	no	no	no	no	no	no	no	low
OTU1202	Deltaproteobacteria	Proteobacteria	Deltaproteobacteria	Undefined	Undefined	Undefined	NA	no	no	no	no	no	no	no	no	no	no	no	no	no	no	no	no	low
OTU1205	Deltaproteobacteria	Proteobacteria	Deltaproteobacteria	Myxococcales	Haliangiaceae	Haliangium	NA	no	no	no	no	no	no	no	no	no	no	no	no	no	no	no	no	low
OTU1213	Proteobacteria_Undefined	Proteobacteria	Undefined	Undefined	Undefined	Undefined	NA	no	no	no	no	no	no	no	no	no	no	no	no	no	no	no	no	low
OTU1152	Bacteroidetes	Bacteroidetes	Cytophagia	Cytophagales	Cytophagaceae	Cytophaga	NA	no	no	no	no	no	no	no	no	no	no	no	no	no	no	no	no	low
OTU1239	Bacteroidetes	Bacteroidetes	Sphingobacteriia	Sphingobacteriales	Chitinophagaceae	Undefined	NA	no	no	no	no	no	no	no	no	no	no	no	no	no	no	no	no	low
OTU1212	Actinobacteria	Actinobacteria	Actinobacteria	Streptomycetales	Streptomycetaceae	Streptomyces	NA	no	no	no	no	no	no	no	no	no	no	no	no	no	no	no	no	low
OTU1219	Undefined	Undefined	Undefined	Undefined	Undefined	Undefined	NA	no	no	no	no	no	no	no	no	no	no	no	no	no	no	no	no	low
OTU1147	Gammaproteobacteria	Proteobacteria	Gammaproteobacteria	Pseudomonadales	Pseudomonadaceae	Pseudomonas	NA	no	no	no	no	no	no	no	no	no	no	no	no	no	no	no	no	low
OTU1168	Alphaproteobacteria	Proteobacteria	Alphaproteobacteria	Rhizobiales	Brucellaceae	Ochrobactrum	NA	no	no	no	no	no	no	no	no	no	no	no	no	no	no	no	no	low
OTU1223	Acidobacteria	Acidobacteria	Holophagae	Holophagales	Holophagaceae	Holophaga	NA	no	no	no	no	no	no	no	no	no	no	no	no	no	no	no	no	low
OTU1206	Bacteroidetes	Bacteroidetes	Sphingobacteriia	Sphingobacteriales	Chitinophagaceae	Ferruginibacter	NA	no	no	no	no	no	no	no	no	no	no	no	no	no	no	no	no	low
OTU1181	Undefined	Undefined	Undefined	Undefined	Undefined	Undefined	NA	no	no	no	no	no	no	no	no	no	no	no	no	no	no	no	no	low
OTU1214	Actinobacteria	Actinobacteria	Actinobacteria	Corynebacteriales	Nocardiaceae	Undefined	NA	no	no	no	no	no	no	no	no	no	no	no	no	no	no	no	no	low
OTU1178	Gammaproteobacteria	Proteobacteria	Gammaproteobacteria	Pseudomonadales	Pseudomonadaceae	Pseudomonas	NA	no	no	no	no	no	no	no	no	no	no	no	no	no	no	no	no	low
OTU1247	Undefined	Undefined	Undefined	Undefined	Undefined	Undefined	NA	no	no	no	no	no	no	no	no	no	no	no	no	no	no	no	no	low
OTU1194	Actinobacteria	Actinobacteria	Actinobacteria	Streptomycetales	Streptomycetaceae	Streptomyces	NA	no	no	no	no	no	no	no	no	no	no	no	no	no	no	no	no	low
OTU1227	Undefined	Undefined	Undefined	Undefined	Undefined	Undefined	NA	no	no	no	no	no	no	no	no	no	no	no	no	no	no	no	no	low
OTU1180	Undefined	Undefined	Undefined	Undefined	Undefined	Undefined	NA	no	no	no	no	no	no	no	no	no	no	no	no	no	no	no	no	low
OTU1192	Deltaproteobacteria	Proteobacteria	Deltaproteobacteria	Myxococcales	Polyangiaceae	Sorangium	NA	no	no	no	no	no	no	no	no	no	no	no	no	no	no	no	no	low
OTU1204	Bacteroidetes	Bacteroidetes	Flavobacteriia	Flavobacteriales	Flavobacteriaceae	Flavobacterium	NA	no	no	no	no	no	no	no	no	no	no	no	no	no	no	no	no	low
OTU1208	Betaproteobacteria	Proteobacteria	Betaproteobacteria	Burkholderiales	Burkholderiaceae	Burkholderia	NA	no	no	no	no	no	no	no	no	no	no	no	no	no	no	no	no	low
OTU1187	Alphaproteobacteria	Proteobacteria	Alphaproteobacteria	Rhizobiales	Undefined	Undefined	NA	no	no	no	no	no	no	no	no	no	no	no	no	no	no	no	no	low
OTU1235	Deltaproteobacteria	Proteobacteria	Deltaproteobacteria	Myxococcales	Haliangiaceae	Haliangium	NA	no	no	no	no	no	no	no	no	no	no	no	no	no	no	no	no	low
OTU1198	Crenarchaeota	Crenarchaeota	Thermoprotei	Desulfurococcales	Desulfurococcaceae	Sulfophobococcus	NA	no	no	no	no	no	no	no	no	no	no	no	no	no	no	no	no	low
OTU1179	Deltaproteobacteria	Proteobacteria	Deltaproteobacteria	Desulfuromonadales	Geobacteraceae	Geobacter	NA	no	no	no	no	no	no	no	no	no	no	no	no	no	no	no	no	low
OTU1225	Alphaproteobacteria	Proteobacteria	Alphaproteobacteria	Undefined	Undefined	Undefined	NA	no	no	no	no	no	no	no	no	no	no	no	no	no	no	no	no	low
OTU1237	Undefined	Undefined	Undefined	Undefined	Undefined	Undefined	NA	no	no	no	no	no	no	no	no	no	no	no	no	no	no	no	no	low
OTU1191	Planctomycetes	Planctomycetes	Planctomycetacia	Planctomycetales	Planctomycetaceae	Zavarzinella	NA	no	no	no	no	no	no	no	no	no	no	no	no	no	no	no	no	low
OTU1203	Planctomycetes	Planctomycetes	Undefined	Planctomycetales	Planctomycetaceae	Undefined	NA	no	no	no	no	no	no	no	no	no	no	no	no	no	no	no	no	low
OTU1186	Deltaproteobacteria	Proteobacteria	Deltaproteobacteria	Desulfuromonadales	Geobacteraceae	Geobacter	NA	no	no	no	no	no	no	no	no	no	no	no	no	no	no	no	no	low
OTU1244	Undefined	Undefined	Undefined	Undefined	Undefined	Undefined	NA	no	no	no	no	no	no	no	no	no	no	no	no	no	no	no	no	low
OTU1229	Planctomycetes	Planctomycetes	Planctomycetacia	Planctomycetales	Planctomycetaceae	Pirellula	NA	no	no	no	no	no	no	no	no	no	no	no	no	no	no	no	no	low
OTU1231	Actinobacteria	Actinobacteria	Undefined	Undefined	Undefined	Undefined	NA	no	no	no	no	no	no	no	no	no	no	no	no	no	no	no	no	low
OTU1234	Actinobacteria	Actinobacteria	Thermoleophilia	Gaiellales	Gaiellaceae	Gaiella	NA	no	no	no	no	no	no	no	no	no	no	no	no	no	no	no	no	low
OTU1246	Gammaproteobacteria	Proteobacteria	Gammaproteobacteria	Xanthomonadales	Xanthomonadaceae	Undefined	NA	no	no	no	no	no	no	no	no	no	no	no	no	no	no	no	no	low
OTU1236	Bacteroidetes	Bacteroidetes	Sphingobacteriia	Sphingobacteriales	Chitinophagaceae	Ferruginibacter	NA	no	no	no	no	no	no	no	no	no	no	no	no	no	no	no	no	low
OTU1201	Alphaproteobacteria	Proteobacteria	Alphaproteobacteria	Rhizobiales	Undefined	Undefined	NA	no	no	no	no	no	no	no	no	no	no	no	no	no	no	no	no	low
OTU1238	Armatimonadetes	Armatimonadetes	Chthonomonadetes	Chthonomonadales	Chthonomonadaceae	Chthonomonas	NA	no	no	no	no	no	no	no	no	no	no	no	no	no	no	no	no	low
OTU1290	Alphaproteobacteria	Proteobacteria	Alphaproteobacteria	Undefined	Undefined	Undefined	NA	no	no	no	no	no	no	no	no	no	no	no	no	no	no	no	no	low
OTU1280	Alphaproteobacteria	Proteobacteria	Alphaproteobacteria	Rhodospirillales	Rhodospirillaceae	Phaeospirillum	NA	no	no	no	no	no	no	no	no	no	no	no	no	no	no	no	no	low
OTU1185	Undefined	Undefined	Unknown	Unknown	Unknown	Unknown	NA	no	no	no	no	no	no	no	no	no	no	no	no	no	no	no	no	high
OTU1218	Deltaproteobacteria	Proteobacteria	Deltaproteobacteria	Myxococcales	Cystobacteraceae	Anaeromyxobacter	NA	no	no	no	no	no	no	no	no	no	no	no	no	no	no	no	no	low
OTU1232	Undefined	Undefined	Undefined	Undefined	Undefined	Undefined	NA	no	no	no	no	no	no	no	no	no	no	no	no	no	no	no	no	low
OTU1228	Planctomycetes	Planctomycetes	Phycisphaerae	Phycisphaerales	Phycisphaeraceae	Phycisphaera	NA	no	no	no	no	no	no	no	no	no	no	no	no	no	no	no	no	low
OTU1288	Alphaproteobacteria	Proteobacteria	Alphaproteobacteria	Sphingomonadales	Undefined	Undefined	NA	no	no	no	no	no	no	no	no	no	no	no	no	no	no	no	no	low
OTU1254	Actinobacteria	Actinobacteria	Thermoleophilia	Solirubrobacterales	Undefined	Undefined	NA	no	no	no	no	no	no	no	no	no	no	no	no	no	no	no	no	low
OTU1253	Undefined	Undefined	Undefined	Undefined	Undefined	Undefined	NA	no	no	no	no	no	no	no	no	no	no	no	no	no	no	no	no	low
OTU1221	Actinobacteria	Actinobacteria	Thermoleophilia	Solirubrobacterales	Undefined	Undefined	NA	no	no	no	no	no	no	no	no	no	no	no	no	no	no	no	no	low
OTU1263	Acidobacteria	Acidobacteria	Holophagae	Holophagales	Holophagaceae	Holophaga	NA	no	no	no	no	no	no	no	no	no	no	no	no	no	no	no	no	low
OTU1248	Bacteroidetes	Bacteroidetes	Undefined	Flavobacteriales	Flavobacteriaceae	Undefined	NA	no	no	no	no	no	no	no	no	no	no	no	no	no	no	no	no	low
OTU1233	Proteobacteria_Undefined	Proteobacteria	Undefined	Undefined	Undefined	Undefined	NA	no	no	no	no	no	no	no	no	no	no	no	no	no	no	no	no	low
OTU1266	Betaproteobacteria	Proteobacteria	Betaproteobacteria	Burkholderiales	Burkholderiaceae	Burkholderia	NA	no	no	no	no	no	no	no	no	no	no	no	no	no	no	no	no	low
OTU1243	Betaproteobacteria	Proteobacteria	Betaproteobacteria	Burkholderiales	Undefined	Undefined	NA	no	no	no	no	no	no	no	no	no	no	no	no	no	no	no	no	low
OTU1199	Deltaproteobacteria	Proteobacteria	Deltaproteobacteria	Myxococcales	Undefined	Undefined	NA	no	no	no	no	no	no	no	no	no	no	no	no	no	no	no	no	low
OTU1275	Undefined	Undefined	Undefined	Undefined	Undefined	Undefined	NA	no	no	no	no	no	no	no	no	no	no	no	no	no	no	no	no	low
OTU1245	Gammaproteobacteria	Proteobacteria	Gammaproteobacteria	Xanthomonadales	Sinobacteraceae	Steroidobacter	NA	no	no	no	no	no	no	no	no	no	no	no	no	no	no	no	no	low
OTU1256	Gammaproteobacteria	Proteobacteria	Gammaproteobacteria	Pseudomonadales	Pseudomonadaceae	Pseudomonas	NA	no	no	no	no	no	no	no	no	no	no	no	no	no	no	no	no	low
OTU1271	Undefined	Undefined	Undefined	Undefined	Undefined	Undefined	NA	no	no	no	no	no	no	no	no	no	no	no	no	no	no	no	no	low
OTU1251	Actinobacteria	Actinobacteria	Thermoleophilia	Gaiellales	Gaiellaceae	Gaiella	NA	no	no	no	no	no	no	no	no	no	no	no	no	no	no	no	no	low
OTU1240	Undefined	Undefined	Undefined	Undefined	Undefined	Undefined	NA	no	no	no	no	no	no	no	no	no	no	no	no	no	no	no	no	low
OTU1241	Alphaproteobacteria	Proteobacteria	Alphaproteobacteria	Rhizobiales	Hyphomicrobiaceae	Undefined	NA	no	no	no	no	no	no	no	no	no	no	no	no	no	no	no	no	low
OTU1279	Undefined	Undefined	Undefined	Undefined	Undefined	Undefined	NA	no	no	no	no	no	no	no	no	no	no	no	no	no	no	no	no	low
OTU1252	Betaproteobacteria	Proteobacteria	Betaproteobacteria	Burkholderiales	Comamonadaceae	Undefined	NA	no	no	no	no	no	no	no	no	no	no	no	no	no	no	no	no	low
OTU1284	Proteobacteria_Undefined	Proteobacteria	Undefined	Undefined	Undefined	Undefined	NA	no	no	no	no	no	no	no	no	no	no	no	no	no	no	no	no	low
OTU1302	Deltaproteobacteria	Proteobacteria	Deltaproteobacteria	Desulfuromonadales	Undefined	Undefined	NA	no	no	no	no	no	no	no	no	no	no	no	no	no	no	no	no	low
OTU1267	Planctomycetes	Planctomycetes	Phycisphaerae	Phycisphaerales	Phycisphaeraceae	Phycisphaera	NA	no	no	no	no	no	no	no	no	no	no	no	no	no	no	no	no	low
OTU1272	Actinobacteria	Actinobacteria	Undefined	Undefined	Undefined	Undefined	NA	no	no	no	no	no	no	no	no	no	no	no	no	no	no	no	no	low
OTU1242	Actinobacteria	Actinobacteria	Undefined	Undefined	Undefined	Undefined	NA	no	no	no	no	no	no	no	no	no	no	no	no	no	no	no	no	low
OTU1276	Gammaproteobacteria	Proteobacteria	Gammaproteobacteria	Pseudomonadales	Pseudomonadaceae	Pseudomonas	NA	no	no	no	no	no	no	no	no	no	no	no	no	no	no	no	no	low
OTU1265	Planctomycetes	Planctomycetes	Planctomycetacia	Planctomycetales	Planctomycetaceae	Gemmata	NA	no	no	no	no	no	no	no	no	no	no	no	no	no	no	no	no	low
OTU1269	Actinobacteria	Actinobacteria	Thermoleophilia	Solirubrobacterales	Undefined	Undefined	NA	no	no	no	no	no	no	no	no	no	no	no	no	no	no	no	no	low
OTU724	Verrucomicrobia	Verrucomicrobia	Verrucomicrobiae	Verrucomicrobiales	Verrucomicrobiaceae	Prosthecobacter	no	no	no	no	no	no	no	no	no	no	no	no	no	no	no	no	no	low
OTU1261	Undefined	Undefined	Undefined	Undefined	Undefined	Undefined	NA	no	no	no	no	no	no	no	no	no	no	no	no	no	no	no	no	low
OTU1286	Planctomycetes	Planctomycetes	Planctomycetacia	Planctomycetales	Planctomycetaceae	Gemmata	NA	no	no	no	no	no	no	no	no	no	no	no	no	no	no	no	no	low
OTU1285	Bacteroidetes	Bacteroidetes	Bacteroidia	Bacteroidales	Porphyromonadaceae	Barnesiella	NA	no	no	no	no	no	no	no	no	no	no	no	no	no	no	no	no	low
OTU1294	Gammaproteobacteria	Proteobacteria	Gammaproteobacteria	Xanthomonadales	Sinobacteraceae	Panacagrimonas	NA	no	no	no	no	no	no	no	no	no	no	no	no	no	no	no	no	low
OTU1273	Actinobacteria	Actinobacteria	Actinobacteria	Propionibacteriales	Nocardioidaceae	Nocardioides	NA	no	no	no	no	no	no	no	no	no	no	no	no	no	no	no	no	low
OTU1249	Alphaproteobacteria	Proteobacteria	Alphaproteobacteria	Rhodospirillales	Rhodospirillaceae	Thalassospira	NA	no	no	no	no	no	no	no	no	no	no	no	no	no	no	no	no	low
OTU1257	Actinobacteria	Actinobacteria	Thermoleophilia	Gaiellales	Gaiellaceae	Gaiella	NA	no	no	no	no	no	no	no	no	no	no	no	no	no	no	no	no	low
OTU1300	Undefined	Undefined	Undefined	Undefined	Undefined	Undefined	NA	no	no	no	no	no	no	no	no	no	no	no	no	no	no	no	no	low
OTU1250	Deltaproteobacteria	Proteobacteria	Deltaproteobacteria	Desulfuromonadales	Geobacteraceae	Geobacter	NA	no	no	no	no	no	no	no	no	no	no	no	no	no	no	no	no	low
OTU1259	Alphaproteobacteria	Proteobacteria	Alphaproteobacteria	Undefined	Undefined	Undefined	NA	no	no	no	no	no	no	no	no	no	no	no	no	no	no	no	no	low
OTU1363	Undefined	Undefined	Undefined	Undefined	Undefined	Undefined	NA	no	no	no	no	no	no	no	no	no	no	no	no	no	no	no	no	low
OTU1319	Bacteroidetes	Bacteroidetes	Sphingobacteriia	Sphingobacteriales	Sphingobacteriaceae	Sphingobacterium	NA	no	no	no	no	no	no	no	no	no	no	no	no	no	no	no	no	low
OTU1270	Deltaproteobacteria	Proteobacteria	Deltaproteobacteria	Bdellovibrionales	Bdellovibrionaceae	Bdellovibrio	NA	no	no	no	no	no	no	no	no	no	no	no	no	no	no	no	no	low
OTU1184	Deltaproteobacteria	Proteobacteria	Deltaproteobacteria	Myxococcales	Sandaracinaceae	Sandaracinus	NA	no	no	no	no	no	no	no	no	no	no	no	no	no	no	no	no	low
OTU1289	Undefined	Undefined	Undefined	Undefined	Undefined	Undefined	NA	no	no	no	no	no	no	no	no	no	no	no	no	no	no	no	no	low
OTU1281	Undefined	Undefined	Undefined	Undefined	Undefined	Undefined	NA	no	no	no	no	no	no	no	no	no	no	no	no	no	no	no	no	low
OTU1224	Alphaproteobacteria	Proteobacteria	Alphaproteobacteria	Rhizobiales	Undefined	Undefined	NA	no	no	no	no	no	no	no	no	no	no	no	no	no	no	no	no	low
OTU1258	Undefined	Undefined	Undefined	Undefined	Undefined	Undefined	NA	no	no	no	no	no	no	no	no	no	no	no	no	no	no	no	no	low
OTU1291	Planctomycetes	Planctomycetes	Undefined	Planctomycetales	Planctomycetaceae	Gemmata	NA	no	no	no	no	no	no	no	no	no	no	no	no	no	no	no	no	low
OTU1335	Alphaproteobacteria	Proteobacteria	Alphaproteobacteria	Undefined	Undefined	Undefined	NA	no	no	no	no	no	no	no	no	no	no	no	no	no	no	no	no	low
OTU1264	Deltaproteobacteria	Proteobacteria	Deltaproteobacteria	Myxococcales	Haliangiaceae	Haliangium	NA	no	no	no	no	no	no	no	no	no	no	no	no	no	no	no	no	low
OTU1297	Undefined	Undefined	Undefined	Undefined	Undefined	Undefined	NA	no	no	no	no	no	no	no	no	no	no	no	no	no	no	no	no	low
OTU1274	Bacteroidetes	Bacteroidetes	Sphingobacteriia	Sphingobacteriales	Chitinophagaceae	Parasegetibacter	NA	no	no	no	no	no	no	no	no	no	no	no	no	no	no	no	no	low
OTU1262	Alphaproteobacteria	Proteobacteria	Alphaproteobacteria	Rhizobiales	Rhodobiaceae	Rhodobium	NA	no	no	no	no	no	no	no	no	no	no	no	no	no	no	no	no	low
OTU1278	Actinobacteria	Actinobacteria	Thermoleophilia	Gaiellales	Gaiellaceae	Gaiella	NA	no	no	no	no	no	no	no	no	no	no	no	no	no	no	no	no	low
OTU1295	Planctomycetes	Planctomycetes	Planctomycetacia	Planctomycetales	Planctomycetaceae	Zavarzinella	NA	no	no	no	no	no	no	no	no	no	no	no	no	no	no	no	no	low
OTU1293	Deltaproteobacteria	Proteobacteria	Deltaproteobacteria	Myxococcales	Sandaracinaceae	Sandaracinus	NA	no	no	no	no	no	no	no	no	no	no	no	no	no	no	no	no	low
OTU1220	Alphaproteobacteria	Proteobacteria	Alphaproteobacteria	Rhizobiales	Undefined	Undefined	NA	no	no	no	no	no	no	no	no	no	no	no	no	no	no	no	no	low
OTU1305	Actinobacteria	Actinobacteria	Actinobacteria	Undefined	Undefined	Undefined	NA	no	no	no	no	no	no	no	no	no	no	no	no	no	no	no	no	low
OTU1268	Chlorobi	Chlorobi	Chlorobia	Chlorobiales	Chlorobiaceae	Chlorobium	NA	no	no	no	no	no	no	no	no	no	no	no	no	no	no	no	no	low
OTU1301	Alphaproteobacteria	Proteobacteria	Alphaproteobacteria	Rhodospirillales	Undefined	Undefined	NA	no	no	no	no	no	no	no	no	no	no	no	no	no	no	no	no	low
OTU1308	Alphaproteobacteria	Proteobacteria	Alphaproteobacteria	Caulobacterales	Caulobacteraceae	Phenylobacterium	NA	no	no	no	no	no	no	no	no	no	no	no	no	no	no	no	no	low
OTU1331	Deltaproteobacteria	Proteobacteria	Deltaproteobacteria	Myxococcales	Haliangiaceae	Haliangium	NA	no	no	no	no	no	no	no	no	no	no	no	no	no	no	no	no	low
OTU1304	Gemmatimonadetes	Gemmatimonadetes	Gemmatimonadetes	Gemmatimonadales	Gemmatimonadaceae	Gemmatimonas	NA	no	no	no	no	no	no	no	no	no	no	no	no	no	no	no	no	low
OTU1260	Alphaproteobacteria	Proteobacteria	Alphaproteobacteria	Rhizobiales	Undefined	Undefined	NA	no	no	no	no	no	no	no	no	no	no	no	no	no	no	no	no	low
OTU1309	Deltaproteobacteria	Proteobacteria	Deltaproteobacteria	Myxococcales	Undefined	Undefined	NA	no	no	no	no	no	no	no	no	no	no	no	no	no	no	no	no	low
OTU1329	Alphaproteobacteria	Proteobacteria	Alphaproteobacteria	Rhizobiales	Undefined	Undefined	NA	no	no	no	no	no	no	no	no	no	no	no	no	no	no	no	no	low
OTU1328	Verrucomicrobia	Verrucomicrobia	Verrucomicrobiae	Verrucomicrobiales	Verrucomicrobia_subdivision_3	Pedosphaera	NA	no	no	no	no	no	no	no	no	no	no	no	no	no	no	no	no	low
OTU1313	Alphaproteobacteria	Proteobacteria	Alphaproteobacteria	Rhodospirillales	Rhodospirillaceae	Defluviicoccus	NA	no	no	no	no	no	no	no	no	no	no	no	no	no	no	no	no	low
OTU1312	Proteobacteria_Undefined	Proteobacteria	Undefined	Undefined	Undefined	Undefined	NA	no	no	no	no	no	no	no	no	no	no	no	no	no	no	no	no	low
OTU1307	Firmicutes	Firmicutes	Clostridia	Thermoanaerobacterales	Thermoanaerobacteraceae	Thermacetogenium	NA	no	no	no	no	no	no	no	no	no	no	no	no	no	no	no	no	low
OTU1292	Alphaproteobacteria	Proteobacteria	Alphaproteobacteria	Rhizobiales	Hyphomicrobiaceae	Undefined	NA	no	no	no	no	no	no	no	no	no	no	no	no	no	no	no	no	low
OTU1303	Planctomycetes	Planctomycetes	Undefined	Planctomycetales	Planctomycetaceae	Gemmata	NA	no	no	no	no	no	no	no	no	no	no	no	no	no	no	no	no	low
OTU1277	Gammaproteobacteria	Proteobacteria	Gammaproteobacteria	Legionellales	Coxiellaceae	Undefined	NA	no	no	no	no	no	no	no	no	no	no	no	no	no	no	no	no	low
OTU1299	Planctomycetes	Planctomycetes	Planctomycetacia	Planctomycetales	Planctomycetaceae	Gemmata	NA	no	no	no	no	no	no	no	no	no	no	no	no	no	no	no	no	low
OTU1298	Firmicutes	Firmicutes	Bacilli	Bacillales	Undefined	Undefined	NA	no	no	no	no	no	no	no	no	no	no	no	no	no	no	no	no	low
OTU1306	Actinobacteria	Actinobacteria	Actinobacteria	Undefined	Undefined	Undefined	NA	no	no	no	no	no	no	no	no	no	no	no	no	no	no	no	no	low
OTU1287	Planctomycetes	Planctomycetes	Planctomycetia	Planctomycetales	Planctomycetaceae	Gemmata	NA	no	no	no	no	no	no	no	no	no	no	no	no	no	no	no	no	low
OTU1282	Chloroflexi	Chloroflexi	Anaerolineae	Anaerolineales	Anaerolineaceae	Undefined	NA	no	no	no	no	no	no	no	no	no	no	no	no	no	no	no	no	low
OTU1317	Undefined	Undefined	Undefined	Undefined	Undefined	Undefined	NA	no	no	no	no	no	no	no	no	no	no	no	no	no	no	no	no	low
OTU1327	Gemmatimonadetes	Gemmatimonadetes	Gemmatimonadetes	Gemmatimonadales	Gemmatimonadaceae	Gemmatimonas	NA	no	no	no	no	no	no	no	no	no	no	no	no	no	no	no	no	low
OTU1322	Undefined	Undefined	Undefined	Undefined	Undefined	Undefined	NA	no	no	no	no	no	no	no	no	no	no	no	no	no	no	no	no	low
OTU1316	Alphaproteobacteria	Proteobacteria	Alphaproteobacteria	Undefined	Undefined	Undefined	NA	no	no	no	no	no	no	no	no	no	no	no	no	no	no	no	no	low
OTU1296	Alphaproteobacteria	Proteobacteria	Alphaproteobacteria	Rhizobiales	Undefined	Undefined	NA	no	no	no	no	no	no	no	no	no	no	no	no	no	no	no	no	low
OTU1283	Betaproteobacteria	Proteobacteria	Betaproteobacteria	Burkholderiales	Undefined	Undefined	NA	no	no	no	no	no	no	no	no	no	no	no	no	no	no	no	no	low
OTU1311	Acidobacteria	Acidobacteria	Undefined	Undefined	Undefined	Undefined	NA	no	no	no	no	no	no	no	no	no	no	no	no	no	no	no	no	low
OTU1320	Alphaproteobacteria	Proteobacteria	Alphaproteobacteria	Undefined	Undefined	Undefined	NA	no	no	no	no	no	no	no	no	no	no	no	no	no	no	no	no	low
OTU1340	Gemmatimonadetes	Gemmatimonadetes	Gemmatimonadetes	Gemmatimonadales	Gemmatimonadaceae	Gemmatimonas	NA	no	no	no	no	no	no	no	no	no	no	no	no	no	no	no	no	low
OTU1364	Alphaproteobacteria	Proteobacteria	Alphaproteobacteria	Undefined	Undefined	Undefined	NA	no	no	no	no	no	no	no	no	no	no	no	no	no	no	no	no	low
OTU1338	Undefined	Undefined	Undefined	Undefined	Undefined	Undefined	NA	no	no	no	no	no	no	no	no	no	no	no	no	no	no	no	no	low
OTU1321	Undefined	Undefined	Undefined	Undefined	Undefined	Undefined	NA	no	no	no	no	no	no	no	no	no	no	no	no	no	no	no	no	low
OTU1389	Actinobacteria	Actinobacteria	Undefined	Undefined	Undefined	Undefined	NA	no	no	no	no	no	no	no	no	no	no	no	no	no	no	no	no	low
OTU1255	Alphaproteobacteria	Proteobacteria	Alphaproteobacteria	Rhizobiales	Bradyrhizobiaceae	Undefined	NA	no	no	no	no	no	no	no	no	no	no	no	no	no	no	no	no	low
OTU1360	Undefined	Undefined	Undefined	Undefined	Undefined	Undefined	NA	no	no	no	no	no	no	no	no	no	no	no	no	no	no	no	no	low
OTU1324	Alphaproteobacteria	Proteobacteria	Alphaproteobacteria	Rhodospirillales	Rhodospirillaceae	Undefined	NA	no	no	no	no	no	no	no	no	no	no	no	no	no	no	no	no	low
OTU1325	Planctomycetes	Planctomycetes	Planctomycetacia	Planctomycetales	Planctomycetaceae	Gemmata	NA	no	no	no	no	no	no	no	no	no	no	no	no	no	no	no	no	low
OTU1345	Undefined	Undefined	Undefined	Undefined	Undefined	Undefined	NA	no	no	no	no	no	no	no	no	no	no	no	no	no	no	no	no	low
OTU1337	Actinobacteria	Actinobacteria	Thermoleophilia	Undefined	Undefined	Undefined	NA	no	no	no	no	no	no	no	no	no	no	no	no	no	no	no	no	low
OTU1336	Firmicutes	Firmicutes	Bacilli	Bacillales	Undefined	Undefined	NA	no	no	no	no	no	no	no	no	no	no	no	no	no	no	no	no	low
OTU1310	Gammaproteobacteria	Proteobacteria	Gammaproteobacteria	Undefined	Undefined	Undefined	NA	no	no	no	no	no	no	no	no	no	no	no	no	no	no	no	no	low
OTU1333	Actinobacteria	Actinobacteria	Actinobacteria	Undefined	Undefined	Undefined	NA	no	no	no	no	no	no	no	no	no	no	no	no	no	no	no	no	low
OTU1343	Gammaproteobacteria	Proteobacteria	Gammaproteobacteria	Undefined	Undefined	Undefined	NA	no	no	no	no	no	no	no	no	no	no	no	no	no	no	no	no	low
OTU1314	Deltaproteobacteria	Proteobacteria	Deltaproteobacteria	Undefined	Undefined	Undefined	NA	no	no	no	no	no	no	no	no	no	no	no	no	no	no	no	no	low
OTU1339	Alphaproteobacteria	Proteobacteria	Alphaproteobacteria	Sphingomonadales	Sphingomonadaceae	Undefined	NA	no	no	no	no	no	no	no	no	no	no	no	no	no	no	no	no	low
OTU1348	Alphaproteobacteria	Proteobacteria	Alphaproteobacteria	Sphingomonadales	Sphingomonadaceae	Undefined	NA	no	no	no	no	no	no	no	no	no	no	no	no	no	no	no	no	low
OTU1342	Undefined	Undefined	Undefined	Undefined	Undefined	Undefined	NA	no	no	no	no	no	no	no	no	no	no	no	no	no	no	no	no	low
OTU1315	Alphaproteobacteria	Proteobacteria	Alphaproteobacteria	Undefined	Undefined	Undefined	NA	no	no	no	no	no	no	no	no	no	no	no	no	no	no	no	no	low
OTU1350	Undefined	Undefined	Undefined	Undefined	Undefined	Undefined	NA	no	no	no	no	no	no	no	no	no	no	no	no	no	no	no	no	low
OTU1344	Betaproteobacteria	Proteobacteria	Betaproteobacteria	Burkholderiales	Burkholderiaceae	Ralstonia	NA	no	no	no	no	no	no	no	no	no	no	no	no	no	no	no	no	low
OTU1356	Undefined	Undefined	Undefined	Undefined	Undefined	Undefined	NA	no	no	no	no	no	no	no	no	no	no	no	no	no	no	no	no	low
OTU1330	Alphaproteobacteria	Proteobacteria	Alphaproteobacteria	Rhizobiales	Hyphomicrobiaceae	Undefined	NA	no	no	no	no	no	no	no	no	no	no	no	no	no	no	no	no	low
OTU1341	Actinobacteria	Actinobacteria	Thermoleophilia	Gaiellales	Gaiellaceae	Gaiella	NA	no	no	no	no	no	no	no	no	no	no	no	no	no	no	no	no	low
OTU1226	Actinobacteria	Actinobacteria	Thermoleophilia	Gaiellales	Gaiellaceae	Gaiella	NA	no	no	no	no	no	no	no	no	no	no	no	no	no	no	no	no	low
OTU1326	Proteobacteria_Undefined	Proteobacteria	Undefined	Undefined	Undefined	Undefined	NA	no	no	no	no	no	no	no	no	no	no	no	no	no	no	no	no	low
OTU1384	Planctomycetes	Planctomycetes	Undefined	Undefined	Undefined	Undefined	NA	no	no	no	no	no	no	no	no	no	no	no	no	no	no	no	no	low
OTU1346	Gammaproteobacteria	Proteobacteria	Gammaproteobacteria	Pseudomonadales	Pseudomonadaceae	Pseudomonas	NA	no	no	no	no	no	no	no	no	no	no	no	no	no	no	no	no	low
OTU1357	Gammaproteobacteria	Proteobacteria	Gammaproteobacteria	Pseudomonadales	Pseudomonadaceae	Pseudomonas	NA	no	no	no	no	no	no	no	no	no	no	no	no	no	no	no	no	low
OTU1362	Alphaproteobacteria	Proteobacteria	Alphaproteobacteria	Undefined	Undefined	Undefined	NA	no	no	no	no	no	no	no	no	no	no	no	no	no	no	no	no	low
OTU1332	Deltaproteobacteria	Proteobacteria	Deltaproteobacteria	Myxococcales	Undefined	Undefined	NA	no	no	no	no	no	no	no	no	no	no	no	no	no	no	no	no	low
OTU1373	Undefined	Undefined	Undefined	Undefined	Undefined	Undefined	NA	no	no	no	no	no	no	no	no	no	no	no	no	no	no	no	no	low
OTU1374	Firmicutes	Firmicutes	Bacilli	Bacillales	Undefined	Undefined	NA	no	no	no	no	no	no	no	no	no	no	no	no	no	no	no	no	low
OTU1334	Undefined	Undefined	Undefined	Undefined	Undefined	Undefined	NA	no	no	no	no	no	no	no	no	no	no	no	no	no	no	no	no	low
OTU1369	Acidobacteria	Acidobacteria	Holophagae	Holophagales	Holophagaceae	Undefined	NA	no	no	no	no	no	no	no	no	no	no	no	no	no	no	no	no	low
OTU1351	Chloroflexi	Chloroflexi	Chloroflexi	Unknown	Unknown	Unknown	NA	no	no	no	no	no	no	no	no	no	no	no	no	no	no	no	no	low
OTU1352	Alphaproteobacteria	Proteobacteria	Alphaproteobacteria	Rhizobiales	Undefined	Undefined	NA	no	no	no	no	no	no	no	no	no	no	no	no	no	no	no	no	low
OTU1411	Firmicutes	Firmicutes	Clostridia	Clostridiales	Veillonellaceae	Undefined	NA	no	no	no	no	no	no	no	no	no	no	no	no	no	no	no	no	low
OTU1368	Alphaproteobacteria	Proteobacteria	Alphaproteobacteria	Rhodospirillales	Acetobacteraceae	Roseomonas	NA	no	no	no	no	no	no	no	no	no	no	no	no	no	no	no	no	low
OTU1376	Undefined	Undefined	Undefined	Undefined	Undefined	Undefined	NA	no	no	no	no	no	no	no	no	no	no	no	no	no	no	no	no	low
OTU1381	Chloroflexi	Chloroflexi	Caldilineae	Caldilineales	Caldilineaceae	Caldilinea	NA	no	no	no	no	no	no	no	no	no	no	no	no	no	no	no	no	low
OTU1382	Acidobacteria	Acidobacteria	Holophagae	Holophagales	Holophagaceae	Holophaga	NA	no	no	no	no	no	no	no	no	no	no	no	no	no	no	no	no	low
OTU1355	Nitrospirae	Nitrospirae	Nitrospira	Nitrospirales	Nitrospiraceae	Nitrospira	NA	no	no	no	no	no	no	no	no	no	no	no	no	no	no	no	no	low
OTU1370	Gammaproteobacteria	Proteobacteria	Gammaproteobacteria	Pseudomonadales	Pseudomonadaceae	Pseudomonas	NA	no	no	no	no	no	no	no	no	no	no	no	no	no	no	no	no	low
OTU1361	Actinobacteria	Actinobacteria	Thermoleophilia	Solirubrobacterales	Undefined	Undefined	NA	no	no	no	no	no	no	no	no	no	no	no	no	no	no	no	no	low
OTU1406	Firmicutes	Firmicutes	Clostridia	Undefined	Undefined	Undefined	NA	no	no	no	no	no	no	no	no	no	no	no	no	no	no	no	no	low
OTU1366	Planctomycetes	Planctomycetes	Planctomycetacia	Planctomycetales	Planctomycetaceae	Pirellula	NA	no	no	no	no	no	no	no	no	no	no	no	no	no	no	no	no	low
OTU1379	Undefined	Undefined	Undefined	Undefined	Undefined	Undefined	NA	no	no	no	no	no	no	no	no	no	no	no	no	no	no	no	no	low
OTU1349	Undefined	Undefined	Undefined	Undefined	Undefined	Undefined	NA	no	no	no	no	no	no	no	no	no	no	no	no	no	no	no	no	low
OTU1367	Acidobacteria	Acidobacteria	Holophagae	Holophagales	Holophagaceae	Holophaga	NA	no	no	no	no	no	no	no	no	no	no	no	no	no	no	no	no	low
OTU1358	Actinobacteria	Actinobacteria	Thermoleophilia	Gaiellales	Gaiellaceae	Gaiella	NA	no	no	no	no	no	no	no	no	no	no	no	no	no	no	no	no	low
OTU1378	Alphaproteobacteria	Proteobacteria	Alphaproteobacteria	Rhodospirillales	Rhodospirillaceae	Defluviicoccus	NA	no	no	no	no	no	no	no	no	no	no	no	no	no	no	no	no	low
OTU1371	Undefined	Undefined	Undefined	Undefined	Undefined	Undefined	NA	no	no	no	no	no	no	no	no	no	no	no	no	no	no	no	no	low
OTU1399	Undefined	Undefined	Undefined	Undefined	Undefined	Undefined	NA	no	no	no	no	no	no	no	no	no	no	no	no	no	no	no	no	low
OTU1401	Undefined	Undefined	Undefined	Undefined	Undefined	Undefined	NA	no	no	no	no	no	no	no	no	no	no	no	no	no	no	no	no	low
OTU1392	Actinobacteria	Actinobacteria	Undefined	Undefined	Undefined	Undefined	NA	no	no	no	no	no	no	no	no	no	no	no	no	no	no	no	no	low
OTU1400	Gammaproteobacteria	Proteobacteria	Gammaproteobacteria	Xanthomonadales	Undefined	Undefined	NA	no	no	no	no	no	no	no	no	no	no	no	no	no	no	no	no	low
OTU1383	Actinobacteria	Actinobacteria	Acidimicrobiia	Acidimicrobiales	Undefined	Undefined	NA	no	no	no	no	no	no	no	no	no	no	no	no	no	no	no	no	low
OTU1380	Alphaproteobacteria	Proteobacteria	Alphaproteobacteria	Rhizobiales	Undefined	Undefined	NA	no	no	no	no	no	no	no	no	no	no	no	no	no	no	no	no	low
OTU1318	Crenarchaeota	Crenarchaeota	Thermoprotei	Undefined	Undefined	Undefined	NA	no	no	no	no	no	no	no	no	no	no	no	no	no	no	no	no	low
OTU1414	Betaproteobacteria	Proteobacteria	Betaproteobacteria	Burkholderiales	Undefined	Undefined	NA	no	no	no	no	no	no	no	no	no	no	no	no	no	no	no	no	low
OTU1387	Undefined	Undefined	Undefined	Undefined	Undefined	Undefined	NA	no	no	no	no	no	no	no	no	no	no	no	no	no	no	no	no	low
OTU1396	Bacteroidetes	Bacteroidetes	Bacteroidia	Bacteroidales	Bacteroidaceae	Bacteroides	NA	no	no	no	no	no	no	no	no	no	no	no	no	no	no	no	no	low
OTU1353	Alphaproteobacteria	Proteobacteria	Alphaproteobacteria	Rhizobiales	Undefined	Undefined	NA	no	no	no	no	no	no	no	no	no	no	no	no	no	no	no	no	low
OTU1385	Undefined	Undefined	Undefined	Undefined	Undefined	Undefined	NA	no	no	no	no	no	no	no	no	no	no	no	no	no	no	no	no	low
OTU1359	Deltaproteobacteria	Proteobacteria	Deltaproteobacteria	Myxococcales	Undefined	Undefined	NA	no	no	no	no	no	no	no	no	no	no	no	no	no	no	no	no	low
OTU1372	Bacteroidetes	Bacteroidetes	Bacteroidia	Bacteroidales	Porphyromonadaceae	Barnesiella	NA	no	no	no	no	no	no	no	no	no	no	no	no	no	no	no	no	low
OTU1377	Planctomycetes	Planctomycetes	Planctomycetacia	Planctomycetales	Planctomycetaceae	Pirellula	NA	no	no	no	no	no	no	no	no	no	no	no	no	no	no	no	no	low
OTU1390	Acidobacteria	Acidobacteria	Holophagae	Holophagales	Holophagaceae	Holophaga	NA	no	no	no	no	no	no	no	no	no	no	no	no	no	no	no	no	low
OTU1365	Planctomycetes	Planctomycetes	Planctomycetacia	Planctomycetales	Planctomycetaceae	Gemmata	NA	no	no	no	no	no	no	no	no	no	no	no	no	no	no	no	no	low
OTU1375	Undefined	Undefined	Unknown	Unknown	Unknown	Unknown	NA	no	no	no	no	no	no	no	no	no	no	no	no	no	no	no	no	high
OTU1424	Deltaproteobacteria	Proteobacteria	Deltaproteobacteria	Syntrophobacterales	Syntrophaceae	Syntrophus	NA	no	no	no	no	no	no	no	no	no	no	no	no	no	no	no	no	low
OTU1397	Alphaproteobacteria	Proteobacteria	Alphaproteobacteria	Undefined	Undefined	Undefined	NA	no	no	no	no	no	no	no	no	no	no	no	no	no	no	no	no	low
OTU1420	Alphaproteobacteria	Proteobacteria	Alphaproteobacteria	Sphingomonadales	Undefined	Undefined	NA	no	no	no	no	no	no	no	no	no	no	no	no	no	no	no	no	low
OTU1347	Deltaproteobacteria	Proteobacteria	Deltaproteobacteria	Myxococcales	Phaselicystidaceae	Phaselicystis	NA	no	no	no	no	no	no	no	no	no	no	no	no	no	no	no	no	low
OTU1438	Bacteroidetes	Bacteroidetes	Sphingobacteriia	Sphingobacteriales	Chitinophagaceae	Undefined	NA	no	no	no	no	no	no	no	no	no	no	no	no	no	no	no	no	low
OTU1398	Undefined	Undefined	Undefined	Undefined	Undefined	Undefined	NA	no	no	no	no	no	no	no	no	no	no	no	no	no	no	no	no	low
OTU1408	Gammaproteobacteria	Proteobacteria	Gammaproteobacteria	Legionellales	Coxiellaceae	Aquicella	NA	no	no	no	no	no	no	no	no	no	no	no	no	no	no	no	no	low
OTU1354	Actinobacteria	Actinobacteria	Thermoleophilia	Solirubrobacterales	Undefined	Undefined	NA	no	no	no	no	no	no	no	no	no	no	no	no	no	no	no	no	low
OTU1388	Alphaproteobacteria	Proteobacteria	Alphaproteobacteria	Rhizobiales	Undefined	Undefined	NA	no	no	no	no	no	no	no	no	no	no	no	no	no	no	no	no	low
OTU1404	Chloroflexi	Chloroflexi	Anaerolineae	Anaerolineales	Anaerolineaceae	Undefined	NA	no	no	no	no	no	no	no	no	no	no	no	no	no	no	no	no	low
OTU1323	Alphaproteobacteria	Proteobacteria	Alphaproteobacteria	Undefined	Undefined	Undefined	NA	no	no	no	no	no	no	no	no	no	no	no	no	no	no	no	no	low
OTU1391	Actinobacteria	Actinobacteria	Thermoleophilia	Solirubrobacterales	Undefined	Undefined	NA	no	no	no	no	no	no	no	no	no	no	no	no	no	no	no	no	low
OTU1436	Chloroflexi	Chloroflexi	Chloroflexi	Chloroflexales	Chloroflexaceae	Roseiflexus	NA	no	no	no	no	no	no	no	no	no	no	no	no	no	no	no	no	low
OTU1425	Bacteroidetes	Bacteroidetes	Sphingobacteriia	Sphingobacteriales	Saprospiraceae	Undefined	NA	no	no	no	no	no	no	no	no	no	no	no	no	no	no	no	no	low
OTU1421	Deltaproteobacteria	Proteobacteria	Deltaproteobacteria	Myxococcales	Sandaracinaceae	Undefined	NA	no	no	no	no	no	no	no	no	no	no	no	no	no	no	no	no	low
OTU1427	Bacteroidetes	Bacteroidetes	Sphingobacteriia	Sphingobacteriales	Chitinophagaceae	Undefined	NA	no	no	no	no	no	no	no	no	no	no	no	no	no	no	no	no	low
OTU1394	Gammaproteobacteria	Proteobacteria	Gammaproteobacteria	Xanthomonadales	Undefined	Undefined	NA	no	no	no	no	no	no	no	no	no	no	no	no	no	no	no	no	low
OTU1230	Gammaproteobacteria	Proteobacteria	Gammaproteobacteria	Pseudomonadales	Moraxellaceae	Enhydrobacter	NA	no	no	no	no	no	no	no	no	no	no	no	no	no	no	no	no	low
OTU1419	Firmicutes	Firmicutes	Bacilli	Bacillales	Paenibacillaceae	Paenibacillus	NA	no	no	no	no	no	no	no	no	no	no	no	no	no	no	no	no	low
OTU1448	Undefined	Undefined	Undefined	Undefined	Undefined	Undefined	NA	no	no	no	no	no	no	no	no	no	no	no	no	no	no	no	no	low
OTU1447	Undefined	Undefined	Undefined	Undefined	Undefined	Undefined	NA	no	no	no	no	no	no	no	no	no	no	no	no	no	no	no	no	low
OTU1405	Gammaproteobacteria	Proteobacteria	Gammaproteobacteria	Xanthomonadales	Xanthomonadaceae	Undefined	NA	no	no	no	no	no	no	no	no	no	no	no	no	no	no	no	no	low
OTU1416	Proteobacteria_Undefined	Proteobacteria	Undefined	Undefined	Undefined	Undefined	NA	no	no	no	no	no	no	no	no	no	no	no	no	no	no	no	no	low
OTU1497	Chloroflexi	Chloroflexi	Anaerolineae	Anaerolineales	Anaerolineaceae	Anaerolinea	NA	no	no	no	no	no	no	no	no	no	no	no	no	no	no	no	no	low
OTU1412	Chloroflexi	Chloroflexi	Chloroflexi	Chloroflexales	Chloroflexaceae	Roseiflexus	NA	no	no	no	no	no	no	no	no	no	no	no	no	no	no	no	no	low
OTU1451	Planctomycetes	Planctomycetes	Phycisphaerae	Phycisphaerales	Phycisphaeraceae	Phycisphaera	NA	no	no	no	no	no	no	no	no	no	no	no	no	no	no	no	no	low
OTU1386	Alphaproteobacteria	Proteobacteria	Alphaproteobacteria	Rhodospirillales	Rhodospirillaceae	Skermanella	NA	no	no	no	no	no	no	no	no	no	no	no	no	no	no	no	no	low
OTU1402	Planctomycetes	Planctomycetes	Planctomycetacia	Planctomycetales	Planctomycetaceae	Gemmata	NA	no	no	no	no	no	no	no	no	no	no	no	no	no	no	no	no	low
OTU1431	Proteobacteria_Undefined	Proteobacteria	Undefined	Undefined	Undefined	Undefined	NA	no	no	no	no	no	no	no	no	no	no	no	no	no	no	no	no	low
OTU1393	Alphaproteobacteria	Proteobacteria	Alphaproteobacteria	Rhizobiales	Undefined	Undefined	NA	no	no	no	no	no	no	no	no	no	no	no	no	no	no	no	no	low
OTU1413	Undefined	Undefined	Undefined	Undefined	Undefined	Undefined	NA	no	no	no	no	no	no	no	no	no	no	no	no	no	no	no	no	low
OTU1417	Alphaproteobacteria	Proteobacteria	Alphaproteobacteria	Undefined	Undefined	Undefined	NA	no	no	no	no	no	no	no	no	no	no	no	no	no	no	no	no	low
OTU1407	Actinobacteria	Actinobacteria	Thermoleophilia	Gaiellales	Gaiellaceae	Gaiella	NA	no	no	no	no	no	no	no	no	no	no	no	no	no	no	no	no	low
OTU1422	Alphaproteobacteria	Proteobacteria	Alphaproteobacteria	Caulobacterales	Undefined	Undefined	NA	no	no	no	no	no	no	no	no	no	no	no	no	no	no	no	no	low
OTU1443	Actinobacteria	Actinobacteria	Actinobacteria	Propionibacteriales	Nocardioidaceae	Nocardioides	NA	no	no	no	no	no	no	no	no	no	no	no	no	no	no	no	no	low
OTU1423	Deltaproteobacteria	Proteobacteria	Deltaproteobacteria	Undefined	Undefined	Undefined	NA	no	no	no	no	no	no	no	no	no	no	no	no	no	no	no	no	low
OTU1442	Bacteroidetes	Bacteroidetes	Undefined	Flavobacteriales	Flavobacteriaceae	Undefined	NA	no	no	no	no	no	no	no	no	no	no	no	no	no	no	no	no	low
OTU1457	Undefined	Undefined	Undefined	Undefined	Undefined	Undefined	NA	no	no	no	no	no	no	no	no	no	no	no	no	no	no	no	no	low
OTU1432	Actinobacteria	Actinobacteria	Undefined	Undefined	Undefined	Undefined	NA	no	no	no	no	no	no	no	no	no	no	no	no	no	no	no	no	low
OTU1418	Actinobacteria	Actinobacteria	Thermoleophilia	Solirubrobacterales	Solirubrobacteraceae	Solirubrobacter	NA	no	no	no	no	no	no	no	no	no	no	no	no	no	no	no	no	low
OTU1444	Alphaproteobacteria	Proteobacteria	Alphaproteobacteria	Rhodobacterales	Rhodobacteraceae	Roseobacter	NA	no	no	no	no	no	no	no	no	no	no	no	no	no	no	no	no	low
OTU1465	Actinobacteria	Actinobacteria	Thermoleophilia	Gaiellales	Gaiellaceae	Gaiella	NA	no	no	no	no	no	no	no	no	no	no	no	no	no	no	no	no	low
OTU1395	Deltaproteobacteria	Proteobacteria	Deltaproteobacteria	Myxococcales	Cystobacteraceae	Anaeromyxobacter	NA	no	no	no	no	no	no	no	no	no	no	no	no	no	no	no	no	low
OTU1410	Deltaproteobacteria	Proteobacteria	Deltaproteobacteria	Myxococcales	Sandaracinaceae	Sandaracinus	NA	no	no	no	no	no	no	no	no	no	no	no	no	no	no	no	no	low
OTU1477	Deltaproteobacteria	Proteobacteria	Deltaproteobacteria	Myxococcales	Sandaracinaceae	Sandaracinus	NA	no	no	no	no	no	no	no	no	no	no	no	no	no	no	no	no	low
OTU1455	Actinobacteria	Actinobacteria	Undefined	Undefined	Undefined	Undefined	NA	no	no	no	no	no	no	no	no	no	no	no	no	no	no	no	no	low
OTU1430	Actinobacteria	Actinobacteria	Undefined	Undefined	Nocardioidaceae	Undefined	NA	no	no	no	no	no	no	no	no	no	no	no	no	no	no	no	no	low
OTU1454	Undefined	Undefined	Undefined	Undefined	Undefined	Undefined	NA	no	no	no	no	no	no	no	no	no	no	no	no	no	no	no	no	low
OTU1441	Deltaproteobacteria	Proteobacteria	Deltaproteobacteria	Undefined	Undefined	Undefined	NA	no	no	no	no	no	no	no	no	no	no	no	no	no	no	no	no	low
OTU1415	Alphaproteobacteria	Proteobacteria	Alphaproteobacteria	Rhodospirillales	Rhodospirillaceae	Defluviicoccus	NA	no	no	no	no	no	no	no	no	no	no	no	no	no	no	no	no	low
OTU1446	Betaproteobacteria	Proteobacteria	Betaproteobacteria	Burkholderiales	Oxalobacteraceae	Massilia	NA	no	no	no	no	no	no	no	no	no	no	no	no	no	no	no	no	low
OTU1481	Gammaproteobacteria	Proteobacteria	Gammaproteobacteria	Pseudomonadales	Pseudomonadaceae	Pseudomonas	NA	no	no	no	no	no	no	no	no	no	no	no	no	no	no	no	no	low
OTU1428	Gammaproteobacteria	Proteobacteria	Gammaproteobacteria	Legionellales	Coxiellaceae	Aquicella	NA	no	no	no	no	no	no	no	no	no	no	no	no	no	no	no	no	low
OTU1478	Proteobacteria_Undefined	Proteobacteria	Undefined	Undefined	Undefined	Undefined	NA	no	no	no	no	no	no	no	no	no	no	no	no	no	no	no	no	low
OTU1433	Gammaproteobacteria	Proteobacteria	Gammaproteobacteria	Legionellales	Legionellaceae	Legionella	NA	no	no	no	no	no	no	no	no	no	no	no	no	no	no	no	no	low
OTU1440	Bacteroidetes	Bacteroidetes	Flavobacteriia	Flavobacteriales	Flavobacteriaceae	Flavobacterium	NA	no	no	no	no	no	no	no	no	no	no	no	no	no	no	no	no	low
OTU1489	Alphaproteobacteria	Proteobacteria	Alphaproteobacteria	Rhizobiales	Undefined	Undefined	NA	no	no	no	no	no	no	no	no	no	no	no	no	no	no	no	no	low
OTU1426	Alphaproteobacteria	Proteobacteria	Alphaproteobacteria	Undefined	Undefined	Undefined	NA	no	no	no	no	no	no	no	no	no	no	no	no	no	no	no	no	low
OTU1107	Proteobacteria_Undefined	Proteobacteria	Undefined	Undefined	Undefined	Undefined	NA	no	no	no	no	no	no	no	no	no	no	no	no	no	no	no	no	low
OTU1456	Undefined	Undefined	Undefined	Undefined	Undefined	Undefined	NA	no	no	no	no	no	no	no	no	no	no	no	no	no	no	no	no	low
OTU1452	Actinobacteria	Actinobacteria	Undefined	Undefined	Undefined	Undefined	NA	no	no	no	no	no	no	no	no	no	no	no	no	no	no	no	no	low
OTU1482	Gammaproteobacteria	Proteobacteria	Gammaproteobacteria	Pseudomonadales	Pseudomonadaceae	Pseudomonas	NA	no	no	no	no	no	no	no	no	no	no	no	no	no	no	no	no	low
OTU1409	Deltaproteobacteria	Proteobacteria	Deltaproteobacteria	Myxococcales	Polyangiaceae	Sorangium	NA	no	no	no	no	no	no	no	no	no	no	no	no	no	no	no	no	low
OTU1437	Chloroflexi	Chloroflexi	Thermomicrobia	Undefined	Undefined	Undefined	NA	no	no	no	no	no	no	no	no	no	no	no	no	no	no	no	no	low
OTU1486	Alphaproteobacteria	Proteobacteria	Alphaproteobacteria	Undefined	Undefined	Undefined	NA	no	no	no	no	no	no	no	no	no	no	no	no	no	no	no	no	low
OTU1445	Actinobacteria	Actinobacteria	Acidimicrobiia	Acidimicrobiales	Iamiaceae	Iamia	NA	no	no	no	no	no	no	no	no	no	no	no	no	no	no	no	no	low
OTU1484	Bacteroidetes	Bacteroidetes	Cytophagia	Cytophagales	Cytophagaceae	Cytophaga	NA	no	no	no	no	no	no	no	no	no	no	no	no	no	no	no	no	low
OTU1476	Alphaproteobacteria	Proteobacteria	Alphaproteobacteria	Undefined	Undefined	Undefined	NA	no	no	no	no	no	no	no	no	no	no	no	no	no	no	no	no	low
OTU1462	Chloroflexi	Chloroflexi	Anaerolineae	Anaerolineales	Anaerolineaceae	Longilinea	NA	no	no	no	no	no	no	no	no	no	no	no	no	no	no	no	no	low
OTU1460	Betaproteobacteria	Proteobacteria	Betaproteobacteria	Burkholderiales	Undefined	Undefined	NA	no	no	no	no	no	no	no	no	no	no	no	no	no	no	no	no	low
OTU1429	Undefined	Undefined	Undefined	Undefined	Undefined	Undefined	NA	no	no	no	no	no	no	no	no	no	no	no	no	no	no	no	no	low
OTU1458	Actinobacteria	Actinobacteria	Thermoleophilia	Solirubrobacterales	Undefined	Undefined	NA	no	no	no	no	no	no	no	no	no	no	no	no	no	no	no	no	low
OTU1466	Alphaproteobacteria	Proteobacteria	Alphaproteobacteria	Rhizobiales	Undefined	Undefined	NA	no	no	no	no	no	no	no	no	no	no	no	no	no	no	no	no	low
OTU1464	Gemmatimonadetes	Gemmatimonadetes	Gemmatimonadetes	Gemmatimonadales	Gemmatimonadaceae	Gemmatimonas	NA	no	no	no	no	no	no	no	no	no	no	no	no	no	no	no	no	low
OTU1513	Alphaproteobacteria	Proteobacteria	Alphaproteobacteria	Rhizobiales	Undefined	Undefined	NA	no	no	no	no	no	no	no	no	no	no	no	no	no	no	no	no	low
OTU1473	Proteobacteria_Undefined	Proteobacteria	Undefined	Undefined	Undefined	Undefined	NA	no	no	no	no	no	no	no	no	no	no	no	no	no	no	no	no	low
OTU1487	Alphaproteobacteria	Proteobacteria	Alphaproteobacteria	Rhizobiales	Undefined	Undefined	NA	no	no	no	no	no	no	no	no	no	no	no	no	no	no	no	no	low
OTU1435	Actinobacteria	Actinobacteria	Thermoleophilia	Solirubrobacterales	Undefined	Undefined	NA	no	no	no	no	no	no	no	no	no	no	no	no	no	no	no	no	low
OTU1461	Bacteroidetes	Bacteroidetes	Sphingobacteriia	Sphingobacteriales	Chitinophagaceae	Undefined	NA	no	no	no	no	no	no	no	no	no	no	no	no	no	no	no	no	low
OTU1506	Proteobacteria_Undefined	Proteobacteria	Undefined	Undefined	Undefined	Undefined	NA	no	no	no	no	no	no	no	no	no	no	no	no	no	no	no	no	low
OTU1459	Undefined	Undefined	Undefined	Undefined	Undefined	Undefined	NA	no	no	no	no	no	no	no	no	no	no	no	no	no	no	no	no	low
OTU1453	Gammaproteobacteria	Proteobacteria	Gammaproteobacteria	Alteromonadales	Alteromonadaceae	Simiduia	NA	no	no	no	no	no	no	no	no	no	no	no	no	no	no	no	no	low
OTU1488	Deltaproteobacteria	Proteobacteria	Deltaproteobacteria	Myxococcales	Sandaracinaceae	Sandaracinus	NA	no	no	no	no	no	no	no	no	no	no	no	no	no	no	no	no	low
OTU1519	Alphaproteobacteria	Proteobacteria	Alphaproteobacteria	Sphingomonadales	Sphingomonadaceae	Undefined	NA	no	no	no	no	no	no	no	no	no	no	no	no	no	no	no	no	low
OTU1518	Actinobacteria	Actinobacteria	Acidimicrobiia	Acidimicrobiales	Iamiaceae	Iamia	NA	no	no	no	no	no	no	no	no	no	no	no	no	no	no	no	no	low
OTU1490	Planctomycetes	Planctomycetes	Undefined	Undefined	Undefined	Undefined	NA	no	no	no	no	no	no	no	no	no	no	no	no	no	no	no	no	low
OTU1467	Betaproteobacteria	Proteobacteria	Betaproteobacteria	Undefined	Undefined	Undefined	NA	no	no	no	no	no	no	no	no	no	no	no	no	no	no	no	no	low
OTU1474	Deltaproteobacteria	Proteobacteria	Deltaproteobacteria	Bdellovibrionales	Bacteriovoracaceae	Undefined	NA	no	no	no	no	no	no	no	no	no	no	no	no	no	no	no	no	low
OTU1471	Undefined	Undefined	Undefined	Undefined	Undefined	Undefined	NA	no	no	no	no	no	no	no	no	no	no	no	no	no	no	no	no	low
OTU1495	Deltaproteobacteria	Proteobacteria	Deltaproteobacteria	Myxococcales	Haliangiaceae	Haliangium	NA	no	no	no	no	no	no	no	no	no	no	no	no	no	no	no	no	low
OTU1439	Undefined	Undefined	Undefined	Undefined	Undefined	Undefined	NA	no	no	no	no	no	no	no	no	no	no	no	no	no	no	no	no	low
OTU1479	Deltaproteobacteria	Proteobacteria	Deltaproteobacteria	Myxococcales	Undefined	Undefined	NA	no	no	no	no	no	no	no	no	no	no	no	no	no	no	no	no	low
OTU1470	Deltaproteobacteria	Proteobacteria	Deltaproteobacteria	Myxococcales	Undefined	Undefined	NA	no	no	no	no	no	no	no	no	no	no	no	no	no	no	no	no	low
OTU1507	Undefined	Undefined	Undefined	Undefined	Undefined	Undefined	NA	no	no	no	no	no	no	no	no	no	no	no	no	no	no	no	no	low
OTU1496	Firmicutes	Firmicutes	Bacilli	Bacillales	Bacillaceae	Undefined	NA	no	no	no	no	no	no	no	no	no	no	no	no	no	no	no	no	low
OTU1449	Alphaproteobacteria	Proteobacteria	Alphaproteobacteria	Rhizobiales	Undefined	Undefined	NA	no	no	no	no	no	no	no	no	no	no	no	no	no	no	no	no	low
OTU1503	Bacteroidetes	Bacteroidetes	Sphingobacteriia	Sphingobacteriales	Chitinophagaceae	Ferruginibacter	NA	no	no	no	no	no	no	no	no	no	no	no	no	no	no	no	no	low
OTU1494	Nitrospirae	Nitrospirae	Nitrospira	Nitrospirales	Nitrospiraceae	Nitrospira	NA	no	no	no	no	no	no	no	no	no	no	no	no	no	no	no	no	low
OTU1510	Deltaproteobacteria	Proteobacteria	Deltaproteobacteria	Myxococcales	Phaselicystidaceae	Phaselicystis	NA	no	no	no	no	no	no	no	no	no	no	no	no	no	no	no	no	low
OTU1531	Bacteroidetes	Bacteroidetes	Cytophagia	Cytophagales	Cytophagaceae	Flexibacter	NA	no	no	no	no	no	no	no	no	no	no	no	no	no	no	no	no	low
OTU1468	Deltaproteobacteria	Proteobacteria	Deltaproteobacteria	Myxococcales	Polyangiaceae	Sorangium	NA	no	no	no	no	no	no	no	no	no	no	no	no	no	no	no	no	low
OTU1463	Firmicutes	Firmicutes	Bacilli	Bacillales	Undefined	Undefined	NA	no	no	no	no	no	no	no	no	no	no	no	no	no	no	no	no	low
OTU1450	Gammaproteobacteria	Proteobacteria	Gammaproteobacteria	Xanthomonadales	Sinobacteraceae	Solimonas	NA	no	no	no	no	no	no	no	no	no	no	no	no	no	no	no	no	low
OTU1521	Gammaproteobacteria	Proteobacteria	Gammaproteobacteria	Pseudomonadales	Pseudomonadaceae	Pseudomonas	NA	no	no	no	no	no	no	no	no	no	no	no	no	no	no	no	no	low
OTU1529	Planctomycetes	Planctomycetes	Planctomycetacia	Planctomycetales	Planctomycetaceae	Gemmata	NA	no	no	no	no	no	no	no	no	no	no	no	no	no	no	no	no	low
OTU1469	Bacteroidetes	Bacteroidetes	Undefined	Undefined	Undefined	Undefined	NA	no	no	no	no	no	no	no	no	no	no	no	no	no	no	no	no	low
OTU1492	Undefined	Undefined	Undefined	Undefined	Undefined	Undefined	NA	no	no	no	no	no	no	no	no	no	no	no	no	no	no	no	no	low
OTU1504	Proteobacteria_Undefined	Proteobacteria	Undefined	Undefined	Undefined	Undefined	NA	no	no	no	no	no	no	no	no	no	no	no	no	no	no	no	no	low
OTU1509	Deltaproteobacteria	Proteobacteria	Deltaproteobacteria	Myxococcales	Undefined	Undefined	NA	no	no	no	no	no	no	no	no	no	no	no	no	no	no	no	no	low
OTU1502	Undefined	Undefined	Undefined	Undefined	Undefined	Undefined	NA	no	no	no	no	no	no	no	no	no	no	no	no	no	no	no	no	low
OTU1533	Gammaproteobacteria	Proteobacteria	Gammaproteobacteria	Undefined	Undefined	Undefined	NA	no	no	no	no	no	no	no	no	no	no	no	no	no	no	no	no	low
OTU1525	Actinobacteria	Actinobacteria	Actinobacteria	Propionibacteriales	Nocardioidaceae	Nocardioides	NA	no	no	no	no	no	no	no	no	no	no	no	no	no	no	no	no	low
OTU1498	Actinobacteria	Actinobacteria	Thermoleophilia	Gaiellales	Gaiellaceae	Gaiella	NA	no	no	no	no	no	no	no	no	no	no	no	no	no	no	no	no	low
OTU1508	Actinobacteria	Actinobacteria	Undefined	Undefined	Undefined	Undefined	NA	no	no	no	no	no	no	no	no	no	no	no	no	no	no	no	no	low
OTU1530	Deltaproteobacteria	Proteobacteria	Deltaproteobacteria	Myxococcales	Polyangiaceae	Sorangium	NA	no	no	no	no	no	no	no	no	no	no	no	no	no	no	no	no	low
OTU1485	Actinobacteria	Actinobacteria	Actinobacteria	Propionibacteriales	Nocardioidaceae	Nocardioides	NA	no	no	no	no	no	no	no	no	no	no	no	no	no	no	no	no	low
OTU1480	Deltaproteobacteria	Proteobacteria	Deltaproteobacteria	Myxococcales	Unknown	Unknown	NA	no	no	no	no	no	no	no	no	no	no	no	no	no	no	no	no	low
OTU1522	Undefined	Undefined	Undefined	Undefined	Undefined	Undefined	NA	no	no	no	no	no	no	no	no	no	no	no	no	no	no	no	no	low
OTU1472	Actinobacteria	Actinobacteria	Actinobacteria	Corynebacteriales	Mycobacteriaceae	Mycobacterium	NA	no	no	no	no	no	no	no	no	no	no	no	no	no	no	no	no	low
OTU1524	Undefined	Undefined	Undefined	Undefined	Undefined	Undefined	NA	no	no	no	no	no	no	no	no	no	no	no	no	no	no	no	no	low
OTU1526	Deltaproteobacteria	Proteobacteria	Deltaproteobacteria	Bdellovibrionales	Bdellovibrionaceae	Vampirovibrio	NA	no	no	no	no	no	no	no	no	no	no	no	no	no	no	no	no	low
OTU1514	Armatimonadetes	Armatimonadetes	Chthonomonadetes	Chthonomonadales	Chthonomonadaceae	Chthonomonas	NA	no	no	no	no	no	no	no	no	no	no	no	no	no	no	no	no	low
OTU1596	Gemmatimonadetes	Gemmatimonadetes	Gemmatimonadetes	Gemmatimonadales	Gemmatimonadaceae	Gemmatimonas	NA	no	no	no	no	no	no	no	no	no	no	no	no	no	no	no	no	low
OTU1528	Gammaproteobacteria	Proteobacteria	Gammaproteobacteria	Xanthomonadales	Xanthomonadaceae	Dokdonella	NA	no	no	no	no	no	no	no	no	no	no	no	no	no	no	no	no	low
OTU1539	Gemmatimonadetes	Gemmatimonadetes	Gemmatimonadetes	Gemmatimonadales	Gemmatimonadaceae	Gemmatimonas	NA	no	no	no	no	no	no	no	no	no	no	no	no	no	no	no	no	low
OTU1537	Proteobacteria_Undefined	Proteobacteria	Undefined	Undefined	Undefined	Undefined	NA	no	no	no	no	no	no	no	no	no	no	no	no	no	no	no	no	low
OTU1511	Alphaproteobacteria	Proteobacteria	Alphaproteobacteria	Rhodobacterales	Rhodobacteraceae	Undefined	NA	no	no	no	no	no	no	no	no	no	no	no	no	no	no	no	no	low
OTU1536	Actinobacteria	Actinobacteria	Undefined	Undefined	Undefined	Undefined	NA	no	no	no	no	no	no	no	no	no	no	no	no	no	no	no	no	low
OTU1499	Deltaproteobacteria	Proteobacteria	Deltaproteobacteria	Undefined	Undefined	Undefined	NA	no	no	no	no	no	no	no	no	no	no	no	no	no	no	no	no	low
OTU1549	Undefined	Undefined	Undefined	Undefined	Undefined	Undefined	NA	no	no	no	no	no	no	no	no	no	no	no	no	no	no	no	no	low
OTU1545	Alphaproteobacteria	Proteobacteria	Alphaproteobacteria	Sphingomonadales	Sphingomonadaceae	Sphingomonas	NA	no	no	no	no	no	no	no	no	no	no	no	no	no	no	no	no	low
OTU1520	Actinobacteria	Actinobacteria	Actinobacteria	Undefined	Undefined	Undefined	NA	no	no	no	no	no	no	no	no	no	no	no	no	no	no	no	no	low
OTU1475	Deltaproteobacteria	Proteobacteria	Deltaproteobacteria	Myxococcales	Polyangiaceae	Undefined	NA	no	no	no	no	no	no	no	no	no	no	no	no	no	no	no	no	low
OTU1505	Actinobacteria	Actinobacteria	Undefined	Undefined	Undefined	Undefined	NA	no	no	no	no	no	no	no	no	no	no	no	no	no	no	no	no	low
OTU1193	Alphaproteobacteria	Proteobacteria	Alphaproteobacteria	Rhodospirillales	Acetobacteraceae	Undefined	NA	no	no	no	no	no	no	no	no	no	no	no	no	no	no	no	no	low
OTU1523	Alphaproteobacteria	Proteobacteria	Alphaproteobacteria	Sphingomonadales	Undefined	Undefined	NA	no	no	no	no	no	no	no	no	no	no	no	no	no	no	no	no	low
OTU1493	Undefined	Undefined	Unknown	Unknown	Unknown	Unknown	NA	no	no	no	no	no	no	no	no	no	no	no	no	no	no	no	no	high
OTU1570	Gammaproteobacteria	Proteobacteria	Gammaproteobacteria	Xanthomonadales	Sinobacteraceae	Steroidobacter	NA	no	no	no	no	no	no	no	no	no	no	no	no	no	no	no	no	low
OTU1541	Undefined	Undefined	Undefined	Undefined	Undefined	Undefined	NA	no	no	no	no	no	no	no	no	no	no	no	no	no	no	no	no	low
OTU1501	Bacteroidetes	Bacteroidetes	Sphingobacteriia	Sphingobacteriales	Chitinophagaceae	Undefined	NA	no	no	no	no	no	no	no	no	no	no	no	no	no	no	no	no	low
OTU1516	Gammaproteobacteria	Proteobacteria	Gammaproteobacteria	Xanthomonadales	Xanthomonadaceae	Thermomonas	NA	no	no	no	no	no	no	no	no	no	no	no	no	no	no	no	no	low
OTU1527	Bacteroidetes	Bacteroidetes	Bacteroidia	Bacteroidales	Bacteroidaceae	Bacteroides	NA	no	no	no	no	no	no	no	no	no	no	no	no	no	no	no	no	low
OTU1542	Proteobacteria_Undefined	Proteobacteria	Undefined	Undefined	Undefined	Undefined	NA	no	no	no	no	no	no	no	no	no	no	no	no	no	no	no	no	low
OTU1517	Actinobacteria	Actinobacteria	Undefined	Undefined	Microbacteriaceae	Undefined	NA	no	no	no	no	no	no	no	no	no	no	no	no	no	no	no	no	low
OTU1574	Alphaproteobacteria	Proteobacteria	Alphaproteobacteria	Sphingomonadales	Sphingomonadaceae	Undefined	NA	no	no	no	no	no	no	no	no	no	no	no	no	no	no	no	no	low
OTU1769	Gammaproteobacteria	Proteobacteria	Gammaproteobacteria	Xanthomonadales	Xanthomonadaceae	Undefined	NA	no	no	no	no	no	no	no	no	no	no	no	no	no	no	no	no	low
OTU1550	Planctomycetes	Planctomycetes	Undefined	Planctomycetales	Planctomycetaceae	Undefined	NA	no	no	no	no	no	no	no	no	no	no	no	no	no	no	no	no	low
OTU1564	Actinobacteria	Actinobacteria	Undefined	Undefined	Undefined	Undefined	NA	no	no	no	no	no	no	no	no	no	no	no	no	no	no	no	no	low
OTU1547	Undefined	Undefined	Undefined	Undefined	Undefined	Undefined	NA	no	no	no	no	no	no	no	no	no	no	no	no	no	no	no	no	low
OTU1543	Undefined	Undefined	Undefined	Undefined	Undefined	Undefined	NA	no	no	no	no	no	no	no	no	no	no	no	no	no	no	no	no	low
OTU1532	Firmicutes	Firmicutes	Clostridia	Clostridiales	Peptococcaceae	Desulfosporosinus	NA	no	no	no	no	no	no	no	no	no	no	no	no	no	no	no	no	low
OTU1577	Deltaproteobacteria	Proteobacteria	Deltaproteobacteria	Bdellovibrionales	Bdellovibrionaceae	Bdellovibrio	NA	no	no	no	no	no	no	no	no	no	no	no	no	no	no	no	no	low
OTU1540	Betaproteobacteria	Proteobacteria	Betaproteobacteria	Burkholderiales	Undefined	Undefined	NA	no	no	no	no	no	no	no	no	no	no	no	no	no	no	no	no	low
OTU1515	Bacteroidetes	Bacteroidetes	Cytophagia	Cytophagales	Cytophagaceae	Flexibacter	NA	no	no	no	no	no	no	no	no	no	no	no	no	no	no	no	no	low
OTU1567	Alphaproteobacteria	Proteobacteria	Alphaproteobacteria	Rhizobiales	Hyphomicrobiaceae	Devosia	NA	no	no	no	no	no	no	no	no	no	no	no	no	no	no	no	no	low
OTU1559	Gammaproteobacteria	Proteobacteria	Gammaproteobacteria	Legionellales	Coxiellaceae	Aquicella	NA	no	no	no	no	no	no	no	no	no	no	no	no	no	no	no	no	low
OTU1561	Undefined	Undefined	Undefined	Undefined	Undefined	Undefined	NA	no	no	no	no	no	no	no	no	no	no	no	no	no	no	no	no	low
OTU1590	Gammaproteobacteria	Proteobacteria	Gammaproteobacteria	Thiotrichales	Piscirickettsiaceae	Thiomicrospira	NA	no	no	no	no	no	no	no	no	no	no	no	no	no	no	no	no	low
OTU1552	Actinobacteria	Actinobacteria	Thermoleophilia	Solirubrobacterales	Undefined	Undefined	NA	no	no	no	no	no	no	no	no	no	no	no	no	no	no	no	no	low
OTU1534	Chloroflexi	Chloroflexi	Anaerolineae	Anaerolineales	Anaerolineaceae	Undefined	NA	no	no	no	no	no	no	no	no	no	no	no	no	no	no	no	no	low
OTU1702	Gammaproteobacteria	Proteobacteria	Gammaproteobacteria	Pseudomonadales	Moraxellaceae	Acinetobacter	NA	no	no	no	no	no	no	no	no	no	no	no	no	no	no	no	no	low
OTU1551	Chloroflexi	Chloroflexi	Anaerolineae	Anaerolineales	Anaerolineaceae	Anaerolinea	NA	no	no	no	no	no	no	no	no	no	no	no	no	no	no	no	no	low
OTU1568	Actinobacteria	Actinobacteria	Thermoleophilia	Solirubrobacterales	Undefined	Undefined	NA	no	no	no	no	no	no	no	no	no	no	no	no	no	no	no	no	low
OTU1544	Planctomycetes	Planctomycetes	Undefined	Undefined	Undefined	Undefined	NA	no	no	no	no	no	no	no	no	no	no	no	no	no	no	no	no	low
OTU1597	Firmicutes	Firmicutes	Erysipelotrichi	Erysipelotrichales	Erysipelotrichaceae	Asteroleplasma	NA	no	no	no	no	no	no	no	no	no	no	no	no	no	no	no	no	high
OTU1588	Planctomycetes	Planctomycetes	Phycisphaerae	Phycisphaerales	Phycisphaeraceae	Phycisphaera	NA	no	no	no	no	no	no	no	no	no	no	no	no	no	no	no	no	low
OTU1600	Actinobacteria	Actinobacteria	Acidimicrobiia	Acidimicrobiales	Iamiaceae	Iamia	NA	no	no	no	no	no	no	no	no	no	no	no	no	no	no	no	no	low
OTU1556	Deltaproteobacteria	Proteobacteria	Deltaproteobacteria	Undefined	Undefined	Undefined	NA	no	no	no	no	no	no	no	no	no	no	no	no	no	no	no	no	low
OTU1558	Chloroflexi	Chloroflexi	Chloroflexi	Herpetosiphonales	Herpetosiphonaceae	Herpetosiphon	NA	no	no	no	no	no	no	no	no	no	no	no	no	no	no	no	no	low
OTU1614	Actinobacteria	Actinobacteria	Thermoleophilia	Gaiellales	Gaiellaceae	Gaiella	NA	no	no	no	no	no	no	no	no	no	no	no	no	no	no	no	no	low
OTU1546	Deltaproteobacteria	Proteobacteria	Deltaproteobacteria	Myxococcales	Haliangiaceae	Haliangium	NA	no	no	no	no	no	no	no	no	no	no	no	no	no	no	no	no	low
OTU1483	Alphaproteobacteria	Proteobacteria	Alphaproteobacteria	Rhizobiales	Undefined	Undefined	NA	no	no	no	no	no	no	no	no	no	no	no	no	no	no	no	no	low
OTU1612	Bacteroidetes	Bacteroidetes	Sphingobacteriia	Sphingobacteriales	Chitinophagaceae	Niabella	NA	no	no	no	no	no	no	no	no	no	no	no	no	no	no	no	no	low
OTU1632	Bacteroidetes	Bacteroidetes	Cytophagia	Cytophagales	Cytophagaceae	Cytophaga	NA	no	no	no	no	no	no	no	no	no	no	no	no	no	no	no	no	low
OTU1595	Alphaproteobacteria	Proteobacteria	Alphaproteobacteria	Caulobacterales	Caulobacteraceae	Undefined	NA	no	no	no	no	no	no	no	no	no	no	no	no	no	no	no	no	low
OTU1575	Actinobacteria	Actinobacteria	Undefined	Undefined	Undefined	Undefined	NA	no	no	no	no	no	no	no	no	no	no	no	no	no	no	no	no	low
OTU1562	Proteobacteria_Undefined	Proteobacteria	Undefined	Undefined	Undefined	Undefined	NA	no	no	no	no	no	no	no	no	no	no	no	no	no	no	no	no	low
OTU1587	Proteobacteria_Undefined	Proteobacteria	Undefined	Undefined	Undefined	Undefined	NA	no	no	no	no	no	no	no	no	no	no	no	no	no	no	no	no	low
OTU1548	Deltaproteobacteria	Proteobacteria	Deltaproteobacteria	Myxococcales	Sandaracinaceae	Sandaracinus	NA	no	no	no	no	no	no	no	no	no	no	no	no	no	no	no	no	low
OTU1581	Undefined	Undefined	Undefined	Undefined	Undefined	Undefined	NA	no	no	no	no	no	no	no	no	no	no	no	no	no	no	no	no	low
OTU1500	Chloroflexi	Chloroflexi	Thermomicrobia	Undefined	Undefined	Undefined	NA	no	no	no	no	no	no	no	no	no	no	no	no	no	no	no	no	low
OTU1604	Alphaproteobacteria	Proteobacteria	Alphaproteobacteria	Sphingomonadales	Undefined	Undefined	NA	no	no	no	no	no	no	no	no	no	no	no	no	no	no	no	no	low
OTU1565	Actinobacteria	Actinobacteria	Thermoleophilia	Solirubrobacterales	Undefined	Undefined	NA	no	no	no	no	no	no	no	no	no	no	no	no	no	no	no	no	low
OTU1617	Alphaproteobacteria	Proteobacteria	Alphaproteobacteria	Sphingomonadales	Undefined	Undefined	NA	no	no	no	no	no	no	no	no	no	no	no	no	no	no	no	no	low
OTU1605	Undefined	Undefined	Unknown	Unknown	Unknown	Unknown	NA	no	no	no	no	no	no	no	no	no	no	no	no	no	no	no	no	high
OTU1553	Actinobacteria	Actinobacteria	Acidimicrobiia	Acidimicrobiales	Iamiaceae	Iamia	NA	no	no	no	no	no	no	no	no	no	no	no	no	no	no	no	no	low
OTU1609	Deltaproteobacteria	Proteobacteria	Deltaproteobacteria	Myxococcales	Haliangiaceae	Haliangium	NA	no	no	no	no	no	no	no	no	no	no	no	no	no	no	no	no	low
OTU1585	Acidobacteria	Acidobacteria	Holophagae	Holophagales	Holophagaceae	Undefined	NA	no	no	no	no	no	no	no	no	no	no	no	no	no	no	no	no	low
OTU1557	Actinobacteria	Actinobacteria	Acidimicrobiia	Acidimicrobiales	Iamiaceae	Iamia	NA	no	no	no	no	no	no	no	no	no	no	no	no	no	no	no	no	low
OTU1608	Acidobacteria	Acidobacteria	Holophagae	Holophagales	Holophagaceae	Holophaga	NA	no	no	no	no	no	no	no	no	no	no	no	no	no	no	no	no	low
OTU1563	Actinobacteria	Actinobacteria	Thermoleophilia	Solirubrobacterales	Solirubrobacteraceae	Solirubrobacter	NA	no	no	no	no	no	no	no	no	no	no	no	no	no	no	no	no	low
OTU1434	Alphaproteobacteria	Proteobacteria	Alphaproteobacteria	Caulobacterales	Caulobacteraceae	Phenylobacterium	NA	no	no	no	no	no	no	no	no	no	no	no	no	no	no	no	no	low
OTU1606	Undefined	Undefined	Undefined	Undefined	Undefined	Undefined	NA	no	no	no	no	no	no	no	no	no	no	no	no	no	no	no	no	low
OTU1611	Undefined	Undefined	Undefined	Undefined	Undefined	Undefined	NA	no	no	no	no	no	no	no	no	no	no	no	no	no	no	no	no	low
OTU1580	Alphaproteobacteria	Proteobacteria	Alphaproteobacteria	Rhizobiales	Undefined	Undefined	NA	no	no	no	no	no	no	no	no	no	no	no	no	no	no	no	no	low
OTU1589	Actinobacteria	Actinobacteria	Thermoleophilia	Solirubrobacterales	Undefined	Undefined	NA	no	no	no	no	no	no	no	no	no	no	no	no	no	no	no	no	low
OTU1618	Deltaproteobacteria	Proteobacteria	Deltaproteobacteria	Myxococcales	Polyangiaceae	Undefined	NA	no	no	no	no	no	no	no	no	no	no	no	no	no	no	no	no	low
OTU1599	Actinobacteria	Actinobacteria	Undefined	Undefined	Micromonosporaceae	Undefined	NA	no	no	no	no	no	no	no	no	no	no	no	no	no	no	no	no	low
OTU1628	Alphaproteobacteria	Proteobacteria	Alphaproteobacteria	Caulobacterales	Caulobacteraceae	Caulobacter	NA	no	no	no	no	no	no	no	no	no	no	no	no	no	no	no	no	low
OTU1602	Actinobacteria	Actinobacteria	Thermoleophilia	Undefined	Undefined	Undefined	NA	no	no	no	no	no	no	no	no	no	no	no	no	no	no	no	no	low
OTU1573	Chloroflexi	Chloroflexi	Anaerolineae	Anaerolineales	Anaerolineaceae	Longilinea	NA	no	no	no	no	no	no	no	no	no	no	no	no	no	no	no	no	low
OTU1652	Bacteroidetes	Bacteroidetes	Bacteroidia	Bacteroidales	Porphyromonadaceae	Barnesiella	NA	no	no	no	no	no	no	no	no	no	no	no	no	no	no	no	no	low
OTU1491	Proteobacteria_Undefined	Proteobacteria	Undefined	Undefined	Undefined	Undefined	NA	no	no	no	no	no	no	no	no	no	no	no	no	no	no	no	no	low
OTU1584	Alphaproteobacteria	Proteobacteria	Alphaproteobacteria	Undefined	Undefined	Undefined	NA	no	no	no	no	no	no	no	no	no	no	no	no	no	no	no	no	low
OTU1643	Undefined	Undefined	Undefined	Undefined	Undefined	Undefined	NA	no	no	no	no	no	no	no	no	no	no	no	no	no	no	no	no	low
OTU1579	Bacteroidetes	Bacteroidetes	Bacteroidia	Bacteroidales	Porphyromonadaceae	Barnesiella	NA	no	no	no	no	no	no	no	no	no	no	no	no	no	no	no	no	low
OTU1621	Deltaproteobacteria	Proteobacteria	Deltaproteobacteria	Desulfovibrionales	Desulfovibrionaceae	Desulfocurvus	NA	no	no	no	no	no	no	no	no	no	no	no	no	no	no	no	no	low
OTU1591	Deltaproteobacteria	Proteobacteria	Deltaproteobacteria	Myxococcales	Undefined	Undefined	NA	no	no	no	no	no	no	no	no	no	no	no	no	no	no	no	no	low
OTU1594	Betaproteobacteria	Proteobacteria	Betaproteobacteria	Burkholderiales	Comamonadaceae	Undefined	NA	no	no	no	no	no	no	no	no	no	no	no	no	no	no	no	no	low
OTU1598	Gammaproteobacteria	Proteobacteria	Gammaproteobacteria	Thiotrichales	Piscirickettsiaceae	Thiomicrospira	NA	no	no	no	no	no	no	no	no	no	no	no	no	no	no	no	no	low
OTU1560	Undefined	Undefined	Undefined	Undefined	Undefined	Undefined	NA	no	no	no	no	no	no	no	no	no	no	no	no	no	no	no	no	low
OTU1603	Deltaproteobacteria	Proteobacteria	Deltaproteobacteria	Myxococcales	Undefined	Undefined	NA	no	no	no	no	no	no	no	no	no	no	no	no	no	no	no	no	low
OTU1583	Bacteroidetes	Bacteroidetes	Flavobacteriia	Flavobacteriales	Flavobacteriaceae	Flavobacterium	NA	no	no	no	no	no	no	no	no	no	no	no	no	no	no	no	no	low
OTU1582	Gammaproteobacteria	Proteobacteria	Gammaproteobacteria	Xanthomonadales	Xanthomonadaceae	Undefined	NA	no	no	no	no	no	no	no	no	no	no	no	no	no	no	no	no	low
OTU1620	Gammaproteobacteria	Proteobacteria	Gammaproteobacteria	Xanthomonadales	Sinobacteraceae	Undefined	NA	no	no	no	no	no	no	no	no	no	no	no	no	no	no	no	no	low
OTU1555	Undefined	Undefined	Undefined	Undefined	Undefined	Undefined	NA	no	no	no	no	no	no	no	no	no	no	no	no	no	no	no	no	low
OTU1576	Actinobacteria	Actinobacteria	Undefined	Undefined	Undefined	Undefined	NA	no	no	no	no	no	no	no	no	no	no	no	no	no	no	no	no	low
OTU1629	Undefined	Undefined	Undefined	Undefined	Undefined	Undefined	NA	no	no	no	no	no	no	no	no	no	no	no	no	no	no	no	no	low
OTU1631	Gammaproteobacteria	Proteobacteria	Gammaproteobacteria	Legionellales	Coxiellaceae	Aquicella	NA	no	no	no	no	no	no	no	no	no	no	no	no	no	no	no	no	low
OTU1592	Alphaproteobacteria	Proteobacteria	Alphaproteobacteria	Rhizobiales	Undefined	Undefined	NA	no	no	no	no	no	no	no	no	no	no	no	no	no	no	no	no	low
OTU1601	Actinobacteria	Actinobacteria	Undefined	Undefined	Undefined	Undefined	NA	no	no	no	no	no	no	no	no	no	no	no	no	no	no	no	no	low
OTU1586	Actinobacteria	Actinobacteria	Thermoleophilia	Solirubrobacterales	Undefined	Undefined	NA	no	no	no	no	no	no	no	no	no	no	no	no	no	no	no	no	low
OTU1616	Actinobacteria	Actinobacteria	Undefined	Undefined	Undefined	Undefined	NA	no	no	no	no	no	no	no	no	no	no	no	no	no	no	no	no	low
OTU1619	Planctomycetes	Planctomycetes	Phycisphaerae	Phycisphaerales	Phycisphaeraceae	Phycisphaera	NA	no	no	no	no	no	no	no	no	no	no	no	no	no	no	no	no	low
OTU1647	Alphaproteobacteria	Proteobacteria	Alphaproteobacteria	Undefined	Undefined	Undefined	NA	no	no	no	no	no	no	no	no	no	no	no	no	no	no	no	no	low
OTU1610	Undefined	Undefined	Undefined	Undefined	Undefined	Undefined	NA	no	no	no	no	no	no	no	no	no	no	no	no	no	no	no	no	low
OTU1615	Undefined	Undefined	Undefined	Undefined	Undefined	Undefined	NA	no	no	no	no	no	no	no	no	no	no	no	no	no	no	no	no	low
OTU1554	Firmicutes	Firmicutes	Bacilli	Bacillales	Bacillaceae	Bacillus	NA	no	no	no	no	no	no	no	no	no	no	no	no	no	no	no	no	low
OTU1645	Undefined	Undefined	Undefined	Undefined	Undefined	Undefined	NA	no	no	no	no	no	no	no	no	no	no	no	no	no	no	no	no	low
OTU1630	Undefined	Undefined	Undefined	Undefined	Undefined	Undefined	NA	no	no	no	no	no	no	no	no	no	no	no	no	no	no	no	no	low
OTU1593	Undefined	Undefined	Undefined	Undefined	Undefined	Undefined	NA	no	no	no	no	no	no	no	no	no	no	no	no	no	no	no	no	low
OTU1578	Deltaproteobacteria	Proteobacteria	Deltaproteobacteria	Desulfuromonadales	Undefined	Undefined	NA	no	no	no	no	no	no	no	no	no	no	no	no	no	no	no	no	low
OTU1535	Betaproteobacteria	Proteobacteria	Betaproteobacteria	Burkholderiales	Comamonadaceae	Undefined	NA	no	no	no	no	no	no	no	no	no	no	no	no	no	no	no	no	low
OTU1677	Alphaproteobacteria	Proteobacteria	Alphaproteobacteria	Undefined	Undefined	Undefined	NA	no	no	no	no	no	no	no	no	no	no	no	no	no	no	no	no	low
OTU1622	Acidobacteria	Acidobacteria	Holophagae	Holophagales	Holophagaceae	Holophaga	NA	no	no	no	no	no	no	no	no	no	no	no	no	no	no	no	no	low
OTU1566	Undefined	Undefined	Undefined	Undefined	Undefined	Undefined	NA	no	no	no	no	no	no	no	no	no	no	no	no	no	no	no	no	low
OTU1625	Deltaproteobacteria	Proteobacteria	Deltaproteobacteria	Undefined	Undefined	Undefined	NA	no	no	no	no	no	no	no	no	no	no	no	no	no	no	no	no	low
OTU1634	Chloroflexi	Chloroflexi	Chloroflexi	Chloroflexales	Chloroflexaceae	Roseiflexus	NA	no	no	no	no	no	no	no	no	no	no	no	no	no	no	no	no	low
OTU1649	Actinobacteria	Actinobacteria	Thermoleophilia	Gaiellales	Gaiellaceae	Gaiella	NA	no	no	no	no	no	no	no	no	no	no	no	no	no	no	no	no	low
OTU1665	Proteobacteria_Undefined	Proteobacteria	Undefined	Undefined	Undefined	Undefined	NA	no	no	no	no	no	no	no	no	no	no	no	no	no	no	no	no	low
OTU1661	Actinobacteria	Actinobacteria	Acidimicrobiia	Acidimicrobiales	Iamiaceae	Iamia	NA	no	no	no	no	no	no	no	no	no	no	no	no	no	no	no	no	low
OTU1659	Alphaproteobacteria	Proteobacteria	Alphaproteobacteria	Caulobacterales	Undefined	Undefined	NA	no	no	no	no	no	no	no	no	no	no	no	no	no	no	no	no	low
OTU1613	Gammaproteobacteria	Proteobacteria	Gammaproteobacteria	Legionellales	Coxiellaceae	Undefined	NA	no	no	no	no	no	no	no	no	no	no	no	no	no	no	no	no	low
OTU1657	Gammaproteobacteria	Proteobacteria	Gammaproteobacteria	Undefined	Undefined	Undefined	NA	no	no	no	no	no	no	no	no	no	no	no	no	no	no	no	no	low
OTU1633	Undefined	Undefined	Undefined	Undefined	Undefined	Undefined	NA	no	no	no	no	no	no	no	no	no	no	no	no	no	no	no	no	low
OTU1637	Bacteroidetes	Bacteroidetes	Sphingobacteriia	Sphingobacteriales	Chitinophagaceae	Ferruginibacter	NA	no	no	no	no	no	no	no	no	no	no	no	no	no	no	no	no	low
OTU1662	Gemmatimonadetes	Gemmatimonadetes	Gemmatimonadetes	Gemmatimonadales	Gemmatimonadaceae	Gemmatimonas	NA	no	no	no	no	no	no	no	no	no	no	no	no	no	no	no	no	low
OTU1656	Acidobacteria	Acidobacteria	Holophagae	Holophagales	Holophagaceae	Holophaga	NA	no	no	no	no	no	no	no	no	no	no	no	no	no	no	no	no	low
OTU1571	Planctomycetes	Planctomycetes	Planctomycetacia	Planctomycetales	Planctomycetaceae	Singulisphaera	NA	no	no	no	no	no	no	no	no	no	no	no	no	no	no	no	no	low
OTU1666	Betaproteobacteria	Proteobacteria	Betaproteobacteria	Burkholderiales	Comamonadaceae	Variovorax	NA	no	no	no	no	no	no	no	no	no	no	no	no	no	no	no	no	low
OTU1623	Alphaproteobacteria	Proteobacteria	Alphaproteobacteria	Sphingomonadales	Sphingomonadaceae	Undefined	NA	no	no	no	no	no	no	no	no	no	no	no	no	no	no	no	no	low
OTU1658	Undefined	Undefined	Undefined	Undefined	Undefined	Undefined	NA	no	no	no	no	no	no	no	no	no	no	no	no	no	no	no	no	low
OTU1636	Actinobacteria	Actinobacteria	Undefined	Undefined	Undefined	Undefined	NA	no	no	no	no	no	no	no	no	no	no	no	no	no	no	no	no	low
OTU1648	Proteobacteria_Undefined	Proteobacteria	Undefined	Undefined	Undefined	Undefined	NA	no	no	no	no	no	no	no	no	no	no	no	no	no	no	no	no	low
OTU1642	Planctomycetes	Planctomycetes	Phycisphaerae	Phycisphaerales	Phycisphaeraceae	Phycisphaera	NA	no	no	no	no	no	no	no	no	no	no	no	no	no	no	no	no	low
OTU1607	Firmicutes	Firmicutes	Clostridia	Undefined	Undefined	Undefined	NA	no	no	no	no	no	no	no	no	no	no	no	no	no	no	no	no	low
OTU1569	Deltaproteobacteria	Proteobacteria	Deltaproteobacteria	Desulfuromonadales	Geobacteraceae	Geobacter	NA	no	no	no	no	no	no	no	no	no	no	no	no	no	no	no	no	low
OTU1650	Gammaproteobacteria	Proteobacteria	Gammaproteobacteria	Legionellales	Coxiellaceae	Aquicella	NA	no	no	no	no	no	no	no	no	no	no	no	no	no	no	no	no	low
OTU1624	Chloroflexi	Chloroflexi	Chloroflexi	Unknown	Unknown	Unknown	NA	no	no	no	no	no	no	no	no	no	no	no	no	no	no	no	no	low
OTU1638	Undefined	Undefined	Undefined	Undefined	Undefined	Undefined	NA	no	no	no	no	no	no	no	no	no	no	no	no	no	no	no	no	low
OTU1682	Planctomycetes	Planctomycetes	Undefined	Undefined	Undefined	Undefined	NA	no	no	no	no	no	no	no	no	no	no	no	no	no	no	no	no	low
OTU1672	Alphaproteobacteria	Proteobacteria	Alphaproteobacteria	Undefined	Undefined	Undefined	NA	no	no	no	no	no	no	no	no	no	no	no	no	no	no	no	no	low
OTU1673	Chloroflexi	Chloroflexi	Chloroflexi	Chloroflexales	Chloroflexaceae	Chloroflexus	NA	no	no	no	no	no	no	no	no	no	no	no	no	no	no	no	no	low
OTU1664	Verrucomicrobia	Verrucomicrobia	Verrucomicrobiae	Verrucomicrobiales	Verrucomicrobia_subdivision_3	Pedosphaera	NA	no	no	no	no	no	no	no	no	no	no	no	no	no	no	no	no	low
OTU1653	Deltaproteobacteria	Proteobacteria	Deltaproteobacteria	Myxococcales	Undefined	Undefined	NA	no	no	no	no	no	no	no	no	no	no	no	no	no	no	no	no	low
OTU1627	Armatimonadetes	Armatimonadetes	Chthonomonadetes	Chthonomonadales	Chthonomonadaceae	Chthonomonas	NA	no	no	no	no	no	no	no	no	no	no	no	no	no	no	no	no	low
OTU1660	Planctomycetes	Planctomycetes	Phycisphaerae	Undefined	Undefined	Undefined	NA	no	no	no	no	no	no	no	no	no	no	no	no	no	no	no	no	low
OTU1644	Alphaproteobacteria	Proteobacteria	Alphaproteobacteria	Rhizobiales	Undefined	Undefined	NA	no	no	no	no	no	no	no	no	no	no	no	no	no	no	no	no	low
OTU1669	Actinobacteria	Actinobacteria	Undefined	Undefined	Undefined	Undefined	NA	no	no	no	no	no	no	no	no	no	no	no	no	no	no	no	no	low
OTU1674	Actinobacteria	Actinobacteria	Actinobacteria	Propionibacteriales	Nocardioidaceae	Nocardioides	NA	no	no	no	no	no	no	no	no	no	no	no	no	no	no	no	no	low
OTU1635	Alphaproteobacteria	Proteobacteria	Alphaproteobacteria	Rhodospirillales	Rhodospirillaceae	Dongia	NA	no	no	no	no	no	no	no	no	no	no	no	no	no	no	no	no	low
OTU1701	Chloroflexi	Chloroflexi	Anaerolineae	Anaerolineales	Anaerolineaceae	Bellilinea	NA	no	no	no	no	no	no	no	no	no	no	no	no	no	no	no	no	low
OTU1667	Actinobacteria	Actinobacteria	Thermoleophilia	Solirubrobacterales	Undefined	Undefined	NA	no	no	no	no	no	no	no	no	no	no	no	no	no	no	no	no	low
OTU1707	Alphaproteobacteria	Proteobacteria	Alphaproteobacteria	Undefined	Undefined	Undefined	NA	no	no	no	no	no	no	no	no	no	no	no	no	no	no	no	no	low
OTU1676	Deltaproteobacteria	Proteobacteria	Deltaproteobacteria	Myxococcales	Undefined	Undefined	NA	no	no	no	no	no	no	no	no	no	no	no	no	no	no	no	no	low
OTU1691	Alphaproteobacteria	Proteobacteria	Alphaproteobacteria	Rhizobiales	Hyphomicrobiaceae	Devosia	NA	no	no	no	no	no	no	no	no	no	no	no	no	no	no	no	no	low
OTU1687	Undefined	Undefined	Undefined	Undefined	Undefined	Undefined	NA	no	no	no	no	no	no	no	no	no	no	no	no	no	no	no	no	low
OTU1641	Proteobacteria_Undefined	Proteobacteria	Undefined	Undefined	Undefined	Undefined	NA	no	no	no	no	no	no	no	no	no	no	no	no	no	no	no	no	low
OTU1680	Actinobacteria	Actinobacteria	Thermoleophilia	Solirubrobacterales	Solirubrobacteraceae	Solirubrobacter	NA	no	no	no	no	no	no	no	no	no	no	no	no	no	no	no	no	low
OTU1684	Deltaproteobacteria	Proteobacteria	Deltaproteobacteria	Myxococcales	Undefined	Undefined	NA	no	no	no	no	no	no	no	no	no	no	no	no	no	no	no	no	low
OTU1572	Alphaproteobacteria	Proteobacteria	Alphaproteobacteria	Rhizobiales	Undefined	Undefined	NA	no	no	no	no	no	no	no	no	no	no	no	no	no	no	no	no	low
OTU1640	Alphaproteobacteria	Proteobacteria	Alphaproteobacteria	Undefined	Undefined	Undefined	NA	no	no	no	no	no	no	no	no	no	no	no	no	no	no	no	no	low
OTU1685	Gammaproteobacteria	Proteobacteria	Gammaproteobacteria	Legionellales	Coxiellaceae	Aquicella	NA	no	no	no	no	no	no	no	no	no	no	no	no	no	no	no	no	low
OTU1678	Gammaproteobacteria	Proteobacteria	Gammaproteobacteria	Undefined	Undefined	Undefined	NA	no	no	no	no	no	no	no	no	no	no	no	no	no	no	no	no	low
OTU1668	Proteobacteria_Undefined	Proteobacteria	Undefined	Undefined	Undefined	Undefined	NA	no	no	no	no	no	no	no	no	no	no	no	no	no	no	no	no	low
OTU1679	Undefined	Undefined	Unknown	Unknown	Unknown	Unknown	NA	no	no	no	no	no	no	no	no	no	no	no	no	no	no	no	no	low
OTU1654	Chloroflexi	Chloroflexi	Chloroflexi	Chloroflexales	Chloroflexaceae	Roseiflexus	NA	no	no	no	no	no	no	no	no	no	no	no	no	no	no	no	no	low
OTU1675	Firmicutes	Firmicutes	Clostridia	Thermoanaerobacterales	Thermodesulfobiaceae	Coprothermobacter	NA	no	no	no	no	no	no	no	no	no	no	no	no	no	no	no	no	low
OTU1694	Deltaproteobacteria	Proteobacteria	Deltaproteobacteria	Myxococcales	Polyangiaceae	Undefined	NA	no	no	no	no	no	no	no	no	no	no	no	no	no	no	no	no	low
OTU1670	Undefined	Undefined	Undefined	Undefined	Undefined	Undefined	NA	no	no	no	no	no	no	no	no	no	no	no	no	no	no	no	no	low
OTU1512	Alphaproteobacteria	Proteobacteria	Alphaproteobacteria	Rickettsiales	Rickettsiaceae	Rickettsia	NA	no	no	no	no	no	no	no	no	no	no	no	no	no	no	no	no	low
OTU1655	Deltaproteobacteria	Proteobacteria	Deltaproteobacteria	Myxococcales	Sandaracinaceae	Sandaracinus	NA	no	no	no	no	no	no	no	no	no	no	no	no	no	no	no	no	low
OTU1700	Undefined	Undefined	Undefined	Undefined	Undefined	Undefined	NA	no	no	no	no	no	no	no	no	no	no	no	no	no	no	no	no	low
OTU1712	Undefined	Undefined	Undefined	Undefined	Undefined	Undefined	NA	no	no	no	no	no	no	no	no	no	no	no	no	no	no	no	no	low
OTU1708	Alphaproteobacteria	Proteobacteria	Alphaproteobacteria	Rhodospirillales	Acetobacteraceae	Craurococcus	NA	no	no	no	no	no	no	no	no	no	no	no	no	no	no	no	no	low
OTU1663	Deltaproteobacteria	Proteobacteria	Deltaproteobacteria	Undefined	Undefined	Undefined	NA	no	no	no	no	no	no	no	no	no	no	no	no	no	no	no	no	low
OTU1719	Proteobacteria_Undefined	Proteobacteria	Undefined	Undefined	Undefined	Undefined	NA	no	no	no	no	no	no	no	no	no	no	no	no	no	no	no	no	low
OTU1718	Undefined	Undefined	Undefined	Undefined	Undefined	Undefined	NA	no	no	no	no	no	no	no	no	no	no	no	no	no	no	no	no	low
OTU1729	Betaproteobacteria	Proteobacteria	Betaproteobacteria	Undefined	Undefined	Undefined	NA	no	no	no	no	no	no	no	no	no	no	no	no	no	no	no	no	low
OTU1724	Undefined	Undefined	Undefined	Undefined	Undefined	Undefined	NA	no	no	no	no	no	no	no	no	no	no	no	no	no	no	no	no	low
OTU1671	Deltaproteobacteria	Proteobacteria	Deltaproteobacteria	Desulfovibrionales	Desulfovibrionaceae	Desulfocurvus	NA	no	no	no	no	no	no	no	no	no	no	no	no	no	no	no	no	low
OTU1728	Alphaproteobacteria	Proteobacteria	Alphaproteobacteria	Sphingomonadales	Undefined	Undefined	NA	no	no	no	no	no	no	no	no	no	no	no	no	no	no	no	no	low
OTU1705	Gammaproteobacteria	Proteobacteria	Gammaproteobacteria	Legionellales	Coxiellaceae	Aquicella	NA	no	no	no	no	no	no	no	no	no	no	no	no	no	no	no	no	low
OTU1646	Alphaproteobacteria	Proteobacteria	Alphaproteobacteria	Rhizobiales	Undefined	Undefined	NA	no	no	no	no	no	no	no	no	no	no	no	no	no	no	no	no	low
OTU1727	Planctomycetes	Planctomycetes	Undefined	Undefined	Undefined	Undefined	NA	no	no	no	no	no	no	no	no	no	no	no	no	no	no	no	no	low
OTU1626	Gammaproteobacteria	Proteobacteria	Gammaproteobacteria	Pseudomonadales	Pseudomonadaceae	Pseudomonas	NA	no	no	no	no	no	no	no	no	no	no	no	no	no	no	no	no	low
OTU1692	Alphaproteobacteria	Proteobacteria	Alphaproteobacteria	Rhizobiales	Undefined	Undefined	NA	no	no	no	no	no	no	no	no	no	no	no	no	no	no	no	no	low
OTU1695	Proteobacteria_Undefined	Proteobacteria	Undefined	Undefined	Undefined	Undefined	NA	no	no	no	no	no	no	no	no	no	no	no	no	no	no	no	no	low
OTU1711	Undefined	Undefined	Undefined	Undefined	Undefined	Undefined	NA	no	no	no	no	no	no	no	no	no	no	no	no	no	no	no	no	low
OTU1699	Deltaproteobacteria	Proteobacteria	Deltaproteobacteria	Myxococcales	Undefined	Undefined	NA	no	no	no	no	no	no	no	no	no	no	no	no	no	no	no	no	low
OTU1683	Chloroflexi	Chloroflexi	Unknown	Unknown	Unknown	Unknown	NA	no	no	no	no	no	no	no	no	no	no	no	no	no	no	no	no	low
OTU1704	Betaproteobacteria	Proteobacteria	Betaproteobacteria	Undefined	Undefined	Undefined	NA	no	no	no	no	no	no	no	no	no	no	no	no	no	no	no	no	low
OTU1749	Gammaproteobacteria	Proteobacteria	Gammaproteobacteria	Xanthomonadales	Undefined	Undefined	NA	no	no	no	no	no	no	no	no	no	no	no	no	no	no	no	no	low
OTU1538	Alphaproteobacteria	Proteobacteria	Alphaproteobacteria	Rhizobiales	Undefined	Undefined	NA	no	no	no	no	no	no	no	no	no	no	no	no	no	no	no	no	low
OTU1693	Alphaproteobacteria	Proteobacteria	Alphaproteobacteria	Undefined	Undefined	Undefined	NA	no	no	no	no	no	no	no	no	no	no	no	no	no	no	no	no	low
OTU1697	Verrucomicrobia	Verrucomicrobia	Verrucomicrobiae	Verrucomicrobiales	Verrucomicrobia_subdivision_3	Pedosphaera	NA	no	no	no	no	no	no	no	no	no	no	no	no	no	no	no	no	low
OTU1686	Alphaproteobacteria	Proteobacteria	Alphaproteobacteria	Undefined	Undefined	Undefined	NA	no	no	no	no	no	no	no	no	no	no	no	no	no	no	no	no	low
OTU1730	Gemmatimonadetes	Gemmatimonadetes	Gemmatimonadetes	Gemmatimonadales	Gemmatimonadaceae	Gemmatimonas	NA	no	no	no	no	no	no	no	no	no	no	no	no	no	no	no	no	low
OTU1748	Planctomycetes	Planctomycetes	Phycisphaerae	Phycisphaerales	Phycisphaeraceae	Phycisphaera	NA	no	no	no	no	no	no	no	no	no	no	no	no	no	no	no	no	low
OTU1698	Gammaproteobacteria	Proteobacteria	Gammaproteobacteria	Pseudomonadales	Pseudomonadaceae	Pseudomonas	NA	no	no	no	no	no	no	no	no	no	no	no	no	no	no	no	no	low
OTU1710	Gammaproteobacteria	Proteobacteria	Gammaproteobacteria	Xanthomonadales	Xanthomonadaceae	Undefined	NA	no	no	no	no	no	no	no	no	no	no	no	no	no	no	no	no	low
OTU1715	Alphaproteobacteria	Proteobacteria	Alphaproteobacteria	Rhodospirillales	Rhodospirillaceae	Defluviicoccus	NA	no	no	no	no	no	no	no	no	no	no	no	no	no	no	no	no	low
OTU1717	Planctomycetes	Planctomycetes	Undefined	Planctomycetales	Planctomycetaceae	Undefined	NA	no	no	no	no	no	no	no	no	no	no	no	no	no	no	no	no	low
OTU1689	Undefined	Undefined	Undefined	Undefined	Undefined	Undefined	NA	no	no	no	no	no	no	no	no	no	no	no	no	no	no	no	no	low
OTU1754	Alphaproteobacteria	Proteobacteria	Alphaproteobacteria	Undefined	Undefined	Undefined	NA	no	no	no	no	no	no	no	no	no	no	no	no	no	no	no	no	low
OTU1696	Undefined	Undefined	Undefined	Undefined	Undefined	Undefined	NA	no	no	no	no	no	no	no	no	no	no	no	no	no	no	no	no	low
OTU1690	Gammaproteobacteria	Proteobacteria	Gammaproteobacteria	Xanthomonadales	Sinobacteraceae	Nevskia	NA	no	no	no	no	no	no	no	no	no	no	no	no	no	no	no	no	low
OTU1721	Actinobacteria	Actinobacteria	Undefined	Undefined	Undefined	Undefined	NA	no	no	no	no	no	no	no	no	no	no	no	no	no	no	no	no	low
OTU1709	Deltaproteobacteria	Proteobacteria	Deltaproteobacteria	Myxococcales	Haliangiaceae	Haliangium	NA	no	no	no	no	no	no	no	no	no	no	no	no	no	no	no	no	low
OTU1746	Deltaproteobacteria	Proteobacteria	Deltaproteobacteria	Myxococcales	Undefined	Undefined	NA	no	no	no	no	no	no	no	no	no	no	no	no	no	no	no	no	low
OTU1733	Alphaproteobacteria	Proteobacteria	Alphaproteobacteria	Sphingomonadales	Undefined	Undefined	NA	no	no	no	no	no	no	no	no	no	no	no	no	no	no	no	no	low
OTU1726	Actinobacteria	Actinobacteria	Thermoleophilia	Solirubrobacterales	Solirubrobacteraceae	Solirubrobacter	NA	no	no	no	no	no	no	no	no	no	no	no	no	no	no	no	no	low
OTU1731	Undefined	Undefined	Undefined	Undefined	Undefined	Undefined	NA	no	no	no	no	no	no	no	no	no	no	no	no	no	no	no	no	low
OTU1713	Planctomycetes	Planctomycetes	Planctomycetacia	Planctomycetales	Planctomycetaceae	Planctomyces	NA	no	no	no	no	no	no	no	no	no	no	no	no	no	no	no	no	low
OTU1720	Proteobacteria_Undefined	Proteobacteria	Undefined	Undefined	Undefined	Undefined	NA	no	no	no	no	no	no	no	no	no	no	no	no	no	no	no	no	low
OTU1737	Gammaproteobacteria	Proteobacteria	Gammaproteobacteria	Legionellales	Undefined	Undefined	NA	no	no	no	no	no	no	no	no	no	no	no	no	no	no	no	no	low
OTU1771	Undefined	Undefined	Undefined	Undefined	Undefined	Undefined	NA	no	no	no	no	no	no	no	no	no	no	no	no	no	no	no	no	low
OTU1760	Alphaproteobacteria	Proteobacteria	Alphaproteobacteria	Undefined	Undefined	Undefined	NA	no	no	no	no	no	no	no	no	no	no	no	no	no	no	no	no	low
OTU1714	Deltaproteobacteria	Proteobacteria	Deltaproteobacteria	Myxococcales	Undefined	Undefined	NA	no	no	no	no	no	no	no	no	no	no	no	no	no	no	no	no	low
OTU1722	Planctomycetes	Planctomycetes	Planctomycetacia	Planctomycetales	Planctomycetaceae	Blastopirellula	NA	no	no	no	no	no	no	no	no	no	no	no	no	no	no	no	no	low
OTU1765	Undefined	Undefined	Undefined	Undefined	Undefined	Undefined	NA	no	no	no	no	no	no	no	no	no	no	no	no	no	no	no	no	low
OTU1725	Alphaproteobacteria	Proteobacteria	Alphaproteobacteria	Rhizobiales	Undefined	Undefined	NA	no	no	no	no	no	no	no	no	no	no	no	no	no	no	no	no	low
OTU1735	Betaproteobacteria	Proteobacteria	Betaproteobacteria	Burkholderiales	Oxalobacteraceae	Massilia	NA	no	no	no	no	no	no	no	no	no	no	no	no	no	no	no	no	low
OTU1743	Alphaproteobacteria	Proteobacteria	Alphaproteobacteria	Undefined	Undefined	Undefined	NA	no	no	no	no	no	no	no	no	no	no	no	no	no	no	no	no	low
OTU1703	Alphaproteobacteria	Proteobacteria	Alphaproteobacteria	Rhodospirillales	Rhodospirillaceae	Defluviicoccus	NA	no	no	no	no	no	no	no	no	no	no	no	no	no	no	no	no	low
OTU1767	Undefined	Undefined	Undefined	Undefined	Undefined	Undefined	NA	no	no	no	no	no	no	no	no	no	no	no	no	no	no	no	no	low
OTU1774	Deltaproteobacteria	Proteobacteria	Deltaproteobacteria	Myxococcales	Undefined	Undefined	NA	no	no	no	no	no	no	no	no	no	no	no	no	no	no	no	no	low
OTU1732	Undefined	Undefined	Undefined	Undefined	Undefined	Undefined	NA	no	no	no	no	no	no	no	no	no	no	no	no	no	no	no	no	low
OTU1758	Undefined	Undefined	Undefined	Undefined	Undefined	Undefined	NA	no	no	no	no	no	no	no	no	no	no	no	no	no	no	no	no	low
OTU1782	Betaproteobacteria	Proteobacteria	Betaproteobacteria	Burkholderiales	Comamonadaceae	Acidovorax	NA	no	no	no	no	no	no	no	no	no	no	no	no	no	no	no	no	low
OTU1761	Proteobacteria_Undefined	Proteobacteria	Undefined	Undefined	Undefined	Undefined	NA	no	no	no	no	no	no	no	no	no	no	no	no	no	no	no	no	low
OTU1777	Alphaproteobacteria	Proteobacteria	Alphaproteobacteria	Rhodospirillales	Undefined	Undefined	NA	no	no	no	no	no	no	no	no	no	no	no	no	no	no	no	no	low
OTU1706	Alphaproteobacteria	Proteobacteria	Alphaproteobacteria	Rhizobiales	Hyphomicrobiaceae	Undefined	NA	no	no	no	no	no	no	no	no	no	no	no	no	no	no	no	no	low
OTU1768	Actinobacteria	Actinobacteria	Acidimicrobiia	Acidimicrobiales	Iamiaceae	Iamia	NA	no	no	no	no	no	no	no	no	no	no	no	no	no	no	no	no	low
OTU1744	Actinobacteria	Actinobacteria	Thermoleophilia	Gaiellales	Gaiellaceae	Gaiella	NA	no	no	no	no	no	no	no	no	no	no	no	no	no	no	no	no	low
OTU1738	Deltaproteobacteria	Proteobacteria	Deltaproteobacteria	Undefined	Undefined	Undefined	NA	no	no	no	no	no	no	no	no	no	no	no	no	no	no	no	no	low
OTU1762	Undefined	Undefined	Undefined	Undefined	Undefined	Undefined	NA	no	no	no	no	no	no	no	no	no	no	no	no	no	no	no	no	low
OTU1780	Gammaproteobacteria	Proteobacteria	Gammaproteobacteria	Xanthomonadales	Xanthomonadaceae	Arenimonas	NA	no	no	no	no	no	no	no	no	no	no	no	no	no	no	no	no	low
OTU1736	Undefined	Undefined	Undefined	Undefined	Undefined	Undefined	NA	no	no	no	no	no	no	no	no	no	no	no	no	no	no	no	no	low
OTU1770	Planctomycetes	Planctomycetes	Undefined	Undefined	Undefined	Undefined	NA	no	no	no	no	no	no	no	no	no	no	no	no	no	no	no	no	low
OTU1775	Actinobacteria	Actinobacteria	Acidimicrobiia	Acidimicrobiales	Iamiaceae	Iamia	NA	no	no	no	no	no	no	no	no	no	no	no	no	no	no	no	no	low
OTU1750	Firmicutes	Firmicutes	Bacilli	Bacillales	Undefined	Undefined	NA	no	no	no	no	no	no	no	no	no	no	no	no	no	no	no	no	low
OTU1745	Planctomycetes	Planctomycetes	Undefined	Planctomycetales	Planctomycetaceae	Gemmata	NA	no	no	no	no	no	no	no	no	no	no	no	no	no	no	no	no	low
OTU1757	Actinobacteria	Actinobacteria	Thermoleophilia	Gaiellales	Gaiellaceae	Gaiella	NA	no	no	no	no	no	no	no	no	no	no	no	no	no	no	no	no	low
OTU1681	Bacteroidetes	Bacteroidetes	Cytophagia	Cytophagales	Cytophagaceae	Sporocytophaga	NA	no	no	no	no	no	no	no	no	no	no	no	no	no	no	no	no	low
OTU1759	Undefined	Undefined	Undefined	Undefined	Undefined	Undefined	NA	no	no	no	no	no	no	no	no	no	no	no	no	no	no	no	no	low
OTU1734	Proteobacteria_Undefined	Proteobacteria	Undefined	Undefined	Undefined	Undefined	NA	no	no	no	no	no	no	no	no	no	no	no	no	no	no	no	no	low
OTU1763	Proteobacteria_Undefined	Proteobacteria	Undefined	Undefined	Undefined	Undefined	NA	no	no	no	no	no	no	no	no	no	no	no	no	no	no	no	no	low
OTU1797	Bacteroidetes	Bacteroidetes	Sphingobacteriia	Sphingobacteriales	Chitinophagaceae	Ferruginibacter	NA	no	no	no	no	no	no	no	no	no	no	no	no	no	no	no	no	low
OTU1752	Actinobacteria	Actinobacteria	Thermoleophilia	Gaiellales	Gaiellaceae	Gaiella	NA	no	no	no	no	no	no	no	no	no	no	no	no	no	no	no	no	low
OTU1742	Alphaproteobacteria	Proteobacteria	Alphaproteobacteria	Rhizobiales	Undefined	Undefined	NA	no	no	no	no	no	no	no	no	no	no	no	no	no	no	no	no	low
OTU1795	Undefined	Undefined	Undefined	Undefined	Undefined	Undefined	NA	no	no	no	no	no	no	no	no	no	no	no	no	no	no	no	no	low
OTU1751	Planctomycetes	Planctomycetes	Planctomycetacia	Planctomycetales	Planctomycetaceae	Gemmata	NA	no	no	no	no	no	no	no	no	no	no	no	no	no	no	no	no	low
OTU1790	Gammaproteobacteria	Proteobacteria	Gammaproteobacteria	Undefined	Undefined	Undefined	NA	no	no	no	no	no	no	no	no	no	no	no	no	no	no	no	no	low
OTU1776	Gammaproteobacteria	Proteobacteria	Gammaproteobacteria	Pseudomonadales	Pseudomonadaceae	Pseudomonas	NA	no	no	no	no	no	no	no	no	no	no	no	no	no	no	no	no	low
OTU1688	Gammaproteobacteria	Proteobacteria	Gammaproteobacteria	Legionellales	Coxiellaceae	Aquicella	NA	no	no	no	no	no	no	no	no	no	no	no	no	no	no	no	no	low
OTU1739	Betaproteobacteria	Proteobacteria	Betaproteobacteria	Undefined	Undefined	Undefined	NA	no	no	no	no	no	no	no	no	no	no	no	no	no	no	no	no	low
OTU1778	Alphaproteobacteria	Proteobacteria	Alphaproteobacteria	Caulobacterales	Caulobacteraceae	Brevundimonas	NA	no	no	no	no	no	no	no	no	no	no	no	no	no	no	no	no	low
OTU1788	Undefined	Undefined	Undefined	Undefined	Undefined	Undefined	NA	no	no	no	no	no	no	no	no	no	no	no	no	no	no	no	no	low
OTU1847	Betaproteobacteria	Proteobacteria	Betaproteobacteria	Rhodocyclales	Rhodocyclaceae	Azospira	NA	no	no	no	no	no	no	no	no	no	no	no	no	no	no	no	no	low
OTU1794	Betaproteobacteria	Proteobacteria	Betaproteobacteria	Undefined	Undefined	Undefined	NA	no	no	no	no	no	no	no	no	no	no	no	no	no	no	no	no	low
OTU1755	Betaproteobacteria	Proteobacteria	Betaproteobacteria	Burkholderiales	Burkholderiaceae	Chitinimonas	NA	no	no	no	no	no	no	no	no	no	no	no	no	no	no	no	no	low
OTU1753	Deltaproteobacteria	Proteobacteria	Deltaproteobacteria	Bdellovibrionales	Bdellovibrionaceae	Bdellovibrio	NA	no	no	no	no	no	no	no	no	no	no	no	no	no	no	no	no	low
OTU1800	Gammaproteobacteria	Proteobacteria	Gammaproteobacteria	Undefined	Undefined	Undefined	NA	no	no	no	no	no	no	no	no	no	no	no	no	no	no	no	no	low
OTU1747	Gammaproteobacteria	Proteobacteria	Gammaproteobacteria	Pseudomonadales	Moraxellaceae	Enhydrobacter	NA	no	no	no	no	no	no	no	no	no	no	no	no	no	no	no	no	low
OTU1756	Alphaproteobacteria	Proteobacteria	Alphaproteobacteria	Rhizobiales	Undefined	Undefined	NA	no	no	no	no	no	no	no	no	no	no	no	no	no	no	no	no	low
OTU1741	Undefined	Undefined	Undefined	Undefined	Undefined	Undefined	NA	no	no	no	no	no	no	no	no	no	no	no	no	no	no	no	no	low
OTU1716	Proteobacteria_Undefined	Proteobacteria	Undefined	Undefined	Undefined	Undefined	NA	no	no	no	no	no	no	no	no	no	no	no	no	no	no	no	no	low
OTU1772	Undefined	Undefined	Undefined	Undefined	Undefined	Undefined	NA	no	no	no	no	no	no	no	no	no	no	no	no	no	no	no	no	low
OTU1808	Undefined	Undefined	Undefined	Undefined	Undefined	Undefined	NA	no	no	no	no	no	no	no	no	no	no	no	no	no	no	no	no	low
OTU1786	Actinobacteria	Actinobacteria	Acidimicrobiia	Acidimicrobiales	Iamiaceae	Iamia	NA	no	no	no	no	no	no	no	no	no	no	no	no	no	no	no	no	low
OTU1810	Betaproteobacteria	Proteobacteria	Betaproteobacteria	Undefined	Undefined	Undefined	NA	no	no	no	no	no	no	no	no	no	no	no	no	no	no	no	no	low
OTU1787	Undefined	Undefined	Undefined	Undefined	Undefined	Undefined	NA	no	no	no	no	no	no	no	no	no	no	no	no	no	no	no	no	low
OTU1784	Proteobacteria_Undefined	Proteobacteria	Undefined	Undefined	Undefined	Undefined	NA	no	no	no	no	no	no	no	no	no	no	no	no	no	no	no	no	low
OTU1125	Bacteroidetes	Bacteroidetes	Bacteroidia	Bacteroidales	Bacteroidaceae	Bacteroides	NA	no	no	no	no	no	no	no	no	no	no	no	no	no	no	no	no	low
OTU1740	Actinobacteria	Actinobacteria	Thermoleophilia	Solirubrobacterales	Undefined	Undefined	NA	no	no	no	no	no	no	no	no	no	no	no	no	no	no	no	no	low
OTU1828	Planctomycetes	Planctomycetes	Phycisphaerae	Phycisphaerales	Phycisphaeraceae	Phycisphaera	NA	no	no	no	no	no	no	no	no	no	no	no	no	no	no	no	no	low
OTU1785	Alphaproteobacteria	Proteobacteria	Alphaproteobacteria	Rhodospirillales	Acetobacteraceae	Craurococcus	NA	no	no	no	no	no	no	no	no	no	no	no	no	no	no	no	no	low
OTU1793	Deltaproteobacteria	Proteobacteria	Deltaproteobacteria	Myxococcales	Phaselicystidaceae	Phaselicystis	NA	no	no	no	no	no	no	no	no	no	no	no	no	no	no	no	no	low
OTU1779	Bacteroidetes	Bacteroidetes	Sphingobacteriia	Sphingobacteriales	Chitinophagaceae	Undefined	NA	no	no	no	no	no	no	no	no	no	no	no	no	no	no	no	no	low
OTU1804	Alphaproteobacteria	Proteobacteria	Alphaproteobacteria	Undefined	Undefined	Undefined	NA	no	no	no	no	no	no	no	no	no	no	no	no	no	no	no	no	low
OTU1766	Undefined	Undefined	Undefined	Undefined	Undefined	Undefined	NA	no	no	no	no	no	no	no	no	no	no	no	no	no	no	no	no	low
OTU1792	Actinobacteria	Actinobacteria	Thermoleophilia	Gaiellales	Gaiellaceae	Gaiella	NA	no	no	no	no	no	no	no	no	no	no	no	no	no	no	no	no	low
OTU1803	Acidobacteria	Acidobacteria	Undefined	Undefined	Undefined	Undefined	NA	no	no	no	no	no	no	no	no	no	no	no	no	no	no	no	no	low
OTU1799	Gammaproteobacteria	Proteobacteria	Gammaproteobacteria	Xanthomonadales	Xanthomonadaceae	Undefined	NA	no	no	no	no	no	no	no	no	no	no	no	no	no	no	no	no	low
OTU1820	Actinobacteria	Actinobacteria	Acidimicrobiia	Acidimicrobiales	Iamiaceae	Iamia	NA	no	no	no	no	no	no	no	no	no	no	no	no	no	no	no	no	low
OTU1830	Proteobacteria_Undefined	Proteobacteria	Undefined	Undefined	Undefined	Undefined	NA	no	no	no	no	no	no	no	no	no	no	no	no	no	no	no	no	low
OTU1791	Betaproteobacteria	Proteobacteria	Betaproteobacteria	Undefined	Undefined	Undefined	NA	no	no	no	no	no	no	no	no	no	no	no	no	no	no	no	no	low
OTU1723	Actinobacteria	Actinobacteria	Thermoleophilia	Undefined	Undefined	Undefined	NA	no	no	no	no	no	no	no	no	no	no	no	no	no	no	no	no	low
OTU1831	Undefined	Undefined	Undefined	Undefined	Undefined	Undefined	NA	no	no	no	no	no	no	no	no	no	no	no	no	no	no	no	no	low
OTU1809	Alphaproteobacteria	Proteobacteria	Alphaproteobacteria	Rhodospirillales	Rhodospirillaceae	Defluviicoccus	NA	no	no	no	no	no	no	no	no	no	no	no	no	no	no	no	no	low
OTU1783	Alphaproteobacteria	Proteobacteria	Alphaproteobacteria	Rhizobiales	Hyphomicrobiaceae	Undefined	NA	no	no	no	no	no	no	no	no	no	no	no	no	no	no	no	no	low
OTU1826	Deltaproteobacteria	Proteobacteria	Deltaproteobacteria	Myxococcales	Undefined	Undefined	NA	no	no	no	no	no	no	no	no	no	no	no	no	no	no	no	no	low
OTU1813	Chloroflexi	Chloroflexi	Chloroflexi	Chloroflexales	Chloroflexaceae	Roseiflexus	NA	no	no	no	no	no	no	no	no	no	no	no	no	no	no	no	no	low
OTU1823	Gammaproteobacteria	Proteobacteria	Gammaproteobacteria	Chromatiales	Chromatiaceae	Nitrosococcus	NA	no	no	no	no	no	no	no	no	no	no	no	no	no	no	no	no	low
OTU1802	Alphaproteobacteria	Proteobacteria	Alphaproteobacteria	Sphingomonadales	Sphingomonadaceae	Undefined	NA	no	no	no	no	no	no	no	no	no	no	no	no	no	no	no	no	low
OTU1812	Gemmatimonadetes	Gemmatimonadetes	Gemmatimonadetes	Gemmatimonadales	Gemmatimonadaceae	Gemmatimonas	NA	no	no	no	no	no	no	no	no	no	no	no	no	no	no	no	no	low
OTU1806	Gemmatimonadetes	Gemmatimonadetes	Gemmatimonadetes	Gemmatimonadales	Gemmatimonadaceae	Gemmatimonas	NA	no	no	no	no	no	no	no	no	no	no	no	no	no	no	no	no	low
OTU1853	Deltaproteobacteria	Proteobacteria	Deltaproteobacteria	Bdellovibrionales	Bdellovibrionaceae	Vampirovibrio	NA	no	no	no	no	no	no	no	no	no	no	no	no	no	no	no	no	low
OTU1781	Elusimicrobia	Elusimicrobia	Elusimicrobia	Elusimicrobiales	Elusimicrobiaceae	Elusimicrobium	NA	no	no	no	no	no	no	no	no	no	no	no	no	no	no	no	no	low
OTU1815	Alphaproteobacteria	Proteobacteria	Alphaproteobacteria	Sphingomonadales	Undefined	Undefined	NA	no	no	no	no	no	no	no	no	no	no	no	no	no	no	no	no	low
OTU1844	Actinobacteria	Actinobacteria	Acidimicrobiia	Acidimicrobiales	Iamiaceae	Iamia	NA	no	no	no	no	no	no	no	no	no	no	no	no	no	no	no	no	low
OTU1801	Deltaproteobacteria	Proteobacteria	Deltaproteobacteria	Myxococcales	Undefined	Undefined	NA	no	no	no	no	no	no	no	no	no	no	no	no	no	no	no	no	low
OTU1837	Deltaproteobacteria	Proteobacteria	Deltaproteobacteria	Myxococcales	Sandaracinaceae	Sandaracinus	NA	no	no	no	no	no	no	no	no	no	no	no	no	no	no	no	no	low
OTU1833	Armatimonadetes	Armatimonadetes	Armatimonadia	Armatimonadales	Armatimonadaceae	Armatimonas	NA	no	no	no	no	no	no	no	no	no	no	no	no	no	no	no	no	low
OTU1822	Gammaproteobacteria	Proteobacteria	Gammaproteobacteria	Pseudomonadales	Moraxellaceae	Enhydrobacter	NA	no	no	no	no	no	no	no	no	no	no	no	no	no	no	no	no	low
OTU1805	Actinobacteria	Actinobacteria	Undefined	Undefined	Undefined	Undefined	NA	no	no	no	no	no	no	no	no	no	no	no	no	no	no	no	no	low
OTU1825	Deltaproteobacteria	Proteobacteria	Deltaproteobacteria	Myxococcales	Polyangiaceae	Sorangium	NA	no	no	no	no	no	no	no	no	no	no	no	no	no	no	no	no	low
OTU1821	Planctomycetes	Planctomycetes	Planctomycetacia	Planctomycetales	Planctomycetaceae	Planctomyces	NA	no	no	no	no	no	no	no	no	no	no	no	no	no	no	no	no	low
OTU1858	Undefined	Undefined	Undefined	Undefined	Undefined	Undefined	NA	no	no	no	no	no	no	no	no	no	no	no	no	no	no	no	no	low
OTU1811	Firmicutes	Firmicutes	Clostridia	Thermoanaerobacterales	Thermodesulfobiaceae	Coprothermobacter	NA	no	no	no	no	no	no	no	no	no	no	no	no	no	no	no	no	low
OTU1651	Actinobacteria	Actinobacteria	Thermoleophilia	Solirubrobacterales	Undefined	Undefined	NA	no	no	no	no	no	no	no	no	no	no	no	no	no	no	no	no	low
OTU1836	Gammaproteobacteria	Proteobacteria	Gammaproteobacteria	Chromatiales	Chromatiaceae	Nitrosococcus	NA	no	no	no	no	no	no	no	no	no	no	no	no	no	no	no	no	low
OTU1827	Undefined	Undefined	Undefined	Undefined	Undefined	Undefined	NA	no	no	no	no	no	no	no	no	no	no	no	no	no	no	no	no	low
OTU1834	Deltaproteobacteria	Proteobacteria	Deltaproteobacteria	Myxococcales	Undefined	Undefined	NA	no	no	no	no	no	no	no	no	no	no	no	no	no	no	no	no	low
OTU1807	Chloroflexi	Chloroflexi	Chloroflexi	Chloroflexales	Chloroflexaceae	Roseiflexus	NA	no	no	no	no	no	no	no	no	no	no	no	no	no	no	no	no	low
OTU1845	Actinobacteria	Actinobacteria	Thermoleophilia	Gaiellales	Undefined	Undefined	NA	no	no	no	no	no	no	no	no	no	no	no	no	no	no	no	no	low
OTU1818	Alphaproteobacteria	Proteobacteria	Alphaproteobacteria	Rhizobiales	Hyphomicrobiaceae	Undefined	NA	no	no	no	no	no	no	no	no	no	no	no	no	no	no	no	no	low
OTU1891	Proteobacteria_Undefined	Proteobacteria	Undefined	Undefined	Undefined	Undefined	NA	no	no	no	no	no	no	no	no	no	no	no	no	no	no	no	no	low
OTU1764	Undefined	Undefined	Undefined	Undefined	Undefined	Undefined	NA	no	no	no	no	no	no	no	no	no	no	no	no	no	no	no	no	low
OTU1840	Proteobacteria_Undefined	Proteobacteria	Undefined	Undefined	Undefined	Undefined	NA	no	no	no	no	no	no	no	no	no	no	no	no	no	no	no	no	low
OTU1862	Bacteroidetes	Bacteroidetes	Cytophagia	Cytophagales	Cytophagaceae	Flexibacter	NA	no	no	no	no	no	no	no	no	no	no	no	no	no	no	no	no	low
OTU1829	Alphaproteobacteria	Proteobacteria	Alphaproteobacteria	Undefined	Undefined	Undefined	NA	no	no	no	no	no	no	no	no	no	no	no	no	no	no	no	no	low
OTU1855	Undefined	Undefined	Undefined	Undefined	Undefined	Undefined	NA	no	no	no	no	no	no	no	no	no	no	no	no	no	no	no	no	low
OTU1851	Betaproteobacteria	Proteobacteria	Betaproteobacteria	Burkholderiales	Comamonadaceae	Polaromonas	NA	no	no	no	no	no	no	no	no	no	no	no	no	no	no	no	no	low
OTU1817	Bacteroidetes	Bacteroidetes	Cytophagia	Cytophagales	Cytophagaceae	Cytophaga	NA	no	no	no	no	no	no	no	no	no	no	no	no	no	no	no	no	low
OTU1819	Undefined	Undefined	Undefined	Undefined	Undefined	Undefined	NA	no	no	no	no	no	no	no	no	no	no	no	no	no	no	no	no	low
OTU1842	Proteobacteria_Undefined	Proteobacteria	Undefined	Undefined	Undefined	Undefined	NA	no	no	no	no	no	no	no	no	no	no	no	no	no	no	no	no	low
OTU1892	Betaproteobacteria	Proteobacteria	Betaproteobacteria	Rhodocyclales	Rhodocyclaceae	Azospira	NA	no	no	no	no	no	no	no	no	no	no	no	no	no	no	no	no	low
OTU1856	Alphaproteobacteria	Proteobacteria	Alphaproteobacteria	Sphingomonadales	Undefined	Undefined	NA	no	no	no	no	no	no	no	no	no	no	no	no	no	no	no	no	low
OTU1838	Deltaproteobacteria	Proteobacteria	Deltaproteobacteria	Myxococcales	Polyangiaceae	Sorangium	NA	no	no	no	no	no	no	no	no	no	no	no	no	no	no	no	no	low
OTU1871	Proteobacteria_Undefined	Proteobacteria	Undefined	Undefined	Undefined	Undefined	NA	no	no	no	no	no	no	no	no	no	no	no	no	no	no	no	no	low
OTU1866	Alphaproteobacteria	Proteobacteria	Alphaproteobacteria	Rhizobiales	Undefined	Undefined	NA	no	no	no	no	no	no	no	no	no	no	no	no	no	no	no	no	low
OTU1850	Alphaproteobacteria	Proteobacteria	Alphaproteobacteria	Rhizobiales	Undefined	Undefined	NA	no	no	no	no	no	no	no	no	no	no	no	no	no	no	no	no	low
OTU1878	Deltaproteobacteria	Proteobacteria	Deltaproteobacteria	Myxococcales	Undefined	Undefined	NA	no	no	no	no	no	no	no	no	no	no	no	no	no	no	no	no	low
OTU1798	Gammaproteobacteria	Proteobacteria	Gammaproteobacteria	Legionellales	Coxiellaceae	Aquicella	NA	no	no	no	no	no	no	no	no	no	no	no	no	no	no	no	no	low
OTU1832	Actinobacteria	Actinobacteria	Thermoleophilia	Gaiellales	Gaiellaceae	Gaiella	NA	no	no	no	no	no	no	no	no	no	no	no	no	no	no	no	no	low
OTU1824	Actinobacteria	Actinobacteria	Undefined	Undefined	Undefined	Undefined	NA	no	no	no	no	no	no	no	no	no	no	no	no	no	no	no	no	low
OTU1848	Deltaproteobacteria	Proteobacteria	Deltaproteobacteria	Undefined	Undefined	Undefined	NA	no	no	no	no	no	no	no	no	no	no	no	no	no	no	no	no	low
OTU1872	Alphaproteobacteria	Proteobacteria	Alphaproteobacteria	Rhizobiales	Undefined	Undefined	NA	no	no	no	no	no	no	no	no	no	no	no	no	no	no	no	no	low
OTU1867	Planctomycetes	Planctomycetes	Planctomycetacia	Planctomycetales	Planctomycetaceae	Zavarzinella	NA	no	no	no	no	no	no	no	no	no	no	no	no	no	no	no	no	low
OTU1773	Undefined	Undefined	Undefined	Undefined	Undefined	Undefined	NA	no	no	no	no	no	no	no	no	no	no	no	no	no	no	no	no	low
OTU1884	Acidobacteria	Acidobacteria	Holophagae	Holophagales	Holophagaceae	Holophaga	NA	no	no	no	no	no	no	no	no	no	no	no	no	no	no	no	no	low
OTU1889	Actinobacteria	Actinobacteria	Acidimicrobiia	Acidimicrobiales	Iamiaceae	Iamia	NA	no	no	no	no	no	no	no	no	no	no	no	no	no	no	no	no	low
OTU1839	Firmicutes	Firmicutes	Bacilli	Bacillales	Alicyclobacillaceae	Tumebacillus	NA	no	no	no	no	no	no	no	no	no	no	no	no	no	no	no	no	low
OTU1864	Planctomycetes	Planctomycetes	Planctomycetacia	Planctomycetales	Planctomycetaceae	Undefined	NA	no	no	no	no	no	no	no	no	no	no	no	no	no	no	no	no	low
OTU1789	Alphaproteobacteria	Proteobacteria	Alphaproteobacteria	Rickettsiales	Holosporaceae	Holospora	NA	no	no	no	no	no	no	no	no	no	no	no	no	no	no	no	no	low
OTU1863	Gammaproteobacteria	Proteobacteria	Gammaproteobacteria	Alteromonadales	Moritellaceae	Moritella	NA	no	no	no	no	no	no	no	no	no	no	no	no	no	no	no	no	low
OTU1859	Deltaproteobacteria	Proteobacteria	Deltaproteobacteria	Undefined	Undefined	Undefined	NA	no	no	no	no	no	no	no	no	no	no	no	no	no	no	no	no	low
OTU1814	Alphaproteobacteria	Proteobacteria	Alphaproteobacteria	Rhizobiales	Undefined	Undefined	NA	no	no	no	no	no	no	no	no	no	no	no	no	no	no	no	no	low
OTU1835	Actinobacteria	Actinobacteria	Acidimicrobiia	Acidimicrobiales	Iamiaceae	Iamia	NA	no	no	no	no	no	no	no	no	no	no	no	no	no	no	no	no	low
OTU1898	Chloroflexi	Chloroflexi	Anaerolineae	Anaerolineales	Anaerolineaceae	Undefined	NA	no	no	no	no	no	no	no	no	no	no	no	no	no	no	no	no	low
OTU1816	Alphaproteobacteria	Proteobacteria	Alphaproteobacteria	Rhizobiales	Hyphomicrobiaceae	Undefined	NA	no	no	no	no	no	no	no	no	no	no	no	no	no	no	no	no	low
OTU1846	Alphaproteobacteria	Proteobacteria	Alphaproteobacteria	Rhodospirillales	Rhodospirillaceae	Undefined	NA	no	no	no	no	no	no	no	no	no	no	no	no	no	no	no	no	low
OTU1875	Alphaproteobacteria	Proteobacteria	Alphaproteobacteria	Rhodospirillales	Undefined	Undefined	NA	no	no	no	no	no	no	no	no	no	no	no	no	no	no	no	no	low
OTU1873	Actinobacteria	Actinobacteria	Undefined	Undefined	Undefined	Undefined	NA	no	no	no	no	no	no	no	no	no	no	no	no	no	no	no	no	low
OTU1877	Deltaproteobacteria	Proteobacteria	Deltaproteobacteria	Bdellovibrionales	Bdellovibrionaceae	Bdellovibrio	NA	no	no	no	no	no	no	no	no	no	no	no	no	no	no	no	no	low
OTU1869	Deltaproteobacteria	Proteobacteria	Deltaproteobacteria	Myxococcales	Undefined	Undefined	NA	no	no	no	no	no	no	no	no	no	no	no	no	no	no	no	no	low
OTU1854	Actinobacteria	Actinobacteria	Undefined	Undefined	Microbacteriaceae	Undefined	NA	no	no	no	no	no	no	no	no	no	no	no	no	no	no	no	no	low
OTU1897	Alphaproteobacteria	Proteobacteria	Alphaproteobacteria	Rhizobiales	Undefined	Undefined	NA	no	no	no	no	no	no	no	no	no	no	no	no	no	no	no	no	low
OTU1921	Gammaproteobacteria	Proteobacteria	Gammaproteobacteria	Pseudomonadales	Undefined	Undefined	NA	no	no	no	no	no	no	no	no	no	no	no	no	no	no	no	no	low
OTU1841	Proteobacteria_Undefined	Proteobacteria	Undefined	Undefined	Undefined	Undefined	NA	no	no	no	no	no	no	no	no	no	no	no	no	no	no	no	no	low
OTU1902	Alphaproteobacteria	Proteobacteria	Alphaproteobacteria	Sphingomonadales	Undefined	Undefined	NA	no	no	no	no	no	no	no	no	no	no	no	no	no	no	no	no	low
OTU1888	Betaproteobacteria	Proteobacteria	Betaproteobacteria	Burkholderiales	Burkholderiaceae	Burkholderia	NA	no	no	no	no	no	no	no	no	no	no	no	no	no	no	no	no	low
OTU1903	Deltaproteobacteria	Proteobacteria	Deltaproteobacteria	Myxococcales	Sandaracinaceae	Sandaracinus	NA	no	no	no	no	no	no	no	no	no	no	no	no	no	no	no	no	low
OTU1874	Alphaproteobacteria	Proteobacteria	Alphaproteobacteria	Sphingomonadales	Undefined	Undefined	NA	no	no	no	no	no	no	no	no	no	no	no	no	no	no	no	no	low
OTU1843	Actinobacteria	Actinobacteria	Actinobacteria	Undefined	Undefined	Undefined	NA	no	no	no	no	no	no	no	no	no	no	no	no	no	no	no	no	low
OTU1939	Acidobacteria	Acidobacteria	Holophagae	Undefined	Undefined	Undefined	NA	no	no	no	no	no	no	no	no	no	no	no	no	no	no	no	no	low
OTU1883	Undefined	Undefined	Undefined	Undefined	Undefined	Undefined	NA	no	no	no	no	no	no	no	no	no	no	no	no	no	no	no	no	low
OTU1914	Undefined	Undefined	Undefined	Undefined	Undefined	Undefined	NA	no	no	no	no	no	no	no	no	no	no	no	no	no	no	no	no	low
OTU1882	Betaproteobacteria	Proteobacteria	Betaproteobacteria	Undefined	Undefined	Undefined	NA	no	no	no	no	no	no	no	no	no	no	no	no	no	no	no	no	low
OTU1861	Actinobacteria	Actinobacteria	Actinobacteria	Micrococcales	Microbacteriaceae	Cryobacterium	NA	no	no	no	no	no	no	no	no	no	no	no	no	no	no	no	no	low
OTU1949	Gammaproteobacteria	Proteobacteria	Gammaproteobacteria	Undefined	Undefined	Undefined	NA	no	no	no	no	no	no	no	no	no	no	no	no	no	no	no	no	low
OTU1936	Undefined	Undefined	Undefined	Undefined	Undefined	Undefined	NA	no	no	no	no	no	no	no	no	no	no	no	no	no	no	no	no	low
OTU1886	Chloroflexi	Chloroflexi	Anaerolineae	Anaerolineales	Anaerolineaceae	Longilinea	NA	no	no	no	no	no	no	no	no	no	no	no	no	no	no	no	no	low
OTU1917	Alphaproteobacteria	Proteobacteria	Alphaproteobacteria	Undefined	Undefined	Undefined	NA	no	no	no	no	no	no	no	no	no	no	no	no	no	no	no	no	low
OTU1894	Undefined	Undefined	Undefined	Undefined	Undefined	Undefined	NA	no	no	no	no	no	no	no	no	no	no	no	no	no	no	no	no	low
OTU1881	Proteobacteria_Undefined	Proteobacteria	Undefined	Undefined	Undefined	Undefined	NA	no	no	no	no	no	no	no	no	no	no	no	no	no	no	no	no	low
OTU1927	Undefined	Undefined	Undefined	Undefined	Undefined	Undefined	NA	no	no	no	no	no	no	no	no	no	no	no	no	no	no	no	no	low
OTU1923	Deltaproteobacteria	Proteobacteria	Deltaproteobacteria	Myxococcales	Undefined	Undefined	NA	no	no	no	no	no	no	no	no	no	no	no	no	no	no	no	no	low
OTU1911	Undefined	Undefined	Undefined	Undefined	Undefined	Undefined	NA	no	no	no	no	no	no	no	no	no	no	no	no	no	no	no	no	low
OTU1957	Actinobacteria	Actinobacteria	Actinobacteria	Corynebacteriales	Nocardiaceae	Gordonia	NA	no	no	no	no	no	no	no	no	no	no	no	no	no	no	no	no	low
OTU1868	Armatimonadetes	Armatimonadetes	Chthonomonadetes	Chthonomonadales	Chthonomonadaceae	Chthonomonas	NA	no	no	no	no	no	no	no	no	no	no	no	no	no	no	no	no	low
OTU1932	Actinobacteria	Actinobacteria	Undefined	Undefined	Undefined	Undefined	NA	no	no	no	no	no	no	no	no	no	no	no	no	no	no	no	no	low
OTU1924	Undefined	Undefined	Undefined	Undefined	Undefined	Undefined	NA	no	no	no	no	no	no	no	no	no	no	no	no	no	no	no	no	low
OTU1907	Planctomycetes	Planctomycetes	Planctomycetacia	Planctomycetales	Planctomycetaceae	Gemmata	NA	no	no	no	no	no	no	no	no	no	no	no	no	no	no	no	no	low
OTU1876	Actinobacteria	Actinobacteria	Undefined	Undefined	Undefined	Undefined	NA	no	no	no	no	no	no	no	no	no	no	no	no	no	no	no	no	low
OTU1912	Deltaproteobacteria	Proteobacteria	Deltaproteobacteria	Desulfovibrionales	Undefined	Undefined	NA	no	no	no	no	no	no	no	no	no	no	no	no	no	no	no	no	low
OTU1904	Gammaproteobacteria	Proteobacteria	Gammaproteobacteria	Chromatiales	Chromatiaceae	Nitrosococcus	NA	no	no	no	no	no	no	no	no	no	no	no	no	no	no	no	no	low
OTU1852	Bacteroidetes	Bacteroidetes	Sphingobacteriia	Sphingobacteriales	Chitinophagaceae	Ferruginibacter	NA	no	no	no	no	no	no	no	no	no	no	no	no	no	no	no	no	low
OTU1849	Actinobacteria	Actinobacteria	Thermoleophilia	Gaiellales	Gaiellaceae	Gaiella	NA	no	no	no	no	no	no	no	no	no	no	no	no	no	no	no	no	low
OTU1893	Undefined	Undefined	Undefined	Undefined	Undefined	Undefined	NA	no	no	no	no	no	no	no	no	no	no	no	no	no	no	no	no	low
OTU1910	Deltaproteobacteria	Proteobacteria	Deltaproteobacteria	Desulfuromonadales	Undefined	Undefined	NA	no	no	no	no	no	no	no	no	no	no	no	no	no	no	no	no	low
OTU1945	Gammaproteobacteria	Proteobacteria	Gammaproteobacteria	Xanthomonadales	Sinobacteraceae	Hydrocarboniphaga	NA	no	no	no	no	no	no	no	no	no	no	no	no	no	no	no	no	low
OTU1935	Gemmatimonadetes	Gemmatimonadetes	Gemmatimonadetes	Gemmatimonadales	Gemmatimonadaceae	Gemmatimonas	NA	no	no	no	no	no	no	no	no	no	no	no	no	no	no	no	no	low
OTU1885	Deltaproteobacteria	Proteobacteria	Deltaproteobacteria	Myxococcales	Undefined	Undefined	NA	no	no	no	no	no	no	no	no	no	no	no	no	no	no	no	no	low
OTU1900	Alphaproteobacteria	Proteobacteria	Alphaproteobacteria	Rhizobiales	Undefined	Undefined	NA	no	no	no	no	no	no	no	no	no	no	no	no	no	no	no	no	low
OTU1940	Deltaproteobacteria	Proteobacteria	Deltaproteobacteria	Myxococcales	Undefined	Undefined	NA	no	no	no	no	no	no	no	no	no	no	no	no	no	no	no	no	low
OTU1948	Undefined	Undefined	Undefined	Undefined	Undefined	Undefined	NA	no	no	no	no	no	no	no	no	no	no	no	no	no	no	no	no	low
OTU1930	Alphaproteobacteria	Proteobacteria	Alphaproteobacteria	Sphingomonadales	Undefined	Undefined	NA	no	no	no	no	no	no	no	no	no	no	no	no	no	no	no	no	low
OTU1857	Alphaproteobacteria	Proteobacteria	Alphaproteobacteria	Rhodospirillales	Rhodospirillaceae	Skermanella	NA	no	no	no	no	no	no	no	no	no	no	no	no	no	no	no	no	low
OTU1947	Alphaproteobacteria	Proteobacteria	Alphaproteobacteria	Undefined	Undefined	Undefined	NA	no	no	no	no	no	no	no	no	no	no	no	no	no	no	no	no	low
OTU1998	Firmicutes	Firmicutes	Erysipelotrichi	Erysipelotrichales	Erysipelotrichaceae	Asteroleplasma	NA	no	no	no	no	no	no	no	no	no	no	no	no	no	no	no	no	high
OTU1913	Gammaproteobacteria	Proteobacteria	Gammaproteobacteria	Legionellales	Coxiellaceae	Aquicella	NA	no	no	no	no	no	no	no	no	no	no	no	no	no	no	no	no	low
OTU1890	Proteobacteria_Undefined	Proteobacteria	Undefined	Undefined	Undefined	Undefined	NA	no	no	no	no	no	no	no	no	no	no	no	no	no	no	no	no	low
OTU1931	Proteobacteria_Undefined	Proteobacteria	Undefined	Undefined	Undefined	Undefined	NA	no	no	no	no	no	no	no	no	no	no	no	no	no	no	no	no	low
OTU1938	Undefined	Undefined	Undefined	Undefined	Undefined	Undefined	NA	no	no	no	no	no	no	no	no	no	no	no	no	no	no	no	no	low
OTU1899	Deltaproteobacteria	Proteobacteria	Deltaproteobacteria	Myxococcales	Sandaracinaceae	Undefined	NA	no	no	no	no	no	no	no	no	no	no	no	no	no	no	no	no	low
OTU1906	Alphaproteobacteria	Proteobacteria	Alphaproteobacteria	Rhizobiales	Undefined	Undefined	NA	no	no	no	no	no	no	no	no	no	no	no	no	no	no	no	no	low
OTU1961	Gammaproteobacteria	Proteobacteria	Gammaproteobacteria	Oceanospirillales	Oceanospirillaceae	Pseudospirillum	NA	no	no	no	no	no	no	no	no	no	no	no	no	no	no	no	no	low
OTU1929	Actinobacteria	Actinobacteria	Thermoleophilia	Gaiellales	Gaiellaceae	Gaiella	NA	no	no	no	no	no	no	no	no	no	no	no	no	no	no	no	no	low
OTU1987	Undefined	Undefined	Undefined	Undefined	Undefined	Undefined	NA	no	no	no	no	no	no	no	no	no	no	no	no	no	no	no	no	low
OTU1908	Alphaproteobacteria	Proteobacteria	Alphaproteobacteria	Rhizobiales	Undefined	Undefined	NA	no	no	no	no	no	no	no	no	no	no	no	no	no	no	no	no	low
OTU1925	Undefined	Undefined	Undefined	Undefined	Undefined	Undefined	NA	no	no	no	no	no	no	no	no	no	no	no	no	no	no	no	no	low
OTU1960	Deltaproteobacteria	Proteobacteria	Deltaproteobacteria	Myxococcales	Undefined	Undefined	NA	no	no	no	no	no	no	no	no	no	no	no	no	no	no	no	no	low
OTU1942	Actinobacteria	Actinobacteria	Acidimicrobiia	Acidimicrobiales	Iamiaceae	Iamia	NA	no	no	no	no	no	no	no	no	no	no	no	no	no	no	no	no	low
OTU1955	Undefined	Undefined	Undefined	Undefined	Undefined	Undefined	NA	no	no	no	no	no	no	no	no	no	no	no	no	no	no	no	no	low
OTU1879	Proteobacteria_Undefined	Proteobacteria	Undefined	Undefined	Undefined	Undefined	NA	no	no	no	no	no	no	no	no	no	no	no	no	no	no	no	no	low
OTU1909	Actinobacteria	Actinobacteria	Undefined	Undefined	Undefined	Undefined	NA	no	no	no	no	no	no	no	no	no	no	no	no	no	no	no	no	low
OTU1992	Undefined	Undefined	Undefined	Undefined	Undefined	Undefined	NA	no	no	no	no	no	no	no	no	no	no	no	no	no	no	no	no	low
OTU1953	Deltaproteobacteria	Proteobacteria	Deltaproteobacteria	Myxococcales	Undefined	Undefined	NA	no	no	no	no	no	no	no	no	no	no	no	no	no	no	no	no	low
OTU1954	Proteobacteria_Undefined	Proteobacteria	Undefined	Undefined	Undefined	Undefined	NA	no	no	no	no	no	no	no	no	no	no	no	no	no	no	no	no	low
OTU1972	Actinobacteria	Actinobacteria	Acidimicrobiia	Acidimicrobiales	Iamiaceae	Iamia	NA	no	no	no	no	no	no	no	no	no	no	no	no	no	no	no	no	low
OTU1946	Undefined	Undefined	Undefined	Undefined	Undefined	Undefined	NA	no	no	no	no	no	no	no	no	no	no	no	no	no	no	no	no	low
OTU1926	Alphaproteobacteria	Proteobacteria	Alphaproteobacteria	Rhizobiales	Undefined	Undefined	NA	no	no	no	no	no	no	no	no	no	no	no	no	no	no	no	no	low
OTU1905	Bacteroidetes	Bacteroidetes	Sphingobacteriia	Sphingobacteriales	Chitinophagaceae	Undefined	NA	no	no	no	no	no	no	no	no	no	no	no	no	no	no	no	no	low
OTU1965	Gammaproteobacteria	Proteobacteria	Gammaproteobacteria	Xanthomonadales	Sinobacteraceae	Undefined	NA	no	no	no	no	no	no	no	no	no	no	no	no	no	no	no	no	low
OTU1976	Gammaproteobacteria	Proteobacteria	Gammaproteobacteria	Legionellales	Coxiellaceae	Coxiella	NA	no	no	no	no	no	no	no	no	no	no	no	no	no	no	no	no	low
OTU1934	Alphaproteobacteria	Proteobacteria	Alphaproteobacteria	Rhizobiales	Undefined	Undefined	NA	no	no	no	no	no	no	no	no	no	no	no	no	no	no	no	no	low
OTU1964	Gammaproteobacteria	Proteobacteria	Gammaproteobacteria	Chromatiales	Chromatiaceae	Nitrosococcus	NA	no	no	no	no	no	no	no	no	no	no	no	no	no	no	no	no	low
OTU1919	Actinobacteria	Actinobacteria	Actinobacteria	Undefined	Undefined	Undefined	NA	no	no	no	no	no	no	no	no	no	no	no	no	no	no	no	no	low
OTU1922	Proteobacteria_Undefined	Proteobacteria	Undefined	Undefined	Undefined	Undefined	NA	no	no	no	no	no	no	no	no	no	no	no	no	no	no	no	no	low
OTU1950	Deltaproteobacteria	Proteobacteria	Deltaproteobacteria	Myxococcales	Undefined	Undefined	NA	no	no	no	no	no	no	no	no	no	no	no	no	no	no	no	no	low
OTU1968	Chloroflexi	Chloroflexi	Chloroflexi	Chloroflexales	Chloroflexaceae	Roseiflexus	NA	no	no	no	no	no	no	no	no	no	no	no	no	no	no	no	no	low
OTU2049	Alphaproteobacteria	Proteobacteria	Alphaproteobacteria	Rhodobacterales	Rhodobacteraceae	Undefined	NA	no	no	no	no	no	no	no	no	no	no	no	no	no	no	no	no	low
OTU1918	Undefined	Undefined	Undefined	Undefined	Undefined	Undefined	NA	no	no	no	no	no	no	no	no	no	no	no	no	no	no	no	no	low
OTU1995	Undefined	Undefined	Undefined	Undefined	Undefined	Undefined	NA	no	no	no	no	no	no	no	no	no	no	no	no	no	no	no	no	low
OTU1933	Undefined	Undefined	Undefined	Undefined	Undefined	Undefined	NA	no	no	no	no	no	no	no	no	no	no	no	no	no	no	no	no	low
OTU1937	Deltaproteobacteria	Proteobacteria	Deltaproteobacteria	Desulfobacterales	Nitrospinaceae	Candidatus_Entotheonella	NA	no	no	no	no	no	no	no	no	no	no	no	no	no	no	no	no	low
OTU1915	Deltaproteobacteria	Proteobacteria	Deltaproteobacteria	Undefined	Undefined	Undefined	NA	no	no	no	no	no	no	no	no	no	no	no	no	no	no	no	no	low
OTU1941	Gemmatimonadetes	Gemmatimonadetes	Gemmatimonadetes	Gemmatimonadales	Gemmatimonadaceae	Gemmatimonas	NA	no	no	no	no	no	no	no	no	no	no	no	no	no	no	no	no	low
OTU1887	Betaproteobacteria	Proteobacteria	Betaproteobacteria	Burkholderiales	Oxalobacteraceae	Undefined	NA	no	no	no	no	no	no	no	no	no	no	no	no	no	no	no	no	low
OTU2016	Proteobacteria_Undefined	Proteobacteria	Undefined	Undefined	Undefined	Undefined	NA	no	no	no	no	no	no	no	no	no	no	no	no	no	no	no	no	low
OTU1952	Deltaproteobacteria	Proteobacteria	Deltaproteobacteria	Myxococcales	Phaselicystidaceae	Phaselicystis	NA	no	no	no	no	no	no	no	no	no	no	no	no	no	no	no	no	low
OTU2017	Gammaproteobacteria	Proteobacteria	Gammaproteobacteria	Xanthomonadales	Xanthomonadaceae	Undefined	NA	no	no	no	no	no	no	no	no	no	no	no	no	no	no	no	no	low
OTU1895	Actinobacteria	Actinobacteria	Thermoleophilia	Solirubrobacterales	Undefined	Undefined	NA	no	no	no	no	no	no	no	no	no	no	no	no	no	no	no	no	low
OTU1967	Betaproteobacteria	Proteobacteria	Betaproteobacteria	Burkholderiales	Comamonadaceae	Undefined	NA	no	no	no	no	no	no	no	no	no	no	no	no	no	no	no	no	low
OTU1916	Bacteroidetes	Bacteroidetes	Cytophagia	Cytophagales	Cytophagaceae	Flexibacter	NA	no	no	no	no	no	no	no	no	no	no	no	no	no	no	no	no	low
OTU1969	Planctomycetes	Planctomycetes	Planctomycetacia	Planctomycetales	Planctomycetaceae	Gemmata	NA	no	no	no	no	no	no	no	no	no	no	no	no	no	no	no	no	low
OTU1956	Actinobacteria	Actinobacteria	Thermoleophilia	Solirubrobacterales	Undefined	Undefined	NA	no	no	no	no	no	no	no	no	no	no	no	no	no	no	no	no	low
OTU1951	Firmicutes	Firmicutes	Clostridia	Undefined	Undefined	Undefined	NA	no	no	no	no	no	no	no	no	no	no	no	no	no	no	no	no	low
OTU2029	Actinobacteria	Actinobacteria	Thermoleophilia	Solirubrobacterales	Solirubrobacteraceae	Solirubrobacter	NA	no	no	no	no	no	no	no	no	no	no	no	no	no	no	no	no	low
OTU1944	Undefined	Undefined	Undefined	Undefined	Undefined	Undefined	NA	no	no	no	no	no	no	no	no	no	no	no	no	no	no	no	no	low
OTU2002	Verrucomicrobia	Verrucomicrobia	Verrucomicrobiae	Verrucomicrobiales	Verrucomicrobia_subdivision_3	Pedosphaera	NA	no	no	no	no	no	no	no	no	no	no	no	no	no	no	no	no	low
OTU1896	Alphaproteobacteria	Proteobacteria	Alphaproteobacteria	Rhizobiales	Bradyrhizobiaceae	Bradyrhizobium	NA	no	no	no	no	no	no	no	no	no	no	no	no	no	no	no	no	low
OTU1928	Alphaproteobacteria	Proteobacteria	Alphaproteobacteria	Caulobacterales	Caulobacteraceae	Phenylobacterium	NA	no	no	no	no	no	no	no	no	no	no	no	no	no	no	no	no	low
OTU2015	Actinobacteria	Actinobacteria	Undefined	Undefined	Undefined	Undefined	NA	no	no	no	no	no	no	no	no	no	no	no	no	no	no	no	no	low
OTU1980	Actinobacteria	Actinobacteria	Actinobacteria	Corynebacteriales	Mycobacteriaceae	Mycobacterium	NA	no	no	no	no	no	no	no	no	no	no	no	no	no	no	no	no	low
OTU2007	Gammaproteobacteria	Proteobacteria	Gammaproteobacteria	Undefined	Undefined	Undefined	NA	no	no	no	no	no	no	no	no	no	no	no	no	no	no	no	no	low
OTU2014	Alphaproteobacteria	Proteobacteria	Alphaproteobacteria	Sphingomonadales	Undefined	Undefined	NA	no	no	no	no	no	no	no	no	no	no	no	no	no	no	no	no	low
OTU1870	Undefined	Undefined	Undefined	Undefined	Undefined	Undefined	NA	no	no	no	no	no	no	no	no	no	no	no	no	no	no	no	no	low
OTU1974	Chloroflexi	Chloroflexi	Anaerolineae	Anaerolineales	Anaerolineaceae	Undefined	NA	no	no	no	no	no	no	no	no	no	no	no	no	no	no	no	no	low
OTU1962	Actinobacteria	Actinobacteria	Undefined	Undefined	Undefined	Undefined	NA	no	no	no	no	no	no	no	no	no	no	no	no	no	no	no	no	low
OTU2003	Alphaproteobacteria	Proteobacteria	Alphaproteobacteria	Rhodospirillales	Rhodospirillaceae	Inquilinus	NA	no	no	no	no	no	no	no	no	no	no	no	no	no	no	no	no	low
OTU1959	Actinobacteria	Actinobacteria	Undefined	Undefined	Micromonosporaceae	Undefined	NA	no	no	no	no	no	no	no	no	no	no	no	no	no	no	no	no	low
OTU2008	Alphaproteobacteria	Proteobacteria	Alphaproteobacteria	Undefined	Undefined	Undefined	NA	no	no	no	no	no	no	no	no	no	no	no	no	no	no	no	no	low
OTU1966	Actinobacteria	Actinobacteria	Undefined	Undefined	Undefined	Undefined	NA	no	no	no	no	no	no	no	no	no	no	no	no	no	no	no	no	low
OTU1978	Undefined	Undefined	Undefined	Undefined	Undefined	Undefined	NA	no	no	no	no	no	no	no	no	no	no	no	no	no	no	no	no	low
OTU1984	Alphaproteobacteria	Proteobacteria	Alphaproteobacteria	Rhizobiales	Undefined	Undefined	NA	no	no	no	no	no	no	no	no	no	no	no	no	no	no	no	no	low
OTU2020	Deltaproteobacteria	Proteobacteria	Deltaproteobacteria	Myxococcales	Undefined	Undefined	NA	no	no	no	no	no	no	no	no	no	no	no	no	no	no	no	no	low
OTU1973	Undefined	Undefined	Undefined	Undefined	Undefined	Undefined	NA	no	no	no	no	no	no	no	no	no	no	no	no	no	no	no	no	low
OTU1982	Bacteroidetes	Bacteroidetes	Cytophagia	Cytophagales	Cytophagaceae	Rhodocytophaga	NA	no	no	no	no	no	no	no	no	no	no	no	no	no	no	no	no	low
OTU1901	Verrucomicrobia	Verrucomicrobia	Verrucomicrobiae	Verrucomicrobiales	Verrucomicrobia_subdivision_3	Pedosphaera	NA	no	no	no	no	no	no	no	no	no	no	no	no	no	no	no	no	low
OTU2031	Deltaproteobacteria	Proteobacteria	Deltaproteobacteria	Myxococcales	Sandaracinaceae	Sandaracinus	NA	no	no	no	no	no	no	no	no	no	no	no	no	no	no	no	no	low
OTU2043	Deltaproteobacteria	Proteobacteria	Deltaproteobacteria	Undefined	Undefined	Undefined	NA	no	no	no	no	no	no	no	no	no	no	no	no	no	no	no	no	low
OTU2005	Gammaproteobacteria	Proteobacteria	Gammaproteobacteria	Undefined	Undefined	Undefined	NA	no	no	no	no	no	no	no	no	no	no	no	no	no	no	no	no	low
OTU1979	Gammaproteobacteria	Proteobacteria	Gammaproteobacteria	Xanthomonadales	Sinobacteraceae	Steroidobacter	NA	no	no	no	no	no	no	no	no	no	no	no	no	no	no	no	no	low
OTU1975	Deltaproteobacteria	Proteobacteria	Deltaproteobacteria	Undefined	Undefined	Undefined	NA	no	no	no	no	no	no	no	no	no	no	no	no	no	no	no	no	low
OTU2080	Deltaproteobacteria	Proteobacteria	Deltaproteobacteria	Myxococcales	Undefined	Undefined	NA	no	no	no	no	no	no	no	no	no	no	no	no	no	no	no	no	low
OTU1999	Deltaproteobacteria	Proteobacteria	Deltaproteobacteria	Myxococcales	Undefined	Undefined	NA	no	no	no	no	no	no	no	no	no	no	no	no	no	no	no	no	low
OTU1986	Planctomycetes	Planctomycetes	Planctomycetacia	Planctomycetales	Planctomycetaceae	Undefined	NA	no	no	no	no	no	no	no	no	no	no	no	no	no	no	no	no	low
OTU2056	Undefined	Undefined	Undefined	Undefined	Undefined	Undefined	NA	no	no	no	no	no	no	no	no	no	no	no	no	no	no	no	no	low
OTU1996	Deltaproteobacteria	Proteobacteria	Deltaproteobacteria	Bdellovibrionales	Bdellovibrionaceae	Vampirovibrio	NA	no	no	no	no	no	no	no	no	no	no	no	no	no	no	no	no	low
OTU2058	Proteobacteria_Undefined	Proteobacteria	Undefined	Undefined	Undefined	Undefined	NA	no	no	no	no	no	no	no	no	no	no	no	no	no	no	no	no	low
OTU2042	Actinobacteria	Actinobacteria	Thermoleophilia	Gaiellales	Undefined	Undefined	NA	no	no	no	no	no	no	no	no	no	no	no	no	no	no	no	no	low
OTU2053	Gammaproteobacteria	Proteobacteria	Gammaproteobacteria	Pseudomonadales	Pseudomonadaceae	Pseudomonas	NA	no	no	no	no	no	no	no	no	no	no	no	no	no	no	no	no	low
OTU1977	Actinobacteria	Actinobacteria	Unknown	Actinomycetales	Micromonosporaceae	Undefined	NA	no	no	no	no	no	no	no	no	no	no	no	no	no	no	no	no	low
OTU2012	Gemmatimonadetes	Gemmatimonadetes	Gemmatimonadetes	Gemmatimonadales	Gemmatimonadaceae	Gemmatimonas	NA	no	no	no	no	no	no	no	no	no	no	no	no	no	no	no	no	low
OTU2035	Alphaproteobacteria	Proteobacteria	Alphaproteobacteria	Rhodospirillales	Rhodospirillaceae	Defluviicoccus	NA	no	no	no	no	no	no	no	no	no	no	no	no	no	no	no	no	low
OTU2064	Gammaproteobacteria	Proteobacteria	Gammaproteobacteria	Pseudomonadales	Undefined	Undefined	NA	no	no	no	no	no	no	no	no	no	no	no	no	no	no	no	no	low
OTU2023	Planctomycetes	Planctomycetes	Phycisphaerae	Undefined	Undefined	Undefined	NA	no	no	no	no	no	no	no	no	no	no	no	no	no	no	no	no	low
[truncated: 13,618 more rows]
