# Supplementary material for: Medicago truncatula genotype drives the plant nutritional strategy and its associated rhizosphere bacterial communities
Source: New Phytol. 2024 Nov 28;245(2):767–84. doi: 10.1111/nph.20272 (PMC11655437; doi:10.1111/nph.20272)
Supplement: Supplementary file 2 — Notes S1 Zip file containing datasets and R scripts used to produce the analyses and figures. [file NPH-245-767-s003.zip › Notes_S1/Microbio_R_analyses/09_Figure5/00_Data/241011_data_sparCCnetwork_statProperties.txt]

nodeName	data_type	Alternative_Name	Phylym	Class	Order	Family	Genus	Somme	Pourcentage	Pourcentage_x20	Degree	Triangles	Betweenness	Eigen_Centrality	Betweenness_groups	HubsDegreeBetwenness
OTU1	OTU_sparCC	Chloroflexi	Chloroflexi	Anaerolineae	Anaerolineales	Anaerolineaceae	Bellilinea	803755.616	3.817924879	76.35849758	8	5	972.4545861	0.086857075	1	no
OTU2	OTU_sparCC	Gammaproteobacteria	Proteobacteria	Gammaproteobacteria	Pseudomonadales	Pseudomonadaceae	Pseudomonas	654277.0131	3.107885576	62.15771152	13	27	863.5582536	0.013901352	2	yes
OTU4	OTU_sparCC	Actinobacteria	Actinobacteria	Actinobacteria	Propionibacteriales	Nocardioidaceae	Kribbella	534388.9057	2.538404283	50.76808566	12	15	726.606079	0.281549933	3	no
OTU5	OTU_sparCC	Planctomycetes	Planctomycetes	Phycisphaerae	Phycisphaerales	Phycisphaeraceae	Phycisphaera	369594.2295	1.755611999	35.11223998	8	5	1054	0.001698248	4	no
OTU6	OTU_sparCC	Actinobacteria	Actinobacteria	Thermoleophilia	Solirubrobacterales	Undefined	Undefined	315459.1001	1.498464362	29.96928724	23	94	417.1546082	1	3	no
OTU7	OTU_sparCC	Betaproteobacteria	Proteobacteria	Betaproteobacteria	Burkholderiales	Comamonadaceae	Undefined	295502.8074	1.403669844	28.07339688	14	35	1074.246677	0.034130849	5	yes
OTU8	OTU_sparCC	Undefined	Undefined	Undefined	Undefined	Undefined	Undefined	279646.8888	1.32835254	26.5670508	2	0	137	0.000000432	6	no
OTU9	OTU_sparCC	Acidobacteria	Acidobacteria	Holophagae	Holophagales	Holophagaceae	Holophaga	260476.0951	1.237289226	24.74578452	4	2	548.7562117	0.000763831	6	no
OTU10	OTU_sparCC	Bacteroidetes	Bacteroidetes	Sphingobacteriia	Sphingobacteriales	Chitinophagaceae	Undefined	256640.2828	1.219068708	24.38137416	5	6	137	0.00594305	2	no
OTU11	OTU_sparCC	Planctomycetes	Planctomycetes	Phycisphaerae	Undefined	Undefined	Undefined	233308.2887	1.108239248	22.16478496	6	4	140	0.000181806	4	no
OTU12	OTU_sparCC	Deltaproteobacteria	Proteobacteria	Deltaproteobacteria	Myxococcales	Sandaracinaceae	Sandaracinus	226443.5653	1.07563108	21.5126216	4	1	540	0.000219746	7	no
OTU14	OTU_sparCC	Bacteroidetes	Bacteroidetes	Sphingobacteriia	Sphingobacteriales	Chitinophagaceae	Undefined	222700.4434	1.057850852	21.15701704	17	27	2665.009946	0.020558007	2	yes
OTU16	OTU_sparCC	Actinobacteria	Actinobacteria	Acidimicrobiia	Acidimicrobiales	Iamiaceae	Iamia	207055.1948	0.983534253	19.67068506	7	13	30.95203584	0.326910416	3	no
OTU17	OTU_sparCC	Chloroflexi	Chloroflexi	Anaerolineae	Anaerolineales	Anaerolineaceae	Unknown	198033.2631	0.940679115	18.8135823	12	28	507.5245588	0.486490285	3	no
OTU18	OTU_sparCC	Undefined	Undefined	Undefined	Undefined	Undefined	Undefined	195885.1372	0.930475289	18.60950578	11	14	1908.252779	0.199135372	5	no
OTU19	OTU_sparCC	Actinobacteria	Actinobacteria	Thermoleophilia	Solirubrobacterales	Solirubrobacteraceae	Solirubrobacter	160626.3778	0.762992422	15.25984844	23	91	615.8898568	0.981925676	3	no
OTU20	OTU_sparCC	Alphaproteobacteria	Proteobacteria	Alphaproteobacteria	Caulobacterales	Caulobacteraceae	Undefined	149509.5484	0.710186297	14.20372594	11	18	924.3003208	0.009023225	5	no
OTU21	OTU_sparCC	Deltaproteobacteria	Proteobacteria	Deltaproteobacteria	Myxococcales	Undefined	Undefined	146290.3037	0.694894541	13.89789082	1	0	0	0	8	no
OTU22	OTU_sparCC	Alphaproteobacteria	Proteobacteria	Alphaproteobacteria	Sphingomonadales	Undefined	Undefined	145912.2621	0.693098803	13.86197606	16	39	949.3508702	0.029373408	5	yes
OTU23	OTU_sparCC	Alphaproteobacteria	Proteobacteria	Alphaproteobacteria	Rhizobiales	Hyphomicrobiaceae	Rhodoplanes	125067.4322	0.594083639	11.88167278	1	0	0	0.008802282	3	no
OTU24	OTU_sparCC	Actinobacteria	Actinobacteria	Thermoleophilia	Gaiellales	Gaiellaceae	Gaiella	137892.1777	0.655002547	13.10005094	23	93	1189.635607	0.995972143	3	yes
OTU26	OTU_sparCC	Proteobacteria_Undefined	Proteobacteria	Undefined	Undefined	Undefined	Undefined	138562.0936	0.658184719	13.16369438	2	1	0	0.00325801	5	no
OTU27	OTU_sparCC	Actinobacteria	Actinobacteria	Thermoleophilia	Solirubrobacterales	Undefined	Undefined	127513.5638	0.605703025	12.1140605	17	74	94.03294284	0.873189451	3	no
OTU28	OTU_sparCC	Acidobacteria	Acidobacteria	Holophagae	Holophagales	Holophagaceae	Holophaga	129087.4301	0.613179057	12.26358114	5	2	400.4993874	0.00052206	6	no
OTU30	OTU_sparCC	Alphaproteobacteria	Proteobacteria	Alphaproteobacteria	Rhodospirillales	Rhodospirillaceae	Defluviicoccus	124174.0563	0.589840008	11.79680016	10	12	615.6490731	0.023319318	2	no
OTU31	OTU_sparCC	Betaproteobacteria	Proteobacteria	Betaproteobacteria	Burkholderiales	Oxalobacteraceae	Undefined	118985.8856	0.565195644	11.30391288	5	10	0	0.009803221	5	no
OTU32	OTU_sparCC	Betaproteobacteria	Proteobacteria	Betaproteobacteria	Burkholderiales	Comamonadaceae	Undefined	120305.0435	0.571461785	11.4292357	7	15	130.7174791	0.025186933	5	no
OTU33	OTU_sparCC	Bacteroidetes	Bacteroidetes	Sphingobacteriia	Sphingobacteriales	Chitinophagaceae	Undefined	114212.8395	0.542523166	10.85046332	7	8	1015.124816	0.023736549	5	no
OTU34	OTU_sparCC	Actinobacteria	Actinobacteria	Acidimicrobiia	Acidimicrobiales	Iamiaceae	Iamia	113627.9355	0.539744809	10.79489618	12	41	66.42303824	0.611851193	3	no
OTU36	OTU_sparCC	Bacteroidetes	Bacteroidetes	Bacteroidia	Bacteroidales	Bacteroidaceae	Bacteroides	110366.2824	0.524251609	10.48503218	2	1	0	0	9	no
OTU37	OTU_sparCC	Actinobacteria	Actinobacteria	Undefined	Undefined	Undefined	Undefined	96328.33029	0.45756984	9.1513968	17	55	910.810477	0.701852611	3	yes
OTU38	OTU_sparCC	Alphaproteobacteria	Proteobacteria	Alphaproteobacteria	Rhizobiales	Hyphomicrobiaceae	Undefined	92299.07711	0.438430458	8.76860916	8	19	118.8191548	0.41796708	3	no
OTU39	OTU_sparCC	Actinobacteria	Actinobacteria	Actinobacteria	Propionibacteriales	Nocardioidaceae	Undefined	90135.93641	0.428155309	8.56310618	16	55	675.6619372	0.707961215	3	no
OTU40	OTU_sparCC	Betaproteobacteria	Proteobacteria	Betaproteobacteria	Burkholderiales	Burkholderiaceae	Burkholderia	87158.5668	0.414012486	8.28024972	1	0	0	0.001614737	2	no
OTU42	OTU_sparCC	Actinobacteria	Actinobacteria	Thermoleophilia	Gaiellales	Gaiellaceae	Gaiella	83728.16937	0.397717732	7.95435464	17	61	776.5419676	0.750889095	3	no
OTU43	OTU_sparCC	Actinobacteria	Actinobacteria	Actinobacteria	Propionibacteriales	Nocardioidaceae	Kribbella	81213.00913	0.385770453	7.71540906	4	3	907.7046158	0.137835364	3	no
OTU44	OTU_sparCC	Alphaproteobacteria	Proteobacteria	Alphaproteobacteria	Rhizobiales	Undefined	Undefined	74559.81056	0.35416705	7.083341	3	1	137	0.112066167	3	no
OTU46	OTU_sparCC	Bacteroidetes	Bacteroidetes	Sphingobacteriia	Sphingobacteriales	Chitinophagaceae	Undefined	71894.28715	0.34150553	6.8301106	7	12	226.3835232	0.007583209	2	no
OTU48	OTU_sparCC	Bacteroidetes	Bacteroidetes	Cytophagia	Cytophagales	Cytophagaceae	Flexibacter	70385.90197	0.334340539	6.68681078	7	12	156.6596478	0.006344407	2	no
OTU50	OTU_sparCC	Gammaproteobacteria	Proteobacteria	Gammaproteobacteria	Xanthomonadales	Sinobacteraceae	Undefined	63973.33144	0.303880146	6.07760292	1	0	0	0.078229028	3	no
OTU51	OTU_sparCC	Alphaproteobacteria	Proteobacteria	Alphaproteobacteria	Rhizobiales	Hyphomicrobiaceae	Devosia	62737.89109	0.298011672	5.96023344	8	20	64.79052458	0.008715444	5	no
OTU55	OTU_sparCC	Acidobacteria	Acidobacteria	Holophagae	Holophagales	Holophagaceae	Holophaga	63732.01202	0.302733853	6.05467706	4	3	91.1978878	0.000110329	6	no
OTU56	OTU_sparCC	Undefined	Undefined	Undefined	Undefined	Undefined	Undefined	63848.96414	0.303289388	6.06578776	2	0	272	0.00000546	6	no
OTU58	OTU_sparCC	Alphaproteobacteria	Proteobacteria	Alphaproteobacteria	Rhizobiales	Phyllobacteriaceae	Undefined	61193.8864	0.290677485	5.8135497	5	3	390.8936824	0.002774655	5	no
OTU59	OTU_sparCC	Gammaproteobacteria	Proteobacteria	Gammaproteobacteria	Pseudomonadales	Pseudomonadaceae	Pseudomonas	63526.78799	0.301759017	6.03518034	4	5	21.45621252	0.009276427	2	no
OTU60	OTU_sparCC	Proteobacteria_Undefined	Proteobacteria	Undefined	Undefined	Undefined	Undefined	61376.64818	0.291545623	5.83091246	2	0	26.98975738	0.000749738	6	no
OTU61	OTU_sparCC	Acidobacteria	Acidobacteria	Undefined	Undefined	Undefined	Undefined	60859.65024	0.289089828	5.78179656	3	1	405	0.0000691	6	no
OTU62	OTU_sparCC	Gammaproteobacteria	Proteobacteria	Gammaproteobacteria	Xanthomonadales	Xanthomonadaceae	Thermomonas	60555.31292	0.287644193	5.75288386	2	1	0	0.007403754	1	no
OTU63	OTU_sparCC	Proteobacteria_Undefined	Proteobacteria	Undefined	Undefined	Undefined	Undefined	60855.54628	0.289070334	5.78140668	17	34	808.8590349	0.012105915	5	yes
OTU64	OTU_sparCC	Alphaproteobacteria	Proteobacteria	Alphaproteobacteria	Sphingomonadales	Erythrobacteraceae	Altererythrobacter	58534.94837	0.278047246	5.56094492	2	0	100.6943098	0.00180062	5	no
OTU65	OTU_sparCC	Alphaproteobacteria	Proteobacteria	Alphaproteobacteria	Sphingomonadales	Sphingomonadaceae	Undefined	58702.59861	0.278843603	5.57687206	10	19	225.6218186	0.006471125	5	no
OTU68	OTU_sparCC	Bacteroidetes	Bacteroidetes	Cytophagia	Cytophagales	Cytophagaceae	Flexibacter	56345.58746	0.267647548	5.35295096	4	3	137	0.003763495	2	no
OTU69	OTU_sparCC	Chloroflexi	Chloroflexi	Thermomicrobia	Thermomicrobiales	Thermomicrobiaceae	Thermomicrobium	55205.98529	0.262234317	5.24468634	8	23	6.557349949	0.469190735	3	no
OTU71	OTU_sparCC	Alphaproteobacteria	Proteobacteria	Alphaproteobacteria	Sphingomonadales	Sphingomonadaceae	Undefined	54193.78058	0.257426236	5.14852472	5	3	53.59864253	0.143018969	3	no
OTU72	OTU_sparCC	Planctomycetes	Planctomycetes	Phycisphaerae	Phycisphaerales	Phycisphaeraceae	Phycisphaera	54399.69598	0.258404356	5.16808712	3	2	1	0.000159128	4	no
OTU74	OTU_sparCC	Bacteroidetes	Bacteroidetes	Cytophagia	Cytophagales	Cytophagaceae	Flexibacter	53015.53862	0.251829461	5.03658922	3	3	0	0.003741967	2	no
OTU75	OTU_sparCC	Actinobacteria	Actinobacteria	Thermoleophilia	Gaiellales	Gaiellaceae	Gaiella	50954.70868	0.242040299	4.84080598	15	68	40.24106854	0.830707347	3	no
OTU76	OTU_sparCC	Alphaproteobacteria	Proteobacteria	Alphaproteobacteria	Rhizobiales	Undefined	Undefined	50205.3613	0.238480819	4.76961638	5	6	137	0.28160055	3	no
OTU77	OTU_sparCC	Actinobacteria	Actinobacteria	Undefined	Undefined	Geodermatophilaceae	Undefined	50680.29093	0.240736786	4.81473572	13	47	91.07546292	0.653340974	3	no
OTU78	OTU_sparCC	Deltaproteobacteria	Proteobacteria	Deltaproteobacteria	Myxococcales	Undefined	Undefined	49772.68495	0.236425561	4.72851122	1	0	0	0	8	no
OTU79	OTU_sparCC	Planctomycetes	Planctomycetes	Phycisphaerae	Unknown	Unknown	Unknown	49231.98609	0.233857183	4.67714366	2	1	0	0.00014767	4	no
OTU82	OTU_sparCC	Bacteroidetes	Bacteroidetes	Sphingobacteriia	Sphingobacteriales	Chitinophagaceae	Parasegetibacter	48288.30097	0.229374579	4.58749158	1	0	0	0.000466799	2	no
OTU85	OTU_sparCC	Actinobacteria	Actinobacteria	Acidimicrobiia	Acidimicrobiales	Iamiaceae	Iamia	47230.97146	0.224352151	4.48704302	7	14	156.073653	0.342836421	3	no
OTU86	OTU_sparCC	Undefined	Undefined	Undefined	Undefined	Undefined	Undefined	46207.88473	0.21949238	4.3898476	1	0	0	0.004468016	10	no
OTU87	OTU_sparCC	Chloroflexi	Chloroflexi	Anaerolineae	Anaerolineales	Anaerolineaceae	Anaerolinea	45401.57562	0.215662325	4.3132465	3	1	137	0.054187041	11	no
OTU88	OTU_sparCC	Alphaproteobacteria	Proteobacteria	Alphaproteobacteria	Rhodospirillales	Undefined	Undefined	45333.12766	0.21533719	4.3067438	1	0	0	0	12	no
OTU89	OTU_sparCC	Gammaproteobacteria	Proteobacteria	Gammaproteobacteria	Pseudomonadales	Pseudomonadaceae	Pseudomonas	44401.16321	0.21091026	4.2182052	11	26	406.7040649	0.007129422	2	no
OTU90	OTU_sparCC	Undefined	Undefined	Undefined	Undefined	Undefined	Undefined	42316.83601	0.201009483	4.02018966	4	2	190.2092982	0.056884503	10	no
OTU91	OTU_sparCC	Gammaproteobacteria	Proteobacteria	Gammaproteobacteria	Pseudomonadales	Pseudomonadaceae	Undefined	42372.44369	0.201273626	4.02547252	1	0	0	0.000950864	5	no
OTU92	OTU_sparCC	Alphaproteobacteria	Proteobacteria	Alphaproteobacteria	Rhodospirillales	Undefined	Undefined	40253.36144	0.191207759	3.82415518	6	6	384.1260286	0.205420884	3	no
OTU94	OTU_sparCC	Nitrospirae	Nitrospirae	Nitrospira	Nitrospirales	Nitrospiraceae	Nitrospira	36771.99489	0.174670897	3.49341794	1	0	0	0.0000000339	6	no
OTU95	OTU_sparCC	Bacteroidetes	Bacteroidetes	Sphingobacteriia	Sphingobacteriales	Chitinophagaceae	Undefined	37022.83997	0.175862438	3.51724876	1	0	0	0.001614737	2	no
OTU97	OTU_sparCC	Chloroflexi	Chloroflexi	Chloroflexi	Chloroflexales	Chloroflexaceae	Roseiflexus	35623.27109	0.169214336	3.38428672	4	0	408	0.056166836	13	no
OTU100	OTU_sparCC	Actinobacteria	Actinobacteria	Thermoleophilia	Gaiellales	Gaiellaceae	Gaiella	35214.73044	0.167273724	3.34547448	12	47	52.38420562	0.64830668	3	no
OTU101	OTU_sparCC	Gammaproteobacteria	Proteobacteria	Gammaproteobacteria	Xanthomonadales	Xanthomonadaceae	Undefined	36418.35212	0.172991056	3.45982112	3	3	0	0.001584296	5	no
OTU102	OTU_sparCC	Undefined	Undefined	Undefined	Undefined	Undefined	Undefined	32442.89555	0.154107213	3.08214426	8	24	3.34845104	0.516797194	3	no
OTU106	OTU_sparCC	Alphaproteobacteria	Proteobacteria	Alphaproteobacteria	Undefined	Undefined	Undefined	31759.82244	0.150862543	3.01725086	1	0	0	0.004411646	13	no
OTU109	OTU_sparCC	Deltaproteobacteria	Proteobacteria	Deltaproteobacteria	Myxococcales	Undefined	Undefined	31233.13799	0.148360736	2.96721472	2	0	137	0.0000174	7	no
OTU111	OTU_sparCC	Planctomycetes	Planctomycetes	Planctomycetacia	Planctomycetales	Planctomycetaceae	Gemmata	31561.58144	0.149920877	2.99841754	2	1	0	0.0000497	6	no
OTU112	OTU_sparCC	Actinobacteria	Actinobacteria	Actinobacteria	Undefined	Undefined	Undefined	29864.6935	0.141860479	2.83720958	14	53	91.8737078	0.720652084	3	no
OTU113	OTU_sparCC	Proteobacteria_Undefined	Proteobacteria	Undefined	Undefined	Undefined	Undefined	29895.44374	0.142006545	2.8401309	1	0	0	0.022114451	3	no
OTU114	OTU_sparCC	Actinobacteria	Actinobacteria	Actinobacteria	Pseudonocardiales	Pseudonocardiaceae	Undefined	28468.17001	0.135226843	2.70453686	6	15	0	0.38778408	3	no
OTU116	OTU_sparCC	Alphaproteobacteria	Proteobacteria	Alphaproteobacteria	Sphingomonadales	Undefined	Undefined	27812.16516	0.13211075	2.642215	6	4	244.317746	0.184073701	3	no
OTU117	OTU_sparCC	Undefined	Undefined	Undefined	Undefined	Undefined	Undefined	27469.869	0.130484807	2.60969614	1	0	0	0.004256143	11	no
OTU119	OTU_sparCC	Gammaproteobacteria	Proteobacteria	Gammaproteobacteria	Undefined	Undefined	Undefined	26781.56614	0.127215295	2.5443059	2	0	137	0.000393034	2	no
OTU120	OTU_sparCC	Alphaproteobacteria	Proteobacteria	Alphaproteobacteria	Rhodospirillales	Rhodospirillaceae	Defluviicoccus	24315.63569	0.115501862	2.31003724	1	0	0	0	14	no
OTU122	OTU_sparCC	Alphaproteobacteria	Proteobacteria	Alphaproteobacteria	Rhodospirillales	Rhodospirillaceae	Phaeospirillum	24758.72544	0.117606586	2.35213172	1	0	0	0.001931164	5	no
OTU125	OTU_sparCC	Actinobacteria	Actinobacteria	Thermoleophilia	Solirubrobacterales	Undefined	Undefined	23890.152	0.113480769	2.26961538	8	28	0	0.531261348	3	no
OTU126	OTU_sparCC	Alphaproteobacteria	Proteobacteria	Alphaproteobacteria	Rhodospirillales	Rhodospirillaceae	Undefined	23867.32871	0.113372356	2.26744712	1	0	0	0.001931164	5	no
OTU127	OTU_sparCC	Alphaproteobacteria	Proteobacteria	Alphaproteobacteria	Rhizobiales	Undefined	Undefined	22943.1912	0.108982605	2.1796521	1	0	0	0.022118427	3	no
OTU128	OTU_sparCC	Actinobacteria	Actinobacteria	Thermoleophilia	Gaiellales	Gaiellaceae	Gaiella	22561.76913	0.107170809	2.14341618	4	5	5.59657487	0.214766025	3	no
OTU129	OTU_sparCC	Chloroflexi	Chloroflexi	Anaerolineae	Anaerolineales	Anaerolineaceae	Bellilinea	23108.91815	0.109769825	2.1953965	2	1	0	0.007403754	1	no
OTU130	OTU_sparCC	Actinobacteria	Actinobacteria	Actinobacteria	Micrococcales	Microbacteriaceae	Agromyces	22618.6314	0.107440911	2.14881822	1	0	0	0.055607095	3	no
OTU132	OTU_sparCC	Planctomycetes	Planctomycetes	Phycisphaerae	Phycisphaerales	Phycisphaeraceae	Phycisphaera	22388.10242	0.106345874	2.12691748	2	1	0	0.000145888	4	no
OTU134	OTU_sparCC	Undefined	Undefined	Undefined	Undefined	Undefined	Undefined	21598.65241	0.102595902	2.05191804	1	0	0	0.006822223	1	no
OTU135	OTU_sparCC	Actinobacteria	Actinobacteria	Acidimicrobiia	Acidimicrobiales	Undefined	Undefined	21306.03706	0.101205948	2.02411896	3	3	0	0.150861147	3	no
OTU139	OTU_sparCC	Gammaproteobacteria	Proteobacteria	Gammaproteobacteria	Xanthomonadales	Xanthomonadaceae	Arenimonas	20674.01732	0.098203787	1.96407574	1	0	0	0	12	no
OTU142	OTU_sparCC	Alphaproteobacteria	Proteobacteria	Alphaproteobacteria	Caulobacterales	Caulobacteraceae	Undefined	20619.27749	0.097943767	1.95887534	5	10	0	0.007372158	5	no
OTU143	OTU_sparCC	Bacteroidetes	Bacteroidetes	Cytophagia	Cytophagales	Cytophagaceae	Flexibacter	21150.34869	0.100466412	2.00932824	1	0	0	0.000295605	2	no
OTU144	OTU_sparCC	Gammaproteobacteria	Proteobacteria	Gammaproteobacteria	Pseudomonadales	Pseudomonadaceae	Pseudomonas	20600.69438	0.097855495	1.9571099	9	20	224.6943055	0.005539583	2	no
OTU145	OTU_sparCC	Planctomycetes	Planctomycetes	Phycisphaerae	Undefined	Undefined	Undefined	20614.75313	0.097922275	1.9584455	2	1	0	0.00014767	4	no
OTU147	OTU_sparCC	Bacteroidetes	Bacteroidetes	Sphingobacteriia	Sphingobacteriales	Chitinophagaceae	Undefined	19539.88492	0.092816537	1.85633074	5	3	797	0.002742869	2	no
OTU152	OTU_sparCC	Deltaproteobacteria	Proteobacteria	Deltaproteobacteria	Myxococcales	Undefined	Undefined	18610.25869	0.088400713	1.76801426	1	0	0	0.00000136	7	no
OTU153	OTU_sparCC	Actinobacteria	Actinobacteria	Thermoleophilia	Gaiellales	Gaiellaceae	Gaiella	19316.37818	0.091754856	1.83509712	3	3	0	0.136220627	3	no
OTU156	OTU_sparCC	Alphaproteobacteria	Proteobacteria	Alphaproteobacteria	Caulobacterales	Caulobacteraceae	Brevundimonas	19432.82693	0.092308	1.84616	9	25	35.89450347	0.009225161	5	no
OTU157	OTU_sparCC	Planctomycetes	Planctomycetes	Phycisphaerae	Phycisphaerales	Phycisphaeraceae	Phycisphaera	19137.31771	0.0909043	1.818086	1	0	0	0.00013339	4	no
OTU160	OTU_sparCC	Proteobacteria_Undefined	Proteobacteria	Undefined	Undefined	Undefined	Undefined	18763.61003	0.089129148	1.78258296	8	13	294.786611	0.024586591	5	no
OTU163	OTU_sparCC	Gammaproteobacteria	Proteobacteria	Gammaproteobacteria	Pseudomonadales	Pseudomonadaceae	Pseudomonas	17663.20797	0.083902121	1.67804242	12	20	843.5754441	0.004973036	2	no
OTU164	OTU_sparCC	Undefined	Undefined	Undefined	Undefined	Undefined	Undefined	17421.2847	0.08275296	1.6550592	2	1	0	0.05385274	3	no
OTU165	OTU_sparCC	Bacteroidetes	Bacteroidetes	Bacteroidia	Bacteroidales	Bacteroidaceae	Bacteroides	17124.8188	0.081344715	1.6268943	2	1	0	0	9	no
OTU167	OTU_sparCC	Actinobacteria	Actinobacteria	Actinobacteria	Propionibacteriales	Nocardioidaceae	Undefined	16236.05529	0.077122994	1.54245988	3	2	1.026785714	0.190276595	3	no
OTU169	OTU_sparCC	Actinobacteria	Actinobacteria	Acidimicrobiia	Acidimicrobiales	Iamiaceae	Iamia	16601.3972	0.078858407	1.57716814	3	1	2	0	14	no
OTU170	OTU_sparCC	Gammaproteobacteria	Proteobacteria	Gammaproteobacteria	Xanthomonadales	Xanthomonadaceae	Undefined	16740.81743	0.079520668	1.59041336	1	0	0	0.002307146	5	no
OTU174	OTU_sparCC	Bacteroidetes	Bacteroidetes	Sphingobacteriia	Sphingobacteriales	Chitinophagaceae	Undefined	15183.02234	0.072120975	1.4424195	1	0	0	0.000125155	5	no
OTU178	OTU_sparCC	Actinobacteria	Actinobacteria	Thermoleophilia	Solirubrobacterales	Undefined	Undefined	15297.8127	0.072666241	1.45332482	7	21	0	0.46417609	3	no
OTU179	OTU_sparCC	Planctomycetes	Planctomycetes	Phycisphaerae	Phycisphaerales	Phycisphaeraceae	Phycisphaera	15575.52856	0.073985421	1.47970842	2	1	0	0.00014767	4	no
OTU185	OTU_sparCC	Bacteroidetes	Bacteroidetes	Sphingobacteriia	Sphingobacteriales	Chitinophagaceae	Chitinophaga	14872.75589	0.070647176	1.41294352	4	3	137	0.001593411	5	no
OTU186	OTU_sparCC	Alphaproteobacteria	Proteobacteria	Alphaproteobacteria	Rhodospirillales	Rhodospirillaceae	Defluviicoccus	14527.38769	0.069006641	1.38013282	2	1	0	0.01796649	3	no
OTU188	OTU_sparCC	Gammaproteobacteria	Proteobacteria	Gammaproteobacteria	Pseudomonadales	Pseudomonadaceae	Pseudomonas	14320.97887	0.068026177	1.36052354	4	6	0	0.001960049	2	no
OTU194	OTU_sparCC	Alphaproteobacteria	Proteobacteria	Alphaproteobacteria	Rhodospirillales	Rhodospirillaceae	Defluviicoccus	13423.95059	0.063765197	1.27530394	1	0	0	0.001831625	2	no
OTU196	OTU_sparCC	Gammaproteobacteria	Proteobacteria	Gammaproteobacteria	Pseudomonadales	Pseudomonadaceae	Pseudomonas	13631.4327	0.064750759	1.29501518	10	23	230.9325861	0.007312302	2	no
OTU198	OTU_sparCC	Actinobacteria	Actinobacteria	Undefined	Undefined	Undefined	Undefined	13119.00948	0.062316694	1.24633388	5	5	323.3144457	0.023879221	2	no
OTU199	OTU_sparCC	Alphaproteobacteria	Proteobacteria	Alphaproteobacteria	Rhizobiales	Undefined	Undefined	13153.9074	0.062482463	1.24964926	4	4	11.8472102	0.002401671	5	no
OTU203	OTU_sparCC	Undefined	Undefined	Undefined	Undefined	Undefined	Undefined	12500.70496	0.059379681	1.18759362	10	23	221.0317935	0.007913464	2	no
OTU208	OTU_sparCC	Actinobacteria	Actinobacteria	Acidimicrobiia	Acidimicrobiales	Undefined	Undefined	11821.21389	0.056152026	1.12304052	2	1	0	0	14	no
OTU213	OTU_sparCC	Bacteroidetes	Bacteroidetes	Bacteroidia	Bacteroidales	Bacteroidaceae	Bacteroides	11476.1941	0.054513146	1.09026292	2	1	0	0	9	no
OTU214	OTU_sparCC	Actinobacteria	Actinobacteria	Undefined	Undefined	Undefined	Undefined	11404.08418	0.054170616	1.08341232	3	3	0	0.003071517	2	no
OTU226	OTU_sparCC	Undefined	Undefined	Undefined	Undefined	Undefined	Undefined	10665.99958	0.050664635	1.0132927	5	5	230.3014365	0.004170859	2	no
OTU231	OTU_sparCC	Proteobacteria_Undefined	Proteobacteria	Undefined	Undefined	Undefined	Undefined	10221.18824	0.048551734	0.97103468	1	0	0	0.0000309	2	no
OTU243	OTU_sparCC	Undefined	Undefined	Undefined	Undefined	Undefined	Undefined	9832.992757	0.046707764	0.93415528	1	0	0	0.000435109	2	no
OTU245	OTU_sparCC	Alphaproteobacteria	Proteobacteria	Alphaproteobacteria	Sphingomonadales	Sphingomonadaceae	Undefined	9697.869258	0.046065913	0.92131826	2	1	0	0.025691624	3	no
OTU246	OTU_sparCC	Chloroflexi	Chloroflexi	Chloroflexi	Chloroflexales	Chloroflexaceae	Roseiflexus	9422.570318	0.044758214	0.89516428	1	0	0	0.004411646	13	no
OTU249	OTU_sparCC	Actinobacteria	Actinobacteria	Undefined	Undefined	Undefined	Undefined	9298.898564	0.04417076	0.8834152	4	3	13.84806444	0.18246605	3	no
OTU253	OTU_sparCC	Actinobacteria	Actinobacteria	Acidimicrobiia	Acidimicrobiales	Iamiaceae	Iamia	8992.271238	0.042714247	0.85428494	2	1	0	0	14	no
OTU260	OTU_sparCC	Actinobacteria	Actinobacteria	Undefined	Undefined	Undefined	Undefined	8808.528624	0.04184145	0.836829	1	0	0	0.022114451	3	no
OTU261	OTU_sparCC	Verrucomicrobia	Verrucomicrobia	Verrucomicrobiae	Verrucomicrobiales	Verrucomicrobia_subdivision_3	Pedosphaera	8786.005406	0.041734463	0.83468926	1	0	0	0.014458142	3	no
OTU265	OTU_sparCC	Bacteroidetes	Bacteroidetes	Cytophagia	Cytophagales	Cytophagaceae	Sporocytophaga	8385.198057	0.039830585	0.7966117	1	0	0	0.00021544	2	no
OTU272	OTU_sparCC	Chloroflexi	Chloroflexi	Chloroflexi	Chloroflexales	Chloroflexaceae	Roseiflexus	8394.63805	0.039875426	0.79750852	1	0	0	0.004411646	13	no
OTU291	OTU_sparCC	Actinobacteria	Actinobacteria	Undefined	Undefined	Undefined	Undefined	7876.592187	0.037414653	0.74829306	1	0	0	0.022114451	3	no
OTU292	OTU_sparCC	Planctomycetes	Planctomycetes	Phycisphaerae	Undefined	Undefined	Undefined	8000.466592	0.038003069	0.76006138	1	0	0	0.0000143	4	no
OTU308	OTU_sparCC	Deltaproteobacteria	Proteobacteria	Deltaproteobacteria	Myxococcales	Undefined	Undefined	7382.816799	0.035069167	0.70138334	2	1	0	0.0000187	7	no
OTU317	OTU_sparCC	Deltaproteobacteria	Proteobacteria	Deltaproteobacteria	Myxococcales	Undefined	Undefined	7220.16072	0.034296533	0.68593066	2	1	0	0.0000187	7	no
OTU329	OTU_sparCC	Gammaproteobacteria	Proteobacteria	Gammaproteobacteria	Pseudomonadales	Pseudomonadaceae	Pseudomonas	6714.971165	0.031896829	0.63793658	2	1	0	0.001482496	2	no
OTU334	OTU_sparCC	Bacteroidetes	Bacteroidetes	Sphingobacteriia	Sphingobacteriales	Chitinophagaceae	Lacibacter	6925.303647	0.032895931	0.65791862	6	11	105.1129928	0.011531843	5	no
OTU343	OTU_sparCC	Alphaproteobacteria	Proteobacteria	Alphaproteobacteria	Rhizobiales	Hyphomicrobiaceae	Devosia	6702.794165	0.031838987	0.63677974	6	14	6.066618567	0.00785626	5	no
OTU355	OTU_sparCC	Chloroflexi	Chloroflexi	Anaerolineae	Anaerolineales	Anaerolineaceae	Bellilinea	6445.540715	0.030617006	0.61234012	6	10	158.2372703	0.01021489	2	no
OTU400	OTU_sparCC	Alphaproteobacteria	Proteobacteria	Alphaproteobacteria	Rhizobiales	Undefined	Undefined	5639.366588	0.026787593	0.53575186	1	0	0	0.000950864	5	no
OTU416	OTU_sparCC	Alphaproteobacteria	Proteobacteria	Alphaproteobacteria	Rhizobiales	Bradyrhizobiaceae	Bosea	5326.213807	0.025300084	0.50600168	2	1	0	0.00325801	5	no
OTU439	OTU_sparCC	Alphaproteobacteria	Proteobacteria	Alphaproteobacteria	Rhodospirillales	Acetobacteraceae	Craurococcus	4987.00651	0.023688813	0.47377626	2	1	0	0.12844267	3	no
OTU532	OTU_sparCC	Alphaproteobacteria	Proteobacteria	Alphaproteobacteria	Sphingomonadales	Undefined	Undefined	4111.15339	0.019528417	0.39056834	1	0	0	0.000508277	5	no
