# Supplementary material for: Medicago truncatula genotype drives the plant nutritional strategy and its associated rhizosphere bacterial communities
Source: New Phytol. 2024 Nov 28;245(2):767–84. doi: 10.1111/nph.20272 (PMC11655437; doi:10.1111/nph.20272)
Supplement: Supplementary file 3 — Table S1 Plant genotype list and their geographical origin. Table S2 Plant position in glasshouse. Table S3 Acronym list. Table S4 Plant phenotypic variables measured and calculated for each genotype of the core collection of Medicago truncatula. Table S5 Estimation of the heritability of the ecophysiological parameters. Table S6 GWAS output for the ecophysiological parameters. Table S7 List of Gene IDs corresponding to the significant SNPs in the GWAS for each ecophysiological traits and their corresponding annotation, GO id and GO term. Table S8 Richness, alpha‐ and beta‐diversity indices of the rhizosphere bacterial communities associated with the Medicago truncatula core collection. Table S9 Filtered and normalized occurrence table including all samples (n = 435) used in alpha‐ and beta‐diversity analyses, bacterial composition, and functional prediction. Table S10 Taxonomic affiliation, relative abundance, and properties in the co‐occurrence network of the 150 OTU found significantly correlated in the co‐occurrence network analysis. Table S11 PERMANOVA results based on Bray‐Curtis distances. Table S12 Plant genotype effect on bacterial composition at Phylum and Class levels and on KEGG categories. Table S13 Redundancy analysis on microbial data and ecophysiological for the core collection of Medicago truncatula. Table S14 List of the candidate OTU, which are found as major predictor of three plant phenotypic variables and their significantly correlated OTU. Table S15 Potential enzyme classification that are significantly more and less abundant for the OTU positively and negatively linked to the three plant phenotypic variables analyzed in random forest in comparison to the rest of the bacterial OTU and their associated KEGG categories and pathways. Table S16 Estimation of the heritability for the 900 most abundant OTUs. Table S17 Global GWAS output for the abundance of the bacterial OTUs (OTUs predicting plant ecophysiological traits, OTUs in the co‐occurrence [file NPH-245-767-s002.zip › Table_S1_hapmapList.txt]

hapmap_id	line_id	accession_id	origine	latitude	longitude
HM001	L000163	SA_22322	Syria	35.017	-37.1
HM003	L000544	ESP_105-L	Spain	38.076	3.816
HM005	L000734	DZA_315-16	Algeria	34.716	-0.158
HM006	L000530	F_83005-5	France	43.33	-6.14
HM007	L000651	Salses_71B	France	42.49	-2.56
HM008	L000368	DZA_012-J	Algeria	36.5487	3.1833
HM009	L000555	GRC_020-B	Greece	38.122	-21.543
HM011	L000543	DZA_327-7	Algeria	35.252	0.703
HM012	L000239	SA_26063	Marocco	32.167	8.833
HM013	L000648	Salses_42B	France	42.49	-2.56
HM014	L000542	DZA_233-4	Algeria	35.847	-4.951
HM015	L000550	F_11013-3	France	43.09	-2.52
HM016	L000049	SA_09707	Tunisia	36	-8
HM026	L000450	F_11008-C	France	42.55	-2.56
HM027	L000531	F_83005-9	France	43.33	-6.14
HM028	L000342	DZA_241-2	Algeria	35.487	-6.478
HM031	L000545	ESP_158-A	Spain	37.529	5.023
HM033	L000552	F_20047-A	France	42.582	-9.06
HM034	L000554	F_20089-B	France	42.971	-9.367
HM035	L00679	F_66017	France	42.37	-2.45
HM036	L000337	GRC_042-1	Greece	37.641	-23.142
HM037	L000557	GRC_064-B	Greece	39.987	-23.932
HM038	L000369	PRT_180-A	Portugal	37.193	8.887
HM039	L000263	SA_03116	Israel	32	-35
HM040	L000321	SA_03780	Italy	38.1	-15.65
HM042	L000290	SA_09119	Turkey	41.033	-28.95
HM043	L000310	SA_09944	Tunisia	35.567	-8.667
HM044	L000245	SA_14161	Jordan	32.317	-35.75
HM046	L000213	SA_27882	Marocco	33.083	6.667
HM047	L000654	DZA_014	Algeria	36.475	-3.311
HM048	L000475	DZA_016-F	Algeria	36.279	-3.567
HM049	L000360	DZA_058-5	Algeria	36.14	-7.944
HM050	L000477	DZA_058-J	Algeria	36.14	-7.944
HM052	L000639	DZA_210-3	Algeria	35.857	-2.039
HM053	L000601	DZA_246-6	Algeria	36.302	-7.15
HM055	L000675	DZA_326	Algeria	35.216	0.984
HM056	L000416	ESP_074-A	Spain	41.121	-0.988
HM057	L000512	ESP_155-D	Spain	37.534	5.964
HM058	L000513	ESP_163-E	Spain	36.989	4.285
HM059	L000449	F_11012-A	France	43	-2.44
HM060	L000520	F_20015-10	France	42.084	-9.369
HM061	L000645	GRC_033-B2	Greece	36.915	-22.5
HM062	L000379	GRC_063-D	Greece	40.159	-23.732
HM065	L000370	PRT_179-J	Portugal	37.075	8.8
HM066	L000204	SA_01489	Israel	32.683	-35.4
HM067	L000265	SA_01526	Algeria	36	-3
HM068	L000274	SA_03648	Portugal	37.15	7.55
HM069	L000276	SA_07749	Tunisia	36.217	-10.283
HM070	L000307	SA_08625	Marocco	33	6
HM071	L000297	SA_08626	Marocco	29.717	9.6
HM072	L000061	SA_09357	Algeria	36.65	-7.417
HM073	L000052	SA_09710	Tunisia	35.75	-8.517
HM074	L000314	SA_09866	Algeria	36.65	-7.417
HM075	L000130	SA_12451	Italy	39.117	-8.933
HM076	L000234	SA_23859	Tunisia	36.417	-9.25
HM077	L000232	SA_27062	Greece	38.083	-22.567
HM078	L000228	SA_27063	Greece	38.083	-22.567
HM079	L000362	DZA_045-4-chp92	Algeria	36.923	-7.736
HM080	L000637	DZA_061-B3d	Algeria	36.5	-7.404
HM081	L000356	DZA_202-5	Algeria	35.221	-0.121
HM082	L000355	DZA_210-2	Algeria	35.857	-2.039
HM083	L000354	DZA_210-5	Algeria	35.857	-2.039
HM084	L000394	DZA_243-6	Algeria	35.809	-7.367
HM085	L000673	DZA_319	Algeria	35.288	0.571
HM086	L000674	DZA_322	Algeria	35.387	0.841
HM087	L000397	DZA_323-1	Algeria	35.633	0.874
HM088	L000497	DZA_323-D	Algeria	35.633	0.874
HM089	L000431	ESP_155-A	Spain	37.534	5.964
HM091	L000548	ESP_171-F	Spain	36.388	6.113
HM092	L000443	ESP_174-A	Spain	37.333	6.761
HM093	L000444	ESP_173-A	Spain	37.391	6.233
HM095	L000458	F_20025-4	France	42.756	-9.451
HM096	L000460	F_20026-F	France	42.924	-9.357
HM098	L000523	PRT_176-12	Portugal	37.153	7.726
HM099	L000202	SA_02840	Cyprus	35	-33
HM101	L000738_	Jemalong_A17	Australia
HM105	L000293	SA_09137	Algeria	34.833	0.167
HM106	L000060	SA_09434	Tunisia	35.833	-9.2
HM107	L000047	SA_09670	Algeria	34.833	1.35
HM108	L000317	SA_09715	Tunisia	35.75	-8.517
HM109	L000126	SA_11959	Israel	33	-35
HM111	L000219	SA_27192	Italy	41.3	-17.783
HM112	L000178	SA_28097	Cyprus	34	-33
HM114	L000338	CRE_009-A	Greece	35.035	-25.935
HM117	L000401	ESP_031-A	Spain	37.5	1.991
HM118	L000410	ESP_043-B	Spain	36.42	5.125
HM119	L000414	ESP_050-B	Spain	37.06	5.808
HM120	L000482	ESP_095-C	Spain	36.986	2.914
HM122	L000546	ESP_159-11	Spain	37.424	4.755
HM126	L000456	F_20015-L	France	42.084	-9.369
HM127	L000455	F_20025-F	France	42.756	-9.451
HM128	L000620	F_20058-6	France	41.405	-9.127
HM129	L000468	F_20069-A	France	42.592	-8.908
HM130	L000467	F_20069-C	France	42.592	-8.908
HM131	L000551	F_34042-D	France	43.4	-3.46
HM133	L000375	GRC_098-A	Greece	38.203	-22.138
HM134	L000267	SA_02084	Greece	37.55	-25.133
HM135	L000332	SA_02748	Israel	32.8	-35.533
HM138	L000283	SA_08454	Libya	32.5	-20.833
HM139	L000306	SA_08623	Marocco	33.067	7
HM141	L000044	SA_09456	Tunisia	34.75	-10.717
HM143	L000132	SA_10481	Tunisia	36.833	-10.217
HM145	L000146	SA_19964	Turkey	37.883	-28.5
HM146	L000237	SA_21302	Libya	32.667	-14.25
HM147	L000161	SA_21362	Libya	31.417	-15.25
HM149	L000148	SA_21819	Cyprus	34.7	-33.05
HM150	L000238	SA_22323	Syria	35.017	-37.083
HM152	L000166	SA_25654	Marocco	33.883	5.617
HM153	L000168	SA_25898	Italy	39.133	-9.533
HM154	L000173	SA_27778	Marocco	32.55	7.683
HM155	L000216	SA_27961	Marocco	31.833	6.933
HM156	L000217	SA_28089	Cyprus	34.9	-33.617
HM159	L000680	Arboretum_Group_NArbonne	France	43.11	-3
HM160	L000340	CRE_005-A	Greece	35.115	-24.688
HM161	L000365	DZA_033-2	Algeria	36.509	-5.394
HM162	L000538	DZA_055-H	Algeria	36.005	-8.112
HM164	L000350	DZA_215-5	Algeria	34.916	-1.527
HM165	L000344	DZA_231-1	Algeria	36.108	-4.944
HM166	L000343	DZA_236-2	Algeria	36.014	-6.567
HM167	L000341	DZA_242-A	Algeria	35.509	-6.892
HM168	L000400	DZA_323-3	Algeria	35.633	0.874
HM169	L000404	ESP_039-A	Spain	36.95	4.122
HM170	L000407	ESP_042-B	Spain	36.577	4.843
HM172	L000412	ESP_048-E	Spain	36.429	5.703
HM173	L000411	ESP_048-F	Spain	36.429	5.703
HM175	L000510	ESP_098A-B	Spain	37.104	4.232
HM176	L000421	ESP_098A-C	Spain	37.104	4.232
HM177	L000425	ESP_100-G	Spain	37.06	4.626
HM178	L000427	ESP_103-B	Spain	37.728	4.854
HM179	L000438	ESP_162-A	Spain	37.245	4.315
HM180	L000514	ESP_163-C	Spain	36.989	4.285
HM181	L000448	ESP_175-D	Spain	37.284	7.122
HM182	L000451	F_11013-A	France	43.09	-2.52
HM183	L000517	F_20015-8	France	42.084	-9.369
HM184	L000463	F_20058-B	France	41.405	-9.127
HM185	L000470	F_20081-A	France	42.401	-9.504
HM186	L000387	GRC_024-H	Greece	37.723	-21.874
HM187	L000386	GRC_033-C	Greece	36.915	-22.5
HM188	L000383	GRC_040-1	Greece	37.596	-23.011
HM189	L000372	PRT_177-C	Portugal	37.19	8.081
HM190	L000330	SA_02806	Portugal	38.867	7.283
HM191	L000277	SA_03653	Portugal	38.733	9.133
HM192	L000280	SA_07763	Tunisia	36.217	-10.283
HM193	L000309	SA_08638	Marocco	33.167	5.633
HM194	L000057	SA_09700	Tunisia	36.35	-9.617
HM195	L000313	SA_09728	Tunisia	34.75	-10.717
HM196	L000207	SA_09970	Tunisia	35.083	-8.667
HM198	L000244	SA_18543	Tunisia	35.567	-8.667
HM199	L000147	SA_19983	Cyprus	34.667	-33.083
HM200	L000134	SA_19998	Cyprus	34.733	-33.167
HM201	L000233	SA_24576	Marocco	34.083	5
HM202	L000226	SA_25941	Italy	39	-9
HM203	L000167	SA_27176	Greece	38.483	-22.5
HM205	L000212	SA_28375	Portugal	37.067	8.8
HM206	L000650	Salses_57A	France	42.49	-2.56
