# Supplementary material for: Medicago truncatula genotype drives the plant nutritional strategy and its associated rhizosphere bacterial communities
Source: New Phytol. 2024 Nov 28;245(2):767–84. doi: 10.1111/nph.20272 (PMC11655437; doi:10.1111/nph.20272)
Supplement: Supplementary file 3 — Table S1 Plant genotype list and their geographical origin. Table S2 Plant position in glasshouse. Table S3 Acronym list. Table S4 Plant phenotypic variables measured and calculated for each genotype of the core collection of Medicago truncatula. Table S5 Estimation of the heritability of the ecophysiological parameters. Table S6 GWAS output for the ecophysiological parameters. Table S7 List of Gene IDs corresponding to the significant SNPs in the GWAS for each ecophysiological traits and their corresponding annotation, GO id and GO term. Table S8 Richness, alpha‐ and beta‐diversity indices of the rhizosphere bacterial communities associated with the Medicago truncatula core collection. Table S9 Filtered and normalized occurrence table including all samples (n = 435) used in alpha‐ and beta‐diversity analyses, bacterial composition, and functional prediction. Table S10 Taxonomic affiliation, relative abundance, and properties in the co‐occurrence network of the 150 OTU found significantly correlated in the co‐occurrence network analysis. Table S11 PERMANOVA results based on Bray‐Curtis distances. Table S12 Plant genotype effect on bacterial composition at Phylum and Class levels and on KEGG categories. Table S13 Redundancy analysis on microbial data and ecophysiological for the core collection of Medicago truncatula. Table S14 List of the candidate OTU, which are found as major predictor of three plant phenotypic variables and their significantly correlated OTU. Table S15 Potential enzyme classification that are significantly more and less abundant for the OTU positively and negatively linked to the three plant phenotypic variables analyzed in random forest in comparison to the rest of the bacterial OTU and their associated KEGG categories and pathways. Table S16 Estimation of the heritability for the 900 most abundant OTUs. Table S17 Global GWAS output for the abundance of the bacterial OTUs (OTUs predicting plant ecophysiological traits, OTUs in the co‐occurrence [file NPH-245-767-s002.zip › Table_S10_cooccurNetworkProperties.txt]

NodeName	Alternative_Name	Phylym	Class	Order	Family	Genus	Total_sequences_number	Reads_percentage	Degree	Triangles	Betweenness	Eigen_Centrality	Betweenness_groups
OTU1	Chloroflexi	Chloroflexi	Anaerolineae	Anaerolineales	Anaerolineaceae	Bellilinea	803755.616	3.817924879	8	5	972.4545861	0.086857075	1
OTU2	Gammaproteobacteria	Proteobacteria	Gammaproteobacteria	Pseudomonadales	Pseudomonadaceae	Pseudomonas	654277.0131	3.107885576	13	27	863.5582536	0.013901352	2
OTU4	Actinobacteria	Actinobacteria	Actinobacteria	Propionibacteriales	Nocardioidaceae	Kribbella	534388.9057	2.538404283	12	15	726.606079	0.281549933	3
OTU5	Planctomycetes	Planctomycetes	Phycisphaerae	Phycisphaerales	Phycisphaeraceae	Phycisphaera	369594.2295	1.755611999	8	5	1054	0.001698248	4
OTU6	Actinobacteria	Actinobacteria	Thermoleophilia	Solirubrobacterales	Undefined	Undefined	315459.1001	1.498464362	23	94	417.1546082	1	3
OTU7	Betaproteobacteria	Proteobacteria	Betaproteobacteria	Burkholderiales	Comamonadaceae	Undefined	295502.8074	1.403669844	14	35	1074.246677	0.034130849	5
OTU8	Undefined	Undefined	Undefined	Undefined	Undefined	Undefined	279646.8888	1.32835254	2	0	137	0.000000432	6
OTU9	Acidobacteria	Acidobacteria	Holophagae	Holophagales	Holophagaceae	Holophaga	260476.0951	1.237289226	4	2	548.7562117	0.000763831	6
OTU10	Bacteroidetes	Bacteroidetes	Sphingobacteriia	Sphingobacteriales	Chitinophagaceae	Undefined	256640.2828	1.219068708	5	6	137	0.00594305	2
OTU11	Planctomycetes	Planctomycetes	Phycisphaerae	Undefined	Undefined	Undefined	233308.2887	1.108239248	6	4	140	0.000181806	4
OTU12	Deltaproteobacteria	Proteobacteria	Deltaproteobacteria	Myxococcales	Sandaracinaceae	Sandaracinus	226443.5653	1.07563108	4	1	540	0.000219746	7
OTU14	Bacteroidetes	Bacteroidetes	Sphingobacteriia	Sphingobacteriales	Chitinophagaceae	Undefined	222700.4434	1.057850852	17	27	2665.009946	0.020558007	2
OTU16	Actinobacteria	Actinobacteria	Acidimicrobiia	Acidimicrobiales	Iamiaceae	Iamia	207055.1948	0.983534253	7	13	30.95203584	0.326910416	3
OTU17	Chloroflexi	Chloroflexi	Anaerolineae	Anaerolineales	Anaerolineaceae	Unknown	198033.2631	0.940679115	12	28	507.5245588	0.486490285	3
OTU18	Undefined	Undefined	Undefined	Undefined	Undefined	Undefined	195885.1372	0.930475289	11	14	1908.252779	0.199135372	5
OTU19	Actinobacteria	Actinobacteria	Thermoleophilia	Solirubrobacterales	Solirubrobacteraceae	Solirubrobacter	160626.3778	0.762992422	23	91	615.8898568	0.981925676	3
OTU20	Alphaproteobacteria	Proteobacteria	Alphaproteobacteria	Caulobacterales	Caulobacteraceae	Undefined	149509.5484	0.710186297	11	18	924.3003208	0.009023225	5
OTU21	Deltaproteobacteria	Proteobacteria	Deltaproteobacteria	Myxococcales	Undefined	Undefined	146290.3037	0.694894541	1	0	0	0	8
OTU22	Alphaproteobacteria	Proteobacteria	Alphaproteobacteria	Sphingomonadales	Undefined	Undefined	145912.2621	0.693098803	16	39	949.3508702	0.029373408	5
OTU23	Alphaproteobacteria	Proteobacteria	Alphaproteobacteria	Rhizobiales	Hyphomicrobiaceae	Rhodoplanes	125067.4322	0.594083639	1	0	0	0.008802282	3
OTU24	Actinobacteria	Actinobacteria	Thermoleophilia	Gaiellales	Gaiellaceae	Gaiella	137892.1777	0.655002547	23	93	1189.635607	0.995972143	3
OTU26	Proteobacteria_Undefined	Proteobacteria	Undefined	Undefined	Undefined	Undefined	138562.0936	0.658184719	2	1	0	0.00325801	5
OTU27	Actinobacteria	Actinobacteria	Thermoleophilia	Solirubrobacterales	Undefined	Undefined	127513.5638	0.605703025	17	74	94.03294284	0.873189451	3
OTU28	Acidobacteria	Acidobacteria	Holophagae	Holophagales	Holophagaceae	Holophaga	129087.4301	0.613179057	5	2	400.4993874	0.00052206	6
OTU30	Alphaproteobacteria	Proteobacteria	Alphaproteobacteria	Rhodospirillales	Rhodospirillaceae	Defluviicoccus	124174.0563	0.589840008	10	12	615.6490731	0.023319318	2
OTU31	Betaproteobacteria	Proteobacteria	Betaproteobacteria	Burkholderiales	Oxalobacteraceae	Undefined	118985.8856	0.565195644	5	10	0	0.009803221	5
OTU32	Betaproteobacteria	Proteobacteria	Betaproteobacteria	Burkholderiales	Comamonadaceae	Undefined	120305.0435	0.571461785	7	15	130.7174791	0.025186933	5
OTU33	Bacteroidetes	Bacteroidetes	Sphingobacteriia	Sphingobacteriales	Chitinophagaceae	Undefined	114212.8395	0.542523166	7	8	1015.124816	0.023736549	5
OTU34	Actinobacteria	Actinobacteria	Acidimicrobiia	Acidimicrobiales	Iamiaceae	Iamia	113627.9355	0.539744809	12	41	66.42303824	0.611851193	3
OTU36	Bacteroidetes	Bacteroidetes	Bacteroidia	Bacteroidales	Bacteroidaceae	Bacteroides	110366.2824	0.524251609	2	1	0	0	9
OTU37	Actinobacteria	Actinobacteria	Undefined	Undefined	Undefined	Undefined	96328.33029	0.45756984	17	55	910.810477	0.701852611	3
OTU38	Alphaproteobacteria	Proteobacteria	Alphaproteobacteria	Rhizobiales	Hyphomicrobiaceae	Undefined	92299.07711	0.438430458	8	19	118.8191548	0.41796708	3
OTU39	Actinobacteria	Actinobacteria	Actinobacteria	Propionibacteriales	Nocardioidaceae	Undefined	90135.93641	0.428155309	16	55	675.6619372	0.707961215	3
OTU40	Betaproteobacteria	Proteobacteria	Betaproteobacteria	Burkholderiales	Burkholderiaceae	Burkholderia	87158.5668	0.414012486	1	0	0	0.001614737	2
OTU42	Actinobacteria	Actinobacteria	Thermoleophilia	Gaiellales	Gaiellaceae	Gaiella	83728.16937	0.397717732	17	61	776.5419676	0.750889095	3
OTU43	Actinobacteria	Actinobacteria	Actinobacteria	Propionibacteriales	Nocardioidaceae	Kribbella	81213.00913	0.385770453	4	3	907.7046158	0.137835364	3
OTU44	Alphaproteobacteria	Proteobacteria	Alphaproteobacteria	Rhizobiales	Undefined	Undefined	74559.81056	0.35416705	3	1	137	0.112066167	3
OTU46	Bacteroidetes	Bacteroidetes	Sphingobacteriia	Sphingobacteriales	Chitinophagaceae	Undefined	71894.28715	0.34150553	7	12	226.3835232	0.007583209	2
OTU48	Bacteroidetes	Bacteroidetes	Cytophagia	Cytophagales	Cytophagaceae	Flexibacter	70385.90197	0.334340539	7	12	156.6596478	0.006344407	2
OTU50	Gammaproteobacteria	Proteobacteria	Gammaproteobacteria	Xanthomonadales	Sinobacteraceae	Undefined	63973.33144	0.303880146	1	0	0	0.078229028	3
OTU51	Alphaproteobacteria	Proteobacteria	Alphaproteobacteria	Rhizobiales	Hyphomicrobiaceae	Devosia	62737.89109	0.298011672	8	20	64.79052458	0.008715444	5
OTU55	Acidobacteria	Acidobacteria	Holophagae	Holophagales	Holophagaceae	Holophaga	63732.01202	0.302733853	4	3	91.1978878	0.000110329	6
OTU56	Undefined	Undefined	Undefined	Undefined	Undefined	Undefined	63848.96414	0.303289388	2	0	272	0.00000546	6
OTU58	Alphaproteobacteria	Proteobacteria	Alphaproteobacteria	Rhizobiales	Phyllobacteriaceae	Undefined	61193.8864	0.290677485	5	3	390.8936824	0.002774655	5
OTU59	Gammaproteobacteria	Proteobacteria	Gammaproteobacteria	Pseudomonadales	Pseudomonadaceae	Pseudomonas	63526.78799	0.301759017	4	5	21.45621252	0.009276427	2
OTU60	Proteobacteria_Undefined	Proteobacteria	Undefined	Undefined	Undefined	Undefined	61376.64818	0.291545623	2	0	26.98975738	0.000749738	6
OTU61	Acidobacteria	Acidobacteria	Undefined	Undefined	Undefined	Undefined	60859.65024	0.289089828	3	1	405	0.0000691	6
OTU62	Gammaproteobacteria	Proteobacteria	Gammaproteobacteria	Xanthomonadales	Xanthomonadaceae	Thermomonas	60555.31292	0.287644193	2	1	0	0.007403754	1
OTU63	Proteobacteria_Undefined	Proteobacteria	Undefined	Undefined	Undefined	Undefined	60855.54628	0.289070334	17	34	808.8590349	0.012105915	5
OTU64	Alphaproteobacteria	Proteobacteria	Alphaproteobacteria	Sphingomonadales	Erythrobacteraceae	Altererythrobacter	58534.94837	0.278047246	2	0	100.6943098	0.00180062	5
OTU65	Alphaproteobacteria	Proteobacteria	Alphaproteobacteria	Sphingomonadales	Sphingomonadaceae	Undefined	58702.59861	0.278843603	10	19	225.6218186	0.006471125	5
OTU68	Bacteroidetes	Bacteroidetes	Cytophagia	Cytophagales	Cytophagaceae	Flexibacter	56345.58746	0.267647548	4	3	137	0.003763495	2
OTU69	Chloroflexi	Chloroflexi	Thermomicrobia	Thermomicrobiales	Thermomicrobiaceae	Thermomicrobium	55205.98529	0.262234317	8	23	6.557349949	0.469190735	3
OTU71	Alphaproteobacteria	Proteobacteria	Alphaproteobacteria	Sphingomonadales	Sphingomonadaceae	Undefined	54193.78058	0.257426236	5	3	53.59864253	0.143018969	3
OTU72	Planctomycetes	Planctomycetes	Phycisphaerae	Phycisphaerales	Phycisphaeraceae	Phycisphaera	54399.69598	0.258404356	3	2	1	0.000159128	4
OTU74	Bacteroidetes	Bacteroidetes	Cytophagia	Cytophagales	Cytophagaceae	Flexibacter	53015.53862	0.251829461	3	3	0	0.003741967	2
OTU75	Actinobacteria	Actinobacteria	Thermoleophilia	Gaiellales	Gaiellaceae	Gaiella	50954.70868	0.242040299	15	68	40.24106854	0.830707347	3
OTU76	Alphaproteobacteria	Proteobacteria	Alphaproteobacteria	Rhizobiales	Undefined	Undefined	50205.3613	0.238480819	5	6	137	0.28160055	3
OTU77	Actinobacteria	Actinobacteria	Undefined	Undefined	Geodermatophilaceae	Undefined	50680.29093	0.240736786	13	47	91.07546292	0.653340974	3
OTU78	Deltaproteobacteria	Proteobacteria	Deltaproteobacteria	Myxococcales	Undefined	Undefined	49772.68495	0.236425561	1	0	0	0	8
OTU79	Planctomycetes	Planctomycetes	Phycisphaerae	Unknown	Unknown	Unknown	49231.98609	0.233857183	2	1	0	0.00014767	4
OTU82	Bacteroidetes	Bacteroidetes	Sphingobacteriia	Sphingobacteriales	Chitinophagaceae	Parasegetibacter	48288.30097	0.229374579	1	0	0	0.000466799	2
OTU85	Actinobacteria	Actinobacteria	Acidimicrobiia	Acidimicrobiales	Iamiaceae	Iamia	47230.97146	0.224352151	7	14	156.073653	0.342836421	3
OTU86	Undefined	Undefined	Undefined	Undefined	Undefined	Undefined	46207.88473	0.21949238	1	0	0	0.004468016	10
OTU87	Chloroflexi	Chloroflexi	Anaerolineae	Anaerolineales	Anaerolineaceae	Anaerolinea	45401.57562	0.215662325	3	1	137	0.054187041	11
OTU88	Alphaproteobacteria	Proteobacteria	Alphaproteobacteria	Rhodospirillales	Undefined	Undefined	45333.12766	0.21533719	1	0	0	0	12
OTU89	Gammaproteobacteria	Proteobacteria	Gammaproteobacteria	Pseudomonadales	Pseudomonadaceae	Pseudomonas	44401.16321	0.21091026	11	26	406.7040649	0.007129422	2
OTU90	Undefined	Undefined	Undefined	Undefined	Undefined	Undefined	42316.83601	0.201009483	4	2	190.2092982	0.056884503	10
OTU91	Gammaproteobacteria	Proteobacteria	Gammaproteobacteria	Pseudomonadales	Pseudomonadaceae	Undefined	42372.44369	0.201273626	1	0	0	0.000950864	5
OTU92	Alphaproteobacteria	Proteobacteria	Alphaproteobacteria	Rhodospirillales	Undefined	Undefined	40253.36144	0.191207759	6	6	384.1260286	0.205420884	3
OTU94	Nitrospirae	Nitrospirae	Nitrospira	Nitrospirales	Nitrospiraceae	Nitrospira	36771.99489	0.174670897	1	0	0	0.0000000339	6
OTU95	Bacteroidetes	Bacteroidetes	Sphingobacteriia	Sphingobacteriales	Chitinophagaceae	Undefined	37022.83997	0.175862438	1	0	0	0.001614737	2
OTU97	Chloroflexi	Chloroflexi	Chloroflexi	Chloroflexales	Chloroflexaceae	Roseiflexus	35623.27109	0.169214336	4	0	408	0.056166836	13
OTU100	Actinobacteria	Actinobacteria	Thermoleophilia	Gaiellales	Gaiellaceae	Gaiella	35214.73044	0.167273724	12	47	52.38420562	0.64830668	3
OTU101	Gammaproteobacteria	Proteobacteria	Gammaproteobacteria	Xanthomonadales	Xanthomonadaceae	Undefined	36418.35212	0.172991056	3	3	0	0.001584296	5
OTU102	Undefined	Undefined	Undefined	Undefined	Undefined	Undefined	32442.89555	0.154107213	8	24	3.34845104	0.516797194	3
OTU106	Alphaproteobacteria	Proteobacteria	Alphaproteobacteria	Undefined	Undefined	Undefined	31759.82244	0.150862543	1	0	0	0.004411646	13
OTU109	Deltaproteobacteria	Proteobacteria	Deltaproteobacteria	Myxococcales	Undefined	Undefined	31233.13799	0.148360736	2	0	137	0.0000174	7
OTU111	Planctomycetes	Planctomycetes	Planctomycetacia	Planctomycetales	Planctomycetaceae	Gemmata	31561.58144	0.149920877	2	1	0	0.0000497	6
OTU112	Actinobacteria	Actinobacteria	Actinobacteria	Undefined	Undefined	Undefined	29864.6935	0.141860479	14	53	91.8737078	0.720652084	3
OTU113	Proteobacteria_Undefined	Proteobacteria	Undefined	Undefined	Undefined	Undefined	29895.44374	0.142006545	1	0	0	0.022114451	3
OTU114	Actinobacteria	Actinobacteria	Actinobacteria	Pseudonocardiales	Pseudonocardiaceae	Undefined	28468.17001	0.135226843	6	15	0	0.38778408	3
OTU116	Alphaproteobacteria	Proteobacteria	Alphaproteobacteria	Sphingomonadales	Undefined	Undefined	27812.16516	0.13211075	6	4	244.317746	0.184073701	3
OTU117	Undefined	Undefined	Undefined	Undefined	Undefined	Undefined	27469.869	0.130484807	1	0	0	0.004256143	11
OTU119	Gammaproteobacteria	Proteobacteria	Gammaproteobacteria	Undefined	Undefined	Undefined	26781.56614	0.127215295	2	0	137	0.000393034	2
OTU120	Alphaproteobacteria	Proteobacteria	Alphaproteobacteria	Rhodospirillales	Rhodospirillaceae	Defluviicoccus	24315.63569	0.115501862	1	0	0	0	14
OTU122	Alphaproteobacteria	Proteobacteria	Alphaproteobacteria	Rhodospirillales	Rhodospirillaceae	Phaeospirillum	24758.72544	0.117606586	1	0	0	0.001931164	5
OTU125	Actinobacteria	Actinobacteria	Thermoleophilia	Solirubrobacterales	Undefined	Undefined	23890.152	0.113480769	8	28	0	0.531261348	3
OTU126	Alphaproteobacteria	Proteobacteria	Alphaproteobacteria	Rhodospirillales	Rhodospirillaceae	Undefined	23867.32871	0.113372356	1	0	0	0.001931164	5
OTU127	Alphaproteobacteria	Proteobacteria	Alphaproteobacteria	Rhizobiales	Undefined	Undefined	22943.1912	0.108982605	1	0	0	0.022118427	3
OTU128	Actinobacteria	Actinobacteria	Thermoleophilia	Gaiellales	Gaiellaceae	Gaiella	22561.76913	0.107170809	4	5	5.59657487	0.214766025	3
OTU129	Chloroflexi	Chloroflexi	Anaerolineae	Anaerolineales	Anaerolineaceae	Bellilinea	23108.91815	0.109769825	2	1	0	0.007403754	1
OTU130	Actinobacteria	Actinobacteria	Actinobacteria	Micrococcales	Microbacteriaceae	Agromyces	22618.6314	0.107440911	1	0	0	0.055607095	3
OTU132	Planctomycetes	Planctomycetes	Phycisphaerae	Phycisphaerales	Phycisphaeraceae	Phycisphaera	22388.10242	0.106345874	2	1	0	0.000145888	4
OTU134	Undefined	Undefined	Undefined	Undefined	Undefined	Undefined	21598.65241	0.102595902	1	0	0	0.006822223	1
OTU135	Actinobacteria	Actinobacteria	Acidimicrobiia	Acidimicrobiales	Undefined	Undefined	21306.03706	0.101205948	3	3	0	0.150861147	3
OTU139	Gammaproteobacteria	Proteobacteria	Gammaproteobacteria	Xanthomonadales	Xanthomonadaceae	Arenimonas	20674.01732	0.098203787	1	0	0	0	12
OTU142	Alphaproteobacteria	Proteobacteria	Alphaproteobacteria	Caulobacterales	Caulobacteraceae	Undefined	20619.27749	0.097943767	5	10	0	0.007372158	5
OTU143	Bacteroidetes	Bacteroidetes	Cytophagia	Cytophagales	Cytophagaceae	Flexibacter	21150.34869	0.100466412	1	0	0	0.000295605	2
OTU144	Gammaproteobacteria	Proteobacteria	Gammaproteobacteria	Pseudomonadales	Pseudomonadaceae	Pseudomonas	20600.69438	0.097855495	9	20	224.6943055	0.005539583	2
OTU145	Planctomycetes	Planctomycetes	Phycisphaerae	Undefined	Undefined	Undefined	20614.75313	0.097922275	2	1	0	0.00014767	4
OTU147	Bacteroidetes	Bacteroidetes	Sphingobacteriia	Sphingobacteriales	Chitinophagaceae	Undefined	19539.88492	0.092816537	5	3	797	0.002742869	2
OTU152	Deltaproteobacteria	Proteobacteria	Deltaproteobacteria	Myxococcales	Undefined	Undefined	18610.25869	0.088400713	1	0	0	0.00000136	7
OTU153	Actinobacteria	Actinobacteria	Thermoleophilia	Gaiellales	Gaiellaceae	Gaiella	19316.37818	0.091754856	3	3	0	0.136220627	3
OTU156	Alphaproteobacteria	Proteobacteria	Alphaproteobacteria	Caulobacterales	Caulobacteraceae	Brevundimonas	19432.82693	0.092308	9	25	35.89450347	0.009225161	5
OTU157	Planctomycetes	Planctomycetes	Phycisphaerae	Phycisphaerales	Phycisphaeraceae	Phycisphaera	19137.31771	0.0909043	1	0	0	0.00013339	4
OTU160	Proteobacteria_Undefined	Proteobacteria	Undefined	Undefined	Undefined	Undefined	18763.61003	0.089129148	8	13	294.786611	0.024586591	5
OTU163	Gammaproteobacteria	Proteobacteria	Gammaproteobacteria	Pseudomonadales	Pseudomonadaceae	Pseudomonas	17663.20797	0.083902121	12	20	843.5754441	0.004973036	2
OTU164	Undefined	Undefined	Undefined	Undefined	Undefined	Undefined	17421.2847	0.08275296	2	1	0	0.05385274	3
OTU165	Bacteroidetes	Bacteroidetes	Bacteroidia	Bacteroidales	Bacteroidaceae	Bacteroides	17124.8188	0.081344715	2	1	0	0	9
OTU167	Actinobacteria	Actinobacteria	Actinobacteria	Propionibacteriales	Nocardioidaceae	Undefined	16236.05529	0.077122994	3	2	1.026785714	0.190276595	3
OTU169	Actinobacteria	Actinobacteria	Acidimicrobiia	Acidimicrobiales	Iamiaceae	Iamia	16601.3972	0.078858407	3	1	2	0	14
OTU170	Gammaproteobacteria	Proteobacteria	Gammaproteobacteria	Xanthomonadales	Xanthomonadaceae	Undefined	16740.81743	0.079520668	1	0	0	0.002307146	5
OTU174	Bacteroidetes	Bacteroidetes	Sphingobacteriia	Sphingobacteriales	Chitinophagaceae	Undefined	15183.02234	0.072120975	1	0	0	0.000125155	5
OTU178	Actinobacteria	Actinobacteria	Thermoleophilia	Solirubrobacterales	Undefined	Undefined	15297.8127	0.072666241	7	21	0	0.46417609	3
OTU179	Planctomycetes	Planctomycetes	Phycisphaerae	Phycisphaerales	Phycisphaeraceae	Phycisphaera	15575.52856	0.073985421	2	1	0	0.00014767	4
OTU185	Bacteroidetes	Bacteroidetes	Sphingobacteriia	Sphingobacteriales	Chitinophagaceae	Chitinophaga	14872.75589	0.070647176	4	3	137	0.001593411	5
OTU186	Alphaproteobacteria	Proteobacteria	Alphaproteobacteria	Rhodospirillales	Rhodospirillaceae	Defluviicoccus	14527.38769	0.069006641	2	1	0	0.01796649	3
OTU188	Gammaproteobacteria	Proteobacteria	Gammaproteobacteria	Pseudomonadales	Pseudomonadaceae	Pseudomonas	14320.97887	0.068026177	4	6	0	0.001960049	2
OTU194	Alphaproteobacteria	Proteobacteria	Alphaproteobacteria	Rhodospirillales	Rhodospirillaceae	Defluviicoccus	13423.95059	0.063765197	1	0	0	0.001831625	2
OTU196	Gammaproteobacteria	Proteobacteria	Gammaproteobacteria	Pseudomonadales	Pseudomonadaceae	Pseudomonas	13631.4327	0.064750759	10	23	230.9325861	0.007312302	2
OTU198	Actinobacteria	Actinobacteria	Undefined	Undefined	Undefined	Undefined	13119.00948	0.062316694	5	5	323.3144457	0.023879221	2
OTU199	Alphaproteobacteria	Proteobacteria	Alphaproteobacteria	Rhizobiales	Undefined	Undefined	13153.9074	0.062482463	4	4	11.8472102	0.002401671	5
OTU203	Undefined	Undefined	Undefined	Undefined	Undefined	Undefined	12500.70496	0.059379681	10	23	221.0317935	0.007913464	2
OTU208	Actinobacteria	Actinobacteria	Acidimicrobiia	Acidimicrobiales	Undefined	Undefined	11821.21389	0.056152026	2	1	0	0	14
OTU213	Bacteroidetes	Bacteroidetes	Bacteroidia	Bacteroidales	Bacteroidaceae	Bacteroides	11476.1941	0.054513146	2	1	0	0	9
OTU214	Actinobacteria	Actinobacteria	Undefined	Undefined	Undefined	Undefined	11404.08418	0.054170616	3	3	0	0.003071517	2
OTU226	Undefined	Undefined	Undefined	Undefined	Undefined	Undefined	10665.99958	0.050664635	5	5	230.3014365	0.004170859	2
OTU231	Proteobacteria_Undefined	Proteobacteria	Undefined	Undefined	Undefined	Undefined	10221.18824	0.048551734	1	0	0	0.0000309	2
OTU243	Undefined	Undefined	Undefined	Undefined	Undefined	Undefined	9832.992757	0.046707764	1	0	0	0.000435109	2
OTU245	Alphaproteobacteria	Proteobacteria	Alphaproteobacteria	Sphingomonadales	Sphingomonadaceae	Undefined	9697.869258	0.046065913	2	1	0	0.025691624	3
OTU246	Chloroflexi	Chloroflexi	Chloroflexi	Chloroflexales	Chloroflexaceae	Roseiflexus	9422.570318	0.044758214	1	0	0	0.004411646	13
OTU249	Actinobacteria	Actinobacteria	Undefined	Undefined	Undefined	Undefined	9298.898564	0.04417076	4	3	13.84806444	0.18246605	3
OTU253	Actinobacteria	Actinobacteria	Acidimicrobiia	Acidimicrobiales	Iamiaceae	Iamia	8992.271238	0.042714247	2	1	0	0	14
OTU260	Actinobacteria	Actinobacteria	Undefined	Undefined	Undefined	Undefined	8808.528624	0.04184145	1	0	0	0.022114451	3
OTU261	Verrucomicrobia	Verrucomicrobia	Verrucomicrobiae	Verrucomicrobiales	Verrucomicrobia_subdivision_3	Pedosphaera	8786.005406	0.041734463	1	0	0	0.014458142	3
OTU265	Bacteroidetes	Bacteroidetes	Cytophagia	Cytophagales	Cytophagaceae	Sporocytophaga	8385.198057	0.039830585	1	0	0	0.00021544	2
OTU272	Chloroflexi	Chloroflexi	Chloroflexi	Chloroflexales	Chloroflexaceae	Roseiflexus	8394.63805	0.039875426	1	0	0	0.004411646	13
OTU291	Actinobacteria	Actinobacteria	Undefined	Undefined	Undefined	Undefined	7876.592187	0.037414653	1	0	0	0.022114451	3
OTU292	Planctomycetes	Planctomycetes	Phycisphaerae	Undefined	Undefined	Undefined	8000.466592	0.038003069	1	0	0	0.0000143	4
OTU308	Deltaproteobacteria	Proteobacteria	Deltaproteobacteria	Myxococcales	Undefined	Undefined	7382.816799	0.035069167	2	1	0	0.0000187	7
OTU317	Deltaproteobacteria	Proteobacteria	Deltaproteobacteria	Myxococcales	Undefined	Undefined	7220.16072	0.034296533	2	1	0	0.0000187	7
OTU329	Gammaproteobacteria	Proteobacteria	Gammaproteobacteria	Pseudomonadales	Pseudomonadaceae	Pseudomonas	6714.971165	0.031896829	2	1	0	0.001482496	2
OTU334	Bacteroidetes	Bacteroidetes	Sphingobacteriia	Sphingobacteriales	Chitinophagaceae	Lacibacter	6925.303647	0.032895931	6	11	105.1129928	0.011531843	5
OTU343	Alphaproteobacteria	Proteobacteria	Alphaproteobacteria	Rhizobiales	Hyphomicrobiaceae	Devosia	6702.794165	0.031838987	6	14	6.066618567	0.00785626	5
OTU355	Chloroflexi	Chloroflexi	Anaerolineae	Anaerolineales	Anaerolineaceae	Bellilinea	6445.540715	0.030617006	6	10	158.2372703	0.01021489	2
OTU400	Alphaproteobacteria	Proteobacteria	Alphaproteobacteria	Rhizobiales	Undefined	Undefined	5639.366588	0.026787593	1	0	0	0.000950864	5
OTU416	Alphaproteobacteria	Proteobacteria	Alphaproteobacteria	Rhizobiales	Bradyrhizobiaceae	Bosea	5326.213807	0.025300084	2	1	0	0.00325801	5
OTU439	Alphaproteobacteria	Proteobacteria	Alphaproteobacteria	Rhodospirillales	Acetobacteraceae	Craurococcus	4987.00651	0.023688813	2	1	0	0.12844267	3
OTU532	Alphaproteobacteria	Proteobacteria	Alphaproteobacteria	Sphingomonadales	Undefined	Undefined	4111.15339	0.019528417	1	0	0	0.000508277	5
