# Supplementary material for: Medicago truncatula genotype drives the plant nutritional strategy and its associated rhizosphere bacterial communities
Source: New Phytol. 2024 Nov 28;245(2):767–84. doi: 10.1111/nph.20272 (PMC11655437; doi:10.1111/nph.20272)
Supplement: Supplementary file 3 — Table S1 Plant genotype list and their geographical origin. Table S2 Plant position in glasshouse. Table S3 Acronym list. Table S4 Plant phenotypic variables measured and calculated for each genotype of the core collection of Medicago truncatula. Table S5 Estimation of the heritability of the ecophysiological parameters. Table S6 GWAS output for the ecophysiological parameters. Table S7 List of Gene IDs corresponding to the significant SNPs in the GWAS for each ecophysiological traits and their corresponding annotation, GO id and GO term. Table S8 Richness, alpha‐ and beta‐diversity indices of the rhizosphere bacterial communities associated with the Medicago truncatula core collection. Table S9 Filtered and normalized occurrence table including all samples (n = 435) used in alpha‐ and beta‐diversity analyses, bacterial composition, and functional prediction. Table S10 Taxonomic affiliation, relative abundance, and properties in the co‐occurrence network of the 150 OTU found significantly correlated in the co‐occurrence network analysis. Table S11 PERMANOVA results based on Bray‐Curtis distances. Table S12 Plant genotype effect on bacterial composition at Phylum and Class levels and on KEGG categories. Table S13 Redundancy analysis on microbial data and ecophysiological for the core collection of Medicago truncatula. Table S14 List of the candidate OTU, which are found as major predictor of three plant phenotypic variables and their significantly correlated OTU. Table S15 Potential enzyme classification that are significantly more and less abundant for the OTU positively and negatively linked to the three plant phenotypic variables analyzed in random forest in comparison to the rest of the bacterial OTU and their associated KEGG categories and pathways. Table S16 Estimation of the heritability for the 900 most abundant OTUs. Table S17 Global GWAS output for the abundance of the bacterial OTUs (OTUs predicting plant ecophysiological traits, OTUs in the co‐occurrence [file NPH-245-767-s002.zip › Table_S12_genotypeEffect_bacCompo_KEGG.txt]

category	trait	Kruskal-Wallis_chi-square	Pvalue_genotype_effect	level
Phylum	Acidobacteria	226.1100917	0.000137825	***
Phylum	Actinobacteria	202.6610144	0.005203034	**
Phylum	Armatimonadetes	167.1966255	0.220882213	ns
Phylum	Bacteroidetes	239.5123484	1.22E-05	***
Phylum	Chlorobi	163.1449674	0.29152815	ns
Phylum	Chloroflexi	194.5778551	0.014900345	*
Phylum	Crenarchaeota	135.5324007	0.855239343	ns
Phylum	Deinococcus-Thermus	141.0199886	0.765220716	ns
Phylum	Elusimicrobia	165.6248445	0.246929828	ns
Phylum	Fibrobacteres	191.5310982	0.021523732	*
Phylum	Firmicutes	183.5475904	0.052185244	ns
Phylum	Gemmatimonadetes	199.8815459	0.00756335	**
Phylum	Nitrospinae	158.2089832	0.391430985	ns
Phylum	Nitrospirae	209.2392492	0.00204293	**
Phylum	Planctomycetes	242.5539175	6.85E-06	***
Phylum	Proteobacteria	183.2521565	0.05380438	ns
Phylum	Thermodesulfobacteria	144.6492122	0.693501161	ns
Phylum	TM6	139.0219735	0.800802121	ns
Phylum	Undefined_Bacteria	175.9381841	0.108835631	ns
Phylum	Verrucomicrobia	176.3786144	0.10461386	ns
Class	Acidimicrobiia	227.0603422	0.000116991	***
Class	Actinobacteria	212.3595	0.001280609	**
Class	Alphaproteobacteria	193.6890513	0.016615469	*
Class	Anaerolineae	186.5312464	0.037987391	*
Class	Armatimonadia	167.2418772	0.220158682	ns
Class	Bacilli	187.6410191	0.033616494	*
Class	Bacteroidia	214.4863339	0.000923601	***
Class	Betaproteobacteria	169.4344192	0.186900889	ns
Class	Caldilineae	223.5967265	0.000211345	***
Class	Chlorobia	162.2469543	0.308674716	ns
Class	Chloroflexi	176.6102442	0.10244446	ns
Class	Chthonomonadetes	172.7102881	0.14380186	ns
Class	Clostridia	147.1223794	0.640478369	ns
Class	Cytophagia	201.6990307	0.005930699	**
Class	Dehalococcoidetes	156.7741068	0.42266823	ns
Class	Deinococci	140.6615901	0.771824598	ns
Class	Deltaproteobacteria	152.4298639	0.520632743	ns
Class	Elusimicrobia	165.2638805	0.253159846	ns
Class	Erysipelotrichi	223.9392447	0.000199486	***
Class	Fibrobacteria	192.1800254	0.019929045	*
Class	Flavobacteria	188.8727581	0.029275572	*
Class	Flavobacteriia	160.1725091	0.350121393	ns
Class	Gammaproteobacteria	134.7948514	0.865425075	ns
Class	Gemmatimonadetes	199.2144605	0.008258132	**
Class	Holophagae	220.2789343	0.000366631	***
Class	Ktedonobacteria	157.0288158	0.417067591	ns
Class	Nitriliruptoria	141.0286266	0.765060399	ns
Class	Nitrospinia	157.7400664	0.40155224	ns
Class	Nitrospira	209.6144923	0.001932874	**
Class	Opitutae	212.6325597	0.001228455	**
Class	Phycisphaerae	247.7781238	2.46E-06	***
Class	Planctomycetacia	240.3720748	1.04E-05	***
Class	Planctomycetia	186.9103978	0.036442733	*
Class	Solibacteres	170.9521115	0.165955877	ns
Class	Spartobacteria	143.6394651	0.714273972	ns
Class	Sphingobacteriia	234.4022247	3.17E-05	***
Class	Thermodesulfobacteria	144.2592077	0.701591912	ns
Class	Thermoleophilia	172.689189	0.144054454	ns
Class	Thermomicrobia	168.9124	0.194498057	ns
Class	Thermoprotei	134.9033482	0.863956068	ns
Class	Undefined	172.710758	0.143796238	ns
Class	Unknown	149.2973992	0.591978173	ns
Class	Verrucomicrobiae	172.0889772	0.15137433	ns
KEGG_module	09101_Carbohydrate_metabolism	177.0718022	0.098224872	ns
KEGG_module	09102_Energy_metabolism	199.2807445	0.008186603	**
KEGG_module	09103_Lipid_metabolism	182.3885374	0.05877697	ns
KEGG_module	09104_Nucleotide_metabolism	160.9338395	0.334627092	ns
KEGG_module	09105_Amino_acid_metabolism	222.1024676	0.000271376	***
KEGG_module	09106_Metabolism_of_other_amino_acids	203.7717073	0.004464859	**
KEGG_module	09107_Glycan_biosynthesis_and_metabolism	220.276421	0.000366782	***
KEGG_module	09108_Metabolism_of_cofactors_and_vitamins	138.7387114	0.805595778	ns
KEGG_module	09109_Metabolism_of_terpenoids_and_polyketides	179.5155225	0.078087756	ns
KEGG_module	09110_Biosynthesis_of_other_secondary_metabolites	172.8351893	0.142313099	ns
KEGG_module	09111_Xenobiotics_biodegradation_and_metabolism	203.3312032	0.004745318	**
KEGG_module	09112_Not_included_in_regular_maps	156.5801223	0.42694829	ns
KEGG_module	09121_Transcription	224.938975	0.000168387	***
KEGG_module	09122_Translation	190.9114837	0.023149371	*
KEGG_module	09123_Folding,_sorting_and_degradation	217.1524307	0.000607353	***
KEGG_module	09124_Replication_and_repair	184.0264684	0.049646643	*
KEGG_module	09131_Membrane_transport	181.8439312	0.062102282	ns
KEGG_module	09132_Signal_transduction	211.8061373	0.001392706	**
KEGG_module	09142_Cell_motility	199.1624591	0.008314643	**
KEGG_module	09143_Cell_growth_and_death	181.2714331	0.065761825	ns
KEGG_module	09145_Cellular_community_-_prokaryotes	195.6162396	0.013096955	*
KEGG_module	09175_Drug_resistance:_antimicrobial	202.3333966	0.005441154	**
KEGG_module	09181_Protein_families:_metabolism	207.2974692	0.002711367	**
KEGG_module	09182_Protein_families:_genetic_information_processing	203.9095434	0.004380273	**
KEGG_module	09183_Protein_families:_signaling_and_cellular_processes	230.3366129	6.59E-05	***
KEGG_module	09191_Unclassified:_metabolism	193.468491	0.017067213	*
