# Supplementary material for: Medicago truncatula genotype drives the plant nutritional strategy and its associated rhizosphere bacterial communities
Source: New Phytol. 2024 Nov 28;245(2):767–84. doi: 10.1111/nph.20272 (PMC11655437; doi:10.1111/nph.20272)
Supplement: Supplementary file 3 — Table S1 Plant genotype list and their geographical origin. Table S2 Plant position in glasshouse. Table S3 Acronym list. Table S4 Plant phenotypic variables measured and calculated for each genotype of the core collection of Medicago truncatula. Table S5 Estimation of the heritability of the ecophysiological parameters. Table S6 GWAS output for the ecophysiological parameters. Table S7 List of Gene IDs corresponding to the significant SNPs in the GWAS for each ecophysiological traits and their corresponding annotation, GO id and GO term. Table S8 Richness, alpha‐ and beta‐diversity indices of the rhizosphere bacterial communities associated with the Medicago truncatula core collection. Table S9 Filtered and normalized occurrence table including all samples (n = 435) used in alpha‐ and beta‐diversity analyses, bacterial composition, and functional prediction. Table S10 Taxonomic affiliation, relative abundance, and properties in the co‐occurrence network of the 150 OTU found significantly correlated in the co‐occurrence network analysis. Table S11 PERMANOVA results based on Bray‐Curtis distances. Table S12 Plant genotype effect on bacterial composition at Phylum and Class levels and on KEGG categories. Table S13 Redundancy analysis on microbial data and ecophysiological for the core collection of Medicago truncatula. Table S14 List of the candidate OTU, which are found as major predictor of three plant phenotypic variables and their significantly correlated OTU. Table S15 Potential enzyme classification that are significantly more and less abundant for the OTU positively and negatively linked to the three plant phenotypic variables analyzed in random forest in comparison to the rest of the bacterial OTU and their associated KEGG categories and pathways. Table S16 Estimation of the heritability for the 900 most abundant OTUs. Table S17 Global GWAS output for the abundance of the bacterial OTUs (OTUs predicting plant ecophysiological traits, OTUs in the co‐occurrence [file NPH-245-767-s002.zip › Table_S14_randomForestOTUvip.txt]

OTU_id	RF_VIPlist_TDW_VS3	RF_VIPlist_RTR	RF_VIPlist_SNU	ExtendedVIPlist_TDW_VS3	ExtendedVIPlist_RTR	ExtendedVIPlist_SNU	taxo_simple	phylym_sup90	class_sup90	order_sup90	family_sup90	genus_sup90
OTU1				positive	negative		Chloroflexi	Chloroflexi	Anaerolineae	Anaerolineales	Anaerolineaceae	Bellilinea
OTU2					negative	positive	Gammaproteobacteria	Proteobacteria	Gammaproteobacteria	Pseudomonadales	Pseudomonadaceae	Pseudomonas
OTU4				positive	negative	positive	Actinobacteria	Actinobacteria	Actinobacteria	Propionibacteriales	Nocardioidaceae	Kribbella
OTU5				positive			Planctomycetes	Planctomycetes	Phycisphaerae	Phycisphaerales	Phycisphaeraceae	Phycisphaera
OTU6					negative	positive	Actinobacteria	Actinobacteria	Thermoleophilia	Solirubrobacterales	Undefined	Undefined
OTU7				positive	positive	negative	Betaproteobacteria	Proteobacteria	Betaproteobacteria	Burkholderiales	Comamonadaceae	Undefined
OTU8				positive	negative	positive	Undefined	Undefined	Undefined	Undefined	Undefined	Undefined
OTU9				positive	negative		Acidobacteria	Acidobacteria	Holophagae	Holophagales	Holophagaceae	Holophaga
OTU10				positive	negative	positive	Bacteroidetes	Bacteroidetes	Sphingobacteriia	Sphingobacteriales	Chitinophagaceae	Undefined
OTU12					positive	negative	Deltaproteobacteria	Proteobacteria	Deltaproteobacteria	Myxococcales	Sandaracinaceae	Sandaracinus
OTU13	negative			negative			Deltaproteobacteria	Proteobacteria	Deltaproteobacteria	Myxococcales	Sandaracinaceae	Sandaracinus
OTU14				negative	positive	negative	Bacteroidetes	Bacteroidetes	Sphingobacteriia	Sphingobacteriales	Chitinophagaceae	Undefined
OTU15				negative			Undefined	Undefined	Undefined	Undefined	Undefined	Undefined
OTU16				positive	negative		Actinobacteria	Actinobacteria	Acidimicrobiia	Acidimicrobiales	Iamiaceae	Iamia
OTU17				negative	positive	negative	Chloroflexi	Chloroflexi	Anaerolineae	Anaerolineales	Anaerolineaceae	Unknown
OTU18				negative	positive	negative	Undefined	Undefined	Undefined	Undefined	Undefined	Undefined
OTU19				positive	negative		Actinobacteria	Actinobacteria	Thermoleophilia	Solirubrobacterales	Solirubrobacteraceae	Solirubrobacter
OTU20				positive	positive	negative	Alphaproteobacteria	Proteobacteria	Alphaproteobacteria	Caulobacterales	Caulobacteraceae	Undefined
OTU21					positive		Deltaproteobacteria	Proteobacteria	Deltaproteobacteria	Myxococcales	Undefined	Undefined
OTU22				positive	positive	negative	Alphaproteobacteria	Proteobacteria	Alphaproteobacteria	Sphingomonadales	Undefined	Undefined
OTU23			positive		negative	positive	Alphaproteobacteria	Proteobacteria	Alphaproteobacteria	Rhizobiales	Hyphomicrobiaceae	Rhodoplanes
OTU24				positive	negative	positive	Actinobacteria	Actinobacteria	Thermoleophilia	Gaiellales	Gaiellaceae	Gaiella
OTU25				negative	negative		Betaproteobacteria	Proteobacteria	Betaproteobacteria	Burkholderiales	Burkholderiaceae	Burkholderia
OTU27						positive	Actinobacteria	Actinobacteria	Thermoleophilia	Solirubrobacterales	Undefined	Undefined
OTU28				positive	negative		Acidobacteria	Acidobacteria	Holophagae	Holophagales	Holophagaceae	Holophaga
OTU29				positive	positive	negative	Gammaproteobacteria	Proteobacteria	Gammaproteobacteria	Xanthomonadales	Xanthomonadaceae	Undefined
OTU30					negative	negative	Alphaproteobacteria	Proteobacteria	Alphaproteobacteria	Rhodospirillales	Rhodospirillaceae	Defluviicoccus
OTU31				positive			Betaproteobacteria	Proteobacteria	Betaproteobacteria	Burkholderiales	Oxalobacteraceae	Undefined
OTU32				positive	positive	negative	Betaproteobacteria	Proteobacteria	Betaproteobacteria	Burkholderiales	Comamonadaceae	Undefined
OTU33				positive	negative	positive	Bacteroidetes	Bacteroidetes	Sphingobacteriia	Sphingobacteriales	Chitinophagaceae	Undefined
OTU34				positive	positive		Actinobacteria	Actinobacteria	Acidimicrobiia	Acidimicrobiales	Iamiaceae	Iamia
OTU35				negative	negative		Gammaproteobacteria	Proteobacteria	Gammaproteobacteria	Xanthomonadales	Undefined	Undefined
OTU36				negative	positive	negative	Bacteroidetes	Bacteroidetes	Bacteroidia	Bacteroidales	Bacteroidaceae	Bacteroides
OTU37				negative	negative		Actinobacteria	Actinobacteria	Undefined	Undefined	Undefined	Undefined
OTU38		negative			negative	positive	Alphaproteobacteria	Proteobacteria	Alphaproteobacteria	Rhizobiales	Hyphomicrobiaceae	Undefined
OTU39				positive	positive		Actinobacteria	Actinobacteria	Actinobacteria	Propionibacteriales	Nocardioidaceae	Undefined
OTU40				positive	positive		Betaproteobacteria	Proteobacteria	Betaproteobacteria	Burkholderiales	Burkholderiaceae	Burkholderia
OTU41				positive	positive		Acidobacteria	Acidobacteria	Holophagae	Holophagales	Holophagaceae	Holophaga
OTU42				positive	negative	positive	Actinobacteria	Actinobacteria	Thermoleophilia	Gaiellales	Gaiellaceae	Gaiella
OTU43				positive	negative	positive	Actinobacteria	Actinobacteria	Actinobacteria	Propionibacteriales	Nocardioidaceae	Kribbella
OTU44					negative	positive	Alphaproteobacteria	Proteobacteria	Alphaproteobacteria	Rhizobiales	Undefined	Undefined
OTU45	negative			negative	positive	negative	Deltaproteobacteria	Proteobacteria	Deltaproteobacteria	Myxococcales	Undefined	Undefined
OTU46					positive	negative	Bacteroidetes	Bacteroidetes	Sphingobacteriia	Sphingobacteriales	Chitinophagaceae	Undefined
OTU47	positive			positive		negative	Firmicutes	Firmicutes	Bacilli	Bacillales	Undefined	Undefined
OTU48				positive		positive	Bacteroidetes	Bacteroidetes	Cytophagia	Cytophagales	Cytophagaceae	Flexibacter
OTU49					negative		Planctomycetes	Planctomycetes	Planctomycetacia	Planctomycetales	Planctomycetaceae	Zavarzinella
OTU51				positive	positive	positive	Alphaproteobacteria	Proteobacteria	Alphaproteobacteria	Rhizobiales	Hyphomicrobiaceae	Devosia
OTU52	negative			negative			Deltaproteobacteria	Proteobacteria	Deltaproteobacteria	Myxococcales	Undefined	Undefined
OTU53						negative	Alphaproteobacteria	Proteobacteria	Alphaproteobacteria	Rhizobiales	Bradyrhizobiaceae	Undefined
OTU55				positive	negative		Acidobacteria	Acidobacteria	Holophagae	Holophagales	Holophagaceae	Holophaga
OTU56	positive			positive	negative		Undefined	Undefined	Undefined	Undefined	Undefined	Undefined
OTU58					positive	negative	Alphaproteobacteria	Proteobacteria	Alphaproteobacteria	Rhizobiales	Phyllobacteriaceae	Undefined
OTU59				positive	positive		Gammaproteobacteria	Proteobacteria	Gammaproteobacteria	Pseudomonadales	Pseudomonadaceae	Pseudomonas
OTU60				negative	negative	positive	Proteobacteria_Undefined	Proteobacteria	Undefined	Undefined	Undefined	Undefined
OTU61				positive	negative		Acidobacteria	Acidobacteria	Undefined	Undefined	Undefined	Undefined
OTU62				negative	negative	negative	Gammaproteobacteria	Proteobacteria	Gammaproteobacteria	Xanthomonadales	Xanthomonadaceae	Thermomonas
OTU63				positive	positive	negative	Proteobacteria_Undefined	Proteobacteria	Undefined	Undefined	Undefined	Undefined
OTU64						negative	Alphaproteobacteria	Proteobacteria	Alphaproteobacteria	Sphingomonadales	Erythrobacteraceae	Altererythrobacter
OTU65		positive		positive	positive	negative	Alphaproteobacteria	Proteobacteria	Alphaproteobacteria	Sphingomonadales	Sphingomonadaceae	Undefined
OTU66					negative		Acidobacteria	Acidobacteria	Holophagae	Holophagales	Holophagaceae	Holophaga
OTU68					positive	negative	Bacteroidetes	Bacteroidetes	Cytophagia	Cytophagales	Cytophagaceae	Flexibacter
OTU69					negative	positive	Chloroflexi	Chloroflexi	Thermomicrobia	Thermomicrobiales	Thermomicrobiaceae	Thermomicrobium
OTU71				positive	positive		Alphaproteobacteria	Proteobacteria	Alphaproteobacteria	Sphingomonadales	Sphingomonadaceae	Undefined
OTU72						negative	Planctomycetes	Planctomycetes	Phycisphaerae	Phycisphaerales	Phycisphaeraceae	Phycisphaera
OTU73	negative			negative			Deltaproteobacteria	Proteobacteria	Deltaproteobacteria	Myxococcales	Polyangiaceae	Undefined
OTU74		positive			positive	negative	Bacteroidetes	Bacteroidetes	Cytophagia	Cytophagales	Cytophagaceae	Flexibacter
OTU75					negative	positive	Actinobacteria	Actinobacteria	Thermoleophilia	Gaiellales	Gaiellaceae	Gaiella
OTU76						positive	Alphaproteobacteria	Proteobacteria	Alphaproteobacteria	Rhizobiales	Undefined	Undefined
OTU77				negative	positive		Actinobacteria	Actinobacteria	Undefined	Undefined	Geodermatophilaceae	Undefined
OTU79					negative	positive	Planctomycetes	Planctomycetes	Phycisphaerae	Unknown	Unknown	Unknown
OTU81				negative		positive	Gemmatimonadetes	Gemmatimonadetes	Gemmatimonadetes	Gemmatimonadales	Gemmatimonadaceae	Gemmatimonas
OTU82				positive	negative		Bacteroidetes	Bacteroidetes	Sphingobacteriia	Sphingobacteriales	Chitinophagaceae	Parasegetibacter
OTU85				positive	positive	positive	Actinobacteria	Actinobacteria	Acidimicrobiia	Acidimicrobiales	Iamiaceae	Iamia
OTU87				negative			Chloroflexi	Chloroflexi	Anaerolineae	Anaerolineales	Anaerolineaceae	Anaerolinea
OTU88				positive	negative	negative	Alphaproteobacteria	Proteobacteria	Alphaproteobacteria	Rhodospirillales	Undefined	Undefined
OTU90				negative	negative		Undefined	Undefined	Undefined	Undefined	Undefined	Undefined
OTU91					positive	negative	Gammaproteobacteria	Proteobacteria	Gammaproteobacteria	Pseudomonadales	Pseudomonadaceae	Undefined
OTU92					negative		Alphaproteobacteria	Proteobacteria	Alphaproteobacteria	Rhodospirillales	Undefined	Undefined
OTU94				positive	negative		Nitrospirae	Nitrospirae	Nitrospira	Nitrospirales	Nitrospiraceae	Nitrospira
OTU95					positive		Bacteroidetes	Bacteroidetes	Sphingobacteriia	Sphingobacteriales	Chitinophagaceae	Undefined
OTU96				positive			Actinobacteria	Actinobacteria	Acidimicrobiia	Acidimicrobiales	Iamiaceae	Iamia
OTU97				positive	negative	positive	Chloroflexi	Chloroflexi	Chloroflexi	Chloroflexales	Chloroflexaceae	Roseiflexus
OTU100					negative	positive	Actinobacteria	Actinobacteria	Thermoleophilia	Gaiellales	Gaiellaceae	Gaiella
OTU101			negative	positive	positive	negative	Gammaproteobacteria	Proteobacteria	Gammaproteobacteria	Xanthomonadales	Xanthomonadaceae	Undefined
OTU102					negative	positive	Undefined	Undefined	Undefined	Undefined	Undefined	Undefined
OTU103				positive		positive	Acidobacteria	Acidobacteria	Holophagae	Holophagales	Holophagaceae	Undefined
OTU104					negative		Actinobacteria	Actinobacteria	Acidimicrobiia	Acidimicrobiales	Iamiaceae	Iamia
OTU105				negative			Deltaproteobacteria	Proteobacteria	Deltaproteobacteria	Myxococcales	Sandaracinaceae	Sandaracinus
OTU106				positive	negative		Alphaproteobacteria	Proteobacteria	Alphaproteobacteria	Undefined	Undefined	Undefined
OTU107				positive	negative		Alphaproteobacteria	Proteobacteria	Alphaproteobacteria	Rhodospirillales	Rhodospirillaceae	Dongia
OTU108				positive	negative		Gammaproteobacteria	Proteobacteria	Gammaproteobacteria	Pseudomonadales	Pseudomonadaceae	Pseudomonas
OTU111				positive	negative		Planctomycetes	Planctomycetes	Planctomycetacia	Planctomycetales	Planctomycetaceae	Gemmata
OTU113				negative	negative		Proteobacteria_Undefined	Proteobacteria	Undefined	Undefined	Undefined	Undefined
OTU116				positive	positive		Alphaproteobacteria	Proteobacteria	Alphaproteobacteria	Sphingomonadales	Undefined	Undefined
OTU117				negative			Undefined	Undefined	Undefined	Undefined	Undefined	Undefined
OTU118	positive	negative		positive	negative	positive	Gammaproteobacteria	Proteobacteria	Gammaproteobacteria	Xanthomonadales	Undefined	Undefined
OTU119				negative			Gammaproteobacteria	Proteobacteria	Gammaproteobacteria	Undefined	Undefined	Undefined
OTU122			negative	negative	positive	negative	Alphaproteobacteria	Proteobacteria	Alphaproteobacteria	Rhodospirillales	Rhodospirillaceae	Phaeospirillum
OTU123					negative		Actinobacteria	Actinobacteria	Undefined	Undefined	Micromonosporaceae	Undefined
OTU124				positive			Planctomycetes	Planctomycetes	Planctomycetacia	Planctomycetales	Planctomycetaceae	Planctomyces
OTU126				negative	positive	negative	Alphaproteobacteria	Proteobacteria	Alphaproteobacteria	Rhodospirillales	Rhodospirillaceae	Undefined
OTU128				positive	negative		Actinobacteria	Actinobacteria	Thermoleophilia	Gaiellales	Gaiellaceae	Gaiella
OTU129				positive	negative		Chloroflexi	Chloroflexi	Anaerolineae	Anaerolineales	Anaerolineaceae	Bellilinea
OTU131					positive		Bacteroidetes	Bacteroidetes	Cytophagia	Cytophagales	Cytophagaceae	Flexibacter
OTU133				positive	negative		Chloroflexi	Chloroflexi	Chloroflexi	Chloroflexales	Chloroflexaceae	Roseiflexus
OTU134				negative		negative	Undefined	Undefined	Undefined	Undefined	Undefined	Undefined
OTU135					negative		Actinobacteria	Actinobacteria	Acidimicrobiia	Acidimicrobiales	Undefined	Undefined
OTU137					negative	positive	Alphaproteobacteria	Proteobacteria	Alphaproteobacteria	Rhizobiales	Undefined	Undefined
OTU139	positive			positive	negative	negative	Gammaproteobacteria	Proteobacteria	Gammaproteobacteria	Xanthomonadales	Xanthomonadaceae	Arenimonas
OTU142	positive			positive	positive	negative	Alphaproteobacteria	Proteobacteria	Alphaproteobacteria	Caulobacterales	Caulobacteraceae	Undefined
OTU143					positive		Bacteroidetes	Bacteroidetes	Cytophagia	Cytophagales	Cytophagaceae	Flexibacter
OTU144				negative	negative	negative	Gammaproteobacteria	Proteobacteria	Gammaproteobacteria	Pseudomonadales	Pseudomonadaceae	Pseudomonas
OTU145					positive	negative	Planctomycetes	Planctomycetes	Phycisphaerae	Undefined	Undefined	Undefined
OTU146					negative		Deltaproteobacteria	Proteobacteria	Deltaproteobacteria	Desulfobacterales	Nitrospinaceae	Candidatus_Entotheonella
OTU147					positive	positive	Bacteroidetes	Bacteroidetes	Sphingobacteriia	Sphingobacteriales	Chitinophagaceae	Undefined
OTU148				positive			Alphaproteobacteria	Proteobacteria	Alphaproteobacteria	Rhodospirillales	Rhodospirillaceae	Skermanella
OTU150						negative	Deltaproteobacteria	Proteobacteria	Deltaproteobacteria	Bdellovibrionales	Bdellovibrionaceae	Vampirovibrio
OTU151						negative	Bacteroidetes	Bacteroidetes	Cytophagia	Cytophagales	Cytophagaceae	Flexibacter
OTU152					positive		Deltaproteobacteria	Proteobacteria	Deltaproteobacteria	Myxococcales	Undefined	Undefined
OTU153				negative	negative		Actinobacteria	Actinobacteria	Thermoleophilia	Gaiellales	Gaiellaceae	Gaiella
OTU154				positive			Gammaproteobacteria	Proteobacteria	Gammaproteobacteria	Chromatiales	Chromatiaceae	Nitrosococcus
OTU155		negative		positive	negative		Acidobacteria	Acidobacteria	Holophagae	Holophagales	Holophagaceae	Holophaga
OTU156		positive		positive	positive	negative	Alphaproteobacteria	Proteobacteria	Alphaproteobacteria	Caulobacterales	Caulobacteraceae	Brevundimonas
OTU157				negative			Planctomycetes	Planctomycetes	Phycisphaerae	Phycisphaerales	Phycisphaeraceae	Phycisphaera
OTU158					negative		Deltaproteobacteria	Proteobacteria	Deltaproteobacteria	Myxococcales	Haliangiaceae	Haliangium
OTU160				negative	positive	negative	Proteobacteria_Undefined	Proteobacteria	Undefined	Undefined	Undefined	Undefined
OTU161					positive		Deltaproteobacteria	Proteobacteria	Deltaproteobacteria	Myxococcales	Phaselicystidaceae	Phaselicystis
OTU164					positive		Undefined	Undefined	Undefined	Undefined	Undefined	Undefined
OTU165				negative			Bacteroidetes	Bacteroidetes	Bacteroidia	Bacteroidales	Bacteroidaceae	Bacteroides
OTU166					negative		Planctomycetes	Planctomycetes	Undefined	Undefined	Undefined	Undefined
OTU167					negative		Actinobacteria	Actinobacteria	Actinobacteria	Propionibacteriales	Nocardioidaceae	Undefined
OTU169					positive		Actinobacteria	Actinobacteria	Acidimicrobiia	Acidimicrobiales	Iamiaceae	Iamia
OTU170		positive	negative	positive	positive	negative	Gammaproteobacteria	Proteobacteria	Gammaproteobacteria	Xanthomonadales	Xanthomonadaceae	Undefined
OTU171				negative			Bacteroidetes	Bacteroidetes	Bacteroidia	Bacteroidales	Porphyromonadaceae	Barnesiella
OTU174	negative		negative	negative	positive	negative	Bacteroidetes	Bacteroidetes	Sphingobacteriia	Sphingobacteriales	Chitinophagaceae	Undefined
OTU175					positive	negative	Chloroflexi	Chloroflexi	Anaerolineae	Anaerolineales	Anaerolineaceae	Undefined
OTU176				positive			Gammaproteobacteria	Proteobacteria	Gammaproteobacteria	Xanthomonadales	Sinobacteraceae	Steroidobacter
OTU178					negative		Actinobacteria	Actinobacteria	Thermoleophilia	Solirubrobacterales	Undefined	Undefined
OTU182						negative	Bacteroidetes	Bacteroidetes	Flavobacteriia	Flavobacteriales	Flavobacteriaceae	Flavobacterium
OTU183		negative		negative	negative		Alphaproteobacteria	Proteobacteria	Alphaproteobacteria	Rhizobiales	Rhodobiaceae	Rhodobium
OTU185		positive	negative	positive	positive	negative	Bacteroidetes	Bacteroidetes	Sphingobacteriia	Sphingobacteriales	Chitinophagaceae	Chitinophaga
OTU186					negative		Alphaproteobacteria	Proteobacteria	Alphaproteobacteria	Rhodospirillales	Rhodospirillaceae	Defluviicoccus
OTU187				positive	positive	negative	Undefined	Undefined	Undefined	Undefined	Undefined	Undefined
OTU188					negative		Gammaproteobacteria	Proteobacteria	Gammaproteobacteria	Pseudomonadales	Pseudomonadaceae	Pseudomonas
OTU189			positive			positive	Deltaproteobacteria	Proteobacteria	Deltaproteobacteria	Bdellovibrionales	Bdellovibrionaceae	Vampirovibrio
OTU191				positive			Planctomycetes	Planctomycetes	Planctomycetacia	Planctomycetales	Planctomycetaceae	Pirellula
OTU192				positive	positive		Undefined	Undefined	Undefined	Undefined	Undefined	Undefined
OTU194					negative	negative	Alphaproteobacteria	Proteobacteria	Alphaproteobacteria	Rhodospirillales	Rhodospirillaceae	Defluviicoccus
OTU195			positive			positive	Actinobacteria	Actinobacteria	Acidimicrobiia	Acidimicrobiales	Iamiaceae	Iamia
OTU196					negative	positive	Gammaproteobacteria	Proteobacteria	Gammaproteobacteria	Pseudomonadales	Pseudomonadaceae	Pseudomonas
OTU197				negative	negative		Gammaproteobacteria	Proteobacteria	Gammaproteobacteria	Enterobacteriales	Enterobacteriaceae	Enterobacter
OTU198				negative	negative		Actinobacteria	Actinobacteria	Undefined	Undefined	Undefined	Undefined
OTU199				positive	positive	negative	Alphaproteobacteria	Proteobacteria	Alphaproteobacteria	Rhizobiales	Undefined	Undefined
OTU200		negative			negative		Gammaproteobacteria	Proteobacteria	Gammaproteobacteria	Pseudomonadales	Moraxellaceae	Enhydrobacter
OTU203					negative	positive	Undefined	Undefined	Undefined	Undefined	Undefined	Undefined
OTU204				negative			Planctomycetes	Planctomycetes	Undefined	Undefined	Unknown	Unknown
OTU209				positive	positive	negative	Gemmatimonadetes	Gemmatimonadetes	Gemmatimonadetes	Gemmatimonadales	Gemmatimonadaceae	Gemmatimonas
OTU213				negative	negative		Bacteroidetes	Bacteroidetes	Bacteroidia	Bacteroidales	Bacteroidaceae	Bacteroides
OTU214				negative	negative	negative	Actinobacteria	Actinobacteria	Undefined	Undefined	Undefined	Undefined
OTU216	negative			negative			Deltaproteobacteria	Proteobacteria	Deltaproteobacteria	Myxococcales	Sandaracinaceae	Undefined
OTU217				negative			Planctomycetes	Planctomycetes	Phycisphaerae	Phycisphaerales	Phycisphaeraceae	Phycisphaera
OTU218			positive			positive	Undefined	Undefined	Undefined	Undefined	Undefined	Undefined
OTU222					positive		Gammaproteobacteria	Proteobacteria	Gammaproteobacteria	Xanthomonadales	Xanthomonadaceae	Undefined
OTU224				negative	positive		Planctomycetes	Planctomycetes	Phycisphaerae	Phycisphaerales	Phycisphaeraceae	Phycisphaera
OTU225				negative	positive	negative	Bacteroidetes	Bacteroidetes	Cytophagia	Cytophagales	Cytophagaceae	Flexibacter
OTU226						positive	Undefined	Undefined	Undefined	Undefined	Undefined	Undefined
OTU229				negative			Planctomycetes	Planctomycetes	Phycisphaerae	Phycisphaerales	Phycisphaeraceae	Phycisphaera
OTU232		positive			positive		Actinobacteria	Actinobacteria	Acidimicrobiia	Acidimicrobiales	Iamiaceae	Iamia
OTU233				positive	positive	positive	Acidobacteria	Acidobacteria	Holophagae	Holophagales	Holophagaceae	Holophaga
OTU235			negative		positive	negative	Bacteroidetes	Bacteroidetes	Cytophagia	Cytophagales	Cytophagaceae	Flexibacter
OTU239				positive	positive	negative	Bacteroidetes	Bacteroidetes	Sphingobacteriia	Sphingobacteriales	Saprospiraceae	Undefined
OTU241		negative		negative	negative	negative	Betaproteobacteria	Proteobacteria	Betaproteobacteria	Burkholderiales	Alcaligenaceae	Achromobacter
OTU242		negative			negative		Alphaproteobacteria	Proteobacteria	Alphaproteobacteria	Rickettsiales	Holosporaceae	Holospora
OTU243					negative	positive	Undefined	Undefined	Undefined	Undefined	Undefined	Undefined
OTU245				positive	positive		Alphaproteobacteria	Proteobacteria	Alphaproteobacteria	Sphingomonadales	Sphingomonadaceae	Undefined
OTU246				negative			Chloroflexi	Chloroflexi	Chloroflexi	Chloroflexales	Chloroflexaceae	Roseiflexus
OTU248				positive	negative		Chloroflexi	Chloroflexi	Caldilineae	Caldilineales	Caldilineaceae	Caldilinea
OTU249	positive			positive			Actinobacteria	Actinobacteria	Undefined	Undefined	Undefined	Undefined
OTU251				negative			Alphaproteobacteria	Proteobacteria	Alphaproteobacteria	Rhodospirillales	Undefined	Undefined
OTU252				negative	negative		Actinobacteria	Actinobacteria	Undefined	Undefined	Undefined	Undefined
OTU256			negative			negative	Deltaproteobacteria	Proteobacteria	Deltaproteobacteria	Myxococcales	Sandaracinaceae	Sandaracinus
OTU258				positive			Acidobacteria	Acidobacteria	Holophagae	Holophagales	Holophagaceae	Holophaga
OTU259						positive	Bacteroidetes	Bacteroidetes	Sphingobacteriia	Sphingobacteriales	Chitinophagaceae	Undefined
OTU260				negative	negative		Actinobacteria	Actinobacteria	Undefined	Undefined	Undefined	Undefined
OTU261				positive			Verrucomicrobia	Verrucomicrobia	Verrucomicrobiae	Verrucomicrobiales	Verrucomicrobia_subdivision_3	Pedosphaera
OTU262				positive			Undefined	Undefined	Undefined	Undefined	Undefined	Undefined
OTU263					negative		Gammaproteobacteria	Proteobacteria	Gammaproteobacteria	Xanthomonadales	Xanthomonadaceae	Thermomonas
OTU264				negative			Chloroflexi	Chloroflexi	Thermomicrobia	Sphaerobacterales	Sphaerobacteraceae	Sphaerobacter
OTU265						positive	Bacteroidetes	Bacteroidetes	Cytophagia	Cytophagales	Cytophagaceae	Sporocytophaga
OTU266					negative		Actinobacteria	Actinobacteria	Thermoleophilia	Gaiellales	Gaiellaceae	Gaiella
OTU267		positive			positive		Actinobacteria	Actinobacteria	Acidimicrobiia	Acidimicrobiales	Undefined	Undefined
OTU268				positive	positive	positive	Gammaproteobacteria	Proteobacteria	Gammaproteobacteria	Enterobacteriales	Enterobacteriaceae	Undefined
OTU269					negative		Undefined	Undefined	Undefined	Undefined	Undefined	Undefined
OTU270			negative			negative	Bacteroidetes	Bacteroidetes	Sphingobacteriia	Sphingobacteriales	Chitinophagaceae	Undefined
OTU271		positive		positive	positive	negative	Alphaproteobacteria	Proteobacteria	Alphaproteobacteria	Rhodospirillales	Rhodospirillaceae	Inquilinus
OTU272				positive			Chloroflexi	Chloroflexi	Chloroflexi	Chloroflexales	Chloroflexaceae	Roseiflexus
OTU277				negative	negative		Chloroflexi	Chloroflexi	Undefined	Undefined	Undefined	Undefined
OTU278		negative		negative	negative		Chloroflexi	Chloroflexi	Caldilineae	Caldilineales	Caldilineaceae	Caldilinea
OTU279				negative		negative	Undefined	Undefined	Undefined	Undefined	Undefined	Undefined
OTU280						positive	Planctomycetes	Planctomycetes	Phycisphaerae	Unknown	Unknown	Unknown
OTU281				positive	negative		Undefined	Undefined	Undefined	Undefined	Undefined	Undefined
OTU283	negative			negative			Deltaproteobacteria	Proteobacteria	Deltaproteobacteria	Desulfuromonadales	Geobacteraceae	Geobacter
OTU284						positive	Bacteroidetes	Bacteroidetes	Flavobacteria	Flavobacteriales	Flavobacteriaceae	Flavobacterium
OTU285		positive			positive		Chloroflexi	Chloroflexi	Chloroflexi	Chloroflexales	Chloroflexaceae	Roseiflexus
OTU287				positive			Actinobacteria	Actinobacteria	Thermoleophilia	Solirubrobacterales	Undefined	Undefined
OTU288				positive			Planctomycetes	Planctomycetes	Planctomycetacia	Planctomycetales	Planctomycetaceae	Planctomyces
OTU290				positive			Firmicutes	Firmicutes	Clostridia	Clostridiales	Gracilibacteraceae	Lutispora
OTU291				negative	negative	positive	Actinobacteria	Actinobacteria	Undefined	Undefined	Undefined	Undefined
OTU301				negative	negative		Proteobacteria_Undefined	Proteobacteria	Undefined	Undefined	Undefined	Undefined
OTU305				positive			Undefined	Undefined	Undefined	Undefined	Undefined	Undefined
OTU306	negative			negative			Bacteroidetes	Bacteroidetes	Bacteroidia	Bacteroidales	Bacteroidaceae	Bacteroides
OTU307					negative		Chloroflexi	Chloroflexi	Chloroflexi	Chloroflexales	Chloroflexaceae	Roseiflexus
OTU310				positive			Bacteroidetes	Bacteroidetes	Undefined	Undefined	Undefined	Undefined
OTU314				positive			Deltaproteobacteria	Proteobacteria	Deltaproteobacteria	Undefined	Undefined	Undefined
OTU319				positive	negative		Acidobacteria	Acidobacteria	Holophagae	Holophagales	Holophagaceae	Holophaga
OTU324	positive			positive	negative		Gammaproteobacteria	Proteobacteria	Gammaproteobacteria	Legionellales	Coxiellaceae	Aquicella
OTU326				negative			Actinobacteria	Actinobacteria	Acidimicrobiia	Acidimicrobiales	Iamiaceae	Iamia
OTU328		negative			negative		Deltaproteobacteria	Proteobacteria	Deltaproteobacteria	Desulfobacterales	Nitrospinaceae	Candidatus_Entotheonella
OTU330					positive	positive	Planctomycetes	Planctomycetes	Planctomycetia	Candidatus_Brocadiales	Candidatus_Brocadiaceae	Candidatus_Scalindua
OTU331						negative	Bacteroidetes	Bacteroidetes	Sphingobacteriia	Sphingobacteriales	Sphingobacteriaceae	Sphingobacterium
OTU332					negative	negative	Betaproteobacteria	Proteobacteria	Betaproteobacteria	Burkholderiales	Comamonadaceae	Undefined
OTU333				negative			Undefined	Undefined	Undefined	Undefined	Undefined	Undefined
OTU334				positive	negative	positive	Bacteroidetes	Bacteroidetes	Sphingobacteriia	Sphingobacteriales	Chitinophagaceae	Lacibacter
OTU337					negative		Gammaproteobacteria	Proteobacteria	Gammaproteobacteria	Pseudomonadales	Moraxellaceae	Enhydrobacter
OTU341		positive			positive		Deltaproteobacteria	Proteobacteria	Deltaproteobacteria	Myxococcales	Sandaracinaceae	Sandaracinus
OTU343				positive	positive	negative	Alphaproteobacteria	Proteobacteria	Alphaproteobacteria	Rhizobiales	Hyphomicrobiaceae	Devosia
OTU344				negative			Proteobacteria_Undefined	Proteobacteria	Undefined	Undefined	Undefined	Undefined
OTU345				positive			Chloroflexi	Chloroflexi	Thermomicrobia	Sphaerobacterales	Sphaerobacteraceae	Sphaerobacter
OTU346	negative			negative		negative	Deltaproteobacteria	Proteobacteria	Deltaproteobacteria	Myxococcales	Sandaracinaceae	Sandaracinus
OTU347			positive			positive	Undefined	Undefined	Undefined	Undefined	Undefined	Undefined
OTU348			negative			negative	Actinobacteria	Actinobacteria	Actinobacteria	Undefined	Pseudonocardiaceae	Undefined
OTU349				positive			Gemmatimonadetes	Gemmatimonadetes	Gemmatimonadetes	Gemmatimonadales	Gemmatimonadaceae	Gemmatimonas
OTU350				negative	negative		Chloroflexi	Chloroflexi	Caldilineae	Caldilineales	Caldilineaceae	Caldilinea
OTU353				positive			Bacteroidetes	Bacteroidetes	Flavobacteriia	Flavobacteriales	Flavobacteriaceae	Flavobacterium
OTU355					negative		Chloroflexi	Chloroflexi	Anaerolineae	Anaerolineales	Anaerolineaceae	Bellilinea
OTU356					negative	positive	Actinobacteria	Actinobacteria	Undefined	Undefined	Undefined	Undefined
OTU361				positive	negative	negative	Alphaproteobacteria	Proteobacteria	Alphaproteobacteria	Rhodospirillales	Acetobacteraceae	Stella
OTU363				positive			Verrucomicrobia	Verrucomicrobia	Verrucomicrobiae	Verrucomicrobiales	Verrucomicrobia_subdivision_3	Pedosphaera
OTU364				negative			Betaproteobacteria	Proteobacteria	Betaproteobacteria	Burkholderiales	Comamonadaceae	Undefined
OTU365						positive	Planctomycetes	Planctomycetes	Undefined	Planctomycetales	Planctomycetaceae	Undefined
OTU366				negative	positive		Undefined	Undefined	Undefined	Undefined	Undefined	Undefined
OTU368				negative	positive		Betaproteobacteria	Proteobacteria	Betaproteobacteria	Burkholderiales	Comamonadaceae	Polaromonas
OTU370				negative			Firmicutes	Firmicutes	Clostridia	Thermoanaerobacterales	Thermodesulfobiaceae	Coprothermobacter
OTU373					negative		Undefined	Undefined	Undefined	Undefined	Undefined	Undefined
OTU375				negative			Actinobacteria	Actinobacteria	Actinobacteria	Corynebacteriales	Nocardiaceae	Rhodococcus
OTU377				negative			Deltaproteobacteria	Proteobacteria	Deltaproteobacteria	Desulfuromonadales	Geobacteraceae	Geothermobacter
OTU380				negative			Bacteroidetes	Bacteroidetes	Flavobacteria	Flavobacteriales	Cryomorphaceae	Owenweeksia
OTU383				positive	negative		Chloroflexi	Chloroflexi	Chloroflexi	Chloroflexales	Chloroflexaceae	Roseiflexus
OTU385					positive	negative	Verrucomicrobia	Verrucomicrobia	Opitutae	Opitutales	Opitutaceae	Opitutus
OTU386				positive	positive	negative	Bacteroidetes	Bacteroidetes	Sphingobacteriia	Sphingobacteriales	Undefined	Undefined
OTU387				positive			Undefined	Undefined	Undefined	Undefined	Undefined	Undefined
OTU388			negative			negative	Betaproteobacteria	Proteobacteria	Betaproteobacteria	Burkholderiales	Comamonadaceae	Undefined
OTU391				positive	negative		Acidobacteria	Acidobacteria	Holophagae	Holophagales	Holophagaceae	Holophaga
OTU395					positive		Betaproteobacteria	Proteobacteria	Betaproteobacteria	Burkholderiales	Comamonadaceae	Undefined
OTU399					positive		Actinobacteria	Actinobacteria	Acidimicrobiia	Acidimicrobiales	Undefined	Undefined
OTU400				positive	positive	negative	Alphaproteobacteria	Proteobacteria	Alphaproteobacteria	Rhizobiales	Undefined	Undefined
OTU401					negative		Actinobacteria	Actinobacteria	Acidimicrobiia	Acidimicrobiales	Iamiaceae	Iamia
OTU405					positive		Actinobacteria	Actinobacteria	Acidimicrobiia	Acidimicrobiales	Undefined	Undefined
OTU408				negative			Undefined	Undefined	Undefined	Undefined	Undefined	Undefined
OTU409				positive			Verrucomicrobia	Verrucomicrobia	Verrucomicrobiae	Verrucomicrobiales	Verrucomicrobiaceae	Undefined
OTU411				positive			Chloroflexi	Chloroflexi	Undefined	Undefined	Undefined	Undefined
OTU412	positive		positive	positive		positive	Undefined	Undefined	Undefined	Undefined	Undefined	Undefined
OTU414				negative			Bacteroidetes	Bacteroidetes	Bacteroidia	Bacteroidales	Bacteroidaceae	Bacteroides
OTU416				positive	positive		Alphaproteobacteria	Proteobacteria	Alphaproteobacteria	Rhizobiales	Bradyrhizobiaceae	Bosea
OTU418				negative			Actinobacteria	Actinobacteria	Acidimicrobiia	Acidimicrobiales	Iamiaceae	Iamia
OTU420					negative		Alphaproteobacteria	Proteobacteria	Alphaproteobacteria	Rickettsiales	Rickettsiaceae	Rickettsia
OTU425				positive			Undefined	Undefined	Undefined	Undefined	Undefined	Undefined
OTU428		negative			negative		Undefined	Undefined	Undefined	Undefined	Undefined	Undefined
OTU429				negative			Actinobacteria	Actinobacteria	Undefined	Undefined	Undefined	Undefined
OTU434	positive			positive	negative		Gemmatimonadetes	Gemmatimonadetes	Gemmatimonadetes	Gemmatimonadales	Gemmatimonadaceae	Gemmatimonas
OTU438				negative			Bacteroidetes	Bacteroidetes	Sphingobacteriia	Sphingobacteriales	Sphingobacteriaceae	Undefined
OTU439				negative	positive		Alphaproteobacteria	Proteobacteria	Alphaproteobacteria	Rhodospirillales	Acetobacteraceae	Craurococcus
OTU443					positive	negative	Bacteroidetes	Bacteroidetes	Cytophagia	Cytophagales	Undefined	Undefined
OTU446				positive	positive	negative	Alphaproteobacteria	Proteobacteria	Alphaproteobacteria	Undefined	Undefined	Undefined
OTU448					negative		Undefined	Undefined	Undefined	Undefined	Undefined	Undefined
OTU450					positive	negative	Verrucomicrobia	Verrucomicrobia	Opitutae	Opitutales	Opitutaceae	Opitutus
OTU451				positive	positive		Bacteroidetes	Bacteroidetes	Sphingobacteriia	Sphingobacteriales	Chitinophagaceae	Chitinophaga
OTU452				positive			Verrucomicrobia	Verrucomicrobia	Verrucomicrobiae	Verrucomicrobiales	Verrucomicrobiaceae	Prosthecobacter
OTU455				positive	positive	negative	Alphaproteobacteria	Proteobacteria	Alphaproteobacteria	Sphingomonadales	Sphingomonadaceae	Sphingopyxis
OTU461				positive			Firmicutes	Firmicutes	Bacilli	Bacillales	Paenibacillaceae	Paenibacillus
OTU463				positive	negative		Undefined	Undefined	Undefined	Undefined	Undefined	Undefined
OTU464				positive	positive		Planctomycetes	Planctomycetes	Phycisphaerae	Phycisphaerales	Phycisphaeraceae	Phycisphaera
OTU465				positive	negative		Planctomycetes	Planctomycetes	Planctomycetacia	Planctomycetales	Planctomycetaceae	Pirellula
OTU466	positive		positive	positive	negative	positive	Gammaproteobacteria	Proteobacteria	Gammaproteobacteria	Xanthomonadales	Xanthomonadaceae	Pseudoxanthomonas
OTU472		negative		positive	negative		Undefined	Undefined	Undefined	Undefined	Undefined	Undefined
OTU474				negative			Actinobacteria	Actinobacteria	Thermoleophilia	Solirubrobacterales	Solirubrobacteraceae	Solirubrobacter
OTU475				negative			Actinobacteria	Actinobacteria	Thermoleophilia	Gaiellales	Gaiellaceae	Gaiella
OTU479				positive			Acidobacteria	Acidobacteria	Holophagae	Holophagales	Holophagaceae	Holophaga
OTU482				negative			Bacteroidetes	Bacteroidetes	Bacteroidia	Bacteroidales	Bacteroidaceae	Bacteroides
OTU483					negative		Actinobacteria	Actinobacteria	Actinobacteria	Streptomycetales	Streptomycetaceae	Streptomyces
OTU484				negative		positive	Gammaproteobacteria	Proteobacteria	Gammaproteobacteria	Xanthomonadales	Xanthomonadaceae	Stenotrophomonas
OTU486				positive	negative		Actinobacteria	Actinobacteria	Thermoleophilia	Solirubrobacterales	Undefined	Undefined
OTU488					positive		Proteobacteria_Undefined	Proteobacteria	Undefined	Undefined	Undefined	Undefined
OTU491				negative			Planctomycetes	Planctomycetes	Unknown	Unknown	Unknown	Unknown
OTU493				positive			Actinobacteria	Actinobacteria	Acidimicrobiia	Acidimicrobiales	Undefined	Undefined
OTU495		negative			negative		Gammaproteobacteria	Proteobacteria	Gammaproteobacteria	Xanthomonadales	Xanthomonadaceae	Thermomonas
OTU502				positive			Planctomycetes	Planctomycetes	Planctomycetacia	Planctomycetales	Planctomycetaceae	Zavarzinella
OTU507						negative	Deltaproteobacteria	Proteobacteria	Deltaproteobacteria	Myxococcales	Phaselicystidaceae	Phaselicystis
OTU508				positive			Undefined	Undefined	Undefined	Undefined	Undefined	Undefined
OTU517				negative			Actinobacteria	Actinobacteria	Thermoleophilia	Solirubrobacterales	Undefined	Undefined
OTU520				positive	negative		Undefined	Undefined	Undefined	Undefined	Undefined	Undefined
OTU521					positive		Actinobacteria	Actinobacteria	Actinobacteria	Propionibacteriales	Nocardioidaceae	Nocardioides
OTU523				negative			Deltaproteobacteria	Proteobacteria	Deltaproteobacteria	Myxococcales	Undefined	Undefined
OTU526				negative			Bacteroidetes	Bacteroidetes	Sphingobacteriia	Sphingobacteriales	Sphingobacteriaceae	Solitalea
OTU529	positive	positive		positive	positive		Actinobacteria	Actinobacteria	Acidimicrobiia	Acidimicrobiales	Undefined	Undefined
OTU530					positive	negative	Bacteroidetes	Bacteroidetes	Sphingobacteriia	Sphingobacteriales	Undefined	Undefined
OTU532		positive		positive	positive	negative	Alphaproteobacteria	Proteobacteria	Alphaproteobacteria	Sphingomonadales	Undefined	Undefined
OTU533				positive			Chloroflexi	Chloroflexi	Thermomicrobia	Sphaerobacterales	Sphaerobacteraceae	Sphaerobacter
OTU534				negative			Verrucomicrobia	Verrucomicrobia	Verrucomicrobiae	Verrucomicrobiales	Verrucomicrobia_subdivision_3	Pedosphaera
OTU538					positive	negative	Actinobacteria	Actinobacteria	Actinobacteria	Propionibacteriales	Nocardioidaceae	Aeromicrobium
OTU540				negative			Bacteroidetes	Bacteroidetes	Bacteroidia	Bacteroidales	Bacteroidaceae	Bacteroides
OTU543				positive			Firmicutes	Firmicutes	Erysipelotrichi	Erysipelotrichales	Erysipelotrichaceae	Asteroleplasma
OTU552				positive	positive	negative	Bacteroidetes	Bacteroidetes	Cytophagia	Cytophagales	Cytophagaceae	Dyadobacter
OTU555	negative	positive	negative	negative	positive	negative	Deltaproteobacteria	Proteobacteria	Deltaproteobacteria	Myxococcales	Polyangiaceae	Undefined
OTU558					negative		Actinobacteria	Actinobacteria	Thermoleophilia	Gaiellales	Gaiellaceae	Gaiella
OTU559			positive		positive	positive	Gammaproteobacteria	Proteobacteria	Gammaproteobacteria	Xanthomonadales	Xanthomonadaceae	Pseudoxanthomonas
OTU560				positive	negative		Undefined	Undefined	Undefined	Undefined	Undefined	Undefined
OTU562		positive			positive		Undefined	Undefined	Undefined	Undefined	Undefined	Undefined
OTU563		negative			negative		Undefined	Undefined	Undefined	Undefined	Undefined	Undefined
OTU572	positive			positive			Betaproteobacteria	Proteobacteria	Betaproteobacteria	Burkholderiales	Oxalobacteraceae	Undefined
OTU580				positive	negative		Actinobacteria	Actinobacteria	Actinobacteria	Propionibacteriales	Nocardioidaceae	Undefined
OTU582					positive	positive	Betaproteobacteria	Proteobacteria	Betaproteobacteria	Burkholderiales	Comamonadaceae	Undefined
OTU585		negative			negative		Undefined	Undefined	Undefined	Undefined	Undefined	Undefined
OTU586				negative			Alphaproteobacteria	Proteobacteria	Alphaproteobacteria	Sphingomonadales	Sphingomonadaceae	Undefined
OTU587		negative			negative		Planctomycetes	Planctomycetes	Undefined	Undefined	Unknown	Unknown
OTU588				positive	negative		Chloroflexi	Chloroflexi	Anaerolineae	Anaerolineales	Anaerolineaceae	Bellilinea
OTU590	negative		negative	negative		negative	Deltaproteobacteria	Proteobacteria	Deltaproteobacteria	Myxococcales	Polyangiaceae	Undefined
OTU594				positive	positive		Alphaproteobacteria	Proteobacteria	Alphaproteobacteria	Undefined	Undefined	Undefined
OTU596			negative			negative	Deltaproteobacteria	Proteobacteria	Deltaproteobacteria	Myxococcales	Undefined	Undefined
OTU607				positive	negative		Bacteroidetes	Bacteroidetes	Sphingobacteriia	Sphingobacteriales	Chitinophagaceae	Ferruginibacter
OTU608				positive			Gammaproteobacteria	Proteobacteria	Gammaproteobacteria	Chromatiales	Chromatiaceae	Nitrosococcus
OTU609					positive		Alphaproteobacteria	Proteobacteria	Alphaproteobacteria	Sphingomonadales	Undefined	Undefined
OTU611					negative		Gammaproteobacteria	Proteobacteria	Gammaproteobacteria	Pseudomonadales	Pseudomonadaceae	Pseudomonas
OTU613					negative		Undefined	Undefined	Undefined	Undefined	Undefined	Undefined
OTU619					positive	negative	Proteobacteria_Undefined	Proteobacteria	Undefined	Undefined	Undefined	Undefined
OTU623				negative	negative		Actinobacteria	Actinobacteria	Thermoleophilia	Gaiellales	Gaiellaceae	Gaiella
OTU629	negative			negative			Deltaproteobacteria	Proteobacteria	Deltaproteobacteria	Undefined	Undefined	Undefined
OTU637					negative		Gammaproteobacteria	Proteobacteria	Gammaproteobacteria	Legionellales	Legionellaceae	Legionella
OTU645	negative			negative			Armatimonadetes	Armatimonadetes	Chthonomonadetes	Chthonomonadales	Chthonomonadaceae	Chthonomonas
OTU646		positive			positive	negative	Bacteroidetes	Bacteroidetes	Sphingobacteriia	Sphingobacteriales	Sphingobacteriaceae	Undefined
OTU649				positive			Betaproteobacteria	Proteobacteria	Betaproteobacteria	Burkholderiales	Undefined	Undefined
OTU652				negative			Actinobacteria	Actinobacteria	Actinobacteria	Micrococcales	Micrococcaceae	Arthrobacter
OTU657				negative	positive		Alphaproteobacteria	Proteobacteria	Alphaproteobacteria	Sphingomonadales	Sphingomonadaceae	Sphingomonas
OTU659		positive			positive		Undefined	Undefined	Undefined	Undefined	Undefined	Undefined
OTU660	negative			negative		negative	Alphaproteobacteria	Proteobacteria	Alphaproteobacteria	Rhodospirillales	Rhodospirillaceae	Dongia
OTU665					negative	negative	Gammaproteobacteria	Proteobacteria	Gammaproteobacteria	Pseudomonadales	Pseudomonadaceae	Pseudomonas
OTU666				positive			Betaproteobacteria	Proteobacteria	Betaproteobacteria	Burkholderiales	Oxalobacteraceae	Undefined
OTU669				positive	positive	negative	Alphaproteobacteria	Proteobacteria	Alphaproteobacteria	Sphingomonadales	Undefined	Undefined
OTU671				positive			Undefined	Undefined	Undefined	Undefined	Undefined	Undefined
OTU679		positive			positive		Deltaproteobacteria	Proteobacteria	Deltaproteobacteria	Myxococcales	Haliangiaceae	Haliangium
OTU682				negative		negative	Gammaproteobacteria	Proteobacteria	Gammaproteobacteria	Pseudomonadales	Pseudomonadaceae	Cellvibrio
OTU684			negative			negative	Deltaproteobacteria	Proteobacteria	Deltaproteobacteria	Myxococcales	Polyangiaceae	Sorangium
OTU691					positive		Gammaproteobacteria	Proteobacteria	Gammaproteobacteria	Pseudomonadales	Pseudomonadaceae	Pseudomonas
OTU694	positive			positive		positive	Firmicutes	Firmicutes	Erysipelotrichi	Erysipelotrichales	Erysipelotrichaceae	Asteroleplasma
OTU696				negative			Undefined	Undefined	Undefined	Undefined	Undefined	Undefined
OTU700	positive			positive			Elusimicrobia	Elusimicrobia	Elusimicrobia	Elusimicrobiales	Elusimicrobiaceae	Elusimicrobium
OTU702				positive	negative		Chloroflexi	Chloroflexi	Anaerolineae	Anaerolineales	Anaerolineaceae	Longilinea
OTU708			negative			negative	Undefined	Undefined	Undefined	Undefined	Undefined	Undefined
OTU713				positive	positive		Firmicutes	Firmicutes	Clostridia	Thermoanaerobacterales	Thermodesulfobiaceae	Coprothermobacter
OTU714			negative	negative		negative	Deltaproteobacteria	Proteobacteria	Deltaproteobacteria	Myxococcales	Polyangiaceae	Byssovorax
OTU716				positive	negative		Alphaproteobacteria	Proteobacteria	Alphaproteobacteria	Caulobacterales	Caulobacteraceae	Asticcacaulis
OTU718				positive			Actinobacteria	Actinobacteria	Undefined	Undefined	Undefined	Undefined
OTU721		negative		positive	negative		Betaproteobacteria	Proteobacteria	Betaproteobacteria	Burkholderiales	Burkholderiaceae	Burkholderia
OTU723	negative			negative			Deltaproteobacteria	Proteobacteria	Deltaproteobacteria	Myxococcales	Sandaracinaceae	Sandaracinus
OTU728					negative		Actinobacteria	Actinobacteria	Thermoleophilia	Solirubrobacterales	Undefined	Undefined
OTU729		positive		negative	positive	negative	Alphaproteobacteria	Proteobacteria	Alphaproteobacteria	Sphingomonadales	Undefined	Undefined
OTU732				positive	negative	negative	Betaproteobacteria	Proteobacteria	Betaproteobacteria	Methylophilales	Methylophilaceae	Undefined
OTU734					positive		Actinobacteria	Actinobacteria	Acidimicrobiia	Acidimicrobiales	Iamiaceae	Iamia
OTU736				positive			Alphaproteobacteria	Proteobacteria	Alphaproteobacteria	Sphingomonadales	Sphingomonadaceae	Undefined
OTU738					positive	negative	Bacteroidetes	Bacteroidetes	Sphingobacteriia	Sphingobacteriales	Sphingobacteriaceae	Sphingobacterium
OTU740				positive			Nitrospirae	Nitrospirae	Nitrospira	Nitrospirales	Nitrospiraceae	Nitrospira
OTU741			positive			positive	Planctomycetes	Planctomycetes	Phycisphaerae	Phycisphaerales	Phycisphaeraceae	Phycisphaera
OTU746					negative		Gammaproteobacteria	Proteobacteria	Gammaproteobacteria	Chromatiales	Chromatiaceae	Nitrosococcus
OTU748	negative			negative			Gammaproteobacteria	Proteobacteria	Gammaproteobacteria	Chromatiales	Ectothiorhodospiraceae	Acidiferrobacter
OTU750					positive		Alphaproteobacteria	Proteobacteria	Alphaproteobacteria	Sphingomonadales	Sphingomonadaceae	Sphingomonas
OTU752				positive			Firmicutes	Firmicutes	Erysipelotrichi	Erysipelotrichales	Erysipelotrichaceae	Asteroleplasma
OTU753	positive			positive			Bacteroidetes	Bacteroidetes	Flavobacteria	Flavobacteriales	Flavobacteriaceae	Chryseobacterium
OTU758						positive	Bacteroidetes	Bacteroidetes	Undefined	Undefined	Undefined	Undefined
OTU762		positive			positive		Gemmatimonadetes	Gemmatimonadetes	Gemmatimonadetes	Gemmatimonadales	Gemmatimonadaceae	Gemmatimonas
OTU767						negative	Proteobacteria_Undefined	Proteobacteria	Undefined	Undefined	Undefined	Undefined
OTU770				positive			Planctomycetes	Planctomycetes	Planctomycetia	Planctomycetales	Planctomycetaceae	Pirellula
OTU774				positive	positive	negative	Betaproteobacteria	Proteobacteria	Betaproteobacteria	Burkholderiales	Comamonadaceae	Undefined
OTU775	positive			positive			Deltaproteobacteria	Proteobacteria	Deltaproteobacteria	Bdellovibrionales	Bdellovibrionaceae	Vampirovibrio
OTU779				negative			Actinobacteria	Actinobacteria	Undefined	Undefined	Undefined	Undefined
OTU782						negative	Undefined	Undefined	Undefined	Undefined	Undefined	Undefined
OTU784	positive			positive	positive		Alphaproteobacteria	Proteobacteria	Alphaproteobacteria	Rhizobiales	Rhizobiaceae	Undefined
OTU787				negative			Undefined	Undefined	Undefined	Undefined	Undefined	Undefined
OTU791				negative			Undefined	Undefined	Undefined	Undefined	Undefined	Undefined
OTU796					positive	negative	Bacteroidetes	Bacteroidetes	Flavobacteria	Flavobacteriales	Flavobacteriaceae	Undefined
OTU799				negative			Firmicutes	Firmicutes	Clostridia	Thermoanaerobacterales	Thermodesulfobiaceae	Coprothermobacter
OTU807					negative	negative	Alphaproteobacteria	Proteobacteria	Alphaproteobacteria	Rhodospirillales	Rhodospirillaceae	Defluviicoccus
OTU814				positive	positive	negative	Alphaproteobacteria	Proteobacteria	Alphaproteobacteria	Caulobacterales	Caulobacteraceae	Undefined
OTU818				positive	negative		Undefined	Undefined	Undefined	Undefined	Undefined	Undefined
OTU826				positive		negative	Alphaproteobacteria	Proteobacteria	Alphaproteobacteria	Rhodospirillales	Rhodospirillaceae	Defluviicoccus
OTU827			positive	positive		positive	Firmicutes	Firmicutes	Erysipelotrichi	Erysipelotrichales	Erysipelotrichaceae	Asteroleplasma
OTU831	negative			negative			Deltaproteobacteria	Proteobacteria	Deltaproteobacteria	Myxococcales	Polyangiaceae	Undefined
OTU840		negative			negative		Deltaproteobacteria	Proteobacteria	Deltaproteobacteria	Desulfovibrionales	Desulfovibrionaceae	Desulfovibrio
OTU846				positive	positive	negative	Alphaproteobacteria	Proteobacteria	Alphaproteobacteria	Undefined	Undefined	Undefined
OTU848					negative	negative	Alphaproteobacteria	Proteobacteria	Alphaproteobacteria	Rhodospirillales	Rhodospirillaceae	Defluviicoccus
OTU861	positive	negative		positive	negative		Armatimonadetes	Armatimonadetes	Armatimonadia	Armatimonadales	Armatimonadaceae	Armatimonas
OTU870	positive			positive			Firmicutes	Firmicutes	Erysipelotrichi	Erysipelotrichales	Erysipelotrichaceae	Asteroleplasma
OTU875	positive		positive	positive		positive	Undefined	Undefined	Undefined	Undefined	Undefined	Undefined
OTU876				positive			Firmicutes	Firmicutes	Bacilli	Bacillales	Undefined	Undefined
OTU879						negative	Deltaproteobacteria	Proteobacteria	Deltaproteobacteria	Undefined	Undefined	Undefined
OTU886	negative			negative			Actinobacteria	Actinobacteria	Undefined	Undefined	Pseudonocardiaceae	Undefined
OTU887				negative			Actinobacteria	Actinobacteria	Undefined	Undefined	Undefined	Undefined
OTU891				positive	positive		Alphaproteobacteria	Proteobacteria	Alphaproteobacteria	Sphingomonadales	Undefined	Undefined
OTU892			negative			negative	Undefined	Undefined	Undefined	Undefined	Undefined	Undefined
OTU893			positive			positive	Gammaproteobacteria	Proteobacteria	Gammaproteobacteria	Xanthomonadales	Xanthomonadaceae	Thermomonas
OTU897		negative			negative		Betaproteobacteria	Proteobacteria	Betaproteobacteria	Burkholderiales	Alcaligenaceae	Achromobacter
OTU898				positive	positive	positive	Betaproteobacteria	Proteobacteria	Betaproteobacteria	Burkholderiales	Undefined	Undefined
OTU899			negative			negative	Alphaproteobacteria	Proteobacteria	Alphaproteobacteria	Caulobacterales	Caulobacteraceae	Undefined
OTU906				positive	positive		Alphaproteobacteria	Proteobacteria	Alphaproteobacteria	Undefined	Undefined	Undefined
OTU909				negative			Alphaproteobacteria	Proteobacteria	Alphaproteobacteria	Rhodospirillales	Rhodospirillaceae	Azospirillum
OTU931					positive		Alphaproteobacteria	Proteobacteria	Alphaproteobacteria	Undefined	Undefined	Undefined
OTU932						positive	Bacteroidetes	Bacteroidetes	Sphingobacteriia	Sphingobacteriales	Sphingobacteriaceae	Solitalea
OTU939					positive		Betaproteobacteria	Proteobacteria	Betaproteobacteria	Burkholderiales	Undefined	Undefined
