# Supplementary material for: Medicago truncatula genotype drives the plant nutritional strategy and its associated rhizosphere bacterial communities
Source: New Phytol. 2024 Nov 28;245(2):767–84. doi: 10.1111/nph.20272 (PMC11655437; doi:10.1111/nph.20272)
Supplement: Supplementary file 3 — Table S1 Plant genotype list and their geographical origin. Table S2 Plant position in glasshouse. Table S3 Acronym list. Table S4 Plant phenotypic variables measured and calculated for each genotype of the core collection of Medicago truncatula. Table S5 Estimation of the heritability of the ecophysiological parameters. Table S6 GWAS output for the ecophysiological parameters. Table S7 List of Gene IDs corresponding to the significant SNPs in the GWAS for each ecophysiological traits and their corresponding annotation, GO id and GO term. Table S8 Richness, alpha‐ and beta‐diversity indices of the rhizosphere bacterial communities associated with the Medicago truncatula core collection. Table S9 Filtered and normalized occurrence table including all samples (n = 435) used in alpha‐ and beta‐diversity analyses, bacterial composition, and functional prediction. Table S10 Taxonomic affiliation, relative abundance, and properties in the co‐occurrence network of the 150 OTU found significantly correlated in the co‐occurrence network analysis. Table S11 PERMANOVA results based on Bray‐Curtis distances. Table S12 Plant genotype effect on bacterial composition at Phylum and Class levels and on KEGG categories. Table S13 Redundancy analysis on microbial data and ecophysiological for the core collection of Medicago truncatula. Table S14 List of the candidate OTU, which are found as major predictor of three plant phenotypic variables and their significantly correlated OTU. Table S15 Potential enzyme classification that are significantly more and less abundant for the OTU positively and negatively linked to the three plant phenotypic variables analyzed in random forest in comparison to the rest of the bacterial OTU and their associated KEGG categories and pathways. Table S16 Estimation of the heritability for the 900 most abundant OTUs. Table S17 Global GWAS output for the abundance of the bacterial OTUs (OTUs predicting plant ecophysiological traits, OTUs in the co‐occurrence [file NPH-245-767-s002.zip › Table_S15_ECenrichedDepleted.txt]

Trait	Correlation	Abundance	EC_id	Description	KEGG_category	KEGG_module	KEGG_pathway
BMtot	Positive	Up	EC:1.1.1.14	L-iditol_2-dehydrogenase	09100_Metabolism	09101_Carbohydrate_metabolism	00040_Pentose_and_glucuronate_interconversions_
BMtot	Positive	Up	EC:1.1.1.14	L-iditol_2-dehydrogenase	09100_Metabolism	09101_Carbohydrate_metabolism	00051_Fructose_and_mannose_metabolism_
BMtot	Positive	Up	EC:1.1.1.267	1-deoxy-D-xylulose-5-phosphate_reductoisomerase	09100_Metabolism	09109_Metabolism_of_terpenoids_and_polyketides	00900_Terpenoid_backbone_biosynthesis_
BMtot	Positive	Up	EC:1.1.1.48	D-galactose_1-dehydrogenase	09100_Metabolism	09101_Carbohydrate_metabolism	00052_Galactose_metabolism_
BMtot	Positive	Up	EC:1.1.1.86	Ketol-acid_reductoisomerase_(NADP(+))	09100_Metabolism	09105_Amino_acid_metabolism	00290_Valine,_leucine_and_isoleucine_biosynthesis_
BMtot	Positive	Up	EC:1.1.1.86	Ketol-acid_reductoisomerase_(NADP(+))	09100_Metabolism	09108_Metabolism_of_cofactors_and_vitamins	00770_Pantothenate_and_CoA_biosynthesis_
BMtot	Positive	Up	EC:1.1.5.2	Quinoprotein_glucose_dehydrogenase_(PQQ,_quinone)	09100_Metabolism	09101_Carbohydrate_metabolism	00030_Pentose_phosphate_pathway_
BMtot	Positive	Up	EC:1.13.11.27	4-hydroxyphenylpyruvate_dioxygenase	09100_Metabolism	09105_Amino_acid_metabolism	00350_Tyrosine_metabolism_
BMtot	Positive	Up	EC:1.13.11.27	4-hydroxyphenylpyruvate_dioxygenase	09100_Metabolism	09105_Amino_acid_metabolism	00360_Phenylalanine_metabolism_
BMtot	Positive	Up	EC:1.13.11.27	4-hydroxyphenylpyruvate_dioxygenase	09100_Metabolism	09108_Metabolism_of_cofactors_and_vitamins	00130_Ubiquinone_and_other_terpenoid-quinone_biosynthesis_
BMtot	Positive	Up	EC:1.13.11.27	4-hydroxyphenylpyruvate_dioxygenase	09180_Brite_Hierarchies	09183_Protein_families:_signaling_and_cellular_processes	04147_Exosome_
BMtot	Positive	Up	EC:1.13.11.5	Homogentisate_1,2-dioxygenase	09100_Metabolism	09105_Amino_acid_metabolism	00350_Tyrosine_metabolism_
BMtot	Positive	Up	EC:1.13.11.5	Homogentisate_1,2-dioxygenase	09100_Metabolism	09111_Xenobiotics_biodegradation_and_metabolism	00643_Styrene_degradation_
BMtot	Positive	Up	EC:1.14.16.1	Phenylalanine_4-monooxygenase	09100_Metabolism	09105_Amino_acid_metabolism	00360_Phenylalanine_metabolism_
BMtot	Positive	Up	EC:1.14.16.1	Phenylalanine_4-monooxygenase	09100_Metabolism	09105_Amino_acid_metabolism	00400_Phenylalanine,_tyrosine_and_tryptophan_biosynthesis_
BMtot	Positive	Up	EC:1.14.16.1	Phenylalanine_4-monooxygenase	09100_Metabolism	09108_Metabolism_of_cofactors_and_vitamins	00790_Folate_biosynthesis_
BMtot	Positive	Up	EC:1.14.19.9	Tryptophan_7-halogenase	09100_Metabolism	09110_Biosynthesis_of_other_secondary_metabolites	00404_Staurosporine_biosynthesis_
BMtot	Positive	Up	EC:1.17.7.1	(E)-4-hydroxy-3-methylbut-2-enyl-diphosphate_synthase_(ferredoxin)	09100_Metabolism	09109_Metabolism_of_terpenoids_and_polyketides	00900_Terpenoid_backbone_biosynthesis_
BMtot	Positive	Up	EC:1.17.7.3	(E)-4-hydroxy-3-methylbut-2-enyl-diphosphate_synthase_(flavodoxin)	09100_Metabolism	09109_Metabolism_of_terpenoids_and_polyketides	00900_Terpenoid_backbone_biosynthesis_
BMtot	Positive	Up	EC:1.2.1.71	Succinylglutamate-semialdehyde_dehydrogenase	09100_Metabolism	09105_Amino_acid_metabolism	00330_Arginine_and_proline_metabolism_
BMtot	Positive	Up	EC:1.7.1.15	Nitrite_reductase_(NADH)	09100_Metabolism	09102_Energy_metabolism	00910_Nitrogen_metabolism_
BMtot	Positive	Up	EC:2.1.2.10	Aminomethyltransferase	09100_Metabolism	09101_Carbohydrate_metabolism	00630_Glyoxylate_and_dicarboxylate_metabolism_
BMtot	Positive	Up	EC:2.1.2.10	Aminomethyltransferase	09100_Metabolism	09105_Amino_acid_metabolism	00260_Glycine,_serine_and_threonine_metabolism_
BMtot	Positive	Up	EC:2.1.2.10	Aminomethyltransferase	09100_Metabolism	09108_Metabolism_of_cofactors_and_vitamins	00670_One_carbon_pool_by_folate_
BMtot	Positive	Up	EC:2.3.1.168	Dihydrolipoyllysine-residue_(2-methylpropanoyl)transferase	09100_Metabolism	09101_Carbohydrate_metabolism	00640_Propanoate_metabolism_
BMtot	Positive	Up	EC:2.3.1.168	Dihydrolipoyllysine-residue_(2-methylpropanoyl)transferase	09100_Metabolism	09105_Amino_acid_metabolism	00280_Valine,_leucine_and_isoleucine_degradation_
BMtot	Positive	Up	EC:2.6.1.16	Glutamine--fructose-6-phosphate_transaminase_(isomerizing)	09100_Metabolism	09101_Carbohydrate_metabolism	00520_Amino_sugar_and_nucleotide_sugar_metabolism_
BMtot	Positive	Up	EC:2.6.1.16	Glutamine--fructose-6-phosphate_transaminase_(isomerizing)	09100_Metabolism	09105_Amino_acid_metabolism	00250_Alanine,_aspartate_and_glutamate_metabolism_
BMtot	Positive	Up	EC:2.6.1.16	Glutamine--fructose-6-phosphate_transaminase_(isomerizing)	09180_Brite_Hierarchies	09181_Protein_families:_metabolism	01002_Peptidases_and_inhibitors_
BMtot	Positive	Up	EC:2.7.1.148	4-(cytidine_5'-diphospho)-2-C-methyl-D-erythritol_kinase	09100_Metabolism	09109_Metabolism_of_terpenoids_and_polyketides	00900_Terpenoid_backbone_biosynthesis_
BMtot	Positive	Up	EC:2.7.1.21	Thymidine_kinase	09100_Metabolism	09104_Nucleotide_metabolism	00240_Pyrimidine_metabolism_
BMtot	Positive	Up	EC:2.7.1.21	Thymidine_kinase	09100_Metabolism	09111_Xenobiotics_biodegradation_and_metabolism	00983_Drug_metabolism_-_other_enzymes_
BMtot	Positive	Up	EC:2.7.1.8	Glucosamine_kinase	09100_Metabolism	09101_Carbohydrate_metabolism	00520_Amino_sugar_and_nucleotide_sugar_metabolism_
BMtot	Positive	Up	EC:2.7.7.41	Phosphatidate_cytidylyltransferase	09100_Metabolism	09103_Lipid_metabolism	00564_Glycerophospholipid_metabolism_
BMtot	Positive	Up	EC:2.7.7.60	2-C-methyl-D-erythritol_4-phosphate_cytidylyltransferase	09100_Metabolism	09109_Metabolism_of_terpenoids_and_polyketides	00900_Terpenoid_backbone_biosynthesis_
BMtot	Positive	Up	EC:3.1.1.5	Lysophospholipase	09100_Metabolism	09103_Lipid_metabolism	00564_Glycerophospholipid_metabolism_
BMtot	Positive	Up	EC:3.1.1.5	Lysophospholipase	09100_Metabolism	09103_Lipid_metabolism	00565_Ether_lipid_metabolism_
BMtot	Positive	Up	EC:3.1.1.5	Lysophospholipase	09100_Metabolism	09103_Lipid_metabolism	00590_Arachidonic_acid_metabolism_
BMtot	Positive	Up	EC:3.1.1.5	Lysophospholipase	09100_Metabolism	09103_Lipid_metabolism	00591_Linoleic_acid_metabolism_
BMtot	Positive	Up	EC:3.1.1.5	Lysophospholipase	09100_Metabolism	09103_Lipid_metabolism	00592_alpha-Linolenic_acid_metabolism_
BMtot	Positive	Up	EC:3.1.1.5	Lysophospholipase	09100_Metabolism	09103_Lipid_metabolism	01040_Biosynthesis_of_unsaturated_fatty_acids_
BMtot	Positive	Up	EC:3.1.1.5	Lysophospholipase	09180_Brite_Hierarchies	09181_Protein_families:_metabolism	01004_Lipid_biosynthesis_proteins_
BMtot	Positive	Up	EC:3.1.1.5	Lysophospholipase	09180_Brite_Hierarchies	09182_Protein_families:_genetic_information_processing	04131_Membrane_trafficking_
BMtot	Positive	Up	EC:3.1.1.5	Lysophospholipase	09180_Brite_Hierarchies	09183_Protein_families:_signaling_and_cellular_processes	04091_Lectins_
BMtot	Positive	Up	EC:3.1.1.5	Lysophospholipase	09190_Not_Included_in_Pathway_or_Brite	09191_Unclassified:_metabolism	99980_Enzymes_with_EC_numbers
BMtot	Positive	Up	EC:3.1.26.4	Ribonuclease_H	09100_Metabolism	09108_Metabolism_of_cofactors_and_vitamins	00860_Porphyrin_and_chlorophyll_metabolism_
BMtot	Positive	Up	EC:3.1.26.4	Ribonuclease_H	09120_Genetic_Information_Processing	09124_Replication_and_repair	03030_DNA_replication_
BMtot	Positive	Up	EC:3.1.26.4	Ribonuclease_H	09120_Genetic_Information_Processing	09124_Replication_and_repair	03430_Mismatch_repair_
BMtot	Positive	Up	EC:3.1.26.4	Ribonuclease_H	09120_Genetic_Information_Processing	09124_Replication_and_repair	03440_Homologous_recombination_
BMtot	Positive	Up	EC:3.1.26.4	Ribonuclease_H	09180_Brite_Hierarchies	09182_Protein_families:_genetic_information_processing	03032_DNA_replication_proteins_
BMtot	Positive	Up	EC:3.1.26.4	Ribonuclease_H	09180_Brite_Hierarchies	09182_Protein_families:_genetic_information_processing	03400_DNA_repair_and_recombination_proteins_
BMtot	Positive	Up	EC:3.1.26.4	Ribonuclease_H	09180_Brite_Hierarchies	09183_Protein_families:_signaling_and_cellular_processes	03200_Viral_proteins_
BMtot	Positive	Up	EC:3.1.3.6	3'-nucleotidase	09100_Metabolism	09104_Nucleotide_metabolism	00230_Purine_metabolism_
BMtot	Positive	Up	EC:3.1.3.6	3'-nucleotidase	09100_Metabolism	09104_Nucleotide_metabolism	00240_Pyrimidine_metabolism_
BMtot	Positive	Up	EC:3.1.3.6	3'-nucleotidase	09100_Metabolism	09108_Metabolism_of_cofactors_and_vitamins	00760_Nicotinate_and_nicotinamide_metabolism_
BMtot	Positive	Up	EC:3.1.3.8	3-phytase	09100_Metabolism	09101_Carbohydrate_metabolism	00562_Inositol_phosphate_metabolism_
BMtot	Positive	Up	EC:3.1.4.16	2',3'-cyclic-nucleotide_2'-phosphodiesterase	09100_Metabolism	09104_Nucleotide_metabolism	00230_Purine_metabolism_
BMtot	Positive	Up	EC:3.1.4.16	2',3'-cyclic-nucleotide_2'-phosphodiesterase	09100_Metabolism	09104_Nucleotide_metabolism	00240_Pyrimidine_metabolism_
BMtot	Positive	Up	EC:3.1.4.16	2',3'-cyclic-nucleotide_2'-phosphodiesterase	09100_Metabolism	09108_Metabolism_of_cofactors_and_vitamins	00760_Nicotinate_and_nicotinamide_metabolism_
BMtot	Positive	Up	EC:3.2.1.20	Alpha-glucosidase	09100_Metabolism	09101_Carbohydrate_metabolism	00052_Galactose_metabolism_
BMtot	Positive	Up	EC:3.2.1.20	Alpha-glucosidase	09100_Metabolism	09101_Carbohydrate_metabolism	00500_Starch_and_sucrose_metabolism_
BMtot	Positive	Up	EC:3.2.1.20	Alpha-glucosidase	09180_Brite_Hierarchies	09183_Protein_families:_signaling_and_cellular_processes	04147_Exosome_
BMtot	Positive	Up	EC:3.2.2.9	Adenosylhomocysteine_nucleosidase	09100_Metabolism	09105_Amino_acid_metabolism	00270_Cysteine_and_methionine_metabolism_
BMtot	Positive	Up	EC:3.2.2.9	Adenosylhomocysteine_nucleosidase	09100_Metabolism	09108_Metabolism_of_cofactors_and_vitamins	00130_Ubiquinone_and_other_terpenoid-quinone_biosynthesis_
BMtot	Positive	Up	EC:3.4.13.9	Xaa-Pro_dipeptidase	09180_Brite_Hierarchies	09181_Protein_families:_metabolism	01002_Peptidases_and_inhibitors_
BMtot	Positive	Up	EC:3.4.17.21	Glutamate_carboxypeptidase_II	09100_Metabolism	09105_Amino_acid_metabolism	00250_Alanine,_aspartate_and_glutamate_metabolism_
BMtot	Positive	Up	EC:3.4.17.21	Glutamate_carboxypeptidase_II	09180_Brite_Hierarchies	09181_Protein_families:_metabolism	01002_Peptidases_and_inhibitors_
BMtot	Positive	Up	EC:3.4.21.83	Oligopeptidase_B	09180_Brite_Hierarchies	09181_Protein_families:_metabolism	01002_Peptidases_and_inhibitors_
BMtot	Positive	Up	EC:3.5.1.25	N-acetylglucosamine-6-phosphate_deacetylase	09100_Metabolism	09101_Carbohydrate_metabolism	00052_Galactose_metabolism_
BMtot	Positive	Up	EC:3.5.1.25	N-acetylglucosamine-6-phosphate_deacetylase	09100_Metabolism	09101_Carbohydrate_metabolism	00520_Amino_sugar_and_nucleotide_sugar_metabolism_
BMtot	Positive	Up	EC:3.5.1.44	Protein-glutamine_glutaminase	09130_Environmental_Information_Processing	09132_Signal_transduction	02020_Two-component_system_
BMtot	Positive	Up	EC:3.5.1.44	Protein-glutamine_glutaminase	09140_Cellular_Processes	09142_Cell_motility	02030_Bacterial_chemotaxis_
BMtot	Positive	Up	EC:3.5.1.44	Protein-glutamine_glutaminase	09180_Brite_Hierarchies	09183_Protein_families:_signaling_and_cellular_processes	02022_Two-component_system_
BMtot	Positive	Up	EC:3.5.1.44	Protein-glutamine_glutaminase	09180_Brite_Hierarchies	09183_Protein_families:_signaling_and_cellular_processes	02035_Bacterial_motility_proteins_
BMtot	Positive	Up	EC:3.5.2.6	Beta-lactamase	09100_Metabolism	09110_Biosynthesis_of_other_secondary_metabolites	00311_Penicillin_and_cephalosporin_biosynthesis_
BMtot	Positive	Up	EC:3.5.2.6	Beta-lactamase	09130_Environmental_Information_Processing	09132_Signal_transduction	02020_Two-component_system_
BMtot	Positive	Up	EC:3.5.2.6	Beta-lactamase	09160_Human_Diseases	09175_Drug_resistance:_antimicrobial	01501_beta-Lactam_resistance_
BMtot	Positive	Up	EC:3.5.2.6	Beta-lactamase	09180_Brite_Hierarchies	09183_Protein_families:_signaling_and_cellular_processes	01504_Antimicrobial_resistance_genes_
BMtot	Positive	Up	EC:3.5.2.6	Beta-lactamase	09190_Not_Included_in_Pathway_or_Brite	09191_Unclassified:_metabolism	99980_Enzymes_with_EC_numbers
BMtot	Positive	Up	EC:3.5.3.1	Arginase	09100_Metabolism	09105_Amino_acid_metabolism	00220_Arginine_biosynthesis_
BMtot	Positive	Up	EC:3.5.3.1	Arginase	09100_Metabolism	09105_Amino_acid_metabolism	00330_Arginine_and_proline_metabolism_
BMtot	Positive	Up	EC:3.5.3.23	N-succinylarginine_dihydrolase	09100_Metabolism	09105_Amino_acid_metabolism	00330_Arginine_and_proline_metabolism_
BMtot	Positive	Up	EC:3.5.3.8	Formimidoylglutamase	09100_Metabolism	09105_Amino_acid_metabolism	00340_Histidine_metabolism_
BMtot	Positive	Up	EC:3.5.4.13	dCTP_deaminase	09100_Metabolism	09104_Nucleotide_metabolism	00240_Pyrimidine_metabolism_
BMtot	Positive	Up	EC:3.7.1.2	Fumarylacetoacetase	09100_Metabolism	09105_Amino_acid_metabolism	00350_Tyrosine_metabolism_
BMtot	Positive	Up	EC:3.7.1.2	Fumarylacetoacetase	09100_Metabolism	09111_Xenobiotics_biodegradation_and_metabolism	00643_Styrene_degradation_
BMtot	Positive	Up	EC:3.7.1.2	Fumarylacetoacetase	09180_Brite_Hierarchies	09183_Protein_families:_signaling_and_cellular_processes	04147_Exosome_
BMtot	Positive	Up	EC:4.2.1.12	Phosphogluconate_dehydratase	09100_Metabolism	09101_Carbohydrate_metabolism	00030_Pentose_phosphate_pathway_
BMtot	Positive	Up	EC:4.2.1.126	N-acetylmuramic_acid_6-phosphate_etherase	09100_Metabolism	09101_Carbohydrate_metabolism	00520_Amino_sugar_and_nucleotide_sugar_metabolism_
BMtot	Positive	Up	EC:4.2.1.8	Mannonate_dehydratase	09100_Metabolism	09101_Carbohydrate_metabolism	00040_Pentose_and_glucuronate_interconversions_
BMtot	Positive	Up	EC:4.4.1.11	Methionine_gamma-lyase	09100_Metabolism	09105_Amino_acid_metabolism	00270_Cysteine_and_methionine_metabolism_
BMtot	Positive	Up	EC:4.4.1.11	Methionine_gamma-lyase	09100_Metabolism	09106_Metabolism_of_other_amino_acids	00450_Selenocompound_metabolism_
BMtot	Positive	Up	EC:4.4.1.8	Cystathionine_beta-lyase	NA	NA	NA
BMtot	Positive	Up	EC:4.6.1.12	2-C-methyl-D-erythritol_2,4-cyclodiphosphate_synthase	09100_Metabolism	09109_Metabolism_of_terpenoids_and_polyketides	00900_Terpenoid_backbone_biosynthesis_
BMtot	Positive	Up	EC:5.1.3.3	Aldose_1-epimerase	09100_Metabolism	09101_Carbohydrate_metabolism	00010_Glycolysis_Gluconeogenesis_
BMtot	Positive	Up	EC:5.1.3.3	Aldose_1-epimerase	09100_Metabolism	09101_Carbohydrate_metabolism	00052_Galactose_metabolism_
BMtot	Positive	Up	EC:5.3.1.17	5-dehydro-4-deoxy-D-glucuronate_isomerase	09100_Metabolism	09101_Carbohydrate_metabolism	00040_Pentose_and_glucuronate_interconversions_
BMtot	Positive	Up	EC:5.3.4.1	Protein_disulfide-isomerase	09180_Brite_Hierarchies	09182_Protein_families:_genetic_information_processing	03110_Chaperones_and_folding_catalysts_
BMtot	Positive	Up	EC:5.3.4.1	Protein_disulfide-isomerase	09180_Brite_Hierarchies	09182_Protein_families:_genetic_information_processing	04131_Membrane_trafficking_
BMtot	Positive	Up	EC:5.3.4.1	Protein_disulfide-isomerase	09180_Brite_Hierarchies	09183_Protein_families:_signaling_and_cellular_processes	02044_Secretion_system_
BMtot	Positive	Up	EC:5.3.4.1	Protein_disulfide-isomerase	09180_Brite_Hierarchies	09183_Protein_families:_signaling_and_cellular_processes	04147_Exosome_
BMtot	Positive	Up	EC:5.3.4.1	Protein_disulfide-isomerase	09190_Not_Included_in_Pathway_or_Brite	09191_Unclassified:_metabolism	99980_Enzymes_with_EC_numbers
BMtot	Positive	Up	EC:5.4.2.11	Phosphoglycerate_mutase_(2,3-diphosphoglycerate-dependent)	09100_Metabolism	09101_Carbohydrate_metabolism	00010_Glycolysis_Gluconeogenesis_
BMtot	Positive	Up	EC:5.4.2.11	Phosphoglycerate_mutase_(2,3-diphosphoglycerate-dependent)	09100_Metabolism	09102_Energy_metabolism	00680_Methane_metabolism_
BMtot	Positive	Up	EC:5.4.2.11	Phosphoglycerate_mutase_(2,3-diphosphoglycerate-dependent)	09100_Metabolism	09105_Amino_acid_metabolism	00260_Glycine,_serine_and_threonine_metabolism_
BMtot	Positive	Up	EC:5.4.2.11	Phosphoglycerate_mutase_(2,3-diphosphoglycerate-dependent)	09180_Brite_Hierarchies	09182_Protein_families:_genetic_information_processing	04131_Membrane_trafficking_
BMtot	Positive	Up	EC:5.4.2.11	Phosphoglycerate_mutase_(2,3-diphosphoglycerate-dependent)	09180_Brite_Hierarchies	09183_Protein_families:_signaling_and_cellular_processes	04147_Exosome_
BMtot	Positive	Up	EC:5.4.2.7	Phosphopentomutase	09100_Metabolism	09101_Carbohydrate_metabolism	00010_Glycolysis_Gluconeogenesis_
BMtot	Positive	Up	EC:5.4.2.7	Phosphopentomutase	09100_Metabolism	09101_Carbohydrate_metabolism	00030_Pentose_phosphate_pathway_
BMtot	Positive	Up	EC:5.4.2.7	Phosphopentomutase	09100_Metabolism	09101_Carbohydrate_metabolism	00052_Galactose_metabolism_
BMtot	Positive	Up	EC:5.4.2.7	Phosphopentomutase	09100_Metabolism	09101_Carbohydrate_metabolism	00500_Starch_and_sucrose_metabolism_
BMtot	Positive	Up	EC:5.4.2.7	Phosphopentomutase	09100_Metabolism	09101_Carbohydrate_metabolism	00520_Amino_sugar_and_nucleotide_sugar_metabolism_
BMtot	Positive	Up	EC:5.4.2.7	Phosphopentomutase	09100_Metabolism	09104_Nucleotide_metabolism	00230_Purine_metabolism_
BMtot	Positive	Up	EC:5.4.99.19	16S_rRNA_pseudouridine(516)_synthase	09180_Brite_Hierarchies	09182_Protein_families:_genetic_information_processing	03009_Ribosome_biogenesis_
BMtot	Positive	Up	EC:5.4.99.20	23S_rRNA_pseudouridine(2457)_synthase	09180_Brite_Hierarchies	09182_Protein_families:_genetic_information_processing	03009_Ribosome_biogenesis_
BMtot	Positive	Up	EC:5.4.99.21	23S_rRNA_pseudouridine(2604)_synthase	09180_Brite_Hierarchies	09182_Protein_families:_genetic_information_processing	03009_Ribosome_biogenesis_
BMtot	Positive	Up	EC:5.4.99.25	tRNA_pseudouridine(55)_synthase	09180_Brite_Hierarchies	09182_Protein_families:_genetic_information_processing	03016_Transfer_RNA_biogenesis_
BMtot	Positive	Up	EC:6.1.1.7	Alanine--tRNA_ligase	09120_Genetic_Information_Processing	09122_Translation	00970_Aminoacyl-tRNA_biosynthesis_
BMtot	Positive	Up	EC:6.1.1.7	Alanine--tRNA_ligase	09180_Brite_Hierarchies	09181_Protein_families:_metabolism	01007_Amino_acid_related_enzymes_
BMtot	Positive	Up	EC:6.1.1.7	Alanine--tRNA_ligase	09180_Brite_Hierarchies	09182_Protein_families:_genetic_information_processing	03016_Transfer_RNA_biogenesis_
BMtot	Positive	Up	EC:6.3.4.19	tRNA(Ile)-lysidine_synthetase	09100_Metabolism	09104_Nucleotide_metabolism	00230_Purine_metabolism_
BMtot	Positive	Up	EC:6.3.4.19	tRNA(Ile)-lysidine_synthetase	09180_Brite_Hierarchies	09182_Protein_families:_genetic_information_processing	03016_Transfer_RNA_biogenesis_
BMtot	Positive	Down	EC:1.1.1.169	2-dehydropantoate_2-reductase	09100_Metabolism	09108_Metabolism_of_cofactors_and_vitamins	00770_Pantothenate_and_CoA_biosynthesis_
BMtot	Positive	Down	EC:1.1.1.205	IMP_dehydrogenase	09100_Metabolism	09104_Nucleotide_metabolism	00230_Purine_metabolism_
BMtot	Positive	Down	EC:1.1.1.205	IMP_dehydrogenase	09100_Metabolism	09111_Xenobiotics_biodegradation_and_metabolism	00983_Drug_metabolism_-_other_enzymes_
BMtot	Positive	Down	EC:1.1.1.205	IMP_dehydrogenase	09180_Brite_Hierarchies	09183_Protein_families:_signaling_and_cellular_processes	04147_Exosome_
BMtot	Positive	Down	EC:1.1.1.88	Hydroxymethylglutaryl-CoA_reductase	09100_Metabolism	09109_Metabolism_of_terpenoids_and_polyketides	00900_Terpenoid_backbone_biosynthesis_
BMtot	Positive	Down	EC:1.1.1.95	Phosphoglycerate_dehydrogenase	09100_Metabolism	09102_Energy_metabolism	00680_Methane_metabolism_
BMtot	Positive	Down	EC:1.1.1.95	Phosphoglycerate_dehydrogenase	09100_Metabolism	09105_Amino_acid_metabolism	00260_Glycine,_serine_and_threonine_metabolism_
BMtot	Positive	Down	EC:1.1.1.95	Phosphoglycerate_dehydrogenase	09100_Metabolism	09105_Amino_acid_metabolism	00270_Cysteine_and_methionine_metabolism_
BMtot	Positive	Down	EC:1.1.1.95	Phosphoglycerate_dehydrogenase	09180_Brite_Hierarchies	09183_Protein_families:_signaling_and_cellular_processes	04147_Exosome_
BMtot	Positive	Down	EC:1.1.3.6	Cholesterol_oxidase	09100_Metabolism	09111_Xenobiotics_biodegradation_and_metabolism	00984_Steroid_degradation_
BMtot	Positive	Down	EC:1.1.5.3	Glycerol-3-phosphate_dehydrogenase	09100_Metabolism	09103_Lipid_metabolism	00564_Glycerophospholipid_metabolism_
BMtot	Positive	Down	EC:1.1.99.31	(S)-mandelate_dehydrogenase	09100_Metabolism	09111_Xenobiotics_biodegradation_and_metabolism	00627_Aminobenzoate_degradation_
BMtot	Positive	Down	EC:1.11.1.15	Peroxiredoxin	NA	NA	NA
BMtot	Positive	Down	EC:1.11.1.19	Dye_decolorizing_peroxidase	09190_Not_Included_in_Pathway_or_Brite	09191_Unclassified:_metabolism	99980_Enzymes_with_EC_numbers
BMtot	Positive	Down	EC:1.11.1.5	Cytochrome-c_peroxidase	09190_Not_Included_in_Pathway_or_Brite	09191_Unclassified:_metabolism	99980_Enzymes_with_EC_numbers
BMtot	Positive	Down	EC:1.13.11.16	3-carboxyethylcatechol_2,3-dioxygenase	09100_Metabolism	09105_Amino_acid_metabolism	00360_Phenylalanine_metabolism_
BMtot	Positive	Down	EC:1.13.11.37	Hydroxyquinol_1,2-dioxygenase	09100_Metabolism	09111_Xenobiotics_biodegradation_and_metabolism	00362_Benzoate_degradation_
BMtot	Positive	Down	EC:1.13.11.37	Hydroxyquinol_1,2-dioxygenase	09100_Metabolism	09111_Xenobiotics_biodegradation_and_metabolism	00361_Chlorocyclohexane_and_chlorobenzene_degradation_
BMtot	Positive	Down	EC:1.13.11.75	All-trans-8'-apo-beta-carotenal_15,15'-oxygenase	09190_Not_Included_in_Pathway_or_Brite	09191_Unclassified:_metabolism	99980_Enzymes_with_EC_numbers
BMtot	Positive	Down	EC:1.14.13.107	Limonene_1,2-monooxygenase	09100_Metabolism	09109_Metabolism_of_terpenoids_and_polyketides	00903_Limonene_and_pinene_degradation_
BMtot	Positive	Down	EC:1.18.6.1	Nitrogenase	09100_Metabolism	09102_Energy_metabolism	00910_Nitrogen_metabolism_
BMtot	Positive	Down	EC:1.18.6.1	Nitrogenase	09100_Metabolism	09111_Xenobiotics_biodegradation_and_metabolism	00625_Chloroalkane_and_chloroalkene_degradation_
BMtot	Positive	Down	EC:1.2.1.38	N-acetyl-gamma-glutamyl-phosphate_reductase	09100_Metabolism	09105_Amino_acid_metabolism	00220_Arginine_biosynthesis_
BMtot	Positive	Down	EC:1.3.8.1	Short-chain_acyl-CoA_dehydrogenase	09100_Metabolism	09101_Carbohydrate_metabolism	00640_Propanoate_metabolism_
BMtot	Positive	Down	EC:1.3.8.1	Short-chain_acyl-CoA_dehydrogenase	09100_Metabolism	09101_Carbohydrate_metabolism	00650_Butanoate_metabolism_
BMtot	Positive	Down	EC:1.3.8.1	Short-chain_acyl-CoA_dehydrogenase	09100_Metabolism	09103_Lipid_metabolism	00071_Fatty_acid_degradation_
BMtot	Positive	Down	EC:1.3.8.1	Short-chain_acyl-CoA_dehydrogenase	09100_Metabolism	09105_Amino_acid_metabolism	00280_Valine,_leucine_and_isoleucine_degradation_
BMtot	Positive	Down	EC:1.3.8.1	Short-chain_acyl-CoA_dehydrogenase	09100_Metabolism	09106_Metabolism_of_other_amino_acids	00410_beta-Alanine_metabolism_
BMtot	Positive	Down	EC:1.4.1.11	L-erythro-3,5-diaminohexanoate_dehydrogenase	09100_Metabolism	09105_Amino_acid_metabolism	00310_Lysine_degradation_
BMtot	Positive	Down	EC:2.1.1.184	23S_rRNA_(adenine(2085)-N(6))-dimethyltransferase	09180_Brite_Hierarchies	09182_Protein_families:_genetic_information_processing	03009_Ribosome_biogenesis_
BMtot	Positive	Down	EC:2.1.1.184	23S_rRNA_(adenine(2085)-N(6))-dimethyltransferase	09180_Brite_Hierarchies	09183_Protein_families:_signaling_and_cellular_processes	01504_Antimicrobial_resistance_genes_
BMtot	Positive	Down	EC:2.1.1.192	23S_rRNA_(adenine(2503)-C(2))-methyltransferase	09180_Brite_Hierarchies	09182_Protein_families:_genetic_information_processing	03009_Ribosome_biogenesis_
BMtot	Positive	Down	EC:2.1.1.72	Site-specific_DNA-methyltransferase_(adenine-specific)	09120_Genetic_Information_Processing	09124_Replication_and_repair	03430_Mismatch_repair_
BMtot	Positive	Down	EC:2.1.1.72	Site-specific_DNA-methyltransferase_(adenine-specific)	09140_Cellular_Processes	09143_Cell_growth_and_death	04112_Cell_cycle_-_Caulobacter_
BMtot	Positive	Down	EC:2.1.1.72	Site-specific_DNA-methyltransferase_(adenine-specific)	09180_Brite_Hierarchies	09182_Protein_families:_genetic_information_processing	03019_Messenger_RNA_biogenesis_
BMtot	Positive	Down	EC:2.1.1.72	Site-specific_DNA-methyltransferase_(adenine-specific)	09180_Brite_Hierarchies	09182_Protein_families:_genetic_information_processing	03032_DNA_replication_proteins_
BMtot	Positive	Down	EC:2.1.1.72	Site-specific_DNA-methyltransferase_(adenine-specific)	09180_Brite_Hierarchies	09182_Protein_families:_genetic_information_processing	03400_DNA_repair_and_recombination_proteins_
BMtot	Positive	Down	EC:2.1.1.72	Site-specific_DNA-methyltransferase_(adenine-specific)	09180_Brite_Hierarchies	09183_Protein_families:_signaling_and_cellular_processes	02048_Prokaryotic_defense_system_
BMtot	Positive	Down	EC:2.3.1.180	Beta-ketoacyl-[acyl-carrier-protein]_synthase_III	09100_Metabolism	09103_Lipid_metabolism	00061_Fatty_acid_biosynthesis_
BMtot	Positive	Down	EC:2.3.1.180	Beta-ketoacyl-[acyl-carrier-protein]_synthase_III	09180_Brite_Hierarchies	09181_Protein_families:_metabolism	01004_Lipid_biosynthesis_proteins_
BMtot	Positive	Down	EC:2.3.3.10	Hydroxymethylglutaryl-CoA_synthase	09100_Metabolism	09101_Carbohydrate_metabolism	00650_Butanoate_metabolism_
BMtot	Positive	Down	EC:2.3.3.10	Hydroxymethylglutaryl-CoA_synthase	09100_Metabolism	09103_Lipid_metabolism	00072_Synthesis_and_degradation_of_ketone_bodies_
BMtot	Positive	Down	EC:2.3.3.10	Hydroxymethylglutaryl-CoA_synthase	09100_Metabolism	09105_Amino_acid_metabolism	00280_Valine,_leucine_and_isoleucine_degradation_
BMtot	Positive	Down	EC:2.3.3.10	Hydroxymethylglutaryl-CoA_synthase	09100_Metabolism	09109_Metabolism_of_terpenoids_and_polyketides	00900_Terpenoid_backbone_biosynthesis_
BMtot	Positive	Down	EC:2.4.1.212	Hyaluronan_synthase	09180_Brite_Hierarchies	09181_Protein_families:_metabolism	01003_Glycosyltransferases_
BMtot	Positive	Down	EC:2.4.1.289	N-acetylglucosaminyl-diphospho-decaprenol_L-rhamnosyltransferase	09100_Metabolism	09107_Glycan_biosynthesis_and_metabolism	00572_Arabinogalactan_biosynthesis_-_Mycobacterium_
BMtot	Positive	Down	EC:2.4.1.289	N-acetylglucosaminyl-diphospho-decaprenol_L-rhamnosyltransferase	09180_Brite_Hierarchies	09181_Protein_families:_metabolism	01003_Glycosyltransferases_
BMtot	Positive	Down	EC:2.4.1.80	Ceramide_glucosyltransferase	09100_Metabolism	09103_Lipid_metabolism	00600_Sphingolipid_metabolism_
BMtot	Positive	Down	EC:2.4.1.80	Ceramide_glucosyltransferase	09180_Brite_Hierarchies	09181_Protein_families:_metabolism	01003_Glycosyltransferases_
BMtot	Positive	Down	EC:2.5.1.1	Dimethylallyltranstransferase	09100_Metabolism	09109_Metabolism_of_terpenoids_and_polyketides	00900_Terpenoid_backbone_biosynthesis_
BMtot	Positive	Down	EC:2.5.1.1	Dimethylallyltranstransferase	09180_Brite_Hierarchies	09181_Protein_families:_metabolism	01006_Prenyltransferases_
BMtot	Positive	Down	EC:2.5.1.10	(2E,6E)-farnesyl_diphosphate_synthase	09100_Metabolism	09109_Metabolism_of_terpenoids_and_polyketides	00900_Terpenoid_backbone_biosynthesis_
BMtot	Positive	Down	EC:2.5.1.10	(2E,6E)-farnesyl_diphosphate_synthase	09180_Brite_Hierarchies	09181_Protein_families:_metabolism	01006_Prenyltransferases_
BMtot	Positive	Down	EC:2.5.1.2	Thiamine_pyridinylase	09100_Metabolism	09108_Metabolism_of_cofactors_and_vitamins	00730_Thiamine_metabolism_
BMtot	Positive	Down	EC:2.5.1.26	Alkylglycerone-phosphate_synthase	09100_Metabolism	09103_Lipid_metabolism	00565_Ether_lipid_metabolism_
BMtot	Positive	Down	EC:2.5.1.29	Geranylgeranyl_diphosphate_synthase	09100_Metabolism	09109_Metabolism_of_terpenoids_and_polyketides	00900_Terpenoid_backbone_biosynthesis_
BMtot	Positive	Down	EC:2.5.1.29	Geranylgeranyl_diphosphate_synthase	09180_Brite_Hierarchies	09181_Protein_families:_metabolism	01006_Prenyltransferases_
BMtot	Positive	Down	EC:2.5.1.68	(2Z,6E)-farnesyl_diphosphate_synthase	09100_Metabolism	09109_Metabolism_of_terpenoids_and_polyketides	00900_Terpenoid_backbone_biosynthesis_
BMtot	Positive	Down	EC:2.5.1.68	(2Z,6E)-farnesyl_diphosphate_synthase	09180_Brite_Hierarchies	09181_Protein_families:_metabolism	01006_Prenyltransferases_
BMtot	Positive	Down	EC:2.7.1.25	Adenylyl-sulfate_kinase	09100_Metabolism	09102_Energy_metabolism	00920_Sulfur_metabolism_
BMtot	Positive	Down	EC:2.7.1.25	Adenylyl-sulfate_kinase	09100_Metabolism	09104_Nucleotide_metabolism	00230_Purine_metabolism_
BMtot	Positive	Down	EC:2.7.1.25	Adenylyl-sulfate_kinase	09100_Metabolism	09106_Metabolism_of_other_amino_acids	00450_Selenocompound_metabolism_
BMtot	Positive	Down	EC:2.7.1.25	Adenylyl-sulfate_kinase	09100_Metabolism	09110_Biosynthesis_of_other_secondary_metabolites	00261_Monobactam_biosynthesis_
BMtot	Positive	Down	EC:2.7.1.36	Mevalonate_kinase	09100_Metabolism	09109_Metabolism_of_terpenoids_and_polyketides	00900_Terpenoid_backbone_biosynthesis_
BMtot	Positive	Down	EC:2.7.2.8	Acetylglutamate_kinase	09100_Metabolism	09105_Amino_acid_metabolism	00220_Arginine_biosynthesis_
BMtot	Positive	Down	EC:2.7.4.2	Phosphomevalonate_kinase	09100_Metabolism	09109_Metabolism_of_terpenoids_and_polyketides	00900_Terpenoid_backbone_biosynthesis_
BMtot	Positive	Down	EC:2.7.7.19	Polynucleotide_adenylyltransferase	09120_Genetic_Information_Processing	09123_Folding,_sorting_and_degradation	03018_RNA_degradation_
BMtot	Positive	Down	EC:2.7.7.19	Polynucleotide_adenylyltransferase	09180_Brite_Hierarchies	09182_Protein_families:_genetic_information_processing	03019_Messenger_RNA_biogenesis_
BMtot	Positive	Down	EC:2.7.7.19	Polynucleotide_adenylyltransferase	09180_Brite_Hierarchies	09182_Protein_families:_genetic_information_processing	03016_Transfer_RNA_biogenesis_
BMtot	Positive	Down	EC:2.7.7.19	Polynucleotide_adenylyltransferase	09180_Brite_Hierarchies	09182_Protein_families:_genetic_information_processing	03036_Chromosome_and_associated_proteins_
BMtot	Positive	Down	EC:2.7.7.19	Polynucleotide_adenylyltransferase	09180_Brite_Hierarchies	09182_Protein_families:_genetic_information_processing	03029_Mitochondrial_biogenesis_
BMtot	Positive	Down	EC:2.7.7.19	Polynucleotide_adenylyltransferase	09180_Brite_Hierarchies	09183_Protein_families:_signaling_and_cellular_processes	03200_Viral_proteins_
BMtot	Positive	Down	EC:2.7.8.12	CDP-glycerol_glycerophosphotransferase	09190_Not_Included_in_Pathway_or_Brite	09191_Unclassified:_metabolism	99980_Enzymes_with_EC_numbers
BMtot	Positive	Down	EC:3.1.2.23	4-hydroxybenzoyl-CoA_thioesterase	09100_Metabolism	09108_Metabolism_of_cofactors_and_vitamins	00130_Ubiquinone_and_other_terpenoid-quinone_biosynthesis_
BMtot	Positive	Down	EC:3.1.2.23	4-hydroxybenzoyl-CoA_thioesterase	09100_Metabolism	09111_Xenobiotics_biodegradation_and_metabolism	00362_Benzoate_degradation_
BMtot	Positive	Down	EC:3.1.3.16	Protein-serine/threonine_phosphatase	09100_Metabolism	09101_Carbohydrate_metabolism	00562_Inositol_phosphate_metabolism_
BMtot	Positive	Down	EC:3.1.3.16	Protein-serine/threonine_phosphatase	09130_Environmental_Information_Processing	09131_Membrane_transport	03070_Bacterial_secretion_system_
BMtot	Positive	Down	EC:3.1.3.16	Protein-serine/threonine_phosphatase	09140_Cellular_Processes	09145_Cellular_community_-_prokaryotes	02025_Biofilm_formation_-_Pseudomonas_aeruginosa_
BMtot	Positive	Down	EC:3.1.3.16	Protein-serine/threonine_phosphatase	09180_Brite_Hierarchies	09181_Protein_families:_metabolism	01009_Protein_phosphatases_and_associated_proteins_
BMtot	Positive	Down	EC:3.1.3.16	Protein-serine/threonine_phosphatase	09180_Brite_Hierarchies	09182_Protein_families:_genetic_information_processing	03021_Transcription_machinery_
BMtot	Positive	Down	EC:3.1.3.16	Protein-serine/threonine_phosphatase	09180_Brite_Hierarchies	09182_Protein_families:_genetic_information_processing	03019_Messenger_RNA_biogenesis_
BMtot	Positive	Down	EC:3.1.3.16	Protein-serine/threonine_phosphatase	09180_Brite_Hierarchies	09182_Protein_families:_genetic_information_processing	03041_Spliceosome_
BMtot	Positive	Down	EC:3.1.3.16	Protein-serine/threonine_phosphatase	09180_Brite_Hierarchies	09182_Protein_families:_genetic_information_processing	03009_Ribosome_biogenesis_
BMtot	Positive	Down	EC:3.1.3.16	Protein-serine/threonine_phosphatase	09180_Brite_Hierarchies	09182_Protein_families:_genetic_information_processing	03016_Transfer_RNA_biogenesis_
BMtot	Positive	Down	EC:3.1.3.16	Protein-serine/threonine_phosphatase	09180_Brite_Hierarchies	09182_Protein_families:_genetic_information_processing	04131_Membrane_trafficking_
BMtot	Positive	Down	EC:3.1.3.16	Protein-serine/threonine_phosphatase	09180_Brite_Hierarchies	09182_Protein_families:_genetic_information_processing	03036_Chromosome_and_associated_proteins_
BMtot	Positive	Down	EC:3.1.3.16	Protein-serine/threonine_phosphatase	09180_Brite_Hierarchies	09182_Protein_families:_genetic_information_processing	03400_DNA_repair_and_recombination_proteins_
BMtot	Positive	Down	EC:3.1.3.16	Protein-serine/threonine_phosphatase	09180_Brite_Hierarchies	09183_Protein_families:_signaling_and_cellular_processes	02044_Secretion_system_
BMtot	Positive	Down	EC:3.1.3.16	Protein-serine/threonine_phosphatase	09180_Brite_Hierarchies	09183_Protein_families:_signaling_and_cellular_processes	04147_Exosome_
BMtot	Positive	Down	EC:3.1.3.16	Protein-serine/threonine_phosphatase	09190_Not_Included_in_Pathway_or_Brite	09191_Unclassified:_metabolism	99980_Enzymes_with_EC_numbers
BMtot	Positive	Down	EC:3.1.3.3	Phosphoserine_phosphatase	09100_Metabolism	09102_Energy_metabolism	00680_Methane_metabolism_
BMtot	Positive	Down	EC:3.1.3.3	Phosphoserine_phosphatase	09100_Metabolism	09105_Amino_acid_metabolism	00260_Glycine,_serine_and_threonine_metabolism_
BMtot	Positive	Down	EC:3.1.3.3	Phosphoserine_phosphatase	09180_Brite_Hierarchies	09181_Protein_families:_metabolism	01009_Protein_phosphatases_and_associated_proteins_
BMtot	Positive	Down	EC:3.1.3.3	Phosphoserine_phosphatase	09180_Brite_Hierarchies	09182_Protein_families:_genetic_information_processing	03021_Transcription_machinery_
BMtot	Positive	Down	EC:3.1.3.3	Phosphoserine_phosphatase	09190_Not_Included_in_Pathway_or_Brite	09191_Unclassified:_metabolism	99980_Enzymes_with_EC_numbers
BMtot	Positive	Down	EC:3.1.4.17	3',5'-cyclic-nucleotide_phosphodiesterase	09100_Metabolism	09104_Nucleotide_metabolism	00230_Purine_metabolism_
BMtot	Positive	Down	EC:3.2.1.1	Alpha-amylase	09100_Metabolism	09101_Carbohydrate_metabolism	00500_Starch_and_sucrose_metabolism_
BMtot	Positive	Down	EC:3.2.1.141	4-alpha-D-((1->4)-alpha-D-glucano)trehalose_trehalohydrolase	09100_Metabolism	09101_Carbohydrate_metabolism	00500_Starch_and_sucrose_metabolism_
BMtot	Positive	Down	EC:3.2.1.6	Endo-1,3(4)-beta-glucanase	09190_Not_Included_in_Pathway_or_Brite	09191_Unclassified:_metabolism	99980_Enzymes_with_EC_numbers
BMtot	Positive	Down	EC:3.4.11.21	Aspartyl_aminopeptidase	09180_Brite_Hierarchies	09181_Protein_families:_metabolism	01002_Peptidases_and_inhibitors_
BMtot	Positive	Down	EC:3.4.11.21	Aspartyl_aminopeptidase	09180_Brite_Hierarchies	09182_Protein_families:_genetic_information_processing	04131_Membrane_trafficking_
BMtot	Positive	Down	EC:3.4.11.24	Aminopeptidase_S	09180_Brite_Hierarchies	09181_Protein_families:_metabolism	01002_Peptidases_and_inhibitors_
BMtot	Positive	Down	EC:3.4.21.53	Endopeptidase_La	09140_Cellular_Processes	09143_Cell_growth_and_death	04112_Cell_cycle_-_Caulobacter_
BMtot	Positive	Down	EC:3.4.21.53	Endopeptidase_La	09180_Brite_Hierarchies	09181_Protein_families:_metabolism	01002_Peptidases_and_inhibitors_
BMtot	Positive	Down	EC:3.4.21.53	Endopeptidase_La	09180_Brite_Hierarchies	09182_Protein_families:_genetic_information_processing	03029_Mitochondrial_biogenesis_
BMtot	Positive	Down	EC:3.4.24.77	Snapalysin	09180_Brite_Hierarchies	09181_Protein_families:_metabolism	01002_Peptidases_and_inhibitors_
BMtot	Positive	Down	EC:3.5.1.19	Nicotinamidase	09100_Metabolism	09108_Metabolism_of_cofactors_and_vitamins	00760_Nicotinate_and_nicotinamide_metabolism_
BMtot	Positive	Down	EC:3.5.1.56	N,N-dimethylformamidase	09100_Metabolism	09101_Carbohydrate_metabolism	00630_Glyoxylate_and_dicarboxylate_metabolism_
BMtot	Positive	Down	EC:3.5.1.99	Fatty_acid_amide_hydrolase	09190_Not_Included_in_Pathway_or_Brite	09191_Unclassified:_metabolism	99980_Enzymes_with_EC_numbers
BMtot	Positive	Down	EC:3.5.2.12	6-aminohexanoate-cyclic-dimer_hydrolase	09100_Metabolism	09111_Xenobiotics_biodegradation_and_metabolism	00930_Caprolactam_degradation_
BMtot	Positive	Down	EC:3.5.2.15	Cyanuric_acid_amidohydrolase	09100_Metabolism	09111_Xenobiotics_biodegradation_and_metabolism	00791_Atrazine_degradation_
BMtot	Positive	Down	EC:3.5.3.15	Protein-arginine_deiminase	09190_Not_Included_in_Pathway_or_Brite	09191_Unclassified:_metabolism	99980_Enzymes_with_EC_numbers
BMtot	Positive	Down	EC:3.5.4.12	dCMP_deaminase	09100_Metabolism	09104_Nucleotide_metabolism	00240_Pyrimidine_metabolism_
BMtot	Positive	Down	EC:3.5.4.12	dCMP_deaminase	09180_Brite_Hierarchies	09183_Protein_families:_signaling_and_cellular_processes	02044_Secretion_system_
BMtot	Positive	Down	EC:3.6.3.22	Nonpolar-amino-acid-transporting_ATPase	NA	NA	NA
BMtot	Positive	Down	EC:4.1.1.33	Diphosphomevalonate_decarboxylase	09100_Metabolism	09109_Metabolism_of_terpenoids_and_polyketides	00900_Terpenoid_backbone_biosynthesis_
BMtot	Positive	Down	EC:4.1.1.71	2-oxoglutarate_decarboxylase	09190_Not_Included_in_Pathway_or_Brite	09191_Unclassified:_metabolism	99980_Enzymes_with_EC_numbers
BMtot	Positive	Down	EC:4.1.2.44	Benzoyl-CoA-dihydrodiol_lyase	09100_Metabolism	09111_Xenobiotics_biodegradation_and_metabolism	00362_Benzoate_degradation_
BMtot	Positive	Down	EC:4.1.99.16	Geosmin_synthase	09100_Metabolism	09109_Metabolism_of_terpenoids_and_polyketides	00909_Sesquiterpenoid_and_triterpenoid_biosynthesis_
BMtot	Positive	Down	EC:4.2.1.107	hydratase	09100_Metabolism	09103_Lipid_metabolism	00120_Primary_bile_acid_biosynthesis_
BMtot	Positive	Down	EC:4.2.1.107	hydratase	09100_Metabolism	09103_Lipid_metabolism	01040_Biosynthesis_of_unsaturated_fatty_acids_
BMtot	Positive	Down	EC:4.2.1.119	Enoyl-CoA_hydratase_2	09100_Metabolism	09103_Lipid_metabolism	00120_Primary_bile_acid_biosynthesis_
BMtot	Positive	Down	EC:4.2.1.119	Enoyl-CoA_hydratase_2	09100_Metabolism	09103_Lipid_metabolism	01040_Biosynthesis_of_unsaturated_fatty_acids_
BMtot	Positive	Down	EC:4.2.1.119	Enoyl-CoA_hydratase_2	09190_Not_Included_in_Pathway_or_Brite	09191_Unclassified:_metabolism	99980_Enzymes_with_EC_numbers
BMtot	Positive	Down	EC:4.2.1.17	Enoyl-CoA_hydratase	09100_Metabolism	09101_Carbohydrate_metabolism	00640_Propanoate_metabolism_
BMtot	Positive	Down	EC:4.2.1.17	Enoyl-CoA_hydratase	09100_Metabolism	09101_Carbohydrate_metabolism	00650_Butanoate_metabolism_
BMtot	Positive	Down	EC:4.2.1.17	Enoyl-CoA_hydratase	09100_Metabolism	09102_Energy_metabolism	00720_Carbon_fixation_pathways_in_prokaryotes_
BMtot	Positive	Down	EC:4.2.1.17	Enoyl-CoA_hydratase	09100_Metabolism	09103_Lipid_metabolism	00062_Fatty_acid_elongation_
BMtot	Positive	Down	EC:4.2.1.17	Enoyl-CoA_hydratase	09100_Metabolism	09103_Lipid_metabolism	00071_Fatty_acid_degradation_
BMtot	Positive	Down	EC:4.2.1.17	Enoyl-CoA_hydratase	09100_Metabolism	09103_Lipid_metabolism	00592_alpha-Linolenic_acid_metabolism_
BMtot	Positive	Down	EC:4.2.1.17	Enoyl-CoA_hydratase	09100_Metabolism	09105_Amino_acid_metabolism	00280_Valine,_leucine_and_isoleucine_degradation_
BMtot	Positive	Down	EC:4.2.1.17	Enoyl-CoA_hydratase	09100_Metabolism	09105_Amino_acid_metabolism	00310_Lysine_degradation_
BMtot	Positive	Down	EC:4.2.1.17	Enoyl-CoA_hydratase	09100_Metabolism	09105_Amino_acid_metabolism	00360_Phenylalanine_metabolism_
BMtot	Positive	Down	EC:4.2.1.17	Enoyl-CoA_hydratase	09100_Metabolism	09105_Amino_acid_metabolism	00380_Tryptophan_metabolism_
BMtot	Positive	Down	EC:4.2.1.17	Enoyl-CoA_hydratase	09100_Metabolism	09106_Metabolism_of_other_amino_acids	00410_beta-Alanine_metabolism_
BMtot	Positive	Down	EC:4.2.1.17	Enoyl-CoA_hydratase	09100_Metabolism	09109_Metabolism_of_terpenoids_and_polyketides	00903_Limonene_and_pinene_degradation_
BMtot	Positive	Down	EC:4.2.1.17	Enoyl-CoA_hydratase	09100_Metabolism	09109_Metabolism_of_terpenoids_and_polyketides	00281_Geraniol_degradation_
BMtot	Positive	Down	EC:4.2.1.17	Enoyl-CoA_hydratase	09100_Metabolism	09111_Xenobiotics_biodegradation_and_metabolism	00362_Benzoate_degradation_
BMtot	Positive	Down	EC:4.2.1.17	Enoyl-CoA_hydratase	09100_Metabolism	09111_Xenobiotics_biodegradation_and_metabolism	00627_Aminobenzoate_degradation_
BMtot	Positive	Down	EC:4.2.1.17	Enoyl-CoA_hydratase	09100_Metabolism	09111_Xenobiotics_biodegradation_and_metabolism	00930_Caprolactam_degradation_
BMtot	Positive	Down	EC:4.2.1.57	Isohexenylglutaconyl-CoA_hydratase	09100_Metabolism	09109_Metabolism_of_terpenoids_and_polyketides	00281_Geraniol_degradation_
BMtot	Positive	Down	EC:4.2.3.22	Germacradienol_synthase	09100_Metabolism	09109_Metabolism_of_terpenoids_and_polyketides	00909_Sesquiterpenoid_and_triterpenoid_biosynthesis_
BMtot	Positive	Down	EC:4.2.3.75	(-)-germacrene_D_synthase	09100_Metabolism	09109_Metabolism_of_terpenoids_and_polyketides	00909_Sesquiterpenoid_and_triterpenoid_biosynthesis_
BMtot	Positive	Down	EC:4.3.1.14	3-aminobutyryl-CoA_ammonia-lyase	09100_Metabolism	09105_Amino_acid_metabolism	00310_Lysine_degradation_
BMtot	Positive	Down	EC:4.3.1.15	Diaminopropionate_ammonia-lyase	09190_Not_Included_in_Pathway_or_Brite	09191_Unclassified:_metabolism	99980_Enzymes_with_EC_numbers
BMtot	Positive	Down	EC:5.1.3.2	UDP-glucose_4-epimerase	09100_Metabolism	09101_Carbohydrate_metabolism	00052_Galactose_metabolism_
BMtot	Positive	Down	EC:5.1.3.2	UDP-glucose_4-epimerase	09100_Metabolism	09101_Carbohydrate_metabolism	00520_Amino_sugar_and_nucleotide_sugar_metabolism_
BMtot	Positive	Down	EC:5.1.3.2	UDP-glucose_4-epimerase	09100_Metabolism	09107_Glycan_biosynthesis_and_metabolism	00541_O-Antigen_nucleotide_sugar_biosynthesis_
BMtot	Positive	Down	EC:5.3.3.2	Isopentenyl-diphosphate_Delta-isomerase	09100_Metabolism	09109_Metabolism_of_terpenoids_and_polyketides	00900_Terpenoid_backbone_biosynthesis_
BMtot	Positive	Down	EC:5.4.2.12	Phosphoglycerate_mutase_(2,3-diphosphoglycerate-independent)	09100_Metabolism	09101_Carbohydrate_metabolism	00010_Glycolysis_Gluconeogenesis_
BMtot	Positive	Down	EC:5.4.2.12	Phosphoglycerate_mutase_(2,3-diphosphoglycerate-independent)	09100_Metabolism	09102_Energy_metabolism	00680_Methane_metabolism_
BMtot	Positive	Down	EC:5.4.2.12	Phosphoglycerate_mutase_(2,3-diphosphoglycerate-independent)	09100_Metabolism	09105_Amino_acid_metabolism	00260_Glycine,_serine_and_threonine_metabolism_
BMtot	Positive	Down	EC:5.4.2.9	Phosphoenolpyruvate_mutase	09100_Metabolism	09106_Metabolism_of_other_amino_acids	00440_Phosphonate_and_phosphinate_metabolism_
BMtot	Positive	Down	EC:5.4.2.9	Phosphoenolpyruvate_mutase	09100_Metabolism	09110_Biosynthesis_of_other_secondary_metabolites	00998_Biosynthesis_of_various_secondary_metabolites_-_part_2_
BMtot	Positive	Down	EC:5.4.3.2	Lysine_2,3-aminomutase	09100_Metabolism	09105_Amino_acid_metabolism	00310_Lysine_degradation_
BMtot	Positive	Down	EC:5.4.3.3	Beta-lysine_5,6-aminomutase	09100_Metabolism	09105_Amino_acid_metabolism	00310_Lysine_degradation_
BMtot	Positive	Down	EC:5.4.99.16	Maltose_alpha-D-glucosyltransferase	09100_Metabolism	09101_Carbohydrate_metabolism	00500_Starch_and_sucrose_metabolism_
BMtot	Positive	Down	EC:5.4.99.23	23S_rRNA_pseudouridine(1911/1915/1917)_synthase	09180_Brite_Hierarchies	09182_Protein_families:_genetic_information_processing	03009_Ribosome_biogenesis_
BMtot	Positive	Down	EC:5.99.1.3	DNA_topoisomerase_(ATP-hydrolyzing)	NA	NA	NA
BMtot	Positive	Down	EC:6.2.1.25	Benzoate--CoA_ligase	09100_Metabolism	09111_Xenobiotics_biodegradation_and_metabolism	00362_Benzoate_degradation_
BMtot	Positive	Down	EC:6.2.1.25	Benzoate--CoA_ligase	09100_Metabolism	09111_Xenobiotics_biodegradation_and_metabolism	00627_Aminobenzoate_degradation_
BMtot	Positive	Down	EC:6.2.1.25	Benzoate--CoA_ligase	09190_Not_Included_in_Pathway_or_Brite	09191_Unclassified:_metabolism	99980_Enzymes_with_EC_numbers
BMtot	Positive	Down	EC:6.2.1.27	4-hydroxybenzoate--CoA_ligase	09100_Metabolism	09111_Xenobiotics_biodegradation_and_metabolism	00362_Benzoate_degradation_
BMtot	Positive	Down	EC:6.2.1.27	4-hydroxybenzoate--CoA_ligase	09100_Metabolism	09111_Xenobiotics_biodegradation_and_metabolism	00627_Aminobenzoate_degradation_
BMtot	Positive	Down	EC:6.2.1.3	Long-chain-fatty-acid--CoA_ligase	09100_Metabolism	09103_Lipid_metabolism	00061_Fatty_acid_biosynthesis_
BMtot	Positive	Down	EC:6.2.1.3	Long-chain-fatty-acid--CoA_ligase	09100_Metabolism	09103_Lipid_metabolism	00071_Fatty_acid_degradation_
BMtot	Positive	Down	EC:6.2.1.3	Long-chain-fatty-acid--CoA_ligase	09140_Cellular_Processes	09145_Cellular_community_-_prokaryotes	02024_Quorum_sensing_
BMtot	Positive	Down	EC:6.2.1.3	Long-chain-fatty-acid--CoA_ligase	09180_Brite_Hierarchies	09181_Protein_families:_metabolism	01004_Lipid_biosynthesis_proteins_
BMtot	Positive	Down	EC:6.2.1.3	Long-chain-fatty-acid--CoA_ligase	09180_Brite_Hierarchies	09183_Protein_families:_signaling_and_cellular_processes	02000_Transporters_
BMtot	Positive	Down	EC:6.2.1.3	Long-chain-fatty-acid--CoA_ligase	09180_Brite_Hierarchies	09183_Protein_families:_signaling_and_cellular_processes	04147_Exosome_
BMtot	Positive	Down	EC:6.2.1.30	Phenylacetate--CoA_ligase	09100_Metabolism	09105_Amino_acid_metabolism	00360_Phenylalanine_metabolism_
BMtot	Positive	Down	EC:6.2.1.30	Phenylacetate--CoA_ligase	09140_Cellular_Processes	09145_Cellular_community_-_prokaryotes	05111_Biofilm_formation_-_Vibrio_cholerae_
BMtot	Positive	Down	EC:6.2.1.34	Trans-feruloyl-CoA_synthase	09190_Not_Included_in_Pathway_or_Brite	09191_Unclassified:_metabolism	99980_Enzymes_with_EC_numbers
BMtot	Positive	Down	EC:6.4.1.5	Geranoyl-CoA_carboxylase	09100_Metabolism	09109_Metabolism_of_terpenoids_and_polyketides	00281_Geraniol_degradation_
RTR	Positive	Up	EC:1.1.1.122	D-threo-aldose_1-dehydrogenase	09100_Metabolism	09101_Carbohydrate_metabolism	00051_Fructose_and_mannose_metabolism_
RTR	Positive	Up	EC:1.1.1.122	D-threo-aldose_1-dehydrogenase	09100_Metabolism	09101_Carbohydrate_metabolism	00053_Ascorbate_and_aldarate_metabolism_
RTR	Positive	Up	EC:1.1.1.125	2-deoxy-D-gluconate_3-dehydrogenase	NA	NA	NA
RTR	Positive	Up	EC:1.1.1.130	3-dehydro-L-gulonate_2-dehydrogenase	09100_Metabolism	09101_Carbohydrate_metabolism	00040_Pentose_and_glucuronate_interconversions_
RTR	Positive	Up	EC:1.1.1.130	3-dehydro-L-gulonate_2-dehydrogenase	09100_Metabolism	09101_Carbohydrate_metabolism	00053_Ascorbate_and_aldarate_metabolism_
RTR	Positive	Up	EC:1.1.1.262	4-hydroxythreonine-4-phosphate_dehydrogenase	09100_Metabolism	09108_Metabolism_of_cofactors_and_vitamins	00750_Vitamin_B6_metabolism_
RTR	Positive	Up	EC:1.1.1.276	Serine_3-dehydrogenase_(NADP(+))	09190_Not_Included_in_Pathway_or_Brite	09191_Unclassified:_metabolism	99980_Enzymes_with_EC_numbers
RTR	Positive	Up	EC:1.1.1.28	D-lactate_dehydrogenase	09100_Metabolism	09101_Carbohydrate_metabolism	00620_Pyruvate_metabolism_
RTR	Positive	Up	EC:1.1.1.284	S-(hydroxymethyl)glutathione_dehydrogenase	09100_Metabolism	09101_Carbohydrate_metabolism	00010_Glycolysis_Gluconeogenesis_
RTR	Positive	Up	EC:1.1.1.284	S-(hydroxymethyl)glutathione_dehydrogenase	09100_Metabolism	09102_Energy_metabolism	00680_Methane_metabolism_
RTR	Positive	Up	EC:1.1.1.284	S-(hydroxymethyl)glutathione_dehydrogenase	09100_Metabolism	09103_Lipid_metabolism	00071_Fatty_acid_degradation_
RTR	Positive	Up	EC:1.1.1.284	S-(hydroxymethyl)glutathione_dehydrogenase	09100_Metabolism	09105_Amino_acid_metabolism	00350_Tyrosine_metabolism_
RTR	Positive	Up	EC:1.1.1.284	S-(hydroxymethyl)glutathione_dehydrogenase	09100_Metabolism	09108_Metabolism_of_cofactors_and_vitamins	00830_Retinol_metabolism_
RTR	Positive	Up	EC:1.1.1.284	S-(hydroxymethyl)glutathione_dehydrogenase	09100_Metabolism	09111_Xenobiotics_biodegradation_and_metabolism	00625_Chloroalkane_and_chloroalkene_degradation_
RTR	Positive	Up	EC:1.1.1.284	S-(hydroxymethyl)glutathione_dehydrogenase	09100_Metabolism	09111_Xenobiotics_biodegradation_and_metabolism	00626_Naphthalene_degradation_
RTR	Positive	Up	EC:1.1.1.284	S-(hydroxymethyl)glutathione_dehydrogenase	09100_Metabolism	09111_Xenobiotics_biodegradation_and_metabolism	00980_Metabolism_of_xenobiotics_by_cytochrome_P450_
RTR	Positive	Up	EC:1.1.1.284	S-(hydroxymethyl)glutathione_dehydrogenase	09100_Metabolism	09111_Xenobiotics_biodegradation_and_metabolism	00982_Drug_metabolism_-_cytochrome_P450_
RTR	Positive	Up	EC:1.1.1.3	Homoserine_dehydrogenase	09100_Metabolism	09105_Amino_acid_metabolism	00260_Glycine,_serine_and_threonine_metabolism_
RTR	Positive	Up	EC:1.1.1.3	Homoserine_dehydrogenase	09100_Metabolism	09105_Amino_acid_metabolism	00270_Cysteine_and_methionine_metabolism_
RTR	Positive	Up	EC:1.1.1.3	Homoserine_dehydrogenase	09100_Metabolism	09105_Amino_acid_metabolism	00300_Lysine_biosynthesis_
RTR	Positive	Up	EC:1.1.1.3	Homoserine_dehydrogenase	09100_Metabolism	09110_Biosynthesis_of_other_secondary_metabolites	00261_Monobactam_biosynthesis_
RTR	Positive	Up	EC:1.1.1.312	2-hydroxy-4-carboxymuconate_semialdehyde_hemiacetal_dehydrogenase	09100_Metabolism	09105_Amino_acid_metabolism	00350_Tyrosine_metabolism_
RTR	Positive	Up	EC:1.1.1.312	2-hydroxy-4-carboxymuconate_semialdehyde_hemiacetal_dehydrogenase	09100_Metabolism	09111_Xenobiotics_biodegradation_and_metabolism	00362_Benzoate_degradation_
RTR	Positive	Up	EC:1.1.1.312	2-hydroxy-4-carboxymuconate_semialdehyde_hemiacetal_dehydrogenase	09100_Metabolism	09111_Xenobiotics_biodegradation_and_metabolism	00627_Aminobenzoate_degradation_
RTR	Positive	Up	EC:1.1.1.36	Acetoacetyl-CoA_reductase	09100_Metabolism	09101_Carbohydrate_metabolism	00630_Glyoxylate_and_dicarboxylate_metabolism_
RTR	Positive	Up	EC:1.1.1.36	Acetoacetyl-CoA_reductase	09100_Metabolism	09101_Carbohydrate_metabolism	00650_Butanoate_metabolism_
RTR	Positive	Up	EC:1.1.1.363	Glucose-6-phosphate_dehydrogenase_(NAD(P)(+))	09100_Metabolism	09101_Carbohydrate_metabolism	00030_Pentose_phosphate_pathway_
RTR	Positive	Up	EC:1.1.1.363	Glucose-6-phosphate_dehydrogenase_(NAD(P)(+))	09100_Metabolism	09106_Metabolism_of_other_amino_acids	00480_Glutathione_metabolism_
RTR	Positive	Up	EC:1.1.1.363	Glucose-6-phosphate_dehydrogenase_(NAD(P)(+))	09180_Brite_Hierarchies	09183_Protein_families:_signaling_and_cellular_processes	04147_Exosome_
RTR	Positive	Up	EC:1.1.1.40	Malate_dehydrogenase_(oxaloacetate-decarboxylating)_(NADP(+))	09100_Metabolism	09101_Carbohydrate_metabolism	00620_Pyruvate_metabolism_
RTR	Positive	Up	EC:1.1.1.40	Malate_dehydrogenase_(oxaloacetate-decarboxylating)_(NADP(+))	09100_Metabolism	09102_Energy_metabolism	00710_Carbon_fixation_in_photosynthetic_organisms_
RTR	Positive	Up	EC:1.1.1.42	Isocitrate_dehydrogenase_(NADP(+))	09100_Metabolism	09101_Carbohydrate_metabolism	00020_Citrate_cycle_(TCA_cycle)_
RTR	Positive	Up	EC:1.1.1.42	Isocitrate_dehydrogenase_(NADP(+))	09100_Metabolism	09102_Energy_metabolism	00720_Carbon_fixation_pathways_in_prokaryotes_
RTR	Positive	Up	EC:1.1.1.42	Isocitrate_dehydrogenase_(NADP(+))	09100_Metabolism	09106_Metabolism_of_other_amino_acids	00480_Glutathione_metabolism_
RTR	Positive	Up	EC:1.1.1.47	Glucose_1-dehydrogenase_(NAD(P)(+))	09100_Metabolism	09101_Carbohydrate_metabolism	00030_Pentose_phosphate_pathway_
RTR	Positive	Up	EC:1.1.1.48	D-galactose_1-dehydrogenase	09100_Metabolism	09101_Carbohydrate_metabolism	00052_Galactose_metabolism_
RTR	Positive	Up	EC:1.1.1.49	Glucose-6-phosphate_dehydrogenase_(NADP(+))	09100_Metabolism	09101_Carbohydrate_metabolism	00030_Pentose_phosphate_pathway_
RTR	Positive	Up	EC:1.1.1.49	Glucose-6-phosphate_dehydrogenase_(NADP(+))	09100_Metabolism	09106_Metabolism_of_other_amino_acids	00480_Glutathione_metabolism_
RTR	Positive	Up	EC:1.1.1.49	Glucose-6-phosphate_dehydrogenase_(NADP(+))	09180_Brite_Hierarchies	09183_Protein_families:_signaling_and_cellular_processes	04147_Exosome_
RTR	Positive	Up	EC:1.1.1.57	Fructuronate_reductase	09100_Metabolism	09101_Carbohydrate_metabolism	00040_Pentose_and_glucuronate_interconversions_
RTR	Positive	Up	EC:1.1.1.58	Tagaturonate_reductase	09100_Metabolism	09101_Carbohydrate_metabolism	00040_Pentose_and_glucuronate_interconversions_
RTR	Positive	Up	EC:1.1.1.79	Glyoxylate_reductase_(NADP(+))	09100_Metabolism	09101_Carbohydrate_metabolism	00030_Pentose_phosphate_pathway_
RTR	Positive	Up	EC:1.1.1.79	Glyoxylate_reductase_(NADP(+))	09100_Metabolism	09101_Carbohydrate_metabolism	00620_Pyruvate_metabolism_
RTR	Positive	Up	EC:1.1.1.79	Glyoxylate_reductase_(NADP(+))	09100_Metabolism	09101_Carbohydrate_metabolism	00630_Glyoxylate_and_dicarboxylate_metabolism_
RTR	Positive	Up	EC:1.1.1.79	Glyoxylate_reductase_(NADP(+))	09100_Metabolism	09101_Carbohydrate_metabolism	00650_Butanoate_metabolism_
RTR	Positive	Up	EC:1.1.1.79	Glyoxylate_reductase_(NADP(+))	09100_Metabolism	09105_Amino_acid_metabolism	00260_Glycine,_serine_and_threonine_metabolism_
RTR	Positive	Up	EC:1.1.2.3	L-lactate_dehydrogenase_(cytochrome)	09100_Metabolism	09101_Carbohydrate_metabolism	00620_Pyruvate_metabolism_
RTR	Positive	Up	EC:1.1.5.2	Quinoprotein_glucose_dehydrogenase_(PQQ,_quinone)	09100_Metabolism	09101_Carbohydrate_metabolism	00030_Pentose_phosphate_pathway_
RTR	Positive	Up	EC:1.1.5.4	Malate_dehydrogenase_(quinone)	09100_Metabolism	09101_Carbohydrate_metabolism	00020_Citrate_cycle_(TCA_cycle)_
RTR	Positive	Up	EC:1.1.5.4	Malate_dehydrogenase_(quinone)	09100_Metabolism	09101_Carbohydrate_metabolism	00620_Pyruvate_metabolism_
RTR	Positive	Up	EC:1.1.99.28	Glucose-fructose_oxidoreductase	09190_Not_Included_in_Pathway_or_Brite	09191_Unclassified:_metabolism	99980_Enzymes_with_EC_numbers
RTR	Positive	Up	EC:1.10.2.2	Quinol--cytochrome-c_reductase	NA	NA	NA
RTR	Positive	Up	EC:1.11.1.10	Chloride_peroxidase	09190_Not_Included_in_Pathway_or_Brite	09191_Unclassified:_metabolism	99980_Enzymes_with_EC_numbers
RTR	Positive	Up	EC:1.11.1.21	Catalase_peroxidase	09100_Metabolism	09105_Amino_acid_metabolism	00360_Phenylalanine_metabolism_
RTR	Positive	Up	EC:1.11.1.21	Catalase_peroxidase	09100_Metabolism	09105_Amino_acid_metabolism	00380_Tryptophan_metabolism_
RTR	Positive	Up	EC:1.11.1.21	Catalase_peroxidase	09100_Metabolism	09110_Biosynthesis_of_other_secondary_metabolites	00940_Phenylpropanoid_biosynthesis_
RTR	Positive	Up	EC:1.11.1.21	Catalase_peroxidase	09100_Metabolism	09111_Xenobiotics_biodegradation_and_metabolism	00983_Drug_metabolism_-_other_enzymes_
RTR	Positive	Up	EC:1.11.1.6	Catalase	09100_Metabolism	09101_Carbohydrate_metabolism	00630_Glyoxylate_and_dicarboxylate_metabolism_
RTR	Positive	Up	EC:1.11.1.6	Catalase	09100_Metabolism	09105_Amino_acid_metabolism	00380_Tryptophan_metabolism_
RTR	Positive	Up	EC:1.11.1.6	Catalase	09100_Metabolism	09110_Biosynthesis_of_other_secondary_metabolites	00404_Staurosporine_biosynthesis_
RTR	Positive	Up	EC:1.11.1.9	Glutathione_peroxidase	09100_Metabolism	09103_Lipid_metabolism	00590_Arachidonic_acid_metabolism_
RTR	Positive	Up	EC:1.11.1.9	Glutathione_peroxidase	09100_Metabolism	09106_Metabolism_of_other_amino_acids	00480_Glutathione_metabolism_
RTR	Positive	Up	EC:1.13.11.11	Tryptophan_2,3-dioxygenase	09100_Metabolism	09105_Amino_acid_metabolism	00380_Tryptophan_metabolism_
RTR	Positive	Up	EC:1.13.11.27	4-hydroxyphenylpyruvate_dioxygenase	09100_Metabolism	09105_Amino_acid_metabolism	00350_Tyrosine_metabolism_
RTR	Positive	Up	EC:1.13.11.27	4-hydroxyphenylpyruvate_dioxygenase	09100_Metabolism	09105_Amino_acid_metabolism	00360_Phenylalanine_metabolism_
RTR	Positive	Up	EC:1.13.11.27	4-hydroxyphenylpyruvate_dioxygenase	09100_Metabolism	09108_Metabolism_of_cofactors_and_vitamins	00130_Ubiquinone_and_other_terpenoid-quinone_biosynthesis_
RTR	Positive	Up	EC:1.13.11.27	4-hydroxyphenylpyruvate_dioxygenase	09180_Brite_Hierarchies	09183_Protein_families:_signaling_and_cellular_processes	04147_Exosome_
RTR	Positive	Up	EC:1.13.11.5	Homogentisate_1,2-dioxygenase	09100_Metabolism	09105_Amino_acid_metabolism	00350_Tyrosine_metabolism_
RTR	Positive	Up	EC:1.13.11.5	Homogentisate_1,2-dioxygenase	09100_Metabolism	09111_Xenobiotics_biodegradation_and_metabolism	00643_Styrene_degradation_
RTR	Positive	Up	EC:1.13.11.6	3-hydroxyanthranilate_3,4-dioxygenase	09100_Metabolism	09105_Amino_acid_metabolism	00380_Tryptophan_metabolism_
RTR	Positive	Up	EC:1.13.12.16	Nitronate_monooxygenase	09100_Metabolism	09102_Energy_metabolism	00910_Nitrogen_metabolism_
RTR	Positive	Up	EC:1.14.11.2	Procollagen-proline_dioxygenase	09100_Metabolism	09105_Amino_acid_metabolism	00330_Arginine_and_proline_metabolism_
RTR	Positive	Up	EC:1.14.13.129	Beta-carotene_3-hydroxylase	NA	NA	NA
RTR	Positive	Up	EC:1.14.13.149	Phenylacetyl-CoA_1,2-epoxidase	09100_Metabolism	09105_Amino_acid_metabolism	00360_Phenylalanine_metabolism_
RTR	Positive	Up	EC:1.14.13.2	4-hydroxybenzoate_3-monooxygenase	09100_Metabolism	09111_Xenobiotics_biodegradation_and_metabolism	00362_Benzoate_degradation_
RTR	Positive	Up	EC:1.14.13.9	Kynurenine_3-monooxygenase	09100_Metabolism	09105_Amino_acid_metabolism	00380_Tryptophan_metabolism_
RTR	Positive	Up	EC:1.14.16.1	Phenylalanine_4-monooxygenase	09100_Metabolism	09105_Amino_acid_metabolism	00360_Phenylalanine_metabolism_
RTR	Positive	Up	EC:1.14.16.1	Phenylalanine_4-monooxygenase	09100_Metabolism	09105_Amino_acid_metabolism	00400_Phenylalanine,_tyrosine_and_tryptophan_biosynthesis_
RTR	Positive	Up	EC:1.14.16.1	Phenylalanine_4-monooxygenase	09100_Metabolism	09108_Metabolism_of_cofactors_and_vitamins	00790_Folate_biosynthesis_
RTR	Positive	Up	EC:1.14.19.3	Acyl-CoA_6-desaturase	09100_Metabolism	09103_Lipid_metabolism	00591_Linoleic_acid_metabolism_
RTR	Positive	Up	EC:1.14.19.3	Acyl-CoA_6-desaturase	09100_Metabolism	09103_Lipid_metabolism	00592_alpha-Linolenic_acid_metabolism_
RTR	Positive	Up	EC:1.14.19.3	Acyl-CoA_6-desaturase	09100_Metabolism	09103_Lipid_metabolism	01040_Biosynthesis_of_unsaturated_fatty_acids_
RTR	Positive	Up	EC:1.14.19.3	Acyl-CoA_6-desaturase	09180_Brite_Hierarchies	09181_Protein_families:_metabolism	01004_Lipid_biosynthesis_proteins_
RTR	Positive	Up	EC:1.14.19.9	Tryptophan_7-halogenase	09100_Metabolism	09110_Biosynthesis_of_other_secondary_metabolites	00404_Staurosporine_biosynthesis_
RTR	Positive	Up	EC:1.15.1.1	Superoxide_dismutase	09180_Brite_Hierarchies	09183_Protein_families:_signaling_and_cellular_processes	00536_Glycosaminoglycan_binding_proteins_
RTR	Positive	Up	EC:1.15.1.1	Superoxide_dismutase	09190_Not_Included_in_Pathway_or_Brite	09191_Unclassified:_metabolism	99980_Enzymes_with_EC_numbers
RTR	Positive	Up	EC:1.16.3.2	Bacterial_non-heme_ferritin	09180_Brite_Hierarchies	09183_Protein_families:_signaling_and_cellular_processes	04147_Exosome_
RTR	Positive	Up	EC:1.16.3.2	Bacterial_non-heme_ferritin	09190_Not_Included_in_Pathway_or_Brite	09191_Unclassified:_metabolism	99980_Enzymes_with_EC_numbers
RTR	Positive	Up	EC:1.17.4.1	Ribonucleoside-diphosphate_reductase	09100_Metabolism	09104_Nucleotide_metabolism	00230_Purine_metabolism_
RTR	Positive	Up	EC:1.17.4.1	Ribonucleoside-diphosphate_reductase	09100_Metabolism	09104_Nucleotide_metabolism	00240_Pyrimidine_metabolism_
RTR	Positive	Up	EC:1.17.4.1	Ribonucleoside-diphosphate_reductase	09100_Metabolism	09106_Metabolism_of_other_amino_acids	00480_Glutathione_metabolism_
RTR	Positive	Up	EC:1.17.4.1	Ribonucleoside-diphosphate_reductase	09100_Metabolism	09111_Xenobiotics_biodegradation_and_metabolism	00983_Drug_metabolism_-_other_enzymes_
RTR	Positive	Up	EC:1.17.4.1	Ribonucleoside-diphosphate_reductase	09180_Brite_Hierarchies	09182_Protein_families:_genetic_information_processing	03400_DNA_repair_and_recombination_proteins_
RTR	Positive	Up	EC:1.17.4.1	Ribonucleoside-diphosphate_reductase	09180_Brite_Hierarchies	09183_Protein_families:_signaling_and_cellular_processes	03200_Viral_proteins_
RTR	Positive	Up	EC:1.17.99.6	Epoxyqueuosine_reductase	09180_Brite_Hierarchies	09182_Protein_families:_genetic_information_processing	03016_Transfer_RNA_biogenesis_
RTR	Positive	Up	EC:1.18.1.3	Ferredoxin--NAD(+)_reductase	09100_Metabolism	09102_Energy_metabolism	00920_Sulfur_metabolism_
RTR	Positive	Up	EC:1.18.1.3	Ferredoxin--NAD(+)_reductase	09100_Metabolism	09103_Lipid_metabolism	00071_Fatty_acid_degradation_
RTR	Positive	Up	EC:1.18.1.3	Ferredoxin--NAD(+)_reductase	09100_Metabolism	09105_Amino_acid_metabolism	00360_Phenylalanine_metabolism_
RTR	Positive	Up	EC:1.18.1.3	Ferredoxin--NAD(+)_reductase	09100_Metabolism	09111_Xenobiotics_biodegradation_and_metabolism	00362_Benzoate_degradation_
RTR	Positive	Up	EC:1.18.1.3	Ferredoxin--NAD(+)_reductase	09100_Metabolism	09111_Xenobiotics_biodegradation_and_metabolism	00364_Fluorobenzoate_degradation_
RTR	Positive	Up	EC:1.18.1.3	Ferredoxin--NAD(+)_reductase	09100_Metabolism	09111_Xenobiotics_biodegradation_and_metabolism	00625_Chloroalkane_and_chloroalkene_degradation_
RTR	Positive	Up	EC:1.18.1.3	Ferredoxin--NAD(+)_reductase	09100_Metabolism	09111_Xenobiotics_biodegradation_and_metabolism	00361_Chlorocyclohexane_and_chlorobenzene_degradation_
RTR	Positive	Up	EC:1.18.1.3	Ferredoxin--NAD(+)_reductase	09100_Metabolism	09111_Xenobiotics_biodegradation_and_metabolism	00623_Toluene_degradation_
RTR	Positive	Up	EC:1.18.1.3	Ferredoxin--NAD(+)_reductase	09100_Metabolism	09111_Xenobiotics_biodegradation_and_metabolism	00622_Xylene_degradation_
RTR	Positive	Up	EC:1.18.1.3	Ferredoxin--NAD(+)_reductase	09100_Metabolism	09111_Xenobiotics_biodegradation_and_metabolism	00621_Dioxin_degradation_
RTR	Positive	Up	EC:1.18.1.3	Ferredoxin--NAD(+)_reductase	09100_Metabolism	09111_Xenobiotics_biodegradation_and_metabolism	00624_Polycyclic_aromatic_hydrocarbon_degradation_
RTR	Positive	Up	EC:1.2.1.16	Succinate-semialdehyde_dehydrogenase_(NAD(P)(+))	09100_Metabolism	09101_Carbohydrate_metabolism	00650_Butanoate_metabolism_
RTR	Positive	Up	EC:1.2.1.16	Succinate-semialdehyde_dehydrogenase_(NAD(P)(+))	09100_Metabolism	09105_Amino_acid_metabolism	00250_Alanine,_aspartate_and_glutamate_metabolism_
RTR	Positive	Up	EC:1.2.1.16	Succinate-semialdehyde_dehydrogenase_(NAD(P)(+))	09100_Metabolism	09105_Amino_acid_metabolism	00310_Lysine_degradation_
RTR	Positive	Up	EC:1.2.1.16	Succinate-semialdehyde_dehydrogenase_(NAD(P)(+))	09100_Metabolism	09105_Amino_acid_metabolism	00350_Tyrosine_metabolism_
RTR	Positive	Up	EC:1.2.1.16	Succinate-semialdehyde_dehydrogenase_(NAD(P)(+))	09100_Metabolism	09108_Metabolism_of_cofactors_and_vitamins	00760_Nicotinate_and_nicotinamide_metabolism_
RTR	Positive	Up	EC:1.2.1.18	Malonate-semialdehyde_dehydrogenase_(acetylating)	09100_Metabolism	09101_Carbohydrate_metabolism	00640_Propanoate_metabolism_
RTR	Positive	Up	EC:1.2.1.18	Malonate-semialdehyde_dehydrogenase_(acetylating)	09100_Metabolism	09101_Carbohydrate_metabolism	00562_Inositol_phosphate_metabolism_
RTR	Positive	Up	EC:1.2.1.18	Malonate-semialdehyde_dehydrogenase_(acetylating)	09100_Metabolism	09105_Amino_acid_metabolism	00280_Valine,_leucine_and_isoleucine_degradation_
RTR	Positive	Up	EC:1.2.1.18	Malonate-semialdehyde_dehydrogenase_(acetylating)	09100_Metabolism	09106_Metabolism_of_other_amino_acids	00410_beta-Alanine_metabolism_
RTR	Positive	Up	EC:1.2.1.20	Glutarate-semialdehyde_dehydrogenase	09100_Metabolism	09101_Carbohydrate_metabolism	00650_Butanoate_metabolism_
RTR	Positive	Up	EC:1.2.1.20	Glutarate-semialdehyde_dehydrogenase	09100_Metabolism	09105_Amino_acid_metabolism	00250_Alanine,_aspartate_and_glutamate_metabolism_
RTR	Positive	Up	EC:1.2.1.20	Glutarate-semialdehyde_dehydrogenase	09100_Metabolism	09105_Amino_acid_metabolism	00310_Lysine_degradation_
RTR	Positive	Up	EC:1.2.1.20	Glutarate-semialdehyde_dehydrogenase	09100_Metabolism	09105_Amino_acid_metabolism	00350_Tyrosine_metabolism_
RTR	Positive	Up	EC:1.2.1.20	Glutarate-semialdehyde_dehydrogenase	09100_Metabolism	09108_Metabolism_of_cofactors_and_vitamins	00760_Nicotinate_and_nicotinamide_metabolism_
RTR	Positive	Up	EC:1.2.1.27	Methylmalonate-semialdehyde_dehydrogenase_(CoA_acylating)	09100_Metabolism	09101_Carbohydrate_metabolism	00640_Propanoate_metabolism_
RTR	Positive	Up	EC:1.2.1.27	Methylmalonate-semialdehyde_dehydrogenase_(CoA_acylating)	09100_Metabolism	09101_Carbohydrate_metabolism	00562_Inositol_phosphate_metabolism_
RTR	Positive	Up	EC:1.2.1.27	Methylmalonate-semialdehyde_dehydrogenase_(CoA_acylating)	09100_Metabolism	09105_Amino_acid_metabolism	00280_Valine,_leucine_and_isoleucine_degradation_
RTR	Positive	Up	EC:1.2.1.27	Methylmalonate-semialdehyde_dehydrogenase_(CoA_acylating)	09100_Metabolism	09106_Metabolism_of_other_amino_acids	00410_beta-Alanine_metabolism_
RTR	Positive	Up	EC:1.2.1.3	Aldehyde_dehydrogenase_(NAD(+))	09100_Metabolism	09101_Carbohydrate_metabolism	00010_Glycolysis_Gluconeogenesis_
RTR	Positive	Up	EC:1.2.1.3	Aldehyde_dehydrogenase_(NAD(+))	09100_Metabolism	09101_Carbohydrate_metabolism	00053_Ascorbate_and_aldarate_metabolism_
RTR	Positive	Up	EC:1.2.1.3	Aldehyde_dehydrogenase_(NAD(+))	09100_Metabolism	09101_Carbohydrate_metabolism	00620_Pyruvate_metabolism_
RTR	Positive	Up	EC:1.2.1.3	Aldehyde_dehydrogenase_(NAD(+))	09100_Metabolism	09103_Lipid_metabolism	00071_Fatty_acid_degradation_
RTR	Positive	Up	EC:1.2.1.3	Aldehyde_dehydrogenase_(NAD(+))	09100_Metabolism	09103_Lipid_metabolism	00561_Glycerolipid_metabolism_
RTR	Positive	Up	EC:1.2.1.3	Aldehyde_dehydrogenase_(NAD(+))	09100_Metabolism	09105_Amino_acid_metabolism	00260_Glycine,_serine_and_threonine_metabolism_
RTR	Positive	Up	EC:1.2.1.3	Aldehyde_dehydrogenase_(NAD(+))	09100_Metabolism	09105_Amino_acid_metabolism	00280_Valine,_leucine_and_isoleucine_degradation_
RTR	Positive	Up	EC:1.2.1.3	Aldehyde_dehydrogenase_(NAD(+))	09100_Metabolism	09105_Amino_acid_metabolism	00310_Lysine_degradation_
RTR	Positive	Up	EC:1.2.1.3	Aldehyde_dehydrogenase_(NAD(+))	09100_Metabolism	09105_Amino_acid_metabolism	00330_Arginine_and_proline_metabolism_
RTR	Positive	Up	EC:1.2.1.3	Aldehyde_dehydrogenase_(NAD(+))	09100_Metabolism	09105_Amino_acid_metabolism	00340_Histidine_metabolism_
RTR	Positive	Up	EC:1.2.1.3	Aldehyde_dehydrogenase_(NAD(+))	09100_Metabolism	09105_Amino_acid_metabolism	00380_Tryptophan_metabolism_
RTR	Positive	Up	EC:1.2.1.3	Aldehyde_dehydrogenase_(NAD(+))	09100_Metabolism	09106_Metabolism_of_other_amino_acids	00410_beta-Alanine_metabolism_
RTR	Positive	Up	EC:1.2.1.3	Aldehyde_dehydrogenase_(NAD(+))	09100_Metabolism	09108_Metabolism_of_cofactors_and_vitamins	00770_Pantothenate_and_CoA_biosynthesis_
RTR	Positive	Up	EC:1.2.1.3	Aldehyde_dehydrogenase_(NAD(+))	09100_Metabolism	09109_Metabolism_of_terpenoids_and_polyketides	00981_Insect_hormone_biosynthesis_
RTR	Positive	Up	EC:1.2.1.3	Aldehyde_dehydrogenase_(NAD(+))	09100_Metabolism	09109_Metabolism_of_terpenoids_and_polyketides	00903_Limonene_and_pinene_degradation_
RTR	Positive	Up	EC:1.2.1.3	Aldehyde_dehydrogenase_(NAD(+))	09100_Metabolism	09111_Xenobiotics_biodegradation_and_metabolism	00625_Chloroalkane_and_chloroalkene_degradation_
RTR	Positive	Up	EC:1.2.1.32	Aminomuconate-semialdehyde_dehydrogenase	09100_Metabolism	09105_Amino_acid_metabolism	00380_Tryptophan_metabolism_
RTR	Positive	Up	EC:1.2.1.32	Aminomuconate-semialdehyde_dehydrogenase	09100_Metabolism	09111_Xenobiotics_biodegradation_and_metabolism	00362_Benzoate_degradation_
RTR	Positive	Up	EC:1.2.1.32	Aminomuconate-semialdehyde_dehydrogenase	09100_Metabolism	09111_Xenobiotics_biodegradation_and_metabolism	00622_Xylene_degradation_
RTR	Positive	Up	EC:1.2.1.4	Aldehyde_dehydrogenase_(NADP(+))	09100_Metabolism	09111_Xenobiotics_biodegradation_and_metabolism	00930_Caprolactam_degradation_
RTR	Positive	Up	EC:1.2.1.68	Coniferyl-aldehyde_dehydrogenase	09100_Metabolism	09110_Biosynthesis_of_other_secondary_metabolites	00940_Phenylpropanoid_biosynthesis_
RTR	Positive	Up	EC:1.2.1.68	Coniferyl-aldehyde_dehydrogenase	09190_Not_Included_in_Pathway_or_Brite	09191_Unclassified:_metabolism	99980_Enzymes_with_EC_numbers
RTR	Positive	Up	EC:1.2.1.71	Succinylglutamate-semialdehyde_dehydrogenase	09100_Metabolism	09105_Amino_acid_metabolism	00330_Arginine_and_proline_metabolism_
RTR	Positive	Up	EC:1.2.1.79	Succinate-semialdehyde_dehydrogenase_(NADP(+))	09100_Metabolism	09101_Carbohydrate_metabolism	00650_Butanoate_metabolism_
RTR	Positive	Up	EC:1.2.1.79	Succinate-semialdehyde_dehydrogenase_(NADP(+))	09100_Metabolism	09105_Amino_acid_metabolism	00250_Alanine,_aspartate_and_glutamate_metabolism_
RTR	Positive	Up	EC:1.2.1.79	Succinate-semialdehyde_dehydrogenase_(NADP(+))	09100_Metabolism	09105_Amino_acid_metabolism	00310_Lysine_degradation_
RTR	Positive	Up	EC:1.2.1.79	Succinate-semialdehyde_dehydrogenase_(NADP(+))	09100_Metabolism	09105_Amino_acid_metabolism	00350_Tyrosine_metabolism_
RTR	Positive	Up	EC:1.2.1.79	Succinate-semialdehyde_dehydrogenase_(NADP(+))	09100_Metabolism	09108_Metabolism_of_cofactors_and_vitamins	00760_Nicotinate_and_nicotinamide_metabolism_
RTR	Positive	Up	EC:1.2.1.85	2-hydroxymuconate-6-semialdehyde_dehydrogenase	09100_Metabolism	09105_Amino_acid_metabolism	00380_Tryptophan_metabolism_
RTR	Positive	Up	EC:1.2.1.85	2-hydroxymuconate-6-semialdehyde_dehydrogenase	09100_Metabolism	09111_Xenobiotics_biodegradation_and_metabolism	00362_Benzoate_degradation_
RTR	Positive	Up	EC:1.2.1.85	2-hydroxymuconate-6-semialdehyde_dehydrogenase	09100_Metabolism	09111_Xenobiotics_biodegradation_and_metabolism	00622_Xylene_degradation_
RTR	Positive	Up	EC:1.2.4.2	Oxoglutarate_dehydrogenase_(succinyl-transferring)	09100_Metabolism	09101_Carbohydrate_metabolism	00020_Citrate_cycle_(TCA_cycle)_
RTR	Positive	Up	EC:1.2.4.2	Oxoglutarate_dehydrogenase_(succinyl-transferring)	09100_Metabolism	09105_Amino_acid_metabolism	00310_Lysine_degradation_
RTR	Positive	Up	EC:1.2.4.2	Oxoglutarate_dehydrogenase_(succinyl-transferring)	09100_Metabolism	09105_Amino_acid_metabolism	00380_Tryptophan_metabolism_
RTR	Positive	Up	EC:1.2.4.2	Oxoglutarate_dehydrogenase_(succinyl-transferring)	09180_Brite_Hierarchies	09182_Protein_families:_genetic_information_processing	03029_Mitochondrial_biogenesis_
RTR	Positive	Up	EC:1.2.4.4	3-methyl-2-oxobutanoate_dehydrogenase_(2-methylpropanoyl-transferring)	09100_Metabolism	09101_Carbohydrate_metabolism	00640_Propanoate_metabolism_
RTR	Positive	Up	EC:1.2.4.4	3-methyl-2-oxobutanoate_dehydrogenase_(2-methylpropanoyl-transferring)	09100_Metabolism	09105_Amino_acid_metabolism	00280_Valine,_leucine_and_isoleucine_degradation_
RTR	Positive	Up	EC:1.20.4.1	Arsenate_reductase_(glutaredoxin)	09180_Brite_Hierarchies	09181_Protein_families:_metabolism	01009_Protein_phosphatases_and_associated_proteins_
RTR	Positive	Up	EC:1.20.4.1	Arsenate_reductase_(glutaredoxin)	09190_Not_Included_in_Pathway_or_Brite	09191_Unclassified:_metabolism	99980_Enzymes_with_EC_numbers
RTR	Positive	Up	EC:1.3.1.1	Dihydrouracil_dehydrogenase_(NAD(+))	09100_Metabolism	09104_Nucleotide_metabolism	00240_Pyrimidine_metabolism_
RTR	Positive	Up	EC:1.3.1.1	Dihydrouracil_dehydrogenase_(NAD(+))	09100_Metabolism	09106_Metabolism_of_other_amino_acids	00410_beta-Alanine_metabolism_
RTR	Positive	Up	EC:1.3.1.1	Dihydrouracil_dehydrogenase_(NAD(+))	09100_Metabolism	09108_Metabolism_of_cofactors_and_vitamins	00770_Pantothenate_and_CoA_biosynthesis_
RTR	Positive	Up	EC:1.3.1.76	Precorrin-2_dehydrogenase	09100_Metabolism	09108_Metabolism_of_cofactors_and_vitamins	00860_Porphyrin_and_chlorophyll_metabolism_
RTR	Positive	Up	EC:1.3.1.9	Enoyl-[acyl-carrier-protein]_reductase_(NADH)	09100_Metabolism	09101_Carbohydrate_metabolism	00650_Butanoate_metabolism_
RTR	Positive	Up	EC:1.3.1.9	Enoyl-[acyl-carrier-protein]_reductase_(NADH)	09100_Metabolism	09103_Lipid_metabolism	00061_Fatty_acid_biosynthesis_
RTR	Positive	Up	EC:1.3.1.9	Enoyl-[acyl-carrier-protein]_reductase_(NADH)	09100_Metabolism	09108_Metabolism_of_cofactors_and_vitamins	00780_Biotin_metabolism_
RTR	Positive	Up	EC:1.3.1.9	Enoyl-[acyl-carrier-protein]_reductase_(NADH)	09100_Metabolism	09110_Biosynthesis_of_other_secondary_metabolites	00333_Prodigiosin_biosynthesis_
RTR	Positive	Up	EC:1.3.1.9	Enoyl-[acyl-carrier-protein]_reductase_(NADH)	09180_Brite_Hierarchies	09181_Protein_families:_metabolism	01004_Lipid_biosynthesis_proteins_
RTR	Positive	Up	EC:1.3.3.3	Coproporphyrinogen_oxidase	09100_Metabolism	09108_Metabolism_of_cofactors_and_vitamins	00860_Porphyrin_and_chlorophyll_metabolism_
RTR	Positive	Up	EC:1.3.5.2	Dihydroorotate_dehydrogenase_(quinone)	09100_Metabolism	09104_Nucleotide_metabolism	00240_Pyrimidine_metabolism_
RTR	Positive	Up	EC:1.3.8.4	Isovaleryl-CoA_dehydrogenase	09100_Metabolism	09105_Amino_acid_metabolism	00280_Valine,_leucine_and_isoleucine_degradation_
RTR	Positive	Up	EC:1.3.8.6	Glutaryl-CoA_dehydrogenase_(ETF)	09100_Metabolism	09103_Lipid_metabolism	00071_Fatty_acid_degradation_
RTR	Positive	Up	EC:1.3.8.6	Glutaryl-CoA_dehydrogenase_(ETF)	09100_Metabolism	09105_Amino_acid_metabolism	00310_Lysine_degradation_
RTR	Positive	Up	EC:1.3.8.6	Glutaryl-CoA_dehydrogenase_(ETF)	09100_Metabolism	09105_Amino_acid_metabolism	00380_Tryptophan_metabolism_
RTR	Positive	Up	EC:1.3.8.6	Glutaryl-CoA_dehydrogenase_(ETF)	09100_Metabolism	09111_Xenobiotics_biodegradation_and_metabolism	00362_Benzoate_degradation_
RTR	Positive	Up	EC:1.3.8.8	Long-chain-acyl-CoA_dehydrogenase	09100_Metabolism	09103_Lipid_metabolism	00071_Fatty_acid_degradation_
RTR	Positive	Up	EC:1.3.99.16	Isoquinoline_1-oxidoreductase	09190_Not_Included_in_Pathway_or_Brite	09191_Unclassified:_metabolism	99980_Enzymes_with_EC_numbers
RTR	Positive	Up	EC:1.3.99.22	Coproporphyrinogen_dehydrogenase	NA	NA	NA
RTR	Positive	Up	EC:1.4.1.13	Glutamate_synthase_(NADPH)	09100_Metabolism	09102_Energy_metabolism	00910_Nitrogen_metabolism_
RTR	Positive	Up	EC:1.4.1.13	Glutamate_synthase_(NADPH)	09100_Metabolism	09105_Amino_acid_metabolism	00250_Alanine,_aspartate_and_glutamate_metabolism_
RTR	Positive	Up	EC:1.4.1.13	Glutamate_synthase_(NADPH)	09180_Brite_Hierarchies	09181_Protein_families:_metabolism	01002_Peptidases_and_inhibitors_
RTR	Positive	Up	EC:1.4.1.14	Glutamate_synthase_(NADH)	09100_Metabolism	09102_Energy_metabolism	00910_Nitrogen_metabolism_
RTR	Positive	Up	EC:1.4.1.14	Glutamate_synthase_(NADH)	09100_Metabolism	09105_Amino_acid_metabolism	00250_Alanine,_aspartate_and_glutamate_metabolism_
RTR	Positive	Up	EC:1.4.3.4	Monoamine_oxidase	09100_Metabolism	09105_Amino_acid_metabolism	00260_Glycine,_serine_and_threonine_metabolism_
RTR	Positive	Up	EC:1.4.3.4	Monoamine_oxidase	09100_Metabolism	09105_Amino_acid_metabolism	00330_Arginine_and_proline_metabolism_
RTR	Positive	Up	EC:1.4.3.4	Monoamine_oxidase	09100_Metabolism	09105_Amino_acid_metabolism	00340_Histidine_metabolism_
RTR	Positive	Up	EC:1.4.3.4	Monoamine_oxidase	09100_Metabolism	09105_Amino_acid_metabolism	00350_Tyrosine_metabolism_
RTR	Positive	Up	EC:1.4.3.4	Monoamine_oxidase	09100_Metabolism	09105_Amino_acid_metabolism	00360_Phenylalanine_metabolism_
RTR	Positive	Up	EC:1.4.3.4	Monoamine_oxidase	09100_Metabolism	09105_Amino_acid_metabolism	00380_Tryptophan_metabolism_
RTR	Positive	Up	EC:1.4.3.4	Monoamine_oxidase	09100_Metabolism	09110_Biosynthesis_of_other_secondary_metabolites	00950_Isoquinoline_alkaloid_biosynthesis_
RTR	Positive	Up	EC:1.4.3.4	Monoamine_oxidase	09100_Metabolism	09111_Xenobiotics_biodegradation_and_metabolism	00982_Drug_metabolism_-_cytochrome_P450_
RTR	Positive	Up	EC:1.4.3.5	Pyridoxal_5'-phosphate_synthase	09100_Metabolism	09108_Metabolism_of_cofactors_and_vitamins	00750_Vitamin_B6_metabolism_
RTR	Positive	Up	EC:1.4.99.6	D-arginine_dehydrogenase	09100_Metabolism	09106_Metabolism_of_other_amino_acids	00472_D-Arginine_and_D-ornithine_metabolism_
RTR	Positive	Up	EC:1.5.1.10	Saccharopine_dehydrogenase_(NADP(+),_L-glutamate-forming)	09100_Metabolism	09105_Amino_acid_metabolism	00270_Cysteine_and_methionine_metabolism_
RTR	Positive	Up	EC:1.5.1.10	Saccharopine_dehydrogenase_(NADP(+),_L-glutamate-forming)	09100_Metabolism	09105_Amino_acid_metabolism	00300_Lysine_biosynthesis_
RTR	Positive	Up	EC:1.5.1.10	Saccharopine_dehydrogenase_(NADP(+),_L-glutamate-forming)	09100_Metabolism	09105_Amino_acid_metabolism	00310_Lysine_degradation_
RTR	Positive	Up	EC:1.5.1.10	Saccharopine_dehydrogenase_(NADP(+),_L-glutamate-forming)	09100_Metabolism	09105_Amino_acid_metabolism	00330_Arginine_and_proline_metabolism_
RTR	Positive	Up	EC:1.5.1.10	Saccharopine_dehydrogenase_(NADP(+),_L-glutamate-forming)	09100_Metabolism	09106_Metabolism_of_other_amino_acids	00480_Glutathione_metabolism_
RTR	Positive	Up	EC:1.5.1.20	Methylenetetrahydrofolate_reductase_(NAD(P)H)	09100_Metabolism	09102_Energy_metabolism	00720_Carbon_fixation_pathways_in_prokaryotes_
RTR	Positive	Up	EC:1.5.1.20	Methylenetetrahydrofolate_reductase_(NAD(P)H)	09100_Metabolism	09105_Amino_acid_metabolism	00270_Cysteine_and_methionine_metabolism_
RTR	Positive	Up	EC:1.5.1.20	Methylenetetrahydrofolate_reductase_(NAD(P)H)	09100_Metabolism	09106_Metabolism_of_other_amino_acids	00450_Selenocompound_metabolism_
RTR	Positive	Up	EC:1.5.1.20	Methylenetetrahydrofolate_reductase_(NAD(P)H)	09100_Metabolism	09108_Metabolism_of_cofactors_and_vitamins	00670_One_carbon_pool_by_folate_
RTR	Positive	Up	EC:1.5.1.3	Dihydrofolate_reductase	09100_Metabolism	09104_Nucleotide_metabolism	00240_Pyrimidine_metabolism_
RTR	Positive	Up	EC:1.5.1.3	Dihydrofolate_reductase	09100_Metabolism	09108_Metabolism_of_cofactors_and_vitamins	00790_Folate_biosynthesis_
RTR	Positive	Up	EC:1.5.1.3	Dihydrofolate_reductase	09100_Metabolism	09108_Metabolism_of_cofactors_and_vitamins	00670_One_carbon_pool_by_folate_
RTR	Positive	Up	EC:1.5.1.3	Dihydrofolate_reductase	09180_Brite_Hierarchies	09183_Protein_families:_signaling_and_cellular_processes	01504_Antimicrobial_resistance_genes_
RTR	Positive	Up	EC:1.5.5.1	Electron-transferring-flavoprotein_dehydrogenase	09190_Not_Included_in_Pathway_or_Brite	09191_Unclassified:_metabolism	99980_Enzymes_with_EC_numbers
RTR	Positive	Up	EC:1.6.1.2	NAD(P)(+)_transhydrogenase_(Re/Si-specific)	09100_Metabolism	09108_Metabolism_of_cofactors_and_vitamins	00760_Nicotinate_and_nicotinamide_metabolism_
RTR	Positive	Up	EC:1.6.5.2	NAD(P)H_dehydrogenase_(quinone)	09100_Metabolism	09108_Metabolism_of_cofactors_and_vitamins	00130_Ubiquinone_and_other_terpenoid-quinone_biosynthesis_
RTR	Positive	Up	EC:1.6.5.2	NAD(P)H_dehydrogenase_(quinone)	09190_Not_Included_in_Pathway_or_Brite	09191_Unclassified:_metabolism	99980_Enzymes_with_EC_numbers
RTR	Positive	Up	EC:1.7.1.15	Nitrite_reductase_(NADH)	09100_Metabolism	09102_Energy_metabolism	00910_Nitrogen_metabolism_
RTR	Positive	Up	EC:1.7.2.4	Nitrous-oxide_reductase	09100_Metabolism	09102_Energy_metabolism	00910_Nitrogen_metabolism_
RTR	Positive	Up	EC:1.7.7.2	Ferredoxin--nitrate_reductase	09100_Metabolism	09102_Energy_metabolism	00910_Nitrogen_metabolism_
RTR	Positive	Up	EC:1.8.1.2	Assimilatory_sulfite_reductase_(NADPH)	09100_Metabolism	09102_Energy_metabolism	00920_Sulfur_metabolism_
RTR	Positive	Up	EC:1.8.1.4	Dihydrolipoyl_dehydrogenase	09100_Metabolism	09101_Carbohydrate_metabolism	00010_Glycolysis_Gluconeogenesis_
RTR	Positive	Up	EC:1.8.1.4	Dihydrolipoyl_dehydrogenase	09100_Metabolism	09101_Carbohydrate_metabolism	00020_Citrate_cycle_(TCA_cycle)_
RTR	Positive	Up	EC:1.8.1.4	Dihydrolipoyl_dehydrogenase	09100_Metabolism	09101_Carbohydrate_metabolism	00620_Pyruvate_metabolism_
RTR	Positive	Up	EC:1.8.1.4	Dihydrolipoyl_dehydrogenase	09100_Metabolism	09101_Carbohydrate_metabolism	00630_Glyoxylate_and_dicarboxylate_metabolism_
RTR	Positive	Up	EC:1.8.1.4	Dihydrolipoyl_dehydrogenase	09100_Metabolism	09101_Carbohydrate_metabolism	00640_Propanoate_metabolism_
RTR	Positive	Up	EC:1.8.1.4	Dihydrolipoyl_dehydrogenase	09100_Metabolism	09105_Amino_acid_metabolism	00260_Glycine,_serine_and_threonine_metabolism_
RTR	Positive	Up	EC:1.8.1.4	Dihydrolipoyl_dehydrogenase	09100_Metabolism	09105_Amino_acid_metabolism	00280_Valine,_leucine_and_isoleucine_degradation_
RTR	Positive	Up	EC:1.8.1.4	Dihydrolipoyl_dehydrogenase	09100_Metabolism	09105_Amino_acid_metabolism	00310_Lysine_degradation_
RTR	Positive	Up	EC:1.8.1.4	Dihydrolipoyl_dehydrogenase	09100_Metabolism	09105_Amino_acid_metabolism	00380_Tryptophan_metabolism_
RTR	Positive	Up	EC:1.8.1.4	Dihydrolipoyl_dehydrogenase	09180_Brite_Hierarchies	09183_Protein_families:_signaling_and_cellular_processes	04147_Exosome_
RTR	Positive	Up	EC:1.8.1.7	Glutathione-disulfide_reductase	09100_Metabolism	09106_Metabolism_of_other_amino_acids	00480_Glutathione_metabolism_
RTR	Positive	Up	EC:1.8.1.9	Thioredoxin-disulfide_reductase	09100_Metabolism	09106_Metabolism_of_other_amino_acids	00450_Selenocompound_metabolism_
RTR	Positive	Up	EC:1.8.4.11	Peptide-methionine_(S)-S-oxide_reductase	09190_Not_Included_in_Pathway_or_Brite	09191_Unclassified:_metabolism	99980_Enzymes_with_EC_numbers
RTR	Positive	Up	EC:1.8.4.12	Peptide-methionine_(R)-S-oxide_reductase	09190_Not_Included_in_Pathway_or_Brite	09191_Unclassified:_metabolism	99980_Enzymes_with_EC_numbers
RTR	Positive	Up	EC:1.8.4.8	Phosphoadenylyl-sulfate_reductase_(thioredoxin)	09100_Metabolism	09102_Energy_metabolism	00920_Sulfur_metabolism_
RTR	Positive	Up	EC:2.1.1.107	Uroporphyrinogen-III_C-methyltransferase	09100_Metabolism	09108_Metabolism_of_cofactors_and_vitamins	00860_Porphyrin_and_chlorophyll_metabolism_
RTR	Positive	Up	EC:2.1.1.13	Methionine_synthase	09100_Metabolism	09105_Amino_acid_metabolism	00270_Cysteine_and_methionine_metabolism_
RTR	Positive	Up	EC:2.1.1.13	Methionine_synthase	09100_Metabolism	09106_Metabolism_of_other_amino_acids	00450_Selenocompound_metabolism_
RTR	Positive	Up	EC:2.1.1.13	Methionine_synthase	09100_Metabolism	09108_Metabolism_of_cofactors_and_vitamins	00670_One_carbon_pool_by_folate_
RTR	Positive	Up	EC:2.1.1.166	23S_rRNA_(uridine(2552)-2'-O)-methyltransferase	09180_Brite_Hierarchies	09182_Protein_families:_genetic_information_processing	03009_Ribosome_biogenesis_
RTR	Positive	Up	EC:2.1.1.170	16S_rRNA_(guanine(527)-N(7))-methyltransferase	09180_Brite_Hierarchies	09182_Protein_families:_genetic_information_processing	03009_Ribosome_biogenesis_
RTR	Positive	Up	EC:2.1.1.170	16S_rRNA_(guanine(527)-N(7))-methyltransferase	09180_Brite_Hierarchies	09182_Protein_families:_genetic_information_processing	03036_Chromosome_and_associated_proteins_
RTR	Positive	Up	EC:2.1.1.171	16S_rRNA_(guanine(966)-N(2))-methyltransferase	09180_Brite_Hierarchies	09182_Protein_families:_genetic_information_processing	03009_Ribosome_biogenesis_
RTR	Positive	Up	EC:2.1.1.176	16S_rRNA_(cytosine(967)-C(5))-methyltransferase	09180_Brite_Hierarchies	09182_Protein_families:_genetic_information_processing	03009_Ribosome_biogenesis_
RTR	Positive	Up	EC:2.1.1.191	23S_rRNA_(cytosine(1962)-C(5))-methyltransferase	09180_Brite_Hierarchies	09182_Protein_families:_genetic_information_processing	03009_Ribosome_biogenesis_
RTR	Positive	Up	EC:2.1.1.193	16S_rRNA_(uracil(1498)-N(3))-methyltransferase	09180_Brite_Hierarchies	09182_Protein_families:_genetic_information_processing	03009_Ribosome_biogenesis_
RTR	Positive	Up	EC:2.1.1.198	16S_rRNA_(cytidine(1402)-2'-O)-methyltransferase	09180_Brite_Hierarchies	09182_Protein_families:_genetic_information_processing	03009_Ribosome_biogenesis_
RTR	Positive	Up	EC:2.1.1.222	2-polyprenyl-6-hydroxyphenol_methylase	09100_Metabolism	09108_Metabolism_of_cofactors_and_vitamins	00130_Ubiquinone_and_other_terpenoid-quinone_biosynthesis_
RTR	Positive	Up	EC:2.1.1.223	tRNA(1)(Val)_(adenine(37)-N(6))-methyltransferase	09180_Brite_Hierarchies	09182_Protein_families:_genetic_information_processing	03016_Transfer_RNA_biogenesis_
RTR	Positive	Up	EC:2.1.1.266	23S_rRNA_(adenine(2030)-N(6))-methyltransferase	09180_Brite_Hierarchies	09182_Protein_families:_genetic_information_processing	03009_Ribosome_biogenesis_
RTR	Positive	Up	EC:2.1.1.33	tRNA_(guanine(46)-N(7))-methyltransferase	09180_Brite_Hierarchies	09182_Protein_families:_genetic_information_processing	03016_Transfer_RNA_biogenesis_
RTR	Positive	Up	EC:2.1.1.34	tRNA_(guanosine(18)-2'-O)-methyltransferase	09180_Brite_Hierarchies	09182_Protein_families:_genetic_information_processing	03016_Transfer_RNA_biogenesis_
RTR	Positive	Up	EC:2.1.1.34	tRNA_(guanosine(18)-2'-O)-methyltransferase	09180_Brite_Hierarchies	09182_Protein_families:_genetic_information_processing	03036_Chromosome_and_associated_proteins_
RTR	Positive	Up	EC:2.1.1.45	Thymidylate_synthase	09100_Metabolism	09104_Nucleotide_metabolism	00240_Pyrimidine_metabolism_
RTR	Positive	Up	EC:2.1.1.45	Thymidylate_synthase	09100_Metabolism	09108_Metabolism_of_cofactors_and_vitamins	00790_Folate_biosynthesis_
RTR	Positive	Up	EC:2.1.1.45	Thymidylate_synthase	09100_Metabolism	09108_Metabolism_of_cofactors_and_vitamins	00670_One_carbon_pool_by_folate_
RTR	Positive	Up	EC:2.1.1.63	Methylated-DNA--[protein]-cysteine_S-methyltransferase	09180_Brite_Hierarchies	09182_Protein_families:_genetic_information_processing	03000_Transcription_factors_
RTR	Positive	Up	EC:2.1.1.63	Methylated-DNA--[protein]-cysteine_S-methyltransferase	09180_Brite_Hierarchies	09182_Protein_families:_genetic_information_processing	03400_DNA_repair_and_recombination_proteins_
RTR	Positive	Up	EC:2.1.1.64	3-demethylubiquinol_3-O-methyltransferase	09100_Metabolism	09108_Metabolism_of_cofactors_and_vitamins	00130_Ubiquinone_and_other_terpenoid-quinone_biosynthesis_
RTR	Positive	Up	EC:2.1.1.79	Cyclopropane-fatty-acyl-phospholipid_synthase	09190_Not_Included_in_Pathway_or_Brite	09191_Unclassified:_metabolism	99980_Enzymes_with_EC_numbers
RTR	Positive	Up	EC:2.1.1.80	Protein-glutamate_O-methyltransferase	09130_Environmental_Information_Processing	09132_Signal_transduction	02020_Two-component_system_
RTR	Positive	Up	EC:2.1.1.80	Protein-glutamate_O-methyltransferase	09140_Cellular_Processes	09142_Cell_motility	02030_Bacterial_chemotaxis_
RTR	Positive	Up	EC:2.1.1.80	Protein-glutamate_O-methyltransferase	09180_Brite_Hierarchies	09183_Protein_families:_signaling_and_cellular_processes	02022_Two-component_system_
RTR	Positive	Up	EC:2.1.1.80	Protein-glutamate_O-methyltransferase	09180_Brite_Hierarchies	09183_Protein_families:_signaling_and_cellular_processes	02035_Bacterial_motility_proteins_
RTR	Positive	Up	EC:2.1.2.11	3-methyl-2-oxobutanoate_hydroxymethyltransferase	09100_Metabolism	09108_Metabolism_of_cofactors_and_vitamins	00770_Pantothenate_and_CoA_biosynthesis_
RTR	Positive	Up	EC:2.1.2.2	Phosphoribosylglycinamide_formyltransferase	09100_Metabolism	09104_Nucleotide_metabolism	00230_Purine_metabolism_
RTR	Positive	Up	EC:2.1.2.2	Phosphoribosylglycinamide_formyltransferase	09100_Metabolism	09108_Metabolism_of_cofactors_and_vitamins	00670_One_carbon_pool_by_folate_
RTR	Positive	Up	EC:2.1.3.11	N-succinylornithine_carbamoyltransferase	09190_Not_Included_in_Pathway_or_Brite	09191_Unclassified:_metabolism	99980_Enzymes_with_EC_numbers
RTR	Positive	Up	EC:2.2.1.7	1-deoxy-D-xylulose-5-phosphate_synthase	09100_Metabolism	09108_Metabolism_of_cofactors_and_vitamins	00730_Thiamine_metabolism_
RTR	Positive	Up	EC:2.2.1.7	1-deoxy-D-xylulose-5-phosphate_synthase	09100_Metabolism	09109_Metabolism_of_terpenoids_and_polyketides	00900_Terpenoid_backbone_biosynthesis_
RTR	Positive	Up	EC:2.3.1.109	Arginine_N-succinyltransferase	09100_Metabolism	09105_Amino_acid_metabolism	00330_Arginine_and_proline_metabolism_
RTR	Positive	Up	EC:2.3.1.117	2,3,4,5-tetrahydropyridine-2,6-dicarboxylate_N-succinyltransferase	09100_Metabolism	09105_Amino_acid_metabolism	00300_Lysine_biosynthesis_
RTR	Positive	Up	EC:2.3.1.168	Dihydrolipoyllysine-residue_(2-methylpropanoyl)transferase	09100_Metabolism	09101_Carbohydrate_metabolism	00640_Propanoate_metabolism_
RTR	Positive	Up	EC:2.3.1.168	Dihydrolipoyllysine-residue_(2-methylpropanoyl)transferase	09100_Metabolism	09105_Amino_acid_metabolism	00280_Valine,_leucine_and_isoleucine_degradation_
RTR	Positive	Up	EC:2.3.1.183	Phosphinothricin_acetyltransferase	09100_Metabolism	09106_Metabolism_of_other_amino_acids	00440_Phosphonate_and_phosphinate_metabolism_
RTR	Positive	Up	EC:2.3.1.207	Beta-ketodecanoyl-[acyl-carrier-protein]_synthase	09190_Not_Included_in_Pathway_or_Brite	09191_Unclassified:_metabolism	99980_Enzymes_with_EC_numbers
RTR	Positive	Up	EC:2.3.1.29	Glycine_C-acetyltransferase	09100_Metabolism	09105_Amino_acid_metabolism	00260_Glycine,_serine_and_threonine_metabolism_
RTR	Positive	Up	EC:2.3.1.29	Glycine_C-acetyltransferase	09180_Brite_Hierarchies	09181_Protein_families:_metabolism	01007_Amino_acid_related_enzymes_
RTR	Positive	Up	EC:2.3.1.30	Serine_O-acetyltransferase	09100_Metabolism	09102_Energy_metabolism	00920_Sulfur_metabolism_
RTR	Positive	Up	EC:2.3.1.30	Serine_O-acetyltransferase	09100_Metabolism	09105_Amino_acid_metabolism	00270_Cysteine_and_methionine_metabolism_
RTR	Positive	Up	EC:2.3.1.30	Serine_O-acetyltransferase	09100_Metabolism	09110_Biosynthesis_of_other_secondary_metabolites	00997_Biosynthesis_of_various_secondary_metabolites_-_part_3_
RTR	Positive	Up	EC:2.3.1.30	Serine_O-acetyltransferase	09140_Cellular_Processes	09145_Cellular_community_-_prokaryotes	05111_Biofilm_formation_-_Vibrio_cholerae_
RTR	Positive	Up	EC:2.3.1.31	Homoserine_O-acetyltransferase	09100_Metabolism	09102_Energy_metabolism	00920_Sulfur_metabolism_
RTR	Positive	Up	EC:2.3.1.31	Homoserine_O-acetyltransferase	09100_Metabolism	09105_Amino_acid_metabolism	00270_Cysteine_and_methionine_metabolism_
RTR	Positive	Up	EC:2.3.1.31	Homoserine_O-acetyltransferase	09100_Metabolism	09110_Biosynthesis_of_other_secondary_metabolites	00997_Biosynthesis_of_various_secondary_metabolites_-_part_3_
RTR	Positive	Up	EC:2.3.1.37	5-aminolevulinate_synthase	09100_Metabolism	09105_Amino_acid_metabolism	00260_Glycine,_serine_and_threonine_metabolism_
RTR	Positive	Up	EC:2.3.1.37	5-aminolevulinate_synthase	09100_Metabolism	09108_Metabolism_of_cofactors_and_vitamins	00860_Porphyrin_and_chlorophyll_metabolism_
RTR	Positive	Up	EC:2.3.1.37	5-aminolevulinate_synthase	09180_Brite_Hierarchies	09181_Protein_families:_metabolism	01007_Amino_acid_related_enzymes_
RTR	Positive	Up	EC:2.3.1.41	Beta-ketoacyl-[acyl-carrier-protein]_synthase_I	09100_Metabolism	09103_Lipid_metabolism	00061_Fatty_acid_biosynthesis_
RTR	Positive	Up	EC:2.3.1.41	Beta-ketoacyl-[acyl-carrier-protein]_synthase_I	09100_Metabolism	09108_Metabolism_of_cofactors_and_vitamins	00780_Biotin_metabolism_
RTR	Positive	Up	EC:2.3.1.41	Beta-ketoacyl-[acyl-carrier-protein]_synthase_I	09180_Brite_Hierarchies	09181_Protein_families:_metabolism	01004_Lipid_biosynthesis_proteins_
RTR	Positive	Up	EC:2.3.1.61	Dihydrolipoyllysine-residue_succinyltransferase	09100_Metabolism	09101_Carbohydrate_metabolism	00020_Citrate_cycle_(TCA_cycle)_
RTR	Positive	Up	EC:2.3.1.61	Dihydrolipoyllysine-residue_succinyltransferase	09100_Metabolism	09105_Amino_acid_metabolism	00310_Lysine_degradation_
RTR	Positive	Up	EC:2.3.1.61	Dihydrolipoyllysine-residue_succinyltransferase	09100_Metabolism	09105_Amino_acid_metabolism	00380_Tryptophan_metabolism_
RTR	Positive	Up	EC:2.3.1.9	Acetyl-CoA_C-acetyltransferase	09100_Metabolism	09101_Carbohydrate_metabolism	00620_Pyruvate_metabolism_
RTR	Positive	Up	EC:2.3.1.9	Acetyl-CoA_C-acetyltransferase	09100_Metabolism	09101_Carbohydrate_metabolism	00630_Glyoxylate_and_dicarboxylate_metabolism_
RTR	Positive	Up	EC:2.3.1.9	Acetyl-CoA_C-acetyltransferase	09100_Metabolism	09101_Carbohydrate_metabolism	00640_Propanoate_metabolism_
RTR	Positive	Up	EC:2.3.1.9	Acetyl-CoA_C-acetyltransferase	09100_Metabolism	09101_Carbohydrate_metabolism	00650_Butanoate_metabolism_
RTR	Positive	Up	EC:2.3.1.9	Acetyl-CoA_C-acetyltransferase	09100_Metabolism	09102_Energy_metabolism	00720_Carbon_fixation_pathways_in_prokaryotes_
RTR	Positive	Up	EC:2.3.1.9	Acetyl-CoA_C-acetyltransferase	09100_Metabolism	09103_Lipid_metabolism	00071_Fatty_acid_degradation_
RTR	Positive	Up	EC:2.3.1.9	Acetyl-CoA_C-acetyltransferase	09100_Metabolism	09103_Lipid_metabolism	00072_Synthesis_and_degradation_of_ketone_bodies_
RTR	Positive	Up	EC:2.3.1.9	Acetyl-CoA_C-acetyltransferase	09100_Metabolism	09105_Amino_acid_metabolism	00280_Valine,_leucine_and_isoleucine_degradation_
RTR	Positive	Up	EC:2.3.1.9	Acetyl-CoA_C-acetyltransferase	09100_Metabolism	09105_Amino_acid_metabolism	00310_Lysine_degradation_
RTR	Positive	Up	EC:2.3.1.9	Acetyl-CoA_C-acetyltransferase	09100_Metabolism	09105_Amino_acid_metabolism	00380_Tryptophan_metabolism_
RTR	Positive	Up	EC:2.3.1.9	Acetyl-CoA_C-acetyltransferase	09100_Metabolism	09109_Metabolism_of_terpenoids_and_polyketides	00900_Terpenoid_backbone_biosynthesis_
RTR	Positive	Up	EC:2.3.1.9	Acetyl-CoA_C-acetyltransferase	09100_Metabolism	09111_Xenobiotics_biodegradation_and_metabolism	00362_Benzoate_degradation_
RTR	Positive	Up	EC:2.3.1.9	Acetyl-CoA_C-acetyltransferase	09130_Environmental_Information_Processing	09132_Signal_transduction	02020_Two-component_system_
RTR	Positive	Up	EC:2.3.1.9	Acetyl-CoA_C-acetyltransferase	09180_Brite_Hierarchies	09183_Protein_families:_signaling_and_cellular_processes	04147_Exosome_
RTR	Positive	Up	EC:2.3.2.3	Lysyltransferase	09130_Environmental_Information_Processing	09132_Signal_transduction	02020_Two-component_system_
RTR	Positive	Up	EC:2.3.2.3	Lysyltransferase	09160_Human_Diseases	09175_Drug_resistance:_antimicrobial	01503_Cationic_antimicrobial_peptide_(CAMP)_resistance_
RTR	Positive	Up	EC:2.3.2.3	Lysyltransferase	09180_Brite_Hierarchies	09183_Protein_families:_signaling_and_cellular_processes	01504_Antimicrobial_resistance_genes_
RTR	Positive	Up	EC:2.3.2.6	Leucyltransferase	09190_Not_Included_in_Pathway_or_Brite	09191_Unclassified:_metabolism	99980_Enzymes_with_EC_numbers
RTR	Positive	Up	EC:2.3.2.8	Arginyltransferase	09180_Brite_Hierarchies	09182_Protein_families:_genetic_information_processing	03016_Transfer_RNA_biogenesis_
RTR	Positive	Up	EC:2.3.2.8	Arginyltransferase	09190_Not_Included_in_Pathway_or_Brite	09191_Unclassified:_metabolism	99980_Enzymes_with_EC_numbers
RTR	Positive	Up	EC:2.3.3.9	Malate_synthase	09100_Metabolism	09101_Carbohydrate_metabolism	00620_Pyruvate_metabolism_
RTR	Positive	Up	EC:2.3.3.9	Malate_synthase	09100_Metabolism	09101_Carbohydrate_metabolism	00630_Glyoxylate_and_dicarboxylate_metabolism_
RTR	Positive	Up	EC:2.4.1.15	Alpha,alpha-trehalose-phosphate_synthase_(UDP-forming)	09100_Metabolism	09101_Carbohydrate_metabolism	00500_Starch_and_sucrose_metabolism_
RTR	Positive	Up	EC:2.4.1.15	Alpha,alpha-trehalose-phosphate_synthase_(UDP-forming)	09180_Brite_Hierarchies	09181_Protein_families:_metabolism	01003_Glycosyltransferases_
RTR	Positive	Up	EC:2.4.1.281	4-O-beta-D-mannosyl-D-glucose_phosphorylase	09190_Not_Included_in_Pathway_or_Brite	09191_Unclassified:_metabolism	99980_Enzymes_with_EC_numbers
RTR	Positive	Up	EC:2.4.1.8	Maltose_phosphorylase	09100_Metabolism	09101_Carbohydrate_metabolism	00500_Starch_and_sucrose_metabolism_
RTR	Positive	Up	EC:2.4.2.12	Nicotinamide_phosphoribosyltransferase	09100_Metabolism	09108_Metabolism_of_cofactors_and_vitamins	00760_Nicotinate_and_nicotinamide_metabolism_
RTR	Positive	Up	EC:2.4.2.14	Amidophosphoribosyltransferase	09100_Metabolism	09104_Nucleotide_metabolism	00230_Purine_metabolism_
RTR	Positive	Up	EC:2.4.2.14	Amidophosphoribosyltransferase	09100_Metabolism	09105_Amino_acid_metabolism	00250_Alanine,_aspartate_and_glutamate_metabolism_
RTR	Positive	Up	EC:2.4.2.14	Amidophosphoribosyltransferase	09180_Brite_Hierarchies	09181_Protein_families:_metabolism	01002_Peptidases_and_inhibitors_
RTR	Positive	Up	EC:2.4.2.3	Uridine_phosphorylase	09100_Metabolism	09104_Nucleotide_metabolism	00240_Pyrimidine_metabolism_
RTR	Positive	Up	EC:2.4.2.3	Uridine_phosphorylase	09100_Metabolism	09111_Xenobiotics_biodegradation_and_metabolism	00983_Drug_metabolism_-_other_enzymes_
RTR	Positive	Up	EC:2.4.99.17	S-adenosylmethionine:tRNA_ribosyltransferase-isomerase	09180_Brite_Hierarchies	09182_Protein_families:_genetic_information_processing	03016_Transfer_RNA_biogenesis_
RTR	Positive	Up	EC:2.5.1.101	N,N'-diacetyllegionaminate_synthase	09100_Metabolism	09101_Carbohydrate_metabolism	00520_Amino_sugar_and_nucleotide_sugar_metabolism_
RTR	Positive	Up	EC:2.5.1.18	Glutathione_transferase	09100_Metabolism	09101_Carbohydrate_metabolism	00053_Ascorbate_and_aldarate_metabolism_
RTR	Positive	Up	EC:2.5.1.18	Glutathione_transferase	09100_Metabolism	09103_Lipid_metabolism	00590_Arachidonic_acid_metabolism_
RTR	Positive	Up	EC:2.5.1.18	Glutathione_transferase	09100_Metabolism	09106_Metabolism_of_other_amino_acids	00480_Glutathione_metabolism_
RTR	Positive	Up	EC:2.5.1.18	Glutathione_transferase	09100_Metabolism	09111_Xenobiotics_biodegradation_and_metabolism	00980_Metabolism_of_xenobiotics_by_cytochrome_P450_
RTR	Positive	Up	EC:2.5.1.18	Glutathione_transferase	09100_Metabolism	09111_Xenobiotics_biodegradation_and_metabolism	00982_Drug_metabolism_-_cytochrome_P450_
RTR	Positive	Up	EC:2.5.1.18	Glutathione_transferase	09100_Metabolism	09111_Xenobiotics_biodegradation_and_metabolism	00983_Drug_metabolism_-_other_enzymes_
RTR	Positive	Up	EC:2.5.1.18	Glutathione_transferase	09180_Brite_Hierarchies	09183_Protein_families:_signaling_and_cellular_processes	02000_Transporters_
RTR	Positive	Up	EC:2.5.1.18	Glutathione_transferase	09180_Brite_Hierarchies	09183_Protein_families:_signaling_and_cellular_processes	01504_Antimicrobial_resistance_genes_
RTR	Positive	Up	EC:2.6.1.11	Acetylornithine_transaminase	09100_Metabolism	09105_Amino_acid_metabolism	00300_Lysine_biosynthesis_
RTR	Positive	Up	EC:2.6.1.11	Acetylornithine_transaminase	09100_Metabolism	09105_Amino_acid_metabolism	00220_Arginine_biosynthesis_
RTR	Positive	Up	EC:2.6.1.11	Acetylornithine_transaminase	09180_Brite_Hierarchies	09181_Protein_families:_metabolism	01007_Amino_acid_related_enzymes_
RTR	Positive	Up	EC:2.6.1.13	Ornithine_aminotransferase	09100_Metabolism	09105_Amino_acid_metabolism	00330_Arginine_and_proline_metabolism_
RTR	Positive	Up	EC:2.6.1.13	Ornithine_aminotransferase	09180_Brite_Hierarchies	09181_Protein_families:_metabolism	01007_Amino_acid_related_enzymes_
RTR	Positive	Up	EC:2.6.1.52	Phosphoserine_transaminase	09100_Metabolism	09102_Energy_metabolism	00680_Methane_metabolism_
RTR	Positive	Up	EC:2.6.1.52	Phosphoserine_transaminase	09100_Metabolism	09105_Amino_acid_metabolism	00260_Glycine,_serine_and_threonine_metabolism_
RTR	Positive	Up	EC:2.6.1.52	Phosphoserine_transaminase	09100_Metabolism	09105_Amino_acid_metabolism	00270_Cysteine_and_methionine_metabolism_
RTR	Positive	Up	EC:2.6.1.52	Phosphoserine_transaminase	09100_Metabolism	09108_Metabolism_of_cofactors_and_vitamins	00750_Vitamin_B6_metabolism_
RTR	Positive	Up	EC:2.6.1.52	Phosphoserine_transaminase	09180_Brite_Hierarchies	09181_Protein_families:_metabolism	01007_Amino_acid_related_enzymes_
RTR	Positive	Up	EC:2.6.1.57	Aromatic-amino-acid_transaminase	09100_Metabolism	09105_Amino_acid_metabolism	00270_Cysteine_and_methionine_metabolism_
RTR	Positive	Up	EC:2.6.1.57	Aromatic-amino-acid_transaminase	09100_Metabolism	09105_Amino_acid_metabolism	00300_Lysine_biosynthesis_
RTR	Positive	Up	EC:2.6.1.57	Aromatic-amino-acid_transaminase	09100_Metabolism	09105_Amino_acid_metabolism	00350_Tyrosine_metabolism_
RTR	Positive	Up	EC:2.6.1.57	Aromatic-amino-acid_transaminase	09100_Metabolism	09105_Amino_acid_metabolism	00360_Phenylalanine_metabolism_
RTR	Positive	Up	EC:2.6.1.57	Aromatic-amino-acid_transaminase	09100_Metabolism	09105_Amino_acid_metabolism	00380_Tryptophan_metabolism_
RTR	Positive	Up	EC:2.6.1.57	Aromatic-amino-acid_transaminase	09100_Metabolism	09105_Amino_acid_metabolism	00400_Phenylalanine,_tyrosine_and_tryptophan_biosynthesis_
RTR	Positive	Up	EC:2.6.1.57	Aromatic-amino-acid_transaminase	09100_Metabolism	09108_Metabolism_of_cofactors_and_vitamins	00130_Ubiquinone_and_other_terpenoid-quinone_biosynthesis_
RTR	Positive	Up	EC:2.6.1.57	Aromatic-amino-acid_transaminase	09100_Metabolism	09110_Biosynthesis_of_other_secondary_metabolites	00950_Isoquinoline_alkaloid_biosynthesis_
RTR	Positive	Up	EC:2.6.1.57	Aromatic-amino-acid_transaminase	09100_Metabolism	09110_Biosynthesis_of_other_secondary_metabolites	00960_Tropane,_piperidine_and_pyridine_alkaloid_biosynthesis_
RTR	Positive	Up	EC:2.6.1.57	Aromatic-amino-acid_transaminase	09100_Metabolism	09110_Biosynthesis_of_other_secondary_metabolites	00401_Novobiocin_biosynthesis_
RTR	Positive	Up	EC:2.6.1.57	Aromatic-amino-acid_transaminase	09180_Brite_Hierarchies	09181_Protein_families:_metabolism	01007_Amino_acid_related_enzymes_
RTR	Positive	Up	EC:2.6.1.62	Adenosylmethionine--8-amino-7-oxononanoate_transaminase	09100_Metabolism	09108_Metabolism_of_cofactors_and_vitamins	00780_Biotin_metabolism_
RTR	Positive	Up	EC:2.6.1.62	Adenosylmethionine--8-amino-7-oxononanoate_transaminase	09180_Brite_Hierarchies	09181_Protein_families:_metabolism	01007_Amino_acid_related_enzymes_
RTR	Positive	Up	EC:2.6.99.2	Pyridoxine_5'-phosphate_synthase	09100_Metabolism	09108_Metabolism_of_cofactors_and_vitamins	00750_Vitamin_B6_metabolism_
RTR	Positive	Up	EC:2.7.1.12	Gluconokinase	09100_Metabolism	09101_Carbohydrate_metabolism	00030_Pentose_phosphate_pathway_
RTR	Positive	Up	EC:2.7.1.156	Adenosylcobinamide_kinase	09100_Metabolism	09108_Metabolism_of_cofactors_and_vitamins	00860_Porphyrin_and_chlorophyll_metabolism_
RTR	Positive	Up	EC:2.7.1.16	Ribulokinase	09100_Metabolism	09101_Carbohydrate_metabolism	00040_Pentose_and_glucuronate_interconversions_
RTR	Positive	Up	EC:2.7.1.170	Anhydro-N-acetylmuramic_acid_kinase	09190_Not_Included_in_Pathway_or_Brite	09191_Unclassified:_metabolism	99980_Enzymes_with_EC_numbers
RTR	Positive	Up	EC:2.7.1.21	Thymidine_kinase	09100_Metabolism	09104_Nucleotide_metabolism	00240_Pyrimidine_metabolism_
RTR	Positive	Up	EC:2.7.1.21	Thymidine_kinase	09100_Metabolism	09111_Xenobiotics_biodegradation_and_metabolism	00983_Drug_metabolism_-_other_enzymes_
RTR	Positive	Up	EC:2.7.1.30	Glycerol_kinase	09100_Metabolism	09103_Lipid_metabolism	00561_Glycerolipid_metabolism_
RTR	Positive	Up	EC:2.7.1.30	Glycerol_kinase	09180_Brite_Hierarchies	09183_Protein_families:_signaling_and_cellular_processes	04147_Exosome_
RTR	Positive	Up	EC:2.7.1.30	Glycerol_kinase	09190_Not_Included_in_Pathway_or_Brite	09191_Unclassified:_metabolism	99980_Enzymes_with_EC_numbers
RTR	Positive	Up	EC:2.7.1.39	Homoserine_kinase	09100_Metabolism	09102_Energy_metabolism	00680_Methane_metabolism_
RTR	Positive	Up	EC:2.7.1.39	Homoserine_kinase	09100_Metabolism	09105_Amino_acid_metabolism	00260_Glycine,_serine_and_threonine_metabolism_
RTR	Positive	Up	EC:2.7.1.45	2-dehydro-3-deoxygluconokinase	09100_Metabolism	09101_Carbohydrate_metabolism	00030_Pentose_phosphate_pathway_
RTR	Positive	Up	EC:2.7.1.58	2-dehydro-3-deoxygalactonokinase	09100_Metabolism	09101_Carbohydrate_metabolism	00052_Galactose_metabolism_
RTR	Positive	Up	EC:2.7.1.8	Glucosamine_kinase	09100_Metabolism	09101_Carbohydrate_metabolism	00520_Amino_sugar_and_nucleotide_sugar_metabolism_
RTR	Positive	Up	EC:2.7.2.4	Aspartate_kinase	09100_Metabolism	09105_Amino_acid_metabolism	00260_Glycine,_serine_and_threonine_metabolism_
RTR	Positive	Up	EC:2.7.2.4	Aspartate_kinase	09100_Metabolism	09105_Amino_acid_metabolism	00270_Cysteine_and_methionine_metabolism_
RTR	Positive	Up	EC:2.7.2.4	Aspartate_kinase	09100_Metabolism	09105_Amino_acid_metabolism	00300_Lysine_biosynthesis_
RTR	Positive	Up	EC:2.7.2.4	Aspartate_kinase	09100_Metabolism	09110_Biosynthesis_of_other_secondary_metabolites	00261_Monobactam_biosynthesis_
RTR	Positive	Up	EC:2.7.4.1	Polyphosphate_kinase	09100_Metabolism	09102_Energy_metabolism	00190_Oxidative_phosphorylation_
RTR	Positive	Up	EC:2.7.4.1	Polyphosphate_kinase	09120_Genetic_Information_Processing	09123_Folding,_sorting_and_degradation	03018_RNA_degradation_
RTR	Positive	Up	EC:2.7.4.1	Polyphosphate_kinase	09180_Brite_Hierarchies	09182_Protein_families:_genetic_information_processing	03019_Messenger_RNA_biogenesis_
RTR	Positive	Up	EC:2.7.4.6	Nucleoside-diphosphate_kinase	09100_Metabolism	09104_Nucleotide_metabolism	00230_Purine_metabolism_
RTR	Positive	Up	EC:2.7.4.6	Nucleoside-diphosphate_kinase	09100_Metabolism	09104_Nucleotide_metabolism	00240_Pyrimidine_metabolism_
RTR	Positive	Up	EC:2.7.4.6	Nucleoside-diphosphate_kinase	09100_Metabolism	09111_Xenobiotics_biodegradation_and_metabolism	00983_Drug_metabolism_-_other_enzymes_
RTR	Positive	Up	EC:2.7.4.6	Nucleoside-diphosphate_kinase	09180_Brite_Hierarchies	09182_Protein_families:_genetic_information_processing	04131_Membrane_trafficking_
RTR	Positive	Up	EC:2.7.7.1	Nicotinamide-nucleotide_adenylyltransferase	09100_Metabolism	09108_Metabolism_of_cofactors_and_vitamins	00760_Nicotinate_and_nicotinamide_metabolism_
RTR	Positive	Up	EC:2.7.7.1	Nicotinamide-nucleotide_adenylyltransferase	09180_Brite_Hierarchies	09182_Protein_families:_genetic_information_processing	03000_Transcription_factors_
RTR	Positive	Up	EC:2.7.7.4	Sulfate_adenylyltransferase	09100_Metabolism	09102_Energy_metabolism	00920_Sulfur_metabolism_
RTR	Positive	Up	EC:2.7.7.4	Sulfate_adenylyltransferase	09100_Metabolism	09104_Nucleotide_metabolism	00230_Purine_metabolism_
RTR	Positive	Up	EC:2.7.7.4	Sulfate_adenylyltransferase	09100_Metabolism	09106_Metabolism_of_other_amino_acids	00450_Selenocompound_metabolism_
RTR	Positive	Up	EC:2.7.7.4	Sulfate_adenylyltransferase	09100_Metabolism	09110_Biosynthesis_of_other_secondary_metabolites	00261_Monobactam_biosynthesis_
RTR	Positive	Up	EC:2.7.7.41	Phosphatidate_cytidylyltransferase	09100_Metabolism	09103_Lipid_metabolism	00564_Glycerophospholipid_metabolism_
RTR	Positive	Up	EC:2.7.7.43	N-acylneuraminate_cytidylyltransferase	09100_Metabolism	09101_Carbohydrate_metabolism	00520_Amino_sugar_and_nucleotide_sugar_metabolism_
RTR	Positive	Up	EC:2.7.7.43	N-acylneuraminate_cytidylyltransferase	09100_Metabolism	09107_Glycan_biosynthesis_and_metabolism	00541_O-Antigen_nucleotide_sugar_biosynthesis_
RTR	Positive	Up	EC:2.7.7.59	[Protein-PII]_uridylyltransferase	09130_Environmental_Information_Processing	09132_Signal_transduction	02020_Two-component_system_
RTR	Positive	Up	EC:2.7.7.62	Adenosylcobinamide-phosphate_guanylyltransferase	09100_Metabolism	09108_Metabolism_of_cofactors_and_vitamins	00860_Porphyrin_and_chlorophyll_metabolism_
RTR	Positive	Up	EC:2.7.7.7	DNA-directed_DNA_polymerase	09120_Genetic_Information_Processing	09124_Replication_and_repair	03030_DNA_replication_
RTR	Positive	Up	EC:2.7.7.7	DNA-directed_DNA_polymerase	09120_Genetic_Information_Processing	09124_Replication_and_repair	03410_Base_excision_repair_
RTR	Positive	Up	EC:2.7.7.7	DNA-directed_DNA_polymerase	09120_Genetic_Information_Processing	09124_Replication_and_repair	03420_Nucleotide_excision_repair_
RTR	Positive	Up	EC:2.7.7.7	DNA-directed_DNA_polymerase	09120_Genetic_Information_Processing	09124_Replication_and_repair	03430_Mismatch_repair_
RTR	Positive	Up	EC:2.7.7.7	DNA-directed_DNA_polymerase	09120_Genetic_Information_Processing	09124_Replication_and_repair	03440_Homologous_recombination_
RTR	Positive	Up	EC:2.7.7.7	DNA-directed_DNA_polymerase	09120_Genetic_Information_Processing	09124_Replication_and_repair	03450_Non-homologous_end-joining_
RTR	Positive	Up	EC:2.7.7.7	DNA-directed_DNA_polymerase	09120_Genetic_Information_Processing	09124_Replication_and_repair	03460_Fanconi_anemia_pathway_
RTR	Positive	Up	EC:2.7.7.7	DNA-directed_DNA_polymerase	09180_Brite_Hierarchies	09182_Protein_families:_genetic_information_processing	03032_DNA_replication_proteins_
RTR	Positive	Up	EC:2.7.7.7	DNA-directed_DNA_polymerase	09180_Brite_Hierarchies	09182_Protein_families:_genetic_information_processing	03036_Chromosome_and_associated_proteins_
RTR	Positive	Up	EC:2.7.7.7	DNA-directed_DNA_polymerase	09180_Brite_Hierarchies	09182_Protein_families:_genetic_information_processing	03400_DNA_repair_and_recombination_proteins_
RTR	Positive	Up	EC:2.7.7.7	DNA-directed_DNA_polymerase	09180_Brite_Hierarchies	09182_Protein_families:_genetic_information_processing	03029_Mitochondrial_biogenesis_
RTR	Positive	Up	EC:2.7.7.7	DNA-directed_DNA_polymerase	09180_Brite_Hierarchies	09183_Protein_families:_signaling_and_cellular_processes	03200_Viral_proteins_
RTR	Positive	Up	EC:2.7.7.7	DNA-directed_DNA_polymerase	09190_Not_Included_in_Pathway_or_Brite	09191_Unclassified:_metabolism	99980_Enzymes_with_EC_numbers
RTR	Positive	Up	EC:2.7.8.13	Phospho-N-acetylmuramoyl-pentapeptide-transferase	09100_Metabolism	09107_Glycan_biosynthesis_and_metabolism	00550_Peptidoglycan_biosynthesis_
RTR	Positive	Up	EC:2.7.8.13	Phospho-N-acetylmuramoyl-pentapeptide-transferase	09160_Human_Diseases	09175_Drug_resistance:_antimicrobial	01502_Vancomycin_resistance_
RTR	Positive	Up	EC:2.7.8.13	Phospho-N-acetylmuramoyl-pentapeptide-transferase	09180_Brite_Hierarchies	09181_Protein_families:_metabolism	01011_Peptidoglycan_biosynthesis_and_degradation_proteins_
RTR	Positive	Up	EC:2.7.8.8	CDP-diacylglycerol--serine_O-phosphatidyltransferase	09100_Metabolism	09103_Lipid_metabolism	00564_Glycerophospholipid_metabolism_
RTR	Positive	Up	EC:2.7.8.8	CDP-diacylglycerol--serine_O-phosphatidyltransferase	09100_Metabolism	09105_Amino_acid_metabolism	00260_Glycine,_serine_and_threonine_metabolism_
RTR	Positive	Up	EC:2.8.3.5	3-oxoacid_CoA-transferase	09100_Metabolism	09101_Carbohydrate_metabolism	00650_Butanoate_metabolism_
RTR	Positive	Up	EC:2.8.3.5	3-oxoacid_CoA-transferase	09100_Metabolism	09103_Lipid_metabolism	00072_Synthesis_and_degradation_of_ketone_bodies_
RTR	Positive	Up	EC:2.8.3.5	3-oxoacid_CoA-transferase	09100_Metabolism	09105_Amino_acid_metabolism	00280_Valine,_leucine_and_isoleucine_degradation_
RTR	Positive	Up	EC:2.8.4.5	tRNA_(N(6)-L-threonylcarbamoyladenosine(37)-C(2))-methylthiotransferase	09180_Brite_Hierarchies	09182_Protein_families:_genetic_information_processing	03016_Transfer_RNA_biogenesis_
RTR	Positive	Up	EC:3.1.1.11	Pectinesterase	09100_Metabolism	09101_Carbohydrate_metabolism	00040_Pentose_and_glucuronate_interconversions_
RTR	Positive	Up	EC:3.1.1.11	Pectinesterase	09130_Environmental_Information_Processing	09132_Signal_transduction	02020_Two-component_system_
RTR	Positive	Up	EC:3.1.1.31	6-phosphogluconolactonase	09100_Metabolism	09101_Carbohydrate_metabolism	00030_Pentose_phosphate_pathway_
RTR	Positive	Up	EC:3.1.1.32	Phospholipase_A(1)	09100_Metabolism	09103_Lipid_metabolism	00564_Glycerophospholipid_metabolism_
RTR	Positive	Up	EC:3.1.1.32	Phospholipase_A(1)	09100_Metabolism	09103_Lipid_metabolism	00565_Ether_lipid_metabolism_
RTR	Positive	Up	EC:3.1.1.32	Phospholipase_A(1)	09100_Metabolism	09103_Lipid_metabolism	00590_Arachidonic_acid_metabolism_
RTR	Positive	Up	EC:3.1.1.32	Phospholipase_A(1)	09100_Metabolism	09103_Lipid_metabolism	00591_Linoleic_acid_metabolism_
RTR	Positive	Up	EC:3.1.1.32	Phospholipase_A(1)	09100_Metabolism	09103_Lipid_metabolism	00592_alpha-Linolenic_acid_metabolism_
RTR	Positive	Up	EC:3.1.1.4	Phospholipase_A(2)	09100_Metabolism	09103_Lipid_metabolism	00100_Steroid_biosynthesis_
RTR	Positive	Up	EC:3.1.1.4	Phospholipase_A(2)	09100_Metabolism	09103_Lipid_metabolism	00561_Glycerolipid_metabolism_
RTR	Positive	Up	EC:3.1.1.4	Phospholipase_A(2)	09100_Metabolism	09103_Lipid_metabolism	00564_Glycerophospholipid_metabolism_
RTR	Positive	Up	EC:3.1.1.4	Phospholipase_A(2)	09100_Metabolism	09103_Lipid_metabolism	00565_Ether_lipid_metabolism_
RTR	Positive	Up	EC:3.1.1.4	Phospholipase_A(2)	09100_Metabolism	09103_Lipid_metabolism	00590_Arachidonic_acid_metabolism_
RTR	Positive	Up	EC:3.1.1.4	Phospholipase_A(2)	09100_Metabolism	09103_Lipid_metabolism	00591_Linoleic_acid_metabolism_
RTR	Positive	Up	EC:3.1.1.4	Phospholipase_A(2)	09100_Metabolism	09103_Lipid_metabolism	00592_alpha-Linolenic_acid_metabolism_
RTR	Positive	Up	EC:3.1.1.4	Phospholipase_A(2)	09180_Brite_Hierarchies	09182_Protein_families:_genetic_information_processing	04131_Membrane_trafficking_
RTR	Positive	Up	EC:3.1.1.4	Phospholipase_A(2)	09180_Brite_Hierarchies	09182_Protein_families:_genetic_information_processing	03036_Chromosome_and_associated_proteins_
RTR	Positive	Up	EC:3.1.1.4	Phospholipase_A(2)	09180_Brite_Hierarchies	09182_Protein_families:_genetic_information_processing	03029_Mitochondrial_biogenesis_
RTR	Positive	Up	EC:3.1.1.45	Carboxymethylenebutenolidase	09100_Metabolism	09111_Xenobiotics_biodegradation_and_metabolism	00364_Fluorobenzoate_degradation_
RTR	Positive	Up	EC:3.1.1.45	Carboxymethylenebutenolidase	09100_Metabolism	09111_Xenobiotics_biodegradation_and_metabolism	00361_Chlorocyclohexane_and_chlorobenzene_degradation_
RTR	Positive	Up	EC:3.1.1.45	Carboxymethylenebutenolidase	09100_Metabolism	09111_Xenobiotics_biodegradation_and_metabolism	00623_Toluene_degradation_
RTR	Positive	Up	EC:3.1.1.5	Lysophospholipase	09100_Metabolism	09103_Lipid_metabolism	00564_Glycerophospholipid_metabolism_
RTR	Positive	Up	EC:3.1.1.5	Lysophospholipase	09100_Metabolism	09103_Lipid_metabolism	00565_Ether_lipid_metabolism_
RTR	Positive	Up	EC:3.1.1.5	Lysophospholipase	09100_Metabolism	09103_Lipid_metabolism	00590_Arachidonic_acid_metabolism_
RTR	Positive	Up	EC:3.1.1.5	Lysophospholipase	09100_Metabolism	09103_Lipid_metabolism	00591_Linoleic_acid_metabolism_
RTR	Positive	Up	EC:3.1.1.5	Lysophospholipase	09100_Metabolism	09103_Lipid_metabolism	00592_alpha-Linolenic_acid_metabolism_
RTR	Positive	Up	EC:3.1.1.5	Lysophospholipase	09100_Metabolism	09103_Lipid_metabolism	01040_Biosynthesis_of_unsaturated_fatty_acids_
RTR	Positive	Up	EC:3.1.1.5	Lysophospholipase	09180_Brite_Hierarchies	09181_Protein_families:_metabolism	01004_Lipid_biosynthesis_proteins_
RTR	Positive	Up	EC:3.1.1.5	Lysophospholipase	09180_Brite_Hierarchies	09182_Protein_families:_genetic_information_processing	04131_Membrane_trafficking_
RTR	Positive	Up	EC:3.1.1.5	Lysophospholipase	09180_Brite_Hierarchies	09183_Protein_families:_signaling_and_cellular_processes	04091_Lectins_
RTR	Positive	Up	EC:3.1.1.5	Lysophospholipase	09190_Not_Included_in_Pathway_or_Brite	09191_Unclassified:_metabolism	99980_Enzymes_with_EC_numbers
RTR	Positive	Up	EC:3.1.1.53	Sialate_O-acetylesterase	09180_Brite_Hierarchies	09183_Protein_families:_signaling_and_cellular_processes	03200_Viral_proteins_
RTR	Positive	Up	EC:3.1.1.53	Sialate_O-acetylesterase	09190_Not_Included_in_Pathway_or_Brite	09191_Unclassified:_metabolism	99980_Enzymes_with_EC_numbers
RTR	Positive	Up	EC:3.1.1.57	2-pyrone-4,6-dicarboxylate_lactonase	09100_Metabolism	09111_Xenobiotics_biodegradation_and_metabolism	00362_Benzoate_degradation_
RTR	Positive	Up	EC:3.1.1.57	2-pyrone-4,6-dicarboxylate_lactonase	09100_Metabolism	09111_Xenobiotics_biodegradation_and_metabolism	00627_Aminobenzoate_degradation_
RTR	Positive	Up	EC:3.1.1.61	Protein-glutamate_methylesterase	09130_Environmental_Information_Processing	09132_Signal_transduction	02020_Two-component_system_
RTR	Positive	Up	EC:3.1.1.61	Protein-glutamate_methylesterase	09140_Cellular_Processes	09145_Cellular_community_-_prokaryotes	02025_Biofilm_formation_-_Pseudomonas_aeruginosa_
RTR	Positive	Up	EC:3.1.1.61	Protein-glutamate_methylesterase	09140_Cellular_Processes	09142_Cell_motility	02030_Bacterial_chemotaxis_
RTR	Positive	Up	EC:3.1.1.61	Protein-glutamate_methylesterase	09180_Brite_Hierarchies	09183_Protein_families:_signaling_and_cellular_processes	02022_Two-component_system_
RTR	Positive	Up	EC:3.1.1.61	Protein-glutamate_methylesterase	09180_Brite_Hierarchies	09183_Protein_families:_signaling_and_cellular_processes	02035_Bacterial_motility_proteins_
RTR	Positive	Up	EC:3.1.1.73	Feruloyl_esterase	09190_Not_Included_in_Pathway_or_Brite	09191_Unclassified:_metabolism	99980_Enzymes_with_EC_numbers
RTR	Positive	Up	EC:3.1.1.75	Poly(3-hydroxybutyrate)_depolymerase	09100_Metabolism	09101_Carbohydrate_metabolism	00650_Butanoate_metabolism_
RTR	Positive	Up	EC:3.1.11.2	Exodeoxyribonuclease_III	09120_Genetic_Information_Processing	09124_Replication_and_repair	03410_Base_excision_repair_
RTR	Positive	Up	EC:3.1.11.2	Exodeoxyribonuclease_III	09180_Brite_Hierarchies	09182_Protein_families:_genetic_information_processing	03400_DNA_repair_and_recombination_proteins_
RTR	Positive	Up	EC:3.1.2.12	S-formylglutathione_hydrolase	09100_Metabolism	09102_Energy_metabolism	00680_Methane_metabolism_
RTR	Positive	Up	EC:3.1.2.28	1,4-dihydroxy-2-naphthoyl-CoA_hydrolase	09100_Metabolism	09108_Metabolism_of_cofactors_and_vitamins	00130_Ubiquinone_and_other_terpenoid-quinone_biosynthesis_
RTR	Positive	Up	EC:3.1.2.6	Hydroxyacylglutathione_hydrolase	09100_Metabolism	09101_Carbohydrate_metabolism	00620_Pyruvate_metabolism_
RTR	Positive	Up	EC:3.1.26.4	Ribonuclease_H	09100_Metabolism	09108_Metabolism_of_cofactors_and_vitamins	00860_Porphyrin_and_chlorophyll_metabolism_
RTR	Positive	Up	EC:3.1.26.4	Ribonuclease_H	09120_Genetic_Information_Processing	09124_Replication_and_repair	03030_DNA_replication_
RTR	Positive	Up	EC:3.1.26.4	Ribonuclease_H	09120_Genetic_Information_Processing	09124_Replication_and_repair	03430_Mismatch_repair_
RTR	Positive	Up	EC:3.1.26.4	Ribonuclease_H	09120_Genetic_Information_Processing	09124_Replication_and_repair	03440_Homologous_recombination_
RTR	Positive	Up	EC:3.1.26.4	Ribonuclease_H	09180_Brite_Hierarchies	09182_Protein_families:_genetic_information_processing	03032_DNA_replication_proteins_
RTR	Positive	Up	EC:3.1.26.4	Ribonuclease_H	09180_Brite_Hierarchies	09182_Protein_families:_genetic_information_processing	03400_DNA_repair_and_recombination_proteins_
RTR	Positive	Up	EC:3.1.26.4	Ribonuclease_H	09180_Brite_Hierarchies	09183_Protein_families:_signaling_and_cellular_processes	03200_Viral_proteins_
RTR	Positive	Up	EC:3.1.27.1	Ribonuclease_T(2)	NA	NA	NA
RTR	Positive	Up	EC:3.1.3.1	Alkaline_phosphatase	09100_Metabolism	09108_Metabolism_of_cofactors_and_vitamins	00730_Thiamine_metabolism_
RTR	Positive	Up	EC:3.1.3.1	Alkaline_phosphatase	09100_Metabolism	09108_Metabolism_of_cofactors_and_vitamins	00790_Folate_biosynthesis_
RTR	Positive	Up	EC:3.1.3.1	Alkaline_phosphatase	09130_Environmental_Information_Processing	09132_Signal_transduction	02020_Two-component_system_
RTR	Positive	Up	EC:3.1.3.1	Alkaline_phosphatase	09180_Brite_Hierarchies	09183_Protein_families:_signaling_and_cellular_processes	04147_Exosome_
RTR	Positive	Up	EC:3.1.3.1	Alkaline_phosphatase	09180_Brite_Hierarchies	09183_Protein_families:_signaling_and_cellular_processes	00537_Glycosylphosphatidylinositol_(GPI)-anchored_proteins_
RTR	Positive	Up	EC:3.1.3.12	Trehalose-phosphatase	09100_Metabolism	09101_Carbohydrate_metabolism	00500_Starch_and_sucrose_metabolism_
RTR	Positive	Up	EC:3.1.3.12	Trehalose-phosphatase	09180_Brite_Hierarchies	09181_Protein_families:_metabolism	01003_Glycosyltransferases_
RTR	Positive	Up	EC:3.1.3.15	Histidinol-phosphatase	09100_Metabolism	09101_Carbohydrate_metabolism	00053_Ascorbate_and_aldarate_metabolism_
RTR	Positive	Up	EC:3.1.3.15	Histidinol-phosphatase	09100_Metabolism	09101_Carbohydrate_metabolism	00562_Inositol_phosphate_metabolism_
RTR	Positive	Up	EC:3.1.3.15	Histidinol-phosphatase	09100_Metabolism	09105_Amino_acid_metabolism	00340_Histidine_metabolism_
RTR	Positive	Up	EC:3.1.3.2	Acid_phosphatase	09100_Metabolism	09101_Carbohydrate_metabolism	00562_Inositol_phosphate_metabolism_
RTR	Positive	Up	EC:3.1.3.2	Acid_phosphatase	09100_Metabolism	09108_Metabolism_of_cofactors_and_vitamins	00730_Thiamine_metabolism_
RTR	Positive	Up	EC:3.1.3.2	Acid_phosphatase	09100_Metabolism	09108_Metabolism_of_cofactors_and_vitamins	00740_Riboflavin_metabolism_
RTR	Positive	Up	EC:3.1.3.2	Acid_phosphatase	09130_Environmental_Information_Processing	09132_Signal_transduction	02020_Two-component_system_
RTR	Positive	Up	EC:3.1.3.2	Acid_phosphatase	09180_Brite_Hierarchies	09181_Protein_families:_metabolism	01009_Protein_phosphatases_and_associated_proteins_
RTR	Positive	Up	EC:3.1.3.2	Acid_phosphatase	09190_Not_Included_in_Pathway_or_Brite	09191_Unclassified:_metabolism	99980_Enzymes_with_EC_numbers
RTR	Positive	Up	EC:3.1.3.23	Sugar-phosphatase	09100_Metabolism	09101_Carbohydrate_metabolism	00051_Fructose_and_mannose_metabolism_
RTR	Positive	Up	EC:3.1.3.23	Sugar-phosphatase	09190_Not_Included_in_Pathway_or_Brite	09191_Unclassified:_metabolism	99980_Enzymes_with_EC_numbers
RTR	Positive	Up	EC:3.1.3.5	5'-nucleotidase	09100_Metabolism	09104_Nucleotide_metabolism	00230_Purine_metabolism_
RTR	Positive	Up	EC:3.1.3.5	5'-nucleotidase	09100_Metabolism	09104_Nucleotide_metabolism	00240_Pyrimidine_metabolism_
RTR	Positive	Up	EC:3.1.3.5	5'-nucleotidase	09100_Metabolism	09108_Metabolism_of_cofactors_and_vitamins	00760_Nicotinate_and_nicotinamide_metabolism_
RTR	Positive	Up	EC:3.1.3.5	5'-nucleotidase	09180_Brite_Hierarchies	09183_Protein_families:_signaling_and_cellular_processes	04090_CD_molecules_
RTR	Positive	Up	EC:3.1.3.5	5'-nucleotidase	09180_Brite_Hierarchies	09183_Protein_families:_signaling_and_cellular_processes	00537_Glycosylphosphatidylinositol_(GPI)-anchored_proteins_
RTR	Positive	Up	EC:3.1.3.5	5'-nucleotidase	09190_Not_Included_in_Pathway_or_Brite	09191_Unclassified:_metabolism	99980_Enzymes_with_EC_numbers
RTR	Positive	Up	EC:3.1.3.73	Adenosylcobalamin/alpha-ribazole_phosphatase	09100_Metabolism	09108_Metabolism_of_cofactors_and_vitamins	00860_Porphyrin_and_chlorophyll_metabolism_
RTR	Positive	Up	EC:3.1.3.73	Adenosylcobalamin/alpha-ribazole_phosphatase	09120_Genetic_Information_Processing	09124_Replication_and_repair	03030_DNA_replication_
RTR	Positive	Up	EC:3.1.3.73	Adenosylcobalamin/alpha-ribazole_phosphatase	09180_Brite_Hierarchies	09182_Protein_families:_genetic_information_processing	03032_DNA_replication_proteins_
RTR	Positive	Up	EC:3.1.3.8	3-phytase	09100_Metabolism	09101_Carbohydrate_metabolism	00562_Inositol_phosphate_metabolism_
RTR	Positive	Up	EC:3.1.4.55	Phosphoribosyl_1,2-cyclic_phosphate_phosphodiesterase	09100_Metabolism	09106_Metabolism_of_other_amino_acids	00440_Phosphonate_and_phosphinate_metabolism_
RTR	Positive	Up	EC:3.1.7.2	Guanosine-3',5'-bis(diphosphate)_3'-diphosphatase	09100_Metabolism	09104_Nucleotide_metabolism	00230_Purine_metabolism_
RTR	Positive	Up	EC:3.1.7.2	Guanosine-3',5'-bis(diphosphate)_3'-diphosphatase	09180_Brite_Hierarchies	09182_Protein_families:_genetic_information_processing	03009_Ribosome_biogenesis_
RTR	Positive	Up	EC:3.2.1.139	Alpha-glucuronidase	09190_Not_Included_in_Pathway_or_Brite	09191_Unclassified:_metabolism	99980_Enzymes_with_EC_numbers
RTR	Positive	Up	EC:3.2.1.172	Unsaturated_rhamnogalacturonyl_hydrolase	09190_Not_Included_in_Pathway_or_Brite	09191_Unclassified:_metabolism	99980_Enzymes_with_EC_numbers
RTR	Positive	Up	EC:3.2.1.177	Alpha-D-xyloside_xylohydrolase	09190_Not_Included_in_Pathway_or_Brite	09191_Unclassified:_metabolism	99980_Enzymes_with_EC_numbers
RTR	Positive	Up	EC:3.2.1.184	UDP-N,N'-diacetylbacillosamine_2-epimerase_(hydrolyzing)	09100_Metabolism	09101_Carbohydrate_metabolism	00520_Amino_sugar_and_nucleotide_sugar_metabolism_
RTR	Positive	Up	EC:3.2.1.20	Alpha-glucosidase	09100_Metabolism	09101_Carbohydrate_metabolism	00052_Galactose_metabolism_
RTR	Positive	Up	EC:3.2.1.20	Alpha-glucosidase	09100_Metabolism	09101_Carbohydrate_metabolism	00500_Starch_and_sucrose_metabolism_
RTR	Positive	Up	EC:3.2.1.20	Alpha-glucosidase	09180_Brite_Hierarchies	09183_Protein_families:_signaling_and_cellular_processes	04147_Exosome_
RTR	Positive	Up	EC:3.2.1.21	Beta-glucosidase	09100_Metabolism	09101_Carbohydrate_metabolism	00500_Starch_and_sucrose_metabolism_
RTR	Positive	Up	EC:3.2.1.21	Beta-glucosidase	09100_Metabolism	09106_Metabolism_of_other_amino_acids	00460_Cyanoamino_acid_metabolism_
RTR	Positive	Up	EC:3.2.1.21	Beta-glucosidase	09100_Metabolism	09110_Biosynthesis_of_other_secondary_metabolites	00940_Phenylpropanoid_biosynthesis_
RTR	Positive	Up	EC:3.2.1.22	Alpha-galactosidase	09100_Metabolism	09101_Carbohydrate_metabolism	00052_Galactose_metabolism_
RTR	Positive	Up	EC:3.2.1.22	Alpha-galactosidase	09100_Metabolism	09103_Lipid_metabolism	00561_Glycerolipid_metabolism_
RTR	Positive	Up	EC:3.2.1.22	Alpha-galactosidase	09100_Metabolism	09103_Lipid_metabolism	00600_Sphingolipid_metabolism_
RTR	Positive	Up	EC:3.2.1.23	Beta-galactosidase	09100_Metabolism	09101_Carbohydrate_metabolism	00052_Galactose_metabolism_
RTR	Positive	Up	EC:3.2.1.23	Beta-galactosidase	09100_Metabolism	09103_Lipid_metabolism	00600_Sphingolipid_metabolism_
RTR	Positive	Up	EC:3.2.1.23	Beta-galactosidase	09100_Metabolism	09107_Glycan_biosynthesis_and_metabolism	00531_Glycosaminoglycan_degradation_
RTR	Positive	Up	EC:3.2.1.23	Beta-galactosidase	09100_Metabolism	09107_Glycan_biosynthesis_and_metabolism	00511_Other_glycan_degradation_
RTR	Positive	Up	EC:3.2.1.23	Beta-galactosidase	09180_Brite_Hierarchies	09183_Protein_families:_signaling_and_cellular_processes	04147_Exosome_
RTR	Positive	Up	EC:3.2.1.25	Beta-mannosidase	09100_Metabolism	09107_Glycan_biosynthesis_and_metabolism	00511_Other_glycan_degradation_
RTR	Positive	Up	EC:3.2.1.28	Alpha,alpha-trehalase	09100_Metabolism	09101_Carbohydrate_metabolism	00500_Starch_and_sucrose_metabolism_
RTR	Positive	Up	EC:3.2.1.28	Alpha,alpha-trehalase	09180_Brite_Hierarchies	09183_Protein_families:_signaling_and_cellular_processes	00537_Glycosylphosphatidylinositol_(GPI)-anchored_proteins_
RTR	Positive	Up	EC:3.2.1.37	Xylan_1,4-beta-xylosidase	09100_Metabolism	09101_Carbohydrate_metabolism	00520_Amino_sugar_and_nucleotide_sugar_metabolism_
RTR	Positive	Up	EC:3.2.1.40	Alpha-L-rhamnosidase	09190_Not_Included_in_Pathway_or_Brite	09191_Unclassified:_metabolism	99980_Enzymes_with_EC_numbers
RTR	Positive	Up	EC:3.2.1.45	Glucosylceramidase	09100_Metabolism	09103_Lipid_metabolism	00600_Sphingolipid_metabolism_
RTR	Positive	Up	EC:3.2.1.45	Glucosylceramidase	09100_Metabolism	09107_Glycan_biosynthesis_and_metabolism	00511_Other_glycan_degradation_
RTR	Positive	Up	EC:3.2.1.50	Alpha-N-acetylglucosaminidase	09100_Metabolism	09107_Glycan_biosynthesis_and_metabolism	00531_Glycosaminoglycan_degradation_
RTR	Positive	Up	EC:3.2.1.50	Alpha-N-acetylglucosaminidase	09180_Brite_Hierarchies	09183_Protein_families:_signaling_and_cellular_processes	04147_Exosome_
RTR	Positive	Up	EC:3.2.1.51	Alpha-L-fucosidase	09100_Metabolism	09107_Glycan_biosynthesis_and_metabolism	00511_Other_glycan_degradation_
RTR	Positive	Up	EC:3.2.1.51	Alpha-L-fucosidase	09180_Brite_Hierarchies	09183_Protein_families:_signaling_and_cellular_processes	04147_Exosome_
RTR	Positive	Up	EC:3.2.1.52	Beta-N-acetylhexosaminidase	09100_Metabolism	09101_Carbohydrate_metabolism	00520_Amino_sugar_and_nucleotide_sugar_metabolism_
RTR	Positive	Up	EC:3.2.1.52	Beta-N-acetylhexosaminidase	09100_Metabolism	09107_Glycan_biosynthesis_and_metabolism	00513_Various_types_of_N-glycan_biosynthesis_
RTR	Positive	Up	EC:3.2.1.52	Beta-N-acetylhexosaminidase	09100_Metabolism	09107_Glycan_biosynthesis_and_metabolism	00531_Glycosaminoglycan_degradation_
RTR	Positive	Up	EC:3.2.1.52	Beta-N-acetylhexosaminidase	09100_Metabolism	09107_Glycan_biosynthesis_and_metabolism	00511_Other_glycan_degradation_
RTR	Positive	Up	EC:3.2.1.52	Beta-N-acetylhexosaminidase	09160_Human_Diseases	09175_Drug_resistance:_antimicrobial	01501_beta-Lactam_resistance_
RTR	Positive	Up	EC:3.2.1.52	Beta-N-acetylhexosaminidase	09180_Brite_Hierarchies	09182_Protein_families:_genetic_information_processing	03110_Chaperones_and_folding_catalysts_
RTR	Positive	Up	EC:3.2.1.55	Non-reducing_end_alpha-L-arabinofuranosidase	09100_Metabolism	09101_Carbohydrate_metabolism	00520_Amino_sugar_and_nucleotide_sugar_metabolism_
RTR	Positive	Up	EC:3.2.1.78	Mannan_endo-1,4-beta-mannosidase	09100_Metabolism	09101_Carbohydrate_metabolism	00051_Fructose_and_mannose_metabolism_
RTR	Positive	Up	EC:3.2.1.78	Mannan_endo-1,4-beta-mannosidase	09140_Cellular_Processes	09145_Cellular_community_-_prokaryotes	02024_Quorum_sensing_
RTR	Positive	Up	EC:3.2.1.8	Endo-1,4-beta-xylanase	09190_Not_Included_in_Pathway_or_Brite	09191_Unclassified:_metabolism	99980_Enzymes_with_EC_numbers
RTR	Positive	Up	EC:3.2.1.99	Arabinan_endo-1,5-alpha-L-arabinosidase	09190_Not_Included_in_Pathway_or_Brite	09191_Unclassified:_metabolism	99980_Enzymes_with_EC_numbers
RTR	Positive	Up	EC:3.2.2.20	DNA-3-methyladenine_glycosylase_I	09120_Genetic_Information_Processing	09124_Replication_and_repair	03410_Base_excision_repair_
RTR	Positive	Up	EC:3.2.2.20	DNA-3-methyladenine_glycosylase_I	09180_Brite_Hierarchies	09182_Protein_families:_genetic_information_processing	03400_DNA_repair_and_recombination_proteins_
RTR	Positive	Up	EC:3.2.2.21	DNA-3-methyladenine_glycosylase_II	09120_Genetic_Information_Processing	09124_Replication_and_repair	03410_Base_excision_repair_
RTR	Positive	Up	EC:3.2.2.21	DNA-3-methyladenine_glycosylase_II	09180_Brite_Hierarchies	09182_Protein_families:_genetic_information_processing	03000_Transcription_factors_
RTR	Positive	Up	EC:3.2.2.21	DNA-3-methyladenine_glycosylase_II	09180_Brite_Hierarchies	09182_Protein_families:_genetic_information_processing	03400_DNA_repair_and_recombination_proteins_
RTR	Positive	Up	EC:3.2.2.27	Uracil-DNA_glycosylase	09120_Genetic_Information_Processing	09124_Replication_and_repair	03410_Base_excision_repair_
RTR	Positive	Up	EC:3.2.2.27	Uracil-DNA_glycosylase	09180_Brite_Hierarchies	09182_Protein_families:_genetic_information_processing	03400_DNA_repair_and_recombination_proteins_
RTR	Positive	Up	EC:3.2.2.4	AMP_nucleosidase	09100_Metabolism	09104_Nucleotide_metabolism	00230_Purine_metabolism_
RTR	Positive	Up	EC:3.4.11.2	Membrane_alanyl_aminopeptidase	09100_Metabolism	09106_Metabolism_of_other_amino_acids	00480_Glutathione_metabolism_
RTR	Positive	Up	EC:3.4.11.2	Membrane_alanyl_aminopeptidase	09180_Brite_Hierarchies	09181_Protein_families:_metabolism	01002_Peptidases_and_inhibitors_
RTR	Positive	Up	EC:3.4.11.2	Membrane_alanyl_aminopeptidase	09180_Brite_Hierarchies	09182_Protein_families:_genetic_information_processing	04131_Membrane_trafficking_
RTR	Positive	Up	EC:3.4.11.2	Membrane_alanyl_aminopeptidase	09180_Brite_Hierarchies	09183_Protein_families:_signaling_and_cellular_processes	04147_Exosome_
RTR	Positive	Up	EC:3.4.11.2	Membrane_alanyl_aminopeptidase	09180_Brite_Hierarchies	09183_Protein_families:_signaling_and_cellular_processes	04090_CD_molecules_
RTR	Positive	Up	EC:3.4.11.5	Prolyl_aminopeptidase	09100_Metabolism	09105_Amino_acid_metabolism	00330_Arginine_and_proline_metabolism_
RTR	Positive	Up	EC:3.4.11.5	Prolyl_aminopeptidase	09100_Metabolism	09106_Metabolism_of_other_amino_acids	00480_Glutathione_metabolism_
RTR	Positive	Up	EC:3.4.11.5	Prolyl_aminopeptidase	09180_Brite_Hierarchies	09181_Protein_families:_metabolism	01002_Peptidases_and_inhibitors_
RTR	Positive	Up	EC:3.4.13.19	Membrane_dipeptidase	09180_Brite_Hierarchies	09181_Protein_families:_metabolism	01002_Peptidases_and_inhibitors_
RTR	Positive	Up	EC:3.4.13.19	Membrane_dipeptidase	09180_Brite_Hierarchies	09183_Protein_families:_signaling_and_cellular_processes	04147_Exosome_
RTR	Positive	Up	EC:3.4.13.19	Membrane_dipeptidase	09180_Brite_Hierarchies	09183_Protein_families:_signaling_and_cellular_processes	00537_Glycosylphosphatidylinositol_(GPI)-anchored_proteins_
RTR	Positive	Up	EC:3.4.13.9	Xaa-Pro_dipeptidase	09180_Brite_Hierarchies	09181_Protein_families:_metabolism	01002_Peptidases_and_inhibitors_
RTR	Positive	Up	EC:3.4.14.5	Dipeptidyl-peptidase_IV	09180_Brite_Hierarchies	09181_Protein_families:_metabolism	01002_Peptidases_and_inhibitors_
RTR	Positive	Up	EC:3.4.14.5	Dipeptidyl-peptidase_IV	09180_Brite_Hierarchies	09183_Protein_families:_signaling_and_cellular_processes	04147_Exosome_
RTR	Positive	Up	EC:3.4.14.5	Dipeptidyl-peptidase_IV	09180_Brite_Hierarchies	09183_Protein_families:_signaling_and_cellular_processes	04090_CD_molecules_
RTR	Positive	Up	EC:3.4.15.1	Peptidyl-dipeptidase_A	09180_Brite_Hierarchies	09181_Protein_families:_metabolism	01002_Peptidases_and_inhibitors_
RTR	Positive	Up	EC:3.4.15.1	Peptidyl-dipeptidase_A	09180_Brite_Hierarchies	09183_Protein_families:_signaling_and_cellular_processes	04147_Exosome_
RTR	Positive	Up	EC:3.4.15.1	Peptidyl-dipeptidase_A	09180_Brite_Hierarchies	09183_Protein_families:_signaling_and_cellular_processes	04090_CD_molecules_
RTR	Positive	Up	EC:3.4.15.5	Peptidyl-dipeptidase_Dcp	09180_Brite_Hierarchies	09181_Protein_families:_metabolism	01002_Peptidases_and_inhibitors_
RTR	Positive	Up	EC:3.4.17.11	Glutamate_carboxypeptidase	09180_Brite_Hierarchies	09181_Protein_families:_metabolism	01002_Peptidases_and_inhibitors_
RTR	Positive	Up	EC:3.4.17.13	Muramoyltetrapeptide_carboxypeptidase	09180_Brite_Hierarchies	09181_Protein_families:_metabolism	01002_Peptidases_and_inhibitors_
RTR	Positive	Up	EC:3.4.17.13	Muramoyltetrapeptide_carboxypeptidase	09180_Brite_Hierarchies	09181_Protein_families:_metabolism	01011_Peptidoglycan_biosynthesis_and_degradation_proteins_
RTR	Positive	Up	EC:3.4.19.5	Beta-aspartyl-peptidase	09100_Metabolism	09105_Amino_acid_metabolism	00250_Alanine,_aspartate_and_glutamate_metabolism_
RTR	Positive	Up	EC:3.4.19.5	Beta-aspartyl-peptidase	09100_Metabolism	09106_Metabolism_of_other_amino_acids	00460_Cyanoamino_acid_metabolism_
RTR	Positive	Up	EC:3.4.19.5	Beta-aspartyl-peptidase	09180_Brite_Hierarchies	09181_Protein_families:_metabolism	01002_Peptidases_and_inhibitors_
RTR	Positive	Up	EC:3.4.21.26	Prolyl_oligopeptidase	09180_Brite_Hierarchies	09181_Protein_families:_metabolism	01002_Peptidases_and_inhibitors_
RTR	Positive	Up	EC:3.4.21.83	Oligopeptidase_B	09180_Brite_Hierarchies	09181_Protein_families:_metabolism	01002_Peptidases_and_inhibitors_
RTR	Positive	Up	EC:3.5.1.10	Formyltetrahydrofolate_deformylase	09100_Metabolism	09101_Carbohydrate_metabolism	00630_Glyoxylate_and_dicarboxylate_metabolism_
RTR	Positive	Up	EC:3.5.1.10	Formyltetrahydrofolate_deformylase	09100_Metabolism	09108_Metabolism_of_cofactors_and_vitamins	00670_One_carbon_pool_by_folate_
RTR	Positive	Up	EC:3.5.1.107	Maleamate_amidohydrolase	09100_Metabolism	09108_Metabolism_of_cofactors_and_vitamins	00760_Nicotinate_and_nicotinamide_metabolism_
RTR	Positive	Up	EC:3.5.1.11	Penicillin_amidase	09100_Metabolism	09110_Biosynthesis_of_other_secondary_metabolites	00311_Penicillin_and_cephalosporin_biosynthesis_
RTR	Positive	Up	EC:3.5.1.11	Penicillin_amidase	09180_Brite_Hierarchies	09181_Protein_families:_metabolism	01002_Peptidases_and_inhibitors_
RTR	Positive	Up	EC:3.5.1.2	Glutaminase	09100_Metabolism	09104_Nucleotide_metabolism	00230_Purine_metabolism_
RTR	Positive	Up	EC:3.5.1.2	Glutaminase	09100_Metabolism	09105_Amino_acid_metabolism	00250_Alanine,_aspartate_and_glutamate_metabolism_
RTR	Positive	Up	EC:3.5.1.2	Glutaminase	09100_Metabolism	09105_Amino_acid_metabolism	00220_Arginine_biosynthesis_
RTR	Positive	Up	EC:3.5.1.2	Glutaminase	09100_Metabolism	09106_Metabolism_of_other_amino_acids	00471_D-Glutamine_and_D-glutamate_metabolism_
RTR	Positive	Up	EC:3.5.1.2	Glutaminase	09130_Environmental_Information_Processing	09132_Signal_transduction	02020_Two-component_system_
RTR	Positive	Up	EC:3.5.1.28	N-acetylmuramoyl-L-alanine_amidase	09100_Metabolism	09107_Glycan_biosynthesis_and_metabolism	00511_Other_glycan_degradation_
RTR	Positive	Up	EC:3.5.1.28	N-acetylmuramoyl-L-alanine_amidase	09160_Human_Diseases	09175_Drug_resistance:_antimicrobial	01503_Cationic_antimicrobial_peptide_(CAMP)_resistance_
RTR	Positive	Up	EC:3.5.1.28	N-acetylmuramoyl-L-alanine_amidase	09180_Brite_Hierarchies	09181_Protein_families:_metabolism	01011_Peptidoglycan_biosynthesis_and_degradation_proteins_
RTR	Positive	Up	EC:3.5.1.28	N-acetylmuramoyl-L-alanine_amidase	09180_Brite_Hierarchies	09182_Protein_families:_genetic_information_processing	03036_Chromosome_and_associated_proteins_
RTR	Positive	Up	EC:3.5.1.28	N-acetylmuramoyl-L-alanine_amidase	09190_Not_Included_in_Pathway_or_Brite	09191_Unclassified:_metabolism	99980_Enzymes_with_EC_numbers
RTR	Positive	Up	EC:3.5.1.32	Hippurate_hydrolase	09100_Metabolism	09105_Amino_acid_metabolism	00360_Phenylalanine_metabolism_
RTR	Positive	Up	EC:3.5.1.32	Hippurate_hydrolase	09180_Brite_Hierarchies	09181_Protein_families:_metabolism	01002_Peptidases_and_inhibitors_
RTR	Positive	Up	EC:3.5.1.44	Protein-glutamine_glutaminase	09130_Environmental_Information_Processing	09132_Signal_transduction	02020_Two-component_system_
RTR	Positive	Up	EC:3.5.1.44	Protein-glutamine_glutaminase	09140_Cellular_Processes	09142_Cell_motility	02030_Bacterial_chemotaxis_
RTR	Positive	Up	EC:3.5.1.44	Protein-glutamine_glutaminase	09180_Brite_Hierarchies	09183_Protein_families:_signaling_and_cellular_processes	02022_Two-component_system_
RTR	Positive	Up	EC:3.5.1.44	Protein-glutamine_glutaminase	09180_Brite_Hierarchies	09183_Protein_families:_signaling_and_cellular_processes	02035_Bacterial_motility_proteins_
RTR	Positive	Up	EC:3.5.1.46	6-aminohexanoate-oligomer_exohydrolase	09100_Metabolism	09111_Xenobiotics_biodegradation_and_metabolism	00930_Caprolactam_degradation_
RTR	Positive	Up	EC:3.5.1.53	N-carbamoylputrescine_amidase	09100_Metabolism	09105_Amino_acid_metabolism	00330_Arginine_and_proline_metabolism_
RTR	Positive	Up	EC:3.5.1.68	N-formylglutamate_deformylase	09100_Metabolism	09101_Carbohydrate_metabolism	00630_Glyoxylate_and_dicarboxylate_metabolism_
RTR	Positive	Up	EC:3.5.1.68	N-formylglutamate_deformylase	09100_Metabolism	09105_Amino_acid_metabolism	00340_Histidine_metabolism_
RTR	Positive	Up	EC:3.5.2.17	Hydroxyisourate_hydrolase	09100_Metabolism	09104_Nucleotide_metabolism	00230_Purine_metabolism_
RTR	Positive	Up	EC:3.5.2.17	Hydroxyisourate_hydrolase	09180_Brite_Hierarchies	09183_Protein_families:_signaling_and_cellular_processes	02000_Transporters_
RTR	Positive	Up	EC:3.5.2.3	Dihydroorotase	09100_Metabolism	09104_Nucleotide_metabolism	00240_Pyrimidine_metabolism_
RTR	Positive	Up	EC:3.5.2.3	Dihydroorotase	09100_Metabolism	09105_Amino_acid_metabolism	00250_Alanine,_aspartate_and_glutamate_metabolism_
RTR	Positive	Up	EC:3.5.2.3	Dihydroorotase	09180_Brite_Hierarchies	09181_Protein_families:_metabolism	01002_Peptidases_and_inhibitors_
RTR	Positive	Up	EC:3.5.2.5	Allantoinase	09100_Metabolism	09104_Nucleotide_metabolism	00230_Purine_metabolism_
RTR	Positive	Up	EC:3.5.2.6	Beta-lactamase	09100_Metabolism	09110_Biosynthesis_of_other_secondary_metabolites	00311_Penicillin_and_cephalosporin_biosynthesis_
RTR	Positive	Up	EC:3.5.2.6	Beta-lactamase	09130_Environmental_Information_Processing	09132_Signal_transduction	02020_Two-component_system_
RTR	Positive	Up	EC:3.5.2.6	Beta-lactamase	09160_Human_Diseases	09175_Drug_resistance:_antimicrobial	01501_beta-Lactam_resistance_
RTR	Positive	Up	EC:3.5.2.6	Beta-lactamase	09180_Brite_Hierarchies	09183_Protein_families:_signaling_and_cellular_processes	01504_Antimicrobial_resistance_genes_
RTR	Positive	Up	EC:3.5.2.6	Beta-lactamase	09190_Not_Included_in_Pathway_or_Brite	09191_Unclassified:_metabolism	99980_Enzymes_with_EC_numbers
RTR	Positive	Up	EC:3.5.2.7	Imidazolonepropionase	09100_Metabolism	09105_Amino_acid_metabolism	00340_Histidine_metabolism_
RTR	Positive	Up	EC:3.5.3.12	Agmatine_deiminase	09100_Metabolism	09105_Amino_acid_metabolism	00330_Arginine_and_proline_metabolism_
RTR	Positive	Up	EC:3.5.3.13	Formimidoylglutamate_deiminase	09100_Metabolism	09105_Amino_acid_metabolism	00340_Histidine_metabolism_
RTR	Positive	Up	EC:3.5.3.23	N-succinylarginine_dihydrolase	09100_Metabolism	09105_Amino_acid_metabolism	00330_Arginine_and_proline_metabolism_
RTR	Positive	Up	EC:3.5.3.26	(S)-ureidoglycine_aminohydrolase	09100_Metabolism	09104_Nucleotide_metabolism	00230_Purine_metabolism_
RTR	Positive	Up	EC:3.5.3.6	Arginine_deiminase	09100_Metabolism	09105_Amino_acid_metabolism	00220_Arginine_biosynthesis_
RTR	Positive	Up	EC:3.5.3.8	Formimidoylglutamase	09100_Metabolism	09105_Amino_acid_metabolism	00340_Histidine_metabolism_
RTR	Positive	Up	EC:3.6.1.11	Exopolyphosphatase	09100_Metabolism	09104_Nucleotide_metabolism	00230_Purine_metabolism_
RTR	Positive	Up	EC:3.6.1.22	NAD(+)_diphosphatase	09100_Metabolism	09108_Metabolism_of_cofactors_and_vitamins	00760_Nicotinate_and_nicotinamide_metabolism_
RTR	Positive	Up	EC:3.6.1.27	Undecaprenyl-diphosphate_phosphatase	09100_Metabolism	09103_Lipid_metabolism	00564_Glycerophospholipid_metabolism_
RTR	Positive	Up	EC:3.6.1.27	Undecaprenyl-diphosphate_phosphatase	09100_Metabolism	09107_Glycan_biosynthesis_and_metabolism	00550_Peptidoglycan_biosynthesis_
RTR	Positive	Up	EC:3.6.1.27	Undecaprenyl-diphosphate_phosphatase	09180_Brite_Hierarchies	09181_Protein_families:_metabolism	01011_Peptidoglycan_biosynthesis_and_degradation_proteins_
RTR	Positive	Up	EC:3.6.1.40	Guanosine-5'-triphosphate,3'-diphosphate_diphosphatase	09100_Metabolism	09104_Nucleotide_metabolism	00230_Purine_metabolism_
RTR	Positive	Up	EC:3.6.1.54	UDP-2,3-diacylglucosamine_diphosphatase	09100_Metabolism	09107_Glycan_biosynthesis_and_metabolism	00540_Lipopolysaccharide_biosynthesis_
RTR	Positive	Up	EC:3.6.1.54	UDP-2,3-diacylglucosamine_diphosphatase	09180_Brite_Hierarchies	09181_Protein_families:_metabolism	01005_Lipopolysaccharide_biosynthesis_proteins_
RTR	Positive	Up	EC:3.6.1.66	XTP/dITP_diphosphatase	09100_Metabolism	09104_Nucleotide_metabolism	00230_Purine_metabolism_
RTR	Positive	Up	EC:3.6.1.8	ATP_diphosphatase	NA	NA	NA
RTR	Positive	Up	EC:3.6.3.12	Potassium-transporting_ATPase	NA	NA	NA
RTR	Positive	Up	EC:3.6.3.36	Taurine-transporting_ATPase	NA	NA	NA
RTR	Positive	Up	EC:3.6.4.13	RNA_helicase	09120_Genetic_Information_Processing	09121_Transcription	03040_Spliceosome_
RTR	Positive	Up	EC:3.6.4.13	RNA_helicase	09120_Genetic_Information_Processing	09123_Folding,_sorting_and_degradation	03018_RNA_degradation_
RTR	Positive	Up	EC:3.6.4.13	RNA_helicase	09180_Brite_Hierarchies	09181_Protein_families:_metabolism	01009_Protein_phosphatases_and_associated_proteins_
RTR	Positive	Up	EC:3.6.4.13	RNA_helicase	09180_Brite_Hierarchies	09182_Protein_families:_genetic_information_processing	03019_Messenger_RNA_biogenesis_
RTR	Positive	Up	EC:3.6.4.13	RNA_helicase	09180_Brite_Hierarchies	09182_Protein_families:_genetic_information_processing	03041_Spliceosome_
RTR	Positive	Up	EC:3.6.4.13	RNA_helicase	09180_Brite_Hierarchies	09182_Protein_families:_genetic_information_processing	03009_Ribosome_biogenesis_
RTR	Positive	Up	EC:3.6.4.13	RNA_helicase	09180_Brite_Hierarchies	09182_Protein_families:_genetic_information_processing	03016_Transfer_RNA_biogenesis_
RTR	Positive	Up	EC:3.6.4.13	RNA_helicase	09180_Brite_Hierarchies	09182_Protein_families:_genetic_information_processing	03012_Translation_factors_
RTR	Positive	Up	EC:3.6.4.13	RNA_helicase	09180_Brite_Hierarchies	09182_Protein_families:_genetic_information_processing	03036_Chromosome_and_associated_proteins_
RTR	Positive	Up	EC:3.6.4.13	RNA_helicase	09180_Brite_Hierarchies	09182_Protein_families:_genetic_information_processing	03029_Mitochondrial_biogenesis_
RTR	Positive	Up	EC:3.6.4.13	RNA_helicase	09180_Brite_Hierarchies	09183_Protein_families:_signaling_and_cellular_processes	04147_Exosome_
RTR	Positive	Up	EC:3.6.4.13	RNA_helicase	09180_Brite_Hierarchies	09183_Protein_families:_signaling_and_cellular_processes	04054_Pattern_recognition_receptors_
RTR	Positive	Up	EC:3.6.4.13	RNA_helicase	09180_Brite_Hierarchies	09183_Protein_families:_signaling_and_cellular_processes	03200_Viral_proteins_
RTR	Positive	Up	EC:3.6.4.13	RNA_helicase	09190_Not_Included_in_Pathway_or_Brite	09191_Unclassified:_metabolism	99980_Enzymes_with_EC_numbers
RTR	Positive	Up	EC:3.7.1.2	Fumarylacetoacetase	09100_Metabolism	09105_Amino_acid_metabolism	00350_Tyrosine_metabolism_
RTR	Positive	Up	EC:3.7.1.2	Fumarylacetoacetase	09100_Metabolism	09111_Xenobiotics_biodegradation_and_metabolism	00643_Styrene_degradation_
RTR	Positive	Up	EC:3.7.1.2	Fumarylacetoacetase	09180_Brite_Hierarchies	09183_Protein_families:_signaling_and_cellular_processes	04147_Exosome_
RTR	Positive	Up	EC:3.7.1.3	Kynureninase	09100_Metabolism	09105_Amino_acid_metabolism	00380_Tryptophan_metabolism_
RTR	Positive	Up	EC:4.1.1.17	Ornithine_decarboxylase	09100_Metabolism	09105_Amino_acid_metabolism	00330_Arginine_and_proline_metabolism_
RTR	Positive	Up	EC:4.1.1.17	Ornithine_decarboxylase	09100_Metabolism	09106_Metabolism_of_other_amino_acids	00480_Glutathione_metabolism_
RTR	Positive	Up	EC:4.1.1.31	Phosphoenolpyruvate_carboxylase	09100_Metabolism	09101_Carbohydrate_metabolism	00620_Pyruvate_metabolism_
RTR	Positive	Up	EC:4.1.1.31	Phosphoenolpyruvate_carboxylase	09100_Metabolism	09102_Energy_metabolism	00710_Carbon_fixation_in_photosynthetic_organisms_
RTR	Positive	Up	EC:4.1.1.31	Phosphoenolpyruvate_carboxylase	09100_Metabolism	09102_Energy_metabolism	00720_Carbon_fixation_pathways_in_prokaryotes_
RTR	Positive	Up	EC:4.1.1.31	Phosphoenolpyruvate_carboxylase	09100_Metabolism	09102_Energy_metabolism	00680_Methane_metabolism_
RTR	Positive	Up	EC:4.1.1.45	Aminocarboxymuconate-semialdehyde_decarboxylase	09100_Metabolism	09105_Amino_acid_metabolism	00380_Tryptophan_metabolism_
RTR	Positive	Up	EC:4.1.1.48	Indole-3-glycerol-phosphate_synthase	09100_Metabolism	09105_Amino_acid_metabolism	00400_Phenylalanine,_tyrosine_and_tryptophan_biosynthesis_
RTR	Positive	Up	EC:4.1.1.49	Phosphoenolpyruvate_carboxykinase_(ATP)	09100_Metabolism	09101_Carbohydrate_metabolism	00010_Glycolysis_Gluconeogenesis_
RTR	Positive	Up	EC:4.1.1.49	Phosphoenolpyruvate_carboxykinase_(ATP)	09100_Metabolism	09101_Carbohydrate_metabolism	00020_Citrate_cycle_(TCA_cycle)_
RTR	Positive	Up	EC:4.1.1.49	Phosphoenolpyruvate_carboxykinase_(ATP)	09100_Metabolism	09101_Carbohydrate_metabolism	00620_Pyruvate_metabolism_
RTR	Positive	Up	EC:4.1.1.49	Phosphoenolpyruvate_carboxykinase_(ATP)	09100_Metabolism	09102_Energy_metabolism	00710_Carbon_fixation_in_photosynthetic_organisms_
RTR	Positive	Up	EC:4.1.1.5	Acetolactate_decarboxylase	09100_Metabolism	09101_Carbohydrate_metabolism	00650_Butanoate_metabolism_
RTR	Positive	Up	EC:4.1.1.5	Acetolactate_decarboxylase	09100_Metabolism	09101_Carbohydrate_metabolism	00660_C5-Branched_dibasic_acid_metabolism_
RTR	Positive	Up	EC:4.1.2.14	2-dehydro-3-deoxy-phosphogluconate_aldolase	09100_Metabolism	09101_Carbohydrate_metabolism	00030_Pentose_phosphate_pathway_
RTR	Positive	Up	EC:4.1.2.14	2-dehydro-3-deoxy-phosphogluconate_aldolase	09100_Metabolism	09101_Carbohydrate_metabolism	00630_Glyoxylate_and_dicarboxylate_metabolism_
RTR	Positive	Up	EC:4.1.2.21	2-dehydro-3-deoxy-6-phosphogalactonate_aldolase	09100_Metabolism	09101_Carbohydrate_metabolism	00052_Galactose_metabolism_
RTR	Positive	Up	EC:4.1.2.25	Dihydroneopterin_aldolase	09100_Metabolism	09108_Metabolism_of_cofactors_and_vitamins	00790_Folate_biosynthesis_
RTR	Positive	Up	EC:4.1.3.1	Isocitrate_lyase	09100_Metabolism	09101_Carbohydrate_metabolism	00630_Glyoxylate_and_dicarboxylate_metabolism_
RTR	Positive	Up	EC:4.1.3.17	4-hydroxy-4-methyl-2-oxoglutarate_aldolase	09100_Metabolism	09101_Carbohydrate_metabolism	00660_C5-Branched_dibasic_acid_metabolism_
RTR	Positive	Up	EC:4.1.3.17	4-hydroxy-4-methyl-2-oxoglutarate_aldolase	09100_Metabolism	09111_Xenobiotics_biodegradation_and_metabolism	00362_Benzoate_degradation_
RTR	Positive	Up	EC:4.1.3.34	Citryl-CoA_lyase	09100_Metabolism	09102_Energy_metabolism	00720_Carbon_fixation_pathways_in_prokaryotes_
RTR	Positive	Up	EC:4.1.3.34	Citryl-CoA_lyase	09130_Environmental_Information_Processing	09132_Signal_transduction	02020_Two-component_system_
RTR	Positive	Up	EC:4.1.3.38	Aminodeoxychorismate_lyase	09100_Metabolism	09108_Metabolism_of_cofactors_and_vitamins	00790_Folate_biosynthesis_
RTR	Positive	Up	EC:4.1.3.38	Aminodeoxychorismate_lyase	09180_Brite_Hierarchies	09181_Protein_families:_metabolism	01007_Amino_acid_related_enzymes_
RTR	Positive	Up	EC:4.1.3.39	4-hydroxy-2-oxovalerate_aldolase	09100_Metabolism	09105_Amino_acid_metabolism	00360_Phenylalanine_metabolism_
RTR	Positive	Up	EC:4.1.3.39	4-hydroxy-2-oxovalerate_aldolase	09100_Metabolism	09111_Xenobiotics_biodegradation_and_metabolism	00362_Benzoate_degradation_
RTR	Positive	Up	EC:4.1.3.39	4-hydroxy-2-oxovalerate_aldolase	09100_Metabolism	09111_Xenobiotics_biodegradation_and_metabolism	00622_Xylene_degradation_
RTR	Positive	Up	EC:4.1.3.39	4-hydroxy-2-oxovalerate_aldolase	09100_Metabolism	09111_Xenobiotics_biodegradation_and_metabolism	00621_Dioxin_degradation_
RTR	Positive	Up	EC:4.1.3.4	Hydroxymethylglutaryl-CoA_lyase	09100_Metabolism	09101_Carbohydrate_metabolism	00650_Butanoate_metabolism_
RTR	Positive	Up	EC:4.1.3.4	Hydroxymethylglutaryl-CoA_lyase	09100_Metabolism	09103_Lipid_metabolism	00072_Synthesis_and_degradation_of_ketone_bodies_
RTR	Positive	Up	EC:4.1.3.4	Hydroxymethylglutaryl-CoA_lyase	09100_Metabolism	09105_Amino_acid_metabolism	00280_Valine,_leucine_and_isoleucine_degradation_
RTR	Positive	Up	EC:4.1.3.4	Hydroxymethylglutaryl-CoA_lyase	09100_Metabolism	09109_Metabolism_of_terpenoids_and_polyketides	00281_Geraniol_degradation_
RTR	Positive	Up	EC:4.1.3.42	(4S)-4-hydroxy-2-oxoglutarate_aldolase	09100_Metabolism	09101_Carbohydrate_metabolism	00030_Pentose_phosphate_pathway_
RTR	Positive	Up	EC:4.1.3.42	(4S)-4-hydroxy-2-oxoglutarate_aldolase	09100_Metabolism	09101_Carbohydrate_metabolism	00630_Glyoxylate_and_dicarboxylate_metabolism_
RTR	Positive	Up	EC:4.2.1.12	Phosphogluconate_dehydratase	09100_Metabolism	09101_Carbohydrate_metabolism	00030_Pentose_phosphate_pathway_
RTR	Positive	Up	EC:4.2.1.22	Cystathionine_beta-synthase	09100_Metabolism	09102_Energy_metabolism	00920_Sulfur_metabolism_
RTR	Positive	Up	EC:4.2.1.22	Cystathionine_beta-synthase	09100_Metabolism	09105_Amino_acid_metabolism	00260_Glycine,_serine_and_threonine_metabolism_
RTR	Positive	Up	EC:4.2.1.22	Cystathionine_beta-synthase	09100_Metabolism	09105_Amino_acid_metabolism	00270_Cysteine_and_methionine_metabolism_
RTR	Positive	Up	EC:4.2.1.3	Aconitate_hydratase	09100_Metabolism	09101_Carbohydrate_metabolism	00020_Citrate_cycle_(TCA_cycle)_
RTR	Positive	Up	EC:4.2.1.3	Aconitate_hydratase	09100_Metabolism	09101_Carbohydrate_metabolism	00630_Glyoxylate_and_dicarboxylate_metabolism_
RTR	Positive	Up	EC:4.2.1.3	Aconitate_hydratase	09100_Metabolism	09101_Carbohydrate_metabolism	00640_Propanoate_metabolism_
RTR	Positive	Up	EC:4.2.1.3	Aconitate_hydratase	09100_Metabolism	09102_Energy_metabolism	00720_Carbon_fixation_pathways_in_prokaryotes_
RTR	Positive	Up	EC:4.2.1.44	Myo-inosose-2_dehydratase	09100_Metabolism	09101_Carbohydrate_metabolism	00562_Inositol_phosphate_metabolism_
RTR	Positive	Up	EC:4.2.1.49	Urocanate_hydratase	09100_Metabolism	09105_Amino_acid_metabolism	00340_Histidine_metabolism_
RTR	Positive	Up	EC:4.2.1.6	Galactonate_dehydratase	09100_Metabolism	09101_Carbohydrate_metabolism	00052_Galactose_metabolism_
RTR	Positive	Up	EC:4.2.1.7	Altronate_dehydratase	09100_Metabolism	09101_Carbohydrate_metabolism	00040_Pentose_and_glucuronate_interconversions_
RTR	Positive	Up	EC:4.2.1.8	Mannonate_dehydratase	09100_Metabolism	09101_Carbohydrate_metabolism	00040_Pentose_and_glucuronate_interconversions_
RTR	Positive	Up	EC:4.2.1.80	2-oxopent-4-enoate_hydratase	09100_Metabolism	09105_Amino_acid_metabolism	00360_Phenylalanine_metabolism_
RTR	Positive	Up	EC:4.2.1.80	2-oxopent-4-enoate_hydratase	09100_Metabolism	09111_Xenobiotics_biodegradation_and_metabolism	00362_Benzoate_degradation_
RTR	Positive	Up	EC:4.2.1.80	2-oxopent-4-enoate_hydratase	09100_Metabolism	09111_Xenobiotics_biodegradation_and_metabolism	00622_Xylene_degradation_
RTR	Positive	Up	EC:4.2.1.80	2-oxopent-4-enoate_hydratase	09100_Metabolism	09111_Xenobiotics_biodegradation_and_metabolism	00621_Dioxin_degradation_
RTR	Positive	Up	EC:4.2.1.83	4-oxalmesaconate_hydratase	09100_Metabolism	09111_Xenobiotics_biodegradation_and_metabolism	00362_Benzoate_degradation_
RTR	Positive	Up	EC:4.2.1.96	4a-hydroxytetrahydrobiopterin_dehydratase	09100_Metabolism	09108_Metabolism_of_cofactors_and_vitamins	00790_Folate_biosynthesis_
RTR	Positive	Up	EC:4.2.1.96	4a-hydroxytetrahydrobiopterin_dehydratase	09180_Brite_Hierarchies	09183_Protein_families:_signaling_and_cellular_processes	04147_Exosome_
RTR	Positive	Up	EC:4.2.3.3	Methylglyoxal_synthase	09100_Metabolism	09101_Carbohydrate_metabolism	00640_Propanoate_metabolism_
RTR	Positive	Up	EC:4.2.99.21	Isochorismate_lyase	09100_Metabolism	09109_Metabolism_of_terpenoids_and_polyketides	01053_Biosynthesis_of_siderophore_group_nonribosomal_peptides_
RTR	Positive	Up	EC:4.3.1.17	L-serine_ammonia-lyase	09100_Metabolism	09105_Amino_acid_metabolism	00260_Glycine,_serine_and_threonine_metabolism_
RTR	Positive	Up	EC:4.3.1.17	L-serine_ammonia-lyase	09100_Metabolism	09105_Amino_acid_metabolism	00270_Cysteine_and_methionine_metabolism_
RTR	Positive	Up	EC:4.3.1.17	L-serine_ammonia-lyase	09100_Metabolism	09105_Amino_acid_metabolism	00290_Valine,_leucine_and_isoleucine_biosynthesis_
RTR	Positive	Up	EC:4.3.1.3	Histidine_ammonia-lyase	09100_Metabolism	09105_Amino_acid_metabolism	00340_Histidine_metabolism_
RTR	Positive	Up	EC:4.3.2.3	Ureidoglycolate_lyase	09100_Metabolism	09104_Nucleotide_metabolism	00230_Purine_metabolism_
RTR	Positive	Up	EC:4.4.1.11	Methionine_gamma-lyase	09100_Metabolism	09105_Amino_acid_metabolism	00270_Cysteine_and_methionine_metabolism_
RTR	Positive	Up	EC:4.4.1.11	Methionine_gamma-lyase	09100_Metabolism	09106_Metabolism_of_other_amino_acids	00450_Selenocompound_metabolism_
RTR	Positive	Up	EC:4.4.1.5	Lactoylglutathione_lyase	09100_Metabolism	09101_Carbohydrate_metabolism	00620_Pyruvate_metabolism_
RTR	Positive	Up	EC:4.4.1.8	Cystathionine_beta-lyase	NA	NA	NA
RTR	Positive	Up	EC:4.99.1.1	Ferrochelatase	09100_Metabolism	09108_Metabolism_of_cofactors_and_vitamins	00860_Porphyrin_and_chlorophyll_metabolism_
RTR	Positive	Up	EC:4.99.1.4	Sirohydrochlorin_ferrochelatase	09100_Metabolism	09108_Metabolism_of_cofactors_and_vitamins	00860_Porphyrin_and_chlorophyll_metabolism_
RTR	Positive	Up	EC:5.1.1.13	Aspartate_racemase	09100_Metabolism	09105_Amino_acid_metabolism	00250_Alanine,_aspartate_and_glutamate_metabolism_
RTR	Positive	Up	EC:5.1.1.13	Aspartate_racemase	09100_Metabolism	09109_Metabolism_of_terpenoids_and_polyketides	01054_Nonribosomal_peptide_structures_
RTR	Positive	Up	EC:5.1.1.3	Glutamate_racemase	09100_Metabolism	09106_Metabolism_of_other_amino_acids	00471_D-Glutamine_and_D-glutamate_metabolism_
RTR	Positive	Up	EC:5.1.1.3	Glutamate_racemase	09180_Brite_Hierarchies	09181_Protein_families:_metabolism	01011_Peptidoglycan_biosynthesis_and_degradation_proteins_
RTR	Positive	Up	EC:5.1.1.8	4-hydroxyproline_epimerase	09100_Metabolism	09105_Amino_acid_metabolism	00330_Arginine_and_proline_metabolism_
RTR	Positive	Up	EC:5.1.3.3	Aldose_1-epimerase	09100_Metabolism	09101_Carbohydrate_metabolism	00010_Glycolysis_Gluconeogenesis_
RTR	Positive	Up	EC:5.1.3.3	Aldose_1-epimerase	09100_Metabolism	09101_Carbohydrate_metabolism	00052_Galactose_metabolism_
RTR	Positive	Up	EC:5.1.3.32	L-rhamnose_mutarotase	09190_Not_Included_in_Pathway_or_Brite	09191_Unclassified:_metabolism	99980_Enzymes_with_EC_numbers
RTR	Positive	Up	EC:5.1.3.4	L-ribulose-5-phosphate_4-epimerase	09100_Metabolism	09101_Carbohydrate_metabolism	00040_Pentose_and_glucuronate_interconversions_
RTR	Positive	Up	EC:5.1.3.4	L-ribulose-5-phosphate_4-epimerase	09100_Metabolism	09101_Carbohydrate_metabolism	00053_Ascorbate_and_aldarate_metabolism_
RTR	Positive	Up	EC:5.1.3.6	UDP-glucuronate_4-epimerase	09100_Metabolism	09101_Carbohydrate_metabolism	00520_Amino_sugar_and_nucleotide_sugar_metabolism_
RTR	Positive	Up	EC:5.1.3.6	UDP-glucuronate_4-epimerase	09100_Metabolism	09107_Glycan_biosynthesis_and_metabolism	00541_O-Antigen_nucleotide_sugar_biosynthesis_
RTR	Positive	Up	EC:5.1.99.4	Alpha-methylacyl-CoA_racemase	09100_Metabolism	09103_Lipid_metabolism	00120_Primary_bile_acid_biosynthesis_
RTR	Positive	Up	EC:5.2.1.2	Maleylacetoacetate_isomerase	09100_Metabolism	09105_Amino_acid_metabolism	00350_Tyrosine_metabolism_
RTR	Positive	Up	EC:5.2.1.2	Maleylacetoacetate_isomerase	09100_Metabolism	09111_Xenobiotics_biodegradation_and_metabolism	00643_Styrene_degradation_
RTR	Positive	Up	EC:5.2.1.8	Peptidylprolyl_isomerase	09120_Genetic_Information_Processing	09121_Transcription	03040_Spliceosome_
RTR	Positive	Up	EC:5.2.1.8	Peptidylprolyl_isomerase	09120_Genetic_Information_Processing	09123_Folding,_sorting_and_degradation	04120_Ubiquitin_mediated_proteolysis_
RTR	Positive	Up	EC:5.2.1.8	Peptidylprolyl_isomerase	09160_Human_Diseases	09175_Drug_resistance:_antimicrobial	01503_Cationic_antimicrobial_peptide_(CAMP)_resistance_
RTR	Positive	Up	EC:5.2.1.8	Peptidylprolyl_isomerase	09180_Brite_Hierarchies	09181_Protein_families:_metabolism	01009_Protein_phosphatases_and_associated_proteins_
RTR	Positive	Up	EC:5.2.1.8	Peptidylprolyl_isomerase	09180_Brite_Hierarchies	09182_Protein_families:_genetic_information_processing	03021_Transcription_machinery_
RTR	Positive	Up	EC:5.2.1.8	Peptidylprolyl_isomerase	09180_Brite_Hierarchies	09182_Protein_families:_genetic_information_processing	03041_Spliceosome_
RTR	Positive	Up	EC:5.2.1.8	Peptidylprolyl_isomerase	09180_Brite_Hierarchies	09182_Protein_families:_genetic_information_processing	03009_Ribosome_biogenesis_
RTR	Positive	Up	EC:5.2.1.8	Peptidylprolyl_isomerase	09180_Brite_Hierarchies	09182_Protein_families:_genetic_information_processing	03110_Chaperones_and_folding_catalysts_
RTR	Positive	Up	EC:5.2.1.8	Peptidylprolyl_isomerase	09180_Brite_Hierarchies	09182_Protein_families:_genetic_information_processing	04121_Ubiquitin_system_
RTR	Positive	Up	EC:5.2.1.8	Peptidylprolyl_isomerase	09180_Brite_Hierarchies	09183_Protein_families:_signaling_and_cellular_processes	04147_Exosome_
RTR	Positive	Up	EC:5.2.1.8	Peptidylprolyl_isomerase	09190_Not_Included_in_Pathway_or_Brite	09191_Unclassified:_metabolism	99980_Enzymes_with_EC_numbers
RTR	Positive	Up	EC:5.3.1.12	Glucuronate_isomerase	09100_Metabolism	09101_Carbohydrate_metabolism	00040_Pentose_and_glucuronate_interconversions_
RTR	Positive	Up	EC:5.3.1.14	L-rhamnose_isomerase	09100_Metabolism	09101_Carbohydrate_metabolism	00040_Pentose_and_glucuronate_interconversions_
RTR	Positive	Up	EC:5.3.1.14	L-rhamnose_isomerase	09100_Metabolism	09101_Carbohydrate_metabolism	00051_Fructose_and_mannose_metabolism_
RTR	Positive	Up	EC:5.3.1.17	5-dehydro-4-deoxy-D-glucuronate_isomerase	09100_Metabolism	09101_Carbohydrate_metabolism	00040_Pentose_and_glucuronate_interconversions_
RTR	Positive	Up	EC:5.3.1.22	Hydroxypyruvate_isomerase	09100_Metabolism	09101_Carbohydrate_metabolism	00630_Glyoxylate_and_dicarboxylate_metabolism_
RTR	Positive	Up	EC:5.3.1.24	Phosphoribosylanthranilate_isomerase	09100_Metabolism	09105_Amino_acid_metabolism	00340_Histidine_metabolism_
RTR	Positive	Up	EC:5.3.1.24	Phosphoribosylanthranilate_isomerase	09100_Metabolism	09105_Amino_acid_metabolism	00400_Phenylalanine,_tyrosine_and_tryptophan_biosynthesis_
RTR	Positive	Up	EC:5.3.1.4	L-arabinose_isomerase	09100_Metabolism	09101_Carbohydrate_metabolism	00040_Pentose_and_glucuronate_interconversions_
RTR	Positive	Up	EC:5.3.1.5	Xylose_isomerase	09100_Metabolism	09101_Carbohydrate_metabolism	00040_Pentose_and_glucuronate_interconversions_
RTR	Positive	Up	EC:5.3.1.5	Xylose_isomerase	09100_Metabolism	09101_Carbohydrate_metabolism	00051_Fructose_and_mannose_metabolism_
RTR	Positive	Up	EC:5.3.4.1	Protein_disulfide-isomerase	09180_Brite_Hierarchies	09182_Protein_families:_genetic_information_processing	03110_Chaperones_and_folding_catalysts_
RTR	Positive	Up	EC:5.3.4.1	Protein_disulfide-isomerase	09180_Brite_Hierarchies	09182_Protein_families:_genetic_information_processing	04131_Membrane_trafficking_
RTR	Positive	Up	EC:5.3.4.1	Protein_disulfide-isomerase	09180_Brite_Hierarchies	09183_Protein_families:_signaling_and_cellular_processes	02044_Secretion_system_
RTR	Positive	Up	EC:5.3.4.1	Protein_disulfide-isomerase	09180_Brite_Hierarchies	09183_Protein_families:_signaling_and_cellular_processes	04147_Exosome_
RTR	Positive	Up	EC:5.3.4.1	Protein_disulfide-isomerase	09190_Not_Included_in_Pathway_or_Brite	09191_Unclassified:_metabolism	99980_Enzymes_with_EC_numbers
RTR	Positive	Up	EC:5.3.99.11	2-keto-myo-inositol_isomerase	09100_Metabolism	09101_Carbohydrate_metabolism	00562_Inositol_phosphate_metabolism_
RTR	Positive	Up	EC:5.4.2.11	Phosphoglycerate_mutase_(2,3-diphosphoglycerate-dependent)	09100_Metabolism	09101_Carbohydrate_metabolism	00010_Glycolysis_Gluconeogenesis_
RTR	Positive	Up	EC:5.4.2.11	Phosphoglycerate_mutase_(2,3-diphosphoglycerate-dependent)	09100_Metabolism	09102_Energy_metabolism	00680_Methane_metabolism_
RTR	Positive	Up	EC:5.4.2.11	Phosphoglycerate_mutase_(2,3-diphosphoglycerate-dependent)	09100_Metabolism	09105_Amino_acid_metabolism	00260_Glycine,_serine_and_threonine_metabolism_
RTR	Positive	Up	EC:5.4.2.11	Phosphoglycerate_mutase_(2,3-diphosphoglycerate-dependent)	09180_Brite_Hierarchies	09182_Protein_families:_genetic_information_processing	04131_Membrane_trafficking_
RTR	Positive	Up	EC:5.4.2.11	Phosphoglycerate_mutase_(2,3-diphosphoglycerate-dependent)	09180_Brite_Hierarchies	09183_Protein_families:_signaling_and_cellular_processes	04147_Exosome_
RTR	Positive	Up	EC:5.4.2.6	Beta-phosphoglucomutase	09100_Metabolism	09101_Carbohydrate_metabolism	00500_Starch_and_sucrose_metabolism_
RTR	Positive	Up	EC:5.4.99.18	5-(carboxyamino)imidazole_ribonucleotide_mutase	09100_Metabolism	09104_Nucleotide_metabolism	00230_Purine_metabolism_
RTR	Positive	Up	EC:5.4.99.19	16S_rRNA_pseudouridine(516)_synthase	09180_Brite_Hierarchies	09182_Protein_families:_genetic_information_processing	03009_Ribosome_biogenesis_
RTR	Positive	Up	EC:5.4.99.20	23S_rRNA_pseudouridine(2457)_synthase	09180_Brite_Hierarchies	09182_Protein_families:_genetic_information_processing	03009_Ribosome_biogenesis_
RTR	Positive	Up	EC:5.4.99.21	23S_rRNA_pseudouridine(2604)_synthase	09180_Brite_Hierarchies	09182_Protein_families:_genetic_information_processing	03009_Ribosome_biogenesis_
RTR	Positive	Up	EC:5.4.99.24	23S_rRNA_pseudouridine(955/2504/2580)_synthase	09180_Brite_Hierarchies	09182_Protein_families:_genetic_information_processing	03009_Ribosome_biogenesis_
RTR	Positive	Up	EC:5.4.99.26	tRNA_pseudouridine(65)_synthase	09180_Brite_Hierarchies	09182_Protein_families:_genetic_information_processing	03016_Transfer_RNA_biogenesis_
RTR	Positive	Up	EC:5.4.99.28	tRNA_pseudouridine(32)_synthase	09100_Metabolism	09108_Metabolism_of_cofactors_and_vitamins	00740_Riboflavin_metabolism_
RTR	Positive	Up	EC:5.4.99.28	tRNA_pseudouridine(32)_synthase	09180_Brite_Hierarchies	09182_Protein_families:_genetic_information_processing	03009_Ribosome_biogenesis_
RTR	Positive	Up	EC:5.4.99.28	tRNA_pseudouridine(32)_synthase	09180_Brite_Hierarchies	09182_Protein_families:_genetic_information_processing	03016_Transfer_RNA_biogenesis_
RTR	Positive	Up	EC:5.4.99.29	23S_rRNA_pseudouridine(746)_synthase	09180_Brite_Hierarchies	09182_Protein_families:_genetic_information_processing	03009_Ribosome_biogenesis_
RTR	Positive	Up	EC:5.4.99.29	23S_rRNA_pseudouridine(746)_synthase	09180_Brite_Hierarchies	09182_Protein_families:_genetic_information_processing	03016_Transfer_RNA_biogenesis_
RTR	Positive	Up	EC:5.4.99.9	UDP-galactopyranose_mutase	09100_Metabolism	09101_Carbohydrate_metabolism	00052_Galactose_metabolism_
RTR	Positive	Up	EC:5.4.99.9	UDP-galactopyranose_mutase	09100_Metabolism	09101_Carbohydrate_metabolism	00520_Amino_sugar_and_nucleotide_sugar_metabolism_
RTR	Positive	Up	EC:5.4.99.9	UDP-galactopyranose_mutase	09100_Metabolism	09107_Glycan_biosynthesis_and_metabolism	00541_O-Antigen_nucleotide_sugar_biosynthesis_
RTR	Positive	Up	EC:5.99.1.2	DNA_topoisomerase	NA	NA	NA
RTR	Positive	Up	EC:6.1.1.16	Cysteine--tRNA_ligase	09120_Genetic_Information_Processing	09122_Translation	00970_Aminoacyl-tRNA_biosynthesis_
RTR	Positive	Up	EC:6.1.1.16	Cysteine--tRNA_ligase	09180_Brite_Hierarchies	09181_Protein_families:_metabolism	01007_Amino_acid_related_enzymes_
RTR	Positive	Up	EC:6.1.1.16	Cysteine--tRNA_ligase	09180_Brite_Hierarchies	09182_Protein_families:_genetic_information_processing	03016_Transfer_RNA_biogenesis_
RTR	Positive	Up	EC:6.3.2.1	Pantoate--beta-alanine_ligase_(AMP-forming)	09100_Metabolism	09104_Nucleotide_metabolism	00240_Pyrimidine_metabolism_
RTR	Positive	Up	EC:6.3.2.1	Pantoate--beta-alanine_ligase_(AMP-forming)	09100_Metabolism	09106_Metabolism_of_other_amino_acids	00410_beta-Alanine_metabolism_
RTR	Positive	Up	EC:6.3.2.1	Pantoate--beta-alanine_ligase_(AMP-forming)	09100_Metabolism	09108_Metabolism_of_cofactors_and_vitamins	00770_Pantothenate_and_CoA_biosynthesis_
RTR	Positive	Up	EC:6.3.2.10	UDP-N-acetylmuramoyl-tripeptide--D-alanyl-D-alanine_ligase	09100_Metabolism	09105_Amino_acid_metabolism	00300_Lysine_biosynthesis_
RTR	Positive	Up	EC:6.3.2.10	UDP-N-acetylmuramoyl-tripeptide--D-alanyl-D-alanine_ligase	09100_Metabolism	09106_Metabolism_of_other_amino_acids	00473_D-Alanine_metabolism_
RTR	Positive	Up	EC:6.3.2.10	UDP-N-acetylmuramoyl-tripeptide--D-alanyl-D-alanine_ligase	09100_Metabolism	09107_Glycan_biosynthesis_and_metabolism	00550_Peptidoglycan_biosynthesis_
RTR	Positive	Up	EC:6.3.2.10	UDP-N-acetylmuramoyl-tripeptide--D-alanyl-D-alanine_ligase	09160_Human_Diseases	09175_Drug_resistance:_antimicrobial	01502_Vancomycin_resistance_
RTR	Positive	Up	EC:6.3.2.10	UDP-N-acetylmuramoyl-tripeptide--D-alanyl-D-alanine_ligase	09180_Brite_Hierarchies	09181_Protein_families:_metabolism	01011_Peptidoglycan_biosynthesis_and_degradation_proteins_
RTR	Positive	Up	EC:6.3.2.2	Glutamate--cysteine_ligase	09100_Metabolism	09105_Amino_acid_metabolism	00270_Cysteine_and_methionine_metabolism_
RTR	Positive	Up	EC:6.3.2.2	Glutamate--cysteine_ligase	09100_Metabolism	09106_Metabolism_of_other_amino_acids	00480_Glutathione_metabolism_
RTR	Positive	Up	EC:6.3.2.3	Glutathione_synthase	09100_Metabolism	09105_Amino_acid_metabolism	00270_Cysteine_and_methionine_metabolism_
RTR	Positive	Up	EC:6.3.2.3	Glutathione_synthase	09100_Metabolism	09106_Metabolism_of_other_amino_acids	00480_Glutathione_metabolism_
RTR	Positive	Up	EC:6.3.2.3	Glutathione_synthase	09180_Brite_Hierarchies	09183_Protein_families:_signaling_and_cellular_processes	04147_Exosome_
RTR	Positive	Up	EC:6.3.2.6	Phosphoribosylaminoimidazolesuccinocarboxamide_synthase	09100_Metabolism	09104_Nucleotide_metabolism	00230_Purine_metabolism_
RTR	Positive	Up	EC:6.3.2.8	UDP-N-acetylmuramate--L-alanine_ligase	09100_Metabolism	09106_Metabolism_of_other_amino_acids	00471_D-Glutamine_and_D-glutamate_metabolism_
RTR	Positive	Up	EC:6.3.2.8	UDP-N-acetylmuramate--L-alanine_ligase	09100_Metabolism	09107_Glycan_biosynthesis_and_metabolism	00550_Peptidoglycan_biosynthesis_
RTR	Positive	Up	EC:6.3.2.8	UDP-N-acetylmuramate--L-alanine_ligase	09180_Brite_Hierarchies	09181_Protein_families:_metabolism	01011_Peptidoglycan_biosynthesis_and_degradation_proteins_
RTR	Positive	Up	EC:6.3.2.9	UDP-N-acetylmuramoyl-L-alanine--D-glutamate_ligase	09100_Metabolism	09106_Metabolism_of_other_amino_acids	00471_D-Glutamine_and_D-glutamate_metabolism_
RTR	Positive	Up	EC:6.3.2.9	UDP-N-acetylmuramoyl-L-alanine--D-glutamate_ligase	09100_Metabolism	09107_Glycan_biosynthesis_and_metabolism	00550_Peptidoglycan_biosynthesis_
RTR	Positive	Up	EC:6.3.2.9	UDP-N-acetylmuramoyl-L-alanine--D-glutamate_ligase	09180_Brite_Hierarchies	09181_Protein_families:_metabolism	01011_Peptidoglycan_biosynthesis_and_degradation_proteins_
RTR	Positive	Up	EC:6.3.3.1	Phosphoribosylformylglycinamidine_cyclo-ligase	09100_Metabolism	09104_Nucleotide_metabolism	00230_Purine_metabolism_
RTR	Positive	Up	EC:6.3.3.1	Phosphoribosylformylglycinamidine_cyclo-ligase	09100_Metabolism	09108_Metabolism_of_cofactors_and_vitamins	00670_One_carbon_pool_by_folate_
RTR	Positive	Up	EC:6.3.3.3	Dethiobiotin_synthase	09100_Metabolism	09108_Metabolism_of_cofactors_and_vitamins	00780_Biotin_metabolism_
RTR	Positive	Up	EC:6.3.4.13	Phosphoribosylamine--glycine_ligase	09100_Metabolism	09104_Nucleotide_metabolism	00230_Purine_metabolism_
RTR	Positive	Up	EC:6.3.4.13	Phosphoribosylamine--glycine_ligase	09100_Metabolism	09108_Metabolism_of_cofactors_and_vitamins	00670_One_carbon_pool_by_folate_
RTR	Positive	Up	EC:6.3.4.18	5-(carboxyamino)imidazole_ribonucleotide_synthase	09100_Metabolism	09104_Nucleotide_metabolism	00230_Purine_metabolism_
RTR	Positive	Up	EC:6.3.5.2	GMP_synthase_(glutamine-hydrolyzing)	09100_Metabolism	09104_Nucleotide_metabolism	00230_Purine_metabolism_
RTR	Positive	Up	EC:6.3.5.2	GMP_synthase_(glutamine-hydrolyzing)	09100_Metabolism	09111_Xenobiotics_biodegradation_and_metabolism	00983_Drug_metabolism_-_other_enzymes_
RTR	Positive	Up	EC:6.3.5.2	GMP_synthase_(glutamine-hydrolyzing)	09180_Brite_Hierarchies	09181_Protein_families:_metabolism	01002_Peptidases_and_inhibitors_
RTR	Positive	Up	EC:6.4.1.3	Propionyl-CoA_carboxylase	09100_Metabolism	09101_Carbohydrate_metabolism	00620_Pyruvate_metabolism_
RTR	Positive	Up	EC:6.4.1.3	Propionyl-CoA_carboxylase	09100_Metabolism	09101_Carbohydrate_metabolism	00630_Glyoxylate_and_dicarboxylate_metabolism_
RTR	Positive	Up	EC:6.4.1.3	Propionyl-CoA_carboxylase	09100_Metabolism	09101_Carbohydrate_metabolism	00640_Propanoate_metabolism_
RTR	Positive	Up	EC:6.4.1.3	Propionyl-CoA_carboxylase	09100_Metabolism	09102_Energy_metabolism	00720_Carbon_fixation_pathways_in_prokaryotes_
RTR	Positive	Up	EC:6.4.1.3	Propionyl-CoA_carboxylase	09100_Metabolism	09103_Lipid_metabolism	00061_Fatty_acid_biosynthesis_
RTR	Positive	Up	EC:6.4.1.3	Propionyl-CoA_carboxylase	09100_Metabolism	09105_Amino_acid_metabolism	00280_Valine,_leucine_and_isoleucine_degradation_
RTR	Positive	Up	EC:6.4.1.4	Methylcrotonoyl-CoA_carboxylase	09100_Metabolism	09105_Amino_acid_metabolism	00280_Valine,_leucine_and_isoleucine_degradation_
RTR	Positive	Up	EC:6.5.1.1	DNA_ligase_(ATP)	09120_Genetic_Information_Processing	09124_Replication_and_repair	03030_DNA_replication_
RTR	Positive	Up	EC:6.5.1.1	DNA_ligase_(ATP)	09120_Genetic_Information_Processing	09124_Replication_and_repair	03410_Base_excision_repair_
RTR	Positive	Up	EC:6.5.1.1	DNA_ligase_(ATP)	09120_Genetic_Information_Processing	09124_Replication_and_repair	03420_Nucleotide_excision_repair_
RTR	Positive	Up	EC:6.5.1.1	DNA_ligase_(ATP)	09120_Genetic_Information_Processing	09124_Replication_and_repair	03430_Mismatch_repair_
RTR	Positive	Up	EC:6.5.1.1	DNA_ligase_(ATP)	09120_Genetic_Information_Processing	09124_Replication_and_repair	03450_Non-homologous_end-joining_
RTR	Positive	Up	EC:6.5.1.1	DNA_ligase_(ATP)	09180_Brite_Hierarchies	09182_Protein_families:_genetic_information_processing	03032_DNA_replication_proteins_
RTR	Positive	Up	EC:6.5.1.1	DNA_ligase_(ATP)	09180_Brite_Hierarchies	09182_Protein_families:_genetic_information_processing	03400_DNA_repair_and_recombination_proteins_
RTR	Positive	Up	EC:6.5.1.1	DNA_ligase_(ATP)	09180_Brite_Hierarchies	09183_Protein_families:_signaling_and_cellular_processes	03200_Viral_proteins_
RTR	Positive	Up	EC:6.5.1.1	DNA_ligase_(ATP)	09190_Not_Included_in_Pathway_or_Brite	09191_Unclassified:_metabolism	99980_Enzymes_with_EC_numbers
RTR	Positive	Up	EC:6.5.1.6	DNA_ligase_(ATP_or_NAD(+))	09120_Genetic_Information_Processing	09124_Replication_and_repair	03030_DNA_replication_
RTR	Positive	Up	EC:6.5.1.6	DNA_ligase_(ATP_or_NAD(+))	09120_Genetic_Information_Processing	09124_Replication_and_repair	03410_Base_excision_repair_
RTR	Positive	Up	EC:6.5.1.6	DNA_ligase_(ATP_or_NAD(+))	09120_Genetic_Information_Processing	09124_Replication_and_repair	03420_Nucleotide_excision_repair_
RTR	Positive	Up	EC:6.5.1.6	DNA_ligase_(ATP_or_NAD(+))	09120_Genetic_Information_Processing	09124_Replication_and_repair	03430_Mismatch_repair_
RTR	Positive	Up	EC:6.5.1.6	DNA_ligase_(ATP_or_NAD(+))	09180_Brite_Hierarchies	09182_Protein_families:_genetic_information_processing	03032_DNA_replication_proteins_
RTR	Positive	Up	EC:6.5.1.6	DNA_ligase_(ATP_or_NAD(+))	09180_Brite_Hierarchies	09182_Protein_families:_genetic_information_processing	03400_DNA_repair_and_recombination_proteins_
RTR	Positive	Up	EC:6.5.1.7	DNA_ligase_(ATP,_ADP_or_GTP)	09120_Genetic_Information_Processing	09124_Replication_and_repair	03030_DNA_replication_
RTR	Positive	Up	EC:6.5.1.7	DNA_ligase_(ATP,_ADP_or_GTP)	09120_Genetic_Information_Processing	09124_Replication_and_repair	03410_Base_excision_repair_
RTR	Positive	Up	EC:6.5.1.7	DNA_ligase_(ATP,_ADP_or_GTP)	09120_Genetic_Information_Processing	09124_Replication_and_repair	03420_Nucleotide_excision_repair_
RTR	Positive	Up	EC:6.5.1.7	DNA_ligase_(ATP,_ADP_or_GTP)	09120_Genetic_Information_Processing	09124_Replication_and_repair	03430_Mismatch_repair_
RTR	Positive	Up	EC:6.5.1.7	DNA_ligase_(ATP,_ADP_or_GTP)	09180_Brite_Hierarchies	09182_Protein_families:_genetic_information_processing	03032_DNA_replication_proteins_
RTR	Positive	Up	EC:6.5.1.7	DNA_ligase_(ATP,_ADP_or_GTP)	09180_Brite_Hierarchies	09182_Protein_families:_genetic_information_processing	03400_DNA_repair_and_recombination_proteins_
RTR	Positive	Up	EC:6.6.1.2	Cobaltochelatase	09100_Metabolism	09108_Metabolism_of_cofactors_and_vitamins	00860_Porphyrin_and_chlorophyll_metabolism_
RTR	Positive	Down	EC:1.1.1.136	UDP-N-acetylglucosamine_6-dehydrogenase	09100_Metabolism	09101_Carbohydrate_metabolism	00520_Amino_sugar_and_nucleotide_sugar_metabolism_
RTR	Positive	Down	EC:1.1.1.136	UDP-N-acetylglucosamine_6-dehydrogenase	09100_Metabolism	09107_Glycan_biosynthesis_and_metabolism	00541_O-Antigen_nucleotide_sugar_biosynthesis_
RTR	Positive	Down	EC:1.1.1.136	UDP-N-acetylglucosamine_6-dehydrogenase	09180_Brite_Hierarchies	09181_Protein_families:_metabolism	01005_Lipopolysaccharide_biosynthesis_proteins_
RTR	Positive	Down	EC:1.1.1.14	L-iditol_2-dehydrogenase	09100_Metabolism	09101_Carbohydrate_metabolism	00040_Pentose_and_glucuronate_interconversions_
RTR	Positive	Down	EC:1.1.1.14	L-iditol_2-dehydrogenase	09100_Metabolism	09101_Carbohydrate_metabolism	00051_Fructose_and_mannose_metabolism_
RTR	Positive	Down	EC:1.1.1.328	Nicotine_blue_oxidoreductase	09100_Metabolism	09108_Metabolism_of_cofactors_and_vitamins	00760_Nicotinate_and_nicotinamide_metabolism_
RTR	Positive	Down	EC:1.1.1.38	Malate_dehydrogenase_(oxaloacetate-decarboxylating)	09100_Metabolism	09101_Carbohydrate_metabolism	00620_Pyruvate_metabolism_
RTR	Positive	Down	EC:1.1.1.38	Malate_dehydrogenase_(oxaloacetate-decarboxylating)	09130_Environmental_Information_Processing	09132_Signal_transduction	02020_Two-component_system_
RTR	Positive	Down	EC:1.1.3.15	(S)-2-hydroxy-acid_oxidase	09100_Metabolism	09101_Carbohydrate_metabolism	00630_Glyoxylate_and_dicarboxylate_metabolism_
RTR	Positive	Down	EC:1.1.3.8	L-gulonolactone_oxidase	09100_Metabolism	09101_Carbohydrate_metabolism	00053_Ascorbate_and_aldarate_metabolism_
RTR	Positive	Down	EC:1.1.99.2	L-2-hydroxyglutarate_dehydrogenase	09100_Metabolism	09101_Carbohydrate_metabolism	00650_Butanoate_metabolism_
RTR	Positive	Down	EC:1.11.1.19	Dye_decolorizing_peroxidase	09190_Not_Included_in_Pathway_or_Brite	09191_Unclassified:_metabolism	99980_Enzymes_with_EC_numbers
RTR	Positive	Down	EC:1.13.11.49	Chlorite_O(2)-lyase	09190_Not_Included_in_Pathway_or_Brite	09191_Unclassified:_metabolism	99980_Enzymes_with_EC_numbers
RTR	Positive	Down	EC:1.13.11.52	Indoleamine_2,3-dioxygenase	09100_Metabolism	09105_Amino_acid_metabolism	00380_Tryptophan_metabolism_
RTR	Positive	Down	EC:1.14.13.165	Nitric-oxide_synthase_(NAD(P)H)	NA	NA	NA
RTR	Positive	Down	EC:1.14.99.48	Heme_oxygenase_(staphylobilin-producing)	09100_Metabolism	09108_Metabolism_of_cofactors_and_vitamins	00860_Porphyrin_and_chlorophyll_metabolism_
RTR	Positive	Down	EC:1.14.99.50	Gamma-glutamyl_hercynylcysteine_S-oxide_synthase	09100_Metabolism	09105_Amino_acid_metabolism	00340_Histidine_metabolism_
RTR	Positive	Down	EC:1.2.1.43	Formate_dehydrogenase_(NADP(+))	NA	NA	NA
RTR	Positive	Down	EC:1.2.1.59	Glyceraldehyde-3-phosphate_dehydrogenase_(NAD(P)(+))_(phosphorylating)	09100_Metabolism	09101_Carbohydrate_metabolism	00010_Glycolysis_Gluconeogenesis_
RTR	Positive	Down	EC:1.2.1.59	Glyceraldehyde-3-phosphate_dehydrogenase_(NAD(P)(+))_(phosphorylating)	09100_Metabolism	09102_Energy_metabolism	00710_Carbon_fixation_in_photosynthetic_organisms_
RTR	Positive	Down	EC:1.2.7.1	Pyruvate_synthase	09100_Metabolism	09101_Carbohydrate_metabolism	00010_Glycolysis_Gluconeogenesis_
RTR	Positive	Down	EC:1.2.7.1	Pyruvate_synthase	09100_Metabolism	09101_Carbohydrate_metabolism	00020_Citrate_cycle_(TCA_cycle)_
RTR	Positive	Down	EC:1.2.7.1	Pyruvate_synthase	09100_Metabolism	09101_Carbohydrate_metabolism	00620_Pyruvate_metabolism_
RTR	Positive	Down	EC:1.2.7.1	Pyruvate_synthase	09100_Metabolism	09101_Carbohydrate_metabolism	00640_Propanoate_metabolism_
RTR	Positive	Down	EC:1.2.7.1	Pyruvate_synthase	09100_Metabolism	09101_Carbohydrate_metabolism	00650_Butanoate_metabolism_
RTR	Positive	Down	EC:1.2.7.1	Pyruvate_synthase	09100_Metabolism	09102_Energy_metabolism	00720_Carbon_fixation_pathways_in_prokaryotes_
RTR	Positive	Down	EC:1.2.7.1	Pyruvate_synthase	09100_Metabolism	09102_Energy_metabolism	00680_Methane_metabolism_
RTR	Positive	Down	EC:1.2.7.1	Pyruvate_synthase	09100_Metabolism	09105_Amino_acid_metabolism	00280_Valine,_leucine_and_isoleucine_degradation_
RTR	Positive	Down	EC:1.2.7.1	Pyruvate_synthase	09100_Metabolism	09111_Xenobiotics_biodegradation_and_metabolism	00633_Nitrotoluene_degradation_
RTR	Positive	Down	EC:1.2.7.11	2-oxoacid_oxidoreductase_(ferredoxin)	09100_Metabolism	09101_Carbohydrate_metabolism	00010_Glycolysis_Gluconeogenesis_
RTR	Positive	Down	EC:1.2.7.11	2-oxoacid_oxidoreductase_(ferredoxin)	09100_Metabolism	09101_Carbohydrate_metabolism	00020_Citrate_cycle_(TCA_cycle)_
RTR	Positive	Down	EC:1.2.7.11	2-oxoacid_oxidoreductase_(ferredoxin)	09100_Metabolism	09101_Carbohydrate_metabolism	00620_Pyruvate_metabolism_
RTR	Positive	Down	EC:1.2.7.11	2-oxoacid_oxidoreductase_(ferredoxin)	09100_Metabolism	09101_Carbohydrate_metabolism	00650_Butanoate_metabolism_
RTR	Positive	Down	EC:1.2.7.11	2-oxoacid_oxidoreductase_(ferredoxin)	09100_Metabolism	09102_Energy_metabolism	00720_Carbon_fixation_pathways_in_prokaryotes_
RTR	Positive	Down	EC:1.2.7.3	2-oxoglutarate_synthase	09100_Metabolism	09101_Carbohydrate_metabolism	00010_Glycolysis_Gluconeogenesis_
RTR	Positive	Down	EC:1.2.7.3	2-oxoglutarate_synthase	09100_Metabolism	09101_Carbohydrate_metabolism	00020_Citrate_cycle_(TCA_cycle)_
RTR	Positive	Down	EC:1.2.7.3	2-oxoglutarate_synthase	09100_Metabolism	09101_Carbohydrate_metabolism	00620_Pyruvate_metabolism_
RTR	Positive	Down	EC:1.2.7.3	2-oxoglutarate_synthase	09100_Metabolism	09101_Carbohydrate_metabolism	00650_Butanoate_metabolism_
RTR	Positive	Down	EC:1.2.7.3	2-oxoglutarate_synthase	09100_Metabolism	09102_Energy_metabolism	00720_Carbon_fixation_pathways_in_prokaryotes_
RTR	Positive	Down	EC:1.2.7.5	Aldehyde_ferredoxin_oxidoreductase	09100_Metabolism	09101_Carbohydrate_metabolism	00030_Pentose_phosphate_pathway_
RTR	Positive	Down	EC:1.2.99.2	Carbon-monoxide_dehydrogenase_(acceptor)	NA	NA	NA
RTR	Positive	Down	EC:1.2.99.5	Formylmethanofuran_dehydrogenase	NA	NA	NA
RTR	Positive	Down	EC:1.3.1.14	Dihydroorotate_dehydrogenase_(NAD(+))	09100_Metabolism	09104_Nucleotide_metabolism	00240_Pyrimidine_metabolism_
RTR	Positive	Down	EC:1.3.1.33	Protochlorophyllide_reductase	09100_Metabolism	09108_Metabolism_of_cofactors_and_vitamins	00860_Porphyrin_and_chlorophyll_metabolism_
RTR	Positive	Down	EC:1.3.1.74	2-alkenal_reductase_(NAD(P)(+))	09190_Not_Included_in_Pathway_or_Brite	09191_Unclassified:_metabolism	99980_Enzymes_with_EC_numbers
RTR	Positive	Down	EC:1.3.1.85	Crotonyl-CoA_carboxylase/reductase	09100_Metabolism	09101_Carbohydrate_metabolism	00630_Glyoxylate_and_dicarboxylate_metabolism_
RTR	Positive	Down	EC:1.3.5.3	Protoporphyrinogen_IX_dehydrogenase_(menaquinone)	09100_Metabolism	09108_Metabolism_of_cofactors_and_vitamins	00860_Porphyrin_and_chlorophyll_metabolism_
RTR	Positive	Down	EC:1.3.99.12	2-methylacyl-CoA_dehydrogenase	09100_Metabolism	09103_Lipid_metabolism	00071_Fatty_acid_degradation_
RTR	Positive	Down	EC:1.3.99.12	2-methylacyl-CoA_dehydrogenase	09100_Metabolism	09105_Amino_acid_metabolism	00280_Valine,_leucine_and_isoleucine_degradation_
RTR	Positive	Down	EC:1.3.99.32	Glutaryl-CoA_dehydrogenase_(acceptor)	09100_Metabolism	09111_Xenobiotics_biodegradation_and_metabolism	00362_Benzoate_degradation_
RTR	Positive	Down	EC:1.4.3.21	Primary-amine_oxidase	09100_Metabolism	09105_Amino_acid_metabolism	00260_Glycine,_serine_and_threonine_metabolism_
RTR	Positive	Down	EC:1.4.3.21	Primary-amine_oxidase	09100_Metabolism	09105_Amino_acid_metabolism	00350_Tyrosine_metabolism_
RTR	Positive	Down	EC:1.4.3.21	Primary-amine_oxidase	09100_Metabolism	09105_Amino_acid_metabolism	00360_Phenylalanine_metabolism_
RTR	Positive	Down	EC:1.4.3.21	Primary-amine_oxidase	09100_Metabolism	09106_Metabolism_of_other_amino_acids	00410_beta-Alanine_metabolism_
RTR	Positive	Down	EC:1.4.3.21	Primary-amine_oxidase	09100_Metabolism	09110_Biosynthesis_of_other_secondary_metabolites	00950_Isoquinoline_alkaloid_biosynthesis_
RTR	Positive	Down	EC:1.4.3.21	Primary-amine_oxidase	09100_Metabolism	09110_Biosynthesis_of_other_secondary_metabolites	00960_Tropane,_piperidine_and_pyridine_alkaloid_biosynthesis_
RTR	Positive	Down	EC:1.4.7.1	Glutamate_synthase_(ferredoxin)	09100_Metabolism	09101_Carbohydrate_metabolism	00630_Glyoxylate_and_dicarboxylate_metabolism_
RTR	Positive	Down	EC:1.4.7.1	Glutamate_synthase_(ferredoxin)	09100_Metabolism	09102_Energy_metabolism	00910_Nitrogen_metabolism_
RTR	Positive	Down	EC:1.4.7.1	Glutamate_synthase_(ferredoxin)	09180_Brite_Hierarchies	09181_Protein_families:_metabolism	01002_Peptidases_and_inhibitors_
RTR	Positive	Down	EC:1.8.1.15	Mycothione_reductase	09190_Not_Included_in_Pathway_or_Brite	09191_Unclassified:_metabolism	99980_Enzymes_with_EC_numbers
RTR	Positive	Down	EC:1.8.7.2	Ferredoxin:thioredoxin_reductase	09190_Not_Included_in_Pathway_or_Brite	09191_Unclassified:_metabolism	99980_Enzymes_with_EC_numbers
RTR	Positive	Down	EC:1.97.1.4	[Formate-C-acetyltransferase]-activating_enzyme	09190_Not_Included_in_Pathway_or_Brite	09191_Unclassified:_metabolism	99980_Enzymes_with_EC_numbers
RTR	Positive	Down	EC:2.1.1.148	Thymidylate_synthase_(FAD)	09100_Metabolism	09104_Nucleotide_metabolism	00240_Pyrimidine_metabolism_
RTR	Positive	Down	EC:2.1.1.148	Thymidylate_synthase_(FAD)	09100_Metabolism	09108_Metabolism_of_cofactors_and_vitamins	00670_One_carbon_pool_by_folate_
RTR	Positive	Down	EC:2.1.1.184	23S_rRNA_(adenine(2085)-N(6))-dimethyltransferase	09180_Brite_Hierarchies	09182_Protein_families:_genetic_information_processing	03009_Ribosome_biogenesis_
RTR	Positive	Down	EC:2.1.1.184	23S_rRNA_(adenine(2085)-N(6))-dimethyltransferase	09180_Brite_Hierarchies	09183_Protein_families:_signaling_and_cellular_processes	01504_Antimicrobial_resistance_genes_
RTR	Positive	Down	EC:2.1.1.196	Cobalt-precorrin-6B_(C(15))-methyltransferase_(decarboxylating)	09100_Metabolism	09108_Metabolism_of_cofactors_and_vitamins	00860_Porphyrin_and_chlorophyll_metabolism_
RTR	Positive	Down	EC:2.1.1.295	2-methyl-6-phytyl-1,4-hydroquinone_methyltransferase	09100_Metabolism	09108_Metabolism_of_cofactors_and_vitamins	00130_Ubiquinone_and_other_terpenoid-quinone_biosynthesis_
RTR	Positive	Down	EC:2.1.1.44	L-histidine_N(alpha)-methyltransferase	09100_Metabolism	09105_Amino_acid_metabolism	00340_Histidine_metabolism_
RTR	Positive	Down	EC:2.3.1.1	Amino-acid_N-acetyltransferase	09100_Metabolism	09105_Amino_acid_metabolism	00250_Alanine,_aspartate_and_glutamate_metabolism_
RTR	Positive	Down	EC:2.3.1.1	Amino-acid_N-acetyltransferase	09100_Metabolism	09105_Amino_acid_metabolism	00220_Arginine_biosynthesis_
RTR	Positive	Down	EC:2.3.1.101	Formylmethanofuran--tetrahydromethanopterin_N-formyltransferase	09100_Metabolism	09102_Energy_metabolism	00680_Methane_metabolism_
RTR	Positive	Down	EC:2.3.1.157	Glucosamine-1-phosphate_N-acetyltransferase	09100_Metabolism	09101_Carbohydrate_metabolism	00520_Amino_sugar_and_nucleotide_sugar_metabolism_
RTR	Positive	Down	EC:2.3.1.157	Glucosamine-1-phosphate_N-acetyltransferase	09100_Metabolism	09107_Glycan_biosynthesis_and_metabolism	00541_O-Antigen_nucleotide_sugar_biosynthesis_
RTR	Positive	Down	EC:2.3.1.157	Glucosamine-1-phosphate_N-acetyltransferase	09100_Metabolism	09109_Metabolism_of_terpenoids_and_polyketides	00523_Polyketide_sugar_unit_biosynthesis_
RTR	Positive	Down	EC:2.3.1.157	Glucosamine-1-phosphate_N-acetyltransferase	09100_Metabolism	09110_Biosynthesis_of_other_secondary_metabolites	00521_Streptomycin_biosynthesis_
RTR	Positive	Down	EC:2.3.1.157	Glucosamine-1-phosphate_N-acetyltransferase	09100_Metabolism	09110_Biosynthesis_of_other_secondary_metabolites	00525_Acarbose_and_validamycin_biosynthesis_
RTR	Positive	Down	EC:2.3.1.178	Diaminobutyrate_acetyltransferase	09100_Metabolism	09105_Amino_acid_metabolism	00260_Glycine,_serine_and_threonine_metabolism_
RTR	Positive	Down	EC:2.3.1.35	Glutamate_N-acetyltransferase	09100_Metabolism	09105_Amino_acid_metabolism	00220_Arginine_biosynthesis_
RTR	Positive	Down	EC:2.3.1.48	Histone_acetyltransferase	09120_Genetic_Information_Processing	09121_Transcription	03022_Basal_transcription_factors_
RTR	Positive	Down	EC:2.3.1.48	Histone_acetyltransferase	09180_Brite_Hierarchies	09181_Protein_families:_metabolism	01001_Protein_kinases_
RTR	Positive	Down	EC:2.3.1.48	Histone_acetyltransferase	09180_Brite_Hierarchies	09182_Protein_families:_genetic_information_processing	03000_Transcription_factors_
RTR	Positive	Down	EC:2.3.1.48	Histone_acetyltransferase	09180_Brite_Hierarchies	09182_Protein_families:_genetic_information_processing	03021_Transcription_machinery_
RTR	Positive	Down	EC:2.3.1.48	Histone_acetyltransferase	09180_Brite_Hierarchies	09182_Protein_families:_genetic_information_processing	03019_Messenger_RNA_biogenesis_
RTR	Positive	Down	EC:2.3.1.48	Histone_acetyltransferase	09180_Brite_Hierarchies	09182_Protein_families:_genetic_information_processing	03016_Transfer_RNA_biogenesis_
RTR	Positive	Down	EC:2.3.1.48	Histone_acetyltransferase	09180_Brite_Hierarchies	09182_Protein_families:_genetic_information_processing	03036_Chromosome_and_associated_proteins_
RTR	Positive	Down	EC:2.3.1.48	Histone_acetyltransferase	09180_Brite_Hierarchies	09182_Protein_families:_genetic_information_processing	03029_Mitochondrial_biogenesis_
RTR	Positive	Down	EC:2.3.1.8	Phosphate_acetyltransferase	09100_Metabolism	09101_Carbohydrate_metabolism	00620_Pyruvate_metabolism_
RTR	Positive	Down	EC:2.3.1.8	Phosphate_acetyltransferase	09100_Metabolism	09101_Carbohydrate_metabolism	00640_Propanoate_metabolism_
RTR	Positive	Down	EC:2.3.1.8	Phosphate_acetyltransferase	09100_Metabolism	09102_Energy_metabolism	00720_Carbon_fixation_pathways_in_prokaryotes_
RTR	Positive	Down	EC:2.3.1.8	Phosphate_acetyltransferase	09100_Metabolism	09102_Energy_metabolism	00680_Methane_metabolism_
RTR	Positive	Down	EC:2.3.1.8	Phosphate_acetyltransferase	09100_Metabolism	09106_Metabolism_of_other_amino_acids	00430_Taurine_and_hypotaurine_metabolism_
RTR	Positive	Down	EC:2.3.3.13	2-isopropylmalate_synthase	09100_Metabolism	09101_Carbohydrate_metabolism	00620_Pyruvate_metabolism_
RTR	Positive	Down	EC:2.3.3.13	2-isopropylmalate_synthase	09100_Metabolism	09105_Amino_acid_metabolism	00290_Valine,_leucine_and_isoleucine_biosynthesis_
RTR	Positive	Down	EC:2.4.1.129	Peptidoglycan_glycosyltransferase	09100_Metabolism	09107_Glycan_biosynthesis_and_metabolism	00550_Peptidoglycan_biosynthesis_
RTR	Positive	Down	EC:2.4.1.129	Peptidoglycan_glycosyltransferase	09160_Human_Diseases	09175_Drug_resistance:_antimicrobial	01501_beta-Lactam_resistance_
RTR	Positive	Down	EC:2.4.1.129	Peptidoglycan_glycosyltransferase	09180_Brite_Hierarchies	09181_Protein_families:_metabolism	01003_Glycosyltransferases_
RTR	Positive	Down	EC:2.4.1.129	Peptidoglycan_glycosyltransferase	09180_Brite_Hierarchies	09181_Protein_families:_metabolism	01011_Peptidoglycan_biosynthesis_and_degradation_proteins_
RTR	Positive	Down	EC:2.4.1.18	1,4-alpha-glucan_branching_enzyme	09100_Metabolism	09101_Carbohydrate_metabolism	00500_Starch_and_sucrose_metabolism_
RTR	Positive	Down	EC:2.4.1.18	1,4-alpha-glucan_branching_enzyme	09180_Brite_Hierarchies	09183_Protein_families:_signaling_and_cellular_processes	04147_Exosome_
RTR	Positive	Down	EC:2.4.1.245	Alpha,alpha-trehalose_synthase	09100_Metabolism	09101_Carbohydrate_metabolism	00500_Starch_and_sucrose_metabolism_
RTR	Positive	Down	EC:2.4.1.46	Monogalactosyldiacylglycerol_synthase	09100_Metabolism	09103_Lipid_metabolism	00561_Glycerolipid_metabolism_
RTR	Positive	Down	EC:2.4.1.46	Monogalactosyldiacylglycerol_synthase	09180_Brite_Hierarchies	09181_Protein_families:_metabolism	01003_Glycosyltransferases_
RTR	Positive	Down	EC:2.4.1.57	Phosphatidylinositol_alpha-mannosyltransferase	NA	NA	NA
RTR	Positive	Down	EC:2.4.2.2	Pyrimidine-nucleoside_phosphorylase	09100_Metabolism	09104_Nucleotide_metabolism	00230_Purine_metabolism_
RTR	Positive	Down	EC:2.4.2.2	Pyrimidine-nucleoside_phosphorylase	09100_Metabolism	09104_Nucleotide_metabolism	00240_Pyrimidine_metabolism_
RTR	Positive	Down	EC:2.4.2.28	S-methyl-5'-thioadenosine_phosphorylase	09100_Metabolism	09105_Amino_acid_metabolism	00270_Cysteine_and_methionine_metabolism_
RTR	Positive	Down	EC:2.4.2.7	Adenine_phosphoribosyltransferase	09100_Metabolism	09104_Nucleotide_metabolism	00230_Purine_metabolism_
RTR	Positive	Down	EC:2.4.2.7	Adenine_phosphoribosyltransferase	09180_Brite_Hierarchies	09183_Protein_families:_signaling_and_cellular_processes	04147_Exosome_
RTR	Positive	Down	EC:2.5.1.21	Squalene_synthase	09100_Metabolism	09103_Lipid_metabolism	00100_Steroid_biosynthesis_
RTR	Positive	Down	EC:2.5.1.21	Squalene_synthase	09100_Metabolism	09109_Metabolism_of_terpenoids_and_polyketides	00909_Sesquiterpenoid_and_triterpenoid_biosynthesis_
RTR	Positive	Down	EC:2.5.1.21	Squalene_synthase	09180_Brite_Hierarchies	09181_Protein_families:_metabolism	01006_Prenyltransferases_
RTR	Positive	Down	EC:2.5.1.29	Geranylgeranyl_diphosphate_synthase	09100_Metabolism	09109_Metabolism_of_terpenoids_and_polyketides	00900_Terpenoid_backbone_biosynthesis_
RTR	Positive	Down	EC:2.5.1.29	Geranylgeranyl_diphosphate_synthase	09180_Brite_Hierarchies	09181_Protein_families:_metabolism	01006_Prenyltransferases_
RTR	Positive	Down	EC:2.5.1.30	Heptaprenyl_diphosphate_synthase	09100_Metabolism	09109_Metabolism_of_terpenoids_and_polyketides	00900_Terpenoid_backbone_biosynthesis_
RTR	Positive	Down	EC:2.5.1.30	Heptaprenyl_diphosphate_synthase	09180_Brite_Hierarchies	09181_Protein_families:_metabolism	01006_Prenyltransferases_
RTR	Positive	Down	EC:2.5.1.60	Protein_geranylgeranyltransferase_type_II	09180_Brite_Hierarchies	09181_Protein_families:_metabolism	01006_Prenyltransferases_
RTR	Positive	Down	EC:2.5.1.60	Protein_geranylgeranyltransferase_type_II	09180_Brite_Hierarchies	09182_Protein_families:_genetic_information_processing	04131_Membrane_trafficking_
RTR	Positive	Down	EC:2.5.1.84	All-trans-nonaprenyl-diphosphate_synthase_(geranyl-diphosphate_specific)	09100_Metabolism	09109_Metabolism_of_terpenoids_and_polyketides	00900_Terpenoid_backbone_biosynthesis_
RTR	Positive	Down	EC:2.5.1.84	All-trans-nonaprenyl-diphosphate_synthase_(geranyl-diphosphate_specific)	09180_Brite_Hierarchies	09181_Protein_families:_metabolism	01006_Prenyltransferases_
RTR	Positive	Down	EC:2.5.1.85	specific)	09100_Metabolism	09109_Metabolism_of_terpenoids_and_polyketides	00900_Terpenoid_backbone_biosynthesis_
RTR	Positive	Down	EC:2.5.1.85	specific)	09180_Brite_Hierarchies	09181_Protein_families:_metabolism	01006_Prenyltransferases_
RTR	Positive	Down	EC:2.6.1.102	GDP-perosamine_synthase	09100_Metabolism	09101_Carbohydrate_metabolism	00520_Amino_sugar_and_nucleotide_sugar_metabolism_
RTR	Positive	Down	EC:2.6.1.102	GDP-perosamine_synthase	09100_Metabolism	09107_Glycan_biosynthesis_and_metabolism	00541_O-Antigen_nucleotide_sugar_biosynthesis_
RTR	Positive	Down	EC:2.6.1.102	GDP-perosamine_synthase	09180_Brite_Hierarchies	09181_Protein_families:_metabolism	01005_Lipopolysaccharide_biosynthesis_proteins_
RTR	Positive	Down	EC:2.6.1.102	GDP-perosamine_synthase	09180_Brite_Hierarchies	09181_Protein_families:_metabolism	01007_Amino_acid_related_enzymes_
RTR	Positive	Down	EC:2.6.1.83	LL-diaminopimelate_aminotransferase	09100_Metabolism	09105_Amino_acid_metabolism	00300_Lysine_biosynthesis_
RTR	Positive	Down	EC:2.6.1.83	LL-diaminopimelate_aminotransferase	09180_Brite_Hierarchies	09181_Protein_families:_metabolism	01007_Amino_acid_related_enzymes_
RTR	Positive	Down	EC:2.7.1.144	Tagatose-6-phosphate_kinase	09100_Metabolism	09101_Carbohydrate_metabolism	00052_Galactose_metabolism_
RTR	Positive	Down	EC:2.7.1.182	Phytol_kinase	09190_Not_Included_in_Pathway_or_Brite	09191_Unclassified:_metabolism	99980_Enzymes_with_EC_numbers
RTR	Positive	Down	EC:2.7.1.56	1-phosphofructokinase	09100_Metabolism	09101_Carbohydrate_metabolism	00051_Fructose_and_mannose_metabolism_
RTR	Positive	Down	EC:2.7.1.56	1-phosphofructokinase	09130_Environmental_Information_Processing	09131_Membrane_transport	02060_Phosphotransferase_system_(PTS)_
RTR	Positive	Down	EC:2.7.1.66	Undecaprenol_kinase	09100_Metabolism	09107_Glycan_biosynthesis_and_metabolism	00550_Peptidoglycan_biosynthesis_
RTR	Positive	Down	EC:2.7.11.1	Non-specific_serine/threonine_protein_kinase	09120_Genetic_Information_Processing	09121_Transcription	03022_Basal_transcription_factors_
RTR	Positive	Down	EC:2.7.11.1	Non-specific_serine/threonine_protein_kinase	09120_Genetic_Information_Processing	09124_Replication_and_repair	03440_Homologous_recombination_
RTR	Positive	Down	EC:2.7.11.1	Non-specific_serine/threonine_protein_kinase	09120_Genetic_Information_Processing	09124_Replication_and_repair	03450_Non-homologous_end-joining_
RTR	Positive	Down	EC:2.7.11.1	Non-specific_serine/threonine_protein_kinase	09120_Genetic_Information_Processing	09124_Replication_and_repair	03460_Fanconi_anemia_pathway_
RTR	Positive	Down	EC:2.7.11.1	Non-specific_serine/threonine_protein_kinase	09130_Environmental_Information_Processing	09131_Membrane_transport	03070_Bacterial_secretion_system_
RTR	Positive	Down	EC:2.7.11.1	Non-specific_serine/threonine_protein_kinase	09140_Cellular_Processes	09145_Cellular_community_-_prokaryotes	02025_Biofilm_formation_-_Pseudomonas_aeruginosa_
RTR	Positive	Down	EC:2.7.11.1	Non-specific_serine/threonine_protein_kinase	09180_Brite_Hierarchies	09181_Protein_families:_metabolism	01001_Protein_kinases_
RTR	Positive	Down	EC:2.7.11.1	Non-specific_serine/threonine_protein_kinase	09180_Brite_Hierarchies	09181_Protein_families:_metabolism	01009_Protein_phosphatases_and_associated_proteins_
RTR	Positive	Down	EC:2.7.11.1	Non-specific_serine/threonine_protein_kinase	09180_Brite_Hierarchies	09182_Protein_families:_genetic_information_processing	03021_Transcription_machinery_
RTR	Positive	Down	EC:2.7.11.1	Non-specific_serine/threonine_protein_kinase	09180_Brite_Hierarchies	09182_Protein_families:_genetic_information_processing	03019_Messenger_RNA_biogenesis_
RTR	Positive	Down	EC:2.7.11.1	Non-specific_serine/threonine_protein_kinase	09180_Brite_Hierarchies	09182_Protein_families:_genetic_information_processing	03041_Spliceosome_
RTR	Positive	Down	EC:2.7.11.1	Non-specific_serine/threonine_protein_kinase	09180_Brite_Hierarchies	09182_Protein_families:_genetic_information_processing	03009_Ribosome_biogenesis_
RTR	Positive	Down	EC:2.7.11.1	Non-specific_serine/threonine_protein_kinase	09180_Brite_Hierarchies	09182_Protein_families:_genetic_information_processing	03016_Transfer_RNA_biogenesis_
RTR	Positive	Down	EC:2.7.11.1	Non-specific_serine/threonine_protein_kinase	09180_Brite_Hierarchies	09182_Protein_families:_genetic_information_processing	04131_Membrane_trafficking_
RTR	Positive	Down	EC:2.7.11.1	Non-specific_serine/threonine_protein_kinase	09180_Brite_Hierarchies	09182_Protein_families:_genetic_information_processing	04121_Ubiquitin_system_
RTR	Positive	Down	EC:2.7.11.1	Non-specific_serine/threonine_protein_kinase	09180_Brite_Hierarchies	09182_Protein_families:_genetic_information_processing	03032_DNA_replication_proteins_
RTR	Positive	Down	EC:2.7.11.1	Non-specific_serine/threonine_protein_kinase	09180_Brite_Hierarchies	09182_Protein_families:_genetic_information_processing	03036_Chromosome_and_associated_proteins_
RTR	Positive	Down	EC:2.7.11.1	Non-specific_serine/threonine_protein_kinase	09180_Brite_Hierarchies	09182_Protein_families:_genetic_information_processing	03400_DNA_repair_and_recombination_proteins_
RTR	Positive	Down	EC:2.7.11.1	Non-specific_serine/threonine_protein_kinase	09180_Brite_Hierarchies	09182_Protein_families:_genetic_information_processing	03029_Mitochondrial_biogenesis_
RTR	Positive	Down	EC:2.7.11.1	Non-specific_serine/threonine_protein_kinase	09180_Brite_Hierarchies	09183_Protein_families:_signaling_and_cellular_processes	02044_Secretion_system_
RTR	Positive	Down	EC:2.7.11.1	Non-specific_serine/threonine_protein_kinase	09180_Brite_Hierarchies	09183_Protein_families:_signaling_and_cellular_processes	04812_Cytoskeleton_proteins_
RTR	Positive	Down	EC:2.7.11.1	Non-specific_serine/threonine_protein_kinase	09180_Brite_Hierarchies	09183_Protein_families:_signaling_and_cellular_processes	04147_Exosome_
RTR	Positive	Down	EC:2.7.11.1	Non-specific_serine/threonine_protein_kinase	09180_Brite_Hierarchies	09183_Protein_families:_signaling_and_cellular_processes	02048_Prokaryotic_defense_system_
RTR	Positive	Down	EC:2.7.11.1	Non-specific_serine/threonine_protein_kinase	09180_Brite_Hierarchies	09183_Protein_families:_signaling_and_cellular_processes	04054_Pattern_recognition_receptors_
RTR	Positive	Down	EC:2.7.11.1	Non-specific_serine/threonine_protein_kinase	09180_Brite_Hierarchies	09183_Protein_families:_signaling_and_cellular_processes	04040_Ion_channels_
RTR	Positive	Down	EC:2.7.11.1	Non-specific_serine/threonine_protein_kinase	09180_Brite_Hierarchies	09183_Protein_families:_signaling_and_cellular_processes	03200_Viral_proteins_
RTR	Positive	Down	EC:2.7.11.1	Non-specific_serine/threonine_protein_kinase	09190_Not_Included_in_Pathway_or_Brite	09191_Unclassified:_metabolism	99980_Enzymes_with_EC_numbers
RTR	Positive	Down	EC:2.7.14.1	Protein_arginine_kinase	09190_Not_Included_in_Pathway_or_Brite	09191_Unclassified:_metabolism	99980_Enzymes_with_EC_numbers
RTR	Positive	Down	EC:2.7.2.1	Acetate_kinase	09100_Metabolism	09101_Carbohydrate_metabolism	00620_Pyruvate_metabolism_
RTR	Positive	Down	EC:2.7.2.1	Acetate_kinase	09100_Metabolism	09101_Carbohydrate_metabolism	00640_Propanoate_metabolism_
RTR	Positive	Down	EC:2.7.2.1	Acetate_kinase	09100_Metabolism	09102_Energy_metabolism	00720_Carbon_fixation_pathways_in_prokaryotes_
RTR	Positive	Down	EC:2.7.2.1	Acetate_kinase	09100_Metabolism	09102_Energy_metabolism	00680_Methane_metabolism_
RTR	Positive	Down	EC:2.7.2.1	Acetate_kinase	09100_Metabolism	09106_Metabolism_of_other_amino_acids	00430_Taurine_and_hypotaurine_metabolism_
RTR	Positive	Down	EC:2.7.4.3	Adenylate_kinase	09100_Metabolism	09104_Nucleotide_metabolism	00230_Purine_metabolism_
RTR	Positive	Down	EC:2.7.4.3	Adenylate_kinase	09100_Metabolism	09104_Nucleotide_metabolism	00240_Pyrimidine_metabolism_
RTR	Positive	Down	EC:2.7.4.3	Adenylate_kinase	09100_Metabolism	09108_Metabolism_of_cofactors_and_vitamins	00730_Thiamine_metabolism_
RTR	Positive	Down	EC:2.7.4.3	Adenylate_kinase	09180_Brite_Hierarchies	09182_Protein_families:_genetic_information_processing	03009_Ribosome_biogenesis_
RTR	Positive	Down	EC:2.7.4.3	Adenylate_kinase	09180_Brite_Hierarchies	09183_Protein_families:_signaling_and_cellular_processes	04147_Exosome_
RTR	Positive	Down	EC:2.7.4.9	dTMP_kinase	09100_Metabolism	09104_Nucleotide_metabolism	00240_Pyrimidine_metabolism_
RTR	Positive	Down	EC:2.7.7.12	UDP-glucose--hexose-1-phosphate_uridylyltransferase	09100_Metabolism	09101_Carbohydrate_metabolism	00052_Galactose_metabolism_
RTR	Positive	Down	EC:2.7.7.12	UDP-glucose--hexose-1-phosphate_uridylyltransferase	09100_Metabolism	09101_Carbohydrate_metabolism	00520_Amino_sugar_and_nucleotide_sugar_metabolism_
RTR	Positive	Down	EC:2.7.7.23	UDP-N-acetylglucosamine_diphosphorylase	09100_Metabolism	09101_Carbohydrate_metabolism	00520_Amino_sugar_and_nucleotide_sugar_metabolism_
RTR	Positive	Down	EC:2.7.7.23	UDP-N-acetylglucosamine_diphosphorylase	09100_Metabolism	09107_Glycan_biosynthesis_and_metabolism	00541_O-Antigen_nucleotide_sugar_biosynthesis_
RTR	Positive	Down	EC:2.7.7.23	UDP-N-acetylglucosamine_diphosphorylase	09100_Metabolism	09109_Metabolism_of_terpenoids_and_polyketides	00523_Polyketide_sugar_unit_biosynthesis_
RTR	Positive	Down	EC:2.7.7.23	UDP-N-acetylglucosamine_diphosphorylase	09100_Metabolism	09110_Biosynthesis_of_other_secondary_metabolites	00521_Streptomycin_biosynthesis_
RTR	Positive	Down	EC:2.7.7.23	UDP-N-acetylglucosamine_diphosphorylase	09100_Metabolism	09110_Biosynthesis_of_other_secondary_metabolites	00525_Acarbose_and_validamycin_biosynthesis_
RTR	Positive	Down	EC:2.7.7.47	Streptomycin_3''-adenylyltransferase	09180_Brite_Hierarchies	09183_Protein_families:_signaling_and_cellular_processes	01504_Antimicrobial_resistance_genes_
RTR	Positive	Down	EC:2.7.7.53	ATP_adenylyltransferase	09100_Metabolism	09102_Energy_metabolism	00920_Sulfur_metabolism_
RTR	Positive	Down	EC:2.7.7.53	ATP_adenylyltransferase	09100_Metabolism	09104_Nucleotide_metabolism	00230_Purine_metabolism_
RTR	Positive	Down	EC:2.7.7.56	tRNA_nucleotidyltransferase	09180_Brite_Hierarchies	09182_Protein_families:_genetic_information_processing	03016_Transfer_RNA_biogenesis_
RTR	Positive	Down	EC:2.7.7.63	Lipoate--protein_ligase	NA	NA	NA
RTR	Positive	Down	EC:2.7.7.72	CCA_tRNA_nucleotidyltransferase	09180_Brite_Hierarchies	09182_Protein_families:_genetic_information_processing	03016_Transfer_RNA_biogenesis_
RTR	Positive	Down	EC:2.7.7.85	Diadenylate_cyclase	09190_Not_Included_in_Pathway_or_Brite	09191_Unclassified:_metabolism	99980_Enzymes_with_EC_numbers
RTR	Positive	Down	EC:2.7.8.28	2-phospho-L-lactate_transferase	09100_Metabolism	09102_Energy_metabolism	00680_Methane_metabolism_
RTR	Positive	Down	EC:2.7.8.33	N-acetylglucosaminephosphotransferase	09100_Metabolism	09107_Glycan_biosynthesis_and_metabolism	00572_Arabinogalactan_biosynthesis_-_Mycobacterium_
RTR	Positive	Down	EC:2.7.8.33	N-acetylglucosaminephosphotransferase	09180_Brite_Hierarchies	09181_Protein_families:_metabolism	01003_Glycosyltransferases_
RTR	Positive	Down	EC:2.7.8.33	N-acetylglucosaminephosphotransferase	09180_Brite_Hierarchies	09181_Protein_families:_metabolism	01005_Lipopolysaccharide_biosynthesis_proteins_
RTR	Positive	Down	EC:2.7.9.1	Pyruvate,_phosphate_dikinase	09100_Metabolism	09101_Carbohydrate_metabolism	00010_Glycolysis_Gluconeogenesis_
RTR	Positive	Down	EC:2.7.9.1	Pyruvate,_phosphate_dikinase	09100_Metabolism	09101_Carbohydrate_metabolism	00620_Pyruvate_metabolism_
RTR	Positive	Down	EC:2.7.9.1	Pyruvate,_phosphate_dikinase	09100_Metabolism	09102_Energy_metabolism	00710_Carbon_fixation_in_photosynthetic_organisms_
RTR	Positive	Down	EC:2.7.9.1	Pyruvate,_phosphate_dikinase	09100_Metabolism	09102_Energy_metabolism	00720_Carbon_fixation_pathways_in_prokaryotes_
RTR	Positive	Down	EC:2.7.9.3	Selenide,_water_dikinase	09100_Metabolism	09106_Metabolism_of_other_amino_acids	00450_Selenocompound_metabolism_
RTR	Positive	Down	EC:2.7.9.3	Selenide,_water_dikinase	09180_Brite_Hierarchies	09182_Protein_families:_genetic_information_processing	03016_Transfer_RNA_biogenesis_
RTR	Positive	Down	EC:3.1.11.6	Exodeoxyribonuclease_VII	09120_Genetic_Information_Processing	09124_Replication_and_repair	03430_Mismatch_repair_
RTR	Positive	Down	EC:3.1.11.6	Exodeoxyribonuclease_VII	09180_Brite_Hierarchies	09182_Protein_families:_genetic_information_processing	03400_DNA_repair_and_recombination_proteins_
RTR	Positive	Down	EC:3.1.13.3	Oligonucleotidase	09100_Metabolism	09102_Energy_metabolism	00920_Sulfur_metabolism_
RTR	Positive	Down	EC:3.1.13.3	Oligonucleotidase	09180_Brite_Hierarchies	09182_Protein_families:_genetic_information_processing	03400_DNA_repair_and_recombination_proteins_
RTR	Positive	Down	EC:3.1.21.2	Deoxyribonuclease_IV	09120_Genetic_Information_Processing	09124_Replication_and_repair	03410_Base_excision_repair_
RTR	Positive	Down	EC:3.1.21.2	Deoxyribonuclease_IV	09180_Brite_Hierarchies	09182_Protein_families:_genetic_information_processing	03400_DNA_repair_and_recombination_proteins_
RTR	Positive	Down	EC:3.1.21.2	Deoxyribonuclease_IV	09180_Brite_Hierarchies	09183_Protein_families:_signaling_and_cellular_processes	03200_Viral_proteins_
RTR	Positive	Down	EC:3.1.26.8	Ribonuclease_M5	09190_Not_Included_in_Pathway_or_Brite	09191_Unclassified:_metabolism	99980_Enzymes_with_EC_numbers
RTR	Positive	Down	EC:3.1.3.87	2-hydroxy-3-keto-5-methylthiopentenyl-1-phosphate_phosphatase	09100_Metabolism	09105_Amino_acid_metabolism	00270_Cysteine_and_methionine_metabolism_
RTR	Positive	Down	EC:3.1.31.1	Micrococcal_nuclease	09190_Not_Included_in_Pathway_or_Brite	09191_Unclassified:_metabolism	99980_Enzymes_with_EC_numbers
RTR	Positive	Down	EC:3.1.6.13	Iduronate-2-sulfatase	09100_Metabolism	09107_Glycan_biosynthesis_and_metabolism	00531_Glycosaminoglycan_degradation_
RTR	Positive	Down	EC:3.1.6.14	N-acetylglucosamine-6-sulfatase	09100_Metabolism	09107_Glycan_biosynthesis_and_metabolism	00531_Glycosaminoglycan_degradation_
RTR	Positive	Down	EC:3.1.6.8	Cerebroside-sulfatase	09100_Metabolism	09103_Lipid_metabolism	00600_Sphingolipid_metabolism_
RTR	Positive	Down	EC:3.2.1.91	Cellulose_1,4-beta-cellobiosidase_(non-reducing_end)	09100_Metabolism	09101_Carbohydrate_metabolism	00500_Starch_and_sucrose_metabolism_
RTR	Positive	Down	EC:3.2.1.91	Cellulose_1,4-beta-cellobiosidase_(non-reducing_end)	09130_Environmental_Information_Processing	09132_Signal_transduction	02020_Two-component_system_
RTR	Positive	Down	EC:3.3.1.1	Adenosylhomocysteinase	09100_Metabolism	09105_Amino_acid_metabolism	00270_Cysteine_and_methionine_metabolism_
RTR	Positive	Down	EC:3.3.1.1	Adenosylhomocysteinase	09180_Brite_Hierarchies	09181_Protein_families:_metabolism	01009_Protein_phosphatases_and_associated_proteins_
RTR	Positive	Down	EC:3.3.1.1	Adenosylhomocysteinase	09180_Brite_Hierarchies	09183_Protein_families:_signaling_and_cellular_processes	04147_Exosome_
RTR	Positive	Down	EC:3.4.11.24	Aminopeptidase_S	09180_Brite_Hierarchies	09181_Protein_families:_metabolism	01002_Peptidases_and_inhibitors_
RTR	Positive	Down	EC:3.4.14.11	Xaa-Pro_dipeptidyl-peptidase	09180_Brite_Hierarchies	09181_Protein_families:_metabolism	01002_Peptidases_and_inhibitors_
RTR	Positive	Down	EC:3.4.21.116	SpoIVB_peptidase	09180_Brite_Hierarchies	09181_Protein_families:_metabolism	01002_Peptidases_and_inhibitors_
RTR	Positive	Down	EC:3.4.24.3	Microbial_collagenase	09180_Brite_Hierarchies	09181_Protein_families:_metabolism	01002_Peptidases_and_inhibitors_
RTR	Positive	Down	EC:3.4.24.3	Microbial_collagenase	09180_Brite_Hierarchies	09183_Protein_families:_signaling_and_cellular_processes	02042_Bacterial_toxins_
RTR	Positive	Down	EC:3.4.24.77	Snapalysin	09180_Brite_Hierarchies	09181_Protein_families:_metabolism	01002_Peptidases_and_inhibitors_
RTR	Positive	Down	EC:3.4.24.78	GPR_endopeptidase	09180_Brite_Hierarchies	09181_Protein_families:_metabolism	01002_Peptidases_and_inhibitors_
RTR	Positive	Down	EC:3.5.1.103	deacetylase	09190_Not_Included_in_Pathway_or_Brite	09191_Unclassified:_metabolism	99980_Enzymes_with_EC_numbers
RTR	Positive	Down	EC:3.5.1.98	Histone_deacetylase	09180_Brite_Hierarchies	09181_Protein_families:_metabolism	01009_Protein_phosphatases_and_associated_proteins_
RTR	Positive	Down	EC:3.5.1.98	Histone_deacetylase	09180_Brite_Hierarchies	09182_Protein_families:_genetic_information_processing	03019_Messenger_RNA_biogenesis_
RTR	Positive	Down	EC:3.5.1.98	Histone_deacetylase	09180_Brite_Hierarchies	09182_Protein_families:_genetic_information_processing	04131_Membrane_trafficking_
RTR	Positive	Down	EC:3.5.1.98	Histone_deacetylase	09180_Brite_Hierarchies	09182_Protein_families:_genetic_information_processing	03036_Chromosome_and_associated_proteins_
RTR	Positive	Down	EC:3.5.4.27	Methenyltetrahydromethanopterin_cyclohydrolase	09100_Metabolism	09102_Energy_metabolism	00680_Methane_metabolism_
RTR	Positive	Down	EC:3.5.4.39	GTP_cyclohydrolase_IV	09100_Metabolism	09108_Metabolism_of_cofactors_and_vitamins	00790_Folate_biosynthesis_
RTR	Positive	Down	EC:3.6.1.13	ADP-ribose_diphosphatase	09100_Metabolism	09103_Lipid_metabolism	00564_Glycerophospholipid_metabolism_
RTR	Positive	Down	EC:3.6.1.13	ADP-ribose_diphosphatase	09100_Metabolism	09104_Nucleotide_metabolism	00230_Purine_metabolism_
RTR	Positive	Down	EC:3.6.1.13	ADP-ribose_diphosphatase	09100_Metabolism	09108_Metabolism_of_cofactors_and_vitamins	00740_Riboflavin_metabolism_
RTR	Positive	Down	EC:3.6.1.13	ADP-ribose_diphosphatase	09180_Brite_Hierarchies	09183_Protein_families:_signaling_and_cellular_processes	04040_Ion_channels_
RTR	Positive	Down	EC:3.6.1.7	Acylphosphatase	09100_Metabolism	09101_Carbohydrate_metabolism	00620_Pyruvate_metabolism_
RTR	Positive	Down	EC:3.6.1.7	Acylphosphatase	09100_Metabolism	09111_Xenobiotics_biodegradation_and_metabolism	00627_Aminobenzoate_degradation_
RTR	Positive	Down	EC:3.6.3.16	Arsenite-transporting_ATPase	NA	NA	NA
RTR	Positive	Down	EC:3.6.3.27	Phosphate-transporting_ATPase	NA	NA	NA
RTR	Positive	Down	EC:3.7.1.14	2-hydroxy-6-oxonona-2,4-dienedioate_hydrolase	09100_Metabolism	09105_Amino_acid_metabolism	00360_Phenylalanine_metabolism_
RTR	Positive	Down	EC:4.1.1.15	Glutamate_decarboxylase	09100_Metabolism	09101_Carbohydrate_metabolism	00650_Butanoate_metabolism_
RTR	Positive	Down	EC:4.1.1.15	Glutamate_decarboxylase	09100_Metabolism	09105_Amino_acid_metabolism	00250_Alanine,_aspartate_and_glutamate_metabolism_
RTR	Positive	Down	EC:4.1.1.15	Glutamate_decarboxylase	09100_Metabolism	09106_Metabolism_of_other_amino_acids	00410_beta-Alanine_metabolism_
RTR	Positive	Down	EC:4.1.1.15	Glutamate_decarboxylase	09100_Metabolism	09106_Metabolism_of_other_amino_acids	00430_Taurine_and_hypotaurine_metabolism_
RTR	Positive	Down	EC:4.1.1.15	Glutamate_decarboxylase	09140_Cellular_Processes	09145_Cellular_community_-_prokaryotes	02024_Quorum_sensing_
RTR	Positive	Down	EC:4.1.1.74	Indolepyruvate_decarboxylase	09100_Metabolism	09105_Amino_acid_metabolism	00380_Tryptophan_metabolism_
RTR	Positive	Down	EC:4.1.2.17	L-fuculose-phosphate_aldolase	09100_Metabolism	09101_Carbohydrate_metabolism	00051_Fructose_and_mannose_metabolism_
RTR	Positive	Down	EC:4.1.2.40	Tagatose-bisphosphate_aldolase	09100_Metabolism	09101_Carbohydrate_metabolism	00052_Galactose_metabolism_
RTR	Positive	Down	EC:4.1.2.40	Tagatose-bisphosphate_aldolase	09140_Cellular_Processes	09145_Cellular_community_-_prokaryotes	02024_Quorum_sensing_
RTR	Positive	Down	EC:4.1.3.16	4-hydroxy-2-oxoglutarate_aldolase	09100_Metabolism	09101_Carbohydrate_metabolism	00630_Glyoxylate_and_dicarboxylate_metabolism_
RTR	Positive	Down	EC:4.1.3.16	4-hydroxy-2-oxoglutarate_aldolase	09100_Metabolism	09105_Amino_acid_metabolism	00330_Arginine_and_proline_metabolism_
RTR	Positive	Down	EC:4.1.3.3	N-acetylneuraminate_lyase	09100_Metabolism	09101_Carbohydrate_metabolism	00520_Amino_sugar_and_nucleotide_sugar_metabolism_
RTR	Positive	Down	EC:4.1.3.46	(R)-citramalyl-CoA_lyase	09190_Not_Included_in_Pathway_or_Brite	09191_Unclassified:_metabolism	99980_Enzymes_with_EC_numbers
RTR	Positive	Down	EC:4.2.1.129	Squalene--hopanol_cyclase	09100_Metabolism	09109_Metabolism_of_terpenoids_and_polyketides	00909_Sesquiterpenoid_and_triterpenoid_biosynthesis_
RTR	Positive	Down	EC:4.2.1.144	3-amino-5-hydroxybenzoate_synthase	09100_Metabolism	09109_Metabolism_of_terpenoids_and_polyketides	01051_Biosynthesis_of_ansamycins_
RTR	Positive	Down	EC:4.2.3.1	Threonine_synthase	09100_Metabolism	09105_Amino_acid_metabolism	00260_Glycine,_serine_and_threonine_metabolism_
RTR	Positive	Down	EC:4.2.3.1	Threonine_synthase	09100_Metabolism	09108_Metabolism_of_cofactors_and_vitamins	00750_Vitamin_B6_metabolism_
RTR	Positive	Down	EC:4.3.3.6	Pyridoxal_5'-phosphate_synthase_(glutamine_hydrolyzing)	09100_Metabolism	09108_Metabolism_of_cofactors_and_vitamins	00750_Vitamin_B6_metabolism_
RTR	Positive	Down	EC:5.1.1.18	Serine_racemase	09100_Metabolism	09105_Amino_acid_metabolism	00260_Glycine,_serine_and_threonine_metabolism_
RTR	Positive	Down	EC:5.1.1.18	Serine_racemase	09130_Environmental_Information_Processing	09132_Signal_transduction	02020_Two-component_system_
RTR	Positive	Down	EC:5.1.1.18	Serine_racemase	09160_Human_Diseases	09175_Drug_resistance:_antimicrobial	01502_Vancomycin_resistance_
RTR	Positive	Down	EC:5.1.1.18	Serine_racemase	09180_Brite_Hierarchies	09183_Protein_families:_signaling_and_cellular_processes	01504_Antimicrobial_resistance_genes_
RTR	Positive	Down	EC:5.1.1.4	Proline_racemase	09100_Metabolism	09105_Amino_acid_metabolism	00330_Arginine_and_proline_metabolism_
RTR	Positive	Down	EC:5.1.3.14	UDP-N-acetylglucosamine_2-epimerase_(non-hydrolyzing)	09100_Metabolism	09101_Carbohydrate_metabolism	00520_Amino_sugar_and_nucleotide_sugar_metabolism_
RTR	Positive	Down	EC:5.1.3.14	UDP-N-acetylglucosamine_2-epimerase_(non-hydrolyzing)	09100_Metabolism	09107_Glycan_biosynthesis_and_metabolism	00541_O-Antigen_nucleotide_sugar_biosynthesis_
RTR	Positive	Down	EC:5.1.3.14	UDP-N-acetylglucosamine_2-epimerase_(non-hydrolyzing)	09130_Environmental_Information_Processing	09132_Signal_transduction	02020_Two-component_system_
RTR	Positive	Down	EC:5.1.3.14	UDP-N-acetylglucosamine_2-epimerase_(non-hydrolyzing)	09140_Cellular_Processes	09145_Cellular_community_-_prokaryotes	05111_Biofilm_formation_-_Vibrio_cholerae_
RTR	Positive	Down	EC:5.1.3.14	UDP-N-acetylglucosamine_2-epimerase_(non-hydrolyzing)	09180_Brite_Hierarchies	09181_Protein_families:_metabolism	01005_Lipopolysaccharide_biosynthesis_proteins_
RTR	Positive	Down	EC:5.1.3.2	UDP-glucose_4-epimerase	09100_Metabolism	09101_Carbohydrate_metabolism	00052_Galactose_metabolism_
RTR	Positive	Down	EC:5.1.3.2	UDP-glucose_4-epimerase	09100_Metabolism	09101_Carbohydrate_metabolism	00520_Amino_sugar_and_nucleotide_sugar_metabolism_
RTR	Positive	Down	EC:5.1.3.2	UDP-glucose_4-epimerase	09100_Metabolism	09107_Glycan_biosynthesis_and_metabolism	00541_O-Antigen_nucleotide_sugar_biosynthesis_
RTR	Positive	Down	EC:5.1.3.23	UDP-2,3-diacetamido-2,3-dideoxyglucuronic_acid_2-epimerase	09100_Metabolism	09101_Carbohydrate_metabolism	00520_Amino_sugar_and_nucleotide_sugar_metabolism_
RTR	Positive	Down	EC:5.1.3.23	UDP-2,3-diacetamido-2,3-dideoxyglucuronic_acid_2-epimerase	09100_Metabolism	09107_Glycan_biosynthesis_and_metabolism	00541_O-Antigen_nucleotide_sugar_biosynthesis_
RTR	Positive	Down	EC:5.1.3.23	UDP-2,3-diacetamido-2,3-dideoxyglucuronic_acid_2-epimerase	09180_Brite_Hierarchies	09181_Protein_families:_metabolism	01005_Lipopolysaccharide_biosynthesis_proteins_
RTR	Positive	Down	EC:5.1.99.6	NAD(P)H-hydrate_epimerase	09100_Metabolism	09108_Metabolism_of_cofactors_and_vitamins	00750_Vitamin_B6_metabolism_
RTR	Positive	Down	EC:5.1.99.6	NAD(P)H-hydrate_epimerase	09190_Not_Included_in_Pathway_or_Brite	09191_Unclassified:_metabolism	99980_Enzymes_with_EC_numbers
RTR	Positive	Down	EC:5.3.1.23	S-methyl-5-thioribose-1-phosphate_isomerase	09100_Metabolism	09105_Amino_acid_metabolism	00270_Cysteine_and_methionine_metabolism_
RTR	Positive	Down	EC:5.3.1.28	D-sedoheptulose_7-phosphate_isomerase	09100_Metabolism	09107_Glycan_biosynthesis_and_metabolism	00540_Lipopolysaccharide_biosynthesis_
RTR	Positive	Down	EC:5.3.1.28	D-sedoheptulose_7-phosphate_isomerase	09180_Brite_Hierarchies	09181_Protein_families:_metabolism	01005_Lipopolysaccharide_biosynthesis_proteins_
RTR	Positive	Down	EC:5.4.2.12	Phosphoglycerate_mutase_(2,3-diphosphoglycerate-independent)	09100_Metabolism	09101_Carbohydrate_metabolism	00010_Glycolysis_Gluconeogenesis_
RTR	Positive	Down	EC:5.4.2.12	Phosphoglycerate_mutase_(2,3-diphosphoglycerate-independent)	09100_Metabolism	09102_Energy_metabolism	00680_Methane_metabolism_
RTR	Positive	Down	EC:5.4.2.12	Phosphoglycerate_mutase_(2,3-diphosphoglycerate-independent)	09100_Metabolism	09105_Amino_acid_metabolism	00260_Glycine,_serine_and_threonine_metabolism_
RTR	Positive	Down	EC:5.4.99.17	Squalene--hopene_cyclase	09100_Metabolism	09109_Metabolism_of_terpenoids_and_polyketides	00909_Sesquiterpenoid_and_triterpenoid_biosynthesis_
RTR	Positive	Down	EC:5.4.99.7	Lanosterol_synthase	09100_Metabolism	09103_Lipid_metabolism	00100_Steroid_biosynthesis_
RTR	Positive	Down	EC:5.99.1.3	DNA_topoisomerase_(ATP-hydrolyzing)	NA	NA	NA
RTR	Positive	Down	EC:6.1.1.15	Proline--tRNA_ligase	09100_Metabolism	09108_Metabolism_of_cofactors_and_vitamins	00860_Porphyrin_and_chlorophyll_metabolism_
RTR	Positive	Down	EC:6.1.1.15	Proline--tRNA_ligase	09120_Genetic_Information_Processing	09122_Translation	00970_Aminoacyl-tRNA_biosynthesis_
RTR	Positive	Down	EC:6.1.1.15	Proline--tRNA_ligase	09180_Brite_Hierarchies	09181_Protein_families:_metabolism	01007_Amino_acid_related_enzymes_
RTR	Positive	Down	EC:6.1.1.15	Proline--tRNA_ligase	09180_Brite_Hierarchies	09182_Protein_families:_genetic_information_processing	03016_Transfer_RNA_biogenesis_
RTR	Positive	Down	EC:6.1.1.19	Arginine--tRNA_ligase	09120_Genetic_Information_Processing	09122_Translation	00970_Aminoacyl-tRNA_biosynthesis_
RTR	Positive	Down	EC:6.1.1.19	Arginine--tRNA_ligase	09180_Brite_Hierarchies	09181_Protein_families:_metabolism	01007_Amino_acid_related_enzymes_
RTR	Positive	Down	EC:6.1.1.19	Arginine--tRNA_ligase	09180_Brite_Hierarchies	09182_Protein_families:_genetic_information_processing	03016_Transfer_RNA_biogenesis_
RTR	Positive	Down	EC:6.1.1.19	Arginine--tRNA_ligase	09180_Brite_Hierarchies	09182_Protein_families:_genetic_information_processing	03029_Mitochondrial_biogenesis_
RTR	Positive	Down	EC:6.1.1.7	Alanine--tRNA_ligase	09120_Genetic_Information_Processing	09122_Translation	00970_Aminoacyl-tRNA_biosynthesis_
RTR	Positive	Down	EC:6.1.1.7	Alanine--tRNA_ligase	09180_Brite_Hierarchies	09181_Protein_families:_metabolism	01007_Amino_acid_related_enzymes_
RTR	Positive	Down	EC:6.1.1.7	Alanine--tRNA_ligase	09180_Brite_Hierarchies	09182_Protein_families:_genetic_information_processing	03016_Transfer_RNA_biogenesis_
RTR	Positive	Down	EC:6.1.2.1	D-alanine--(R)-lactate_ligase	09130_Environmental_Information_Processing	09132_Signal_transduction	02020_Two-component_system_
RTR	Positive	Down	EC:6.1.2.1	D-alanine--(R)-lactate_ligase	09160_Human_Diseases	09175_Drug_resistance:_antimicrobial	01502_Vancomycin_resistance_
RTR	Positive	Down	EC:6.1.2.1	D-alanine--(R)-lactate_ligase	09180_Brite_Hierarchies	09183_Protein_families:_signaling_and_cellular_processes	01504_Antimicrobial_resistance_genes_
RTR	Positive	Down	EC:6.2.1.18	Citrate--CoA_ligase	09100_Metabolism	09102_Energy_metabolism	00720_Carbon_fixation_pathways_in_prokaryotes_
SNU	Positive	Up	EC:1.1.1.267	1-deoxy-D-xylulose-5-phosphate_reductoisomerase	09100_Metabolism	09109_Metabolism_of_terpenoids_and_polyketides	00900_Terpenoid_backbone_biosynthesis_
SNU	Positive	Up	EC:1.17.7.1	(E)-4-hydroxy-3-methylbut-2-enyl-diphosphate_synthase_(ferredoxin)	09100_Metabolism	09109_Metabolism_of_terpenoids_and_polyketides	00900_Terpenoid_backbone_biosynthesis_
SNU	Positive	Up	EC:1.17.7.3	(E)-4-hydroxy-3-methylbut-2-enyl-diphosphate_synthase_(flavodoxin)	09100_Metabolism	09109_Metabolism_of_terpenoids_and_polyketides	00900_Terpenoid_backbone_biosynthesis_
SNU	Positive	Up	EC:1.3.1.98	UDP-N-acetylmuramate_dehydrogenase	09100_Metabolism	09101_Carbohydrate_metabolism	00520_Amino_sugar_and_nucleotide_sugar_metabolism_
SNU	Positive	Up	EC:1.3.1.98	UDP-N-acetylmuramate_dehydrogenase	09100_Metabolism	09107_Glycan_biosynthesis_and_metabolism	00550_Peptidoglycan_biosynthesis_
SNU	Positive	Up	EC:1.3.1.98	UDP-N-acetylmuramate_dehydrogenase	09180_Brite_Hierarchies	09181_Protein_families:_metabolism	01011_Peptidoglycan_biosynthesis_and_degradation_proteins_
SNU	Positive	Up	EC:2.4.2.19	Nicotinate-nucleotide_diphosphorylase_(carboxylating)	09100_Metabolism	09108_Metabolism_of_cofactors_and_vitamins	00760_Nicotinate_and_nicotinamide_metabolism_
SNU	Positive	Up	EC:2.7.1.148	4-(cytidine_5'-diphospho)-2-C-methyl-D-erythritol_kinase	09100_Metabolism	09109_Metabolism_of_terpenoids_and_polyketides	00900_Terpenoid_backbone_biosynthesis_
SNU	Positive	Up	EC:2.7.4.16	Thiamine-phosphate_kinase	09100_Metabolism	09108_Metabolism_of_cofactors_and_vitamins	00730_Thiamine_metabolism_
SNU	Positive	Up	EC:2.7.7.18	Nicotinate-nucleotide_adenylyltransferase	09100_Metabolism	09108_Metabolism_of_cofactors_and_vitamins	00760_Nicotinate_and_nicotinamide_metabolism_
SNU	Positive	Up	EC:3.1.13.3	Oligonucleotidase	09100_Metabolism	09102_Energy_metabolism	00920_Sulfur_metabolism_
SNU	Positive	Up	EC:3.1.13.3	Oligonucleotidase	09180_Brite_Hierarchies	09182_Protein_families:_genetic_information_processing	03400_DNA_repair_and_recombination_proteins_
SNU	Positive	Up	EC:3.1.3.15	Histidinol-phosphatase	09100_Metabolism	09101_Carbohydrate_metabolism	00053_Ascorbate_and_aldarate_metabolism_
SNU	Positive	Up	EC:3.1.3.15	Histidinol-phosphatase	09100_Metabolism	09101_Carbohydrate_metabolism	00562_Inositol_phosphate_metabolism_
SNU	Positive	Up	EC:3.1.3.15	Histidinol-phosphatase	09100_Metabolism	09105_Amino_acid_metabolism	00340_Histidine_metabolism_
SNU	Positive	Up	EC:4.1.1.11	Aspartate_1-decarboxylase	09100_Metabolism	09102_Energy_metabolism	00680_Methane_metabolism_
SNU	Positive	Up	EC:4.1.1.11	Aspartate_1-decarboxylase	09100_Metabolism	09105_Amino_acid_metabolism	00350_Tyrosine_metabolism_
SNU	Positive	Up	EC:4.1.1.11	Aspartate_1-decarboxylase	09100_Metabolism	09106_Metabolism_of_other_amino_acids	00410_beta-Alanine_metabolism_
SNU	Positive	Up	EC:4.1.1.11	Aspartate_1-decarboxylase	09100_Metabolism	09106_Metabolism_of_other_amino_acids	00430_Taurine_and_hypotaurine_metabolism_
SNU	Positive	Up	EC:4.1.1.11	Aspartate_1-decarboxylase	09100_Metabolism	09108_Metabolism_of_cofactors_and_vitamins	00770_Pantothenate_and_CoA_biosynthesis_
SNU	Positive	Down	EC:1.1.1.100	3-oxoacyl-[acyl-carrier-protein]_reductase	09100_Metabolism	09103_Lipid_metabolism	00061_Fatty_acid_biosynthesis_
SNU	Positive	Down	EC:1.1.1.100	3-oxoacyl-[acyl-carrier-protein]_reductase	09100_Metabolism	09108_Metabolism_of_cofactors_and_vitamins	00780_Biotin_metabolism_
SNU	Positive	Down	EC:1.1.1.100	3-oxoacyl-[acyl-carrier-protein]_reductase	09100_Metabolism	09110_Biosynthesis_of_other_secondary_metabolites	00333_Prodigiosin_biosynthesis_
SNU	Positive	Down	EC:1.1.1.100	3-oxoacyl-[acyl-carrier-protein]_reductase	09180_Brite_Hierarchies	09181_Protein_families:_metabolism	01004_Lipid_biosynthesis_proteins_
SNU	Positive	Down	EC:1.1.1.108	Carnitine_3-dehydrogenase	09190_Not_Included_in_Pathway_or_Brite	09191_Unclassified:_metabolism	99980_Enzymes_with_EC_numbers
SNU	Positive	Down	EC:1.1.1.132	GDP-mannose_6-dehydrogenase	09100_Metabolism	09101_Carbohydrate_metabolism	00051_Fructose_and_mannose_metabolism_
SNU	Positive	Down	EC:1.1.1.132	GDP-mannose_6-dehydrogenase	09100_Metabolism	09101_Carbohydrate_metabolism	00520_Amino_sugar_and_nucleotide_sugar_metabolism_
SNU	Positive	Down	EC:1.1.1.132	GDP-mannose_6-dehydrogenase	09130_Environmental_Information_Processing	09132_Signal_transduction	02020_Two-component_system_
SNU	Positive	Down	EC:1.1.1.136	UDP-N-acetylglucosamine_6-dehydrogenase	09100_Metabolism	09101_Carbohydrate_metabolism	00520_Amino_sugar_and_nucleotide_sugar_metabolism_
SNU	Positive	Down	EC:1.1.1.136	UDP-N-acetylglucosamine_6-dehydrogenase	09100_Metabolism	09107_Glycan_biosynthesis_and_metabolism	00541_O-Antigen_nucleotide_sugar_biosynthesis_
SNU	Positive	Down	EC:1.1.1.136	UDP-N-acetylglucosamine_6-dehydrogenase	09180_Brite_Hierarchies	09181_Protein_families:_metabolism	01005_Lipopolysaccharide_biosynthesis_proteins_
SNU	Positive	Down	EC:1.1.1.159	7-alpha-hydroxysteroid_dehydrogenase	09100_Metabolism	09103_Lipid_metabolism	00121_Secondary_bile_acid_biosynthesis_
SNU	Positive	Down	EC:1.1.1.169	2-dehydropantoate_2-reductase	09100_Metabolism	09108_Metabolism_of_cofactors_and_vitamins	00770_Pantothenate_and_CoA_biosynthesis_
SNU	Positive	Down	EC:1.1.1.173	L-rhamnose_1-dehydrogenase	09100_Metabolism	09101_Carbohydrate_metabolism	00051_Fructose_and_mannose_metabolism_
SNU	Positive	Down	EC:1.1.1.203	Uronate_dehydrogenase	09100_Metabolism	09101_Carbohydrate_metabolism	00053_Ascorbate_and_aldarate_metabolism_
SNU	Positive	Down	EC:1.1.1.205	IMP_dehydrogenase	09100_Metabolism	09104_Nucleotide_metabolism	00230_Purine_metabolism_
SNU	Positive	Down	EC:1.1.1.205	IMP_dehydrogenase	09100_Metabolism	09111_Xenobiotics_biodegradation_and_metabolism	00983_Drug_metabolism_-_other_enzymes_
SNU	Positive	Down	EC:1.1.1.205	IMP_dehydrogenase	09180_Brite_Hierarchies	09183_Protein_families:_signaling_and_cellular_processes	04147_Exosome_
SNU	Positive	Down	EC:1.1.1.219	Dihydrokaempferol_4-reductase	09100_Metabolism	09110_Biosynthesis_of_other_secondary_metabolites	00941_Flavonoid_biosynthesis_
SNU	Positive	Down	EC:1.1.1.219	Dihydrokaempferol_4-reductase	09190_Not_Included_in_Pathway_or_Brite	09191_Unclassified:_metabolism	99980_Enzymes_with_EC_numbers
SNU	Positive	Down	EC:1.1.1.25	Shikimate_dehydrogenase	09100_Metabolism	09105_Amino_acid_metabolism	00400_Phenylalanine,_tyrosine_and_tryptophan_biosynthesis_
SNU	Positive	Down	EC:1.1.1.264	L-idonate_5-dehydrogenase_(NAD(P)(+))	09190_Not_Included_in_Pathway_or_Brite	09191_Unclassified:_metabolism	99980_Enzymes_with_EC_numbers
SNU	Positive	Down	EC:1.1.1.292	1,5-anhydro-D-fructose_reductase_(1,5-anhydro-D-mannitol-forming)	09190_Not_Included_in_Pathway_or_Brite	09191_Unclassified:_metabolism	99980_Enzymes_with_EC_numbers
SNU	Positive	Down	EC:1.1.1.303	Diacetyl_reductase_((R)-acetoin_forming)	09100_Metabolism	09101_Carbohydrate_metabolism	00650_Butanoate_metabolism_
SNU	Positive	Down	EC:1.1.1.306	S-(hydroxymethyl)mycothiol_dehydrogenase	09190_Not_Included_in_Pathway_or_Brite	09191_Unclassified:_metabolism	99980_Enzymes_with_EC_numbers
SNU	Positive	Down	EC:1.1.1.316	L-galactose_1-dehydrogenase	09100_Metabolism	09101_Carbohydrate_metabolism	00053_Ascorbate_and_aldarate_metabolism_
SNU	Positive	Down	EC:1.1.1.338	(2R)-3-sulfolactate_dehydrogenase_(NADP(+))	09100_Metabolism	09105_Amino_acid_metabolism	00270_Cysteine_and_methionine_metabolism_
SNU	Positive	Down	EC:1.1.1.371	Scyllo-inositol_2-dehydrogenase_(NADP(+))	09100_Metabolism	09101_Carbohydrate_metabolism	00562_Inositol_phosphate_metabolism_
SNU	Positive	Down	EC:1.1.1.376	L-arabinose_1-dehydrogenase_(NAD(P)(+))	09100_Metabolism	09101_Carbohydrate_metabolism	00053_Ascorbate_and_aldarate_metabolism_
SNU	Positive	Down	EC:1.1.1.377	L-rhamnose_1-dehydrogenase_(NADP(+))	09100_Metabolism	09101_Carbohydrate_metabolism	00051_Fructose_and_mannose_metabolism_
SNU	Positive	Down	EC:1.1.1.378	L-rhamnose_1-dehydrogenase_(NAD(P)(+))	09100_Metabolism	09101_Carbohydrate_metabolism	00051_Fructose_and_mannose_metabolism_
SNU	Positive	Down	EC:1.1.1.4	(R,R)-butanediol_dehydrogenase	09100_Metabolism	09101_Carbohydrate_metabolism	00650_Butanoate_metabolism_
SNU	Positive	Down	EC:1.1.1.51	3(or_17)-beta-hydroxysteroid_dehydrogenase	09100_Metabolism	09103_Lipid_metabolism	00140_Steroid_hormone_biosynthesis_
SNU	Positive	Down	EC:1.1.1.51	3(or_17)-beta-hydroxysteroid_dehydrogenase	09100_Metabolism	09103_Lipid_metabolism	00590_Arachidonic_acid_metabolism_
SNU	Positive	Down	EC:1.1.1.51	3(or_17)-beta-hydroxysteroid_dehydrogenase	09100_Metabolism	09108_Metabolism_of_cofactors_and_vitamins	00790_Folate_biosynthesis_
SNU	Positive	Down	EC:1.1.1.51	3(or_17)-beta-hydroxysteroid_dehydrogenase	09100_Metabolism	09111_Xenobiotics_biodegradation_and_metabolism	00984_Steroid_degradation_
SNU	Positive	Down	EC:1.1.1.53	3-alpha(or_20-beta)-hydroxysteroid_dehydrogenase	09100_Metabolism	09103_Lipid_metabolism	00140_Steroid_hormone_biosynthesis_
SNU	Positive	Down	EC:1.1.1.56	Ribitol_2-dehydrogenase	09100_Metabolism	09101_Carbohydrate_metabolism	00040_Pentose_and_glucuronate_interconversions_
SNU	Positive	Down	EC:1.1.1.69	Gluconate_5-dehydrogenase	09190_Not_Included_in_Pathway_or_Brite	09191_Unclassified:_metabolism	99980_Enzymes_with_EC_numbers
SNU	Positive	Down	EC:1.1.1.81	Hydroxypyruvate_reductase	09100_Metabolism	09101_Carbohydrate_metabolism	00030_Pentose_phosphate_pathway_
SNU	Positive	Down	EC:1.1.1.81	Hydroxypyruvate_reductase	09100_Metabolism	09101_Carbohydrate_metabolism	00620_Pyruvate_metabolism_
SNU	Positive	Down	EC:1.1.1.81	Hydroxypyruvate_reductase	09100_Metabolism	09101_Carbohydrate_metabolism	00630_Glyoxylate_and_dicarboxylate_metabolism_
SNU	Positive	Down	EC:1.1.1.81	Hydroxypyruvate_reductase	09100_Metabolism	09105_Amino_acid_metabolism	00260_Glycine,_serine_and_threonine_metabolism_
SNU	Positive	Down	EC:1.1.1.88	Hydroxymethylglutaryl-CoA_reductase	09100_Metabolism	09109_Metabolism_of_terpenoids_and_polyketides	00900_Terpenoid_backbone_biosynthesis_
SNU	Positive	Down	EC:1.1.1.90	Aryl-alcohol_dehydrogenase	09100_Metabolism	09105_Amino_acid_metabolism	00350_Tyrosine_metabolism_
SNU	Positive	Down	EC:1.1.1.90	Aryl-alcohol_dehydrogenase	09100_Metabolism	09105_Amino_acid_metabolism	00360_Phenylalanine_metabolism_
SNU	Positive	Down	EC:1.1.1.90	Aryl-alcohol_dehydrogenase	09100_Metabolism	09111_Xenobiotics_biodegradation_and_metabolism	00623_Toluene_degradation_
SNU	Positive	Down	EC:1.1.1.90	Aryl-alcohol_dehydrogenase	09100_Metabolism	09111_Xenobiotics_biodegradation_and_metabolism	00622_Xylene_degradation_
SNU	Positive	Down	EC:1.1.1.95	Phosphoglycerate_dehydrogenase	09100_Metabolism	09102_Energy_metabolism	00680_Methane_metabolism_
SNU	Positive	Down	EC:1.1.1.95	Phosphoglycerate_dehydrogenase	09100_Metabolism	09105_Amino_acid_metabolism	00260_Glycine,_serine_and_threonine_metabolism_
SNU	Positive	Down	EC:1.1.1.95	Phosphoglycerate_dehydrogenase	09100_Metabolism	09105_Amino_acid_metabolism	00270_Cysteine_and_methionine_metabolism_
SNU	Positive	Down	EC:1.1.1.95	Phosphoglycerate_dehydrogenase	09180_Brite_Hierarchies	09183_Protein_families:_signaling_and_cellular_processes	04147_Exosome_
SNU	Positive	Down	EC:1.1.3.15	(S)-2-hydroxy-acid_oxidase	09100_Metabolism	09101_Carbohydrate_metabolism	00630_Glyoxylate_and_dicarboxylate_metabolism_
SNU	Positive	Down	EC:1.1.3.46	4-hydroxymandelate_oxidase	09100_Metabolism	09109_Metabolism_of_terpenoids_and_polyketides	01055_Biosynthesis_of_vancomycin_group_antibiotics_
SNU	Positive	Down	EC:1.1.3.46	4-hydroxymandelate_oxidase	09100_Metabolism	09110_Biosynthesis_of_other_secondary_metabolites	00261_Monobactam_biosynthesis_
SNU	Positive	Down	EC:1.1.3.47	5-(hydroxymethyl)furfural_oxidase	09100_Metabolism	09111_Xenobiotics_biodegradation_and_metabolism	00365_Furfural_degradation_
SNU	Positive	Down	EC:1.1.98.2	Glucose-6-phosphate_dehydrogenase_(coenzyme-F420)	09190_Not_Included_in_Pathway_or_Brite	09191_Unclassified:_metabolism	99980_Enzymes_with_EC_numbers
SNU	Positive	Down	EC:1.1.99.1	Choline_dehydrogenase	09100_Metabolism	09105_Amino_acid_metabolism	00260_Glycine,_serine_and_threonine_metabolism_
SNU	Positive	Down	EC:1.1.99.21	D-sorbitol_dehydrogenase_(acceptor)	09100_Metabolism	09101_Carbohydrate_metabolism	00051_Fructose_and_mannose_metabolism_
SNU	Positive	Down	EC:1.1.99.31	(S)-mandelate_dehydrogenase	09100_Metabolism	09111_Xenobiotics_biodegradation_and_metabolism	00627_Aminobenzoate_degradation_
SNU	Positive	Down	EC:1.10.9.1	Plastoquinol--plastocyanin_reductase	NA	NA	NA
SNU	Positive	Down	EC:1.11.1.15	Peroxiredoxin	NA	NA	NA
SNU	Positive	Down	EC:1.11.1.19	Dye_decolorizing_peroxidase	09190_Not_Included_in_Pathway_or_Brite	09191_Unclassified:_metabolism	99980_Enzymes_with_EC_numbers
SNU	Positive	Down	EC:1.11.1.5	Cytochrome-c_peroxidase	09190_Not_Included_in_Pathway_or_Brite	09191_Unclassified:_metabolism	99980_Enzymes_with_EC_numbers
SNU	Positive	Down	EC:1.13.11.1	Catechol_1,2-dioxygenase	09100_Metabolism	09111_Xenobiotics_biodegradation_and_metabolism	00362_Benzoate_degradation_
SNU	Positive	Down	EC:1.13.11.1	Catechol_1,2-dioxygenase	09100_Metabolism	09111_Xenobiotics_biodegradation_and_metabolism	00364_Fluorobenzoate_degradation_
SNU	Positive	Down	EC:1.13.11.1	Catechol_1,2-dioxygenase	09100_Metabolism	09111_Xenobiotics_biodegradation_and_metabolism	00361_Chlorocyclohexane_and_chlorobenzene_degradation_
SNU	Positive	Down	EC:1.13.11.1	Catechol_1,2-dioxygenase	09100_Metabolism	09111_Xenobiotics_biodegradation_and_metabolism	00623_Toluene_degradation_
SNU	Positive	Down	EC:1.13.11.16	3-carboxyethylcatechol_2,3-dioxygenase	09100_Metabolism	09105_Amino_acid_metabolism	00360_Phenylalanine_metabolism_
SNU	Positive	Down	EC:1.13.11.25	dioxygenase	09100_Metabolism	09111_Xenobiotics_biodegradation_and_metabolism	00984_Steroid_degradation_
SNU	Positive	Down	EC:1.13.11.37	Hydroxyquinol_1,2-dioxygenase	09100_Metabolism	09111_Xenobiotics_biodegradation_and_metabolism	00362_Benzoate_degradation_
SNU	Positive	Down	EC:1.13.11.37	Hydroxyquinol_1,2-dioxygenase	09100_Metabolism	09111_Xenobiotics_biodegradation_and_metabolism	00361_Chlorocyclohexane_and_chlorobenzene_degradation_
SNU	Positive	Down	EC:1.13.11.52	Indoleamine_2,3-dioxygenase	09100_Metabolism	09105_Amino_acid_metabolism	00380_Tryptophan_metabolism_
SNU	Positive	Down	EC:1.13.11.75	All-trans-8'-apo-beta-carotenal_15,15'-oxygenase	09190_Not_Included_in_Pathway_or_Brite	09191_Unclassified:_metabolism	99980_Enzymes_with_EC_numbers
SNU	Positive	Down	EC:1.13.11.79	5,6-dimethylbenzimidazole_synthase	09100_Metabolism	09108_Metabolism_of_cofactors_and_vitamins	00740_Riboflavin_metabolism_
SNU	Positive	Down	EC:1.13.11.80	(3,5-dihydroxyphenyl)acetyl-CoA_1,2-dioxygenase	09100_Metabolism	09109_Metabolism_of_terpenoids_and_polyketides	01055_Biosynthesis_of_vancomycin_group_antibiotics_
SNU	Positive	Down	EC:1.13.11.9	2,5-dihydroxypyridine_5,6-dioxygenase	09100_Metabolism	09108_Metabolism_of_cofactors_and_vitamins	00760_Nicotinate_and_nicotinamide_metabolism_
SNU	Positive	Down	EC:1.13.12.16	Nitronate_monooxygenase	09100_Metabolism	09102_Energy_metabolism	00910_Nitrogen_metabolism_
SNU	Positive	Down	EC:1.14.11.17	Taurine_dioxygenase	09100_Metabolism	09102_Energy_metabolism	00920_Sulfur_metabolism_
SNU	Positive	Down	EC:1.14.11.17	Taurine_dioxygenase	09100_Metabolism	09106_Metabolism_of_other_amino_acids	00430_Taurine_and_hypotaurine_metabolism_
SNU	Positive	Down	EC:1.14.12.1	Anthranilate_1,2-dioxygenase_(deaminating,_decarboxylating)	09100_Metabolism	09111_Xenobiotics_biodegradation_and_metabolism	00627_Aminobenzoate_degradation_
SNU	Positive	Down	EC:1.14.12.10	Benzoate_1,2-dioxygenase	09100_Metabolism	09111_Xenobiotics_biodegradation_and_metabolism	00362_Benzoate_degradation_
SNU	Positive	Down	EC:1.14.12.10	Benzoate_1,2-dioxygenase	09100_Metabolism	09111_Xenobiotics_biodegradation_and_metabolism	00364_Fluorobenzoate_degradation_
SNU	Positive	Down	EC:1.14.12.10	Benzoate_1,2-dioxygenase	09100_Metabolism	09111_Xenobiotics_biodegradation_and_metabolism	00622_Xylene_degradation_
SNU	Positive	Down	EC:1.14.13.107	Limonene_1,2-monooxygenase	09100_Metabolism	09109_Metabolism_of_terpenoids_and_polyketides	00903_Limonene_and_pinene_degradation_
SNU	Positive	Down	EC:1.14.13.114	6-hydroxynicotinate_3-monooxygenase	09100_Metabolism	09108_Metabolism_of_cofactors_and_vitamins	00760_Nicotinate_and_nicotinamide_metabolism_
SNU	Positive	Down	EC:1.14.13.127	3-(3-hydroxy-phenyl)propanoic_acid_hydroxylase	09100_Metabolism	09105_Amino_acid_metabolism	00360_Phenylalanine_metabolism_
SNU	Positive	Down	EC:1.14.13.141	Cholest-4-en-3-one_26-monooxygenase	NA	NA	NA
SNU	Positive	Down	EC:1.14.13.142	3-ketosteroid_9-alpha-monooxygenase	NA	NA	NA
SNU	Positive	Down	EC:1.14.13.148	Trimethylamine_monooxygenase	09100_Metabolism	09102_Energy_metabolism	00680_Methane_metabolism_
SNU	Positive	Down	EC:1.14.13.172	Salicylate_5-hydroxylase	09100_Metabolism	09111_Xenobiotics_biodegradation_and_metabolism	00626_Naphthalene_degradation_
SNU	Positive	Down	EC:1.14.13.20	2,4-dichlorophenol_6-monooxygenase	09100_Metabolism	09111_Xenobiotics_biodegradation_and_metabolism	00361_Chlorocyclohexane_and_chlorobenzene_degradation_
SNU	Positive	Down	EC:1.14.13.40	Anthraniloyl-CoA_monooxygenase	09100_Metabolism	09111_Xenobiotics_biodegradation_and_metabolism	00627_Aminobenzoate_degradation_
SNU	Positive	Down	EC:1.14.13.7	Phenol_2-monooxygenase	09100_Metabolism	09111_Xenobiotics_biodegradation_and_metabolism	00627_Aminobenzoate_degradation_
SNU	Positive	Down	EC:1.14.13.7	Phenol_2-monooxygenase	09100_Metabolism	09111_Xenobiotics_biodegradation_and_metabolism	00623_Toluene_degradation_
SNU	Positive	Down	EC:1.14.13.81	Magnesium-protoporphyrin_IX_monomethyl_ester_(oxidative)_cyclase	09100_Metabolism	09108_Metabolism_of_cofactors_and_vitamins	00860_Porphyrin_and_chlorophyll_metabolism_
SNU	Positive	Down	EC:1.14.14.1	Unspecific_monooxygenase	09100_Metabolism	09103_Lipid_metabolism	00071_Fatty_acid_degradation_
SNU	Positive	Down	EC:1.14.14.1	Unspecific_monooxygenase	09100_Metabolism	09103_Lipid_metabolism	00140_Steroid_hormone_biosynthesis_
SNU	Positive	Down	EC:1.14.14.1	Unspecific_monooxygenase	09100_Metabolism	09103_Lipid_metabolism	00590_Arachidonic_acid_metabolism_
SNU	Positive	Down	EC:1.14.14.1	Unspecific_monooxygenase	09100_Metabolism	09103_Lipid_metabolism	00591_Linoleic_acid_metabolism_
SNU	Positive	Down	EC:1.14.14.1	Unspecific_monooxygenase	09100_Metabolism	09105_Amino_acid_metabolism	00380_Tryptophan_metabolism_
SNU	Positive	Down	EC:1.14.14.1	Unspecific_monooxygenase	09100_Metabolism	09108_Metabolism_of_cofactors_and_vitamins	00830_Retinol_metabolism_
SNU	Positive	Down	EC:1.14.14.1	Unspecific_monooxygenase	09100_Metabolism	09110_Biosynthesis_of_other_secondary_metabolites	00232_Caffeine_metabolism_
SNU	Positive	Down	EC:1.14.14.1	Unspecific_monooxygenase	09100_Metabolism	09111_Xenobiotics_biodegradation_and_metabolism	00627_Aminobenzoate_degradation_
SNU	Positive	Down	EC:1.14.14.1	Unspecific_monooxygenase	09100_Metabolism	09111_Xenobiotics_biodegradation_and_metabolism	00980_Metabolism_of_xenobiotics_by_cytochrome_P450_
SNU	Positive	Down	EC:1.14.14.1	Unspecific_monooxygenase	09100_Metabolism	09111_Xenobiotics_biodegradation_and_metabolism	00982_Drug_metabolism_-_cytochrome_P450_
SNU	Positive	Down	EC:1.14.14.1	Unspecific_monooxygenase	09180_Brite_Hierarchies	09181_Protein_families:_metabolism	00199_Cytochrome_P450_
SNU	Positive	Down	EC:1.14.14.12	3-hydroxy-9,10-secoandrosta-1,3,5(10)-triene-9,17-dione_monooxygenase	09100_Metabolism	09111_Xenobiotics_biodegradation_and_metabolism	00984_Steroid_degradation_
SNU	Positive	Down	EC:1.14.14.9	4-hydroxyphenylacetate_3-monooxygenase	09100_Metabolism	09105_Amino_acid_metabolism	00350_Tyrosine_metabolism_
SNU	Positive	Down	EC:1.14.14.9	4-hydroxyphenylacetate_3-monooxygenase	09100_Metabolism	09105_Amino_acid_metabolism	00380_Tryptophan_metabolism_
SNU	Positive	Down	EC:1.14.15.3	Alkane_1-monooxygenase	09100_Metabolism	09103_Lipid_metabolism	00071_Fatty_acid_degradation_
SNU	Positive	Down	EC:1.14.15.3	Alkane_1-monooxygenase	09100_Metabolism	09111_Xenobiotics_biodegradation_and_metabolism	00930_Caprolactam_degradation_
SNU	Positive	Down	EC:1.14.15.7	Choline_monooxygenase	09100_Metabolism	09105_Amino_acid_metabolism	00260_Glycine,_serine_and_threonine_metabolism_
SNU	Positive	Down	EC:1.16.8.1	Cob(II)yrinic_acid_a,c-diamide_reductase	NA	NA	NA
SNU	Positive	Down	EC:1.17.2.1	Nicotinate_dehydrogenase_(cytochrome)	09100_Metabolism	09108_Metabolism_of_cofactors_and_vitamins	00760_Nicotinate_and_nicotinamide_metabolism_
SNU	Positive	Down	EC:1.18.1.7	specific)	09100_Metabolism	09111_Xenobiotics_biodegradation_and_metabolism	00627_Aminobenzoate_degradation_
SNU	Positive	Down	EC:1.18.1.7	specific)	09100_Metabolism	09111_Xenobiotics_biodegradation_and_metabolism	00633_Nitrotoluene_degradation_
SNU	Positive	Down	EC:1.18.1.7	specific)	09100_Metabolism	09111_Xenobiotics_biodegradation_and_metabolism	00642_Ethylbenzene_degradation_
SNU	Positive	Down	EC:1.18.1.7	specific)	09100_Metabolism	09111_Xenobiotics_biodegradation_and_metabolism	00626_Naphthalene_degradation_
SNU	Positive	Down	EC:1.18.1.7	specific)	09100_Metabolism	09111_Xenobiotics_biodegradation_and_metabolism	00624_Polycyclic_aromatic_hydrocarbon_degradation_
SNU	Positive	Down	EC:1.18.6.1	Nitrogenase	09100_Metabolism	09102_Energy_metabolism	00910_Nitrogen_metabolism_
SNU	Positive	Down	EC:1.18.6.1	Nitrogenase	09100_Metabolism	09111_Xenobiotics_biodegradation_and_metabolism	00625_Chloroalkane_and_chloroalkene_degradation_
SNU	Positive	Down	EC:1.2.1.11	Aspartate-semialdehyde_dehydrogenase	09100_Metabolism	09105_Amino_acid_metabolism	00260_Glycine,_serine_and_threonine_metabolism_
SNU	Positive	Down	EC:1.2.1.11	Aspartate-semialdehyde_dehydrogenase	09100_Metabolism	09105_Amino_acid_metabolism	00270_Cysteine_and_methionine_metabolism_
SNU	Positive	Down	EC:1.2.1.11	Aspartate-semialdehyde_dehydrogenase	09100_Metabolism	09105_Amino_acid_metabolism	00300_Lysine_biosynthesis_
SNU	Positive	Down	EC:1.2.1.11	Aspartate-semialdehyde_dehydrogenase	09100_Metabolism	09110_Biosynthesis_of_other_secondary_metabolites	00261_Monobactam_biosynthesis_
SNU	Positive	Down	EC:1.2.1.20	Glutarate-semialdehyde_dehydrogenase	09100_Metabolism	09101_Carbohydrate_metabolism	00650_Butanoate_metabolism_
SNU	Positive	Down	EC:1.2.1.20	Glutarate-semialdehyde_dehydrogenase	09100_Metabolism	09105_Amino_acid_metabolism	00250_Alanine,_aspartate_and_glutamate_metabolism_
SNU	Positive	Down	EC:1.2.1.20	Glutarate-semialdehyde_dehydrogenase	09100_Metabolism	09105_Amino_acid_metabolism	00310_Lysine_degradation_
SNU	Positive	Down	EC:1.2.1.20	Glutarate-semialdehyde_dehydrogenase	09100_Metabolism	09105_Amino_acid_metabolism	00350_Tyrosine_metabolism_
SNU	Positive	Down	EC:1.2.1.20	Glutarate-semialdehyde_dehydrogenase	09100_Metabolism	09108_Metabolism_of_cofactors_and_vitamins	00760_Nicotinate_and_nicotinamide_metabolism_
SNU	Positive	Down	EC:1.2.1.28	Benzaldehyde_dehydrogenase_(NAD(+))	09100_Metabolism	09105_Amino_acid_metabolism	00380_Tryptophan_metabolism_
SNU	Positive	Down	EC:1.2.1.28	Benzaldehyde_dehydrogenase_(NAD(+))	09100_Metabolism	09111_Xenobiotics_biodegradation_and_metabolism	00627_Aminobenzoate_degradation_
SNU	Positive	Down	EC:1.2.1.28	Benzaldehyde_dehydrogenase_(NAD(+))	09100_Metabolism	09111_Xenobiotics_biodegradation_and_metabolism	00623_Toluene_degradation_
SNU	Positive	Down	EC:1.2.1.28	Benzaldehyde_dehydrogenase_(NAD(+))	09100_Metabolism	09111_Xenobiotics_biodegradation_and_metabolism	00622_Xylene_degradation_
SNU	Positive	Down	EC:1.2.1.38	N-acetyl-gamma-glutamyl-phosphate_reductase	09100_Metabolism	09105_Amino_acid_metabolism	00220_Arginine_biosynthesis_
SNU	Positive	Down	EC:1.2.1.46	Formaldehyde_dehydrogenase	09100_Metabolism	09102_Energy_metabolism	00680_Methane_metabolism_
SNU	Positive	Down	EC:1.2.1.46	Formaldehyde_dehydrogenase	09100_Metabolism	09111_Xenobiotics_biodegradation_and_metabolism	00625_Chloroalkane_and_chloroalkene_degradation_
SNU	Positive	Down	EC:1.2.1.54	Gamma-guanidinobutyraldehyde_dehydrogenase	09100_Metabolism	09105_Amino_acid_metabolism	00330_Arginine_and_proline_metabolism_
SNU	Positive	Down	EC:1.2.1.59	Glyceraldehyde-3-phosphate_dehydrogenase_(NAD(P)(+))_(phosphorylating)	09100_Metabolism	09101_Carbohydrate_metabolism	00010_Glycolysis_Gluconeogenesis_
SNU	Positive	Down	EC:1.2.1.59	Glyceraldehyde-3-phosphate_dehydrogenase_(NAD(P)(+))_(phosphorylating)	09100_Metabolism	09102_Energy_metabolism	00710_Carbon_fixation_in_photosynthetic_organisms_
SNU	Positive	Down	EC:1.2.1.60	5-carboxymethyl-2-hydroxymuconic-semialdehyde_dehydrogenase	09100_Metabolism	09105_Amino_acid_metabolism	00350_Tyrosine_metabolism_
SNU	Positive	Down	EC:1.2.1.79	Succinate-semialdehyde_dehydrogenase_(NADP(+))	09100_Metabolism	09101_Carbohydrate_metabolism	00650_Butanoate_metabolism_
SNU	Positive	Down	EC:1.2.1.79	Succinate-semialdehyde_dehydrogenase_(NADP(+))	09100_Metabolism	09105_Amino_acid_metabolism	00250_Alanine,_aspartate_and_glutamate_metabolism_
SNU	Positive	Down	EC:1.2.1.79	Succinate-semialdehyde_dehydrogenase_(NADP(+))	09100_Metabolism	09105_Amino_acid_metabolism	00310_Lysine_degradation_
SNU	Positive	Down	EC:1.2.1.79	Succinate-semialdehyde_dehydrogenase_(NADP(+))	09100_Metabolism	09105_Amino_acid_metabolism	00350_Tyrosine_metabolism_
SNU	Positive	Down	EC:1.2.1.79	Succinate-semialdehyde_dehydrogenase_(NADP(+))	09100_Metabolism	09108_Metabolism_of_cofactors_and_vitamins	00760_Nicotinate_and_nicotinamide_metabolism_
SNU	Positive	Down	EC:1.2.99.5	Formylmethanofuran_dehydrogenase	NA	NA	NA
SNU	Positive	Down	EC:1.3.1.1	Dihydrouracil_dehydrogenase_(NAD(+))	09100_Metabolism	09104_Nucleotide_metabolism	00240_Pyrimidine_metabolism_
SNU	Positive	Down	EC:1.3.1.1	Dihydrouracil_dehydrogenase_(NAD(+))	09100_Metabolism	09106_Metabolism_of_other_amino_acids	00410_beta-Alanine_metabolism_
SNU	Positive	Down	EC:1.3.1.1	Dihydrouracil_dehydrogenase_(NAD(+))	09100_Metabolism	09108_Metabolism_of_cofactors_and_vitamins	00770_Pantothenate_and_CoA_biosynthesis_
SNU	Positive	Down	EC:1.3.1.32	Maleylacetate_reductase	09100_Metabolism	09111_Xenobiotics_biodegradation_and_metabolism	00362_Benzoate_degradation_
SNU	Positive	Down	EC:1.3.1.32	Maleylacetate_reductase	09100_Metabolism	09111_Xenobiotics_biodegradation_and_metabolism	00364_Fluorobenzoate_degradation_
SNU	Positive	Down	EC:1.3.1.32	Maleylacetate_reductase	09100_Metabolism	09111_Xenobiotics_biodegradation_and_metabolism	00361_Chlorocyclohexane_and_chlorobenzene_degradation_
SNU	Positive	Down	EC:1.3.1.32	Maleylacetate_reductase	09100_Metabolism	09111_Xenobiotics_biodegradation_and_metabolism	00623_Toluene_degradation_
SNU	Positive	Down	EC:1.3.1.33	Protochlorophyllide_reductase	09100_Metabolism	09108_Metabolism_of_cofactors_and_vitamins	00860_Porphyrin_and_chlorophyll_metabolism_
SNU	Positive	Down	EC:1.3.3.11	Pyrroloquinoline-quinone_synthase	09190_Not_Included_in_Pathway_or_Brite	09191_Unclassified:_metabolism	99980_Enzymes_with_EC_numbers
SNU	Positive	Down	EC:1.3.3.4	Protoporphyrinogen_oxidase	09100_Metabolism	09108_Metabolism_of_cofactors_and_vitamins	00860_Porphyrin_and_chlorophyll_metabolism_
SNU	Positive	Down	EC:1.3.3.6	Acyl-CoA_oxidase	09100_Metabolism	09101_Carbohydrate_metabolism	00640_Propanoate_metabolism_
SNU	Positive	Down	EC:1.3.3.6	Acyl-CoA_oxidase	09100_Metabolism	09103_Lipid_metabolism	00071_Fatty_acid_degradation_
SNU	Positive	Down	EC:1.3.3.6	Acyl-CoA_oxidase	09100_Metabolism	09103_Lipid_metabolism	00592_alpha-Linolenic_acid_metabolism_
SNU	Positive	Down	EC:1.3.3.6	Acyl-CoA_oxidase	09100_Metabolism	09103_Lipid_metabolism	01040_Biosynthesis_of_unsaturated_fatty_acids_
SNU	Positive	Down	EC:1.3.3.6	Acyl-CoA_oxidase	09100_Metabolism	09106_Metabolism_of_other_amino_acids	00410_beta-Alanine_metabolism_
SNU	Positive	Down	EC:1.3.8.1	Short-chain_acyl-CoA_dehydrogenase	09100_Metabolism	09101_Carbohydrate_metabolism	00640_Propanoate_metabolism_
SNU	Positive	Down	EC:1.3.8.1	Short-chain_acyl-CoA_dehydrogenase	09100_Metabolism	09101_Carbohydrate_metabolism	00650_Butanoate_metabolism_
SNU	Positive	Down	EC:1.3.8.1	Short-chain_acyl-CoA_dehydrogenase	09100_Metabolism	09103_Lipid_metabolism	00071_Fatty_acid_degradation_
SNU	Positive	Down	EC:1.3.8.1	Short-chain_acyl-CoA_dehydrogenase	09100_Metabolism	09105_Amino_acid_metabolism	00280_Valine,_leucine_and_isoleucine_degradation_
SNU	Positive	Down	EC:1.3.8.1	Short-chain_acyl-CoA_dehydrogenase	09100_Metabolism	09106_Metabolism_of_other_amino_acids	00410_beta-Alanine_metabolism_
SNU	Positive	Down	EC:1.3.8.8	Long-chain-acyl-CoA_dehydrogenase	09100_Metabolism	09103_Lipid_metabolism	00071_Fatty_acid_degradation_
SNU	Positive	Down	EC:1.3.99.12	2-methylacyl-CoA_dehydrogenase	09100_Metabolism	09103_Lipid_metabolism	00071_Fatty_acid_degradation_
SNU	Positive	Down	EC:1.3.99.12	2-methylacyl-CoA_dehydrogenase	09100_Metabolism	09105_Amino_acid_metabolism	00280_Valine,_leucine_and_isoleucine_degradation_
SNU	Positive	Down	EC:1.3.99.27	1-hydroxycarotenoid_3,4-desaturase	09100_Metabolism	09109_Metabolism_of_terpenoids_and_polyketides	00906_Carotenoid_biosynthesis_
SNU	Positive	Down	EC:1.3.99.32	Glutaryl-CoA_dehydrogenase_(acceptor)	09100_Metabolism	09111_Xenobiotics_biodegradation_and_metabolism	00362_Benzoate_degradation_
SNU	Positive	Down	EC:1.3.99.4	3-oxosteroid_1-dehydrogenase	09100_Metabolism	09111_Xenobiotics_biodegradation_and_metabolism	00984_Steroid_degradation_
SNU	Positive	Down	EC:1.4.1.11	L-erythro-3,5-diaminohexanoate_dehydrogenase	09100_Metabolism	09105_Amino_acid_metabolism	00310_Lysine_degradation_
SNU	Positive	Down	EC:1.4.1.18	Lysine_6-dehydrogenase	09100_Metabolism	09110_Biosynthesis_of_other_secondary_metabolites	00960_Tropane,_piperidine_and_pyridine_alkaloid_biosynthesis_
SNU	Positive	Down	EC:1.4.1.21	Aspartate_dehydrogenase	09100_Metabolism	09108_Metabolism_of_cofactors_and_vitamins	00760_Nicotinate_and_nicotinamide_metabolism_
SNU	Positive	Down	EC:1.4.1.23	Valine_dehydrogenase_(NAD(+))	09100_Metabolism	09105_Amino_acid_metabolism	00280_Valine,_leucine_and_isoleucine_degradation_
SNU	Positive	Down	EC:1.4.3.21	Primary-amine_oxidase	09100_Metabolism	09105_Amino_acid_metabolism	00260_Glycine,_serine_and_threonine_metabolism_
SNU	Positive	Down	EC:1.4.3.21	Primary-amine_oxidase	09100_Metabolism	09105_Amino_acid_metabolism	00350_Tyrosine_metabolism_
SNU	Positive	Down	EC:1.4.3.21	Primary-amine_oxidase	09100_Metabolism	09105_Amino_acid_metabolism	00360_Phenylalanine_metabolism_
SNU	Positive	Down	EC:1.4.3.21	Primary-amine_oxidase	09100_Metabolism	09106_Metabolism_of_other_amino_acids	00410_beta-Alanine_metabolism_
SNU	Positive	Down	EC:1.4.3.21	Primary-amine_oxidase	09100_Metabolism	09110_Biosynthesis_of_other_secondary_metabolites	00950_Isoquinoline_alkaloid_biosynthesis_
SNU	Positive	Down	EC:1.4.3.21	Primary-amine_oxidase	09100_Metabolism	09110_Biosynthesis_of_other_secondary_metabolites	00960_Tropane,_piperidine_and_pyridine_alkaloid_biosynthesis_
SNU	Positive	Down	EC:1.4.3.3	D-amino-acid_oxidase	09100_Metabolism	09105_Amino_acid_metabolism	00260_Glycine,_serine_and_threonine_metabolism_
SNU	Positive	Down	EC:1.4.3.3	D-amino-acid_oxidase	09100_Metabolism	09105_Amino_acid_metabolism	00330_Arginine_and_proline_metabolism_
SNU	Positive	Down	EC:1.4.3.3	D-amino-acid_oxidase	09100_Metabolism	09106_Metabolism_of_other_amino_acids	00472_D-Arginine_and_D-ornithine_metabolism_
SNU	Positive	Down	EC:1.4.3.3	D-amino-acid_oxidase	09100_Metabolism	09110_Biosynthesis_of_other_secondary_metabolites	00311_Penicillin_and_cephalosporin_biosynthesis_
SNU	Positive	Down	EC:1.4.99.6	D-arginine_dehydrogenase	09100_Metabolism	09106_Metabolism_of_other_amino_acids	00472_D-Arginine_and_D-ornithine_metabolism_
SNU	Positive	Down	EC:1.5.1.28	Opine_dehydrogenase	09190_Not_Included_in_Pathway_or_Brite	09191_Unclassified:_metabolism	99980_Enzymes_with_EC_numbers
SNU	Positive	Down	EC:1.5.1.33	Pteridine_reductase	09100_Metabolism	09108_Metabolism_of_cofactors_and_vitamins	00790_Folate_biosynthesis_
SNU	Positive	Down	EC:1.5.1.5	Methylenetetrahydrofolate_dehydrogenase_(NADP(+))	09100_Metabolism	09102_Energy_metabolism	00720_Carbon_fixation_pathways_in_prokaryotes_
SNU	Positive	Down	EC:1.5.1.5	Methylenetetrahydrofolate_dehydrogenase_(NADP(+))	09100_Metabolism	09102_Energy_metabolism	00680_Methane_metabolism_
SNU	Positive	Down	EC:1.5.1.5	Methylenetetrahydrofolate_dehydrogenase_(NADP(+))	09100_Metabolism	09108_Metabolism_of_cofactors_and_vitamins	00670_One_carbon_pool_by_folate_
SNU	Positive	Down	EC:1.5.1.5	Methylenetetrahydrofolate_dehydrogenase_(NADP(+))	09180_Brite_Hierarchies	09183_Protein_families:_signaling_and_cellular_processes	04147_Exosome_
SNU	Positive	Down	EC:1.5.1.7	Saccharopine_dehydrogenase_(NAD(+),_L-lysine-forming)	09100_Metabolism	09105_Amino_acid_metabolism	00300_Lysine_biosynthesis_
SNU	Positive	Down	EC:1.5.1.7	Saccharopine_dehydrogenase_(NAD(+),_L-lysine-forming)	09100_Metabolism	09105_Amino_acid_metabolism	00310_Lysine_degradation_
SNU	Positive	Down	EC:1.5.3.1	Sarcosine_oxidase	09100_Metabolism	09105_Amino_acid_metabolism	00260_Glycine,_serine_and_threonine_metabolism_
SNU	Positive	Down	EC:1.5.3.1	Sarcosine_oxidase	09100_Metabolism	09105_Amino_acid_metabolism	00310_Lysine_degradation_
SNU	Positive	Down	EC:1.5.3.19	4-methylaminobutanoate_oxidase_(formaldehyde-forming)	09100_Metabolism	09108_Metabolism_of_cofactors_and_vitamins	00760_Nicotinate_and_nicotinamide_metabolism_
SNU	Positive	Down	EC:1.5.8.1	Dimethylamine_dehydrogenase	09100_Metabolism	09102_Energy_metabolism	00680_Methane_metabolism_
SNU	Positive	Down	EC:1.5.8.2	Trimethylamine_dehydrogenase	09100_Metabolism	09102_Energy_metabolism	00680_Methane_metabolism_
SNU	Positive	Down	EC:1.5.8.4	Dimethylglycine_dehydrogenase	09100_Metabolism	09105_Amino_acid_metabolism	00260_Glycine,_serine_and_threonine_metabolism_
SNU	Positive	Down	EC:1.5.98.2	5,10-methylenetetrahydromethanopterin_reductase	09100_Metabolism	09102_Energy_metabolism	00680_Methane_metabolism_
SNU	Positive	Down	EC:1.6.1.1	NAD(P)(+)_transhydrogenase_(Si-specific)	09100_Metabolism	09108_Metabolism_of_cofactors_and_vitamins	00760_Nicotinate_and_nicotinamide_metabolism_
SNU	Positive	Down	EC:1.6.2.4	NADPH--hemoprotein_reductase	09100_Metabolism	09103_Lipid_metabolism	00071_Fatty_acid_degradation_
SNU	Positive	Down	EC:1.6.2.4	NADPH--hemoprotein_reductase	09100_Metabolism	09105_Amino_acid_metabolism	00380_Tryptophan_metabolism_
SNU	Positive	Down	EC:1.6.2.4	NADPH--hemoprotein_reductase	09100_Metabolism	09111_Xenobiotics_biodegradation_and_metabolism	00627_Aminobenzoate_degradation_
SNU	Positive	Down	EC:1.6.2.4	NADPH--hemoprotein_reductase	09180_Brite_Hierarchies	09181_Protein_families:_metabolism	00199_Cytochrome_P450_
SNU	Positive	Down	EC:1.6.2.4	NADPH--hemoprotein_reductase	09190_Not_Included_in_Pathway_or_Brite	09191_Unclassified:_metabolism	99980_Enzymes_with_EC_numbers
SNU	Positive	Down	EC:1.6.5.5	NADPH:quinone_reductase	09190_Not_Included_in_Pathway_or_Brite	09191_Unclassified:_metabolism	99980_Enzymes_with_EC_numbers
SNU	Positive	Down	EC:1.6.99.3	NADH_dehydrogenase	NA	NA	NA
SNU	Positive	Down	EC:1.7.1.13	PreQ(1)_synthase	09100_Metabolism	09108_Metabolism_of_cofactors_and_vitamins	00790_Folate_biosynthesis_
SNU	Positive	Down	EC:1.7.1.13	PreQ(1)_synthase	09180_Brite_Hierarchies	09182_Protein_families:_genetic_information_processing	03016_Transfer_RNA_biogenesis_
SNU	Positive	Down	EC:1.7.3.3	Factor_independent_urate_hydroxylase	09100_Metabolism	09104_Nucleotide_metabolism	00230_Purine_metabolism_
SNU	Positive	Down	EC:1.7.3.3	Factor_independent_urate_hydroxylase	09100_Metabolism	09110_Biosynthesis_of_other_secondary_metabolites	00232_Caffeine_metabolism_
SNU	Positive	Down	EC:1.8.1.15	Mycothione_reductase	09190_Not_Included_in_Pathway_or_Brite	09191_Unclassified:_metabolism	99980_Enzymes_with_EC_numbers
SNU	Positive	Down	EC:1.8.1.4	Dihydrolipoyl_dehydrogenase	09100_Metabolism	09101_Carbohydrate_metabolism	00010_Glycolysis_Gluconeogenesis_
SNU	Positive	Down	EC:1.8.1.4	Dihydrolipoyl_dehydrogenase	09100_Metabolism	09101_Carbohydrate_metabolism	00020_Citrate_cycle_(TCA_cycle)_
SNU	Positive	Down	EC:1.8.1.4	Dihydrolipoyl_dehydrogenase	09100_Metabolism	09101_Carbohydrate_metabolism	00620_Pyruvate_metabolism_
SNU	Positive	Down	EC:1.8.1.4	Dihydrolipoyl_dehydrogenase	09100_Metabolism	09101_Carbohydrate_metabolism	00630_Glyoxylate_and_dicarboxylate_metabolism_
SNU	Positive	Down	EC:1.8.1.4	Dihydrolipoyl_dehydrogenase	09100_Metabolism	09101_Carbohydrate_metabolism	00640_Propanoate_metabolism_
SNU	Positive	Down	EC:1.8.1.4	Dihydrolipoyl_dehydrogenase	09100_Metabolism	09105_Amino_acid_metabolism	00260_Glycine,_serine_and_threonine_metabolism_
SNU	Positive	Down	EC:1.8.1.4	Dihydrolipoyl_dehydrogenase	09100_Metabolism	09105_Amino_acid_metabolism	00280_Valine,_leucine_and_isoleucine_degradation_
SNU	Positive	Down	EC:1.8.1.4	Dihydrolipoyl_dehydrogenase	09100_Metabolism	09105_Amino_acid_metabolism	00310_Lysine_degradation_
SNU	Positive	Down	EC:1.8.1.4	Dihydrolipoyl_dehydrogenase	09100_Metabolism	09105_Amino_acid_metabolism	00380_Tryptophan_metabolism_
SNU	Positive	Down	EC:1.8.1.4	Dihydrolipoyl_dehydrogenase	09180_Brite_Hierarchies	09183_Protein_families:_signaling_and_cellular_processes	04147_Exosome_
SNU	Positive	Down	EC:1.8.3.1	Sulfite_oxidase	09100_Metabolism	09102_Energy_metabolism	00920_Sulfur_metabolism_
SNU	Positive	Down	EC:1.8.7.2	Ferredoxin:thioredoxin_reductase	09190_Not_Included_in_Pathway_or_Brite	09191_Unclassified:_metabolism	99980_Enzymes_with_EC_numbers
SNU	Positive	Down	EC:1.8.98.1	CoB--CoM_heterodisulfide_reductase	09100_Metabolism	09102_Energy_metabolism	00680_Methane_metabolism_
SNU	Positive	Down	EC:2.1.1.10	Homocysteine_S-methyltransferase	09100_Metabolism	09105_Amino_acid_metabolism	00270_Cysteine_and_methionine_metabolism_
SNU	Positive	Down	EC:2.1.1.104	Caffeoyl-CoA_O-methyltransferase	09100_Metabolism	09110_Biosynthesis_of_other_secondary_metabolites	00940_Phenylpropanoid_biosynthesis_
SNU	Positive	Down	EC:2.1.1.104	Caffeoyl-CoA_O-methyltransferase	09100_Metabolism	09110_Biosynthesis_of_other_secondary_metabolites	00945_Stilbenoid,_diarylheptanoid_and_gingerol_biosynthesis_
SNU	Positive	Down	EC:2.1.1.104	Caffeoyl-CoA_O-methyltransferase	09100_Metabolism	09110_Biosynthesis_of_other_secondary_metabolites	00941_Flavonoid_biosynthesis_
SNU	Positive	Down	EC:2.1.1.11	Magnesium_protoporphyrin_IX_methyltransferase	09100_Metabolism	09108_Metabolism_of_cofactors_and_vitamins	00860_Porphyrin_and_chlorophyll_metabolism_
SNU	Positive	Down	EC:2.1.1.144	Trans-aconitate_2-methyltransferase	09190_Not_Included_in_Pathway_or_Brite	09191_Unclassified:_metabolism	99980_Enzymes_with_EC_numbers
SNU	Positive	Down	EC:2.1.1.184	23S_rRNA_(adenine(2085)-N(6))-dimethyltransferase	09180_Brite_Hierarchies	09182_Protein_families:_genetic_information_processing	03009_Ribosome_biogenesis_
SNU	Positive	Down	EC:2.1.1.184	23S_rRNA_(adenine(2085)-N(6))-dimethyltransferase	09180_Brite_Hierarchies	09183_Protein_families:_signaling_and_cellular_processes	01504_Antimicrobial_resistance_genes_
SNU	Positive	Down	EC:2.1.1.191	23S_rRNA_(cytosine(1962)-C(5))-methyltransferase	09180_Brite_Hierarchies	09182_Protein_families:_genetic_information_processing	03009_Ribosome_biogenesis_
SNU	Positive	Down	EC:2.1.1.195	Cobalt-precorrin-5B_(C(1))-methyltransferase	09100_Metabolism	09108_Metabolism_of_cofactors_and_vitamins	00860_Porphyrin_and_chlorophyll_metabolism_
SNU	Positive	Down	EC:2.1.1.196	Cobalt-precorrin-6B_(C(15))-methyltransferase_(decarboxylating)	09100_Metabolism	09108_Metabolism_of_cofactors_and_vitamins	00860_Porphyrin_and_chlorophyll_metabolism_
SNU	Positive	Down	EC:2.1.1.245	Co-methyltransferase	09100_Metabolism	09102_Energy_metabolism	00720_Carbon_fixation_pathways_in_prokaryotes_
SNU	Positive	Down	EC:2.1.1.245	Co-methyltransferase	09100_Metabolism	09102_Energy_metabolism	00680_Methane_metabolism_
SNU	Positive	Down	EC:2.1.1.250	[Trimethylamine--corrinoid_protein]_Co-methyltransferase	09100_Metabolism	09102_Energy_metabolism	00680_Methane_metabolism_
SNU	Positive	Down	EC:2.1.1.295	2-methyl-6-phytyl-1,4-hydroquinone_methyltransferase	09100_Metabolism	09108_Metabolism_of_cofactors_and_vitamins	00130_Ubiquinone_and_other_terpenoid-quinone_biosynthesis_
SNU	Positive	Down	EC:2.1.1.63	Methylated-DNA--[protein]-cysteine_S-methyltransferase	09180_Brite_Hierarchies	09182_Protein_families:_genetic_information_processing	03000_Transcription_factors_
SNU	Positive	Down	EC:2.1.1.63	Methylated-DNA--[protein]-cysteine_S-methyltransferase	09180_Brite_Hierarchies	09182_Protein_families:_genetic_information_processing	03400_DNA_repair_and_recombination_proteins_
SNU	Positive	Down	EC:2.1.1.72	Site-specific_DNA-methyltransferase_(adenine-specific)	09120_Genetic_Information_Processing	09124_Replication_and_repair	03430_Mismatch_repair_
SNU	Positive	Down	EC:2.1.1.72	Site-specific_DNA-methyltransferase_(adenine-specific)	09140_Cellular_Processes	09143_Cell_growth_and_death	04112_Cell_cycle_-_Caulobacter_
SNU	Positive	Down	EC:2.1.1.72	Site-specific_DNA-methyltransferase_(adenine-specific)	09180_Brite_Hierarchies	09182_Protein_families:_genetic_information_processing	03019_Messenger_RNA_biogenesis_
SNU	Positive	Down	EC:2.1.1.72	Site-specific_DNA-methyltransferase_(adenine-specific)	09180_Brite_Hierarchies	09182_Protein_families:_genetic_information_processing	03032_DNA_replication_proteins_
SNU	Positive	Down	EC:2.1.1.72	Site-specific_DNA-methyltransferase_(adenine-specific)	09180_Brite_Hierarchies	09182_Protein_families:_genetic_information_processing	03400_DNA_repair_and_recombination_proteins_
SNU	Positive	Down	EC:2.1.1.72	Site-specific_DNA-methyltransferase_(adenine-specific)	09180_Brite_Hierarchies	09183_Protein_families:_signaling_and_cellular_processes	02048_Prokaryotic_defense_system_
SNU	Positive	Down	EC:2.1.1.80	Protein-glutamate_O-methyltransferase	09130_Environmental_Information_Processing	09132_Signal_transduction	02020_Two-component_system_
SNU	Positive	Down	EC:2.1.1.80	Protein-glutamate_O-methyltransferase	09140_Cellular_Processes	09142_Cell_motility	02030_Bacterial_chemotaxis_
SNU	Positive	Down	EC:2.1.1.80	Protein-glutamate_O-methyltransferase	09180_Brite_Hierarchies	09183_Protein_families:_signaling_and_cellular_processes	02022_Two-component_system_
SNU	Positive	Down	EC:2.1.1.80	Protein-glutamate_O-methyltransferase	09180_Brite_Hierarchies	09183_Protein_families:_signaling_and_cellular_processes	02035_Bacterial_motility_proteins_
SNU	Positive	Down	EC:2.1.2.1	Glycine_hydroxymethyltransferase	09100_Metabolism	09101_Carbohydrate_metabolism	00630_Glyoxylate_and_dicarboxylate_metabolism_
SNU	Positive	Down	EC:2.1.2.1	Glycine_hydroxymethyltransferase	09100_Metabolism	09102_Energy_metabolism	00680_Methane_metabolism_
SNU	Positive	Down	EC:2.1.2.1	Glycine_hydroxymethyltransferase	09100_Metabolism	09105_Amino_acid_metabolism	00260_Glycine,_serine_and_threonine_metabolism_
SNU	Positive	Down	EC:2.1.2.1	Glycine_hydroxymethyltransferase	09100_Metabolism	09106_Metabolism_of_other_amino_acids	00460_Cyanoamino_acid_metabolism_
SNU	Positive	Down	EC:2.1.2.1	Glycine_hydroxymethyltransferase	09100_Metabolism	09108_Metabolism_of_cofactors_and_vitamins	00670_One_carbon_pool_by_folate_
SNU	Positive	Down	EC:2.3.1.101	Formylmethanofuran--tetrahydromethanopterin_N-formyltransferase	09100_Metabolism	09102_Energy_metabolism	00680_Methane_metabolism_
SNU	Positive	Down	EC:2.3.1.109	Arginine_N-succinyltransferase	09100_Metabolism	09105_Amino_acid_metabolism	00330_Arginine_and_proline_metabolism_
SNU	Positive	Down	EC:2.3.1.12	Dihydrolipoyllysine-residue_acetyltransferase	09100_Metabolism	09101_Carbohydrate_metabolism	00010_Glycolysis_Gluconeogenesis_
SNU	Positive	Down	EC:2.3.1.12	Dihydrolipoyllysine-residue_acetyltransferase	09100_Metabolism	09101_Carbohydrate_metabolism	00020_Citrate_cycle_(TCA_cycle)_
SNU	Positive	Down	EC:2.3.1.12	Dihydrolipoyllysine-residue_acetyltransferase	09100_Metabolism	09101_Carbohydrate_metabolism	00620_Pyruvate_metabolism_
SNU	Positive	Down	EC:2.3.1.168	Dihydrolipoyllysine-residue_(2-methylpropanoyl)transferase	09100_Metabolism	09101_Carbohydrate_metabolism	00640_Propanoate_metabolism_
SNU	Positive	Down	EC:2.3.1.168	Dihydrolipoyllysine-residue_(2-methylpropanoyl)transferase	09100_Metabolism	09105_Amino_acid_metabolism	00280_Valine,_leucine_and_isoleucine_degradation_
SNU	Positive	Down	EC:2.3.1.178	Diaminobutyrate_acetyltransferase	09100_Metabolism	09105_Amino_acid_metabolism	00260_Glycine,_serine_and_threonine_metabolism_
SNU	Positive	Down	EC:2.3.1.187	Acetyl-S-ACP:malonate_ACP_transferase	09180_Brite_Hierarchies	09183_Protein_families:_signaling_and_cellular_processes	02000_Transporters_
SNU	Positive	Down	EC:2.3.1.48	Histone_acetyltransferase	09120_Genetic_Information_Processing	09121_Transcription	03022_Basal_transcription_factors_
SNU	Positive	Down	EC:2.3.1.48	Histone_acetyltransferase	09180_Brite_Hierarchies	09181_Protein_families:_metabolism	01001_Protein_kinases_
SNU	Positive	Down	EC:2.3.1.48	Histone_acetyltransferase	09180_Brite_Hierarchies	09182_Protein_families:_genetic_information_processing	03000_Transcription_factors_
SNU	Positive	Down	EC:2.3.1.48	Histone_acetyltransferase	09180_Brite_Hierarchies	09182_Protein_families:_genetic_information_processing	03021_Transcription_machinery_
SNU	Positive	Down	EC:2.3.1.48	Histone_acetyltransferase	09180_Brite_Hierarchies	09182_Protein_families:_genetic_information_processing	03019_Messenger_RNA_biogenesis_
SNU	Positive	Down	EC:2.3.1.48	Histone_acetyltransferase	09180_Brite_Hierarchies	09182_Protein_families:_genetic_information_processing	03016_Transfer_RNA_biogenesis_
SNU	Positive	Down	EC:2.3.1.48	Histone_acetyltransferase	09180_Brite_Hierarchies	09182_Protein_families:_genetic_information_processing	03036_Chromosome_and_associated_proteins_
SNU	Positive	Down	EC:2.3.1.48	Histone_acetyltransferase	09180_Brite_Hierarchies	09182_Protein_families:_genetic_information_processing	03029_Mitochondrial_biogenesis_
SNU	Positive	Down	EC:2.3.1.51	1-acylglycerol-3-phosphate_O-acyltransferase	09100_Metabolism	09103_Lipid_metabolism	00100_Steroid_biosynthesis_
SNU	Positive	Down	EC:2.3.1.51	1-acylglycerol-3-phosphate_O-acyltransferase	09100_Metabolism	09103_Lipid_metabolism	00561_Glycerolipid_metabolism_
SNU	Positive	Down	EC:2.3.1.51	1-acylglycerol-3-phosphate_O-acyltransferase	09100_Metabolism	09103_Lipid_metabolism	00564_Glycerophospholipid_metabolism_
SNU	Positive	Down	EC:2.3.1.51	1-acylglycerol-3-phosphate_O-acyltransferase	09100_Metabolism	09103_Lipid_metabolism	00565_Ether_lipid_metabolism_
SNU	Positive	Down	EC:2.3.1.51	1-acylglycerol-3-phosphate_O-acyltransferase	09100_Metabolism	09103_Lipid_metabolism	00590_Arachidonic_acid_metabolism_
SNU	Positive	Down	EC:2.3.1.51	1-acylglycerol-3-phosphate_O-acyltransferase	09100_Metabolism	09103_Lipid_metabolism	00591_Linoleic_acid_metabolism_
SNU	Positive	Down	EC:2.3.1.51	1-acylglycerol-3-phosphate_O-acyltransferase	09100_Metabolism	09103_Lipid_metabolism	00592_alpha-Linolenic_acid_metabolism_
SNU	Positive	Down	EC:2.3.1.51	1-acylglycerol-3-phosphate_O-acyltransferase	09180_Brite_Hierarchies	09181_Protein_families:_metabolism	01002_Peptidases_and_inhibitors_
SNU	Positive	Down	EC:2.3.1.51	1-acylglycerol-3-phosphate_O-acyltransferase	09180_Brite_Hierarchies	09181_Protein_families:_metabolism	01004_Lipid_biosynthesis_proteins_
SNU	Positive	Down	EC:2.3.1.51	1-acylglycerol-3-phosphate_O-acyltransferase	09190_Not_Included_in_Pathway_or_Brite	09191_Unclassified:_metabolism	99980_Enzymes_with_EC_numbers
SNU	Positive	Down	EC:2.3.1.59	Gentamicin_2'-N-acetyltransferase	09180_Brite_Hierarchies	09183_Protein_families:_signaling_and_cellular_processes	01504_Antimicrobial_resistance_genes_
SNU	Positive	Down	EC:2.3.2.2	Gamma-glutamyltransferase	09100_Metabolism	09103_Lipid_metabolism	00590_Arachidonic_acid_metabolism_
SNU	Positive	Down	EC:2.3.2.2	Gamma-glutamyltransferase	09100_Metabolism	09106_Metabolism_of_other_amino_acids	00430_Taurine_and_hypotaurine_metabolism_
SNU	Positive	Down	EC:2.3.2.2	Gamma-glutamyltransferase	09100_Metabolism	09106_Metabolism_of_other_amino_acids	00460_Cyanoamino_acid_metabolism_
SNU	Positive	Down	EC:2.3.2.2	Gamma-glutamyltransferase	09100_Metabolism	09106_Metabolism_of_other_amino_acids	00480_Glutathione_metabolism_
SNU	Positive	Down	EC:2.3.2.2	Gamma-glutamyltransferase	09180_Brite_Hierarchies	09181_Protein_families:_metabolism	01002_Peptidases_and_inhibitors_
SNU	Positive	Down	EC:2.3.2.2	Gamma-glutamyltransferase	09180_Brite_Hierarchies	09183_Protein_families:_signaling_and_cellular_processes	04090_CD_molecules_
SNU	Positive	Down	EC:2.3.3.10	Hydroxymethylglutaryl-CoA_synthase	09100_Metabolism	09101_Carbohydrate_metabolism	00650_Butanoate_metabolism_
SNU	Positive	Down	EC:2.3.3.10	Hydroxymethylglutaryl-CoA_synthase	09100_Metabolism	09103_Lipid_metabolism	00072_Synthesis_and_degradation_of_ketone_bodies_
SNU	Positive	Down	EC:2.3.3.10	Hydroxymethylglutaryl-CoA_synthase	09100_Metabolism	09105_Amino_acid_metabolism	00280_Valine,_leucine_and_isoleucine_degradation_
SNU	Positive	Down	EC:2.3.3.10	Hydroxymethylglutaryl-CoA_synthase	09100_Metabolism	09109_Metabolism_of_terpenoids_and_polyketides	00900_Terpenoid_backbone_biosynthesis_
SNU	Positive	Down	EC:2.3.3.14	Homocitrate_synthase	09100_Metabolism	09101_Carbohydrate_metabolism	00620_Pyruvate_metabolism_
SNU	Positive	Down	EC:2.3.3.14	Homocitrate_synthase	09100_Metabolism	09102_Energy_metabolism	00680_Methane_metabolism_
SNU	Positive	Down	EC:2.3.3.14	Homocitrate_synthase	09100_Metabolism	09105_Amino_acid_metabolism	00300_Lysine_biosynthesis_
SNU	Positive	Down	EC:2.3.3.15	Sulfoacetaldehyde_acetyltransferase	09100_Metabolism	09106_Metabolism_of_other_amino_acids	00430_Taurine_and_hypotaurine_metabolism_
SNU	Positive	Down	EC:2.4.1.117	Dolichyl-phosphate_beta-glucosyltransferase	09100_Metabolism	09107_Glycan_biosynthesis_and_metabolism	00510_N-Glycan_biosynthesis_
SNU	Positive	Down	EC:2.4.1.117	Dolichyl-phosphate_beta-glucosyltransferase	09180_Brite_Hierarchies	09181_Protein_families:_metabolism	01003_Glycosyltransferases_
SNU	Positive	Down	EC:2.4.1.161	Oligosaccharide_4-alpha-D-glucosyltransferase	09190_Not_Included_in_Pathway_or_Brite	09191_Unclassified:_metabolism	99980_Enzymes_with_EC_numbers
SNU	Positive	Down	EC:2.4.1.212	Hyaluronan_synthase	09180_Brite_Hierarchies	09181_Protein_families:_metabolism	01003_Glycosyltransferases_
SNU	Positive	Down	EC:2.4.1.287	galactofuranosyltransferase	09100_Metabolism	09107_Glycan_biosynthesis_and_metabolism	00572_Arabinogalactan_biosynthesis_-_Mycobacterium_
SNU	Positive	Down	EC:2.4.1.287	galactofuranosyltransferase	09180_Brite_Hierarchies	09181_Protein_families:_metabolism	01003_Glycosyltransferases_
SNU	Positive	Down	EC:2.4.1.288	decaprenol_beta-1,5/1,6-galactofuranosyltransferase	09100_Metabolism	09107_Glycan_biosynthesis_and_metabolism	00572_Arabinogalactan_biosynthesis_-_Mycobacterium_
SNU	Positive	Down	EC:2.4.1.288	decaprenol_beta-1,5/1,6-galactofuranosyltransferase	09180_Brite_Hierarchies	09181_Protein_families:_metabolism	01003_Glycosyltransferases_
SNU	Positive	Down	EC:2.4.1.289	N-acetylglucosaminyl-diphospho-decaprenol_L-rhamnosyltransferase	09100_Metabolism	09107_Glycan_biosynthesis_and_metabolism	00572_Arabinogalactan_biosynthesis_-_Mycobacterium_
SNU	Positive	Down	EC:2.4.1.289	N-acetylglucosaminyl-diphospho-decaprenol_L-rhamnosyltransferase	09180_Brite_Hierarchies	09181_Protein_families:_metabolism	01003_Glycosyltransferases_
SNU	Positive	Down	EC:2.4.1.310	Vancomycin_aglycone_glucosyltransferase	09100_Metabolism	09109_Metabolism_of_terpenoids_and_polyketides	01055_Biosynthesis_of_vancomycin_group_antibiotics_
SNU	Positive	Down	EC:2.4.1.321	Cellobionic_acid_phosphorylase	09190_Not_Included_in_Pathway_or_Brite	09191_Unclassified:_metabolism	99980_Enzymes_with_EC_numbers
SNU	Positive	Down	EC:2.4.1.46	Monogalactosyldiacylglycerol_synthase	09100_Metabolism	09103_Lipid_metabolism	00561_Glycerolipid_metabolism_
SNU	Positive	Down	EC:2.4.1.46	Monogalactosyldiacylglycerol_synthase	09180_Brite_Hierarchies	09181_Protein_families:_metabolism	01003_Glycosyltransferases_
SNU	Positive	Down	EC:2.4.1.80	Ceramide_glucosyltransferase	09100_Metabolism	09103_Lipid_metabolism	00600_Sphingolipid_metabolism_
SNU	Positive	Down	EC:2.4.1.80	Ceramide_glucosyltransferase	09180_Brite_Hierarchies	09181_Protein_families:_metabolism	01003_Glycosyltransferases_
SNU	Positive	Down	EC:2.4.2.10	Orotate_phosphoribosyltransferase	09100_Metabolism	09104_Nucleotide_metabolism	00240_Pyrimidine_metabolism_
SNU	Positive	Down	EC:2.4.2.10	Orotate_phosphoribosyltransferase	09100_Metabolism	09111_Xenobiotics_biodegradation_and_metabolism	00983_Drug_metabolism_-_other_enzymes_
SNU	Positive	Down	EC:2.4.99.16	Starch_synthase_(maltosyl-transferring)	09100_Metabolism	09101_Carbohydrate_metabolism	00500_Starch_and_sucrose_metabolism_
SNU	Positive	Down	EC:2.5.1.16	Spermidine_synthase	09100_Metabolism	09105_Amino_acid_metabolism	00270_Cysteine_and_methionine_metabolism_
SNU	Positive	Down	EC:2.5.1.16	Spermidine_synthase	09100_Metabolism	09105_Amino_acid_metabolism	00300_Lysine_biosynthesis_
SNU	Positive	Down	EC:2.5.1.16	Spermidine_synthase	09100_Metabolism	09105_Amino_acid_metabolism	00310_Lysine_degradation_
SNU	Positive	Down	EC:2.5.1.16	Spermidine_synthase	09100_Metabolism	09105_Amino_acid_metabolism	00330_Arginine_and_proline_metabolism_
SNU	Positive	Down	EC:2.5.1.16	Spermidine_synthase	09100_Metabolism	09106_Metabolism_of_other_amino_acids	00480_Glutathione_metabolism_
SNU	Positive	Down	EC:2.5.1.2	Thiamine_pyridinylase	09100_Metabolism	09108_Metabolism_of_cofactors_and_vitamins	00730_Thiamine_metabolism_
SNU	Positive	Down	EC:2.5.1.21	Squalene_synthase	09100_Metabolism	09103_Lipid_metabolism	00100_Steroid_biosynthesis_
SNU	Positive	Down	EC:2.5.1.21	Squalene_synthase	09100_Metabolism	09109_Metabolism_of_terpenoids_and_polyketides	00909_Sesquiterpenoid_and_triterpenoid_biosynthesis_
SNU	Positive	Down	EC:2.5.1.21	Squalene_synthase	09180_Brite_Hierarchies	09181_Protein_families:_metabolism	01006_Prenyltransferases_
SNU	Positive	Down	EC:2.5.1.31	diphosphate_specific)	09100_Metabolism	09107_Glycan_biosynthesis_and_metabolism	00550_Peptidoglycan_biosynthesis_
SNU	Positive	Down	EC:2.5.1.31	diphosphate_specific)	09100_Metabolism	09109_Metabolism_of_terpenoids_and_polyketides	00900_Terpenoid_backbone_biosynthesis_
SNU	Positive	Down	EC:2.5.1.31	diphosphate_specific)	09180_Brite_Hierarchies	09181_Protein_families:_metabolism	01006_Prenyltransferases_
SNU	Positive	Down	EC:2.5.1.47	Cysteine_synthase	09100_Metabolism	09102_Energy_metabolism	00920_Sulfur_metabolism_
SNU	Positive	Down	EC:2.5.1.47	Cysteine_synthase	09100_Metabolism	09105_Amino_acid_metabolism	00260_Glycine,_serine_and_threonine_metabolism_
SNU	Positive	Down	EC:2.5.1.47	Cysteine_synthase	09100_Metabolism	09105_Amino_acid_metabolism	00270_Cysteine_and_methionine_metabolism_
SNU	Positive	Down	EC:2.5.1.47	Cysteine_synthase	09100_Metabolism	09106_Metabolism_of_other_amino_acids	00460_Cyanoamino_acid_metabolism_
SNU	Positive	Down	EC:2.5.1.47	Cysteine_synthase	09100_Metabolism	09110_Biosynthesis_of_other_secondary_metabolites	00997_Biosynthesis_of_various_secondary_metabolites_-_part_3_
SNU	Positive	Down	EC:2.5.1.48	Cystathionine_gamma-synthase	09100_Metabolism	09102_Energy_metabolism	00920_Sulfur_metabolism_
SNU	Positive	Down	EC:2.5.1.48	Cystathionine_gamma-synthase	09100_Metabolism	09105_Amino_acid_metabolism	00270_Cysteine_and_methionine_metabolism_
SNU	Positive	Down	EC:2.5.1.48	Cystathionine_gamma-synthase	09100_Metabolism	09106_Metabolism_of_other_amino_acids	00450_Selenocompound_metabolism_
SNU	Positive	Down	EC:2.5.1.6	Methionine_adenosyltransferase	09100_Metabolism	09105_Amino_acid_metabolism	00270_Cysteine_and_methionine_metabolism_
SNU	Positive	Down	EC:2.5.1.68	(2Z,6E)-farnesyl_diphosphate_synthase	09100_Metabolism	09109_Metabolism_of_terpenoids_and_polyketides	00900_Terpenoid_backbone_biosynthesis_
SNU	Positive	Down	EC:2.5.1.68	(2Z,6E)-farnesyl_diphosphate_synthase	09180_Brite_Hierarchies	09181_Protein_families:_metabolism	01006_Prenyltransferases_
SNU	Positive	Down	EC:2.6.1.37	2-aminoethylphosphonate--pyruvate_transaminase	09100_Metabolism	09106_Metabolism_of_other_amino_acids	00440_Phosphonate_and_phosphinate_metabolism_
SNU	Positive	Down	EC:2.6.1.37	2-aminoethylphosphonate--pyruvate_transaminase	09180_Brite_Hierarchies	09181_Protein_families:_metabolism	01007_Amino_acid_related_enzymes_
SNU	Positive	Down	EC:2.6.1.44	Alanine--glyoxylate_transaminase	09100_Metabolism	09101_Carbohydrate_metabolism	00630_Glyoxylate_and_dicarboxylate_metabolism_
SNU	Positive	Down	EC:2.6.1.44	Alanine--glyoxylate_transaminase	09100_Metabolism	09102_Energy_metabolism	00710_Carbon_fixation_in_photosynthetic_organisms_
SNU	Positive	Down	EC:2.6.1.44	Alanine--glyoxylate_transaminase	09100_Metabolism	09102_Energy_metabolism	00680_Methane_metabolism_
SNU	Positive	Down	EC:2.6.1.44	Alanine--glyoxylate_transaminase	09100_Metabolism	09105_Amino_acid_metabolism	00250_Alanine,_aspartate_and_glutamate_metabolism_
SNU	Positive	Down	EC:2.6.1.44	Alanine--glyoxylate_transaminase	09100_Metabolism	09105_Amino_acid_metabolism	00260_Glycine,_serine_and_threonine_metabolism_
SNU	Positive	Down	EC:2.6.1.44	Alanine--glyoxylate_transaminase	09100_Metabolism	09105_Amino_acid_metabolism	00270_Cysteine_and_methionine_metabolism_
SNU	Positive	Down	EC:2.6.1.44	Alanine--glyoxylate_transaminase	09100_Metabolism	09105_Amino_acid_metabolism	00280_Valine,_leucine_and_isoleucine_degradation_
SNU	Positive	Down	EC:2.6.1.44	Alanine--glyoxylate_transaminase	09100_Metabolism	09105_Amino_acid_metabolism	00220_Arginine_biosynthesis_
SNU	Positive	Down	EC:2.6.1.44	Alanine--glyoxylate_transaminase	09180_Brite_Hierarchies	09181_Protein_families:_metabolism	01007_Amino_acid_related_enzymes_
SNU	Positive	Down	EC:2.6.1.45	Serine--glyoxylate_transaminase	09100_Metabolism	09101_Carbohydrate_metabolism	00630_Glyoxylate_and_dicarboxylate_metabolism_
SNU	Positive	Down	EC:2.6.1.45	Serine--glyoxylate_transaminase	09100_Metabolism	09102_Energy_metabolism	00680_Methane_metabolism_
SNU	Positive	Down	EC:2.6.1.45	Serine--glyoxylate_transaminase	09100_Metabolism	09105_Amino_acid_metabolism	00250_Alanine,_aspartate_and_glutamate_metabolism_
SNU	Positive	Down	EC:2.6.1.45	Serine--glyoxylate_transaminase	09100_Metabolism	09105_Amino_acid_metabolism	00260_Glycine,_serine_and_threonine_metabolism_
SNU	Positive	Down	EC:2.6.1.45	Serine--glyoxylate_transaminase	09180_Brite_Hierarchies	09181_Protein_families:_metabolism	01007_Amino_acid_related_enzymes_
SNU	Positive	Down	EC:2.6.1.51	Serine--pyruvate_transaminase	09100_Metabolism	09101_Carbohydrate_metabolism	00630_Glyoxylate_and_dicarboxylate_metabolism_
SNU	Positive	Down	EC:2.6.1.51	Serine--pyruvate_transaminase	09100_Metabolism	09102_Energy_metabolism	00680_Methane_metabolism_
SNU	Positive	Down	EC:2.6.1.51	Serine--pyruvate_transaminase	09100_Metabolism	09105_Amino_acid_metabolism	00250_Alanine,_aspartate_and_glutamate_metabolism_
SNU	Positive	Down	EC:2.6.1.51	Serine--pyruvate_transaminase	09100_Metabolism	09105_Amino_acid_metabolism	00260_Glycine,_serine_and_threonine_metabolism_
SNU	Positive	Down	EC:2.6.1.51	Serine--pyruvate_transaminase	09180_Brite_Hierarchies	09181_Protein_families:_metabolism	01007_Amino_acid_related_enzymes_
SNU	Positive	Down	EC:2.6.1.55	Taurine--2-oxoglutarate_transaminase	09100_Metabolism	09106_Metabolism_of_other_amino_acids	00410_beta-Alanine_metabolism_
SNU	Positive	Down	EC:2.6.1.55	Taurine--2-oxoglutarate_transaminase	09100_Metabolism	09106_Metabolism_of_other_amino_acids	00430_Taurine_and_hypotaurine_metabolism_
SNU	Positive	Down	EC:2.6.1.82	Putrescine_aminotransferase	09100_Metabolism	09105_Amino_acid_metabolism	00310_Lysine_degradation_
SNU	Positive	Down	EC:2.6.1.82	Putrescine_aminotransferase	09100_Metabolism	09105_Amino_acid_metabolism	00330_Arginine_and_proline_metabolism_
SNU	Positive	Down	EC:2.6.1.82	Putrescine_aminotransferase	09180_Brite_Hierarchies	09181_Protein_families:_metabolism	01007_Amino_acid_related_enzymes_
SNU	Positive	Down	EC:2.6.1.84	Arginine--pyruvate_transaminase	09100_Metabolism	09105_Amino_acid_metabolism	00330_Arginine_and_proline_metabolism_
SNU	Positive	Down	EC:2.6.1.84	Arginine--pyruvate_transaminase	09180_Brite_Hierarchies	09181_Protein_families:_metabolism	01007_Amino_acid_related_enzymes_
SNU	Positive	Down	EC:2.6.1.86	2-amino-4-deoxychorismate_synthase	09100_Metabolism	09109_Metabolism_of_terpenoids_and_polyketides	01059_Biosynthesis_of_enediyne_antibiotics_
SNU	Positive	Down	EC:2.6.1.86	2-amino-4-deoxychorismate_synthase	09100_Metabolism	09110_Biosynthesis_of_other_secondary_metabolites	00405_Phenazine_biosynthesis_
SNU	Positive	Down	EC:2.6.1.86	2-amino-4-deoxychorismate_synthase	09140_Cellular_Processes	09145_Cellular_community_-_prokaryotes	02024_Quorum_sensing_
SNU	Positive	Down	EC:2.7.1.156	Adenosylcobinamide_kinase	09100_Metabolism	09108_Metabolism_of_cofactors_and_vitamins	00860_Porphyrin_and_chlorophyll_metabolism_
SNU	Positive	Down	EC:2.7.1.165	Glycerate_2-kinase	09100_Metabolism	09101_Carbohydrate_metabolism	00030_Pentose_phosphate_pathway_
SNU	Positive	Down	EC:2.7.1.165	Glycerate_2-kinase	09100_Metabolism	09101_Carbohydrate_metabolism	00630_Glyoxylate_and_dicarboxylate_metabolism_
SNU	Positive	Down	EC:2.7.1.165	Glycerate_2-kinase	09100_Metabolism	09102_Energy_metabolism	00680_Methane_metabolism_
SNU	Positive	Down	EC:2.7.1.165	Glycerate_2-kinase	09100_Metabolism	09103_Lipid_metabolism	00561_Glycerolipid_metabolism_
SNU	Positive	Down	EC:2.7.1.165	Glycerate_2-kinase	09100_Metabolism	09105_Amino_acid_metabolism	00260_Glycine,_serine_and_threonine_metabolism_
SNU	Positive	Down	EC:2.7.1.17	Xylulokinase	09100_Metabolism	09101_Carbohydrate_metabolism	00040_Pentose_and_glucuronate_interconversions_
SNU	Positive	Down	EC:2.7.1.175	Maltokinase	09100_Metabolism	09101_Carbohydrate_metabolism	00500_Starch_and_sucrose_metabolism_
SNU	Positive	Down	EC:2.7.1.27	Erythritol_kinase	NA	NA	NA
SNU	Positive	Down	EC:2.7.1.33	Pantothenate_kinase	09100_Metabolism	09108_Metabolism_of_cofactors_and_vitamins	00770_Pantothenate_and_CoA_biosynthesis_
SNU	Positive	Down	EC:2.7.1.33	Pantothenate_kinase	09100_Metabolism	09108_Metabolism_of_cofactors_and_vitamins	00780_Biotin_metabolism_
SNU	Positive	Down	EC:2.7.1.36	Mevalonate_kinase	09100_Metabolism	09109_Metabolism_of_terpenoids_and_polyketides	00900_Terpenoid_backbone_biosynthesis_
SNU	Positive	Down	EC:2.7.1.60	N-acylmannosamine_kinase	09100_Metabolism	09101_Carbohydrate_metabolism	00520_Amino_sugar_and_nucleotide_sugar_metabolism_
SNU	Positive	Down	EC:2.7.1.63	Polyphosphate--glucose_phosphotransferase	09100_Metabolism	09101_Carbohydrate_metabolism	00010_Glycolysis_Gluconeogenesis_
SNU	Positive	Down	EC:2.7.1.63	Polyphosphate--glucose_phosphotransferase	09100_Metabolism	09101_Carbohydrate_metabolism	00520_Amino_sugar_and_nucleotide_sugar_metabolism_
SNU	Positive	Down	EC:2.7.1.90	Diphosphate--fructose-6-phosphate_1-phosphotransferase	09100_Metabolism	09101_Carbohydrate_metabolism	00010_Glycolysis_Gluconeogenesis_
SNU	Positive	Down	EC:2.7.1.90	Diphosphate--fructose-6-phosphate_1-phosphotransferase	09100_Metabolism	09101_Carbohydrate_metabolism	00030_Pentose_phosphate_pathway_
SNU	Positive	Down	EC:2.7.1.90	Diphosphate--fructose-6-phosphate_1-phosphotransferase	09100_Metabolism	09101_Carbohydrate_metabolism	00051_Fructose_and_mannose_metabolism_
SNU	Positive	Down	EC:2.7.1.90	Diphosphate--fructose-6-phosphate_1-phosphotransferase	09100_Metabolism	09101_Carbohydrate_metabolism	00052_Galactose_metabolism_
SNU	Positive	Down	EC:2.7.1.90	Diphosphate--fructose-6-phosphate_1-phosphotransferase	09100_Metabolism	09102_Energy_metabolism	00680_Methane_metabolism_
SNU	Positive	Down	EC:2.7.10.1	Receptor_protein-tyrosine_kinase	09180_Brite_Hierarchies	09181_Protein_families:_metabolism	01001_Protein_kinases_
SNU	Positive	Down	EC:2.7.10.1	Receptor_protein-tyrosine_kinase	09180_Brite_Hierarchies	09181_Protein_families:_metabolism	01009_Protein_phosphatases_and_associated_proteins_
SNU	Positive	Down	EC:2.7.10.1	Receptor_protein-tyrosine_kinase	09180_Brite_Hierarchies	09183_Protein_families:_signaling_and_cellular_processes	04147_Exosome_
SNU	Positive	Down	EC:2.7.10.1	Receptor_protein-tyrosine_kinase	09180_Brite_Hierarchies	09183_Protein_families:_signaling_and_cellular_processes	04090_CD_molecules_
SNU	Positive	Down	EC:2.7.10.1	Receptor_protein-tyrosine_kinase	09180_Brite_Hierarchies	09183_Protein_families:_signaling_and_cellular_processes	00536_Glycosaminoglycan_binding_proteins_
SNU	Positive	Down	EC:2.7.10.1	Receptor_protein-tyrosine_kinase	09190_Not_Included_in_Pathway_or_Brite	09191_Unclassified:_metabolism	99980_Enzymes_with_EC_numbers
SNU	Positive	Down	EC:2.7.11.1	Non-specific_serine/threonine_protein_kinase	09120_Genetic_Information_Processing	09121_Transcription	03022_Basal_transcription_factors_
SNU	Positive	Down	EC:2.7.11.1	Non-specific_serine/threonine_protein_kinase	09120_Genetic_Information_Processing	09124_Replication_and_repair	03440_Homologous_recombination_
SNU	Positive	Down	EC:2.7.11.1	Non-specific_serine/threonine_protein_kinase	09120_Genetic_Information_Processing	09124_Replication_and_repair	03450_Non-homologous_end-joining_
SNU	Positive	Down	EC:2.7.11.1	Non-specific_serine/threonine_protein_kinase	09120_Genetic_Information_Processing	09124_Replication_and_repair	03460_Fanconi_anemia_pathway_
SNU	Positive	Down	EC:2.7.11.1	Non-specific_serine/threonine_protein_kinase	09130_Environmental_Information_Processing	09131_Membrane_transport	03070_Bacterial_secretion_system_
SNU	Positive	Down	EC:2.7.11.1	Non-specific_serine/threonine_protein_kinase	09140_Cellular_Processes	09145_Cellular_community_-_prokaryotes	02025_Biofilm_formation_-_Pseudomonas_aeruginosa_
SNU	Positive	Down	EC:2.7.11.1	Non-specific_serine/threonine_protein_kinase	09180_Brite_Hierarchies	09181_Protein_families:_metabolism	01001_Protein_kinases_
SNU	Positive	Down	EC:2.7.11.1	Non-specific_serine/threonine_protein_kinase	09180_Brite_Hierarchies	09181_Protein_families:_metabolism	01009_Protein_phosphatases_and_associated_proteins_
SNU	Positive	Down	EC:2.7.11.1	Non-specific_serine/threonine_protein_kinase	09180_Brite_Hierarchies	09182_Protein_families:_genetic_information_processing	03021_Transcription_machinery_
SNU	Positive	Down	EC:2.7.11.1	Non-specific_serine/threonine_protein_kinase	09180_Brite_Hierarchies	09182_Protein_families:_genetic_information_processing	03019_Messenger_RNA_biogenesis_
SNU	Positive	Down	EC:2.7.11.1	Non-specific_serine/threonine_protein_kinase	09180_Brite_Hierarchies	09182_Protein_families:_genetic_information_processing	03041_Spliceosome_
SNU	Positive	Down	EC:2.7.11.1	Non-specific_serine/threonine_protein_kinase	09180_Brite_Hierarchies	09182_Protein_families:_genetic_information_processing	03009_Ribosome_biogenesis_
SNU	Positive	Down	EC:2.7.11.1	Non-specific_serine/threonine_protein_kinase	09180_Brite_Hierarchies	09182_Protein_families:_genetic_information_processing	03016_Transfer_RNA_biogenesis_
SNU	Positive	Down	EC:2.7.11.1	Non-specific_serine/threonine_protein_kinase	09180_Brite_Hierarchies	09182_Protein_families:_genetic_information_processing	04131_Membrane_trafficking_
SNU	Positive	Down	EC:2.7.11.1	Non-specific_serine/threonine_protein_kinase	09180_Brite_Hierarchies	09182_Protein_families:_genetic_information_processing	04121_Ubiquitin_system_
SNU	Positive	Down	EC:2.7.11.1	Non-specific_serine/threonine_protein_kinase	09180_Brite_Hierarchies	09182_Protein_families:_genetic_information_processing	03032_DNA_replication_proteins_
SNU	Positive	Down	EC:2.7.11.1	Non-specific_serine/threonine_protein_kinase	09180_Brite_Hierarchies	09182_Protein_families:_genetic_information_processing	03036_Chromosome_and_associated_proteins_
SNU	Positive	Down	EC:2.7.11.1	Non-specific_serine/threonine_protein_kinase	09180_Brite_Hierarchies	09182_Protein_families:_genetic_information_processing	03400_DNA_repair_and_recombination_proteins_
SNU	Positive	Down	EC:2.7.11.1	Non-specific_serine/threonine_protein_kinase	09180_Brite_Hierarchies	09182_Protein_families:_genetic_information_processing	03029_Mitochondrial_biogenesis_
SNU	Positive	Down	EC:2.7.11.1	Non-specific_serine/threonine_protein_kinase	09180_Brite_Hierarchies	09183_Protein_families:_signaling_and_cellular_processes	02044_Secretion_system_
SNU	Positive	Down	EC:2.7.11.1	Non-specific_serine/threonine_protein_kinase	09180_Brite_Hierarchies	09183_Protein_families:_signaling_and_cellular_processes	04812_Cytoskeleton_proteins_
SNU	Positive	Down	EC:2.7.11.1	Non-specific_serine/threonine_protein_kinase	09180_Brite_Hierarchies	09183_Protein_families:_signaling_and_cellular_processes	04147_Exosome_
SNU	Positive	Down	EC:2.7.11.1	Non-specific_serine/threonine_protein_kinase	09180_Brite_Hierarchies	09183_Protein_families:_signaling_and_cellular_processes	02048_Prokaryotic_defense_system_
SNU	Positive	Down	EC:2.7.11.1	Non-specific_serine/threonine_protein_kinase	09180_Brite_Hierarchies	09183_Protein_families:_signaling_and_cellular_processes	04054_Pattern_recognition_receptors_
SNU	Positive	Down	EC:2.7.11.1	Non-specific_serine/threonine_protein_kinase	09180_Brite_Hierarchies	09183_Protein_families:_signaling_and_cellular_processes	04040_Ion_channels_
SNU	Positive	Down	EC:2.7.11.1	Non-specific_serine/threonine_protein_kinase	09180_Brite_Hierarchies	09183_Protein_families:_signaling_and_cellular_processes	03200_Viral_proteins_
SNU	Positive	Down	EC:2.7.11.1	Non-specific_serine/threonine_protein_kinase	09190_Not_Included_in_Pathway_or_Brite	09191_Unclassified:_metabolism	99980_Enzymes_with_EC_numbers
SNU	Positive	Down	EC:2.7.2.8	Acetylglutamate_kinase	09100_Metabolism	09105_Amino_acid_metabolism	00220_Arginine_biosynthesis_
SNU	Positive	Down	EC:2.7.3.9	Phosphoenolpyruvate--protein_phosphotransferase	09130_Environmental_Information_Processing	09131_Membrane_transport	02060_Phosphotransferase_system_(PTS)_
SNU	Positive	Down	EC:2.7.3.9	Phosphoenolpyruvate--protein_phosphotransferase	09180_Brite_Hierarchies	09183_Protein_families:_signaling_and_cellular_processes	02000_Transporters_
SNU	Positive	Down	EC:2.7.4.2	Phosphomevalonate_kinase	09100_Metabolism	09109_Metabolism_of_terpenoids_and_polyketides	00900_Terpenoid_backbone_biosynthesis_
SNU	Positive	Down	EC:2.7.7.13	Mannose-1-phosphate_guanylyltransferase	09100_Metabolism	09101_Carbohydrate_metabolism	00051_Fructose_and_mannose_metabolism_
SNU	Positive	Down	EC:2.7.7.13	Mannose-1-phosphate_guanylyltransferase	09100_Metabolism	09101_Carbohydrate_metabolism	00520_Amino_sugar_and_nucleotide_sugar_metabolism_
SNU	Positive	Down	EC:2.7.7.13	Mannose-1-phosphate_guanylyltransferase	09100_Metabolism	09107_Glycan_biosynthesis_and_metabolism	00541_O-Antigen_nucleotide_sugar_biosynthesis_
SNU	Positive	Down	EC:2.7.7.13	Mannose-1-phosphate_guanylyltransferase	09140_Cellular_Processes	09145_Cellular_community_-_prokaryotes	02025_Biofilm_formation_-_Pseudomonas_aeruginosa_
SNU	Positive	Down	EC:2.7.7.19	Polynucleotide_adenylyltransferase	09120_Genetic_Information_Processing	09123_Folding,_sorting_and_degradation	03018_RNA_degradation_
SNU	Positive	Down	EC:2.7.7.19	Polynucleotide_adenylyltransferase	09180_Brite_Hierarchies	09182_Protein_families:_genetic_information_processing	03019_Messenger_RNA_biogenesis_
SNU	Positive	Down	EC:2.7.7.19	Polynucleotide_adenylyltransferase	09180_Brite_Hierarchies	09182_Protein_families:_genetic_information_processing	03016_Transfer_RNA_biogenesis_
SNU	Positive	Down	EC:2.7.7.19	Polynucleotide_adenylyltransferase	09180_Brite_Hierarchies	09182_Protein_families:_genetic_information_processing	03036_Chromosome_and_associated_proteins_
SNU	Positive	Down	EC:2.7.7.19	Polynucleotide_adenylyltransferase	09180_Brite_Hierarchies	09182_Protein_families:_genetic_information_processing	03029_Mitochondrial_biogenesis_
SNU	Positive	Down	EC:2.7.7.19	Polynucleotide_adenylyltransferase	09180_Brite_Hierarchies	09183_Protein_families:_signaling_and_cellular_processes	03200_Viral_proteins_
SNU	Positive	Down	EC:2.7.7.39	Glycerol-3-phosphate_cytidylyltransferase	09100_Metabolism	09103_Lipid_metabolism	00564_Glycerophospholipid_metabolism_
SNU	Positive	Down	EC:2.7.7.59	[Protein-PII]_uridylyltransferase	09130_Environmental_Information_Processing	09132_Signal_transduction	02020_Two-component_system_
SNU	Positive	Down	EC:2.7.7.62	Adenosylcobinamide-phosphate_guanylyltransferase	09100_Metabolism	09108_Metabolism_of_cofactors_and_vitamins	00860_Porphyrin_and_chlorophyll_metabolism_
SNU	Positive	Down	EC:2.7.7.66	Malonate_decarboxylase_holo-[acyl-carrier_protein]_synthase	09190_Not_Included_in_Pathway_or_Brite	09191_Unclassified:_metabolism	99980_Enzymes_with_EC_numbers
SNU	Positive	Down	EC:2.7.7.67	CDP-2,3-bis-(O-geranylgeranyl)-sn-glycerol_synthase	09100_Metabolism	09103_Lipid_metabolism	00564_Glycerophospholipid_metabolism_
SNU	Positive	Down	EC:2.7.8.12	CDP-glycerol_glycerophosphotransferase	09190_Not_Included_in_Pathway_or_Brite	09191_Unclassified:_metabolism	99980_Enzymes_with_EC_numbers
SNU	Positive	Down	EC:2.8.1.7	Cysteine_desulfurase	09100_Metabolism	09106_Metabolism_of_other_amino_acids	00450_Selenocompound_metabolism_
SNU	Positive	Down	EC:2.8.1.7	Cysteine_desulfurase	09100_Metabolism	09108_Metabolism_of_cofactors_and_vitamins	00730_Thiamine_metabolism_
SNU	Positive	Down	EC:2.8.1.7	Cysteine_desulfurase	09120_Genetic_Information_Processing	09123_Folding,_sorting_and_degradation	04122_Sulfur_relay_system_
SNU	Positive	Down	EC:2.8.1.7	Cysteine_desulfurase	09180_Brite_Hierarchies	09182_Protein_families:_genetic_information_processing	03016_Transfer_RNA_biogenesis_
SNU	Positive	Down	EC:2.8.1.7	Cysteine_desulfurase	09180_Brite_Hierarchies	09182_Protein_families:_genetic_information_processing	03029_Mitochondrial_biogenesis_
SNU	Positive	Down	EC:2.8.1.7	Cysteine_desulfurase	09180_Brite_Hierarchies	09183_Protein_families:_signaling_and_cellular_processes	02048_Prokaryotic_defense_system_
SNU	Positive	Down	EC:2.8.3.1	Propionate_CoA-transferase	09100_Metabolism	09101_Carbohydrate_metabolism	00620_Pyruvate_metabolism_
SNU	Positive	Down	EC:2.8.3.1	Propionate_CoA-transferase	09100_Metabolism	09101_Carbohydrate_metabolism	00640_Propanoate_metabolism_
SNU	Positive	Down	EC:2.8.3.1	Propionate_CoA-transferase	09100_Metabolism	09111_Xenobiotics_biodegradation_and_metabolism	00643_Styrene_degradation_
SNU	Positive	Down	EC:2.8.3.13	Succinate--hydroxymethylglutarate_CoA-transferase	09190_Not_Included_in_Pathway_or_Brite	09191_Unclassified:_metabolism	99980_Enzymes_with_EC_numbers
SNU	Positive	Down	EC:2.8.3.16	Formyl-CoA_transferase	09190_Not_Included_in_Pathway_or_Brite	09191_Unclassified:_metabolism	99980_Enzymes_with_EC_numbers
SNU	Positive	Down	EC:2.9.1.1	L-seryl-tRNA(Sec)_selenium_transferase	09100_Metabolism	09106_Metabolism_of_other_amino_acids	00450_Selenocompound_metabolism_
SNU	Positive	Down	EC:2.9.1.1	L-seryl-tRNA(Sec)_selenium_transferase	09120_Genetic_Information_Processing	09122_Translation	00970_Aminoacyl-tRNA_biosynthesis_
SNU	Positive	Down	EC:3.1.1.17	Gluconolactonase	09100_Metabolism	09101_Carbohydrate_metabolism	00030_Pentose_phosphate_pathway_
SNU	Positive	Down	EC:3.1.1.17	Gluconolactonase	09100_Metabolism	09101_Carbohydrate_metabolism	00053_Ascorbate_and_aldarate_metabolism_
SNU	Positive	Down	EC:3.1.1.17	Gluconolactonase	09100_Metabolism	09111_Xenobiotics_biodegradation_and_metabolism	00930_Caprolactam_degradation_
SNU	Positive	Down	EC:3.1.1.17	Gluconolactonase	09180_Brite_Hierarchies	09183_Protein_families:_signaling_and_cellular_processes	04147_Exosome_
SNU	Positive	Down	EC:3.1.1.3	Triacylglycerol_lipase	09100_Metabolism	09103_Lipid_metabolism	00100_Steroid_biosynthesis_
SNU	Positive	Down	EC:3.1.1.3	Triacylglycerol_lipase	09100_Metabolism	09103_Lipid_metabolism	00561_Glycerolipid_metabolism_
SNU	Positive	Down	EC:3.1.1.3	Triacylglycerol_lipase	09100_Metabolism	09103_Lipid_metabolism	00564_Glycerophospholipid_metabolism_
SNU	Positive	Down	EC:3.1.1.3	Triacylglycerol_lipase	09100_Metabolism	09103_Lipid_metabolism	00565_Ether_lipid_metabolism_
SNU	Positive	Down	EC:3.1.1.3	Triacylglycerol_lipase	09100_Metabolism	09103_Lipid_metabolism	00590_Arachidonic_acid_metabolism_
SNU	Positive	Down	EC:3.1.1.3	Triacylglycerol_lipase	09100_Metabolism	09103_Lipid_metabolism	00591_Linoleic_acid_metabolism_
SNU	Positive	Down	EC:3.1.1.3	Triacylglycerol_lipase	09100_Metabolism	09103_Lipid_metabolism	00592_alpha-Linolenic_acid_metabolism_
SNU	Positive	Down	EC:3.1.1.3	Triacylglycerol_lipase	09180_Brite_Hierarchies	09181_Protein_families:_metabolism	01002_Peptidases_and_inhibitors_
SNU	Positive	Down	EC:3.1.1.3	Triacylglycerol_lipase	09180_Brite_Hierarchies	09182_Protein_families:_genetic_information_processing	04131_Membrane_trafficking_
SNU	Positive	Down	EC:3.1.1.3	Triacylglycerol_lipase	09180_Brite_Hierarchies	09182_Protein_families:_genetic_information_processing	03029_Mitochondrial_biogenesis_
SNU	Positive	Down	EC:3.1.1.3	Triacylglycerol_lipase	09180_Brite_Hierarchies	09183_Protein_families:_signaling_and_cellular_processes	04147_Exosome_
SNU	Positive	Down	EC:3.1.1.41	Cephalosporin-C_deacetylase	09100_Metabolism	09110_Biosynthesis_of_other_secondary_metabolites	00311_Penicillin_and_cephalosporin_biosynthesis_
SNU	Positive	Down	EC:3.1.1.45	Carboxymethylenebutenolidase	09100_Metabolism	09111_Xenobiotics_biodegradation_and_metabolism	00364_Fluorobenzoate_degradation_
SNU	Positive	Down	EC:3.1.1.45	Carboxymethylenebutenolidase	09100_Metabolism	09111_Xenobiotics_biodegradation_and_metabolism	00361_Chlorocyclohexane_and_chlorobenzene_degradation_
SNU	Positive	Down	EC:3.1.1.45	Carboxymethylenebutenolidase	09100_Metabolism	09111_Xenobiotics_biodegradation_and_metabolism	00623_Toluene_degradation_
SNU	Positive	Down	EC:3.1.1.61	Protein-glutamate_methylesterase	09130_Environmental_Information_Processing	09132_Signal_transduction	02020_Two-component_system_
SNU	Positive	Down	EC:3.1.1.61	Protein-glutamate_methylesterase	09140_Cellular_Processes	09145_Cellular_community_-_prokaryotes	02025_Biofilm_formation_-_Pseudomonas_aeruginosa_
SNU	Positive	Down	EC:3.1.1.61	Protein-glutamate_methylesterase	09140_Cellular_Processes	09142_Cell_motility	02030_Bacterial_chemotaxis_
SNU	Positive	Down	EC:3.1.1.61	Protein-glutamate_methylesterase	09180_Brite_Hierarchies	09183_Protein_families:_signaling_and_cellular_processes	02022_Two-component_system_
SNU	Positive	Down	EC:3.1.1.61	Protein-glutamate_methylesterase	09180_Brite_Hierarchies	09183_Protein_families:_signaling_and_cellular_processes	02035_Bacterial_motility_proteins_
SNU	Positive	Down	EC:3.1.1.73	Feruloyl_esterase	09190_Not_Included_in_Pathway_or_Brite	09191_Unclassified:_metabolism	99980_Enzymes_with_EC_numbers
SNU	Positive	Down	EC:3.1.2.21	Dodecanoyl-[acyl-carrier-protein]_hydrolase	09100_Metabolism	09103_Lipid_metabolism	00061_Fatty_acid_biosynthesis_
SNU	Positive	Down	EC:3.1.2.21	Dodecanoyl-[acyl-carrier-protein]_hydrolase	09180_Brite_Hierarchies	09181_Protein_families:_metabolism	01004_Lipid_biosynthesis_proteins_
SNU	Positive	Down	EC:3.1.2.23	4-hydroxybenzoyl-CoA_thioesterase	09100_Metabolism	09108_Metabolism_of_cofactors_and_vitamins	00130_Ubiquinone_and_other_terpenoid-quinone_biosynthesis_
SNU	Positive	Down	EC:3.1.2.23	4-hydroxybenzoyl-CoA_thioesterase	09100_Metabolism	09111_Xenobiotics_biodegradation_and_metabolism	00362_Benzoate_degradation_
SNU	Positive	Down	EC:3.1.2.4	3-hydroxyisobutyryl-CoA_hydrolase	09100_Metabolism	09101_Carbohydrate_metabolism	00640_Propanoate_metabolism_
SNU	Positive	Down	EC:3.1.2.4	3-hydroxyisobutyryl-CoA_hydrolase	09100_Metabolism	09105_Amino_acid_metabolism	00280_Valine,_leucine_and_isoleucine_degradation_
SNU	Positive	Down	EC:3.1.2.4	3-hydroxyisobutyryl-CoA_hydrolase	09100_Metabolism	09106_Metabolism_of_other_amino_acids	00410_beta-Alanine_metabolism_
SNU	Positive	Down	EC:3.1.3.1	Alkaline_phosphatase	09100_Metabolism	09108_Metabolism_of_cofactors_and_vitamins	00730_Thiamine_metabolism_
SNU	Positive	Down	EC:3.1.3.1	Alkaline_phosphatase	09100_Metabolism	09108_Metabolism_of_cofactors_and_vitamins	00790_Folate_biosynthesis_
SNU	Positive	Down	EC:3.1.3.1	Alkaline_phosphatase	09130_Environmental_Information_Processing	09132_Signal_transduction	02020_Two-component_system_
SNU	Positive	Down	EC:3.1.3.1	Alkaline_phosphatase	09180_Brite_Hierarchies	09183_Protein_families:_signaling_and_cellular_processes	04147_Exosome_
SNU	Positive	Down	EC:3.1.3.1	Alkaline_phosphatase	09180_Brite_Hierarchies	09183_Protein_families:_signaling_and_cellular_processes	00537_Glycosylphosphatidylinositol_(GPI)-anchored_proteins_
SNU	Positive	Down	EC:3.1.3.16	Protein-serine/threonine_phosphatase	09100_Metabolism	09101_Carbohydrate_metabolism	00562_Inositol_phosphate_metabolism_
SNU	Positive	Down	EC:3.1.3.16	Protein-serine/threonine_phosphatase	09130_Environmental_Information_Processing	09131_Membrane_transport	03070_Bacterial_secretion_system_
SNU	Positive	Down	EC:3.1.3.16	Protein-serine/threonine_phosphatase	09140_Cellular_Processes	09145_Cellular_community_-_prokaryotes	02025_Biofilm_formation_-_Pseudomonas_aeruginosa_
SNU	Positive	Down	EC:3.1.3.16	Protein-serine/threonine_phosphatase	09180_Brite_Hierarchies	09181_Protein_families:_metabolism	01009_Protein_phosphatases_and_associated_proteins_
SNU	Positive	Down	EC:3.1.3.16	Protein-serine/threonine_phosphatase	09180_Brite_Hierarchies	09182_Protein_families:_genetic_information_processing	03021_Transcription_machinery_
SNU	Positive	Down	EC:3.1.3.16	Protein-serine/threonine_phosphatase	09180_Brite_Hierarchies	09182_Protein_families:_genetic_information_processing	03019_Messenger_RNA_biogenesis_
SNU	Positive	Down	EC:3.1.3.16	Protein-serine/threonine_phosphatase	09180_Brite_Hierarchies	09182_Protein_families:_genetic_information_processing	03041_Spliceosome_
SNU	Positive	Down	EC:3.1.3.16	Protein-serine/threonine_phosphatase	09180_Brite_Hierarchies	09182_Protein_families:_genetic_information_processing	03009_Ribosome_biogenesis_
SNU	Positive	Down	EC:3.1.3.16	Protein-serine/threonine_phosphatase	09180_Brite_Hierarchies	09182_Protein_families:_genetic_information_processing	03016_Transfer_RNA_biogenesis_
SNU	Positive	Down	EC:3.1.3.16	Protein-serine/threonine_phosphatase	09180_Brite_Hierarchies	09182_Protein_families:_genetic_information_processing	04131_Membrane_trafficking_
SNU	Positive	Down	EC:3.1.3.16	Protein-serine/threonine_phosphatase	09180_Brite_Hierarchies	09182_Protein_families:_genetic_information_processing	03036_Chromosome_and_associated_proteins_
SNU	Positive	Down	EC:3.1.3.16	Protein-serine/threonine_phosphatase	09180_Brite_Hierarchies	09182_Protein_families:_genetic_information_processing	03400_DNA_repair_and_recombination_proteins_
SNU	Positive	Down	EC:3.1.3.16	Protein-serine/threonine_phosphatase	09180_Brite_Hierarchies	09183_Protein_families:_signaling_and_cellular_processes	02044_Secretion_system_
SNU	Positive	Down	EC:3.1.3.16	Protein-serine/threonine_phosphatase	09180_Brite_Hierarchies	09183_Protein_families:_signaling_and_cellular_processes	04147_Exosome_
SNU	Positive	Down	EC:3.1.3.16	Protein-serine/threonine_phosphatase	09190_Not_Included_in_Pathway_or_Brite	09191_Unclassified:_metabolism	99980_Enzymes_with_EC_numbers
SNU	Positive	Down	EC:3.1.3.3	Phosphoserine_phosphatase	09100_Metabolism	09102_Energy_metabolism	00680_Methane_metabolism_
SNU	Positive	Down	EC:3.1.3.3	Phosphoserine_phosphatase	09100_Metabolism	09105_Amino_acid_metabolism	00260_Glycine,_serine_and_threonine_metabolism_
SNU	Positive	Down	EC:3.1.3.3	Phosphoserine_phosphatase	09180_Brite_Hierarchies	09181_Protein_families:_metabolism	01009_Protein_phosphatases_and_associated_proteins_
SNU	Positive	Down	EC:3.1.3.3	Phosphoserine_phosphatase	09180_Brite_Hierarchies	09182_Protein_families:_genetic_information_processing	03021_Transcription_machinery_
SNU	Positive	Down	EC:3.1.3.3	Phosphoserine_phosphatase	09190_Not_Included_in_Pathway_or_Brite	09191_Unclassified:_metabolism	99980_Enzymes_with_EC_numbers
SNU	Positive	Down	EC:3.1.3.93	L-galactose_1-phosphate_phosphatase	09100_Metabolism	09101_Carbohydrate_metabolism	00053_Ascorbate_and_aldarate_metabolism_
SNU	Positive	Down	EC:3.1.3.93	L-galactose_1-phosphate_phosphatase	09100_Metabolism	09101_Carbohydrate_metabolism	00562_Inositol_phosphate_metabolism_
SNU	Positive	Down	EC:3.1.3.93	L-galactose_1-phosphate_phosphatase	09100_Metabolism	09105_Amino_acid_metabolism	00340_Histidine_metabolism_
SNU	Positive	Down	EC:3.1.6.13	Iduronate-2-sulfatase	09100_Metabolism	09107_Glycan_biosynthesis_and_metabolism	00531_Glycosaminoglycan_degradation_
SNU	Positive	Down	EC:3.1.6.14	N-acetylglucosamine-6-sulfatase	09100_Metabolism	09107_Glycan_biosynthesis_and_metabolism	00531_Glycosaminoglycan_degradation_
SNU	Positive	Down	EC:3.1.6.6	Choline-sulfatase	09190_Not_Included_in_Pathway_or_Brite	09191_Unclassified:_metabolism	99980_Enzymes_with_EC_numbers
SNU	Positive	Down	EC:3.1.6.8	Cerebroside-sulfatase	09100_Metabolism	09103_Lipid_metabolism	00600_Sphingolipid_metabolism_
SNU	Positive	Down	EC:3.11.1.1	Phosphonoacetaldehyde_hydrolase	09100_Metabolism	09106_Metabolism_of_other_amino_acids	00440_Phosphonate_and_phosphinate_metabolism_
SNU	Positive	Down	EC:3.11.1.2	Phosphonoacetate_hydrolase	09100_Metabolism	09106_Metabolism_of_other_amino_acids	00440_Phosphonate_and_phosphinate_metabolism_
SNU	Positive	Down	EC:3.2.1.141	4-alpha-D-((1->4)-alpha-D-glucano)trehalose_trehalohydrolase	09100_Metabolism	09101_Carbohydrate_metabolism	00500_Starch_and_sucrose_metabolism_
SNU	Positive	Down	EC:3.2.1.24	Alpha-mannosidase	09100_Metabolism	09107_Glycan_biosynthesis_and_metabolism	00511_Other_glycan_degradation_
SNU	Positive	Down	EC:3.2.1.24	Alpha-mannosidase	09180_Brite_Hierarchies	09182_Protein_families:_genetic_information_processing	04131_Membrane_trafficking_
SNU	Positive	Down	EC:3.2.1.3	Glucan_1,4-alpha-glucosidase	09100_Metabolism	09101_Carbohydrate_metabolism	00052_Galactose_metabolism_
SNU	Positive	Down	EC:3.2.1.3	Glucan_1,4-alpha-glucosidase	09100_Metabolism	09101_Carbohydrate_metabolism	00500_Starch_and_sucrose_metabolism_
SNU	Positive	Down	EC:3.2.1.4	Cellulase	09100_Metabolism	09101_Carbohydrate_metabolism	00500_Starch_and_sucrose_metabolism_
SNU	Positive	Down	EC:3.2.1.4	Cellulase	09130_Environmental_Information_Processing	09132_Signal_transduction	02020_Two-component_system_
SNU	Positive	Down	EC:3.2.1.4	Cellulase	09190_Not_Included_in_Pathway_or_Brite	09191_Unclassified:_metabolism	99980_Enzymes_with_EC_numbers
SNU	Positive	Down	EC:3.2.1.50	Alpha-N-acetylglucosaminidase	09100_Metabolism	09107_Glycan_biosynthesis_and_metabolism	00531_Glycosaminoglycan_degradation_
SNU	Positive	Down	EC:3.2.1.50	Alpha-N-acetylglucosaminidase	09180_Brite_Hierarchies	09183_Protein_families:_signaling_and_cellular_processes	04147_Exosome_
SNU	Positive	Down	EC:3.2.1.6	Endo-1,3(4)-beta-glucanase	09190_Not_Included_in_Pathway_or_Brite	09191_Unclassified:_metabolism	99980_Enzymes_with_EC_numbers
SNU	Positive	Down	EC:3.2.1.91	Cellulose_1,4-beta-cellobiosidase_(non-reducing_end)	09100_Metabolism	09101_Carbohydrate_metabolism	00500_Starch_and_sucrose_metabolism_
SNU	Positive	Down	EC:3.2.1.91	Cellulose_1,4-beta-cellobiosidase_(non-reducing_end)	09130_Environmental_Information_Processing	09132_Signal_transduction	02020_Two-component_system_
SNU	Positive	Down	EC:3.2.2.23	DNA-formamidopyrimidine_glycosylase	09120_Genetic_Information_Processing	09124_Replication_and_repair	03410_Base_excision_repair_
SNU	Positive	Down	EC:3.2.2.23	DNA-formamidopyrimidine_glycosylase	09180_Brite_Hierarchies	09182_Protein_families:_genetic_information_processing	03400_DNA_repair_and_recombination_proteins_
[truncated: 301 more rows]
