# Supplementary material for: Medicago truncatula genotype drives the plant nutritional strategy and its associated rhizosphere bacterial communities
Source: New Phytol. 2024 Nov 28;245(2):767–84. doi: 10.1111/nph.20272 (PMC11655437; doi:10.1111/nph.20272)
Supplement: Supplementary file 3 — Table S1 Plant genotype list and their geographical origin. Table S2 Plant position in glasshouse. Table S3 Acronym list. Table S4 Plant phenotypic variables measured and calculated for each genotype of the core collection of Medicago truncatula. Table S5 Estimation of the heritability of the ecophysiological parameters. Table S6 GWAS output for the ecophysiological parameters. Table S7 List of Gene IDs corresponding to the significant SNPs in the GWAS for each ecophysiological traits and their corresponding annotation, GO id and GO term. Table S8 Richness, alpha‐ and beta‐diversity indices of the rhizosphere bacterial communities associated with the Medicago truncatula core collection. Table S9 Filtered and normalized occurrence table including all samples (n = 435) used in alpha‐ and beta‐diversity analyses, bacterial composition, and functional prediction. Table S10 Taxonomic affiliation, relative abundance, and properties in the co‐occurrence network of the 150 OTU found significantly correlated in the co‐occurrence network analysis. Table S11 PERMANOVA results based on Bray‐Curtis distances. Table S12 Plant genotype effect on bacterial composition at Phylum and Class levels and on KEGG categories. Table S13 Redundancy analysis on microbial data and ecophysiological for the core collection of Medicago truncatula. Table S14 List of the candidate OTU, which are found as major predictor of three plant phenotypic variables and their significantly correlated OTU. Table S15 Potential enzyme classification that are significantly more and less abundant for the OTU positively and negatively linked to the three plant phenotypic variables analyzed in random forest in comparison to the rest of the bacterial OTU and their associated KEGG categories and pathways. Table S16 Estimation of the heritability for the 900 most abundant OTUs. Table S17 Global GWAS output for the abundance of the bacterial OTUs (OTUs predicting plant ecophysiological traits, OTUs in the co‐occurrence [file NPH-245-767-s002.zip › Table_S16_OTUheritability.txt]

OTU_order	OTU_id	OTU_core	OTU_top157	OTU_id_RF_TDW_SNU_RTR	vargeno	vares	heritability	pvargeno	abondance	log(abundance)
717	OTU717				1.81142886	1.382195502	0.797227443	3.85E-29	0.000371394	-3.430165511
657	OTU657				2.171982041	1.675050103	0.795501053	2.78E-29	0.000375311	-3.42560836
841	OTU841				1.815000501	1.810227339	0.75049342	3.84E-22	0.000374643	-3.426382333
30	OTU30	OTU30	OTU30		2.03312619	3.335193658	0.646492329	9.32E-14	0.007334095	-2.13465347
92	OTU92	OTU92	OTU92		0.687900593	1.279849151	0.617218586	1.86E-11	0.002306193	-2.637104299
111	OTU111	OTU111	OTU111		0.58059329	1.16201746	0.599828318	3.47E-10	0.001819582	-2.740028386
103	OTU103	OTU103	OTU103		0.219331286	0.460920835	0.588064365	8.22E-10	0.00185567	-2.731499232
186	OTU186	OTU186			0.361072017	0.767418521	0.585321417	5.06E-10	0.000820477	-3.085933748
194	OTU194	OTU194			0.312327831	0.667929421	0.583822016	4.89E-10	0.000780971	-3.107364948
55	OTU55	OTU55	OTU55		0.586749987	1.314187449	0.572543762	2.64E-09	0.00363295	-2.439740559
5	OTU5	OTU5	OTU5		2.104656208	4.90774242	0.562656497	7.15E-09	0.021174771	-1.67418127
56	OTU56	OTU56	OTU56	OTU56	0.520853949	1.289775269	0.547818081	5.66E-08	0.003594376	-2.444376536
60	OTU60	OTU60	OTU60		0.531725511	1.341562023	0.54317962	3.79E-08	0.003651331	-2.437548822
36	OTU36	OTU36	OTU36		2.307760371	5.822785191	0.543170022	2.64E-08	0.006509965	-2.186421336
49	OTU49	OTU49	OTU49		0.566523582	1.441606051	0.541061792	6.61E-08	0.003899165	-2.409028441
81	OTU81	OTU81	OTU81		0.252327155	0.652402859	0.537100813	1.14E-07	0.002724841	-2.564658805
16	OTU16	OTU16	OTU16		2.531249742	6.729901844	0.530154581	1.46E-07	0.011862594	-1.925820321
8	OTU8	OTU8	OTU8		1.991170437	5.488332176	0.52116497	1.73E-07	0.016021514	-1.79529646
368	OTU368				0.397567812	1.098038536	0.520662497	3.15E-07	0.000376991	-3.423669534
10	OTU10	OTU10	OTU10		1.915641382	5.364491418	0.517209001	2.78E-07	0.014923182	-1.826138579
516	OTU516	OTU516			0.096706155	0.299283689	0.492224983	2.50E-06	0.000376773	-3.423919906
61	OTU61	OTU61	OTU61		0.373919975	1.161089428	0.491385874	1.83E-06	0.003505917	-2.455198416
11	OTU11	OTU11	OTU11		1.812445173	5.641982299	0.490764468	2.69E-06	0.012742864	-1.894732945
124	OTU124	OTU124	OTU124		0.360977046	1.131462379	0.489041867	3.78E-06	0.001390329	-2.856882485
34	OTU34	OTU34	OTU34		0.899790344	2.969274953	0.476193264	9.15E-06	0.006543475	-2.184191523
82	OTU82	OTU82	OTU82		0.363259688	1.212703848	0.473306038	6.87E-06	0.002851574	-2.544915382
72	OTU72	OTU72	OTU72		0.332141559	1.11205246	0.472580262	9.60E-06	0.003162858	-2.499920286
14	OTU14	OTU14	OTU14		1.942686495	6.805544627	0.461314082	1.32E-05	0.012973392	-1.886946467
429	OTU429	OTU429			0.158849449	0.563426788	0.458230519	2.03E-05	0.000375999	-3.42481309
43	OTU43	OTU43	OTU43		0.446408284	1.634873417	0.4502961	3.51E-05	0.004652851	-2.332280849
28	OTU28	OTU28	OTU28		1.008592361	3.702926944	0.449682	4.58E-05	0.0073055	-2.136350068
248	OTU248	OTU248			0.171312781	0.638950833	0.445782954	5.90E-05	0.000557188	-3.253998345
331	OTU331	OTU331			0.311765533	1.163095844	0.445720533	5.50E-05	0.000379625	-3.420645516
499	OTU499				0.138829485	0.525606304	0.442087647	4.18E-05	0.000367188	-3.435111115
189	OTU189			OTU189	3.767073586	14.72405986	0.434240112	5.26E-05	0.000869865	-3.060548221
107	OTU107	OTU107	OTU107		0.220295074	0.872421846	0.431019485	0.000123999	0.001875642	-2.726850156
450	OTU450	OTU450			0.180465451	0.724448309	0.427695727	0.00010228	0.000369017	-3.432954154
247	OTU247	OTU247			0.14511655	0.583014987	0.42749879	0.000201076	0.000583033	-3.234306685
752	OTU752				0.118706254	0.477974845	0.426952993	0.000116344	0.000372059	-3.42938811
252	OTU252	OTU252			0.133370419	0.537078347	0.426926692	9.54E-05	0.000519217	-3.28465127
15	OTU15	OTU15	OTU15		22.62219393	92.32904046	0.423648167	9.98E-05	0.013366685	-1.873976283
191	OTU191	OTU191			0.164353685	0.675071794	0.422093305	0.000194565	0.000784561	-3.105373314
139	OTU139	OTU139	OTU139	OTU139	0.231875113	0.998013115	0.410728357	0.000391326	0.001181059	-2.927728313
4	OTU4	OTU4	OTU4		2.826165835	12.19456407	0.410122975	0.00024168	0.030616179	-1.514049018
9	OTU9	OTU9	OTU9		0.529712909	2.309735713	0.407589101	0.000280863	0.01470342	-1.832581626
132	OTU132	OTU132	OTU132		0.220833134	0.979516441	0.403467119	0.000440161	0.001300169	-2.886000314
85	OTU85	OTU85	OTU85		0.473864595	2.138290137	0.399337118	0.000692147	0.002752528	-2.560268218
328	OTU328	OTU328		OTU328	0.09083147	0.41944936	0.393810048	0.000514557	0.000395824	-3.40249829
279	OTU279	OTU279			0.157606555	0.732271837	0.392351671	0.000504732	0.000480945	-3.317904476
40	OTU40	OTU40	OTU40		0.254133221	1.190747671	0.390344164	0.000496475	0.005052454	-2.296497602
330	OTU330				0.23705599	1.131926313	0.385855448	0.000908066	0.000391711	-3.407034614
257	OTU257	OTU257			0.089106097	0.427852034	0.384536395	0.000957971	0.000504658	-3.297003082
452	OTU452				0.125892458	0.60745174	0.383378552	0.000673732	0.000368796	-3.433214239
264	OTU264	OTU264			0.096686491	0.466674269	0.383304533	0.000893387	0.000499569	-3.301404945
669	OTU669				0.133142349	0.647173522	0.381642299	0.000971872	0.00036055	-3.443035
46	OTU46	OTU46	OTU46		0.610648535	2.968719782	0.381602436	0.000758175	0.004118963	-2.38521207
117	OTU117	OTU117	OTU117		0.248196528	1.207749467	0.381383338	0.00091542	0.001573802	-2.803049863
370	OTU370	OTU370			0.094355868	0.460418241	0.380730321	0.000878826	0.000369278	-3.432647095
544	OTU544	OTU544			0.071870834	0.352898459	0.379258304	0.000961109	0.000368665	-3.433368269
213	OTU213	OTU213			0.248248059	1.225454527	0.378004602	0.000804975	0.000675815	-3.170172354
35	OTU35	OTU35	OTU35		0.381965193	1.904545046	0.375649199	0.00121969	0.006445745	-2.190726894
803	OTU803				0.096004201	0.479855785	0.375080688	0.001268858	0.000367381	-3.434882958
376	OTU376	OTU376			0.101818339	0.514253438	0.372638606	0.001754067	0.00034366	-3.463871089
79	OTU79	OTU79	OTU79		0.41535361	2.107589096	0.371553638	0.001569945	0.002820596	-2.549659095
160	OTU160	OTU160			0.447558338	2.280420945	0.370587759	0.002002178	0.001096414	-2.960025385
686	OTU686				0.07906314	0.405126178	0.369272397	0.001533114	0.000364342	-3.438490999
586	OTU586				0.093844868	0.48125833	0.369083916	0.001711916	0.000364708	-3.43805457
129	OTU129	OTU129	OTU129		0.254841216	1.310943518	0.368362198	0.001656441	0.00131446	-2.881252627
33	OTU33	OTU33	OTU33		0.580837223	3.003061883	0.367186737	0.001493545	0.00689251	-2.161622617
411	OTU411	OTU411			0.090974152	0.470624351	0.367054841	0.001415456	0.000362057	-3.441222613
65	OTU65	OTU65	OTU65	OTU65	0.991710676	5.184999183	0.364593651	0.001526183	0.003469332	-2.459754199
157	OTU157	OTU157	OTU157		0.13974417	0.731409337	0.364346657	0.001879796	0.001066218	-2.972154041
110	OTU110	OTU110	OTU110		0.200202463	1.053488527	0.36310312	0.00247166	0.001795888	-2.745720863
584	OTU584				0.088194892	0.464374794	0.362962122	0.001705339	0.000351984	-3.453477314
260	OTU260	OTU260			0.123242428	0.651581238	0.362013316	0.001997231	0.000497663	-3.303065031
165	OTU165	OTU165			0.357288723	1.900853918	0.360567472	0.002457301	0.000981114	-3.008280467
306	OTU306			OTU306	0.295976631	1.575348819	0.360466677	0.002414236	0.000447162	-3.349534769
578	OTU578	OTU578			0.089956611	0.480113852	0.359834272	0.002370963	0.000353549	-3.451550295
149	OTU149	OTU149	OTU149		0.108238982	0.580198558	0.358836758	0.002008694	0.001115059	-2.952702186
640	OTU640	OTU640			0.061164488	0.328908349	0.358104634	0.002332971	0.000358832	-3.445108771
484	OTU484				0.170817194	0.922476967	0.357126899	0.002911591	0.000349211	-3.456912263
570	OTU570				0.07438264	0.402000553	0.356951876	0.002183813	0.000356186	-3.448322667
87	OTU87	OTU87	OTU87		0.413837693	2.260087846	0.354555846	0.00355386	0.002597223	-2.585490768
122	OTU122	OTU122	OTU122	OTU122	0.347502406	1.899496175	0.354352827	0.002559136	0.00139309	-2.856020824
249	OTU249	OTU249		OTU249	0.205446552	1.127194948	0.353500099	0.002611537	0.000515185	-3.288037053
713	OTU713				0.081658602	0.450885261	0.352047008	0.002987452	0.000348684	-3.457568032
401	OTU401				0.116824939	0.648454378	0.35085051	0.002981726	0.000359214	-3.444646846
738	OTU738				0.120708594	0.67117326	0.350455934	0.002887359	0.000345187	-3.461945517
366	OTU366	OTU366			0.133679854	0.744463264	0.350099147	0.005353947	0.000345764	-3.46122005
131	OTU131	OTU131	OTU131		0.195919205	1.096694721	0.348930986	0.003072961	0.001292608	-2.888533301
146	OTU146	OTU146	OTU146		0.113571402	0.6366507	0.348604912	0.003295164	0.001109367	-2.954924715
333	OTU333	OTU333			0.107301455	0.603123679	0.347994169	0.002823687	0.000395408	-3.402954054
339	OTU339	OTU339			0.075546679	0.42629496	0.347109649	0.004331809	0.00038496	-3.414584709
731	OTU731				0.066581368	0.376131542	0.346852842	0.003971768	0.000337883	-3.471233954
807	OTU807				0.085370816	0.484867472	0.345640199	0.003629937	0.000327731	-3.484482602
229	OTU229	OTU229			0.095330544	0.544903805	0.344196897	0.003343233	0.000598839	-3.222690264
791	OTU791				0.114632764	0.656612215	0.34372282	0.003437259	0.000316546	-3.499562846
465	OTU465				0.071209068	0.408468995	0.343398987	0.004705272	0.000336613	-3.472869125
101	OTU101	OTU101	OTU101	OTU101	2.86001416	16.53667886	0.341606787	0.004625697	0.002112113	-2.675282796
322	OTU322	OTU322			0.055371249	0.321371322	0.340756585	0.00489243	0.000398936	-3.399097137
90	OTU90	OTU90	OTU90		0.516543944	3.004982378	0.34023339	0.003864003	0.002424414	-2.615393263
456	OTU456				0.101594106	0.591659268	0.339991276	0.005462368	0.000334615	-3.475454215
880	OTU880				0.064676932	0.380211754	0.337889965	0.004357662	0.000337325	-3.471951118
3	OTU3	OTU3	OTU3		0.704418803	4.144717413	0.337690196	0.004741513	0.033866563	-1.470228879
57	OTU57	OTU57	OTU57		0.237045021	1.399853866	0.336872947	0.004670858	0.003627782	-2.440358819
148	OTU148	OTU148	OTU148		0.117833034	0.697540555	0.336332791	0.003623287	0.001138554	-2.943646489
364	OTU364	OTU364			0.07542918	0.446558828	0.33631383	0.004202689	0.000337368	-3.47189657
375	OTU375				0.641489996	3.818700188	0.335088449	0.005374384	0.000321942	-3.492221912
439	OTU439	OTU439			0.123147521	0.736823407	0.333954558	0.006110985	0.000331288	-3.479794664
489	OTU489	OTU489			0.073914574	0.443616515	0.33326867	0.004934194	0.000319148	-3.496008471
400	OTU400	OTU400			0.159512644	0.973824399	0.329489358	0.004916217	0.000330379	-3.480988045
365	OTU365	OTU365			0.071706717	0.438439544	0.329151495	0.006317877	0.00028871	-3.539537997
319	OTU319	OTU319			0.073097326	0.447346426	0.328951911	0.007504256	0.000391463	-3.407309577
142	OTU142	OTU142	OTU142	OTU142	0.171377545	1.054977056	0.327658824	0.006681493	0.001194687	-2.922745984
48	OTU48	OTU48	OTU48		0.441576873	2.746024528	0.325426259	0.00674646	0.004032545	-2.394420771
95	OTU95	OTU95	OTU95		0.195587329	1.222737206	0.324267615	0.005781559	0.002106739	-2.67638926
391	OTU391	OTU391			0.058064134	0.36368367	0.323852296	0.007518531	0.000326015	-3.486762676
680	OTU680				0.067526696	0.424257493	0.323177955	0.00668208	0.000324771	-3.488423069
714	OTU714			OTU714	0.117661265	0.747726143	0.320687389	0.008425408	0.000331272	-3.479815713
214	OTU214	OTU214			0.115417726	0.740612146	0.318579654	0.007956541	0.000638389	-3.194914802
609	OTU609				0.065642931	0.42296972	0.317679085	0.008462793	0.00032604	-3.486728788
54	OTU54	OTU54	OTU54		0.243346145	1.57137795	0.317212669	0.008304749	0.003658031	-2.436752596
621	OTU621				0.052145237	0.337419639	0.316764234	0.010263567	0.000315159	-3.501469743
685	OTU685				0.061281535	0.398203897	0.315857877	0.008585634	0.00032546	-3.48750263
464	OTU464				0.063821185	0.415300656	0.31554853	0.009060289	0.000324806	-3.488375607
732	OTU732				0.124974962	0.815935365	0.314835336	0.008572623	0.000304865	-3.515892182
108	OTU108	OTU108	OTU108		0.230828135	1.51523416	0.313665164	0.013258539	0.001861429	-2.730153481
96	OTU96	OTU96	OTU96		0.176742617	1.162373029	0.313262185	0.010290993	0.00212111	-2.673436722
94	OTU94	OTU94	OTU94		0.230774072	1.52343628	0.312453824	0.009827457	0.002040926	-2.690172656
862	OTU862				0.068877931	0.456903009	0.311412709	0.011684015	0.000325542	-3.487393295
402	OTU402	OTU402			0.071551224	0.477095964	0.310305436	0.00930443	0.000318903	-3.496341156
147	OTU147	OTU147	OTU147		0.427075877	2.882693738	0.307697364	0.009759323	0.001106673	-2.955980752
727	OTU727				0.058514796	0.395496515	0.307411232	0.011018652	0.000322059	-3.492064279
179	OTU179	OTU179			0.093797311	0.635081409	0.307037771	0.012933516	0.000901959	-3.044813359
813	OTU813				0.048083295	0.325648292	0.306981155	0.010893898	0.000320614	-3.494016901
291	OTU291	OTU291			0.104949584	0.720707789	0.304038206	0.010952741	0.000442597	-3.353991687
716	OTU716				0.134308098	0.929407072	0.302420482	0.01665796	0.000318314	-3.497144942
799	OTU799				0.053759863	0.372076102	0.302386553	0.013338126	0.000315901	-3.500449252
133	OTU133	OTU133	OTU133		0.118613007	0.821547567	0.302227853	0.013301995	0.001220664	-2.913403773
218	OTU218	OTU218		OTU218	0.137795264	0.9573445	0.301580693	0.016783606	0.0006365	-3.196201891
205	OTU205	OTU205			0.119473334	0.835287021	0.300257932	0.014498058	0.00071619	-3.144971946
193	OTU193	OTU193			0.207452874	1.455406521	0.299532708	0.018052343	0.000743365	-3.128797936
141	OTU141	OTU141	OTU141		0.108924108	0.764709745	0.299384051	0.01636591	0.001192832	-2.923420739
623	OTU623				0.066264684	0.466253405	0.298917091	0.015500435	0.000319903	-3.494981991
274	OTU274	OTU274			0.072273655	0.508618161	0.298882371	0.01627097	0.00044675	-3.349935609
145	OTU145	OTU145	OTU145		0.169722053	1.197085911	0.29841204	0.014819523	0.001186152	-2.925859649
266	OTU266	OTU266			0.063679374	0.45262359	0.296798953	0.015099065	0.000512069	-3.290671736
299	OTU299	OTU299			0.07957658	0.56627631	0.296556453	0.016341243	0.000413235	-3.38380283
542	OTU542	OTU542			0.061355564	0.436889385	0.296424658	0.016602699	0.000317308	-3.498519253
262	OTU262	OTU262			0.069150263	0.494560723	0.295509099	0.014885587	0.00050097	-3.300188661
863	OTU863				0.066575228	0.477252349	0.295025356	0.014926429	0.000317394	-3.498400634
771	OTU771				0.05192428	0.372422363	0.294915285	0.015705855	0.00032309	-3.490676125
67	OTU67	OTU67	OTU67		0.153377418	1.104789163	0.294028984	0.016842584	0.003228148	-2.49104654
396	OTU396	OTU396			0.074484606	0.540570877	0.292469367	0.014782339	0.000317137	-3.498753358
377	OTU377	OTU377			0.105878773	0.769388736	0.29220699	0.019913945	0.000312545	-3.505087322
181	OTU181	OTU181			0.065516063	0.479864169	0.290574511	0.015529551	0.00084141	-3.074992199
459	OTU459	OTU459			0.052357993	0.383949226	0.290327621	0.020119647	0.00031499	-3.501703396
113	OTU113	OTU113	OTU113		0.10861731	0.798833124	0.289727269	0.018221669	0.001712768	-2.766301447
88	OTU88	OTU88	OTU88		0.430883458	3.18167376	0.288904052	0.020480613	0.002601144	-2.584835527
486	OTU486	OTU486			0.066239707	0.490071222	0.288504511	0.017915713	0.000316361	-3.499816895
635	OTU635				0.079854898	0.59116021	0.288380297	0.021135727	0.000296578	-3.527860779
414	OTU414	OTU414			0.162387976	1.20735156	0.287494526	0.019756067	0.000311004	-3.507234556
183	OTU183	OTU183		OTU183	0.08147916	0.606668009	0.28719998	0.021781241	0.000831026	-3.080385147
482	OTU482				0.117529071	0.877388029	0.286662042	0.0201951	0.000312086	-3.50572605
551	OTU551				0.1001355	0.74884974	0.28630423	0.01662137	0.00030567	-3.514747341
416	OTU416	OTU416			0.097004086	0.725458002	0.286296874	0.019179078	0.000289666	-3.53810212
18	OTU18	OTU18	OTU18		1.249562569	9.345480541	0.286286814	0.019670564	0.01134571	-1.945168308
694	OTU694			OTU694	0.097771	0.731296602	0.286268057	0.021185315	0.000308929	-3.510141122
645	OTU645			OTU645	0.10246724	0.767532492	0.28597259	0.021102966	0.000305387	-3.515150048
762	OTU762			OTU762	0.051263106	0.38427471	0.285819737	0.019089367	0.000331657	-3.47931107
847	OTU847				0.056162933	0.421124196	0.285761679	0.021648372	0.000306413	-3.513692214
45	OTU45	OTU45	OTU45	OTU45	0.230644023	1.729675728	0.285732508	0.0277849	0.004271676	-2.369401656
162	OTU162	OTU162			0.134074539	1.009417081	0.284933424	0.026729425	0.00101382	-2.994038995
74	OTU74	OTU74	OTU74	OTU74	0.388151824	2.923414935	0.284856259	0.020772196	0.003116664	-2.506309979
560	OTU560				0.065434791	0.49618992	0.283474356	0.027552521	0.000310616	-3.507775805
352	OTU352	OTU352			0.061929444	0.472480258	0.282237883	0.024643224	0.000310206	-3.50835036
557	OTU557				0.062817699	0.479291173	0.282223459	0.028820278	0.000305149	-3.515487855
428	OTU428			OTU428	0.05003718	0.381971168	0.282120689	0.022957679	0.000304994	-3.515708474
898	OTU898				0.095819868	0.735365862	0.281044629	0.026761637	0.000304369	-3.516599897
254	OTU254	OTU254			0.095043497	0.731571976	0.280446345	0.022695904	0.000526971	-3.278213231
17	OTU17	OTU17	OTU17		1.419742223	10.9602981	0.279852803	0.021615163	0.01122264	-1.949904966
735	OTU735				0.050802272	0.394302985	0.278770959	0.021884593	0.000302213	-3.519687099
540	OTU540				0.132407686	1.033970514	0.277546704	0.024426148	0.000291867	-3.534814937
446	OTU446				0.121572734	0.97270843	0.272701464	0.026432576	0.000300159	-3.522648695
41	OTU41	OTU41	OTU41		0.27604819	2.209964926	0.272585492	0.027857063	0.004993484	-2.301596371
827	OTU827			OTU827	0.109552281	0.87945799	0.272041062	0.02688723	0.000300108	-3.522723074
360	OTU360				0.091132405	0.731604383	0.272036597	0.029368302	0.000302339	-3.519505868
581	OTU581				0.047034492	0.378090634	0.271774032	0.027750147	0.000301066	-3.521338469
765	OTU765				0.043829097	0.352518775	0.271664551	0.034547542	0.000294254	-3.531277242
532	OTU532	OTU532		OTU532	0.079306933	0.638049682	0.271608239	0.026188167	0.000301257	-3.521062747
321	OTU321	OTU321			0.065591834	0.528195542	0.271425326	0.028999496	0.000392526	-3.406131262
722	OTU722				0.084003587	0.677482467	0.271127054	0.029872097	0.00027341	-3.563185062
258	OTU258	OTU258			0.061863977	0.499681286	0.270829103	0.027888475	0.000512717	-3.290122611
750	OTU750				0.051131067	0.413564575	0.270554895	0.03005636	0.000242521	-3.615250234
29	OTU29	OTU29	OTU29		0.376773623	3.050053118	0.270387499	0.030880533	0.007938492	-2.100262015
292	OTU292	OTU292			0.088050443	0.714090175	0.270026703	0.036605656	0.000468869	-3.328948665
846	OTU846				0.147907788	1.20008341	0.269936449	0.028742915	0.000291734	-3.535012534
22	OTU22	OTU22	OTU22		1.499272152	12.19298146	0.269478816	0.032877317	0.008381256	-2.07669091
198	OTU198	OTU198			0.109733177	0.89505893	0.268897085	0.032539665	0.000751614	-3.124005405
529	OTU529			OTU529	0.058071092	0.480547202	0.266071764	0.037836408	0.000280511	-3.552050822
720	OTU720				0.056638549	0.469191285	0.265864191	0.036646327	0.000295428	-3.529548476
774	OTU774				0.064131028	0.534612656	0.26463764	0.033246389	0.000295138	-3.529974785
265	OTU265	OTU265			0.206866743	1.729950579	0.26402332	0.033521076	0.000476066	-3.322333213
831	OTU831			OTU831	0.066094679	0.554695401	0.263332606	0.038265066	0.000300325	-3.522407991
276	OTU276	OTU276			0.083827924	0.704829384	0.262972197	0.035151992	0.000472737	-3.325380294
151	OTU151	OTU151	OTU151		0.219036739	1.84462338	0.262661947	0.033752646	0.001125612	-2.948611335
118	OTU118	OTU118	OTU118	OTU118	0.070444268	0.593994405	0.262418557	0.035984982	0.001567736	-2.804726963
764	OTU764				0.082840673	0.704673264	0.260725188	0.036394968	0.000295552	-3.529366208
197	OTU197	OTU197			0.05387091	0.458376432	0.26067025	0.036180613	0.000796074	-3.099046295
729	OTU729			OTU729	0.069885596	0.59534854	0.260441491	0.034832012	0.000279546	-3.553546317
836	OTU836				0.052337586	0.446980633	0.259957741	0.04385492	0.000293062	-3.533040967
510	OTU510				0.059987792	0.51241185	0.259921743	0.037516831	0.000289275	-3.53868966
631	OTU631				0.054547594	0.473033952	0.257026485	0.044173466	0.000273102	-3.563675891
315	OTU315	OTU315			0.061555542	0.534376394	0.256822777	0.039637344	0.000417138	-3.379720238
168	OTU168	OTU168			0.072131248	0.628296933	0.256181051	0.040647433	0.000930195	-3.03142593
438	OTU438				0.205373452	1.804098489	0.254572167	0.04167995	0.000285715	-3.544066516
204	OTU204	OTU204			0.106687902	0.939817182	0.254042829	0.041767287	0.000711646	-3.147736062
628	OTU628				0.053140908	0.471175435	0.252811907	0.050113635	0.000284929	-3.545263935
312	OTU312	OTU312			0.062069837	0.550917546	0.252615217	0.044591414	0.000429778	-3.366755725
543	OTU543				0.105469916	0.936280962	0.252584095	0.046674035	0.000283174	-3.547946805
652	OTU652				0.133032132	1.181848074	0.252441754	0.038386296	0.000285376	-3.544582715
653	OTU653				0.052453915	0.46658871	0.252202309	0.054143837	0.000283246	-3.54783554
479	OTU479	OTU479			0.049388542	0.443018729	0.250625078	0.052663351	0.00027967	-3.55335367
493	OTU493	OTU493			0.047729922	0.431301978	0.249245995	0.044491605	0.000280291	-3.552390554
311	OTU311	OTU311			0.0689831	0.624051761	0.249036143	0.05269055	0.000426815	-3.369760414
410	OTU410	OTU410			0.041529601	0.376616751	0.248578258	0.051802881	0.000287373	-3.541553752
592	OTU592	OTU592			0.037628895	0.341597148	0.248384381	0.049819668	0.000289179	-3.538833702
775	OTU775			OTU775	0.063197099	0.575202541	0.247898567	0.048111941	0.000278947	-3.554478854
869	OTU869				0.10025416	0.912518722	0.247891815	0.056469014	0.000276811	-3.557816826
660	OTU660			OTU660	0.051080737	0.465382228	0.247714448	0.054310802	0.000284511	-3.545901007
126	OTU126	OTU126	OTU126		0.312425727	2.856576665	0.247051473	0.05353023	0.001418475	-2.848178168
697	OTU697				0.046268227	0.425531289	0.245961074	0.046884792	0.000279621	-3.553430311
563	OTU563	OTU563		OTU563	0.037545056	0.346505547	0.245317315	0.054978565	0.000262701	-3.580538246
616	OTU616				0.042333319	0.39429601	0.243623516	0.050816332	0.000278682	-3.554891717
424	OTU424	OTU424			0.050811606	0.474655817	0.243082595	0.059676357	0.000278499	-3.555176335
334	OTU334	OTU334			0.167034098	1.575358511	0.241325188	0.057278913	0.000408197	-3.389130248
115	OTU115	OTU115	OTU115		0.075343295	0.715403817	0.240091135	0.061103018	0.001630997	-2.787546901
656	OTU656				0.052680036	0.50088926	0.239843775	0.065054927	0.000280788	-3.551621675
808	OTU808				0.051972748	0.49768657	0.238551249	0.072000663	0.000282971	-3.5482583
594	OTU594				0.081147687	0.780238141	0.237811401	0.062006835	0.000251965	-3.598659205
449	OTU449	OTU449			0.049182371	0.473271554	0.237665395	0.062185929	0.000275629	-3.559675201
619	OTU619				0.052068064	0.502699797	0.237066696	0.061560869	0.000265973	-3.575162143
156	OTU156	OTU156	OTU156	OTU156	0.318690496	3.085893196	0.236536329	0.064173421	0.00115315	-2.938114161
442	OTU442				0.072240389	0.699888259	0.236437856	0.064317272	0.000260945	-3.583450953
602	OTU602				0.048216073	0.467241405	0.236395935	0.081389109	0.00027789	-3.556127827
341	OTU341	OTU341		OTU341	0.059284129	0.574745465	0.236317956	0.069224491	0.000404253	-3.393346274
559	OTU559			OTU559	0.268693425	2.620567592	0.235238725	0.061668412	0.000273239	-3.563457428
887	OTU887				0.035587732	0.348701213	0.234405133	0.068642881	0.000281827	-3.550016855
354	OTU354	OTU354			0.064533885	0.638323777	0.232715153	0.084041768	0.000277035	-3.557465546
287	OTU287	OTU287			0.053585696	0.531158717	0.232336198	0.066091711	0.000458362	-3.338791135
676	OTU676				0.065251285	0.650944057	0.231196808	0.078485851	0.000274482	-3.561486434
624	OTU624				0.045010933	0.449881431	0.230859146	0.073302883	0.000292819	-3.533401049
349	OTU349	OTU349			0.051395719	0.514871905	0.23045373	0.07623877	0.000272719	-3.564285242
20	OTU20	OTU20	OTU20		0.501716903	5.026412979	0.230442629	0.077369389	0.008565692	-2.067237522
443	OTU443	OTU443			0.080024289	0.803014682	0.230156008	0.067967969	0.000271818	-3.565721388
860	OTU860				0.037903972	0.383427041	0.22873266	0.081861166	0.000268406	-3.571207504
555	OTU555			OTU555	0.059289352	0.600782307	0.228431224	0.090409528	0.000268583	-3.570921314
303	OTU303	OTU303			0.062405169	0.64195809	0.225785659	0.078063392	0.00045018	-3.34661359
373	OTU373	OTU373			0.041072077	0.422862714	0.225638126	0.078791332	0.000268748	-3.570654311
127	OTU127	OTU127	OTU127		0.071933001	0.741005219	0.225541442	0.076015837	0.001323955	-2.878126837
86	OTU86	OTU86	OTU86		0.185704119	1.913261366	0.22551744	0.088789128	0.002647339	-2.577190363
469	OTU469				0.183047754	1.903951108	0.223857373	0.081108807	0.000269012	-3.570227944
64	OTU64	OTU64	OTU64		0.230474501	2.445652526	0.220403808	0.099683522	0.003486532	-2.457606286
351	OTU351	OTU351			0.069336124	0.737471477	0.220002967	0.090617184	0.00027326	-3.563424036
201	OTU201	OTU201			0.084031658	0.897587948	0.219273478	0.082244082	0.000742615	-3.129236015
448	OTU448	OTU448			0.041808287	0.450209462	0.217889824	0.083847593	0.000266357	-3.574535815
174	OTU174	OTU174		OTU174	0.180668773	1.949030778	0.217582596	0.090973181	0.000870731	-3.060116052
696	OTU696				0.053042395	0.572262599	0.217568236	0.101390802	0.000263063	-3.579940077
228	OTU228	OTU228			0.048973855	0.529453037	0.217219223	0.099636613	0.000625055	-3.204081948
166	OTU166	OTU166			0.115134066	1.245289005	0.217139692	0.100691754	0.000959114	-3.018129791
211	OTU211	OTU211			0.073444985	0.795015988	0.217003742	0.111912558	0.00067726	-3.169244376
520	OTU520				0.040264876	0.437371386	0.216413441	0.107611976	0.000274977	-3.560704305
135	OTU135	OTU135	OTU135		0.100233825	1.089088091	0.216364753	0.105580309	0.001196961	-2.921920033
403	OTU403	OTU403			0.054626329	0.597571226	0.215219569	0.116870365	0.000265682	-3.575637466
662	OTU662				0.034677248	0.37956183	0.215122265	0.104144019	0.000272058	-3.565338604
259	OTU259	OTU259			0.101267811	1.109596539	0.214945125	0.09806933	0.000489236	-3.310481239
386	OTU386	OTU386			0.050243212	0.550819427	0.214852595	0.092331991	0.00026913	-3.570037302
766	OTU766				0.112159762	1.233996526	0.214253084	0.103195564	0.000261001	-3.583357413
488	OTU488	OTU488			0.043771201	0.481928222	0.214130212	0.095815853	0.000262352	-3.581115344
66	OTU66	OTU66	OTU66		0.112104668	1.234863463	0.214052206	0.098070602	0.003363186	-2.473249125
159	OTU159	OTU159			0.099023403	1.092198229	0.213832115	0.116867323	0.001068482	-2.971232768
408	OTU408	OTU408			0.038628776	0.42919959	0.212601949	0.110575873	0.000262535	-3.580813375
192	OTU192	OTU192			0.051361973	0.574704215	0.21142701	0.100028741	0.000784615	-3.105343641
530	OTU530	OTU530			0.041145103	0.462912738	0.210515428	0.110993414	0.000257193	-3.589740177
611	OTU611				0.04262694	0.479628517	0.210500174	0.10974161	0.000257249	-3.589646552
850	OTU850				0.035027718	0.394582734	0.210306842	0.115597397	0.000259851	-3.585276008
409	OTU409				0.061670967	0.695816972	0.210043854	0.103728264	0.000255892	-3.591943169
789	OTU789				0.036107686	0.408231929	0.209702861	0.112865369	0.000255451	-3.592691884
217	OTU217	OTU217			0.056819155	0.642463881	0.209685064	0.109388049	0.000657493	-3.182108567
26	OTU26	OTU26	OTU26		4.009281426	45.40151431	0.209437204	0.110176541	0.007900111	-2.102366821
646	OTU646			OTU646	0.065488269	0.746985544	0.208240748	0.120859844	0.000260644	-3.583952704
633	OTU633				0.043771909	0.499334103	0.208222887	0.108542154	0.000257689	-3.588904318
485	OTU485	OTU485			0.036748132	0.41955863	0.208085628	0.132892216	0.000246264	-3.608599251
782	OTU782				0.049251732	0.562950238	0.207899346	0.10246143	0.000255639	-3.592373224
709	OTU709				0.027617045	0.317690358	0.20684782	0.117045339	0.000254712	-3.593951127
385	OTU385	OTU385			0.045131681	0.520782232	0.206339123	0.112984293	0.000247026	-3.607257168
224	OTU224	OTU224			0.050489277	0.582938223	0.206245348	0.11199299	0.000610338	-3.214429496
872	OTU872				0.032318522	0.374736914	0.205548253	0.117274118	0.000254642	-3.594069959
243	OTU243	OTU243			0.062261874	0.724128571	0.205052926	0.120561774	0.000566664	-3.246674657
143	OTU143	OTU143	OTU143		0.129031332	1.502998043	0.204801665	0.116692457	0.001230362	-2.909967158
338	OTU338	OTU338			0.03433849	0.400302463	0.204672758	0.119995188	0.000389901	-3.409046171
810	OTU810				0.034472524	0.40209949	0.204577805	0.130549733	0.00025313	-3.596656444
405	OTU405	OTU405			0.037636254	0.439744523	0.20430307	0.123761745	0.000250234	-3.601653088
492	OTU492	OTU492			0.033577772	0.393731983	0.203721711	0.124729061	0.000250549	-3.601107838
582	OTU582				0.054261567	0.639565895	0.202884752	0.120205179	0.000243927	-3.612740954
718	OTU718				0.033333438	0.392968631	0.20285317	0.118419009	0.000249378	-3.603141265
77	OTU77	OTU77	OTU77		0.168155929	1.987750673	0.202417161	0.120648295	0.003037363	-2.517503273
511	OTU511	OTU511			0.042113621	0.49946528	0.201884984	0.125394336	0.000244059	-3.612504354
655	OTU655				0.030747412	0.36659706	0.20103386	0.126910043	0.000251827	-3.59889799
223	OTU223	OTU223			0.050657511	0.605703337	0.200577237	0.127128606	0.000621672	-3.206438854
541	OTU541				0.111083728	1.328505422	0.200541513	0.13993949	0.000246311	-3.608515321
277	OTU277	OTU277			0.079448431	0.951973948	0.200236445	0.129181581	0.00047778	-3.320771648
359	OTU359				0.086993418	1.045936464	0.199691573	0.130073808	0.000248311	-3.605003739
900	OTU900				0.065493115	0.788171796	0.199542088	0.132416248	0.000240884	-3.618191349
891	OTU891				0.030043762	0.361726055	0.199468454	0.122167023	0.000246419	-3.608325783
477	OTU477	OTU477			0.035854763	0.431765627	0.199440612	0.127725545	0.000244941	-3.61093763
826	OTU826				0.049312975	0.597599737	0.198432264	0.123126273	0.000242116	-3.615977003
455	OTU455				0.129119083	1.565046296	0.198400198	0.131700722	0.00024913	-3.603574802
171	OTU171	OTU171			0.151256809	1.858358179	0.196256569	0.144431709	0.000951126	-3.021761811
670	OTU670				0.097791287	1.204891113	0.195809063	0.134008021	0.000244661	-3.611435728
651	OTU651				0.030952959	0.384665719	0.194458835	0.159290623	0.000243486	-3.613525524
347	OTU347	OTU347		OTU347	0.038645521	0.480843661	0.194270117	0.140520069	0.000245337	-3.610237508
19	OTU19	OTU19	OTU19		0.531320802	6.625011021	0.193936922	0.135401158	0.009202597	-2.036089586
38	OTU38	OTU38	OTU38	OTU38	0.150154847	1.876917759	0.193549869	0.131541217	0.005287993	-2.276709093
608	OTU608				0.040419859	0.505322988	0.193525296	0.141325394	0.000219468	-3.658627955
648	OTU648				0.047028072	0.588685722	0.193326977	0.136024273	0.000245517	-3.609918303
421	OTU421	OTU421			0.031228307	0.392284016	0.19277965	0.143301788	0.000237276	-3.624746523
199	OTU199	OTU199			0.15137434	1.906938778	0.192338473	0.138801008	0.000779792	-3.108021451
753	OTU753			OTU753	0.235709288	2.97119932	0.192241698	0.162437491	0.000241504	-3.617075659
502	OTU502	OTU502			0.03854826	0.486061696	0.192194672	0.150252441	0.000240062	-3.619675863
200	OTU200	OTU200		OTU200	0.062116428	0.784474457	0.191949656	0.152940878	0.000753613	-3.122851671
768	OTU768				0.044299852	0.560767762	0.191589761	0.154896042	0.000239779	-3.620189729
589	OTU589				0.041539461	0.526825719	0.191295588	0.142174876	0.000241279	-3.617479834
1	OTU1	OTU1	OTU1		2.472049231	31.6721362	0.189728148	0.153823332	0.046048721	-1.336782431
50	OTU50	OTU50	OTU50		0.111475307	1.431792634	0.189345719	0.153489836	0.003639573	-2.438949554
298	OTU298	OTU298			0.033416575	0.429288565	0.189315347	0.153406677	0.000451265	-3.345568091
742	OTU742				0.041599277	0.534408998	0.189315137	0.149870377	0.000240208	-3.619411686
62	OTU62	OTU62	OTU62		0.191435582	2.466091801	0.188891929	0.160245831	0.003573856	-2.446863002
310	OTU310	OTU310			0.069023895	0.893048713	0.188226386	0.145999798	0.000401698	-3.39610081
734	OTU734				0.046359656	0.600235523	0.188118819	0.171524638	0.000236182	-3.626754065
663	OTU663				0.041843142	0.543481752	0.187634273	0.15695191	0.000237771	-3.623840361
534	OTU534				0.059248814	0.770222554	0.187502378	0.150993868	0.000238464	-3.622577867
144	OTU144	OTU144	OTU144		0.092730466	1.206172695	0.187414529	0.156961672	0.001181318	-2.927633008
577	OTU577				0.030814244	0.40166337	0.187090853	0.181293746	0.000235418	-3.628160327
890	OTU890				0.026566241	0.34729864	0.186649218	0.155102243	0.000235921	-3.627233773
882	OTU882				0.0295797	0.3870558	0.186507042	0.148712684	0.00023238	-3.633800772
155	OTU155	OTU155	OTU155	OTU155	0.044354638	0.585700194	0.185128769	0.162439402	0.001119665	-2.950912066
644	OTU644				0.028895108	0.382849095	0.184619744	0.173218298	0.000241245	-3.617542285
603	OTU603				0.039440186	0.523361422	0.184391273	0.167533858	0.000239621	-3.620474641
31	OTU31	OTU31	OTU31		1.73057997	23.16353954	0.183096059	0.167100284	0.006816933	-2.166411004
32	OTU32	OTU32	OTU32		0.613179403	8.222170038	0.182825636	0.155300348	0.007114173	-2.147875584
811	OTU811				0.028278322	0.380661667	0.182246145	0.163121036	0.00023848	-3.622547941
7	OTU7	OTU7	OTU7		0.582165439	7.838677333	0.182208104	0.171163838	0.01692993	-1.77134484
185	OTU185	OTU185		OTU185	0.302249027	4.140770479	0.179642184	0.169296103	0.000852089	-3.069515002
658	OTU658				0.034505124	0.474182337	0.179186051	0.180915538	0.000232782	-3.63305036
222	OTU222	OTU222			0.043889352	0.603197309	0.179173032	0.187234381	0.000608832	-3.215502225
820	OTU820				0.027892228	0.383353444	0.179167634	0.181534177	0.000234744	-3.629404597
748	OTU748			OTU748	0.038185903	0.52574503	0.178911791	0.177451474	0.000233129	-3.632404567
350	OTU350	OTU350			0.039269304	0.541559262	0.178668148	0.18896106	0.000235536	-3.627942771
689	OTU689				0.026200908	0.361925824	0.178428221	0.175743221	0.000230328	-3.637653092
793	OTU793				0.032527624	0.460169292	0.174957407	0.188281568	0.000233156	-3.632354149
172	OTU172	OTU172			0.03425502	0.485037499	0.174829215	0.190886456	0.000921417	-3.035543556
517	OTU517	OTU517			0.03331965	0.47492768	0.173875934	0.181304148	0.000230949	-3.636484848
327	OTU327	OTU327			0.036195232	0.516143173	0.173812516	0.193565898	0.000413657	-3.383359587
423	OTU423				0.181892758	2.613891647	0.172706504	0.199247212	0.000228814	-3.640517967
636	OTU636				0.027083342	0.389372976	0.172643551	0.189113065	0.000227166	-3.643656314
531	OTU531				0.034540325	0.501684494	0.171187906	0.208989962	0.000232111	-3.634303761
389	OTU389	OTU389			0.029454098	0.42928237	0.170700678	0.196998183	0.000230382	-3.637551039
346	OTU346	OTU346		OTU346	0.041521158	0.609728032	0.169637634	0.202078198	0.000231257	-3.635905341
457	OTU457				0.033605363	0.49640911	0.168807495	0.218322727	0.000237368	-3.62457774
238	OTU238	OTU238			0.077067725	1.14354575	0.168178473	0.233915155	0.000551836	-3.258189767
136	OTU136	OTU136	OTU136		0.06726781	1.000923776	0.167788198	0.208484746	0.001211745	-2.91658892
832	OTU832				0.078659797	1.171904866	0.167612778	0.207837088	0.000228113	-3.641850826
710	OTU710				0.031974407	0.480003087	0.166554677	0.211883317	0.000226219	-3.645470664
824	OTU824				0.025519858	0.383245657	0.166504354	0.220026399	0.000225957	-3.645974165
796	OTU796				0.064268766	0.983748939	0.163873563	0.223463383	0.000227382	-3.643243219
838	OTU838				0.028841873	0.441970285	0.163720513	0.227043073	0.000225972	-3.645944602
743	OTU743				0.033588739	0.517438214	0.16299821	0.250846615	0.000229959	-3.638350223
496	OTU496	OTU496			0.02332269	0.359676521	0.162851044	0.22953002	0.000223029	-3.651638711
25	OTU25	OTU25	OTU25		0.186497615	2.88304591	0.162523325	0.221218615	0.007165356	-2.144762218
798	OTU798				0.063757609	0.986394694	0.16241666	0.234920384	0.000226327	-3.645264171
564	OTU564				0.028928982	0.452652844	0.160883471	0.241291906	0.000232006	-3.634500074
794	OTU794				0.038408466	0.605997494	0.159763922	0.228347905	0.000232315	-3.633922998
116	OTU116	OTU116	OTU116		0.107610899	1.698437372	0.159717745	0.228593283	0.001593413	-2.797671652
723	OTU723			OTU723	0.066294218	1.049927907	0.159257666	0.241236965	0.00022823	-3.641627477
504	OTU504				0.032101349	0.508665006	0.159188388	0.244597078	0.000229332	-3.639535815
91	OTU91	OTU91	OTU91		1.146533498	18.40946529	0.157425518	0.245922723	0.0024276	-2.61482294
304	OTU304	OTU304			0.025619601	0.411759163	0.157298354	0.243150705	0.000422417	-3.374258286
307	OTU307	OTU307			0.036888368	0.595104093	0.156800699	0.236646687	0.000413733	-3.383279635
63	OTU63	OTU63	OTU63		0.610898462	9.888280045	0.156360313	0.244926167	0.003178153	-2.497825136
625	OTU625				0.028067495	0.45557463	0.155994915	0.257717608	0.000224647	-3.648498728
505	OTU505				0.050220073	0.817114439	0.155676962	0.250495461	0.000223251	-3.651207471
777	OTU777				0.038871292	0.633400553	0.155482177	0.244087489	0.000229024	-3.640119385
501	OTU501				0.026571949	0.433293075	0.155388812	0.255192696	0.000230937	-3.636507033
525	OTU525	OTU525			0.030833943	0.503947673	0.155087443	0.244482554	0.000219733	-3.658105648
763	OTU763				0.026346867	0.430712823	0.155056539	0.282538022	0.000236003	-3.62708255
785	OTU785	OTU785			0.0190453	0.313809378	0.154027842	0.253446791	0.000219208	-3.659142986
245	OTU245	OTU245			0.048720986	0.810332781	0.152810883	0.261067839	0.000563351	-3.249220732
604	OTU604				0.02581786	0.432673404	0.151831962	0.261954697	0.000215974	-3.665598737
426	OTU426	OTU426			0.02394156	0.40124232	0.15182771	0.267695944	0.000223219	-3.651269349
267	OTU267	OTU267		OTU267	0.028478515	0.477305212	0.151820433	0.259982751	0.000496762	-3.30385175
362	OTU362	OTU362			0.044435277	0.754132715	0.150214154	0.271170259	0.000222317	-3.653026765
293	OTU293	OTU293			0.055363045	0.944086443	0.149606186	0.269571998	0.000447302	-3.349398934
552	OTU552				0.07171748	1.235961098	0.14826713	0.274931191	0.000219808	-3.657956701
760	OTU760				0.026068513	0.44974761	0.148129696	0.273635508	0.000217475	-3.662591602
374	OTU374	OTU374			0.028979511	0.501283658	0.147798799	0.283419677	0.000115824	-3.93620136
618	OTU618				0.077697375	1.346666472	0.147549205	0.278361152	0.000192964	-3.714523264
98	OTU98	OTU98	OTU98		0.083802001	1.456044347	0.147240593	0.283487894	0.002086478	-2.680586161
537	OTU537	OTU537			0.030409506	0.538974478	0.144760526	0.290307593	0.00021978	-3.658011933
294	OTU294	OTU294			0.021661193	0.385475115	0.144260908	0.274459422	0.000437477	-3.359045027
73	OTU73	OTU73	OTU73	OTU73	0.288565395	5.172464382	0.143370846	0.323803215	0.002977306	-2.526176503
715	OTU715				0.030174726	0.543320504	0.142817603	0.285028314	0.000219234	-3.659093021
627	OTU627				0.022023188	0.398179208	0.142315001	0.28160452	0.000206718	-3.684620883
784	OTU784			OTU784	0.094718817	1.718769414	0.141870679	0.28932472	0.000217468	-3.662605126
828	OTU828				0.025370193	0.461152622	0.141663486	0.295619951	0.000209272	-3.679288661
417	OTU417	OTU417			0.03879908	0.705373035	0.141642066	0.332155521	0.000215716	-3.666117785
874	OTU874				0.028773932	0.533318157	0.139309604	0.303903078	0.000212186	-3.673282788
68	OTU68	OTU68	OTU68		0.224208134	4.160290637	0.139175714	0.314563131	0.003308486	-2.480370746
746	OTU746				0.021396555	0.400136147	0.138242725	0.309666137	0.000213654	-3.670289217
272	OTU272	OTU272			0.03746109	0.700643342	0.13822828	0.314643844	0.000473086	-3.325059739
326	OTU326	OTU326			0.040369305	0.758904972	0.137620616	0.315335399	0.000384714	-3.414862299
242	OTU242	OTU242		OTU242	0.089626137	1.716328569	0.135440996	0.327122602	0.000576425	-3.239257471
681	OTU681				0.022285441	0.42985459	0.134598055	0.328025603	0.00021195	-3.673767155
404	OTU404	OTU404			0.022967553	0.44309063	0.13457727	0.346052897	0.000213604	-3.670391357
418	OTU418				0.030785834	0.596803262	0.134014453	0.349529441	0.000212896	-3.671831927
451	OTU451				0.038948325	0.755739583	0.133906764	0.340126695	0.000214301	-3.668975266
852	OTU852				0.024053514	0.466790669	0.133890677	0.322240438	0.000213949	-3.669689267
533	OTU533				0.022689085	0.446268251	0.132340183	0.335586584	0.000209224	-3.67938851
494	OTU494				0.029473953	0.581738597	0.131941327	0.332418229	0.000213097	-3.671423121
497	OTU497				0.020882419	0.412203953	0.13193029	0.328992504	0.000216534	-3.664473286
161	OTU161	OTU161			0.041181635	0.814457237	0.131710686	0.353557336	0.001030304	-2.987034762
138	OTU138	OTU138	OTU138		0.043463876	0.860997704	0.131524139	0.330088952	0.001139752	-2.943189823
701	OTU701				0.09241848	1.843344378	0.130743876	0.333008348	0.000209908	-3.677970311
512	OTU512				0.263723601	5.28561079	0.130195695	0.326320428	0.000211124	-3.675462174
491	OTU491				0.031608387	0.634315725	0.130050532	0.358273621	0.000208369	-3.681167779
739	OTU739				0.021212477	0.428743638	0.129244266	0.331628856	0.000207605	-3.682763012
269	OTU269	OTU269			0.034202207	0.702828345	0.127392805	0.357541737	0.000497212	-3.303458194
816	OTU816				0.022736313	0.467378674	0.127353464	0.382637999	0.000208818	-3.68023167
371	OTU371	OTU371			0.03371416	0.696853393	0.126745617	0.358124591	0.000205007	-3.68823114
407	OTU407	OTU407			0.033685833	0.697817757	0.126499724	0.366156336	0.000205278	-3.687657435
471	OTU471	OTU471			0.018419748	0.381830997	0.126425254	0.35931495	0.000201982	-3.694687733
395	OTU395	OTU395			0.022500256	0.467827265	0.126092349	0.353816649	0.000204349	-3.689628266
344	OTU344	OTU344			0.030089633	0.625690524	0.126081027	0.372308152	0.000178172	-3.749159525
875	OTU875			OTU875	0.083278689	1.748312267	0.125033794	0.366565243	0.000207761	-3.682434976
800	OTU800				0.035930586	0.765015812	0.123500026	0.37061672	0.000202993	-3.692518542
475	OTU475	OTU475			0.021886583	0.470258639	0.122518185	0.387473594	0.000204376	-3.689569836
487	OTU487	OTU487			0.021812757	0.469120367	0.122415514	0.382038174	0.000200688	-3.697478793
711	OTU711				0.019837897	0.428081399	0.122055558	0.377648391	0.000205524	-3.687137279
466	OTU466			OTU466	0.091247852	1.969904906	0.12200822	0.358431534	0.000204542	-3.689216599
610	OTU610				0.021328117	0.462756057	0.121472268	0.397582606	0.000202649	-3.693254611
817	OTU817				0.016091995	0.349909187	0.121240034	0.378988008	0.000206378	-3.68533657
725	OTU725				0.02537323	0.55260877	0.12106926	0.388696301	0.000148598	-3.827987253
758	OTU758				0.023773903	0.51992877	0.120628587	0.37488387	0.000205036	-3.688170091
52	OTU52	OTU52	OTU52	OTU52	0.05743586	1.26560199	0.119832001	0.382536334	0.003516387	-2.453903284
614	OTU614				0.025695315	0.566263824	0.11981965	0.398643641	0.000203605	-3.691210595
778	OTU778				0.019900304	0.439302375	0.119640319	0.400034725	0.000200468	-3.697953954
296	OTU296	OTU296			0.022264659	0.498256138	0.118208942	0.38184493	0.000444589	-3.352041066
814	OTU814				0.026171483	0.586505508	0.118063296	0.384606653	0.000188687	-3.724258116
503	OTU503	OTU503			0.022245745	0.502565074	0.117226356	0.408648635	0.000193289	-3.713793294
527	OTU527				0.026728644	0.607388244	0.116621502	0.406304664	0.000203581	-3.691261982
150	OTU150	OTU150	OTU150		0.077765811	1.768424653	0.116548363	0.406061705	0.001184455	-2.926481576
788	OTU788				0.089125983	2.044063821	0.115675832	0.402877224	0.000201532	-3.695656101
472	OTU472	OTU472		OTU472	0.022843516	0.526316713	0.115206968	0.409142919	0.000201294	-3.696169079
666	OTU666				0.047270246	1.100559993	0.114145267	0.408132583	0.000202986	-3.692533827
523	OTU523				0.026791701	0.623958407	0.11411512	0.427146739	0.000188776	-3.724053819
399	OTU399	OTU399			0.030370035	0.710651105	0.113637455	0.420011483	0.000186851	-3.72850377
688	OTU688				0.016107724	0.37914767	0.113044369	0.408296221	0.000195255	-3.709398012
830	OTU830				0.017179944	0.404979829	0.112897288	0.426217856	0.000197128	-3.705251587
858	OTU858				0.017071785	0.407085077	0.111750613	0.407474457	0.000193289	-3.713793425
704	OTU704				0.019849192	0.481172181	0.110126504	0.429856264	0.000198197	-3.702902529
387	OTU387	OTU387			0.020999566	0.514975625	0.10899913	0.426949465	0.000193135	-3.714138288
70	OTU70	OTU70	OTU70		0.068854967	1.693460499	0.108716916	0.41583638	0.003218124	-2.492397235
549	OTU549	OTU549			0.020088462	0.49608125	0.10832345	0.447744029	0.000193903	-3.712415408
263	OTU263	OTU263			0.032067224	0.795544455	0.107880111	0.444014176	0.000519971	-3.284020943
736	OTU736				0.0234753	0.584384046	0.107551666	0.451003526	0.000194664	-3.710714817
270	OTU270	OTU270		OTU270	0.026713152	0.669913616	0.106845046	0.444263609	0.000480404	-3.318393126
726	OTU726				0.01447069	0.364209994	0.106500785	0.449362916	0.000191366	-3.718135044
152	OTU152	OTU152	OTU152		0.12993119	3.310731812	0.105334656	0.457003302	0.001075004	-2.968590053
837	OTU837				0.017148266	0.440467788	0.104581177	0.451700922	0.000195361	-3.709163153
856	OTU856				0.014060235	0.362091288	0.104337443	0.454076698	0.000189276	-3.722905156
140	OTU140	OTU140	OTU140		0.030008501	0.773703718	0.104228849	0.466909665	0.001191664	-2.923846096
301	OTU301	OTU301			0.017885937	0.463328153	0.103789688	0.455341377	0.000404189	-3.393415153
78	OTU78	OTU78	OTU78		0.098468581	2.567675204	0.103177573	0.454601859	0.002876363	-2.541156355
233	OTU233	OTU233			0.021516515	0.562250541	0.102982668	0.454687639	0.000589477	-3.22953348
106	OTU106	OTU106	OTU106		0.039346084	1.034576342	0.102409125	0.474158829	0.001808224	-2.742747695
598	OTU598				0.014651949	0.393929104	0.100382185	0.471433627	0.000187314	-3.727430392
804	OTU804				0.018735788	0.505672222	0.100034537	0.486339039	0.000192142	-3.716378557
588	OTU588				0.050257879	1.356690609	0.100018051	0.480223641	0.000189093	-3.723324822
393	OTU393	OTU393			0.020742612	0.560016065	0.100005539	0.475616902	0.00018975	-3.721818116
647	OTU647				0.014691356	0.398721813	0.099535859	0.484410854	0.000186902	-3.728384942
587	OTU587			OTU587	0.026928035	0.738304348	0.098626841	0.488926444	0.000186796	-3.728631508
434	OTU434	OTU434		OTU434	0.015157984	0.420486243	0.097591922	0.497024039	0.000186675	-3.728914482
431	OTU431	OTU431			0.018427648	0.511584461	0.097523589	0.480410497	0.000191566	-3.717682391
381	OTU381				0.02241794	0.622502628	0.097503722	0.489218312	0.000187885	-3.726106783
747	OTU747				0.014108237	0.397699093	0.096187323	0.499088625	0.000188923	-3.723716313
121	OTU121	OTU121	OTU121		0.025521227	0.722666657	0.095796766	0.493382044	0.00139061	-2.856794808
825	OTU825				0.044805135	1.274099632	0.095430578	0.504206631	0.000185627	-3.731358589
105	OTU105	OTU105	OTU105		0.09168718	2.613357519	0.095229098	0.49908235	0.001858717	-2.730786843
134	OTU134	OTU134	OTU134		0.038900686	1.124382787	0.094032297	0.508238534	0.001237429	-2.907479796
637	OTU637				0.022267203	0.645452705	0.093788983	0.49164495	0.000187208	-3.727676267
699	OTU699				0.014049692	0.412382855	0.092730727	0.523481401	0.000177369	-3.751122083
840	OTU840			OTU840	0.023544625	0.693754771	0.092405708	0.513704303	0.000186786	-3.728654867
558	OTU558				0.016970519	0.501636466	0.092139604	0.506459332	0.000187458	-3.727095335
519	OTU519	OTU519			0.013613566	0.40388437	0.091833586	0.507175484	0.000186523	-3.72926834
536	OTU536				0.013483448	0.406706318	0.090461233	0.514303377	0.000185807	-3.730937952
724	OTU724				0.02266607	0.684312614	0.090385793	0.538204612	0.000188766	-3.724075955
579	OTU579	OTU579			0.014645056	0.446471506	0.089589252	0.53263349	0.000186573	-3.729151589
356	OTU356	OTU356			0.018433337	0.574466681	0.087810312	0.533547503	0.000190026	-3.721187408
175	OTU175	OTU175			0.061027117	1.911048564	0.087425976	0.527039199	0.000938519	-3.027557147
495	OTU495			OTU495	0.039604694	1.245770447	0.087069786	0.533007949	0.00018588	-3.730767625
345	OTU345	OTU345			0.020908665	0.65995636	0.086796078	0.5419575	0.000179707	-3.745434913
607	OTU607				0.014524505	0.463442995	0.085941016	0.556049469	0.000187273	-3.72752446
649	OTU649				0.037591556	1.20857971	0.085347784	0.545468906	0.000180689	-3.743068473
137	OTU137	OTU137	OTU137		0.027837518	0.908127786	0.084216577	0.557181387	0.001180254	-2.928024592
210	OTU210	OTU210			0.01845632	0.60307664	0.084090408	0.544602694	0.000687398	-3.162791835
2	OTU2	OTU2	OTU2		0.381580287	12.47410414	0.084055649	0.558298969	0.037484801	-1.426144789
184	OTU184	OTU184			0.022345311	0.734182924	0.083667441	0.555624543	0.000876441	-3.057277112
620	OTU620	OTU620			0.011103533	0.366905711	0.08323149	0.558263085	0.000177829	-3.749996528
53	OTU53	OTU53	OTU53		0.030665154	1.025205203	0.082344618	0.564493151	0.002705954	-2.567679573
343	OTU343	OTU343			0.042021774	1.418660985	0.081610135	0.563890499	0.000388136	-3.411015577
153	OTU153	OTU153	OTU153		0.02507851	0.848906058	0.081411259	0.55676078	0.001113344	-2.953370469
848	OTU848				0.018885109	0.643941595	0.080867222	0.571444563	0.000174871	-3.757281202
24	OTU24	OTU24	OTU24		0.148794459	5.105340069	0.080404469	0.562544496	0.007956632	-2.099270715
225	OTU225	OTU225			0.03443072	1.187117628	0.080046015	0.574166921	0.00061504	-3.211096405
871	OTU871				0.014298944	0.501603597	0.078781997	0.584306799	0.000182394	-3.738988882
378	OTU378	OTU378			0.016370841	0.578547574	0.078247005	0.577671236	0.000186612	-3.72906072
535	OTU535				0.019332021	0.68487323	0.078070347	0.57890594	0.000195423	-3.709024852
597	OTU597	OTU597			0.010746511	0.382170553	0.077796209	0.578219387	0.000182569	-3.738572917
177	OTU177	OTU177			0.029221541	1.040583806	0.077699753	0.592354483	0.000916027	-3.038091517
180	OTU180	OTU180			0.031400366	1.118437211	0.077682766	0.579895578	0.000870173	-3.060394646
634	OTU634				0.03113925	1.119769174	0.077001943	0.588252488	0.000183951	-3.735298325
480	OTU480	OTU480			0.01285744	0.462634927	0.076958823	0.593381765	0.00017057	-3.768097255
83	OTU83	OTU83	OTU83		0.040855842	1.473227298	0.076806569	0.59290722	0.002766531	-2.558064527
394	OTU394	OTU394			0.012317272	0.450950265	0.075736131	0.598156076	0.000183633	-3.736050162
280	OTU280	OTU280			0.014875224	0.545093141	0.075672799	0.590603442	0.000471764	-3.326274849
668	OTU668				0.011387464	0.419383247	0.075322945	0.5912583	0.00018585	-3.730838057
425	OTU425				0.013288983	0.490470007	0.075172866	0.600942582	0.000183771	-3.73572404
524	OTU524	OTU524			0.010016877	0.369773858	0.075159557	0.600339655	0.000186417	-3.729513836
288	OTU288	OTU288			0.014336699	0.530783637	0.074957418	0.601914707	0.000487369	-3.312141768
667	OTU667				0.010723651	0.410270688	0.072712308	0.608792995	0.000179645	-3.745584656
235	OTU235	OTU235		OTU235	0.037870503	1.469899968	0.071746565	0.60953372	0.000577811	-3.238214064
741	OTU741			OTU741	0.011228363	0.438703648	0.071307984	0.613731835	0.000180794	-3.742816802
251	OTU251	OTU251			0.011567642	0.452523456	0.071225466	0.611162716	0.000530895	-3.274991247
580	OTU580	OTU580			0.012351891	0.488021575	0.070571849	0.621941851	0.000180746	-3.742930723
823	OTU823				0.011093742	0.439267924	0.070429129	0.641654977	0.000179795	-3.745221389
546	OTU546				0.011640199	0.465183309	0.069826685	0.615936064	0.000174432	-3.758372681
665	OTU665				0.015344073	0.615382531	0.069596602	0.627034398	0.000182366	-3.739056851
730	OTU730				0.00985506	0.396693183	0.069359767	0.622214902	0.000172822	-3.762399931
870	OTU870			OTU870	0.014572459	0.587709328	0.069235871	0.622832312	0.000179267	-3.746500724
255	OTU255	OTU255			0.01597556	0.645176324	0.06914799	0.630854671	0.000532752	-3.273474941
878	OTU878				0.012421441	0.50352274	0.06890757	0.624425327	0.000177035	-3.7519404
654	OTU654				0.009481658	0.385996915	0.06863441	0.629231173	0.000181404	-3.741353634
406	OTU406	OTU406			0.011870521	0.486046941	0.068266047	0.633397113	0.000184099	-3.73494969
430	OTU430				0.034741321	1.429406761	0.06795897	0.642909991	0.000170633	-3.767936133
100	OTU100	OTU100	OTU100		0.032395281	1.344344191	0.067418535	0.627448748	0.00201752	-2.695182083
379	OTU379	OTU379			0.010760516	0.447668081	0.067260283	0.639438189	0.000178957	-3.747250209
780	OTU780				0.015430439	0.644084419	0.067052351	0.631201805	0.000178509	-3.748339131
802	OTU802				0.013165618	0.550073213	0.06699264	0.639624323	0.000162335	-3.789587128
246	OTU246	OTU246			0.018917501	0.795655282	0.066579052	0.638633233	0.000542688	-3.265449933
599	OTU599				0.010273941	0.441123981	0.065307973	0.651775125	0.000170843	-3.767402784
673	OTU673				0.01292865	0.557399971	0.065056805	0.650026683	0.000167164	-3.776857046
318	OTU318	OTU318			0.012262383	0.530049846	0.064898991	0.655157943	0.00037501	-3.425957318
176	OTU176	OTU176			0.012925366	0.566634066	0.064049301	0.650602434	0.000892352	-3.049463658
367	OTU367				0.013838628	0.606974658	0.06401926	0.650159368	0.000175205	-3.756453566
677	OTU677				0.013517806	0.599781849	0.06333154	0.669948129	0.000173981	-3.759497878
437	OTU437				0.011248286	0.500205939	0.063198443	0.656664999	0.000176746	-3.752650786
630	OTU630				0.009006528	0.401106824	0.063111229	0.650404022	0.000175463	-3.755815541
80	OTU80	OTU80	OTU80		0.038554047	1.761812533	0.061605168	0.66512446	0.002779577	-2.556021297
661	OTU661	OTU661			0.007555359	0.347585467	0.06121805	0.681584585	0.00017152	-3.765685474
353	OTU353				0.032024249	1.493830634	0.060426783	0.675957687	0.000170485	-3.768314475
237	OTU237	OTU237			0.053589053	2.511525209	0.060160767	0.679768764	0.000539837	-3.267737064
818	OTU818				0.012233098	0.573897072	0.060104015	0.674562025	0.000172569	-3.763036582
795	OTU795				0.008857362	0.416378355	0.059988848	0.68217612	0.000173022	-3.761897903
441	OTU441	OTU441			0.009360946	0.444102128	0.059474231	0.67995301	0.000174135	-3.759115117
208	OTU208	OTU208			0.061801637	2.979878335	0.058574509	0.683997017	0.000672971	-3.172003563
383	OTU383	OTU383			0.013221185	0.643380368	0.058068819	0.686598856	0.000171452	-3.76585793
590	OTU590			OTU590	0.011884624	0.579770003	0.057933846	0.685203991	0.000169163	-3.771695632
568	OTU568				0.008377221	0.422555577	0.056136655	0.697799334	0.000167585	-3.775764324
51	OTU51	OTU51	OTU51		0.058288694	2.946895392	0.056015196	0.698824705	0.003353581	-2.474491212
842	OTU842				0.008623767	0.438233579	0.055744513	0.695145594	0.000169299	-3.771345523
674	OTU674	OTU674			0.006705217	0.346352961	0.054890514	0.714262415	0.000170923	-3.767198815
737	OTU737				0.012553354	0.656698973	0.054237161	0.707888307	0.00017154	-3.765634699
309	OTU309	OTU309			0.014342019	0.757484601	0.053748264	0.710733021	0.000419592	-3.37717231
873	OTU873				0.00815596	0.432034001	0.053598638	0.712852453	0.000171518	-3.765691551
899	OTU899			OTU899	0.007694421	0.4241236	0.051616521	0.715523205	0.000163933	-3.785333592
412	OTU412			OTU412	0.124451053	6.911659785	0.051249485	0.718208119	0.000166502	-3.778579289
756	OTU756				0.007101996	0.401896699	0.05034464	0.736282478	0.000162679	-3.788668284
678	OTU678				0.008198395	0.464178837	0.050320155	0.719876149	0.00016544	-3.781360198
672	OTU672				0.007102057	0.409027568	0.049510807	0.733143215	0.000168733	-3.772801147
422	OTU422	OTU422			0.009719272	0.585731234	0.047419635	0.744277897	0.000169327	-3.771273582
419	OTU419	OTU419			0.010256721	0.624313937	0.046971318	0.744704542	0.000161704	-3.79128034
470	OTU470	OTU470			0.008034591	0.489230768	0.046955289	0.746390201	0.000167567	-3.775812145
682	OTU682				0.023495556	1.43811422	0.046723205	0.75688437	0.000165863	-3.780250488
253	OTU253	OTU253			0.02296774	1.415287482	0.046424776	0.753202785	0.000494515	-3.305820128
196	OTU196	OTU196			0.021360106	1.323314221	0.046187523	0.748606649	0.000769084	-3.114026107
819	OTU819				0.009514052	0.605748594	0.044998539	0.754041773	0.000164637	-3.783472979
561	OTU561				0.007282157	0.472367386	0.044204487	0.75983116	0.000166429	-3.778770042
256	OTU256	OTU256		OTU256	0.012364253	0.818688218	0.043343753	0.76380214	0.000526736	-3.278406663
566	OTU566				0.011520562	0.779862921	0.042436936	0.779185285	0.000166505	-3.778572385
687	OTU687				0.022905987	1.564622289	0.042072042	0.773463002	0.000160514	-3.794487521
845	OTU845				0.008448554	0.579952323	0.041873033	0.770226855	0.00015809	-3.801094603
154	OTU154	OTU154	OTU154		0.013768128	0.947322217	0.041779558	0.773446909	0.001119478	-2.95098445
297	OTU297	OTU297			0.012404028	0.887259549	0.040252272	0.782609135	0.000456792	-3.340281495
787	OTU787				0.007065051	0.524786956	0.038820232	0.785940389	0.000167357	-3.776355923
363	OTU363				0.012124052	0.921032055	0.037990387	0.793613102	0.000164792	-3.783064677
332	OTU332	OTU332			0.008632641	0.660321098	0.037740025	0.794524252	0.000399344	-3.398652704
281	OTU281	OTU281			0.009082288	0.699703565	0.037481048	0.793314776	0.000463489	-3.333960323
877	OTU877				0.004592015	0.376474508	0.035300511	0.812094022	0.000163372	-3.786822626
881	OTU881				0.006322373	0.525741581	0.034820663	0.806779546	0.000163366	-3.786837462
719	OTU719				0.004921658	0.41286646	0.034527336	0.814918575	0.000161354	-3.792219041
792	OTU792				0.00481544	0.404459686	0.034485828	0.812265211	0.000163601	-3.786213165
104	OTU104	OTU104	OTU104		0.010535604	0.905818035	0.033716637	0.815029885	0.001902799	-2.72060713
550	OTU550				0.008613997	0.743815403	0.033575965	0.817078236	0.000165503	-3.781195249
324	OTU324	OTU324		OTU324	0.01259535	1.105700765	0.033044587	0.824488307	0.000422976	-3.37368436
413	OTU413	OTU413			0.006159232	0.554571624	0.032244512	0.825515726	0.000166466	-3.778675413
295	OTU295	OTU295			0.008196599	0.743360516	0.032020035	0.82705688	0.000462586	-3.334807129
857	OTU857				0.005412118	0.493104601	0.031877183	0.827262459	0.00016207	-3.790298079
244	OTU244	OTU244			0.028863823	2.702416499	0.031047408	0.829619408	0.00055561	-3.255230127
572	OTU572			OTU572	0.014061894	1.328296156	0.030781643	0.830828956	0.000160693	-3.794002203
641	OTU641				0.004556479	0.435958011	0.030401693	0.834442308	0.000166209	-3.779346469
329	OTU329	OTU329			0.007919188	0.773927024	0.029783156	0.837413467	0.000389644	-3.409331488
606	OTU606				0.021621807	2.124898327	0.029622109	0.834342664	0.000160229	-3.795259915
761	OTU761				0.005949762	0.599689397	0.028903916	0.842105231	0.000160758	-3.793827863
893	OTU893			OTU893	0.003865533	0.39569515	0.028472459	0.842174192	0.000160537	-3.794424597
323	OTU323	OTU323			0.005760755	0.61438909	0.027359582	0.853053805	0.000384016	-3.415650569
864	OTU864				0.007158944	0.771539182	0.027082471	0.851927548	0.000160987	-3.793209363
894	OTU894				0.007185545	0.777158812	0.026989129	0.853881072	0.000160499	-3.794526599
629	OTU629			OTU629	0.005726598	0.619453802	0.026985369	0.851900932	0.000155981	-3.80692747
867	OTU867				0.005740274	0.682742511	0.024602464	0.865100643	8.44117E-05	-4.073597333
728	OTU728				0.003502999	0.423650939	0.024205356	0.86900068	0.000156389	-3.805794783
683	OTU683	OTU683			0.003106153	0.376993667	0.024121577	0.869208457	0.000157086	-3.803861186
433	OTU433	OTU433			0.012618156	1.533621848	0.024088475	0.880621088	0.000158139	-3.800961971
562	OTU562			OTU562	0.003859617	0.47170168	0.023958864	0.870764431	0.000155854	-3.80728142
596	OTU596			OTU596	0.004366024	0.552889842	0.023141963	0.873923153	0.000160873	-3.793515904
518	OTU518				0.005277021	0.681043809	0.022717226	0.876335407	0.000152174	-3.817658605
622	OTU622				0.00529805	0.739944309	0.021028502	0.885724702	0.000156216	-3.806274079
42	OTU42	OTU42	OTU42		0.017139023	2.44987001	0.020556245	0.88525339	0.004796949	-2.319034856
571	OTU571				0.003850966	0.562888991	0.020111517	0.890779324	0.0001537	-3.813327242
463	OTU463	OTU463			0.00465662	0.691504139	0.01980209	0.895305544	0.000151538	-3.819478742
773	OTU773				0.003481624	0.519143257	0.019722632	0.891863615	0.00015993	-3.796070581
854	OTU854				0.004497466	0.730403145	0.01813749	0.899875656	0.00015562	-3.807935959
643	OTU643				0.002234066	0.37973406	0.017343602	0.907748694	0.000157942	-3.801502952
215	OTU215	OTU215			0.007583673	1.421115156	0.015757013	0.912621597	0.000650121	-3.1870061
170	OTU170	OTU170		OTU170	0.008764561	1.705180089	0.015185725	0.921215653	0.000964883	-3.015525478
886	OTU886			OTU886	0.003044815	0.614253087	0.014652918	0.92024289	0.000150238	-3.823220091
357	OTU357	OTU357			0.002633607	0.556267157	0.014004379	0.924343187	0.000149589	-3.825100797
372	OTU372	OTU372			0.002634545	0.630960512	0.012371385	0.933510532	0.000149567	-3.825163417
617	OTU617				0.002115308	0.514831932	0.012176121	0.932842662	0.000155352	-3.8086844
548	OTU548	OTU548			0.001574103	0.385320341	0.012107162	0.934045177	0.000157303	-3.803262221
342	OTU342	OTU342			0.008217459	2.052039249	0.011870986	0.935452908	0.00040347	-3.394188407
420	OTU420				0.004414237	1.122774292	0.011657141	0.937514822	0.000155165	-3.809206143
801	OTU801				0.001497518	0.483087303	0.009213987	0.951416836	0.000152711	-3.816130902
59	OTU59	OTU59	OTU59		0.006504933	2.308285802	0.008383363	0.955324042	0.003665156	-2.435907484
454	OTU454	OTU454			0.001184036	0.435891698	0.008083194	0.955387861	0.000152864	-3.815693934
593	OTU593				0.013547245	5.006647139	0.008052191	0.95934447	0.000158331	-3.80043335
528	OTU528				0.001361441	0.540001435	0.007506762	0.960070161	0.000156464	-3.805584939
895	OTU895				0.000940693	0.388803076	0.007206075	0.96027158	0.000150847	-3.8214632
361	OTU361	OTU361			0.001936373	0.807378064	0.007143643	0.962256544	0.000152742	-3.816041103
462	OTU462	OTU462			0.001406037	0.600848766	0.006971313	0.964050308	0.000150157	-3.823455266
173	OTU173	OTU173			0.002688801	1.210654482	0.006618745	0.964872344	0.000888922	-3.051136306
509	OTU509	OTU509			0.000931109	0.4212481	0.006587393	0.965849008	0.000153121	-3.814966356
458	OTU458	OTU458			0.000890806	0.468090366	0.005676782	0.968844391	0.000153551	-3.813748611
844	OTU844				0.000549403	0.424006665	0.003872173	0.979230962	0.00015299	-3.815336456
27	OTU27	OTU27	OTU27		0.005525483	5.083557232	0.003250199	0.981973904	0.00739567	-2.131022497
120	OTU120	OTU120	OTU120		0.002100394	2.00554686	0.003132037	0.983065476	0.001368713	-2.863687539
358	OTU358	OTU358			0.000606253	0.583793865	0.003105739	0.983392732	0.000143432	-3.843354417
128	OTU128	OTU128	OTU128		0.001164699	1.148363685	0.003033445	0.983530765	0.001282658	-2.891889167
71	OTU71	OTU71	OTU71		0.002102039	2.664834006	0.002360834	0.987032168	0.003104867	-2.507957003
829	OTU829				0.000518335	0.971692766	0.00159775	0.9913541	0.000152968	-3.815399479
182	OTU182	OTU182			0.000322826	0.684337519	0.001413205	0.99241199	0.000870253	-3.060354355
585	OTU585	OTU585		OTU585	0.000146113	0.438399205	0.000998864	0.994586771	0.000153514	-3.813851767
744	OTU744				4.17E-05	0.474149856	0.000263545	0.99854889	0.000152255	-3.817427164
261	OTU261	OTU261			9.86E-05	1.235981432	0.00023915	0.998683375	0.000503367	-3.298114985
740	OTU740				1.20E-15	0.409384247	8.81003E-15	0.99999962	0.000150018	-3.823858024
809	OTU809				2.25E-16	0.47404437	1.42287E-15	0.999999731	0.000144319	-3.840675611
6	OTU6	OTU6	OTU6		0	8.77225416	0	1	0.018073265	-1.742963391
13	OTU13	OTU13	OTU13	OTU13	0	3.680690939	0	1	0.012919832	-1.888743148
21	OTU21	OTU21	OTU21		0	3.535491073	0	0.999999149	0.008359597	-2.077814661
23	OTU23	OTU23	OTU23	OTU23	0	2.21717438	0	1	0.006323099	-2.199070038
39	OTU39	OTU39	OTU39		0	4.550659712	0	0.99999962	0.005164063	-2.287008477
44	OTU44	OTU44	OTU44		0	1.61290915	0	1	0.004256493	-2.370948051
47	OTU47	OTU47	OTU47	OTU47	0	9.011028636	0	0.999999462	0.004106033	-2.386577604
58	OTU58	OTU58	OTU58		0	2.574539599	0	1	0.003486768	-2.457576999
75	OTU75	OTU75	OTU75		0	1.90219908	0	1	0.002919294	-2.534722129
84	OTU84	OTU84	OTU84		0	1.592722761	0	1	0.002702623	-2.568214484
89	OTU89	OTU89	OTU89		0	1.880915942	0	1	0.002543829	-2.594512104
97	OTU97	OTU97	OTU97		0	2.207006096	0	1	0.00202752	-2.693034938
112	OTU112	OTU112	OTU112		0	1.497816919	0	1	0.001711006	-2.76674839
114	OTU114	OTU114	OTU114		0	1.110492629	0	1	0.001632668	-2.787102021
119	OTU119	OTU119	OTU119		0	1.362041569	0	1	0.001534368	-2.814070481
123	OTU123	OTU123	OTU123		0	1.296066089	0	1	0.001394125	-2.85569838
125	OTU125	OTU125	OTU125		0	0.964393609	0	1	0.001367406	-2.864102637
130	OTU130	OTU130	OTU130		0	1.054943339	0	1	0.001295865	-2.887440128
12	OTU12	OTU12	OTU12		0	19.74602212	0	0.999999462	0.012758941	-1.89418537
37	OTU37	OTU37	OTU37		0	3.49401732	0	1	0.005518837	-2.258152419
69	OTU69	OTU69	OTU69		0	2.041391049	0	1	0.003175895	-2.498133897
76	OTU76	OTU76	OTU76		0	1.513436275	0	1	0.002903572	-2.537067352
93	OTU93	OTU93	OTU93		0	1.144132742	0	0.999999462	0.002257219	-2.646426275
99	OTU99	OTU99	OTU99		0	1.306466076	0	1	0.002015646	-2.69558573
102	OTU102	OTU102	OTU102		0	1.16810864	0	0.999999462	0.001822917	-2.739233215
109	OTU109	OTU109	OTU109		0	3.570454074	0	0.999999462	0.001789407	-2.747290832
158	OTU158	OTU158			0	0.770135918	0	1	0.001068689	-2.971148594
163	OTU163	OTU163			0	1.472238959	0	0.999999462	0.001011959	-2.994836869
164	OTU164	OTU164			0	2.14313931	0	1	0.000998099	-3.000826273
167	OTU167	OTU167			0	0.929761392	0	1	0.000904679	-3.043505335
169	OTU169	OTU169			0	2.545372472	0	1	0.000960307	-3.017589956
178	OTU178	OTU178			0	0.743762984	0	1	0.000865218	-3.062874473
187	OTU187	OTU187			0	1.212269956	0	1	0.000832302	-3.079718925
188	OTU188	OTU188			0	1.056323486	0	1	0.000916342	-3.037942643
190	OTU190	OTU190			0	0.764625184	0	1	0.000769213	-3.113953303
195	OTU195	OTU195		OTU195	0	0.673413069	0	0.999999462	0.000733451	-3.134628632
202	OTU202	OTU202			0	0.647766926	0	1	0.000717847	-3.143968115
203	OTU203	OTU203			0	1.453365553	0	0.999999462	0.000706583	-3.150836665
206	OTU206	OTU206			0	5.340399523	0	1	0.000696969	-3.156786267
207	OTU207	OTU207			0	0.806167819	0	0.999999341	0.000653362	-3.184846037
209	OTU209	OTU209			0	1.051166575	0	1	0.000654948	-3.183792852
212	OTU212	OTU212			0	0.816986587	0	1	0.000656915	-3.182490903
216	OTU216	OTU216		OTU216	0	1.081809049	0	1	0.000628724	-3.201540114
219	OTU219	OTU219			0	0.591899923	0	1	0.000632937	-3.198639332
220	OTU220	OTU220			0	0.869387772	0	1	0.000607807	-3.216234283
221	OTU221	OTU221			0	0.894890153	0	1	0.000599545	-3.222177875
226	OTU226	OTU226			0	0.948277729	0	0.99999962	0.000611076	-3.213904889
227	OTU227	OTU227			0	0.697635888	0	0.999999149	0.000585592	-3.232405065
230	OTU230	OTU230			0	0.895745763	0	1	0.00059972	-3.222051822
231	OTU231	OTU231			0	0.751205252	0	1	0.000563607	-3.24902364
232	OTU232	OTU232		OTU232	0	1.318240767	0	1	0.000557179	-3.254005015
234	OTU234	OTU234			0	1.268736284	0	1	0.000583994	-3.233591732
236	OTU236	OTU236			0	0.750931342	0	0.999999462	0.00057016	-3.244003244
239	OTU239	OTU239			0	0.791121976	0	0.999999462	0.000570912	-3.243430985
240	OTU240	OTU240			0	1.01750958	0	1	0.000566238	-3.247000761
250	OTU250	OTU250			0	0.60473451	0	1	0.000532765	-3.273464397
273	OTU273	OTU273			0	0.424219544	0	1	0.000457248	-3.339848576
275	OTU275	OTU275			0	0.862415559	0	1	0.000480086	-3.318681351
282	OTU282	OTU282			0	1.00662087	0	0.99999962	0.000475672	-3.322692417
283	OTU283	OTU283		OTU283	0	0.655172097	0	0.999999239	0.000419304	-3.37747067
285	OTU285	OTU285		OTU285	0	0.538363602	0	0.999999534	0.000465161	-3.332396783
286	OTU286	OTU286			0	0.443057761	0	1	0.000477021	-3.321462706
289	OTU289	OTU289			0	0.479239014	0	1	0.00043328	-3.363231622
290	OTU290	OTU290			0	1.028846251	0	1	0.000463771	-3.333696736
300	OTU300	OTU300			0	0.449861927	0	1	0.00046337	-3.334072233
302	OTU302	OTU302			0	0.435806978	0	1	0.000427733	-3.36882759
305	OTU305	OTU305			0	0.649402009	0	1	0.000439542	-3.356999676
308	OTU308	OTU308			0	1.244904215	0	1	0.000421514	-3.375187678
313	OTU313	OTU313			0	0.698626823	0	1	0.000429568	-3.366968259
314	OTU314	OTU314			0	0.52559043	0	1	0.000419084	-3.37769927
316	OTU316	OTU316			0	1.427747468	0	1	0.000389232	-3.409791745
317	OTU317	OTU317			0	1.112969053	0	1	0.000413581	-3.383439596
320	OTU320	OTU320			0	0.503416881	0	1	0.000386755	-3.412563766
325	OTU325	OTU325			0	0.368039378	0	1	0.000406267	-3.39118851
335	OTU335	OTU335			0	0.715171882	0	0.99999962	0.000396764	-3.401467631
337	OTU337	OTU337			0	0.542551381	0	1	0.000382104	-3.417818245
340	OTU340	OTU340			0	0.645064067	0	0.99999962	0.000389592	-3.409390199
348	OTU348	OTU348		OTU348	0	0.490546749	0	1	0.000148355	-3.828697339
355	OTU355	OTU355			0	1.113541402	0	0.999999462	0.000156466	-3.805579497
369	OTU369	OTU369			0	0.738284214	0	0.999999462	0.000150463	-3.822570222
380	OTU380				0	1.479222358	0	0.999999341	0.00015216	-3.817699607
382	OTU382	OTU382			0	0.496397014	0	1	0.000149979	-3.823969387
384	OTU384	OTU384			0	0.528687592	0	1	0.00014825	-3.829004732
388	OTU388	OTU388		OTU388	0	0.471092152	0	1	0.000149012	-3.826778828
390	OTU390	OTU390			0	0.404873046	0	0.999999288	0.000146681	-3.833625526
392	OTU392	OTU392			0	0.579589859	0	1	0.000147312	-3.83176198
397	OTU397	OTU397			0	0.632545491	0	1	0.000143546	-3.843007838
398	OTU398				0	0.742542655	0	1	0.000140449	-3.852481892
415	OTU415	OTU415			0	0.635991613	0	0.999999462	0.000147677	-3.830687802
427	OTU427	OTU427			0	0.467130535	0	0.999999534	0.000148186	-3.829192788
432	OTU432				0	0.461540455	0	1	0.000152213	-3.817547591
435	OTU435				0	0.630368138	0	1	0.000146524	-3.834090351
436	OTU436	OTU436			0	0.402787122	0	1	0.000151041	-3.820905735
440	OTU440	OTU440			0	0.517197971	0	1	0.000152462	-3.816838171
444	OTU444				0	1.720278257	0	1	0.000148066	-3.829545641
445	OTU445	OTU445			0	0.663743175	0	1	0.000150028	-3.8238281
447	OTU447	OTU447			0	0.567648276	0	1	0.000149909	-3.824173587
453	OTU453	OTU453			0	0.544138907	0	0.999999288	0.00013604	-3.866332762
460	OTU460				0	1.702311983	0	1	0.000147371	-3.831587865
461	OTU461	OTU461			0	0.772589779	0	1	0.000149162	-3.826340485
467	OTU467	OTU467			0	0.51388486	0	1	0.000148839	-3.827283857
468	OTU468	OTU468			0	0.734571343	0	0.999999149	0.000143452	-3.843292725
473	OTU473	OTU473			0	0.796749294	0	1	0.000146833	-3.833177349
474	OTU474	OTU474			0	0.434124519	0	1	0.000145049	-3.838484081
476	OTU476				0	0.530766223	0	1	0.000143826	-3.842161657
478	OTU478	OTU478			0	0.592727672	0	1	0.000147922	-3.829968269
481	OTU481	OTU481			0	0.442411753	0	1	0.000151083	-3.820785595
483	OTU483	OTU483			0	0.459005484	0	1	0.000145188	-3.838069644
490	OTU490				0	0.405784505	0	0.999999462	0.000149949	-3.824057709
498	OTU498	OTU498			0	0.577435177	0	1	0.000141694	-3.848647877
500	OTU500				0	0.369716165	0	1	0.000144448	-3.840289899
506	OTU506				0	0.448506457	0	1	0.000146356	-3.834589011
507	OTU507				0	1.477948184	0	1	0.00014191	-3.847986212
508	OTU508				0	0.771315682	0	1	0.000145641	-3.836715074
513	OTU513	OTU513			0	0.435156082	0	1	0.000146989	-3.83271465
514	OTU514				0	0.889441579	0	1	0.000146108	-3.835325908
515	OTU515	OTU515			0	0.531924632	0	1	0.000146555	-3.8339996
521	OTU521				0	0.821618995	0	0.99999962	0.000141737	-3.848515253
522	OTU522				0	0.514708806	0	1	0.00014186	-3.848141008
526	OTU526				0	0.809189244	0	1	0.000141902	-3.84801254
538	OTU538				0	0.8328534	0	0.999999462	0.000146743	-3.83344204
539	OTU539				0	0.421992909	0	1	0.000140526	-3.852242581
545	OTU545	OTU545			0	0.314249674	0	0.999999534	0.000144201	-3.841031798
547	OTU547				0	0.617840748	0	1	0.000141111	-3.850440438
553	OTU553				0	0.515936657	0	1	0.000138968	-3.857086251
554	OTU554				0	0.58657302	0	0.999999462	0.000139269	-3.856145226
556	OTU556				0	0.505173177	0	1	0.000139414	-3.855695141
565	OTU565				0	0.668456673	0	1	0.000140372	-3.852719759
567	OTU567				0	0.405121335	0	1	0.000141932	-3.84791848
569	OTU569				0	0.562032385	0	1	0.000120626	-3.918560817
573	OTU573				0	0.577961729	0	1	0.000127596	-3.894162614
574	OTU574	OTU574			0	0.458986602	0	1	0.000138043	-3.859986946
575	OTU575				0	0.461887217	0	0.999999534	0.000142249	-3.84694958
576	OTU576				0	0.558353549	0	1	0.000138273	-3.859262074
583	OTU583				0	0.574614802	0	1	0.000136789	-3.863947876
591	OTU591				0	0.859325969	0	1	0.00013966	-3.854926904
595	OTU595	OTU595			0	0.430798514	0	0.999999534	0.000141007	-3.850760492
600	OTU600				0	0.547838051	0	1	0.000140324	-3.852868458
601	OTU601				0	1.729213554	0	1	0.000137298	-3.862335908
605	OTU605				0	0.375443967	0	1	0.00013357	-3.874291643
612	OTU612				0	0.795964981	0	1	0.000140371	-3.852721888
613	OTU613				0	0.443726236	0	1	0.000137542	-3.861564192
615	OTU615	OTU615			0	0.464976056	0	1	0.000138249	-3.859338183
626	OTU626				0	0.473329511	0	1	0.000140059	-3.853689952
632	OTU632				0	0.486248735	0	1	0.00013763	-3.86128663
638	OTU638				0	0.418021882	0	1	0.000138148	-3.85965417
639	OTU639				0	0.659936866	0	1	0.000138125	-3.859726338
642	OTU642				0	0.412310092	0	1	0.000135867	-3.866887164
650	OTU650				0	0.565679934	0	1	0.000135092	-3.869369167
659	OTU659			OTU659	0	0.589369565	0	0.999999462	0.000128336	-3.891653
664	OTU664				0	0.457393374	0	1	0.000134268	-3.872026533
671	OTU671				0	0.582650399	0	1	0.000137238	-3.862525056
675	OTU675				0	1.148265644	0	1	0.000131615	-3.880696134
679	OTU679			OTU679	0	0.470123965	0	1	0.000135588	-3.867778173
684	OTU684			OTU684	0	0.435984373	0	1	0.000136015	-3.866411813
690	OTU690				0	0.377413176	0	1	0.000133623	-3.874119713
691	OTU691				0	0.512666922	0	1	0.000135109	-3.869316082
692	OTU692	OTU692			0	0.424235388	0	0.999999288	0.000134129	-3.872476748
693	OTU693	OTU693			0	0.349216159	0	1	0.000136317	-3.865450507
695	OTU695				0	0.56091339	0	1	0.000138283	-3.859231446
698	OTU698				0	0.492102798	0	0.999999534	0.000133273	-3.875257658
700	OTU700			OTU700	0	1.04201721	0	0.99999962	0.00013368	-3.873933068
702	OTU702				0	0.85413793	0	0.999999462	0.000135762	-3.867222246
703	OTU703				0	0.446870913	0	1	0.000138088	-3.859843434
705	OTU705				0	0.518883952	0	0.999999462	0.000139788	-3.854529701
706	OTU706				0	0.557870795	0	1	0.000132633	-3.877349213
707	OTU707				0	0.521729498	0	1	0.000132857	-3.876617114
708	OTU708			OTU708	0	0.40297385	0	1	0.000133179	-3.87556405
712	OTU712				0	0.495060087	0	1	0.000133906	-3.873199371
721	OTU721			OTU721	0	0.454049689	0	1	0.000132254	-3.878590583
733	OTU733				0	0.379960784	0	0.999999534	0.000135992	-3.866486294
745	OTU745				0	0.994867959	0	1	0.000130393	-3.884745065
749	OTU749				0	0.589007553	0	1	0.000135448	-3.868227937
751	OTU751				0	0.492177748	0	0.999999534	0.000131698	-3.880421683
754	OTU754				0	0.395399946	0	1	0.000131923	-3.879679758
755	OTU755				0	0.384686007	0	1	0.000132713	-3.877086275
757	OTU757				0	0.345589644	0	1	0.000122549	-3.911689519
759	OTU759				0	0.537008076	0	1	0.000133273	-3.875257898
767	OTU767				0	0.469968323	0	1	0.000130701	-3.88371982
769	OTU769				0	0.444967878	0	1	0.000132305	-3.878423639
770	OTU770				0	0.556955161	0	0.999999288	0.000131001	-3.882726081
772	OTU772				0	0.425913889	0	0.999999462	0.000126879	-3.89660961
776	OTU776				0	0.430848483	0	1	0.000130644	-3.883910353
779	OTU779				0	0.379015965	0	1	0.000130487	-3.884433402
781	OTU781				0	0.721505543	0	1	0.000129763	-3.886849612
783	OTU783				0	0.520289674	0	1	0.000129396	-3.888080607
786	OTU786				0	0.495711552	0	1	0.000130561	-3.884186621
790	OTU790				0	0.635104191	0	1	0.000132003	-3.879415115
797	OTU797				0	0.560131565	0	1	0.000131929	-3.879659021
805	OTU805				0	0.523969657	0	1	0.00012606	-3.899421601
806	OTU806				0	0.402494879	0	1	0.000129068	-3.889181263
812	OTU812				0	0.403342143	0	1	0.000128206	-3.892091815
815	OTU815				0	0.433526279	0	0.999999534	0.000128155	-3.892264468
821	OTU821				0	0.42390421	0	1	0.000128052	-3.892612708
822	OTU822				0	0.535506267	0	1	0.000132515	-3.877733683
833	OTU833				0	0.511673255	0	1	0.000129407	-3.888042511
834	OTU834				0	0.48643527	0	1	0.000126245	-3.898786691
835	OTU835				0	0.615667119	0	1	0.000129544	-3.887582356
839	OTU839				0	0.543980642	0	1	0.000130246	-3.885235881
843	OTU843				0	0.527321537	0	1	0.000126793	-3.896904001
849	OTU849				0	0.38309999	0	1	0.000130433	-3.884613047
851	OTU851				0	0.466285451	0	1	0.000127575	-3.89423603
853	OTU853				0	0.411750684	0	1	0.000124114	-3.906180367
855	OTU855				0	0.58572875	0	1	0.000126415	-3.898202604
859	OTU859				0	0.601778153	0	1	0.000126869	-3.896643109
861	OTU861			OTU861	0	0.890244127	0	0.999999149	0.000126658	-3.897366849
865	OTU865				0	0.366211301	0	1	0.000127656	-3.893959138
866	OTU866				0	0.392034832	0	0.999999534	0.000126064	-3.899409533
868	OTU868				0	1.34520617	0	1	0.000125893	-3.899997274
876	OTU876				0	0.761977495	0	1	0.000126679	-3.897295497
879	OTU879				0	0.454177927	0	1	0.000126895	-3.896554339
883	OTU883				0	0.331789041	0	1	0.000125357	-3.901849692
884	OTU884				0	0.380726327	0	1	0.000123578	-3.908058235
885	OTU885				0	0.381715428	0	0.999999534	0.000122481	-3.91193295
888	OTU888				0	0.603728388	0	0.999999462	0.000120563	-3.918786423
889	OTU889				0	0.49207215	0	1	0.000123157	-3.909540398
892	OTU892			OTU892	0	0.378849894	0	1	0.000121522	-3.915344707
896	OTU896				0	0.379587411	0	1	0.000126527	-3.897816237
897	OTU897			OTU897	0	0.450265387	0	1	0.000129081	-3.889139019
241	OTU241			OTU241	0.059733907	13.12865292		0.923136747	0.00060608	-3.217470382
268	OTU268				0.379735245	8.681548492		0.441706993	0.000523284	-3.281262322
271	OTU271			OTU271	0.183936661	2.181738501		0.121007163	0.000508678	-3.293557267
278	OTU278			OTU278	0.075845323	0.895968722		0.13517514	0.000494031	-3.306245617
284	OTU284				0.106281129	4.420182674		0.63536736	0.000443271	-3.353330479
336	OTU336				0	1.985299933		1	0.000398964	-3.399065748
	S.obs				1.209852951	32.93934563	0.0992526	0.477150189
	S.chao1				0	114.7555368	0	0.999999462
	evenness				2.25E-06	4.36E-05	0.134212128	0.327813171
	shannon				0.000136611	0.00097298	0.296376136	0.015317371
	inverse_simpson				0.040034016	0.772299885	0.134582908	0.327209775
	simpson				2.17E-09	4.44E-07	0.014435299	0.920284638
