# Supplementary material for: Medicago truncatula genotype drives the plant nutritional strategy and its associated rhizosphere bacterial communities
Source: New Phytol. 2024 Nov 28;245(2):767–84. doi: 10.1111/nph.20272 (PMC11655437; doi:10.1111/nph.20272)
Supplement: Supplementary file 3 — Table S1 Plant genotype list and their geographical origin. Table S2 Plant position in glasshouse. Table S3 Acronym list. Table S4 Plant phenotypic variables measured and calculated for each genotype of the core collection of Medicago truncatula. Table S5 Estimation of the heritability of the ecophysiological parameters. Table S6 GWAS output for the ecophysiological parameters. Table S7 List of Gene IDs corresponding to the significant SNPs in the GWAS for each ecophysiological traits and their corresponding annotation, GO id and GO term. Table S8 Richness, alpha‐ and beta‐diversity indices of the rhizosphere bacterial communities associated with the Medicago truncatula core collection. Table S9 Filtered and normalized occurrence table including all samples (n = 435) used in alpha‐ and beta‐diversity analyses, bacterial composition, and functional prediction. Table S10 Taxonomic affiliation, relative abundance, and properties in the co‐occurrence network of the 150 OTU found significantly correlated in the co‐occurrence network analysis. Table S11 PERMANOVA results based on Bray‐Curtis distances. Table S12 Plant genotype effect on bacterial composition at Phylum and Class levels and on KEGG categories. Table S13 Redundancy analysis on microbial data and ecophysiological for the core collection of Medicago truncatula. Table S14 List of the candidate OTU, which are found as major predictor of three plant phenotypic variables and their significantly correlated OTU. Table S15 Potential enzyme classification that are significantly more and less abundant for the OTU positively and negatively linked to the three plant phenotypic variables analyzed in random forest in comparison to the rest of the bacterial OTU and their associated KEGG categories and pathways. Table S16 Estimation of the heritability for the 900 most abundant OTUs. Table S17 Global GWAS output for the abundance of the bacterial OTUs (OTUs predicting plant ecophysiological traits, OTUs in the co‐occurrence [file NPH-245-767-s002.zip › Table_S17_GWAShotspot_OTU_PC.txt]

order	SNP	OTU_id	CHR	BP	miss	alt	ref	af	P	effect	codon_change	AA_change	Gene_ID	NOTE	taxo_simple	phylym_sup90	class_sup90	order_sup90	family_sup90	genus_sup90
90	chr1_11407583	sqrtOTU90	1	11407583	0	C	T	0.052	5.72E-07	intergenic_region	NA	NA	NA	NA	Undefined	Undefined	Undefined	Undefined	Undefined	Undefined
90	chr1_11408382	sqrtOTU90	1	11408382	0	G	A	0.045	3.77E-07	intergenic_region	NA	NA	NA	NA	Undefined	Undefined	Undefined	Undefined	Undefined	Undefined
90	chr1_11408427	sqrtOTU90	1	11408427	0	G	G	0.052	5.20E-07	NA	NA	NA	NA	NA	Undefined	Undefined	Undefined	Undefined	Undefined	Undefined
90	chr1_11412439	sqrtOTU90	1	11412439	0	T	C	0.052	5.20E-07	intron_variant	NA	NA	Medtr1g032200	HIT_zinc_finger_protein	Undefined	Undefined	Undefined	Undefined	Undefined	Undefined
90	chr1_11412950	sqrtOTU90	1	11412950	0	G	A	0.052	5.20E-07	intron_variant	NA	NA	Medtr1g032200	HIT_zinc_finger_protein	Undefined	Undefined	Undefined	Undefined	Undefined	Undefined
90	chr1_11413868	sqrtOTU90	1	11413868	0	T	G	0.052	5.20E-07	5_prime_UTR_variant	206	NA	Medtr1g032200	HIT_zinc_finger_protein	Undefined	Undefined	Undefined	Undefined	Undefined	Undefined
90	chr1_11414820	sqrtOTU90	1	11414820	0	C	T	0.052	5.20E-07	upstream_gene_variant	873	NA	Medtr1g032200	HIT_zinc_finger_protein	Undefined	Undefined	Undefined	Undefined	Undefined	Undefined
90	chr1_11419132	sqrtOTU90	1	11419132	0	G	A	0.052	5.20E-07	NA	NA	NA	NA	NA	Undefined	Undefined	Undefined	Undefined	Undefined	Undefined
82	chr1_17311579	sqrtOTU82	1	17311579	3	A	T	0.043	6.51E-07	missense_variant	Agg/Tgg	R203W	Medtr1g045960	NB-ARC_domain_disease_resistance_protein	Bacteroidetes	Bacteroidetes	Sphingobacteriia	Sphingobacteriales	Chitinophagaceae	Parasegetibacter
82	chr1_17311586	sqrtOTU82	1	17311586	3	T	G	0.043	6.95E-07	missense_variant	aTc/aGc	I205S	Medtr1g045960	NB-ARC_domain_disease_resistance_protein	Bacteroidetes	Bacteroidetes	Sphingobacteriia	Sphingobacteriales	Chitinophagaceae	Parasegetibacter
82	chr1_17311600	sqrtOTU82	1	17311600	2	G	C	0.044	3.50E-07	missense_variant	Gat/Cat	D210H	Medtr1g045960	NB-ARC_domain_disease_resistance_protein	Bacteroidetes	Bacteroidetes	Sphingobacteriia	Sphingobacteriales	Chitinophagaceae	Parasegetibacter
82	chr1_17311620	sqrtOTU82	1	17311620	3	T	C	0.044	2.94E-07	NA	NA	NA	NA	NA	Bacteroidetes	Bacteroidetes	Sphingobacteriia	Sphingobacteriales	Chitinophagaceae	Parasegetibacter
439	chr1_17597573	sqrtOTU439	1	17597573	0	A	G	0.067	5.99E-07	intergenic_region	NA	NA	NA	NA	Alphaproteobacteria	Proteobacteria	Alphaproteobacteria	Rhodospirillales	Acetobacteraceae	Craurococcus
439	chr1_17598383	sqrtOTU439	1	17598383	0	T	A	0.059	1.87E-07	intergenic_region	NA	NA	NA	NA	Alphaproteobacteria	Proteobacteria	Alphaproteobacteria	Rhodospirillales	Acetobacteraceae	Craurococcus
439	chr1_17600865	sqrtOTU439	1	17600865	0	C	T	0.066	5.18E-09	downstream_gene_variant	742	NA	Medtr1g046680	GATA_type_zinc_finger_transcription_factor_family_protein	Alphaproteobacteria	Proteobacteria	Alphaproteobacteria	Rhodospirillales	Acetobacteraceae	Craurococcus
439	chr1_17600865	sqrtOTU439	1	17600865	0	C	T	0.066	5.18E-09	downstream_gene_variant	742	NA	Medtr1g046680	GATA_type_zinc_finger_transcription_factor_family_protein	Alphaproteobacteria	Proteobacteria	Alphaproteobacteria	Rhodospirillales	Acetobacteraceae	Craurococcus
439	chr1_17601051	sqrtOTU439	1	17601051	0	AC	A	0.11	7.97E-07	NA	NA	NA	NA	NA	Alphaproteobacteria	Proteobacteria	Alphaproteobacteria	Rhodospirillales	Acetobacteraceae	Craurococcus
439	chr1_17614473	sqrtOTU439	1	17614473	0	C	T	0.077	1.25E-07	intergenic_region	NA	NA	NA	NA	Alphaproteobacteria	Proteobacteria	Alphaproteobacteria	Rhodospirillales	Acetobacteraceae	Craurococcus
400	chr1_18808247	sqrtOTU400	1	18808247	1	C	T	0.033	5.97E-07	intergenic_region	NA	NA	NA	NA	Alphaproteobacteria	Proteobacteria	Alphaproteobacteria	Rhizobiales	Undefined	Undefined
400	chr1_18828459	sqrtOTU400	1	18828459	0	C	T	0.052	4.23E-07	downstream_gene_variant	749	NA	Medtr1g048820	transmembrane_protein%2C_putative	Alphaproteobacteria	Proteobacteria	Alphaproteobacteria	Rhizobiales	Undefined	Undefined
400	chr1_18832013	sqrtOTU400	1	18832013	0	A	G	0.052	4.13E-07	intron_variant	NA	NA	Medtr1g048820	transmembrane_protein%2C_putative	Alphaproteobacteria	Proteobacteria	Alphaproteobacteria	Rhizobiales	Undefined	Undefined
827	chr1_27819186	sqrtOTU827	1	27819186	0	C	T	0.032	5.25E-07	upstream_gene_variant	383	NA	Medtr1g063180	suppressor_of_auxin_resistance_1_protein	Firmicutes	Firmicutes	Erysipelotrichi	Erysipelotrichales	Erysipelotrichaceae	Asteroleplasma
827	chr1_27819186	sqrtOTU827	1	27819186	0	C	T	0.032	5.25E-07	upstream_gene_variant	383	NA	Medtr1g063180	suppressor_of_auxin_resistance_1_protein	Firmicutes	Firmicutes	Erysipelotrichi	Erysipelotrichales	Erysipelotrichaceae	Asteroleplasma
827	chr1_27819186	sqrtOTU827	1	27819186	0	C	T	0.032	5.25E-07	upstream_gene_variant	383	NA	Medtr1g063180	suppressor_of_auxin_resistance_1_protein	Firmicutes	Firmicutes	Erysipelotrichi	Erysipelotrichales	Erysipelotrichaceae	Asteroleplasma
827	chr1_27819186	sqrtOTU827	1	27819186	0	C	T	0.032	5.25E-07	upstream_gene_variant	383	NA	Medtr1g063180	suppressor_of_auxin_resistance_1_protein	Firmicutes	Firmicutes	Erysipelotrichi	Erysipelotrichales	Erysipelotrichaceae	Asteroleplasma
827	chr1_27819186	sqrtOTU827	1	27819186	0	C	T	0.032	5.25E-07	upstream_gene_variant	383	NA	Medtr1g063180	suppressor_of_auxin_resistance_1_protein	Firmicutes	Firmicutes	Erysipelotrichi	Erysipelotrichales	Erysipelotrichaceae	Asteroleplasma
827	chr1_27819186	sqrtOTU827	1	27819186	0	C	T	0.032	5.25E-07	upstream_gene_variant	395	NA	Medtr1g063180	suppressor_of_auxin_resistance_1_protein	Firmicutes	Firmicutes	Erysipelotrichi	Erysipelotrichales	Erysipelotrichaceae	Asteroleplasma
827	chr1_27820894	sqrtOTU827	1	27820894	0	AGTTT	A	0.039	3.48E-07	NA	NA	NA	NA	NA	Firmicutes	Firmicutes	Erysipelotrichi	Erysipelotrichales	Erysipelotrichaceae	Asteroleplasma
827	chr1_27820902	sqrtOTU827	1	27820902	0	TGTTC	T	0.035	3.23E-07	NA	NA	NA	NA	NA	Firmicutes	Firmicutes	Erysipelotrichi	Erysipelotrichales	Erysipelotrichaceae	Asteroleplasma
827	chr1_27822709	sqrtOTU827	1	27822709	0	TC	T	0.039	3.46E-07	NA	NA	NA	NA	NA	Firmicutes	Firmicutes	Erysipelotrichi	Erysipelotrichales	Erysipelotrichaceae	Asteroleplasma
827	chr1_27822918	sqrtOTU827	1	27822918	0	T	C	0.035	6.92E-07	missense_variant	aTa/aCa	I285T	Medtr1g063180	suppressor_of_auxin_resistance_1_protein	Firmicutes	Firmicutes	Erysipelotrichi	Erysipelotrichales	Erysipelotrichaceae	Asteroleplasma
827	chr1_27822918	sqrtOTU827	1	27822918	0	T	C	0.035	6.92E-07	missense_variant	aTa/aCa	I285T	Medtr1g063180	suppressor_of_auxin_resistance_1_protein	Firmicutes	Firmicutes	Erysipelotrichi	Erysipelotrichales	Erysipelotrichaceae	Asteroleplasma
827	chr1_27822918	sqrtOTU827	1	27822918	0	T	C	0.035	6.92E-07	missense_variant	aTa/aCa	I285T	Medtr1g063180	suppressor_of_auxin_resistance_1_protein	Firmicutes	Firmicutes	Erysipelotrichi	Erysipelotrichales	Erysipelotrichaceae	Asteroleplasma
827	chr1_27822918	sqrtOTU827	1	27822918	0	T	C	0.035	6.92E-07	missense_variant	aTa/aCa	I285T	Medtr1g063180	suppressor_of_auxin_resistance_1_protein	Firmicutes	Firmicutes	Erysipelotrichi	Erysipelotrichales	Erysipelotrichaceae	Asteroleplasma
827	chr1_27822918	sqrtOTU827	1	27822918	0	T	C	0.035	6.92E-07	missense_variant	aTa/aCa	I285T	Medtr1g063180	suppressor_of_auxin_resistance_1_protein	Firmicutes	Firmicutes	Erysipelotrichi	Erysipelotrichales	Erysipelotrichaceae	Asteroleplasma
827	chr1_27822918	sqrtOTU827	1	27822918	0	T	C	0.035	6.92E-07	missense_variant	aTa/aCa	I285T	Medtr1g063180	suppressor_of_auxin_resistance_1_protein	Firmicutes	Firmicutes	Erysipelotrichi	Erysipelotrichales	Erysipelotrichaceae	Asteroleplasma
65	chr1_9219147	sqrtOTU65	1	9219147	1	C	T	0.169	3.51E-07	NA	NA	NA	NA	NA	Alphaproteobacteria	Proteobacteria	Alphaproteobacteria	Sphingomonadales	Sphingomonadaceae	Undefined
532	chr1_9219147	sqrtOTU532	1	9219147	1	C	T	0.169	3.59E-07	NA	NA	NA	NA	NA	Alphaproteobacteria	Proteobacteria	Alphaproteobacteria	Sphingomonadales	Undefined	Undefined
532	chr1_9219150	sqrtOTU532	1	9219150	0	A	T	0.174	9.90E-07	NA	NA	NA	NA	NA	Alphaproteobacteria	Proteobacteria	Alphaproteobacteria	Sphingomonadales	Undefined	Undefined
532	chr1_9219153	sqrtOTU532	1	9219153	0	G	C	0.174	9.90E-07	missense_variant	gaC/gaG	D368E	Medtr1g027660	wall-associated_receptor_kinase-like_protein	Alphaproteobacteria	Proteobacteria	Alphaproteobacteria	Sphingomonadales	Undefined	Undefined
532	chr1_9219153	sqrtOTU532	1	9219153	0	G	C	0.174	9.90E-07	missense_variant	gaC/gaG	D368E	Medtr1g027660	wall-associated_receptor_kinase-like_protein	Alphaproteobacteria	Proteobacteria	Alphaproteobacteria	Sphingomonadales	Undefined	Undefined
532	chr1_9219192	sqrtOTU532	1	9219192	0	A	T	0.174	9.90E-07	NA	NA	NA	NA	NA	Alphaproteobacteria	Proteobacteria	Alphaproteobacteria	Sphingomonadales	Undefined	Undefined
65	chr1_9219358	sqrtOTU65	1	9219358	0	T	C	0.168	3.10E-07	intron_variant	NA	NA	Medtr1g027660	wall-associated_receptor_kinase-like_protein	Alphaproteobacteria	Proteobacteria	Alphaproteobacteria	Sphingomonadales	Sphingomonadaceae	Undefined
532	chr1_9219358	sqrtOTU532	1	9219358	0	T	C	0.168	3.58E-07	intron_variant	NA	NA	Medtr1g027660	wall-associated_receptor_kinase-like_protein	Alphaproteobacteria	Proteobacteria	Alphaproteobacteria	Sphingomonadales	Undefined	Undefined
532	chr1_9219358	sqrtOTU532	1	9219358	0	T	C	0.168	3.58E-07	intron_variant	NA	NA	Medtr1g027660	wall-associated_receptor_kinase-like_protein	Alphaproteobacteria	Proteobacteria	Alphaproteobacteria	Sphingomonadales	Undefined	Undefined
65	chr1_9219364	sqrtOTU65	1	9219364	0	A	A	0.177	6.04E-07	NA	NA	NA	NA	NA	Alphaproteobacteria	Proteobacteria	Alphaproteobacteria	Sphingomonadales	Sphingomonadaceae	Undefined
532	chr1_9219388	sqrtOTU532	1	9219388	0	A	T	0.174	9.90E-07	intron_variant	NA	NA	Medtr1g027660	wall-associated_receptor_kinase-like_protein	Alphaproteobacteria	Proteobacteria	Alphaproteobacteria	Sphingomonadales	Undefined	Undefined
532	chr1_9219388	sqrtOTU532	1	9219388	0	A	T	0.174	9.90E-07	intron_variant	NA	NA	Medtr1g027660	wall-associated_receptor_kinase-like_protein	Alphaproteobacteria	Proteobacteria	Alphaproteobacteria	Sphingomonadales	Undefined	Undefined
532	chr1_9219390	sqrtOTU532	1	9219390	0	A	AT	0.181	4.53E-07	NA	NA	NA	NA	NA	Alphaproteobacteria	Proteobacteria	Alphaproteobacteria	Sphingomonadales	Undefined	Undefined
729	chr2_12832807	sqrtOTU729	2	12832807	2	C	T	0.728	6.46E-07	downstream_gene_variant	373	NA	Medtr2g033730	SRC2-like_protein%2C_putative	Alphaproteobacteria	Proteobacteria	Alphaproteobacteria	Sphingomonadales	Undefined	Undefined
729	chr2_12832807	sqrtOTU729	2	12832807	2	C	T	0.728	6.46E-07	upstream_gene_variant	860	NA	Medtr2g033720	plant_invertase_pectin_methylesterase_inhibitor	Alphaproteobacteria	Proteobacteria	Alphaproteobacteria	Sphingomonadales	Undefined	Undefined
729	chr2_12832826	sqrtOTU729	2	12832826	0	G	A	0.754	6.57E-07	upstream_gene_variant	879	NA	Medtr2g033720	plant_invertase_pectin_methylesterase_inhibitor	Alphaproteobacteria	Proteobacteria	Alphaproteobacteria	Sphingomonadales	Undefined	Undefined
729	chr2_12832826	sqrtOTU729	2	12832826	0	G	A	0.754	6.57E-07	downstream_gene_variant	354	NA	Medtr2g033730	SRC2-like_protein%2C_putative	Alphaproteobacteria	Proteobacteria	Alphaproteobacteria	Sphingomonadales	Undefined	Undefined
729	chr2_12832834	sqrtOTU729	2	12832834	1	T	G	0.76	6.98E-07	upstream_gene_variant	887	NA	Medtr2g033720	plant_invertase_pectin_methylesterase_inhibitor	Alphaproteobacteria	Proteobacteria	Alphaproteobacteria	Sphingomonadales	Undefined	Undefined
729	chr2_12832834	sqrtOTU729	2	12832834	1	T	G	0.76	6.98E-07	downstream_gene_variant	346	NA	Medtr2g033730	SRC2-like_protein%2C_putative	Alphaproteobacteria	Proteobacteria	Alphaproteobacteria	Sphingomonadales	Undefined	Undefined
729	chr2_12832885	sqrtOTU729	2	12832885	1	C	G	0.77	1.89E-07	downstream_gene_variant	295	NA	Medtr2g033730	SRC2-like_protein%2C_putative	Alphaproteobacteria	Proteobacteria	Alphaproteobacteria	Sphingomonadales	Undefined	Undefined
729	chr2_12832885	sqrtOTU729	2	12832885	1	C	G	0.77	1.89E-07	upstream_gene_variant	938	NA	Medtr2g033720	plant_invertase_pectin_methylesterase_inhibitor	Alphaproteobacteria	Proteobacteria	Alphaproteobacteria	Sphingomonadales	Undefined	Undefined
729	chr2_12832905	sqrtOTU729	2	12832905	1	C	T	0.75	9.63E-07	upstream_gene_variant	958	NA	Medtr2g033720	plant_invertase_pectin_methylesterase_inhibitor	Alphaproteobacteria	Proteobacteria	Alphaproteobacteria	Sphingomonadales	Undefined	Undefined
729	chr2_12832905	sqrtOTU729	2	12832905	1	C	T	0.75	9.63E-07	downstream_gene_variant	275	NA	Medtr2g033730	SRC2-like_protein%2C_putative	Alphaproteobacteria	Proteobacteria	Alphaproteobacteria	Sphingomonadales	Undefined	Undefined
729	chr2_12832943	sqrtOTU729	2	12832943	1	G	GT	0.743	5.21E-07	NA	NA	NA	NA	NA	Alphaproteobacteria	Proteobacteria	Alphaproteobacteria	Sphingomonadales	Undefined	Undefined
729	chr2_12833008	sqrtOTU729	2	12833008	1	T	C	0.715	6.06E-08	downstream_gene_variant	172	NA	Medtr2g033730	SRC2-like_protein%2C_putative	Alphaproteobacteria	Proteobacteria	Alphaproteobacteria	Sphingomonadales	Undefined	Undefined
729	chr2_12833174	sqrtOTU729	2	12833174	1	C	T	0.759	4.52E-07	downstream_gene_variant	6	NA	Medtr2g033730	SRC2-like_protein%2C_putative	Alphaproteobacteria	Proteobacteria	Alphaproteobacteria	Sphingomonadales	Undefined	Undefined
729	chr2_12833203	sqrtOTU729	2	12833203	1	C	T	0.772	4.68E-08	missense_variant	Gca/Aca	A363T	Medtr2g033730	SRC2-like_protein%2C_putative	Alphaproteobacteria	Proteobacteria	Alphaproteobacteria	Sphingomonadales	Undefined	Undefined
729	chr2_12833220	sqrtOTU729	2	12833220	1	C	T	0.772	7.31E-08	missense_variant	aGc/aAc	S357N	Medtr2g033730	SRC2-like_protein%2C_putative	Alphaproteobacteria	Proteobacteria	Alphaproteobacteria	Sphingomonadales	Undefined	Undefined
729	chr2_12833231	sqrtOTU729	2	12833231	1	T	C	0.756	8.90E-08	NA	NA	NA	NA	NA	Alphaproteobacteria	Proteobacteria	Alphaproteobacteria	Sphingomonadales	Undefined	Undefined
729	chr2_12833367	sqrtOTU729	2	12833367	1	TTCA	T	0.724	3.66E-07	NA	NA	NA	NA	NA	Alphaproteobacteria	Proteobacteria	Alphaproteobacteria	Sphingomonadales	Undefined	Undefined
729	chr2_12833394	sqrtOTU729	2	12833394	1	C	T	0.73	6.06E-07	missense_variant	gGt/gAt	G320D	Medtr2g033730	SRC2-like_protein%2C_putative	Alphaproteobacteria	Proteobacteria	Alphaproteobacteria	Sphingomonadales	Undefined	Undefined
729	chr2_12833410	sqrtOTU729	2	12833410	1	G	A	0.736	5.55E-07	missense_variant	Cat/Tat	H315Y	Medtr2g033730	SRC2-like_protein%2C_putative	Alphaproteobacteria	Proteobacteria	Alphaproteobacteria	Sphingomonadales	Undefined	Undefined
729	chr2_12833435	sqrtOTU729	2	12833435	1	C	T	0.74	6.64E-07	NA	NA	NA	NA	NA	Alphaproteobacteria	Proteobacteria	Alphaproteobacteria	Sphingomonadales	Undefined	Undefined
729	chr2_12833472	sqrtOTU729	2	12833472	1	T	C	0.756	7.55E-08	missense_variant	cAt/cGt	H294R	Medtr2g033730	SRC2-like_protein%2C_putative	Alphaproteobacteria	Proteobacteria	Alphaproteobacteria	Sphingomonadales	Undefined	Undefined
729	chr2_12833970	sqrtOTU729	2	12833970	5	A	T	0.759	2.01E-07	intron_variant	NA	NA	Medtr2g033730	SRC2-like_protein%2C_putative	Alphaproteobacteria	Proteobacteria	Alphaproteobacteria	Sphingomonadales	Undefined	Undefined
729	chr2_12834571	sqrtOTU729	2	12834571	2	GAC	G	0.754	6.31E-08	NA	NA	NA	NA	NA	Alphaproteobacteria	Proteobacteria	Alphaproteobacteria	Sphingomonadales	Undefined	Undefined
151	chr2_15246930	sqrtOTU151	2	15246930	0	C	C	0.044	2.93E-07	NA	NA	NA	NA	NA	Bacteroidetes	Bacteroidetes	Cytophagia	Cytophagales	Cytophagaceae	Flexibacter
151	chr2_15246934	sqrtOTU151	2	15246934	0	C	T	0.047	7.23E-08	upstream_gene_variant	42	NA	Medtr2g035960	hypothetical_protein	Bacteroidetes	Bacteroidetes	Cytophagia	Cytophagales	Cytophagaceae	Flexibacter
151	chr2_15246939	sqrtOTU151	2	15246939	0	A	T	0.047	7.24E-08	upstream_gene_variant	47	NA	Medtr2g035960	hypothetical_protein	Bacteroidetes	Bacteroidetes	Cytophagia	Cytophagales	Cytophagaceae	Flexibacter
151	chr2_15246961	sqrtOTU151	2	15246961	0	C	T	0.047	7.23E-08	upstream_gene_variant	69	NA	Medtr2g035960	hypothetical_protein	Bacteroidetes	Bacteroidetes	Cytophagia	Cytophagales	Cytophagaceae	Flexibacter
827	chr2_23050565	sqrtOTU827	2	23050565	0	T	G	0.046	4.43E-07	downstream_gene_variant	447	NA	Medtr2g050180	tudor_domain_protein	Firmicutes	Firmicutes	Erysipelotrichi	Erysipelotrichales	Erysipelotrichaceae	Asteroleplasma
827	chr2_23050565	sqrtOTU827	2	23050565	0	T	G	0.046	4.43E-07	downstream_gene_variant	447	NA	Medtr2g050180	tudor_domain_protein	Firmicutes	Firmicutes	Erysipelotrichi	Erysipelotrichales	Erysipelotrichaceae	Asteroleplasma
827	chr2_23050565	sqrtOTU827	2	23050565	0	T	G	0.046	4.43E-07	downstream_gene_variant	447	NA	Medtr2g050180	tudor_domain_protein	Firmicutes	Firmicutes	Erysipelotrichi	Erysipelotrichales	Erysipelotrichaceae	Asteroleplasma
827	chr2_23050639	sqrtOTU827	2	23050639	0	C	T	0.046	4.59E-07	downstream_gene_variant	373	NA	Medtr2g050180	tudor_domain_protein	Firmicutes	Firmicutes	Erysipelotrichi	Erysipelotrichales	Erysipelotrichaceae	Asteroleplasma
827	chr2_23050639	sqrtOTU827	2	23050639	0	C	T	0.046	4.59E-07	downstream_gene_variant	373	NA	Medtr2g050180	tudor_domain_protein	Firmicutes	Firmicutes	Erysipelotrichi	Erysipelotrichales	Erysipelotrichaceae	Asteroleplasma
827	chr2_23050639	sqrtOTU827	2	23050639	0	C	T	0.046	4.59E-07	downstream_gene_variant	373	NA	Medtr2g050180	tudor_domain_protein	Firmicutes	Firmicutes	Erysipelotrichi	Erysipelotrichales	Erysipelotrichaceae	Asteroleplasma
827	chr2_23053510	sqrtOTU827	2	23053510	0	T	C	0.045	4.75E-07	intron_variant	NA	NA	Medtr2g050180	tudor_domain_protein	Firmicutes	Firmicutes	Erysipelotrichi	Erysipelotrichales	Erysipelotrichaceae	Asteroleplasma
827	chr2_23053510	sqrtOTU827	2	23053510	0	T	C	0.045	4.75E-07	intron_variant	NA	NA	Medtr2g050180	tudor_domain_protein	Firmicutes	Firmicutes	Erysipelotrichi	Erysipelotrichales	Erysipelotrichaceae	Asteroleplasma
827	chr2_23053510	sqrtOTU827	2	23053510	0	T	C	0.045	4.75E-07	intron_variant	NA	NA	Medtr2g050180	tudor_domain_protein	Firmicutes	Firmicutes	Erysipelotrichi	Erysipelotrichales	Erysipelotrichaceae	Asteroleplasma
827	chr2_23054756	sqrtOTU827	2	23054756	0	A	G	0.045	5.03E-07	intron_variant	NA	NA	Medtr2g050180	tudor_domain_protein	Firmicutes	Firmicutes	Erysipelotrichi	Erysipelotrichales	Erysipelotrichaceae	Asteroleplasma
827	chr2_23054756	sqrtOTU827	2	23054756	0	A	G	0.045	5.03E-07	intron_variant	NA	NA	Medtr2g050180	tudor_domain_protein	Firmicutes	Firmicutes	Erysipelotrichi	Erysipelotrichales	Erysipelotrichaceae	Asteroleplasma
827	chr2_23054756	sqrtOTU827	2	23054756	0	A	G	0.045	5.03E-07	intron_variant	NA	NA	Medtr2g050180	tudor_domain_protein	Firmicutes	Firmicutes	Erysipelotrichi	Erysipelotrichales	Erysipelotrichaceae	Asteroleplasma
827	chr2_23061948	sqrtOTU827	2	23061948	0	C	T	0.039	3.13E-07	downstream_gene_variant	54	NA	Medtr2g050190	hypothetical_protein	Firmicutes	Firmicutes	Erysipelotrichi	Erysipelotrichales	Erysipelotrichaceae	Asteroleplasma
827	chr2_23086207	sqrtOTU827	2	23086207	0	C	T	0.045	4.61E-07	downstream_gene_variant	622	NA	Medtr2te050290	NA	Firmicutes	Firmicutes	Erysipelotrichi	Erysipelotrichales	Erysipelotrichaceae	Asteroleplasma
827	chr2_23086207	sqrtOTU827	2	23086207	0	C	T	0.045	4.61E-07	downstream_gene_variant	7	NA	Medtr2g050270	hypothetical_protein	Firmicutes	Firmicutes	Erysipelotrichi	Erysipelotrichales	Erysipelotrichaceae	Asteroleplasma
827	chr2_23086957	sqrtOTU827	2	23086957	0	C	G	0.045	4.84E-07	missense_variant	Gag/Cag	E153Q	Medtr2te050290	NA	Firmicutes	Firmicutes	Erysipelotrichi	Erysipelotrichales	Erysipelotrichaceae	Asteroleplasma
827	chr2_23087513	sqrtOTU827	2	23087513	0	A	T	0.042	2.34E-07	upstream_gene_variant	64	NA	Medtr2te050290	NA	Firmicutes	Firmicutes	Erysipelotrichi	Erysipelotrichales	Erysipelotrichaceae	Asteroleplasma
827	chr2_23111524	sqrtOTU827	2	23111524	0	CT	C	0.046	4.63E-07	NA	NA	NA	NA	NA	Firmicutes	Firmicutes	Erysipelotrichi	Erysipelotrichales	Erysipelotrichaceae	Asteroleplasma
88	chr2_2409876	sqrtOTU88	2	2409876	0	G	A	0.065	2.60E-07	intron_variant	NA	NA	Medtr2g010490	hypothetical_protein	Alphaproteobacteria	Proteobacteria	Alphaproteobacteria	Rhodospirillales	Undefined	Undefined
88	chr2_2409876	sqrtOTU88	2	2409876	0	G	A	0.065	2.60E-07	intron_variant	NA	NA	Medtr2g010490	hypothetical_protein	Alphaproteobacteria	Proteobacteria	Alphaproteobacteria	Rhodospirillales	Undefined	Undefined
88	chr2_2409876	sqrtOTU88	2	2409876	0	G	A	0.065	2.60E-07	intron_variant	NA	NA	Medtr2g010490	hypothetical_protein	Alphaproteobacteria	Proteobacteria	Alphaproteobacteria	Rhodospirillales	Undefined	Undefined
88	chr2_2419341	sqrtOTU88	2	2419341	1	G	A	0.065	2.57E-07	intron_variant	NA	NA	Medtr2g010510	plant_T16L1-180_protein%2C_putative	Alphaproteobacteria	Proteobacteria	Alphaproteobacteria	Rhodospirillales	Undefined	Undefined
88	chr2_2419341	sqrtOTU88	2	2419341	1	G	A	0.065	2.57E-07	intron_variant	NA	NA	Medtr2g010510	plant_T16L1-180_protein%2C_putative	Alphaproteobacteria	Proteobacteria	Alphaproteobacteria	Rhodospirillales	Undefined	Undefined
88	chr2_2422707	sqrtOTU88	2	2422707	1	G	T	0.058	3.32E-07	downstream_gene_variant	169	NA	Medtr2g010520	magnesium_and_cobalt_efflux_protein_CorC%2C_putative	Alphaproteobacteria	Proteobacteria	Alphaproteobacteria	Rhodospirillales	Undefined	Undefined
88	chr2_2422707	sqrtOTU88	2	2422707	1	G	T	0.058	3.32E-07	downstream_gene_variant	169	NA	Medtr2g010520	magnesium_and_cobalt_efflux_protein_CorC%2C_putative	Alphaproteobacteria	Proteobacteria	Alphaproteobacteria	Rhodospirillales	Undefined	Undefined
88	chr2_2422707	sqrtOTU88	2	2422707	1	G	T	0.058	3.32E-07	downstream_gene_variant	169	NA	Medtr2g010520	magnesium_and_cobalt_efflux_protein_CorC_putative	Alphaproteobacteria	Proteobacteria	Alphaproteobacteria	Rhodospirillales	Undefined	Undefined
88	chr2_2422814	sqrtOTU88	2	2422814	1	C	C	0.058	3.32E-07	NA	NA	NA	NA	NA	Alphaproteobacteria	Proteobacteria	Alphaproteobacteria	Rhodospirillales	Undefined	Undefined
88	chr2_2426180	sqrtOTU88	2	2426180	1	C	C	0.068	5.95E-08	NA	NA	NA	NA	NA	Alphaproteobacteria	Proteobacteria	Alphaproteobacteria	Rhodospirillales	Undefined	Undefined
88	chr2_2426774	sqrtOTU88	2	2426774	1	G	A	0.062	9.54E-07	upstream_gene_variant	573	NA	Medtr2g010520	magnesium_and_cobalt_efflux_protein_CorC%2C_putative	Alphaproteobacteria	Proteobacteria	Alphaproteobacteria	Rhodospirillales	Undefined	Undefined
88	chr2_2426774	sqrtOTU88	2	2426774	1	G	A	0.062	9.54E-07	upstream_gene_variant	573	NA	Medtr2g010520	magnesium_and_cobalt_efflux_protein_CorC%2C_putative	Alphaproteobacteria	Proteobacteria	Alphaproteobacteria	Rhodospirillales	Undefined	Undefined
88	chr2_2426774	sqrtOTU88	2	2426774	1	G	A	0.062	9.54E-07	upstream_gene_variant	589	NA	Medtr2g010520	magnesium_and_cobalt_efflux_protein_CorC%2C_putative	Alphaproteobacteria	Proteobacteria	Alphaproteobacteria	Rhodospirillales	Undefined	Undefined
88	chr2_2434036	sqrtOTU88	2	2434036	1	T	A	0.073	9.56E-07	downstream_gene_variant	152	NA	Medtr2g010530	cytochrome_P450_family_71_protein	Alphaproteobacteria	Proteobacteria	Alphaproteobacteria	Rhodospirillales	Undefined	Undefined
88	chr2_2459435	sqrtOTU88	2	2459435	0	C	T	0.082	9.32E-07	downstream_gene_variant	796	NA	Medtr2g010590	CAP%2C_cysteine-rich_secretory_protein%2C_antigen_5	Alphaproteobacteria	Proteobacteria	Alphaproteobacteria	Rhodospirillales	Undefined	Undefined
88	chr2_2494659	sqrtOTU88	2	2494659	2	T	C	0.067	2.97E-07	upstream_gene_variant	565	NA	Medtr2g010720	salt_stress_response_antifungal_domain_protein	Alphaproteobacteria	Proteobacteria	Alphaproteobacteria	Rhodospirillales	Undefined	Undefined
88	chr2_2494659	sqrtOTU88	2	2494659	2	T	C	0.067	2.97E-07	downstream_gene_variant	173	NA	Medtr2g010730	salt_stress_response_antifungal_domain_protein	Alphaproteobacteria	Proteobacteria	Alphaproteobacteria	Rhodospirillales	Undefined	Undefined
214	chr2_31989397	sqrtOTU214	2	31989397	0	C	T	0.032	6.95E-07	intron_variant	NA	NA	Medtr2g076350	PH-GRAM-GEM_domain_protein	Actinobacteria	Actinobacteria	Undefined	Undefined	Undefined	Undefined
214	chr2_31989710	sqrtOTU214	2	31989710	0	T	A	0.032	1.58E-07	intron_variant	NA	NA	Medtr2g076350	PH-GRAM-GEM_domain_protein	Actinobacteria	Actinobacteria	Undefined	Undefined	Undefined	Undefined
214	chr2_31989710	sqrtOTU214	2	31989710	0	T	A	0.032	1.58E-07	downstream_gene_variant	927	NA	Medtr2g076360	transmembrane_protein%2C_putative	Actinobacteria	Actinobacteria	Undefined	Undefined	Undefined	Undefined
827	chr2_33513086	sqrtOTU827	2	33513086	0	C	T	0.032	5.25E-07	downstream_gene_variant	946	NA	Medtr2g079560	LRR_receptor-like_kinase	Firmicutes	Firmicutes	Erysipelotrichi	Erysipelotrichales	Erysipelotrichaceae	Asteroleplasma
827	chr2_33513086	sqrtOTU827	2	33513086	0	C	T	0.032	5.25E-07	downstream_gene_variant	946	NA	Medtr2g079560	LRR_receptor-like_kinase	Firmicutes	Firmicutes	Erysipelotrichi	Erysipelotrichales	Erysipelotrichaceae	Asteroleplasma
827	chr2_33513086	sqrtOTU827	2	33513086	0	C	T	0.032	5.25E-07	downstream_gene_variant	946	NA	Medtr2g079560	LRR_receptor-like_kinase	Firmicutes	Firmicutes	Erysipelotrichi	Erysipelotrichales	Erysipelotrichaceae	Asteroleplasma
827	chr2_33513086	sqrtOTU827	2	33513086	0	C	T	0.032	5.25E-07	downstream_gene_variant	946	NA	Medtr2g079560	LRR_receptor-like_kinase	Firmicutes	Firmicutes	Erysipelotrichi	Erysipelotrichales	Erysipelotrichaceae	Asteroleplasma
827	chr2_33513086	sqrtOTU827	2	33513086	0	C	T	0.032	5.25E-07	downstream_gene_variant	946	NA	Medtr2g079560	LRR_receptor-like_kinase	Firmicutes	Firmicutes	Erysipelotrichi	Erysipelotrichales	Erysipelotrichaceae	Asteroleplasma
827	chr2_33513086	sqrtOTU827	2	33513086	0	C	T	0.032	5.25E-07	downstream_gene_variant	946	NA	Medtr2g079560	LRR_receptor-like_kinase	Firmicutes	Firmicutes	Erysipelotrichi	Erysipelotrichales	Erysipelotrichaceae	Asteroleplasma
827	chr2_33518749	sqrtOTU827	2	33518749	0	T	A	0.035	6.87E-07	missense_variant	gTt/gAt	V203D	Medtr2g079580	glycoside_hydrolase_family_1_protein	Firmicutes	Firmicutes	Erysipelotrichi	Erysipelotrichales	Erysipelotrichaceae	Asteroleplasma
827	chr2_33518749	sqrtOTU827	2	33518749	0	T	A	0.035	6.87E-07	missense_variant	gTt/gAt	V203D	Medtr2g079580	glycoside_hydrolase_family_1_protein	Firmicutes	Firmicutes	Erysipelotrichi	Erysipelotrichales	Erysipelotrichaceae	Asteroleplasma
827	chr2_33518749	sqrtOTU827	2	33518749	0	T	A	0.035	6.87E-07	missense_variant	gTt/gAt	V203D	Medtr2g079580	glycoside_hydrolase_family_1_protein	Firmicutes	Firmicutes	Erysipelotrichi	Erysipelotrichales	Erysipelotrichaceae	Asteroleplasma
827	chr2_33519347	sqrtOTU827	2	33519347	0	G	A	0.032	5.25E-07	intron_variant	NA	NA	Medtr2g079580	glycoside_hydrolase_family_1_protein	Firmicutes	Firmicutes	Erysipelotrichi	Erysipelotrichales	Erysipelotrichaceae	Asteroleplasma
827	chr2_33519347	sqrtOTU827	2	33519347	0	G	A	0.032	5.25E-07	intron_variant	NA	NA	Medtr2g079580	glycoside_hydrolase_family_1_protein	Firmicutes	Firmicutes	Erysipelotrichi	Erysipelotrichales	Erysipelotrichaceae	Asteroleplasma
827	chr2_33519347	sqrtOTU827	2	33519347	0	G	A	0.032	5.25E-07	intron_variant	NA	NA	Medtr2g079580	glycoside_hydrolase_family_1_protein	Firmicutes	Firmicutes	Erysipelotrichi	Erysipelotrichales	Erysipelotrichaceae	Asteroleplasma
827	chr2_33523176	sqrtOTU827	2	33523176	0	C	T	0.042	4.17E-07	missense_variant	gCa/gTa	A3V	Medtr2g079590	transcription_factor_tfiiic%2C_tau55-like_protein%2C_putative	Firmicutes	Firmicutes	Erysipelotrichi	Erysipelotrichales	Erysipelotrichaceae	Asteroleplasma
827	chr2_33539203	sqrtOTU827	2	33539203	0	T	G	0.04	2.16E-07	downstream_gene_variant	875	NA	Medtr2g079630	CBS_domain_CBSX5-like_protein	Firmicutes	Firmicutes	Erysipelotrichi	Erysipelotrichales	Erysipelotrichaceae	Asteroleplasma
827	chr2_33539203	sqrtOTU827	2	33539203	0	T	G	0.04	2.16E-07	downstream_gene_variant	875	NA	Medtr2g079630	CBS_domain_CBSX5-like_protein	Firmicutes	Firmicutes	Erysipelotrichi	Erysipelotrichales	Erysipelotrichaceae	Asteroleplasma
827	chr2_33569432	sqrtOTU827	2	33569432	0	G	C	0.039	3.48E-07	intron_variant	NA	NA	Medtr2g079670	stem-specific_TSJT1-like_protein	Firmicutes	Firmicutes	Erysipelotrichi	Erysipelotrichales	Erysipelotrichaceae	Asteroleplasma
827	chr2_33569432	sqrtOTU827	2	33569432	0	G	C	0.039	3.48E-07	intron_variant	NA	NA	Medtr2g079670	stem-specific_TSJT1-like_protein	Firmicutes	Firmicutes	Erysipelotrichi	Erysipelotrichales	Erysipelotrichaceae	Asteroleplasma
827	chr2_33569432	sqrtOTU827	2	33569432	0	G	C	0.039	3.48E-07	intron_variant	NA	NA	Medtr2g079670	stem-specific_TSJT1-like_protein	Firmicutes	Firmicutes	Erysipelotrichi	Erysipelotrichales	Erysipelotrichaceae	Asteroleplasma
827	chr2_33569432	sqrtOTU827	2	33569432	0	G	C	0.039	3.48E-07	intron_variant	NA	NA	Medtr2g079670	stem-specific_TSJT1-like_protein	Firmicutes	Firmicutes	Erysipelotrichi	Erysipelotrichales	Erysipelotrichaceae	Asteroleplasma
827	chr2_33569432	sqrtOTU827	2	33569432	0	G	C	0.039	3.48E-07	3_prime_UTR_variant	55	NA	Medtr2g079670	stem-specific_TSJT1-like_protein	Firmicutes	Firmicutes	Erysipelotrichi	Erysipelotrichales	Erysipelotrichaceae	Asteroleplasma
827	chr2_33569432	sqrtOTU827	2	33569432	0	G	C	0.039	3.48E-07	intron_variant	NA	NA	Medtr2g079670	stem-specific_TSJT1-like_protein	Firmicutes	Firmicutes	Erysipelotrichi	Erysipelotrichales	Erysipelotrichaceae	Asteroleplasma
827	chr2_33569589	sqrtOTU827	2	33569589	0	C	T	0.039	3.50E-07	intron_variant	NA	NA	Medtr2g079670	stem-specific_TSJT1-like_protein	Firmicutes	Firmicutes	Erysipelotrichi	Erysipelotrichales	Erysipelotrichaceae	Asteroleplasma
827	chr2_33569589	sqrtOTU827	2	33569589	0	C	T	0.039	3.50E-07	intron_variant	NA	NA	Medtr2g079670	stem-specific_TSJT1-like_protein	Firmicutes	Firmicutes	Erysipelotrichi	Erysipelotrichales	Erysipelotrichaceae	Asteroleplasma
827	chr2_33569589	sqrtOTU827	2	33569589	0	C	T	0.039	3.50E-07	intron_variant	NA	NA	Medtr2g079670	stem-specific_TSJT1-like_protein	Firmicutes	Firmicutes	Erysipelotrichi	Erysipelotrichales	Erysipelotrichaceae	Asteroleplasma
827	chr2_33569589	sqrtOTU827	2	33569589	0	C	T	0.039	3.50E-07	intron_variant	NA	NA	Medtr2g079670	stem-specific_TSJT1-like_protein	Firmicutes	Firmicutes	Erysipelotrichi	Erysipelotrichales	Erysipelotrichaceae	Asteroleplasma
827	chr2_33569589	sqrtOTU827	2	33569589	0	C	T	0.039	3.50E-07	intron_variant	NA	NA	Medtr2g079670	stem-specific_TSJT1-like_protein	Firmicutes	Firmicutes	Erysipelotrichi	Erysipelotrichales	Erysipelotrichaceae	Asteroleplasma
827	chr2_33569589	sqrtOTU827	2	33569589	0	C	T	0.039	3.50E-07	3_prime_UTR_variant	212	NA	Medtr2g079670	stem-specific_TSJT1-like_protein	Firmicutes	Firmicutes	Erysipelotrichi	Erysipelotrichales	Erysipelotrichaceae	Asteroleplasma
827	chr2_33570960	sqrtOTU827	2	33570960	0	G	A	0.032	5.25E-07	downstream_gene_variant	842	NA	Medtr2g079670	stem-specific_TSJT1-like_protein	Firmicutes	Firmicutes	Erysipelotrichi	Erysipelotrichales	Erysipelotrichaceae	Asteroleplasma
827	chr2_33570960	sqrtOTU827	2	33570960	0	G	A	0.032	5.25E-07	downstream_gene_variant	234	NA	Medtr2g079670	stem-specific_TSJT1-like_protein	Firmicutes	Firmicutes	Erysipelotrichi	Erysipelotrichales	Erysipelotrichaceae	Asteroleplasma
827	chr2_33570960	sqrtOTU827	2	33570960	0	G	A	0.032	5.25E-07	downstream_gene_variant	234	NA	Medtr2g079670	stem-specific_TSJT1-like_protein	Firmicutes	Firmicutes	Erysipelotrichi	Erysipelotrichales	Erysipelotrichaceae	Asteroleplasma
827	chr2_33570960	sqrtOTU827	2	33570960	0	G	A	0.032	5.25E-07	downstream_gene_variant	234	NA	Medtr2g079670	stem-specific_TSJT1-like_protein	Firmicutes	Firmicutes	Erysipelotrichi	Erysipelotrichales	Erysipelotrichaceae	Asteroleplasma
827	chr2_33570960	sqrtOTU827	2	33570960	0	G	A	0.032	5.25E-07	upstream_gene_variant	708	NA	Medtr2te079690	NA	Firmicutes	Firmicutes	Erysipelotrichi	Erysipelotrichales	Erysipelotrichaceae	Asteroleplasma
827	chr2_33570960	sqrtOTU827	2	33570960	0	G	A	0.032	5.25E-07	downstream_gene_variant	234	NA	Medtr2g079670	stem-specific_TSJT1-like_protein	Firmicutes	Firmicutes	Erysipelotrichi	Erysipelotrichales	Erysipelotrichaceae	Asteroleplasma
827	chr2_33570960	sqrtOTU827	2	33570960	0	G	A	0.032	5.25E-07	downstream_gene_variant	234	NA	Medtr2g079670	stem-specific_TSJT1-like_protein	Firmicutes	Firmicutes	Erysipelotrichi	Erysipelotrichales	Erysipelotrichaceae	Asteroleplasma
827	chr2_33571031	sqrtOTU827	2	33571031	0	T	C	0.036	6.92E-07	downstream_gene_variant	305	NA	Medtr2g079670	stem-specific_TSJT1-like_protein	Firmicutes	Firmicutes	Erysipelotrichi	Erysipelotrichales	Erysipelotrichaceae	Asteroleplasma
827	chr2_33571031	sqrtOTU827	2	33571031	0	T	C	0.036	6.92E-07	downstream_gene_variant	305	NA	Medtr2g079670	stem-specific_TSJT1-like_protein	Firmicutes	Firmicutes	Erysipelotrichi	Erysipelotrichales	Erysipelotrichaceae	Asteroleplasma
827	chr2_33571031	sqrtOTU827	2	33571031	0	T	C	0.036	6.92E-07	downstream_gene_variant	305	NA	Medtr2g079670	stem-specific_TSJT1-like_protein	Firmicutes	Firmicutes	Erysipelotrichi	Erysipelotrichales	Erysipelotrichaceae	Asteroleplasma
827	chr2_33571031	sqrtOTU827	2	33571031	0	T	C	0.036	6.92E-07	upstream_gene_variant	637	NA	Medtr2te079690	NA	Firmicutes	Firmicutes	Erysipelotrichi	Erysipelotrichales	Erysipelotrichaceae	Asteroleplasma
827	chr2_33571031	sqrtOTU827	2	33571031	0	T	C	0.036	6.92E-07	downstream_gene_variant	305	NA	Medtr2g079670	stem-specific_TSJT1-like_protein	Firmicutes	Firmicutes	Erysipelotrichi	Erysipelotrichales	Erysipelotrichaceae	Asteroleplasma
827	chr2_33571031	sqrtOTU827	2	33571031	0	T	C	0.036	6.92E-07	downstream_gene_variant	305	NA	Medtr2g079670	stem-specific_TSJT1-like_protein	Firmicutes	Firmicutes	Erysipelotrichi	Erysipelotrichales	Erysipelotrichaceae	Asteroleplasma
827	chr2_33571031	sqrtOTU827	2	33571031	0	T	C	0.036	6.92E-07	downstream_gene_variant	913	NA	Medtr2g079670	stem-specific_TSJT1-like_protein	Firmicutes	Firmicutes	Erysipelotrichi	Erysipelotrichales	Erysipelotrichaceae	Asteroleplasma
827	chr2_33571962	sqrtOTU827	2	33571962	0	C	G	0.033	4.27E-07	intron_variant	NA	NA	Medtr2te079690	NA	Firmicutes	Firmicutes	Erysipelotrichi	Erysipelotrichales	Erysipelotrichaceae	Asteroleplasma
827	chr2_33573682	sqrtOTU827	2	33573682	0	G	A	0.032	5.44E-07	missense_variant	Gct/Act	A408T	Medtr2te079690	NA	Firmicutes	Firmicutes	Erysipelotrichi	Erysipelotrichales	Erysipelotrichaceae	Asteroleplasma
827	chr2_33576473	sqrtOTU827	2	33576473	0	A	C	0.032	5.24E-07	intron_variant	NA	NA	Medtr2g079700	G_protein_coupled_receptor	Firmicutes	Firmicutes	Erysipelotrichi	Erysipelotrichales	Erysipelotrichaceae	Asteroleplasma
827	chr2_33586774	sqrtOTU827	2	33586774	0	G	A	0.036	6.39E-07	missense_variant	gGt/gAt	G48D	Medtr2te079730	NA	Firmicutes	Firmicutes	Erysipelotrichi	Erysipelotrichales	Erysipelotrichaceae	Asteroleplasma
827	chr2_33586803	sqrtOTU827	2	33586803	0	G	A	0.036	6.36E-07	missense_variant	Ggc/Agc	G58S	Medtr2te079730	NA	Firmicutes	Firmicutes	Erysipelotrichi	Erysipelotrichales	Erysipelotrichaceae	Asteroleplasma
827	chr2_33590267	sqrtOTU827	2	33590267	0	G	A	0.039	3.48E-07	intron_variant	NA	NA	Medtr2g079740	transducin_WD-like_repeat-protein	Firmicutes	Firmicutes	Erysipelotrichi	Erysipelotrichales	Erysipelotrichaceae	Asteroleplasma
827	chr2_33590267	sqrtOTU827	2	33590267	0	G	A	0.039	3.48E-07	intron_variant	NA	NA	Medtr2g079740	transducin_WD-like_repeat-protein	Firmicutes	Firmicutes	Erysipelotrichi	Erysipelotrichales	Erysipelotrichaceae	Asteroleplasma
827	chr2_33591534	sqrtOTU827	2	33591534	0	A	T	0.032	5.25E-07	intron_variant	NA	NA	Medtr2g079740	transducin_WD-like_repeat-protein	Firmicutes	Firmicutes	Erysipelotrichi	Erysipelotrichales	Erysipelotrichaceae	Asteroleplasma
827	chr2_33591534	sqrtOTU827	2	33591534	0	A	T	0.032	5.25E-07	intron_variant	NA	NA	Medtr2g079740	transducin_WD-like_repeat-protein	Firmicutes	Firmicutes	Erysipelotrichi	Erysipelotrichales	Erysipelotrichaceae	Asteroleplasma
827	chr2_33593774	sqrtOTU827	2	33593774	0	G	C	0.032	5.20E-07	5_prime_UTR_variant	204	NA	Medtr2g079740	transducin_WD-like_repeat-protein	Firmicutes	Firmicutes	Erysipelotrichi	Erysipelotrichales	Erysipelotrichaceae	Asteroleplasma
827	chr2_33593774	sqrtOTU827	2	33593774	0	G	C	0.032	5.20E-07	5_prime_UTR_variant	204	NA	Medtr2g079740	transducin_WD-like_repeat-protein	Firmicutes	Firmicutes	Erysipelotrichi	Erysipelotrichales	Erysipelotrichaceae	Asteroleplasma
827	chr2_33593774	sqrtOTU827	2	33593774	0	G	C	0.032	5.20E-07	downstream_gene_variant	656	NA	Medtr2g079750	reverse_transcriptase%2C_putative	Firmicutes	Firmicutes	Erysipelotrichi	Erysipelotrichales	Erysipelotrichaceae	Asteroleplasma
827	chr2_34044630	sqrtOTU827	2	34044630	0	T	G	0.039	3.49E-07	missense_variant	tTg/tGg	L248W	Medtr2g081170	carboxy-terminal_domain_cyclin	Firmicutes	Firmicutes	Erysipelotrichi	Erysipelotrichales	Erysipelotrichaceae	Asteroleplasma
827	chr2_34045377	sqrtOTU827	2	34045377	0	A	C	0.039	3.42E-07	downstream_gene_variant	218	NA	Medtr2g081170	carboxy-terminal_domain_cyclin	Firmicutes	Firmicutes	Erysipelotrichi	Erysipelotrichales	Erysipelotrichaceae	Asteroleplasma
827	chr2_34045378	sqrtOTU827	2	34045378	0	G	T	0.039	3.51E-07	downstream_gene_variant	219	NA	Medtr2g081170	carboxy-terminal_domain_cyclin	Firmicutes	Firmicutes	Erysipelotrichi	Erysipelotrichales	Erysipelotrichaceae	Asteroleplasma
827	chr2_34045380	sqrtOTU827	2	34045380	0	TATCTCATTGTGTACTAGTTACTAGTTAG	T	0.039	3.12E-07	NA	NA	NA	NA	NA	Firmicutes	Firmicutes	Erysipelotrichi	Erysipelotrichales	Erysipelotrichaceae	Asteroleplasma
827	chr2_34045934	sqrtOTU827	2	34045934	0	A	T	0.039	3.57E-07	downstream_gene_variant	875	NA	Medtr2g081180	ubiquitin_carboxyl-terminal_hydrolase	Firmicutes	Firmicutes	Erysipelotrichi	Erysipelotrichales	Erysipelotrichaceae	Asteroleplasma
827	chr2_34045934	sqrtOTU827	2	34045934	0	A	T	0.039	3.57E-07	downstream_gene_variant	866	NA	Medtr2g081180	ubiquitin_carboxyl-terminal_hydrolase	Firmicutes	Firmicutes	Erysipelotrichi	Erysipelotrichales	Erysipelotrichaceae	Asteroleplasma
827	chr2_34045934	sqrtOTU827	2	34045934	0	A	T	0.039	3.57E-07	downstream_gene_variant	866	NA	Medtr2g081180	ubiquitin_carboxyl-terminal_hydrolase	Firmicutes	Firmicutes	Erysipelotrichi	Erysipelotrichales	Erysipelotrichaceae	Asteroleplasma
827	chr2_34045934	sqrtOTU827	2	34045934	0	A	T	0.039	3.57E-07	downstream_gene_variant	866	NA	Medtr2g081180	ubiquitin_carboxyl-terminal_hydrolase	Firmicutes	Firmicutes	Erysipelotrichi	Erysipelotrichales	Erysipelotrichaceae	Asteroleplasma
827	chr2_34045934	sqrtOTU827	2	34045934	0	A	T	0.039	3.57E-07	downstream_gene_variant	878	NA	Medtr2g081180	ubiquitin_carboxyl-terminal_hydrolase	Firmicutes	Firmicutes	Erysipelotrichi	Erysipelotrichales	Erysipelotrichaceae	Asteroleplasma
827	chr2_34045934	sqrtOTU827	2	34045934	0	A	T	0.039	3.57E-07	downstream_gene_variant	866	NA	Medtr2g081180	ubiquitin_carboxyl-terminal_hydrolase	Firmicutes	Firmicutes	Erysipelotrichi	Erysipelotrichales	Erysipelotrichaceae	Asteroleplasma
827	chr2_34045934	sqrtOTU827	2	34045934	0	A	T	0.039	3.57E-07	downstream_gene_variant	878	NA	Medtr2g081180	ubiquitin_carboxyl-terminal_hydrolase	Firmicutes	Firmicutes	Erysipelotrichi	Erysipelotrichales	Erysipelotrichaceae	Asteroleplasma
827	chr2_34045934	sqrtOTU827	2	34045934	0	A	T	0.039	3.57E-07	downstream_gene_variant	775	NA	Medtr2g081170	carboxy-terminal_domain_cyclin	Firmicutes	Firmicutes	Erysipelotrichi	Erysipelotrichales	Erysipelotrichaceae	Asteroleplasma
827	chr2_34049317	sqrtOTU827	2	34049317	0	T	C	0.039	3.48E-07	NA	NA	NA	NA	NA	Firmicutes	Firmicutes	Erysipelotrichi	Erysipelotrichales	Erysipelotrichaceae	Asteroleplasma
827	chr2_34050427	sqrtOTU827	2	34050427	0	G	T	0.039	3.48E-07	intron_variant	NA	NA	Medtr2g081180	ubiquitin_carboxyl-terminal_hydrolase	Firmicutes	Firmicutes	Erysipelotrichi	Erysipelotrichales	Erysipelotrichaceae	Asteroleplasma
827	chr2_34050427	sqrtOTU827	2	34050427	0	G	T	0.039	3.48E-07	intron_variant	NA	NA	Medtr2g081180	ubiquitin_carboxyl-terminal_hydrolase	Firmicutes	Firmicutes	Erysipelotrichi	Erysipelotrichales	Erysipelotrichaceae	Asteroleplasma
827	chr2_34050427	sqrtOTU827	2	34050427	0	G	T	0.039	3.48E-07	intron_variant	NA	NA	Medtr2g081180	ubiquitin_carboxyl-terminal_hydrolase	Firmicutes	Firmicutes	Erysipelotrichi	Erysipelotrichales	Erysipelotrichaceae	Asteroleplasma
827	chr2_34050427	sqrtOTU827	2	34050427	0	G	T	0.039	3.48E-07	intron_variant	NA	NA	Medtr2g081180	ubiquitin_carboxyl-terminal_hydrolase	Firmicutes	Firmicutes	Erysipelotrichi	Erysipelotrichales	Erysipelotrichaceae	Asteroleplasma
827	chr2_34050427	sqrtOTU827	2	34050427	0	G	T	0.039	3.48E-07	intron_variant	NA	NA	Medtr2g081180	ubiquitin_carboxyl-terminal_hydrolase	Firmicutes	Firmicutes	Erysipelotrichi	Erysipelotrichales	Erysipelotrichaceae	Asteroleplasma
827	chr2_34050427	sqrtOTU827	2	34050427	0	G	T	0.039	3.48E-07	intron_variant	NA	NA	Medtr2g081180	ubiquitin_carboxyl-terminal_hydrolase	Firmicutes	Firmicutes	Erysipelotrichi	Erysipelotrichales	Erysipelotrichaceae	Asteroleplasma
827	chr2_34050427	sqrtOTU827	2	34050427	0	G	T	0.039	3.48E-07	intron_variant	NA	NA	Medtr2g081180	ubiquitin_carboxyl-terminal_hydrolase	Firmicutes	Firmicutes	Erysipelotrichi	Erysipelotrichales	Erysipelotrichaceae	Asteroleplasma
827	chr2_34050427	sqrtOTU827	2	34050427	0	G	T	0.039	3.48E-07	intron_variant	NA	NA	Medtr2g081180	ubiquitin_carboxyl-terminal_hydrolase	Firmicutes	Firmicutes	Erysipelotrichi	Erysipelotrichales	Erysipelotrichaceae	Asteroleplasma
827	chr2_34056804	sqrtOTU827	2	34056804	0	C	T	0.039	3.48E-07	upstream_gene_variant	779	NA	Medtr2g081180	ubiquitin_carboxyl-terminal_hydrolase	Firmicutes	Firmicutes	Erysipelotrichi	Erysipelotrichales	Erysipelotrichaceae	Asteroleplasma
827	chr2_34056804	sqrtOTU827	2	34056804	0	C	T	0.039	3.48E-07	upstream_gene_variant	779	NA	Medtr2g081180	ubiquitin_carboxyl-terminal_hydrolase	Firmicutes	Firmicutes	Erysipelotrichi	Erysipelotrichales	Erysipelotrichaceae	Asteroleplasma
827	chr2_34056804	sqrtOTU827	2	34056804	0	C	T	0.039	3.48E-07	upstream_gene_variant	779	NA	Medtr2g081180	ubiquitin_carboxyl-terminal_hydrolase	Firmicutes	Firmicutes	Erysipelotrichi	Erysipelotrichales	Erysipelotrichaceae	Asteroleplasma
827	chr2_34056804	sqrtOTU827	2	34056804	0	C	T	0.039	3.48E-07	upstream_gene_variant	779	NA	Medtr2g081180	ubiquitin_carboxyl-terminal_hydrolase	Firmicutes	Firmicutes	Erysipelotrichi	Erysipelotrichales	Erysipelotrichaceae	Asteroleplasma
827	chr2_34056804	sqrtOTU827	2	34056804	0	C	T	0.039	3.48E-07	upstream_gene_variant	854	NA	Medtr2g081180	ubiquitin_carboxyl-terminal_hydrolase	Firmicutes	Firmicutes	Erysipelotrichi	Erysipelotrichales	Erysipelotrichaceae	Asteroleplasma
827	chr2_34056804	sqrtOTU827	2	34056804	0	C	T	0.039	3.48E-07	upstream_gene_variant	795	NA	Medtr2g081180	ubiquitin_carboxyl-terminal_hydrolase	Firmicutes	Firmicutes	Erysipelotrichi	Erysipelotrichales	Erysipelotrichaceae	Asteroleplasma
827	chr2_34056929	sqrtOTU827	2	34056929	0	C	T	0.039	3.48E-07	upstream_gene_variant	904	NA	Medtr2g081180	ubiquitin_carboxyl-terminal_hydrolase	Firmicutes	Firmicutes	Erysipelotrichi	Erysipelotrichales	Erysipelotrichaceae	Asteroleplasma
827	chr2_34056929	sqrtOTU827	2	34056929	0	C	T	0.039	3.48E-07	upstream_gene_variant	904	NA	Medtr2g081180	ubiquitin_carboxyl-terminal_hydrolase	Firmicutes	Firmicutes	Erysipelotrichi	Erysipelotrichales	Erysipelotrichaceae	Asteroleplasma
827	chr2_34056929	sqrtOTU827	2	34056929	0	C	T	0.039	3.48E-07	upstream_gene_variant	904	NA	Medtr2g081180	ubiquitin_carboxyl-terminal_hydrolase	Firmicutes	Firmicutes	Erysipelotrichi	Erysipelotrichales	Erysipelotrichaceae	Asteroleplasma
827	chr2_34056929	sqrtOTU827	2	34056929	0	C	T	0.039	3.48E-07	upstream_gene_variant	920	NA	Medtr2g081180	ubiquitin_carboxyl-terminal_hydrolase	Firmicutes	Firmicutes	Erysipelotrichi	Erysipelotrichales	Erysipelotrichaceae	Asteroleplasma
827	chr2_34056929	sqrtOTU827	2	34056929	0	C	T	0.039	3.48E-07	upstream_gene_variant	979	NA	Medtr2g081180	ubiquitin_carboxyl-terminal_hydrolase	Firmicutes	Firmicutes	Erysipelotrichi	Erysipelotrichales	Erysipelotrichaceae	Asteroleplasma
827	chr2_34056929	sqrtOTU827	2	34056929	0	C	T	0.039	3.48E-07	upstream_gene_variant	904	NA	Medtr2g081180	ubiquitin_carboxyl-terminal_hydrolase	Firmicutes	Firmicutes	Erysipelotrichi	Erysipelotrichales	Erysipelotrichaceae	Asteroleplasma
827	chr2_34057844	sqrtOTU827	2	34057844	0	T	C	0.039	3.48E-07	upstream_gene_variant	856	NA	Medtr2g081190	transmembrane_protein%2C_putative	Firmicutes	Firmicutes	Erysipelotrichi	Erysipelotrichales	Erysipelotrichaceae	Asteroleplasma
827	chr2_34063830	sqrtOTU827	2	34063830	0	CACTCAAAAAAAAAA	C	0.039	3.52E-07	NA	NA	NA	NA	NA	Firmicutes	Firmicutes	Erysipelotrichi	Erysipelotrichales	Erysipelotrichaceae	Asteroleplasma
827	chr2_34076114	sqrtOTU827	2	34076114	0	G	A	0.039	3.48E-07	NA	NA	NA	NA	NA	Firmicutes	Firmicutes	Erysipelotrichi	Erysipelotrichales	Erysipelotrichaceae	Asteroleplasma
827	chr2_34080176	sqrtOTU827	2	34080176	0	T	C	0.042	4.18E-07	downstream_gene_variant	504	NA	Medtr2g081225	tRNA_(guanine(37)-N1)-methyltransferase%2C_putative	Firmicutes	Firmicutes	Erysipelotrichi	Erysipelotrichales	Erysipelotrichaceae	Asteroleplasma
827	chr2_34080176	sqrtOTU827	2	34080176	0	T	C	0.042	4.18E-07	upstream_gene_variant	973	NA	Medtr2g081230	tRNA_(guanine(37)-N1)-methyltransferase%2C_putative	Firmicutes	Firmicutes	Erysipelotrichi	Erysipelotrichales	Erysipelotrichaceae	Asteroleplasma
249	chr2_34212444	sqrtOTU249	2	34212444	0	A	T	0.481	4.64E-07	NA	NA	NA	NA	NA	Actinobacteria	Actinobacteria	Undefined	Undefined	Undefined	Undefined
249	chr2_34213697	sqrtOTU249	2	34213697	1	G	A	0.473	8.69E-07	downstream_gene_variant	785	NA	Medtr2te081510	NA	Actinobacteria	Actinobacteria	Undefined	Undefined	Undefined	Undefined
249	chr2_34215137	sqrtOTU249	2	34215137	0	A	T	0.477	7.98E-07	upstream_gene_variant	912	NA	Medtr2g081520	S-locus_lectin_kinase_family_protein	Actinobacteria	Actinobacteria	Undefined	Undefined	Undefined	Undefined
249	chr2_34215137	sqrtOTU249	2	34215137	0	A	T	0.477	7.98E-07	upstream_gene_variant	912	NA	Medtr2g081520	S-locus_lectin_kinase_family_protein	Actinobacteria	Actinobacteria	Undefined	Undefined	Undefined	Undefined
249	chr2_34215137	sqrtOTU249	2	34215137	0	A	T	0.477	7.98E-07	upstream_gene_variant	848	NA	Medtr2g081520	S-locus_lectin_kinase_family_protein	Actinobacteria	Actinobacteria	Undefined	Undefined	Undefined	Undefined
249	chr2_34215137	sqrtOTU249	2	34215137	0	A	T	0.477	7.98E-07	upstream_gene_variant	912	NA	Medtr2g081520	S-locus_lectin_kinase_family_protein	Actinobacteria	Actinobacteria	Undefined	Undefined	Undefined	Undefined
249	chr2_34215137	sqrtOTU249	2	34215137	0	A	T	0.477	7.98E-07	upstream_gene_variant	912	NA	Medtr2g081520	S-locus_lectin_kinase_family_protein	Actinobacteria	Actinobacteria	Undefined	Undefined	Undefined	Undefined
249	chr2_34215137	sqrtOTU249	2	34215137	0	A	T	0.477	7.98E-07	upstream_gene_variant	912	NA	Medtr2g081520	S-locus_lectin_kinase_family_protein	Actinobacteria	Actinobacteria	Undefined	Undefined	Undefined	Undefined
249	chr2_34215137	sqrtOTU249	2	34215137	0	A	T	0.477	7.98E-07	upstream_gene_variant	848	NA	Medtr2g081520	S-locus_lectin_kinase_family_protein	Actinobacteria	Actinobacteria	Undefined	Undefined	Undefined	Undefined
249	chr2_34215137	sqrtOTU249	2	34215137	0	A	T	0.477	7.98E-07	upstream_gene_variant	848	NA	Medtr2g081520	S-locus_lectin_kinase_family_protein	Actinobacteria	Actinobacteria	Undefined	Undefined	Undefined	Undefined
96	chr3_1114996	sqrtOTU96	3	1114996	2	C	A	0.242	1.01E-08	intron_variant	NA	NA	Medtr3g007670	hypothetical_protein	Actinobacteria	Actinobacteria	Acidimicrobiia	Acidimicrobiales	Iamiaceae	Iamia
96	chr3_1116162	sqrtOTU96	3	1116162	2	C	C	0.199	1.09E-07	NA	NA	NA	NA	NA	Actinobacteria	Actinobacteria	Acidimicrobiia	Acidimicrobiales	Iamiaceae	Iamia
96	chr3_1116163	sqrtOTU96	3	1116163	1	A	A	0.24	1.14E-08	NA	NA	NA	NA	NA	Actinobacteria	Actinobacteria	Acidimicrobiia	Acidimicrobiales	Iamiaceae	Iamia
48	chr3_15196137	sqrtOTU48	3	15196137	2	C	T	0.044	7.99E-08	intergenic_region	NA	NA	NA	NA	Bacteroidetes	Bacteroidetes	Cytophagia	Cytophagales	Cytophagaceae	Flexibacter
48	chr3_15196162	sqrtOTU48	3	15196162	2	A	A	0.041	6.16E-07	intergenic_region	NA	NA	NA	NA	Bacteroidetes	Bacteroidetes	Cytophagia	Cytophagales	Cytophagaceae	Flexibacter
48	chr3_15196169	sqrtOTU48	3	15196169	2	A	A	0.048	6.91E-07	NA	NA	NA	NA	NA	Bacteroidetes	Bacteroidetes	Cytophagia	Cytophagales	Cytophagaceae	Flexibacter
48	chr3_15196170	sqrtOTU48	3	15196170	3	G	G	0.043	2.56E-07	NA	NA	NA	NA	NA	Bacteroidetes	Bacteroidetes	Cytophagia	Cytophagales	Cytophagaceae	Flexibacter
147	chr3_21293982	sqrtOTU147	3	21293982	0	G	A	0.039	2.80E-08	upstream_gene_variant	546	NA	Medtr3g053540	small_ubiquitin-like_modifier_3	Bacteroidetes	Bacteroidetes	Sphingobacteriia	Sphingobacteriales	Chitinophagaceae	Undefined
147	chr3_21293989	sqrtOTU147	3	21293989	0	C	T	0.039	2.79E-08	upstream_gene_variant	553	NA	Medtr3g053540	small_ubiquitin-like_modifier_3	Bacteroidetes	Bacteroidetes	Sphingobacteriia	Sphingobacteriales	Chitinophagaceae	Undefined
147	chr3_21294741	sqrtOTU147	3	21294741	0	T	C	0.045	3.25E-07	intergenic_region	NA	NA	NA	NA	Bacteroidetes	Bacteroidetes	Sphingobacteriia	Sphingobacteriales	Chitinophagaceae	Undefined
147	chr3_21294873	sqrtOTU147	3	21294873	0	A	T	0.045	3.27E-07	intergenic_region	NA	NA	NA	NA	Bacteroidetes	Bacteroidetes	Sphingobacteriia	Sphingobacteriales	Chitinophagaceae	Undefined
165	chr3_26845690	sqrtOTU165	3	26845690	0	A	G	0.046	2.29E-08	missense_variant	Tca/Cca	S205P	Medtr3g031290	hypothetical_protein	Bacteroidetes	Bacteroidetes	Bacteroidia	Bacteroidales	Bacteroidaceae	Bacteroides
306	chr3_26845690	sqrtOTU306	3	26845690	0	A	G	0.046	3.03E-07	missense_variant	Tca/Cca	S205P	Medtr3g031290	hypothetical_protein	Bacteroidetes	Bacteroidetes	Bacteroidia	Bacteroidales	Bacteroidaceae	Bacteroides
165	chr3_26846010	sqrtOTU165	3	26846010	0	AG	A	0.046	2.30E-08	NA	NA	NA	NA	NA	Bacteroidetes	Bacteroidetes	Bacteroidia	Bacteroidales	Bacteroidaceae	Bacteroides
306	chr3_26846010	sqrtOTU306	3	26846010	0	AG	A	0.046	2.98E-07	NA	NA	NA	NA	NA	Bacteroidetes	Bacteroidetes	Bacteroidia	Bacteroidales	Bacteroidaceae	Bacteroides
165	chr3_26846011	sqrtOTU165	3	26846011	0	GT	G	0.045	2.17E-08	NA	NA	NA	NA	NA	Bacteroidetes	Bacteroidetes	Bacteroidia	Bacteroidales	Bacteroidaceae	Bacteroides
306	chr3_26846011	sqrtOTU306	3	26846011	0	GT	G	0.045	2.87E-07	NA	NA	NA	NA	NA	Bacteroidetes	Bacteroidetes	Bacteroidia	Bacteroidales	Bacteroidaceae	Bacteroides
165	chr3_26846012	sqrtOTU165	3	26846012	0	T	A	0.045	2.17E-08	missense_variant	cAc/cTc	H125L	Medtr3g031290	hypothetical_protein	Bacteroidetes	Bacteroidetes	Bacteroidia	Bacteroidales	Bacteroidaceae	Bacteroides
306	chr3_26846012	sqrtOTU306	3	26846012	0	T	A	0.045	2.87E-07	missense_variant	cAc/cTc	H125L	Medtr3g031290	hypothetical_protein	Bacteroidetes	Bacteroidetes	Bacteroidia	Bacteroidales	Bacteroidaceae	Bacteroides
131	chr3_41625389	sqrtOTU131	3	41625389	0	G	A	0.122	2.97E-07	upstream_gene_variant	326	NA	Medtr3g091500	pentatricopeptide_(PPR)_repeat_protein	Bacteroidetes	Bacteroidetes	Cytophagia	Cytophagales	Cytophagaceae	Flexibacter
131	chr3_41626380	sqrtOTU131	3	41626380	0	C	T	0.142	2.51E-07	missense_variant	gCc/gTc	A196V	Medtr3g091500	pentatricopeptide_(PPR)_repeat_protein	Bacteroidetes	Bacteroidetes	Cytophagia	Cytophagales	Cytophagaceae	Flexibacter
131	chr3_41638453	sqrtOTU131	3	41638453	0	T	G	0.103	2.55E-07	intergenic_region	NA	NA	NA	NA	Bacteroidetes	Bacteroidetes	Cytophagia	Cytophagales	Cytophagaceae	Flexibacter
131	chr3_41640822	sqrtOTU131	3	41640822	0	C	T	0.103	2.55E-07	downstream_gene_variant	353	NA	Medtr3g091540	transmembrane_protein%2C_putative	Bacteroidetes	Bacteroidetes	Cytophagia	Cytophagales	Cytophagaceae	Flexibacter
131	chr3_41640822	sqrtOTU131	3	41640822	0	C	T	0.103	2.55E-07	downstream_gene_variant	170	NA	Medtr3te091530	NA	Bacteroidetes	Bacteroidetes	Cytophagia	Cytophagales	Cytophagaceae	Flexibacter
131	chr3_41658707	sqrtOTU131	3	41658707	0	G	G	0.129	8.49E-07	NA	NA	NA	NA	NA	Bacteroidetes	Bacteroidetes	Cytophagia	Cytophagales	Cytophagaceae	Flexibacter
131	chr3_41699508	sqrtOTU131	3	41699508	0	A	G	0.103	2.56E-07	3_prime_UTR_variant	110	NA	Medtr3g091610	VAMP-like_protein%2C_putative	Bacteroidetes	Bacteroidetes	Cytophagia	Cytophagales	Cytophagaceae	Flexibacter
131	chr3_41700172	sqrtOTU131	3	41700172	0	A	T	0.103	2.56E-07	downstream_gene_variant	419	NA	Medtr3g091610	VAMP-like_protein%2C_putative	Bacteroidetes	Bacteroidetes	Cytophagia	Cytophagales	Cytophagaceae	Flexibacter
131	chr3_41702108	sqrtOTU131	3	41702108	1	G	A	0.124	2.82E-08	intergenic_region	NA	NA	NA	NA	Bacteroidetes	Bacteroidetes	Cytophagia	Cytophagales	Cytophagaceae	Flexibacter
131	chr3_41702590	sqrtOTU131	3	41702590	0	C	G	0.104	2.56E-07	intergenic_region	NA	NA	NA	NA	Bacteroidetes	Bacteroidetes	Cytophagia	Cytophagales	Cytophagaceae	Flexibacter
131	chr3_41708997	sqrtOTU131	3	41708997	0	C	T	0.103	2.55E-07	intergenic_region	NA	NA	NA	NA	Bacteroidetes	Bacteroidetes	Cytophagia	Cytophagales	Cytophagaceae	Flexibacter
131	chr3_41709288	sqrtOTU131	3	41709288	0	G	A	0.103	2.58E-07	intergenic_region	NA	NA	NA	NA	Bacteroidetes	Bacteroidetes	Cytophagia	Cytophagales	Cytophagaceae	Flexibacter
131	chr3_41712289	sqrtOTU131	3	41712289	0	G	A	0.103	2.55E-07	intron_variant	NA	NA	Medtr3g091640	PP2A_regulatory_subunit_TAP46-like_protein	Bacteroidetes	Bacteroidetes	Cytophagia	Cytophagales	Cytophagaceae	Flexibacter
131	chr3_41712289	sqrtOTU131	3	41712289	0	G	A	0.103	2.55E-07	intron_variant	NA	NA	Medtr3g091640	PP2A_regulatory_subunit_TAP46-like_protein	Bacteroidetes	Bacteroidetes	Cytophagia	Cytophagales	Cytophagaceae	Flexibacter
131	chr3_41712799	sqrtOTU131	3	41712799	0	G	T	0.103	2.55E-07	intron_variant	NA	NA	Medtr3g091640	PP2A_regulatory_subunit_TAP46-like_protein	Bacteroidetes	Bacteroidetes	Cytophagia	Cytophagales	Cytophagaceae	Flexibacter
131	chr3_41712799	sqrtOTU131	3	41712799	0	G	T	0.103	2.55E-07	intron_variant	NA	NA	Medtr3g091640	PP2A_regulatory_subunit_TAP46-like_protein	Bacteroidetes	Bacteroidetes	Cytophagia	Cytophagales	Cytophagaceae	Flexibacter
131	chr3_41723939	sqrtOTU131	3	41723939	0	G	A	0.1	8.04E-08	NA	NA	NA	NA	NA	Bacteroidetes	Bacteroidetes	Cytophagia	Cytophagales	Cytophagaceae	Flexibacter
131	chr3_41725437	sqrtOTU131	3	41725437	0	T	T	0.103	2.55E-07	NA	NA	NA	NA	NA	Bacteroidetes	Bacteroidetes	Cytophagia	Cytophagales	Cytophagaceae	Flexibacter
131	chr3_41729608	sqrtOTU131	3	41729608	1	C	T	0.105	2.53E-07	missense_variant	aCt/aTt	T144I	Medtr3g091660	nuclease-related_domain_protein	Bacteroidetes	Bacteroidetes	Cytophagia	Cytophagales	Cytophagaceae	Flexibacter
131	chr3_41734346	sqrtOTU131	3	41734346	0	T	C	0.11	9.68E-07	upstream_gene_variant	967	NA	Medtr3g091680	hypothetical_protein	Bacteroidetes	Bacteroidetes	Cytophagia	Cytophagales	Cytophagaceae	Flexibacter
131	chr3_41734479	sqrtOTU131	3	41734479	0	G	T	0.11	9.68E-07	upstream_gene_variant	834	NA	Medtr3g091680	hypothetical_protein	Bacteroidetes	Bacteroidetes	Cytophagia	Cytophagales	Cytophagaceae	Flexibacter
131	chr3_41736546	sqrtOTU131	3	41736546	0	C	T	0.103	2.57E-07	intron_variant	NA	NA	Medtr3g091680	hypothetical_protein	Bacteroidetes	Bacteroidetes	Cytophagia	Cytophagales	Cytophagaceae	Flexibacter
131	chr3_41736805	sqrtOTU131	3	41736805	0	C	T	0.116	4.16E-08	intron_variant	NA	NA	Medtr3g091680	hypothetical_protein	Bacteroidetes	Bacteroidetes	Cytophagia	Cytophagales	Cytophagaceae	Flexibacter
131	chr3_41736868	sqrtOTU131	3	41736868	0	C	A	0.11	9.68E-07	intron_variant	NA	NA	Medtr3g091680	hypothetical_protein	Bacteroidetes	Bacteroidetes	Cytophagia	Cytophagales	Cytophagaceae	Flexibacter
131	chr3_41737733	sqrtOTU131	3	41737733	0	G	A	0.11	9.70E-07	intron_variant	NA	NA	Medtr3g091680	hypothetical_protein	Bacteroidetes	Bacteroidetes	Cytophagia	Cytophagales	Cytophagaceae	Flexibacter
131	chr3_41738819	sqrtOTU131	3	41738819	0	A	T	0.103	2.56E-07	intron_variant	NA	NA	Medtr3g091680	hypothetical_protein	Bacteroidetes	Bacteroidetes	Cytophagia	Cytophagales	Cytophagaceae	Flexibacter
88	chr3_42048987	sqrtOTU88	3	42048987	0	G	A	0.039	2.43E-07	3_prime_UTR_variant	245	NA	Medtr3g092095	cytochrome_b5-like_heme_steroid-binding_domain_protein	Alphaproteobacteria	Proteobacteria	Alphaproteobacteria	Rhodospirillales	Undefined	Undefined
88	chr3_42048987	sqrtOTU88	3	42048987	0	G	A	0.039	2.43E-07	3_prime_UTR_variant	245	NA	Medtr3g092095	cytochrome_b5-like_heme_steroid-binding_domain_protein	Alphaproteobacteria	Proteobacteria	Alphaproteobacteria	Rhodospirillales	Undefined	Undefined
88	chr3_42048987	sqrtOTU88	3	42048987	0	G	A	0.039	2.43E-07	downstream_gene_variant	24	NA	Medtr3g092095	cytochrome_b5-like_heme_steroid-binding_domain_protein	Alphaproteobacteria	Proteobacteria	Alphaproteobacteria	Rhodospirillales	Undefined	Undefined
88	chr3_42048987	sqrtOTU88	3	42048987	0	G	A	0.039	2.43E-07	3_prime_UTR_variant	245	NA	Medtr3g092095	cytochrome_b5-like_heme_steroid-binding_domain_protein	Alphaproteobacteria	Proteobacteria	Alphaproteobacteria	Rhodospirillales	Undefined	Undefined
139	chr3_42048987	sqrtOTU139	3	42048987	0	G	A	0.039	2.81E-10	3_prime_UTR_variant	245	NA	Medtr3g092095	cytochrome_b5-like_heme_steroid-binding_domain_protein	Gammaproteobacteria	Proteobacteria	Gammaproteobacteria	Xanthomonadales	Xanthomonadaceae	Arenimonas
139	chr3_42048987	sqrtOTU139	3	42048987	0	G	A	0.039	2.81E-10	3_prime_UTR_variant	245	NA	Medtr3g092095	cytochrome_b5-like_heme_steroid-binding_domain_protein	Gammaproteobacteria	Proteobacteria	Gammaproteobacteria	Xanthomonadales	Xanthomonadaceae	Arenimonas
139	chr3_42048987	sqrtOTU139	3	42048987	0	G	A	0.039	2.81E-10	downstream_gene_variant	24	NA	Medtr3g092095	cytochrome_b5-like_heme_steroid-binding_domain_protein	Gammaproteobacteria	Proteobacteria	Gammaproteobacteria	Xanthomonadales	Xanthomonadaceae	Arenimonas
139	chr3_42048987	sqrtOTU139	3	42048987	0	G	A	0.039	2.81E-10	3_prime_UTR_variant	245	NA	Medtr3g092095	cytochrome_b5-like_heme_steroid-binding_domain_protein	Gammaproteobacteria	Proteobacteria	Gammaproteobacteria	Xanthomonadales	Xanthomonadaceae	Arenimonas
88	chr3_42050296	sqrtOTU88	3	42050296	0	T	C	0.039	2.43E-07	intergenic_region	NA	NA	NA	NA	Alphaproteobacteria	Proteobacteria	Alphaproteobacteria	Rhodospirillales	Undefined	Undefined
139	chr3_42050296	sqrtOTU139	3	42050296	0	T	C	0.039	2.81E-10	intergenic_region	NA	NA	NA	NA	Gammaproteobacteria	Proteobacteria	Gammaproteobacteria	Xanthomonadales	Xanthomonadaceae	Arenimonas
88	chr3_42051120	sqrtOTU88	3	42051120	0	T	C	0.039	2.43E-07	downstream_gene_variant	451	NA	Medtr3g092100	Rab_GTPase_activator	Alphaproteobacteria	Proteobacteria	Alphaproteobacteria	Rhodospirillales	Undefined	Undefined
139	chr3_42051120	sqrtOTU139	3	42051120	0	T	C	0.039	2.81E-10	downstream_gene_variant	451	NA	Medtr3g092100	Rab_GTPase_activator	Gammaproteobacteria	Proteobacteria	Gammaproteobacteria	Xanthomonadales	Xanthomonadaceae	Arenimonas
88	chr3_42057181	sqrtOTU88	3	42057181	0	G	A	0.039	2.43E-07	upstream_gene_variant	681	NA	Medtr3g092100	Rab_GTPase_activator	Alphaproteobacteria	Proteobacteria	Alphaproteobacteria	Rhodospirillales	Undefined	Undefined
139	chr3_42057181	sqrtOTU139	3	42057181	0	G	A	0.039	2.81E-10	upstream_gene_variant	681	NA	Medtr3g092100	Rab_GTPase_activator	Gammaproteobacteria	Proteobacteria	Gammaproteobacteria	Xanthomonadales	Xanthomonadaceae	Arenimonas
139	chr3_42059525	sqrtOTU139	3	42059525	0	C	T	0.045	1.79E-07	intergenic_region	NA	NA	NA	NA	Gammaproteobacteria	Proteobacteria	Gammaproteobacteria	Xanthomonadales	Xanthomonadaceae	Arenimonas
88	chr3_42059565	sqrtOTU88	3	42059565	0	T	T	0.039	2.43E-07	NA	NA	NA	NA	NA	Alphaproteobacteria	Proteobacteria	Alphaproteobacteria	Rhodospirillales	Undefined	Undefined
139	chr3_42059565	sqrtOTU139	3	42059565	0	T	T	0.039	2.81E-10	NA	NA	NA	NA	NA	Gammaproteobacteria	Proteobacteria	Gammaproteobacteria	Xanthomonadales	Xanthomonadaceae	Arenimonas
88	chr3_42059902	sqrtOTU88	3	42059902	0	C	G	0.039	2.43E-07	intergenic_region	NA	NA	NA	NA	Alphaproteobacteria	Proteobacteria	Alphaproteobacteria	Rhodospirillales	Undefined	Undefined
139	chr3_42059902	sqrtOTU139	3	42059902	0	C	G	0.039	2.81E-10	intergenic_region	NA	NA	NA	NA	Gammaproteobacteria	Proteobacteria	Gammaproteobacteria	Xanthomonadales	Xanthomonadaceae	Arenimonas
139	chr3_42062381	sqrtOTU139	3	42062381	0	C	T	0.039	4.60E-08	downstream_gene_variant	193	NA	Medtr3g092110	glucosamine-6-phosphate_isomerase_6-phosphogluconolactonase	Gammaproteobacteria	Proteobacteria	Gammaproteobacteria	Xanthomonadales	Xanthomonadaceae	Arenimonas
139	chr3_42062381	sqrtOTU139	3	42062381	0	C	T	0.039	4.60E-08	downstream_gene_variant	193	NA	Medtr3g092110	glucosamine-6-phosphate_isomerase_6-phosphogluconolactonase	Gammaproteobacteria	Proteobacteria	Gammaproteobacteria	Xanthomonadales	Xanthomonadaceae	Arenimonas
88	chr3_42067366	sqrtOTU88	3	42067366	0	A	G	0.032	2.20E-07	intergenic_region	NA	NA	NA	NA	Alphaproteobacteria	Proteobacteria	Alphaproteobacteria	Rhodospirillales	Undefined	Undefined
139	chr3_42067366	sqrtOTU139	3	42067366	0	A	G	0.032	2.15E-09	intergenic_region	NA	NA	NA	NA	Gammaproteobacteria	Proteobacteria	Gammaproteobacteria	Xanthomonadales	Xanthomonadaceae	Arenimonas
139	chr3_42088881	sqrtOTU139	3	42088881	1	C	T	0.045	1.62E-09	upstream_gene_variant	994	NA	Medtr3g092150	homeobox_associated_leucine_zipper_protein	Gammaproteobacteria	Proteobacteria	Gammaproteobacteria	Xanthomonadales	Xanthomonadaceae	Arenimonas
139	chr3_42104971	sqrtOTU139	3	42104971	0	G	A	0.046	1.39E-07	intron_variant	NA	NA	Medtr3g092175	hypothetical_protein	Gammaproteobacteria	Proteobacteria	Gammaproteobacteria	Xanthomonadales	Xanthomonadaceae	Arenimonas
139	chr3_42106314	sqrtOTU139	3	42106314	0	G	A	0.046	1.74E-09	upstream_gene_variant	35	NA	Medtr3g092175	hypothetical_protein	Gammaproteobacteria	Proteobacteria	Gammaproteobacteria	Xanthomonadales	Xanthomonadaceae	Arenimonas
139	chr3_42108821	sqrtOTU139	3	42108821	1	C	T	0.035	1.27E-08	upstream_gene_variant	217	NA	Medtr3te092180	NA	Gammaproteobacteria	Proteobacteria	Gammaproteobacteria	Xanthomonadales	Xanthomonadaceae	Arenimonas
139	chr3_42110905	sqrtOTU139	3	42110905	0	C	T	0.046	2.01E-09	intergenic_region	NA	NA	NA	NA	Gammaproteobacteria	Proteobacteria	Gammaproteobacteria	Xanthomonadales	Xanthomonadaceae	Arenimonas
139	chr3_42115460	sqrtOTU139	3	42115460	1	C	G	0.045	1.90E-09	downstream_gene_variant	801	NA	Medtr3g092200	transmembrane_protein%2C_putative	Gammaproteobacteria	Proteobacteria	Gammaproteobacteria	Xanthomonadales	Xanthomonadaceae	Arenimonas
139	chr3_42115460	sqrtOTU139	3	42115460	1	C	G	0.045	1.90E-09	downstream_gene_variant	801	NA	Medtr3g092200	transmembrane_protein%2C_putative	Gammaproteobacteria	Proteobacteria	Gammaproteobacteria	Xanthomonadales	Xanthomonadaceae	Arenimonas
139	chr3_42121833	sqrtOTU139	3	42121833	0	A	G	0.045	1.69E-09	intergenic_region	NA	NA	NA	NA	Gammaproteobacteria	Proteobacteria	Gammaproteobacteria	Xanthomonadales	Xanthomonadaceae	Arenimonas
147	chr3_43909841	sqrtOTU147	3	43909841	0	G	A	0.074	6.10E-07	intergenic_region	NA	NA	NA	NA	Bacteroidetes	Bacteroidetes	Sphingobacteriia	Sphingobacteriales	Chitinophagaceae	Undefined
147	chr3_43930864	sqrtOTU147	3	43930864	0	T	T	0.075	5.92E-07	NA	NA	NA	NA	NA	Bacteroidetes	Bacteroidetes	Sphingobacteriia	Sphingobacteriales	Chitinophagaceae	Undefined
147	chr3_43931932	sqrtOTU147	3	43931932	0	G	T	0.068	8.24E-07	intergenic_region	NA	NA	NA	NA	Bacteroidetes	Bacteroidetes	Sphingobacteriia	Sphingobacteriales	Chitinophagaceae	Undefined
147	chr3_43932488	sqrtOTU147	3	43932488	0	C	T	0.11	8.85E-08	intergenic_region	NA	NA	NA	NA	Bacteroidetes	Bacteroidetes	Sphingobacteriia	Sphingobacteriales	Chitinophagaceae	Undefined
147	chr3_43939685	sqrtOTU147	3	43939685	1	G	A	0.062	1.91E-07	downstream_gene_variant	623	NA	Medtr3g096140	NAC_domain_class_transcription_factor	Bacteroidetes	Bacteroidetes	Sphingobacteriia	Sphingobacteriales	Chitinophagaceae	Undefined
147	chr3_43939685	sqrtOTU147	3	43939685	1	G	A	0.062	1.91E-07	downstream_gene_variant	623	NA	Medtr3g096140	NAC_domain_class_transcription_factor	Bacteroidetes	Bacteroidetes	Sphingobacteriia	Sphingobacteriales	Chitinophagaceae	Undefined
147	chr3_43939685	sqrtOTU147	3	43939685	1	G	A	0.062	1.91E-07	downstream_gene_variant	623	NA	Medtr3g096140	NAC_domain_class_transcription_factor	Bacteroidetes	Bacteroidetes	Sphingobacteriia	Sphingobacteriales	Chitinophagaceae	Undefined
147	chr3_43939685	sqrtOTU147	3	43939685	1	G	A	0.062	1.91E-07	downstream_gene_variant	628	NA	Medtr3g096140	NAC_domain_class_transcription_factor	Bacteroidetes	Bacteroidetes	Sphingobacteriia	Sphingobacteriales	Chitinophagaceae	Undefined
88	chr3_45736966	sqrtOTU88	3	45736966	0	T	A	0.032	8.41E-08	intergenic_region	NA	NA	NA	NA	Alphaproteobacteria	Proteobacteria	Alphaproteobacteria	Rhodospirillales	Undefined	Undefined
88	chr3_45741592	sqrtOTU88	3	45741592	0	G	T	0.032	8.41E-08	downstream_gene_variant	443	NA	Medtr3g099757	glutathione_S-transferase%2C_amine-terminal_domain_protein	Alphaproteobacteria	Proteobacteria	Alphaproteobacteria	Rhodospirillales	Undefined	Undefined
88	chr3_45741592	sqrtOTU88	3	45741592	0	G	T	0.032	8.41E-08	downstream_gene_variant	443	NA	Medtr3g099757	glutathione_S-transferase%2C_amine-terminal_domain_protein	Alphaproteobacteria	Proteobacteria	Alphaproteobacteria	Rhodospirillales	Undefined	Undefined
88	chr3_45745177	sqrtOTU88	3	45745177	0	G	C	0.032	8.41E-08	intergenic_region	NA	NA	NA	NA	Alphaproteobacteria	Proteobacteria	Alphaproteobacteria	Rhodospirillales	Undefined	Undefined
88	chr3_45746954	sqrtOTU88	3	45746954	0	C	A	0.026	3.91E-09	upstream_gene_variant	215	NA	Medtr3g099767	calcium-dependent_kinase_family_protein	Alphaproteobacteria	Proteobacteria	Alphaproteobacteria	Rhodospirillales	Undefined	Undefined
88	chr3_45746954	sqrtOTU88	3	45746954	0	C	A	0.026	3.91E-09	upstream_gene_variant	215	NA	Medtr3g099767	calcium-dependent_kinase_family_protein	Alphaproteobacteria	Proteobacteria	Alphaproteobacteria	Rhodospirillales	Undefined	Undefined
88	chr3_45746954	sqrtOTU88	3	45746954	0	C	A	0.026	3.91E-09	upstream_gene_variant	215	NA	Medtr3g099767	calcium-dependent_kinase_family_protein	Alphaproteobacteria	Proteobacteria	Alphaproteobacteria	Rhodospirillales	Undefined	Undefined
88	chr3_45761339	sqrtOTU88	3	45761339	0	G	A	0.039	1.20E-07	intergenic_region	NA	NA	NA	NA	Alphaproteobacteria	Proteobacteria	Alphaproteobacteria	Rhodospirillales	Undefined	Undefined
139	chr3_45761339	sqrtOTU139	3	45761339	0	G	A	0.039	9.31E-08	intergenic_region	NA	NA	NA	NA	Gammaproteobacteria	Proteobacteria	Gammaproteobacteria	Xanthomonadales	Xanthomonadaceae	Arenimonas
88	chr3_45768107	sqrtOTU88	3	45768107	0	T	C	0.039	1.20E-07	missense_variant	gTa/gCa	V1170A	Medtr3g099777	E3_ubiquitin-protein_ligase_UPL1-like_protein	Alphaproteobacteria	Proteobacteria	Alphaproteobacteria	Rhodospirillales	Undefined	Undefined
88	chr3_45768107	sqrtOTU88	3	45768107	0	T	C	0.039	1.20E-07	missense_variant	gTa/gCa	V1170A	Medtr3g099777	E3_ubiquitin-protein_ligase_UPL1-like_protein	Alphaproteobacteria	Proteobacteria	Alphaproteobacteria	Rhodospirillales	Undefined	Undefined
88	chr3_45768107	sqrtOTU88	3	45768107	0	T	C	0.039	1.20E-07	missense_variant	gTa/gCa	V1170A	Medtr3g099777	E3_ubiquitin-protein_ligase_UPL1-like_protein	Alphaproteobacteria	Proteobacteria	Alphaproteobacteria	Rhodospirillales	Undefined	Undefined
139	chr3_45768107	sqrtOTU139	3	45768107	0	T	C	0.039	9.31E-08	missense_variant	gTa/gCa	V1170A	Medtr3g099777	E3_ubiquitin-protein_ligase_UPL1-like_protein	Gammaproteobacteria	Proteobacteria	Gammaproteobacteria	Xanthomonadales	Xanthomonadaceae	Arenimonas
139	chr3_45768107	sqrtOTU139	3	45768107	0	T	C	0.039	9.31E-08	missense_variant	gTa/gCa	V1170A	Medtr3g099777	E3_ubiquitin-protein_ligase_UPL1-like_protein	Gammaproteobacteria	Proteobacteria	Gammaproteobacteria	Xanthomonadales	Xanthomonadaceae	Arenimonas
139	chr3_45768107	sqrtOTU139	3	45768107	0	T	C	0.039	9.31E-08	missense_variant	gTa/gCa	V1170A	Medtr3g099777	E3_ubiquitin-protein_ligase_UPL1-like_protein	Gammaproteobacteria	Proteobacteria	Gammaproteobacteria	Xanthomonadales	Xanthomonadaceae	Arenimonas
88	chr3_45790953	sqrtOTU88	3	45790953	0	C	C	0.039	1.20E-07	intergenic_region	NA	NA	NA	NA	Alphaproteobacteria	Proteobacteria	Alphaproteobacteria	Rhodospirillales	Undefined	Undefined
139	chr3_45790953	sqrtOTU139	3	45790953	0	C	C	0.039	9.31E-08	intergenic_region	NA	NA	NA	NA	Gammaproteobacteria	Proteobacteria	Gammaproteobacteria	Xanthomonadales	Xanthomonadaceae	Arenimonas
88	chr3_45795523	sqrtOTU88	3	45795523	0	C	T	0.039	1.20E-07	missense_variant	Gat/Aat	D54N	Medtr3g099800	FBD_protein	Alphaproteobacteria	Proteobacteria	Alphaproteobacteria	Rhodospirillales	Undefined	Undefined
139	chr3_45795523	sqrtOTU139	3	45795523	0	C	T	0.039	9.31E-08	missense_variant	Gat/Aat	D54N	Medtr3g099800	FBD_protein	Gammaproteobacteria	Proteobacteria	Gammaproteobacteria	Xanthomonadales	Xanthomonadaceae	Arenimonas
88	chr3_45795880	sqrtOTU88	3	45795880	0	C	T	0.039	1.19E-07	intron_variant	NA	NA	Medtr3g099800	FBD_protein	Alphaproteobacteria	Proteobacteria	Alphaproteobacteria	Rhodospirillales	Undefined	Undefined
139	chr3_45795880	sqrtOTU139	3	45795880	0	C	T	0.039	9.28E-08	intron_variant	NA	NA	Medtr3g099800	FBD_protein	Gammaproteobacteria	Proteobacteria	Gammaproteobacteria	Xanthomonadales	Xanthomonadaceae	Arenimonas
88	chr3_45795944	sqrtOTU88	3	45795944	0	C	A	0.039	1.19E-07	intron_variant	NA	NA	Medtr3g099800	FBD_protein	Alphaproteobacteria	Proteobacteria	Alphaproteobacteria	Rhodospirillales	Undefined	Undefined
139	chr3_45795944	sqrtOTU139	3	45795944	0	C	A	0.039	9.28E-08	intron_variant	NA	NA	Medtr3g099800	FBD_protein	Gammaproteobacteria	Proteobacteria	Gammaproteobacteria	Xanthomonadales	Xanthomonadaceae	Arenimonas
88	chr3_45803176	sqrtOTU88	3	45803176	0	A	G	0.053	8.07E-07	downstream_gene_variant	644	NA	Medtr3te099820	NA	Alphaproteobacteria	Proteobacteria	Alphaproteobacteria	Rhodospirillales	Undefined	Undefined
88	chr3_45825067	sqrtOTU88	3	45825067	0	T	C	0.039	1.20E-07	intron_variant	NA	NA	Medtr3g099880	localization_and_RNA_pol_II_promoter_Fmp27_domain_protein	Alphaproteobacteria	Proteobacteria	Alphaproteobacteria	Rhodospirillales	Undefined	Undefined
88	chr3_45825067	sqrtOTU88	3	45825067	0	T	C	0.039	1.20E-07	intron_variant	NA	NA	Medtr3g099880	localization_and_RNA_pol_II_promoter_Fmp27_domain_protein	Alphaproteobacteria	Proteobacteria	Alphaproteobacteria	Rhodospirillales	Undefined	Undefined
88	chr3_45825067	sqrtOTU88	3	45825067	0	T	C	0.039	1.20E-07	intron_variant	NA	NA	Medtr3g099880	localization_and_RNA_pol_II_promoter_Fmp27_domain_protein	Alphaproteobacteria	Proteobacteria	Alphaproteobacteria	Rhodospirillales	Undefined	Undefined
139	chr3_45825067	sqrtOTU139	3	45825067	0	T	C	0.039	9.31E-08	intron_variant	NA	NA	Medtr3g099880	localization_and_RNA_pol_II_promoter_Fmp27_domain_protein	Gammaproteobacteria	Proteobacteria	Gammaproteobacteria	Xanthomonadales	Xanthomonadaceae	Arenimonas
139	chr3_45825067	sqrtOTU139	3	45825067	0	T	C	0.039	9.31E-08	intron_variant	NA	NA	Medtr3g099880	localization_and_RNA_pol_II_promoter_Fmp27_domain_protein	Gammaproteobacteria	Proteobacteria	Gammaproteobacteria	Xanthomonadales	Xanthomonadaceae	Arenimonas
139	chr3_45825067	sqrtOTU139	3	45825067	0	T	C	0.039	9.31E-08	intron_variant	NA	NA	Medtr3g099880	localization_and_RNA_pol_II_promoter_Fmp27_domain_protein	Gammaproteobacteria	Proteobacteria	Gammaproteobacteria	Xanthomonadales	Xanthomonadaceae	Arenimonas
88	chr3_45833092	sqrtOTU88	3	45833092	0	A	G	0.039	1.20E-07	NA	NA	NA	NA	NA	Alphaproteobacteria	Proteobacteria	Alphaproteobacteria	Rhodospirillales	Undefined	Undefined
139	chr3_45833092	sqrtOTU139	3	45833092	0	A	G	0.039	9.31E-08	NA	NA	NA	NA	NA	Gammaproteobacteria	Proteobacteria	Gammaproteobacteria	Xanthomonadales	Xanthomonadaceae	Arenimonas
88	chr3_45850685	sqrtOTU88	3	45850685	0	C	A	0.039	1.20E-07	downstream_gene_variant	520	NA	Medtr3g099880	localization_and_RNA_pol_II_promoter_Fmp27_domain_protein	Alphaproteobacteria	Proteobacteria	Alphaproteobacteria	Rhodospirillales	Undefined	Undefined
88	chr3_45850685	sqrtOTU88	3	45850685	0	C	A	0.039	1.20E-07	downstream_gene_variant	520	NA	Medtr3g099880	localization_and_RNA_pol_II_promoter_Fmp27_domain_protein	Alphaproteobacteria	Proteobacteria	Alphaproteobacteria	Rhodospirillales	Undefined	Undefined
88	chr3_45850685	sqrtOTU88	3	45850685	0	C	A	0.039	1.20E-07	downstream_gene_variant	520	NA	Medtr3g099880	localization_and_RNA_pol_II_promoter_Fmp27_domain_protein	Alphaproteobacteria	Proteobacteria	Alphaproteobacteria	Rhodospirillales	Undefined	Undefined
139	chr3_45850685	sqrtOTU139	3	45850685	0	C	A	0.039	9.31E-08	downstream_gene_variant	520	NA	Medtr3g099880	localization_and_RNA_pol_II_promoter_Fmp27_domain_protein	Gammaproteobacteria	Proteobacteria	Gammaproteobacteria	Xanthomonadales	Xanthomonadaceae	Arenimonas
139	chr3_45850685	sqrtOTU139	3	45850685	0	C	A	0.039	9.31E-08	downstream_gene_variant	520	NA	Medtr3g099880	localization_and_RNA_pol_II_promoter_Fmp27_domain_protein	Gammaproteobacteria	Proteobacteria	Gammaproteobacteria	Xanthomonadales	Xanthomonadaceae	Arenimonas
139	chr3_45850685	sqrtOTU139	3	45850685	0	C	A	0.039	9.31E-08	downstream_gene_variant	520	NA	Medtr3g099880	localization_and_RNA_pol_II_promoter_Fmp27_domain_protein	Gammaproteobacteria	Proteobacteria	Gammaproteobacteria	Xanthomonadales	Xanthomonadaceae	Arenimonas
139	chr3_45862545	sqrtOTU139	3	45862545	1	C	T	0.046	7.23E-07	downstream_gene_variant	474	NA	Medtr3g099920	SNF1-related_kinase	Gammaproteobacteria	Proteobacteria	Gammaproteobacteria	Xanthomonadales	Xanthomonadaceae	Arenimonas
88	chr3_45869810	sqrtOTU88	3	45869810	0	C	C	0.039	1.20E-07	NA	NA	NA	NA	NA	Alphaproteobacteria	Proteobacteria	Alphaproteobacteria	Rhodospirillales	Undefined	Undefined
139	chr3_45869810	sqrtOTU139	3	45869810	0	C	C	0.039	9.31E-08	NA	NA	NA	NA	NA	Gammaproteobacteria	Proteobacteria	Gammaproteobacteria	Xanthomonadales	Xanthomonadaceae	Arenimonas
88	chr3_45883747	sqrtOTU88	3	45883747	0	C	A	0.039	1.20E-07	intron_variant	NA	NA	Medtr3g099970	serpin-ZX-like_protein	Alphaproteobacteria	Proteobacteria	Alphaproteobacteria	Rhodospirillales	Undefined	Undefined
139	chr3_45883747	sqrtOTU139	3	45883747	0	C	A	0.039	9.31E-08	intron_variant	NA	NA	Medtr3g099970	serpin-ZX-like_protein	Gammaproteobacteria	Proteobacteria	Gammaproteobacteria	Xanthomonadales	Xanthomonadaceae	Arenimonas
139	chr3_45922649	sqrtOTU139	3	45922649	0	C	A	0.032	4.76E-07	intron_variant	NA	NA	Medtr3g100040	GATA_transcription_factor	Gammaproteobacteria	Proteobacteria	Gammaproteobacteria	Xanthomonadales	Xanthomonadaceae	Arenimonas
88	chr3_45923777	sqrtOTU88	3	45923777	0	T	G	0.039	1.20E-07	intron_variant	NA	NA	Medtr3g100040	GATA_transcription_factor	Alphaproteobacteria	Proteobacteria	Alphaproteobacteria	Rhodospirillales	Undefined	Undefined
88	chr3_45923777	sqrtOTU88	3	45923777	0	T	G	0.039	1.20E-07	5_prime_UTR_variant	706	NA	Medtr3g100040	GATA_transcription_factor	Alphaproteobacteria	Proteobacteria	Alphaproteobacteria	Rhodospirillales	Undefined	Undefined
139	chr3_45923777	sqrtOTU139	3	45923777	0	T	G	0.039	9.31E-08	intron_variant	NA	NA	Medtr3g100040	GATA_transcription_factor	Gammaproteobacteria	Proteobacteria	Gammaproteobacteria	Xanthomonadales	Xanthomonadaceae	Arenimonas
139	chr3_45923777	sqrtOTU139	3	45923777	0	T	G	0.039	9.31E-08	5_prime_UTR_variant	706	NA	Medtr3g100040	GATA_transcription_factor	Gammaproteobacteria	Proteobacteria	Gammaproteobacteria	Xanthomonadales	Xanthomonadaceae	Arenimonas
88	chr3_45924989	sqrtOTU88	3	45924989	0	C	T	0.039	1.20E-07	intron_variant	NA	NA	Medtr3g100040	GATA_transcription_factor	Alphaproteobacteria	Proteobacteria	Alphaproteobacteria	Rhodospirillales	Undefined	Undefined
139	chr3_45924989	sqrtOTU139	3	45924989	0	C	T	0.039	9.31E-08	intron_variant	NA	NA	Medtr3g100040	GATA_transcription_factor	Gammaproteobacteria	Proteobacteria	Gammaproteobacteria	Xanthomonadales	Xanthomonadaceae	Arenimonas
88	chr3_45926526	sqrtOTU88	3	45926526	0	A	C	0.077	3.76E-07	upstream_gene_variant	900	NA	Medtr3g100040	GATA_transcription_factor	Alphaproteobacteria	Proteobacteria	Alphaproteobacteria	Rhodospirillales	Undefined	Undefined
88	chr3_45937020	sqrtOTU88	3	45937020	0	A	G	0.058	2.03E-08	NA	NA	NA	NA	NA	Alphaproteobacteria	Proteobacteria	Alphaproteobacteria	Rhodospirillales	Undefined	Undefined
139	chr3_45937020	sqrtOTU139	3	45937020	0	A	G	0.058	3.73E-07	NA	NA	NA	NA	NA	Gammaproteobacteria	Proteobacteria	Gammaproteobacteria	Xanthomonadales	Xanthomonadaceae	Arenimonas
88	chr3_45939982	sqrtOTU88	3	45939982	0	C	T	0.039	1.20E-07	intron_variant	NA	NA	Medtr3g100060	BEACH_domain_LvsC-like_protein%2C_putative	Alphaproteobacteria	Proteobacteria	Alphaproteobacteria	Rhodospirillales	Undefined	Undefined
88	chr3_45939982	sqrtOTU88	3	45939982	0	C	T	0.039	1.20E-07	intron_variant	NA	NA	Medtr3g100060	BEACH_domain_LvsC-like_protein%2C_putative	Alphaproteobacteria	Proteobacteria	Alphaproteobacteria	Rhodospirillales	Undefined	Undefined
139	chr3_45939982	sqrtOTU139	3	45939982	0	C	T	0.039	9.31E-08	intron_variant	NA	NA	Medtr3g100060	BEACH_domain_LvsC-like_protein%2C_putative	Gammaproteobacteria	Proteobacteria	Gammaproteobacteria	Xanthomonadales	Xanthomonadaceae	Arenimonas
139	chr3_45939982	sqrtOTU139	3	45939982	0	C	T	0.039	9.31E-08	intron_variant	NA	NA	Medtr3g100060	BEACH_domain_LvsC-like_protein%2C_putative	Gammaproteobacteria	Proteobacteria	Gammaproteobacteria	Xanthomonadales	Xanthomonadaceae	Arenimonas
88	chr3_45951343	sqrtOTU88	3	45951343	0	C	T	0.058	2.03E-08	intron_variant	NA	NA	Medtr3g100060	BEACH_domain_LvsC-like_protein%2C_putative	Alphaproteobacteria	Proteobacteria	Alphaproteobacteria	Rhodospirillales	Undefined	Undefined
88	chr3_45951343	sqrtOTU88	3	45951343	0	C	T	0.058	2.03E-08	intron_variant	NA	NA	Medtr3g100060	BEACH_domain_LvsC-like_protein%2C_putative	Alphaproteobacteria	Proteobacteria	Alphaproteobacteria	Rhodospirillales	Undefined	Undefined
139	chr3_45951343	sqrtOTU139	3	45951343	0	C	T	0.058	3.73E-07	intron_variant	NA	NA	Medtr3g100060	BEACH_domain_LvsC-like_protein%2C_putative	Gammaproteobacteria	Proteobacteria	Gammaproteobacteria	Xanthomonadales	Xanthomonadaceae	Arenimonas
139	chr3_45951343	sqrtOTU139	3	45951343	0	C	T	0.058	3.73E-07	intron_variant	NA	NA	Medtr3g100060	BEACH_domain_LvsC-like_protein%2C_putative	Gammaproteobacteria	Proteobacteria	Gammaproteobacteria	Xanthomonadales	Xanthomonadaceae	Arenimonas
45	chr3_45956051	sqrtOTU45	3	45956051	0	C	T	0.052	7.21E-07	intron_variant	NA	NA	Medtr3g100060	BEACH_domain_LvsC-like_protein%2C_putative	Deltaproteobacteria	Proteobacteria	Deltaproteobacteria	Myxococcales	Undefined	Undefined
45	chr3_45956051	sqrtOTU45	3	45956051	0	C	T	0.052	7.21E-07	intron_variant	NA	NA	Medtr3g100060	BEACH_domain_LvsC-like_protein%2C_putative	Deltaproteobacteria	Proteobacteria	Deltaproteobacteria	Myxococcales	Undefined	Undefined
88	chr3_45956051	sqrtOTU88	3	45956051	0	C	T	0.052	1.15E-07	intron_variant	NA	NA	Medtr3g100060	BEACH_domain_LvsC-like_protein%2C_putative	Alphaproteobacteria	Proteobacteria	Alphaproteobacteria	Rhodospirillales	Undefined	Undefined
88	chr3_45956051	sqrtOTU88	3	45956051	0	C	T	0.052	1.15E-07	intron_variant	NA	NA	Medtr3g100060	BEACH_domain_LvsC-like_protein%2C_putative	Alphaproteobacteria	Proteobacteria	Alphaproteobacteria	Rhodospirillales	Undefined	Undefined
45	chr3_45957466	sqrtOTU45	3	45957466	0	G	A	0.052	7.21E-07	intron_variant	NA	NA	Medtr3g100060	BEACH_domain_LvsC-like_protein%2C_putative	Deltaproteobacteria	Proteobacteria	Deltaproteobacteria	Myxococcales	Undefined	Undefined
45	chr3_45957466	sqrtOTU45	3	45957466	0	G	A	0.052	7.21E-07	intron_variant	NA	NA	Medtr3g100060	BEACH_domain_LvsC-like_protein%2C_putative	Deltaproteobacteria	Proteobacteria	Deltaproteobacteria	Myxococcales	Undefined	Undefined
88	chr3_45957466	sqrtOTU88	3	45957466	0	G	A	0.052	1.15E-07	intron_variant	NA	NA	Medtr3g100060	BEACH_domain_LvsC-like_protein%2C_putative	Alphaproteobacteria	Proteobacteria	Alphaproteobacteria	Rhodospirillales	Undefined	Undefined
88	chr3_45957466	sqrtOTU88	3	45957466	0	G	A	0.052	1.15E-07	intron_variant	NA	NA	Medtr3g100060	BEACH_domain_LvsC-like_protein%2C_putative	Alphaproteobacteria	Proteobacteria	Alphaproteobacteria	Rhodospirillales	Undefined	Undefined
88	chr3_45961853	sqrtOTU88	3	45961853	0	C	A	0.032	8.41E-08	intron_variant	NA	NA	Medtr3g100060	BEACH_domain_LvsC-like_protein%2C_putative	Alphaproteobacteria	Proteobacteria	Alphaproteobacteria	Rhodospirillales	Undefined	Undefined
88	chr3_45961853	sqrtOTU88	3	45961853	0	C	A	0.032	8.41E-08	intron_variant	NA	NA	Medtr3g100060	BEACH_domain_LvsC-like_protein%2C_putative	Alphaproteobacteria	Proteobacteria	Alphaproteobacteria	Rhodospirillales	Undefined	Undefined
45	chr3_45963315	sqrtOTU45	3	45963315	1	G	A	0.052	7.47E-07	intron_variant	NA	NA	Medtr3g100060	BEACH_domain_LvsC-like_protein%2C_putative	Deltaproteobacteria	Proteobacteria	Deltaproteobacteria	Myxococcales	Undefined	Undefined
45	chr3_45963315	sqrtOTU45	3	45963315	1	G	A	0.052	7.47E-07	intron_variant	NA	NA	Medtr3g100060	BEACH_domain_LvsC-like_protein%2C_putative	Deltaproteobacteria	Proteobacteria	Deltaproteobacteria	Myxococcales	Undefined	Undefined
88	chr3_45963315	sqrtOTU88	3	45963315	1	G	A	0.052	9.90E-08	intron_variant	NA	NA	Medtr3g100060	BEACH_domain_LvsC-like_protein%2C_putative	Alphaproteobacteria	Proteobacteria	Alphaproteobacteria	Rhodospirillales	Undefined	Undefined
88	chr3_45963315	sqrtOTU88	3	45963315	1	G	A	0.052	9.90E-08	intron_variant	NA	NA	Medtr3g100060	BEACH_domain_LvsC-like_protein%2C_putative	Alphaproteobacteria	Proteobacteria	Alphaproteobacteria	Rhodospirillales	Undefined	Undefined
88	chr3_45964882	sqrtOTU88	3	45964882	0	A	G	0.039	1.20E-07	upstream_gene_variant	269	NA	Medtr3g100060	BEACH_domain_LvsC-like_protein%2C_putative	Alphaproteobacteria	Proteobacteria	Alphaproteobacteria	Rhodospirillales	Undefined	Undefined
88	chr3_45964882	sqrtOTU88	3	45964882	0	A	G	0.039	1.20E-07	upstream_gene_variant	269	NA	Medtr3g100060	BEACH_domain_LvsC-like_protein%2C_putative	Alphaproteobacteria	Proteobacteria	Alphaproteobacteria	Rhodospirillales	Undefined	Undefined
139	chr3_45964882	sqrtOTU139	3	45964882	0	A	G	0.039	9.31E-08	upstream_gene_variant	269	NA	Medtr3g100060	BEACH_domain_LvsC-like_protein%2C_putative	Gammaproteobacteria	Proteobacteria	Gammaproteobacteria	Xanthomonadales	Xanthomonadaceae	Arenimonas
139	chr3_45964882	sqrtOTU139	3	45964882	0	A	G	0.039	9.31E-08	upstream_gene_variant	269	NA	Medtr3g100060	BEACH_domain_LvsC-like_protein%2C_putative	Gammaproteobacteria	Proteobacteria	Gammaproteobacteria	Xanthomonadales	Xanthomonadaceae	Arenimonas
88	chr3_45967694	sqrtOTU88	3	45967694	0	T	C	0.058	2.03E-08	NA	NA	NA	NA	NA	Alphaproteobacteria	Proteobacteria	Alphaproteobacteria	Rhodospirillales	Undefined	Undefined
139	chr3_45967694	sqrtOTU139	3	45967694	0	T	C	0.058	3.73E-07	NA	NA	NA	NA	NA	Gammaproteobacteria	Proteobacteria	Gammaproteobacteria	Xanthomonadales	Xanthomonadaceae	Arenimonas
88	chr3_45968307	sqrtOTU88	3	45968307	0	G	A	0.058	2.03E-08	intron_variant	NA	NA	Medtr3te100070	NA	Alphaproteobacteria	Proteobacteria	Alphaproteobacteria	Rhodospirillales	Undefined	Undefined
139	chr3_45968307	sqrtOTU139	3	45968307	0	G	A	0.058	3.73E-07	intron_variant	NA	NA	Medtr3te100070	NA	Gammaproteobacteria	Proteobacteria	Gammaproteobacteria	Xanthomonadales	Xanthomonadaceae	Arenimonas
88	chr3_45970913	sqrtOTU88	3	45970913	1	A	G	0.831	3.53E-07	intergenic_region	NA	NA	NA	NA	Alphaproteobacteria	Proteobacteria	Alphaproteobacteria	Rhodospirillales	Undefined	Undefined
88	chr3_45971354	sqrtOTU88	3	45971354	0	C	G	0.059	1.76E-08	upstream_gene_variant	690	NA	Medtr3g100080	transmembrane_protein%2C_putative	Alphaproteobacteria	Proteobacteria	Alphaproteobacteria	Rhodospirillales	Undefined	Undefined
139	chr3_45971354	sqrtOTU139	3	45971354	0	C	G	0.059	4.69E-07	upstream_gene_variant	690	NA	Medtr3g100080	transmembrane_protein%2C_putative	Gammaproteobacteria	Proteobacteria	Gammaproteobacteria	Xanthomonadales	Xanthomonadaceae	Arenimonas
88	chr3_45971461	sqrtOTU88	3	45971461	1	C	T	0.045	3.45E-10	upstream_gene_variant	583	NA	Medtr3g100080	transmembrane_protein%2C_putative	Alphaproteobacteria	Proteobacteria	Alphaproteobacteria	Rhodospirillales	Undefined	Undefined
139	chr3_45971461	sqrtOTU139	3	45971461	1	C	T	0.045	2.27E-09	upstream_gene_variant	583	NA	Medtr3g100080	transmembrane_protein%2C_putative	Gammaproteobacteria	Proteobacteria	Gammaproteobacteria	Xanthomonadales	Xanthomonadaceae	Arenimonas
88	chr3_45972666	sqrtOTU88	3	45972666	1	G	A	0.838	3.15E-07	downstream_gene_variant	212	NA	Medtr3g100080	transmembrane_protein%2C_putative	Alphaproteobacteria	Proteobacteria	Alphaproteobacteria	Rhodospirillales	Undefined	Undefined
88	chr3_45972666	sqrtOTU88	3	45972666	1	G	A	0.838	3.15E-07	upstream_gene_variant	670	NA	Medtr3g100090	ethylene-responsive_kinase_Le-CTR1	Alphaproteobacteria	Proteobacteria	Alphaproteobacteria	Rhodospirillales	Undefined	Undefined
88	chr3_45988177	sqrtOTU88	3	45988177	0	C	C	0.071	4.17E-09	NA	NA	NA	NA	NA	Alphaproteobacteria	Proteobacteria	Alphaproteobacteria	Rhodospirillales	Undefined	Undefined
111	chr3_45988177	sqrtOTU111	3	45988177	0	C	C	0.071	5.28E-07	NA	NA	NA	NA	NA	Planctomycetes	Planctomycetes	Planctomycetacia	Planctomycetales	Planctomycetaceae	Gemmata
139	chr3_45988177	sqrtOTU139	3	45988177	0	C	C	0.071	1.57E-07	NA	NA	NA	NA	NA	Gammaproteobacteria	Proteobacteria	Gammaproteobacteria	Xanthomonadales	Xanthomonadaceae	Arenimonas
88	chr3_45988196	sqrtOTU88	3	45988196	0	G	A	0.064	7.69E-08	intron_variant	NA	NA	Medtr3g100100	TPR_domain_protein	Alphaproteobacteria	Proteobacteria	Alphaproteobacteria	Rhodospirillales	Undefined	Undefined
88	chr3_45988196	sqrtOTU88	3	45988196	0	G	A	0.064	7.69E-08	intron_variant	NA	NA	Medtr3g100100	TPR_domain_protein	Alphaproteobacteria	Proteobacteria	Alphaproteobacteria	Rhodospirillales	Undefined	Undefined
45	chr3_45988271	sqrtOTU45	3	45988271	0	C	T	0.045	7.12E-07	intron_variant	NA	NA	Medtr3g100100	TPR_domain_protein	Deltaproteobacteria	Proteobacteria	Deltaproteobacteria	Myxococcales	Undefined	Undefined
45	chr3_45988271	sqrtOTU45	3	45988271	0	C	T	0.045	7.12E-07	intron_variant	NA	NA	Medtr3g100100	TPR_domain_protein	Deltaproteobacteria	Proteobacteria	Deltaproteobacteria	Myxococcales	Undefined	Undefined
88	chr3_45988271	sqrtOTU88	3	45988271	0	C	T	0.045	3.75E-08	intron_variant	NA	NA	Medtr3g100100	TPR_domain_protein	Alphaproteobacteria	Proteobacteria	Alphaproteobacteria	Rhodospirillales	Undefined	Undefined
88	chr3_45988271	sqrtOTU88	3	45988271	0	C	T	0.045	3.75E-08	intron_variant	NA	NA	Medtr3g100100	TPR_domain_protein	Alphaproteobacteria	Proteobacteria	Alphaproteobacteria	Rhodospirillales	Undefined	Undefined
88	chr3_45992274	sqrtOTU88	3	45992274	0	T	A	0.039	1.20E-07	missense_variant	tAc/tTc	Y325F	Medtr3g100110	RAB_geranylgeranyl_transferase_alpha_protein	Alphaproteobacteria	Proteobacteria	Alphaproteobacteria	Rhodospirillales	Undefined	Undefined
88	chr3_45992274	sqrtOTU88	3	45992274	0	T	A	0.039	1.20E-07	missense_variant	tAc/tTc	Y325F	Medtr3g100110	RAB_geranylgeranyl_transferase_alpha_protein	Alphaproteobacteria	Proteobacteria	Alphaproteobacteria	Rhodospirillales	Undefined	Undefined
139	chr3_45992274	sqrtOTU139	3	45992274	0	T	A	0.039	9.31E-08	missense_variant	tAc/tTc	Y325F	Medtr3g100110	RAB_geranylgeranyl_transferase_alpha_protein	Gammaproteobacteria	Proteobacteria	Gammaproteobacteria	Xanthomonadales	Xanthomonadaceae	Arenimonas
139	chr3_45992274	sqrtOTU139	3	45992274	0	T	A	0.039	9.31E-08	missense_variant	tAc/tTc	Y325F	Medtr3g100110	RAB_geranylgeranyl_transferase_alpha_protein	Gammaproteobacteria	Proteobacteria	Gammaproteobacteria	Xanthomonadales	Xanthomonadaceae	Arenimonas
88	chr3_45992276	sqrtOTU88	3	45992276	0	C	T	0.039	1.20E-07	NA	NA	NA	NA	NA	Alphaproteobacteria	Proteobacteria	Alphaproteobacteria	Rhodospirillales	Undefined	Undefined
139	chr3_45992276	sqrtOTU139	3	45992276	0	C	T	0.039	9.31E-08	NA	NA	NA	NA	NA	Gammaproteobacteria	Proteobacteria	Gammaproteobacteria	Xanthomonadales	Xanthomonadaceae	Arenimonas
88	chr3_45992723	sqrtOTU88	3	45992723	0	A	T	0.071	4.19E-09	intron_variant	NA	NA	Medtr3g100110	RAB_geranylgeranyl_transferase_alpha_protein	Alphaproteobacteria	Proteobacteria	Alphaproteobacteria	Rhodospirillales	Undefined	Undefined
88	chr3_45992723	sqrtOTU88	3	45992723	0	A	T	0.071	4.19E-09	intron_variant	NA	NA	Medtr3g100110	RAB_geranylgeranyl_transferase_alpha_protein	Alphaproteobacteria	Proteobacteria	Alphaproteobacteria	Rhodospirillales	Undefined	Undefined
111	chr3_45992723	sqrtOTU111	3	45992723	0	A	T	0.071	5.35E-07	intron_variant	NA	NA	Medtr3g100110	RAB_geranylgeranyl_transferase_alpha_protein	Planctomycetes	Planctomycetes	Planctomycetacia	Planctomycetales	Planctomycetaceae	Gemmata
111	chr3_45992723	sqrtOTU111	3	45992723	0	A	T	0.071	5.35E-07	intron_variant	NA	NA	Medtr3g100110	RAB_geranylgeranyl_transferase_alpha_protein	Planctomycetes	Planctomycetes	Planctomycetacia	Planctomycetales	Planctomycetaceae	Gemmata
139	chr3_45992723	sqrtOTU139	3	45992723	0	A	T	0.071	1.55E-07	intron_variant	NA	NA	Medtr3g100110	RAB_geranylgeranyl_transferase_alpha_protein	Gammaproteobacteria	Proteobacteria	Gammaproteobacteria	Xanthomonadales	Xanthomonadaceae	Arenimonas
139	chr3_45992723	sqrtOTU139	3	45992723	0	A	T	0.071	1.55E-07	intron_variant	NA	NA	Medtr3g100110	RAB_geranylgeranyl_transferase_alpha_protein	Gammaproteobacteria	Proteobacteria	Gammaproteobacteria	Xanthomonadales	Xanthomonadaceae	Arenimonas
28	chr3_45993911	sqrtOTU28	3	45993911	0	A	T	0.077	2.77E-07	intron_variant	NA	NA	Medtr3g100110	RAB_geranylgeranyl_transferase_alpha_protein	Acidobacteria	Acidobacteria	Holophagae	Holophagales	Holophagaceae	Holophaga
28	chr3_45993911	sqrtOTU28	3	45993911	0	A	T	0.077	2.77E-07	intron_variant	NA	NA	Medtr3g100110	RAB_geranylgeranyl_transferase_alpha_protein	Acidobacteria	Acidobacteria	Holophagae	Holophagales	Holophagaceae	Holophaga
88	chr3_45993911	sqrtOTU88	3	45993911	0	A	T	0.077	3.44E-11	intron_variant	NA	NA	Medtr3g100110	RAB_geranylgeranyl_transferase_alpha_protein	Alphaproteobacteria	Proteobacteria	Alphaproteobacteria	Rhodospirillales	Undefined	Undefined
88	chr3_45993911	sqrtOTU88	3	45993911	0	A	T	0.077	3.44E-11	intron_variant	NA	NA	Medtr3g100110	RAB_geranylgeranyl_transferase_alpha_protein	Alphaproteobacteria	Proteobacteria	Alphaproteobacteria	Rhodospirillales	Undefined	Undefined
111	chr3_45993911	sqrtOTU111	3	45993911	0	A	T	0.077	4.18E-08	intron_variant	NA	NA	Medtr3g100110	RAB_geranylgeranyl_transferase_alpha_protein	Planctomycetes	Planctomycetes	Planctomycetacia	Planctomycetales	Planctomycetaceae	Gemmata
111	chr3_45993911	sqrtOTU111	3	45993911	0	A	T	0.077	4.18E-08	intron_variant	NA	NA	Medtr3g100110	RAB_geranylgeranyl_transferase_alpha_protein	Planctomycetes	Planctomycetes	Planctomycetacia	Planctomycetales	Planctomycetaceae	Gemmata
139	chr3_45993911	sqrtOTU139	3	45993911	0	A	T	0.077	9.29E-08	intron_variant	NA	NA	Medtr3g100110	RAB_geranylgeranyl_transferase_alpha_protein	Gammaproteobacteria	Proteobacteria	Gammaproteobacteria	Xanthomonadales	Xanthomonadaceae	Arenimonas
139	chr3_45993911	sqrtOTU139	3	45993911	0	A	T	0.077	9.29E-08	intron_variant	NA	NA	Medtr3g100110	RAB_geranylgeranyl_transferase_alpha_protein	Gammaproteobacteria	Proteobacteria	Gammaproteobacteria	Xanthomonadales	Xanthomonadaceae	Arenimonas
88	chr3_45998141	sqrtOTU88	3	45998141	0	C	T	0.039	1.20E-07	NA	NA	NA	NA	NA	Alphaproteobacteria	Proteobacteria	Alphaproteobacteria	Rhodospirillales	Undefined	Undefined
139	chr3_45998141	sqrtOTU139	3	45998141	0	C	T	0.039	9.31E-08	NA	NA	NA	NA	NA	Gammaproteobacteria	Proteobacteria	Gammaproteobacteria	Xanthomonadales	Xanthomonadaceae	Arenimonas
88	chr3_46004106	sqrtOTU88	3	46004106	0	T	C	0.104	6.06E-08	NA	NA	NA	NA	NA	Alphaproteobacteria	Proteobacteria	Alphaproteobacteria	Rhodospirillales	Undefined	Undefined
88	chr3_46004682	sqrtOTU88	3	46004682	1	C	T	0.118	7.73E-07	upstream_gene_variant	559	NA	Medtr3g100130	hypothetical_protein	Alphaproteobacteria	Proteobacteria	Alphaproteobacteria	Rhodospirillales	Undefined	Undefined
88	chr3_46012844	sqrtOTU88	3	46012844	0	C	T	0.032	8.41E-08	downstream_gene_variant	339	NA	Medtr3g100150	HXXXD-type_acyl-transferase_family_protein	Alphaproteobacteria	Proteobacteria	Alphaproteobacteria	Rhodospirillales	Undefined	Undefined
88	chr3_46013130	sqrtOTU88	3	46013130	0	T	C	0.032	8.41E-08	downstream_gene_variant	625	NA	Medtr3g100150	HXXXD-type_acyl-transferase_family_protein	Alphaproteobacteria	Proteobacteria	Alphaproteobacteria	Rhodospirillales	Undefined	Undefined
88	chr3_46014174	sqrtOTU88	3	46014174	0	T	C	0.071	4.20E-09	intergenic_region	NA	NA	NA	NA	Alphaproteobacteria	Proteobacteria	Alphaproteobacteria	Rhodospirillales	Undefined	Undefined
139	chr3_46014174	sqrtOTU139	3	46014174	0	T	C	0.071	1.56E-07	intergenic_region	NA	NA	NA	NA	Gammaproteobacteria	Proteobacteria	Gammaproteobacteria	Xanthomonadales	Xanthomonadaceae	Arenimonas
88	chr3_46016915	sqrtOTU88	3	46016915	1	T	C	0.086	6.55E-09	upstream_gene_variant	764	NA	Medtr3g100160	NADPH-cytochrome_P450_family_2_reductase	Alphaproteobacteria	Proteobacteria	Alphaproteobacteria	Rhodospirillales	Undefined	Undefined
139	chr3_46016915	sqrtOTU139	3	46016915	1	T	C	0.086	3.52E-07	upstream_gene_variant	764	NA	Medtr3g100160	NADPH-cytochrome_P450_family_2_reductase	Gammaproteobacteria	Proteobacteria	Gammaproteobacteria	Xanthomonadales	Xanthomonadaceae	Arenimonas
28	chr3_46020691	sqrtOTU28	3	46020691	0	C	T	0.052	8.44E-07	NA	NA	NA	NA	NA	Acidobacteria	Acidobacteria	Holophagae	Holophagales	Holophagaceae	Holophaga
45	chr3_46020691	sqrtOTU45	3	46020691	0	C	T	0.052	6.84E-07	NA	NA	NA	NA	NA	Deltaproteobacteria	Proteobacteria	Deltaproteobacteria	Myxococcales	Undefined	Undefined
88	chr3_46020691	sqrtOTU88	3	46020691	0	C	T	0.052	9.33E-08	NA	NA	NA	NA	NA	Alphaproteobacteria	Proteobacteria	Alphaproteobacteria	Rhodospirillales	Undefined	Undefined
139	chr3_46020691	sqrtOTU139	3	46020691	0	C	T	0.052	7.03E-10	NA	NA	NA	NA	NA	Gammaproteobacteria	Proteobacteria	Gammaproteobacteria	Xanthomonadales	Xanthomonadaceae	Arenimonas
45	chr3_46023633	sqrtOTU45	3	46023633	0	T	C	0.032	1.63E-07	intron_variant	NA	NA	Medtr3g100160	NADPH-cytochrome_P450_family_2_reductase	Deltaproteobacteria	Proteobacteria	Deltaproteobacteria	Myxococcales	Undefined	Undefined
139	chr3_46023633	sqrtOTU139	3	46023633	0	T	C	0.032	4.76E-07	intron_variant	NA	NA	Medtr3g100160	NADPH-cytochrome_P450_family_2_reductase	Gammaproteobacteria	Proteobacteria	Gammaproteobacteria	Xanthomonadales	Xanthomonadaceae	Arenimonas
45	chr3_46023700	sqrtOTU45	3	46023700	1	G	A	0.039	9.16E-07	intron_variant	NA	NA	Medtr3g100160	NADPH-cytochrome_P450_family_2_reductase	Deltaproteobacteria	Proteobacteria	Deltaproteobacteria	Myxococcales	Undefined	Undefined
88	chr3_46023700	sqrtOTU88	3	46023700	1	G	A	0.039	1.46E-07	intron_variant	NA	NA	Medtr3g100160	NADPH-cytochrome_P450_family_2_reductase	Alphaproteobacteria	Proteobacteria	Alphaproteobacteria	Rhodospirillales	Undefined	Undefined
139	chr3_46023700	sqrtOTU139	3	46023700	1	G	A	0.039	8.76E-08	intron_variant	NA	NA	Medtr3g100160	NADPH-cytochrome_P450_family_2_reductase	Gammaproteobacteria	Proteobacteria	Gammaproteobacteria	Xanthomonadales	Xanthomonadaceae	Arenimonas
88	chr3_46028397	sqrtOTU88	3	46028397	0	C	T	0.042	8.08E-08	intergenic_region	NA	NA	NA	NA	Alphaproteobacteria	Proteobacteria	Alphaproteobacteria	Rhodospirillales	Undefined	Undefined
139	chr3_46028397	sqrtOTU139	3	46028397	0	C	T	0.042	2.90E-07	intergenic_region	NA	NA	NA	NA	Gammaproteobacteria	Proteobacteria	Gammaproteobacteria	Xanthomonadales	Xanthomonadaceae	Arenimonas
88	chr3_46033663	sqrtOTU88	3	46033663	0	C	T	0.065	2.67E-07	intron_variant	NA	NA	Medtr3g100180	myb-like_DNA-binding_domain_protein	Alphaproteobacteria	Proteobacteria	Alphaproteobacteria	Rhodospirillales	Undefined	Undefined
88	chr3_46033663	sqrtOTU88	3	46033663	0	C	T	0.065	2.67E-07	intron_variant	NA	NA	Medtr3g100180	myb-like_DNA-binding_domain_protein	Alphaproteobacteria	Proteobacteria	Alphaproteobacteria	Rhodospirillales	Undefined	Undefined
88	chr3_46033663	sqrtOTU88	3	46033663	0	C	T	0.065	2.67E-07	upstream_gene_variant	489	NA	Medtr3g100180	myb-like_DNA-binding_domain_protein	Alphaproteobacteria	Proteobacteria	Alphaproteobacteria	Rhodospirillales	Undefined	Undefined
88	chr3_46033663	sqrtOTU88	3	46033663	0	C	T	0.065	2.67E-07	intron_variant	NA	NA	Medtr3g100180	myb-like_DNA-binding_domain_protein	Alphaproteobacteria	Proteobacteria	Alphaproteobacteria	Rhodospirillales	Undefined	Undefined
28	chr3_46033954	sqrtOTU28	3	46033954	1	C	T	0.032	4.89E-07	intron_variant	NA	NA	Medtr3g100180	myb-like_DNA-binding_domain_protein	Acidobacteria	Acidobacteria	Holophagae	Holophagales	Holophagaceae	Holophaga
28	chr3_46033954	sqrtOTU28	3	46033954	1	C	T	0.032	4.89E-07	intron_variant	NA	NA	Medtr3g100180	myb-like_DNA-binding_domain_protein	Acidobacteria	Acidobacteria	Holophagae	Holophagales	Holophagaceae	Holophaga
28	chr3_46033954	sqrtOTU28	3	46033954	1	C	T	0.032	4.89E-07	upstream_gene_variant	198	NA	Medtr3g100180	myb-like_DNA-binding_domain_protein	Acidobacteria	Acidobacteria	Holophagae	Holophagales	Holophagaceae	Holophaga
28	chr3_46033954	sqrtOTU28	3	46033954	1	C	T	0.032	4.89E-07	intron_variant	NA	NA	Medtr3g100180	myb-like_DNA-binding_domain_protein	Acidobacteria	Acidobacteria	Holophagae	Holophagales	Holophagaceae	Holophaga
88	chr3_46033954	sqrtOTU88	3	46033954	1	C	T	0.032	1.20E-08	intron_variant	NA	NA	Medtr3g100180	myb-like_DNA-binding_domain_protein	Alphaproteobacteria	Proteobacteria	Alphaproteobacteria	Rhodospirillales	Undefined	Undefined
88	chr3_46033954	sqrtOTU88	3	46033954	1	C	T	0.032	1.20E-08	intron_variant	NA	NA	Medtr3g100180	myb-like_DNA-binding_domain_protein	Alphaproteobacteria	Proteobacteria	Alphaproteobacteria	Rhodospirillales	Undefined	Undefined
88	chr3_46033954	sqrtOTU88	3	46033954	1	C	T	0.032	1.20E-08	upstream_gene_variant	198	NA	Medtr3g100180	myb-like_DNA-binding_domain_protein	Alphaproteobacteria	Proteobacteria	Alphaproteobacteria	Rhodospirillales	Undefined	Undefined
88	chr3_46033954	sqrtOTU88	3	46033954	1	C	T	0.032	1.20E-08	intron_variant	NA	NA	Medtr3g100180	myb-like_DNA-binding_domain_protein	Alphaproteobacteria	Proteobacteria	Alphaproteobacteria	Rhodospirillales	Undefined	Undefined
139	chr3_46033954	sqrtOTU139	3	46033954	1	C	T	0.032	5.10E-09	intron_variant	NA	NA	Medtr3g100180	myb-like_DNA-binding_domain_protein	Gammaproteobacteria	Proteobacteria	Gammaproteobacteria	Xanthomonadales	Xanthomonadaceae	Arenimonas
139	chr3_46033954	sqrtOTU139	3	46033954	1	C	T	0.032	5.10E-09	intron_variant	NA	NA	Medtr3g100180	myb-like_DNA-binding_domain_protein	Gammaproteobacteria	Proteobacteria	Gammaproteobacteria	Xanthomonadales	Xanthomonadaceae	Arenimonas
139	chr3_46033954	sqrtOTU139	3	46033954	1	C	T	0.032	5.10E-09	upstream_gene_variant	198	NA	Medtr3g100180	myb-like_DNA-binding_domain_protein	Gammaproteobacteria	Proteobacteria	Gammaproteobacteria	Xanthomonadales	Xanthomonadaceae	Arenimonas
139	chr3_46033954	sqrtOTU139	3	46033954	1	C	T	0.032	5.10E-09	intron_variant	NA	NA	Medtr3g100180	myb-like_DNA-binding_domain_protein	Gammaproteobacteria	Proteobacteria	Gammaproteobacteria	Xanthomonadales	Xanthomonadaceae	Arenimonas
88	chr3_46036399	sqrtOTU88	3	46036399	0	C	T	0.065	2.69E-07	missense_variant	aCg/aTg	T578M	Medtr3g100180	myb-like_DNA-binding_domain_protein	Alphaproteobacteria	Proteobacteria	Alphaproteobacteria	Rhodospirillales	Undefined	Undefined
88	chr3_46036399	sqrtOTU88	3	46036399	0	C	T	0.065	2.69E-07	missense_variant	aCg/aTg	T578M	Medtr3g100180	myb-like_DNA-binding_domain_protein	Alphaproteobacteria	Proteobacteria	Alphaproteobacteria	Rhodospirillales	Undefined	Undefined
88	chr3_46036399	sqrtOTU88	3	46036399	0	C	T	0.065	2.69E-07	missense_variant	aCg/aTg	T341M	Medtr3g100180	myb-like_DNA-binding_domain_protein	Alphaproteobacteria	Proteobacteria	Alphaproteobacteria	Rhodospirillales	Undefined	Undefined
28	chr3_46045316	sqrtOTU28	3	46045316	1	G	G	0.034	3.94E-07	NA	NA	NA	NA	NA	Acidobacteria	Acidobacteria	Holophagae	Holophagales	Holophagaceae	Holophaga
88	chr3_46045316	sqrtOTU88	3	46045316	1	G	G	0.034	7.61E-09	NA	NA	NA	NA	NA	Alphaproteobacteria	Proteobacteria	Alphaproteobacteria	Rhodospirillales	Undefined	Undefined
139	chr3_46045316	sqrtOTU139	3	46045316	1	G	G	0.034	3.26E-09	NA	NA	NA	NA	NA	Gammaproteobacteria	Proteobacteria	Gammaproteobacteria	Xanthomonadales	Xanthomonadaceae	Arenimonas
186	chr3_8383741	sqrtOTU186	3	8383741	0	C	CA	0.078	8.02E-07	NA	NA	NA	NA	NA	Alphaproteobacteria	Proteobacteria	Alphaproteobacteria	Rhodospirillales	Rhodospirillaceae	Defluviicoccus
186	chr3_8383773	sqrtOTU186	3	8383773	0	C	A	0.078	8.05E-07	intron_variant	NA	NA	Medtr3g027090	thioredoxin-like_protein	Alphaproteobacteria	Proteobacteria	Alphaproteobacteria	Rhodospirillales	Rhodospirillaceae	Defluviicoccus
186	chr3_8383889	sqrtOTU186	3	8383889	0	A	G	0.078	8.04E-07	intron_variant	NA	NA	Medtr3g027090	thioredoxin-like_protein	Alphaproteobacteria	Proteobacteria	Alphaproteobacteria	Rhodospirillales	Rhodospirillaceae	Defluviicoccus
186	chr3_8383895	sqrtOTU186	3	8383895	0	A	G	0.075	6.91E-07	intron_variant	NA	NA	Medtr3g027090	thioredoxin-like_protein	Alphaproteobacteria	Proteobacteria	Alphaproteobacteria	Rhodospirillales	Rhodospirillaceae	Defluviicoccus
74	chr3_9291170	sqrtOTU74	3	9291170	0	C	T	0.071	2.56E-07	missense_variant	Ggt/Agt	G227S	Medtr3g029530	pentatricopeptide_(PPR)_repeat_protein	Bacteroidetes	Bacteroidetes	Cytophagia	Cytophagales	Cytophagaceae	Flexibacter
74	chr3_9297968	sqrtOTU74	3	9297968	0	A	G	0.068	4.53E-07	NA	NA	NA	NA	NA	Bacteroidetes	Bacteroidetes	Cytophagia	Cytophagales	Cytophagaceae	Flexibacter
74	chr3_9298007	sqrtOTU74	3	9298007	0	G	A	0.065	6.82E-07	NA	NA	NA	NA	NA	Bacteroidetes	Bacteroidetes	Cytophagia	Cytophagales	Cytophagaceae	Flexibacter
74	chr3_9298135	sqrtOTU74	3	9298135	0	C	T	0.071	2.52E-07	upstream_gene_variant	60	NA	Medtr3g029560	Putative_glycyl_endopeptidase	Bacteroidetes	Bacteroidetes	Cytophagia	Cytophagales	Cytophagaceae	Flexibacter
74	chr3_9298138	sqrtOTU74	3	9298138	0	T	A	0.071	2.52E-07	upstream_gene_variant	63	NA	Medtr3g029560	papain_family_cysteine_protease	Bacteroidetes	Bacteroidetes	Cytophagia	Cytophagales	Cytophagaceae	Flexibacter
35	chr3_944422	sqrtOTU35	3	944422	0	G	A	0.039	1.56E-07	intron_variant	NA	NA	Medtr3g007250	prefoldin	Gammaproteobacteria	Proteobacteria	Gammaproteobacteria	Xanthomonadales	Undefined	Undefined
35	chr3_944586	sqrtOTU35	3	944586	0	C	T	0.039	1.56E-07	intron_variant	NA	NA	Medtr3g007250	prefoldin	Gammaproteobacteria	Proteobacteria	Gammaproteobacteria	Xanthomonadales	Undefined	Undefined
35	chr3_944882	sqrtOTU35	3	944882	0	G	G	0.036	1.15E-07	NA	NA	NA	NA	NA	Gammaproteobacteria	Proteobacteria	Gammaproteobacteria	Xanthomonadales	Undefined	Undefined
48	chr3_944882	sqrtOTU48	3	944882	0	G	G	0.036	1.62E-07	NA	NA	NA	NA	NA	Bacteroidetes	Bacteroidetes	Cytophagia	Cytophagales	Cytophagaceae	Flexibacter
35	chr3_945042	sqrtOTU35	3	945042	0	G	A	0.032	7.26E-08	intron_variant	NA	NA	Medtr3g007250	prefoldin	Gammaproteobacteria	Proteobacteria	Gammaproteobacteria	Xanthomonadales	Undefined	Undefined
35	chr3_945042	sqrtOTU35	3	945042	0	G	A	0.032	7.26E-08	upstream_gene_variant	994	NA	Medtr3g007250	prefoldin	Gammaproteobacteria	Proteobacteria	Gammaproteobacteria	Xanthomonadales	Undefined	Undefined
48	chr3_945042	sqrtOTU48	3	945042	0	G	A	0.032	2.26E-07	intron_variant	NA	NA	Medtr3g007250	prefoldin	Bacteroidetes	Bacteroidetes	Cytophagia	Cytophagales	Cytophagaceae	Flexibacter
48	chr3_945042	sqrtOTU48	3	945042	0	G	A	0.032	2.26E-07	upstream_gene_variant	994	NA	Medtr3g007250	prefoldin	Bacteroidetes	Bacteroidetes	Cytophagia	Cytophagales	Cytophagaceae	Flexibacter
35	chr3_945111	sqrtOTU35	3	945111	0	A	T	0.032	7.26E-08	intron_variant	NA	NA	Medtr3g007250	prefoldin	Gammaproteobacteria	Proteobacteria	Gammaproteobacteria	Xanthomonadales	Undefined	Undefined
35	chr3_945111	sqrtOTU35	3	945111	0	A	T	0.032	7.26E-08	upstream_gene_variant	925	NA	Medtr3g007250	prefoldin	Gammaproteobacteria	Proteobacteria	Gammaproteobacteria	Xanthomonadales	Undefined	Undefined
48	chr3_945111	sqrtOTU48	3	945111	0	A	T	0.032	2.26E-07	intron_variant	NA	NA	Medtr3g007250	prefoldin	Bacteroidetes	Bacteroidetes	Cytophagia	Cytophagales	Cytophagaceae	Flexibacter
48	chr3_945111	sqrtOTU48	3	945111	0	A	T	0.032	2.26E-07	upstream_gene_variant	925	NA	Medtr3g007250	prefoldin	Bacteroidetes	Bacteroidetes	Cytophagia	Cytophagales	Cytophagaceae	Flexibacter
35	chr3_945130	sqrtOTU35	3	945130	0	G	C	0.032	7.24E-08	intron_variant	NA	NA	Medtr3g007250	prefoldin	Gammaproteobacteria	Proteobacteria	Gammaproteobacteria	Xanthomonadales	Undefined	Undefined
35	chr3_945130	sqrtOTU35	3	945130	0	G	C	0.032	7.24E-08	upstream_gene_variant	906	NA	Medtr3g007250	prefoldin	Gammaproteobacteria	Proteobacteria	Gammaproteobacteria	Xanthomonadales	Undefined	Undefined
48	chr3_945130	sqrtOTU48	3	945130	0	G	C	0.032	2.25E-07	intron_variant	NA	NA	Medtr3g007250	prefoldin	Bacteroidetes	Bacteroidetes	Cytophagia	Cytophagales	Cytophagaceae	Flexibacter
48	chr3_945130	sqrtOTU48	3	945130	0	G	C	0.032	2.25E-07	upstream_gene_variant	906	NA	Medtr3g007250	prefoldin	Bacteroidetes	Bacteroidetes	Cytophagia	Cytophagales	Cytophagaceae	Flexibacter
35	chr3_945701	sqrtOTU35	3	945701	0	C	T	0.032	7.24E-08	intron_variant	NA	NA	Medtr3g007250	prefoldin	Gammaproteobacteria	Proteobacteria	Gammaproteobacteria	Xanthomonadales	Undefined	Undefined
35	chr3_945701	sqrtOTU35	3	945701	0	C	T	0.032	7.24E-08	upstream_gene_variant	335	NA	Medtr3g007250	prefoldin	Gammaproteobacteria	Proteobacteria	Gammaproteobacteria	Xanthomonadales	Undefined	Undefined
48	chr3_945701	sqrtOTU48	3	945701	0	C	T	0.032	2.25E-07	intron_variant	NA	NA	Medtr3g007250	prefoldin	Bacteroidetes	Bacteroidetes	Cytophagia	Cytophagales	Cytophagaceae	Flexibacter
48	chr3_945701	sqrtOTU48	3	945701	0	C	T	0.032	2.25E-07	upstream_gene_variant	335	NA	Medtr3g007250	prefoldin	Bacteroidetes	Bacteroidetes	Cytophagia	Cytophagales	Cytophagaceae	Flexibacter
35	chr3_945760	sqrtOTU35	3	945760	0	A	G	0.032	7.24E-08	intron_variant	NA	NA	Medtr3g007250	prefoldin	Gammaproteobacteria	Proteobacteria	Gammaproteobacteria	Xanthomonadales	Undefined	Undefined
35	chr3_945760	sqrtOTU35	3	945760	0	A	G	0.032	7.24E-08	upstream_gene_variant	276	NA	Medtr3g007250	prefoldin	Gammaproteobacteria	Proteobacteria	Gammaproteobacteria	Xanthomonadales	Undefined	Undefined
48	chr3_945760	sqrtOTU48	3	945760	0	A	G	0.032	2.25E-07	intron_variant	NA	NA	Medtr3g007250	prefoldin	Bacteroidetes	Bacteroidetes	Cytophagia	Cytophagales	Cytophagaceae	Flexibacter
48	chr3_945760	sqrtOTU48	3	945760	0	A	G	0.032	2.25E-07	upstream_gene_variant	276	NA	Medtr3g007250	prefoldin	Bacteroidetes	Bacteroidetes	Cytophagia	Cytophagales	Cytophagaceae	Flexibacter
35	chr3_945985	sqrtOTU35	3	945985	0	A	C	0.032	7.24E-08	intron_variant	NA	NA	Medtr3g007250	prefoldin	Gammaproteobacteria	Proteobacteria	Gammaproteobacteria	Xanthomonadales	Undefined	Undefined
35	chr3_945985	sqrtOTU35	3	945985	0	A	C	0.032	7.24E-08	upstream_gene_variant	51	NA	Medtr3g007250	prefoldin	Gammaproteobacteria	Proteobacteria	Gammaproteobacteria	Xanthomonadales	Undefined	Undefined
48	chr3_945985	sqrtOTU48	3	945985	0	A	C	0.032	2.25E-07	intron_variant	NA	NA	Medtr3g007250	prefoldin	Bacteroidetes	Bacteroidetes	Cytophagia	Cytophagales	Cytophagaceae	Flexibacter
48	chr3_945985	sqrtOTU48	3	945985	0	A	C	0.032	2.25E-07	upstream_gene_variant	51	NA	Medtr3g007250	prefoldin	Bacteroidetes	Bacteroidetes	Cytophagia	Cytophagales	Cytophagaceae	Flexibacter
35	chr3_946409	sqrtOTU35	3	946409	0	T	G	0.032	7.24E-08	intron_variant	NA	NA	Medtr3g007250	prefoldin	Gammaproteobacteria	Proteobacteria	Gammaproteobacteria	Xanthomonadales	Undefined	Undefined
35	chr3_946409	sqrtOTU35	3	946409	0	T	G	0.032	7.24E-08	intron_variant	NA	NA	Medtr3g007250	prefoldin	Gammaproteobacteria	Proteobacteria	Gammaproteobacteria	Xanthomonadales	Undefined	Undefined
48	chr3_946409	sqrtOTU48	3	946409	0	T	G	0.032	2.25E-07	intron_variant	NA	NA	Medtr3g007250	prefoldin	Bacteroidetes	Bacteroidetes	Cytophagia	Cytophagales	Cytophagaceae	Flexibacter
48	chr3_946409	sqrtOTU48	3	946409	0	T	G	0.032	2.25E-07	intron_variant	NA	NA	Medtr3g007250	prefoldin	Bacteroidetes	Bacteroidetes	Cytophagia	Cytophagales	Cytophagaceae	Flexibacter
35	chr3_946498	sqrtOTU35	3	946498	0	C	T	0.036	1.21E-07	intron_variant	NA	NA	Medtr3g007250	prefoldin	Gammaproteobacteria	Proteobacteria	Gammaproteobacteria	Xanthomonadales	Undefined	Undefined
35	chr3_946498	sqrtOTU35	3	946498	0	C	T	0.036	1.21E-07	intron_variant	NA	NA	Medtr3g007250	prefoldin	Gammaproteobacteria	Proteobacteria	Gammaproteobacteria	Xanthomonadales	Undefined	Undefined
48	chr3_946498	sqrtOTU48	3	946498	0	C	T	0.036	1.65E-07	intron_variant	NA	NA	Medtr3g007250	prefoldin	Bacteroidetes	Bacteroidetes	Cytophagia	Cytophagales	Cytophagaceae	Flexibacter
48	chr3_946498	sqrtOTU48	3	946498	0	C	T	0.036	1.65E-07	intron_variant	NA	NA	Medtr3g007250	prefoldin	Bacteroidetes	Bacteroidetes	Cytophagia	Cytophagales	Cytophagaceae	Flexibacter
35	chr3_946527	sqrtOTU35	3	946527	0	C	A	0.036	1.10E-07	intron_variant	NA	NA	Medtr3g007250	prefoldin	Gammaproteobacteria	Proteobacteria	Gammaproteobacteria	Xanthomonadales	Undefined	Undefined
35	chr3_946527	sqrtOTU35	3	946527	0	C	A	0.036	1.10E-07	intron_variant	NA	NA	Medtr3g007250	prefoldin	Gammaproteobacteria	Proteobacteria	Gammaproteobacteria	Xanthomonadales	Undefined	Undefined
48	chr3_946527	sqrtOTU48	3	946527	0	C	A	0.036	1.57E-07	intron_variant	NA	NA	Medtr3g007250	prefoldin	Bacteroidetes	Bacteroidetes	Cytophagia	Cytophagales	Cytophagaceae	Flexibacter
48	chr3_946527	sqrtOTU48	3	946527	0	C	A	0.036	1.57E-07	intron_variant	NA	NA	Medtr3g007250	prefoldin	Bacteroidetes	Bacteroidetes	Cytophagia	Cytophagales	Cytophagaceae	Flexibacter
35	chr3_946586	sqrtOTU35	3	946586	0	C	T	0.032	7.24E-08	intron_variant	NA	NA	Medtr3g007250	prefoldin	Gammaproteobacteria	Proteobacteria	Gammaproteobacteria	Xanthomonadales	Undefined	Undefined
35	chr3_946586	sqrtOTU35	3	946586	0	C	T	0.032	7.24E-08	intron_variant	NA	NA	Medtr3g007250	prefoldin	Gammaproteobacteria	Proteobacteria	Gammaproteobacteria	Xanthomonadales	Undefined	Undefined
48	chr3_946586	sqrtOTU48	3	946586	0	C	T	0.032	2.25E-07	intron_variant	NA	NA	Medtr3g007250	prefoldin	Bacteroidetes	Bacteroidetes	Cytophagia	Cytophagales	Cytophagaceae	Flexibacter
48	chr3_946586	sqrtOTU48	3	946586	0	C	T	0.032	2.25E-07	intron_variant	NA	NA	Medtr3g007250	prefoldin	Bacteroidetes	Bacteroidetes	Cytophagia	Cytophagales	Cytophagaceae	Flexibacter
35	chr3_946764	sqrtOTU35	3	946764	0	G	C	0.032	7.24E-08	intron_variant	NA	NA	Medtr3g007250	prefoldin	Gammaproteobacteria	Proteobacteria	Gammaproteobacteria	Xanthomonadales	Undefined	Undefined
35	chr3_946764	sqrtOTU35	3	946764	0	G	C	0.032	7.24E-08	intron_variant	NA	NA	Medtr3g007250	prefoldin	Gammaproteobacteria	Proteobacteria	Gammaproteobacteria	Xanthomonadales	Undefined	Undefined
48	chr3_946764	sqrtOTU48	3	946764	0	G	C	0.032	2.25E-07	intron_variant	NA	NA	Medtr3g007250	prefoldin	Bacteroidetes	Bacteroidetes	Cytophagia	Cytophagales	Cytophagaceae	Flexibacter
48	chr3_946764	sqrtOTU48	3	946764	0	G	C	0.032	2.25E-07	intron_variant	NA	NA	Medtr3g007250	prefoldin	Bacteroidetes	Bacteroidetes	Cytophagia	Cytophagales	Cytophagaceae	Flexibacter
35	chr3_946799	sqrtOTU35	3	946799	0	A	C	0.032	7.24E-08	intron_variant	NA	NA	Medtr3g007250	prefoldin	Gammaproteobacteria	Proteobacteria	Gammaproteobacteria	Xanthomonadales	Undefined	Undefined
35	chr3_946799	sqrtOTU35	3	946799	0	A	C	0.032	7.24E-08	intron_variant	NA	NA	Medtr3g007250	prefoldin	Gammaproteobacteria	Proteobacteria	Gammaproteobacteria	Xanthomonadales	Undefined	Undefined
48	chr3_946799	sqrtOTU48	3	946799	0	A	C	0.032	2.25E-07	intron_variant	NA	NA	Medtr3g007250	prefoldin	Bacteroidetes	Bacteroidetes	Cytophagia	Cytophagales	Cytophagaceae	Flexibacter
48	chr3_946799	sqrtOTU48	3	946799	0	A	C	0.032	2.25E-07	intron_variant	NA	NA	Medtr3g007250	prefoldin	Bacteroidetes	Bacteroidetes	Cytophagia	Cytophagales	Cytophagaceae	Flexibacter
35	chr3_947108	sqrtOTU35	3	947108	0	T	C	0.032	7.24E-08	intron_variant	NA	NA	Medtr3g007250	prefoldin	Gammaproteobacteria	Proteobacteria	Gammaproteobacteria	Xanthomonadales	Undefined	Undefined
35	chr3_947108	sqrtOTU35	3	947108	0	T	C	0.032	7.24E-08	intron_variant	NA	NA	Medtr3g007250	prefoldin	Gammaproteobacteria	Proteobacteria	Gammaproteobacteria	Xanthomonadales	Undefined	Undefined
48	chr3_947108	sqrtOTU48	3	947108	0	T	C	0.032	2.25E-07	intron_variant	NA	NA	Medtr3g007250	prefoldin	Bacteroidetes	Bacteroidetes	Cytophagia	Cytophagales	Cytophagaceae	Flexibacter
48	chr3_947108	sqrtOTU48	3	947108	0	T	C	0.032	2.25E-07	intron_variant	NA	NA	Medtr3g007250	prefoldin	Bacteroidetes	Bacteroidetes	Cytophagia	Cytophagales	Cytophagaceae	Flexibacter
35	chr3_947223	sqrtOTU35	3	947223	0	T	C	0.032	7.24E-08	intron_variant	NA	NA	Medtr3g007250	prefoldin	Gammaproteobacteria	Proteobacteria	Gammaproteobacteria	Xanthomonadales	Undefined	Undefined
35	chr3_947223	sqrtOTU35	3	947223	0	T	C	0.032	7.24E-08	intron_variant	NA	NA	Medtr3g007250	prefoldin	Gammaproteobacteria	Proteobacteria	Gammaproteobacteria	Xanthomonadales	Undefined	Undefined
48	chr3_947223	sqrtOTU48	3	947223	0	T	C	0.032	2.25E-07	intron_variant	NA	NA	Medtr3g007250	prefoldin	Bacteroidetes	Bacteroidetes	Cytophagia	Cytophagales	Cytophagaceae	Flexibacter
48	chr3_947223	sqrtOTU48	3	947223	0	T	C	0.032	2.25E-07	intron_variant	NA	NA	Medtr3g007250	prefoldin	Bacteroidetes	Bacteroidetes	Cytophagia	Cytophagales	Cytophagaceae	Flexibacter
35	chr3_947420	sqrtOTU35	3	947420	0	G	A	0.032	7.24E-08	intron_variant	NA	NA	Medtr3g007250	prefoldin	Gammaproteobacteria	Proteobacteria	Gammaproteobacteria	Xanthomonadales	Undefined	Undefined
35	chr3_947420	sqrtOTU35	3	947420	0	G	A	0.032	7.24E-08	intron_variant	NA	NA	Medtr3g007250	prefoldin	Gammaproteobacteria	Proteobacteria	Gammaproteobacteria	Xanthomonadales	Undefined	Undefined
48	chr3_947420	sqrtOTU48	3	947420	0	G	A	0.032	2.25E-07	intron_variant	NA	NA	Medtr3g007250	prefoldin	Bacteroidetes	Bacteroidetes	Cytophagia	Cytophagales	Cytophagaceae	Flexibacter
48	chr3_947420	sqrtOTU48	3	947420	0	G	A	0.032	2.25E-07	intron_variant	NA	NA	Medtr3g007250	prefoldin	Bacteroidetes	Bacteroidetes	Cytophagia	Cytophagales	Cytophagaceae	Flexibacter
35	chr3_947571	sqrtOTU35	3	947571	0	T	G	0.032	7.24E-08	intron_variant	NA	NA	Medtr3g007250	prefoldin	Gammaproteobacteria	Proteobacteria	Gammaproteobacteria	Xanthomonadales	Undefined	Undefined
35	chr3_947571	sqrtOTU35	3	947571	0	T	G	0.032	7.24E-08	intron_variant	NA	NA	Medtr3g007250	prefoldin	Gammaproteobacteria	Proteobacteria	Gammaproteobacteria	Xanthomonadales	Undefined	Undefined
48	chr3_947571	sqrtOTU48	3	947571	0	T	G	0.032	2.25E-07	intron_variant	NA	NA	Medtr3g007250	prefoldin	Bacteroidetes	Bacteroidetes	Cytophagia	Cytophagales	Cytophagaceae	Flexibacter
48	chr3_947571	sqrtOTU48	3	947571	0	T	G	0.032	2.25E-07	intron_variant	NA	NA	Medtr3g007250	prefoldin	Bacteroidetes	Bacteroidetes	Cytophagia	Cytophagales	Cytophagaceae	Flexibacter
35	chr3_948156	sqrtOTU35	3	948156	0	G	A	0.032	7.07E-08	NA	NA	NA	NA	NA	Gammaproteobacteria	Proteobacteria	Gammaproteobacteria	Xanthomonadales	Undefined	Undefined
48	chr3_948156	sqrtOTU48	3	948156	0	G	A	0.032	2.17E-07	NA	NA	NA	NA	NA	Bacteroidetes	Bacteroidetes	Cytophagia	Cytophagales	Cytophagaceae	Flexibacter
35	chr3_948171	sqrtOTU35	3	948171	0	G	T	0.032	7.07E-08	3_prime_UTR_variant	12	NA	Medtr3g007250	prefoldin	Gammaproteobacteria	Proteobacteria	Gammaproteobacteria	Xanthomonadales	Undefined	Undefined
35	chr3_948171	sqrtOTU35	3	948171	0	G	T	0.032	7.07E-08	3_prime_UTR_variant	12	NA	Medtr3g007250	prefoldin	Gammaproteobacteria	Proteobacteria	Gammaproteobacteria	Xanthomonadales	Undefined	Undefined
48	chr3_948171	sqrtOTU48	3	948171	0	G	T	0.032	2.17E-07	3_prime_UTR_variant	12	NA	Medtr3g007250	prefoldin	Bacteroidetes	Bacteroidetes	Cytophagia	Cytophagales	Cytophagaceae	Flexibacter
48	chr3_948171	sqrtOTU48	3	948171	0	G	T	0.032	2.17E-07	3_prime_UTR_variant	12	NA	Medtr3g007250	prefoldin	Bacteroidetes	Bacteroidetes	Cytophagia	Cytophagales	Cytophagaceae	Flexibacter
35	chr3_948224	sqrtOTU35	3	948224	0	A	T	0.032	6.90E-08	3_prime_UTR_variant	65	NA	Medtr3g007250	prefoldin	Gammaproteobacteria	Proteobacteria	Gammaproteobacteria	Xanthomonadales	Undefined	Undefined
35	chr3_948224	sqrtOTU35	3	948224	0	A	T	0.032	6.90E-08	3_prime_UTR_variant	65	NA	Medtr3g007250	prefoldin	Gammaproteobacteria	Proteobacteria	Gammaproteobacteria	Xanthomonadales	Undefined	Undefined
48	chr3_948224	sqrtOTU48	3	948224	0	A	T	0.032	2.09E-07	3_prime_UTR_variant	65	NA	Medtr3g007250	prefoldin	Bacteroidetes	Bacteroidetes	Cytophagia	Cytophagales	Cytophagaceae	Flexibacter
48	chr3_948224	sqrtOTU48	3	948224	0	A	T	0.032	2.09E-07	3_prime_UTR_variant	65	NA	Medtr3g007250	prefoldin	Bacteroidetes	Bacteroidetes	Cytophagia	Cytophagales	Cytophagaceae	Flexibacter
35	chr3_948344	sqrtOTU35	3	948344	0	A	T	0.032	6.92E-08	3_prime_UTR_variant	185	NA	Medtr3g007250	prefoldin	Gammaproteobacteria	Proteobacteria	Gammaproteobacteria	Xanthomonadales	Undefined	Undefined
35	chr3_948344	sqrtOTU35	3	948344	0	A	T	0.032	6.92E-08	3_prime_UTR_variant	185	NA	Medtr3g007250	prefoldin	Gammaproteobacteria	Proteobacteria	Gammaproteobacteria	Xanthomonadales	Undefined	Undefined
48	chr3_948344	sqrtOTU48	3	948344	0	A	T	0.032	2.10E-07	3_prime_UTR_variant	185	NA	Medtr3g007250	prefoldin	Bacteroidetes	Bacteroidetes	Cytophagia	Cytophagales	Cytophagaceae	Flexibacter
48	chr3_948344	sqrtOTU48	3	948344	0	A	T	0.032	2.10E-07	3_prime_UTR_variant	185	NA	Medtr3g007250	prefoldin	Bacteroidetes	Bacteroidetes	Cytophagia	Cytophagales	Cytophagaceae	Flexibacter
35	chr3_955507	sqrtOTU35	3	955507	0	A	T	0.036	1.31E-07	missense_variant	agA/agT	R32S	Medtr3g007270	F-box_protein_interaction_domain_protein	Gammaproteobacteria	Proteobacteria	Gammaproteobacteria	Xanthomonadales	Undefined	Undefined
48	chr3_955507	sqrtOTU48	3	955507	0	A	T	0.036	1.76E-07	missense_variant	agA/agT	R32S	Medtr3g007270	F-box_protein_interaction_domain_protein	Bacteroidetes	Bacteroidetes	Cytophagia	Cytophagales	Cytophagaceae	Flexibacter
35	chr3_955533	sqrtOTU35	3	955533	0	C	T	0.036	1.30E-07	missense_variant	tCa/tTa	S41L	Medtr3g007270	F-box_protein_interaction_domain_protein	Gammaproteobacteria	Proteobacteria	Gammaproteobacteria	Xanthomonadales	Undefined	Undefined
48	chr3_955533	sqrtOTU48	3	955533	0	C	T	0.036	1.75E-07	missense_variant	tCa/tTa	S41L	Medtr3g007270	F-box_protein_interaction_domain_protein	Bacteroidetes	Bacteroidetes	Cytophagia	Cytophagales	Cytophagaceae	Flexibacter
35	chr3_955624	sqrtOTU35	3	955624	0	T	C	0.036	1.31E-07	NA	NA	NA	NA	NA	Gammaproteobacteria	Proteobacteria	Gammaproteobacteria	Xanthomonadales	Undefined	Undefined
48	chr3_955624	sqrtOTU48	3	955624	0	T	C	0.036	1.78E-07	NA	NA	NA	NA	NA	Bacteroidetes	Bacteroidetes	Cytophagia	Cytophagales	Cytophagaceae	Flexibacter
35	chr3_968454	sqrtOTU35	3	968454	0	G	A	0.036	2.49E-07	NA	NA	NA	NA	NA	Gammaproteobacteria	Proteobacteria	Gammaproteobacteria	Xanthomonadales	Undefined	Undefined
48	chr3_968454	sqrtOTU48	3	968454	0	G	A	0.036	2.65E-07	NA	NA	NA	NA	NA	Bacteroidetes	Bacteroidetes	Cytophagia	Cytophagales	Cytophagaceae	Flexibacter
35	chr3_968538	sqrtOTU35	3	968538	0	C	A	0.036	2.30E-07	missense_variant	caC/caA	H238Q	Medtr3g007300	F-box_protein_interaction_domain_protein	Gammaproteobacteria	Proteobacteria	Gammaproteobacteria	Xanthomonadales	Undefined	Undefined
48	chr3_968538	sqrtOTU48	3	968538	0	C	A	0.036	2.41E-07	missense_variant	caC/caA	H238Q	Medtr3g007300	F-box_protein_interaction_domain_protein	Bacteroidetes	Bacteroidetes	Cytophagia	Cytophagales	Cytophagaceae	Flexibacter
35	chr3_968539	sqrtOTU35	3	968539	0	C	T	0.036	2.40E-07	missense_variant	Ctt/Ttt	L239F	Medtr3g007300	F-box_protein_interaction_domain_protein	Gammaproteobacteria	Proteobacteria	Gammaproteobacteria	Xanthomonadales	Undefined	Undefined
48	chr3_968539	sqrtOTU48	3	968539	0	C	T	0.036	2.51E-07	missense_variant	Ctt/Ttt	L239F	Medtr3g007300	F-box_protein_interaction_domain_protein	Bacteroidetes	Bacteroidetes	Cytophagia	Cytophagales	Cytophagaceae	Flexibacter
35	chr3_968540	sqrtOTU35	3	968540	0	T	G	0.036	2.45E-07	missense_variant	cTt/cGt	L239R	Medtr3g007300	F-box_protein_interaction_domain_protein	Gammaproteobacteria	Proteobacteria	Gammaproteobacteria	Xanthomonadales	Undefined	Undefined
48	chr3_968540	sqrtOTU48	3	968540	0	T	G	0.036	2.54E-07	missense_variant	cTt/cGt	L239R	Medtr3g007300	F-box_protein_interaction_domain_protein	Bacteroidetes	Bacteroidetes	Cytophagia	Cytophagales	Cytophagaceae	Flexibacter
35	chr3_972325	sqrtOTU35	3	972325	0	A	T	0.036	1.24E-07	downstream_gene_variant	806	NA	Medtr3g007310	hypothetical_protein	Gammaproteobacteria	Proteobacteria	Gammaproteobacteria	Xanthomonadales	Undefined	Undefined
35	chr3_972325	sqrtOTU35	3	972325	0	A	T	0.036	1.24E-07	downstream_gene_variant	851	NA	Medtr3g007320	cytochrome_P450_family_protein	Gammaproteobacteria	Proteobacteria	Gammaproteobacteria	Xanthomonadales	Undefined	Undefined
48	chr3_972325	sqrtOTU48	3	972325	0	A	T	0.036	1.68E-07	downstream_gene_variant	806	NA	Medtr3g007310	hypothetical_protein	Bacteroidetes	Bacteroidetes	Cytophagia	Cytophagales	Cytophagaceae	Flexibacter
48	chr3_972325	sqrtOTU48	3	972325	0	A	T	0.036	1.68E-07	downstream_gene_variant	851	NA	Medtr3g007320	cytochrome_P450_family_protein	Bacteroidetes	Bacteroidetes	Cytophagia	Cytophagales	Cytophagaceae	Flexibacter
35	chr3_972384	sqrtOTU35	3	972384	0	G	G	0.036	1.20E-07	downstream_gene_variant	865	NA	Medtr3g007310	hypothetical_protein	Gammaproteobacteria	Proteobacteria	Gammaproteobacteria	Xanthomonadales	Undefined	Undefined
35	chr3_972384	sqrtOTU35	3	972384	0	G	G	0.036	1.20E-07	downstream_gene_variant	792	NA	Medtr3g007320	cytochrome_P450_family_protein	Gammaproteobacteria	Proteobacteria	Gammaproteobacteria	Xanthomonadales	Undefined	Undefined
48	chr3_972384	sqrtOTU48	3	972384	0	G	G	0.036	1.62E-07	downstream_gene_variant	865	NA	Medtr3g007310	hypothetical_protein	Bacteroidetes	Bacteroidetes	Cytophagia	Cytophagales	Cytophagaceae	Flexibacter
48	chr3_972384	sqrtOTU48	3	972384	0	G	G	0.036	1.62E-07	downstream_gene_variant	792	NA	Medtr3g007320	cytochrome_P450_family_protein	Bacteroidetes	Bacteroidetes	Cytophagia	Cytophagales	Cytophagaceae	Flexibacter
35	chr3_973871	sqrtOTU35	3	973871	0	T	C	0.04	5.63E-07	NA	NA	NA	NA	NA	Gammaproteobacteria	Proteobacteria	Gammaproteobacteria	Xanthomonadales	Undefined	Undefined
48	chr3_973871	sqrtOTU48	3	973871	0	T	C	0.04	5.40E-07	NA	NA	NA	NA	NA	Bacteroidetes	Bacteroidetes	Cytophagia	Cytophagales	Cytophagaceae	Flexibacter
35	chr3_974651	sqrtOTU35	3	974651	0	C	T	0.032	7.19E-08	intron_variant	NA	NA	Medtr3g007320	cytochrome_P450_family_protein	Gammaproteobacteria	Proteobacteria	Gammaproteobacteria	Xanthomonadales	Undefined	Undefined
48	chr3_974651	sqrtOTU48	3	974651	0	C	T	0.032	2.23E-07	intron_variant	NA	NA	Medtr3g007320	cytochrome_P450_family_protein	Bacteroidetes	Bacteroidetes	Cytophagia	Cytophagales	Cytophagaceae	Flexibacter
35	chr3_975283	sqrtOTU35	3	975283	0	A	G	0.032	7.19E-08	intron_variant	NA	NA	Medtr3g007320	cytochrome_P450_family_protein	Gammaproteobacteria	Proteobacteria	Gammaproteobacteria	Xanthomonadales	Undefined	Undefined
48	chr3_975283	sqrtOTU48	3	975283	0	A	G	0.032	2.23E-07	intron_variant	NA	NA	Medtr3g007320	cytochrome_P450_family_protein	Bacteroidetes	Bacteroidetes	Cytophagia	Cytophagales	Cytophagaceae	Flexibacter
35	chr3_976370	sqrtOTU35	3	976370	0	A	C	0.036	1.23E-07	upstream_gene_variant	109	NA	Medtr3g007320	cytochrome_P450_family_protein	Gammaproteobacteria	Proteobacteria	Gammaproteobacteria	Xanthomonadales	Undefined	Undefined
48	chr3_976370	sqrtOTU48	3	976370	0	A	C	0.036	1.37E-07	upstream_gene_variant	109	NA	Medtr3g007320	cytochrome_P450_family_protein	Bacteroidetes	Bacteroidetes	Cytophagia	Cytophagales	Cytophagaceae	Flexibacter
35	chr3_978711	sqrtOTU35	3	978711	1	C	T	0.04	7.80E-08	intergenic_region	NA	NA	NA	NA	Gammaproteobacteria	Proteobacteria	Gammaproteobacteria	Xanthomonadales	Undefined	Undefined
48	chr3_978711	sqrtOTU48	3	978711	1	C	T	0.04	1.57E-07	intergenic_region	NA	NA	NA	NA	Bacteroidetes	Bacteroidetes	Cytophagia	Cytophagales	Cytophagaceae	Flexibacter
35	chr3_979242	sqrtOTU35	3	979242	0	T	C	0.033	8.00E-08	intergenic_region	NA	NA	NA	NA	Gammaproteobacteria	Proteobacteria	Gammaproteobacteria	Xanthomonadales	Undefined	Undefined
48	chr3_979242	sqrtOTU48	3	979242	0	T	C	0.033	2.68E-07	intergenic_region	NA	NA	NA	NA	Bacteroidetes	Bacteroidetes	Cytophagia	Cytophagales	Cytophagaceae	Flexibacter
35	chr3_979243	sqrtOTU35	3	979243	0	A	T	0.033	7.31E-08	intergenic_region	NA	NA	NA	NA	Gammaproteobacteria	Proteobacteria	Gammaproteobacteria	Xanthomonadales	Undefined	Undefined
48	chr3_979243	sqrtOTU48	3	979243	0	A	T	0.033	2.38E-07	intergenic_region	NA	NA	NA	NA	Bacteroidetes	Bacteroidetes	Cytophagia	Cytophagales	Cytophagaceae	Flexibacter
35	chr3_979413	sqrtOTU35	3	979413	0	A	T	0.036	4.36E-07	intergenic_region	NA	NA	NA	NA	Gammaproteobacteria	Proteobacteria	Gammaproteobacteria	Xanthomonadales	Undefined	Undefined
35	chr3_979614	sqrtOTU35	3	979614	0	C	G	0.042	5.93E-08	intergenic_region	NA	NA	NA	NA	Gammaproteobacteria	Proteobacteria	Gammaproteobacteria	Xanthomonadales	Undefined	Undefined
48	chr3_979614	sqrtOTU48	3	979614	0	C	G	0.042	5.70E-08	intergenic_region	NA	NA	NA	NA	Bacteroidetes	Bacteroidetes	Cytophagia	Cytophagales	Cytophagaceae	Flexibacter
35	chr3_979618	sqrtOTU35	3	979618	0	G	C	0.032	7.24E-08	intergenic_region	NA	NA	NA	NA	Gammaproteobacteria	Proteobacteria	Gammaproteobacteria	Xanthomonadales	Undefined	Undefined
48	chr3_979618	sqrtOTU48	3	979618	0	G	C	0.032	2.25E-07	intergenic_region	NA	NA	NA	NA	Bacteroidetes	Bacteroidetes	Cytophagia	Cytophagales	Cytophagaceae	Flexibacter
35	chr3_979916	sqrtOTU35	3	979916	0	A	G	0.032	7.31E-08	intergenic_region	NA	NA	NA	NA	Gammaproteobacteria	Proteobacteria	Gammaproteobacteria	Xanthomonadales	Undefined	Undefined
48	chr3_979916	sqrtOTU48	3	979916	0	A	G	0.032	2.31E-07	intergenic_region	NA	NA	NA	NA	Bacteroidetes	Bacteroidetes	Cytophagia	Cytophagales	Cytophagaceae	Flexibacter
48	chr3_979942	sqrtOTU48	3	979942	0	T	G	0.038	9.17E-07	intergenic_region	NA	NA	NA	NA	Bacteroidetes	Bacteroidetes	Cytophagia	Cytophagales	Cytophagaceae	Flexibacter
29	chr4_13874332	sqrtOTU29	4	13874332	0	A	C	0.026	8.49E-07	upstream_gene_variant	113	NA	Medtr4g037655	RALF-like_protein_[Medicago_truncatula]	Gammaproteobacteria	Proteobacteria	Gammaproteobacteria	Xanthomonadales	Xanthomonadaceae	Undefined
29	chr4_13874417	sqrtOTU29	4	13874417	0	C	T	0.029	3.41E-07	upstream_gene_variant	28	NA	Medtr4te037665	NA	Gammaproteobacteria	Proteobacteria	Gammaproteobacteria	Xanthomonadales	Xanthomonadaceae	Undefined
29	chr4_13874772	sqrtOTU29	4	13874772	0	G	C	0.026	8.67E-07	missense_variant	Gcc/Ccc	A110P	Medtr4te037665	NA	Gammaproteobacteria	Proteobacteria	Gammaproteobacteria	Xanthomonadales	Xanthomonadaceae	Undefined
29	chr4_13874826	sqrtOTU29	4	13874826	0	C	T	0.029	3.60E-07	intron_variant	NA	NA	Medtr4te037665	NA	Gammaproteobacteria	Proteobacteria	Gammaproteobacteria	Xanthomonadales	Xanthomonadaceae	Undefined
29	chr4_13874934	sqrtOTU29	4	13874934	4	A	A	0.823	1.65E-07	NA	NA	NA	NA	NA	Gammaproteobacteria	Proteobacteria	Gammaproteobacteria	Xanthomonadales	Xanthomonadaceae	Undefined
29	chr4_13875028	sqrtOTU29	4	13875028	0	C	T	0.029	3.41E-07	intron_variant	NA	NA	Medtr4te037665	NA	Gammaproteobacteria	Proteobacteria	Gammaproteobacteria	Xanthomonadales	Xanthomonadaceae	Undefined
29	chr4_13876176	sqrtOTU29	4	13876176	0	T	A	0.029	3.37E-07	downstream_gene_variant	501	NA	Medtr4te037665	NA	Gammaproteobacteria	Proteobacteria	Gammaproteobacteria	Xanthomonadales	Xanthomonadaceae	Undefined
29	chr4_13876263	sqrtOTU29	4	13876263	0	C	T	0.03	3.21E-07	downstream_gene_variant	588	NA	Medtr4te037665	NA	Gammaproteobacteria	Proteobacteria	Gammaproteobacteria	Xanthomonadales	Xanthomonadaceae	Undefined
29	chr4_13889190	sqrtOTU29	4	13889190	0	G	A	0.033	7.81E-07	intergenic_region	NA	NA	NA	NA	Gammaproteobacteria	Proteobacteria	Gammaproteobacteria	Xanthomonadales	Xanthomonadaceae	Undefined
29	chr4_13889286	sqrtOTU29	4	13889286	0	C	T	0.029	3.47E-07	intergenic_region	NA	NA	NA	NA	Gammaproteobacteria	Proteobacteria	Gammaproteobacteria	Xanthomonadales	Xanthomonadaceae	Undefined
29	chr4_13889416	sqrtOTU29	4	13889416	0	A	T	0.026	8.35E-07	intergenic_region	NA	NA	NA	NA	Gammaproteobacteria	Proteobacteria	Gammaproteobacteria	Xanthomonadales	Xanthomonadaceae	Undefined
29	chr4_13889979	sqrtOTU29	4	13889979	0	G	A	0.029	3.38E-07	intergenic_region	NA	NA	NA	NA	Gammaproteobacteria	Proteobacteria	Gammaproteobacteria	Xanthomonadales	Xanthomonadaceae	Undefined
29	chr4_13890056	sqrtOTU29	4	13890056	0	G	A	0.026	8.59E-07	intergenic_region	NA	NA	NA	NA	Gammaproteobacteria	Proteobacteria	Gammaproteobacteria	Xanthomonadales	Xanthomonadaceae	Undefined
29	chr4_13890397	sqrtOTU29	4	13890397	0	C	T	0.029	3.48E-07	intergenic_region	NA	NA	NA	NA	Gammaproteobacteria	Proteobacteria	Gammaproteobacteria	Xanthomonadales	Xanthomonadaceae	Undefined
29	chr4_13890585	sqrtOTU29	4	13890585	0	G	A	0.029	3.36E-07	intergenic_region	NA	NA	NA	NA	Gammaproteobacteria	Proteobacteria	Gammaproteobacteria	Xanthomonadales	Xanthomonadaceae	Undefined
29	chr4_13894400	sqrtOTU29	4	13894400	0	T	C	0.029	3.62E-07	intergenic_region	NA	NA	NA	NA	Gammaproteobacteria	Proteobacteria	Gammaproteobacteria	Xanthomonadales	Xanthomonadaceae	Undefined
29	chr4_13895603	sqrtOTU29	4	13895603	0	C	T	0.029	3.57E-07	intergenic_region	NA	NA	NA	NA	Gammaproteobacteria	Proteobacteria	Gammaproteobacteria	Xanthomonadales	Xanthomonadaceae	Undefined
29	chr4_13896184	sqrtOTU29	4	13896184	0	T	C	0.029	3.44E-07	upstream_gene_variant	991	NA	Medtr4g037710	hypothetical_protein	Gammaproteobacteria	Proteobacteria	Gammaproteobacteria	Xanthomonadales	Xanthomonadaceae	Undefined
29	chr4_13896240	sqrtOTU29	4	13896240	0	G	A	0.026	8.49E-07	upstream_gene_variant	935	NA	Medtr4g037710	hypothetical_protein	Gammaproteobacteria	Proteobacteria	Gammaproteobacteria	Xanthomonadales	Xanthomonadaceae	Undefined
29	chr4_13897078	sqrtOTU29	4	13897078	0	A	T	0.029	3.40E-07	upstream_gene_variant	97	NA	Medtr4g037710	hypothetical_protein	Gammaproteobacteria	Proteobacteria	Gammaproteobacteria	Xanthomonadales	Xanthomonadaceae	Undefined
29	chr4_13897252	sqrtOTU29	4	13897252	0	C	T	0.036	5.53E-07	NA	NA	NA	NA	NA	Gammaproteobacteria	Proteobacteria	Gammaproteobacteria	Xanthomonadales	Xanthomonadaceae	Undefined
29	chr4_13901782	sqrtOTU29	4	13901782	0	G	A	0.026	8.61E-07	upstream_gene_variant	504	NA	Medtr4g037720	LRR_receptor-like_kinase_family_protein	Gammaproteobacteria	Proteobacteria	Gammaproteobacteria	Xanthomonadales	Xanthomonadaceae	Undefined
147	chr4_17284943	sqrtOTU147	4	17284943	0	T	T	0.084	6.11E-09	NA	NA	NA	NA	NA	Bacteroidetes	Bacteroidetes	Sphingobacteriia	Sphingobacteriales	Chitinophagaceae	Undefined
147	chr4_17292571	sqrtOTU147	4	17292571	0	A	T	0.109	3.73E-07	intergenic_region	NA	NA	NA	NA	Bacteroidetes	Bacteroidetes	Sphingobacteriia	Sphingobacteriales	Chitinophagaceae	Undefined
147	chr4_17298901	sqrtOTU147	4	17298901	0	C	T	0.084	5.46E-07	missense_variant	Gca/Aca	A554T	Medtr4te048670	NA	Bacteroidetes	Bacteroidetes	Sphingobacteriia	Sphingobacteriales	Chitinophagaceae	Undefined
147	chr4_17300718	sqrtOTU147	4	17300718	0	A	G	0.085	6.66E-07	NA	NA	NA	NA	NA	Bacteroidetes	Bacteroidetes	Sphingobacteriia	Sphingobacteriales	Chitinophagaceae	Undefined
147	chr4_17303541	sqrtOTU147	4	17303541	2	C	T	0.099	5.62E-07	missense_variant	Gta/Ata	V23I	Medtr4g048680	hypothetical_protein	Bacteroidetes	Bacteroidetes	Sphingobacteriia	Sphingobacteriales	Chitinophagaceae	Undefined
147	chr4_17308470	sqrtOTU147	4	17308470	0	A	G	0.043	2.17E-08	upstream_gene_variant	745	NA	Medtr4te049290	NA	Bacteroidetes	Bacteroidetes	Sphingobacteriia	Sphingobacteriales	Chitinophagaceae	Undefined
35	chr4_1739531	sqrtOTU35	4	1739531	0	T	C	0.045	5.24E-07	intron_variant	NA	NA	Medtr4g009040	cinnamoyl-CoA_reductase	Gammaproteobacteria	Proteobacteria	Gammaproteobacteria	Xanthomonadales	Undefined	Undefined
35	chr4_1739531	sqrtOTU35	4	1739531	0	T	C	0.045	5.24E-07	intron_variant	NA	NA	Medtr4g009040	cinnamoyl-CoA_reductase	Gammaproteobacteria	Proteobacteria	Gammaproteobacteria	Xanthomonadales	Undefined	Undefined
35	chr4_1739531	sqrtOTU35	4	1739531	0	T	C	0.045	5.24E-07	intron_variant	NA	NA	Medtr4g009040	cinnamoyl-CoA_reductase	Gammaproteobacteria	Proteobacteria	Gammaproteobacteria	Xanthomonadales	Undefined	Undefined
35	chr4_1739531	sqrtOTU35	4	1739531	0	T	C	0.045	5.24E-07	intron_variant	NA	NA	Medtr4g009040	cinnamoyl-CoA_reductase	Gammaproteobacteria	Proteobacteria	Gammaproteobacteria	Xanthomonadales	Undefined	Undefined
35	chr4_1746006	sqrtOTU35	4	1746006	0	A	G	0.045	5.22E-07	intergenic_region	NA	NA	NA	NA	Gammaproteobacteria	Proteobacteria	Gammaproteobacteria	Xanthomonadales	Undefined	Undefined
35	chr4_1757335	sqrtOTU35	4	1757335	0	A	G	0.052	2.35E-07	upstream_gene_variant	728	NA	Medtr4g009070	hypothetical_protein	Gammaproteobacteria	Proteobacteria	Gammaproteobacteria	Xanthomonadales	Undefined	Undefined
35	chr4_1757645	sqrtOTU35	4	1757645	0	C	T	0.052	2.35E-07	upstream_gene_variant	418	NA	Medtr4g009070	hypothetical_protein	Gammaproteobacteria	Proteobacteria	Gammaproteobacteria	Xanthomonadales	Undefined	Undefined
35	chr4_1762665	sqrtOTU35	4	1762665	0	C	T	0.045	1.87E-07	intergenic_region	NA	NA	NA	NA	Gammaproteobacteria	Proteobacteria	Gammaproteobacteria	Xanthomonadales	Undefined	Undefined
35	chr4_1765469	sqrtOTU35	4	1765469	1	A	A	0.046	7.18E-08	NA	NA	NA	NA	NA	Gammaproteobacteria	Proteobacteria	Gammaproteobacteria	Xanthomonadales	Undefined	Undefined
88	chr4_17860270	sqrtOTU88	4	17860270	0	A	G	0.336	8.24E-07	upstream_gene_variant	979	NA	Medtr4g050430	hypothetical_protein	Alphaproteobacteria	Proteobacteria	Alphaproteobacteria	Rhodospirillales	Undefined	Undefined
88	chr4_17860277	sqrtOTU88	4	17860277	0	T	A	0.336	8.24E-07	upstream_gene_variant	972	NA	Medtr4g050430	hypothetical_protein	Alphaproteobacteria	Proteobacteria	Alphaproteobacteria	Rhodospirillales	Undefined	Undefined
88	chr4_17861324	sqrtOTU88	4	17861324	0	G	A	0.336	8.24E-07	missense_variant	Gtc/Atc	V26I	Medtr4g050430	hypothetical_protein	Alphaproteobacteria	Proteobacteria	Alphaproteobacteria	Rhodospirillales	Undefined	Undefined
88	chr4_17863216	sqrtOTU88	4	17863216	1	C	T	0.191	7.96E-07	downstream_gene_variant	776	NA	Medtr4te050440	NA	Alphaproteobacteria	Proteobacteria	Alphaproteobacteria	Rhodospirillales	Undefined	Undefined
88	chr4_17864260	sqrtOTU88	4	17864260	4	T	C	0.359	9.72E-07	missense_variant	Agt/Ggt	S169G	Medtr4te050440	NA	Alphaproteobacteria	Proteobacteria	Alphaproteobacteria	Rhodospirillales	Undefined	Undefined
88	chr4_17864283	sqrtOTU88	4	17864283	4	A	G	0.352	3.77E-07	missense_variant	tTg/tCg	L161S	Medtr4te050440	NA	Alphaproteobacteria	Proteobacteria	Alphaproteobacteria	Rhodospirillales	Undefined	Undefined
88	chr4_17864301	sqrtOTU88	4	17864301	4	T	C	0.352	3.94E-07	missense_variant	aAc/aGc	N155S	Medtr4te050440	NA	Alphaproteobacteria	Proteobacteria	Alphaproteobacteria	Rhodospirillales	Undefined	Undefined
88	chr4_17865657	sqrtOTU88	4	17865657	0	T	C	0.333	5.81E-07	intron_variant	NA	NA	Medtr4te050440	NA	Alphaproteobacteria	Proteobacteria	Alphaproteobacteria	Rhodospirillales	Undefined	Undefined
88	chr4_17866608	sqrtOTU88	4	17866608	2	C	T	0.19	5.62E-08	missense_variant	Gat/Aat	D40N	Medtr4te050440	NA	Alphaproteobacteria	Proteobacteria	Alphaproteobacteria	Rhodospirillales	Undefined	Undefined
88	chr4_17866923	sqrtOTU88	4	17866923	0	A	G	0.31	7.13E-07	intron_variant	NA	NA	Medtr4te050440	NA	Alphaproteobacteria	Proteobacteria	Alphaproteobacteria	Rhodospirillales	Undefined	Undefined
88	chr4_17867179	sqrtOTU88	4	17867179	1	G	C	0.291	1.17E-07	intron_variant	NA	NA	Medtr4te050440	NA	Alphaproteobacteria	Proteobacteria	Alphaproteobacteria	Rhodospirillales	Undefined	Undefined
88	chr4_17867179	sqrtOTU88	4	17867179	1	G	C	0.291	1.17E-07	upstream_gene_variant	752	NA	Medtr4te050450	NA	Alphaproteobacteria	Proteobacteria	Alphaproteobacteria	Rhodospirillales	Undefined	Undefined
88	chr4_17867205	sqrtOTU88	4	17867205	1	T	T	0.291	8.36E-07	NA	NA	NA	NA	NA	Alphaproteobacteria	Proteobacteria	Alphaproteobacteria	Rhodospirillales	Undefined	Undefined
88	chr4_17868391	sqrtOTU88	4	17868391	0	A	C	0.335	8.55E-07	missense_variant	cAa/cCa	Q154P	Medtr4te050450	NA	Alphaproteobacteria	Proteobacteria	Alphaproteobacteria	Rhodospirillales	Undefined	Undefined
88	chr4_17868900	sqrtOTU88	4	17868900	1	T	T	0.374	3.66E-07	NA	NA	NA	NA	NA	Alphaproteobacteria	Proteobacteria	Alphaproteobacteria	Rhodospirillales	Undefined	Undefined
88	chr4_17869305	sqrtOTU88	4	17869305	0	T	C	0.335	8.99E-07	downstream_gene_variant	484	NA	Medtr4g050460	hypothetical_protein	Alphaproteobacteria	Proteobacteria	Alphaproteobacteria	Rhodospirillales	Undefined	Undefined
88	chr4_17869305	sqrtOTU88	4	17869305	0	T	C	0.335	8.99E-07	downstream_gene_variant	343	NA	Medtr4te050450	NA	Alphaproteobacteria	Proteobacteria	Alphaproteobacteria	Rhodospirillales	Undefined	Undefined
88	chr4_17870869	sqrtOTU88	4	17870869	0	G	G	0.335	8.43E-07	NA	NA	NA	NA	NA	Alphaproteobacteria	Proteobacteria	Alphaproteobacteria	Rhodospirillales	Undefined	Undefined
827	chr4_1922424	sqrtOTU827	4	1922424	0	C	A	0.039	3.20E-07	intron_variant	NA	NA	Medtr4g009410	hypothetical_protein	Firmicutes	Firmicutes	Erysipelotrichi	Erysipelotrichales	Erysipelotrichaceae	Asteroleplasma
827	chr4_1937728	sqrtOTU827	4	1937728	0	G	C	0.043	3.96E-07	upstream_gene_variant	654	NA	Medtr4te009370	NA	Firmicutes	Firmicutes	Erysipelotrichi	Erysipelotrichales	Erysipelotrichaceae	Asteroleplasma
827	chr4_1963114	sqrtOTU827	4	1963114	0	G	T	0.032	5.01E-07	missense_variant	tGt/tTt	C56F	Medtr4te009300	NA	Firmicutes	Firmicutes	Erysipelotrichi	Erysipelotrichales	Erysipelotrichaceae	Asteroleplasma
827	chr4_1963114	sqrtOTU827	4	1963114	0	G	T	0.032	5.01E-07	missense_variant	tGt/tTt	C56F	Medtr4te009300	NA	Firmicutes	Firmicutes	Erysipelotrichi	Erysipelotrichales	Erysipelotrichaceae	Asteroleplasma
827	chr4_1965020	sqrtOTU827	4	1965020	0	G	T	0.033	4.40E-07	intron_variant	NA	NA	Medtr4te009300	NA	Firmicutes	Firmicutes	Erysipelotrichi	Erysipelotrichales	Erysipelotrichaceae	Asteroleplasma
827	chr4_1965020	sqrtOTU827	4	1965020	0	G	T	0.033	4.40E-07	intron_variant	NA	NA	Medtr4te009300	NA	Firmicutes	Firmicutes	Erysipelotrichi	Erysipelotrichales	Erysipelotrichaceae	Asteroleplasma
291	chr4_19658359	sqrtOTU291	4	19658359	1	G	A	0.528	6.52E-07	downstream_gene_variant	583	NA	Medtr4g054220	fatty_acyl-CoA_reductase	Actinobacteria	Actinobacteria	Undefined	Undefined	Undefined	Undefined
291	chr4_19658359	sqrtOTU291	4	19658359	1	G	A	0.528	6.52E-07	downstream_gene_variant	230	NA	Medtr4g054230	transmembrane_protein%2C_putative	Actinobacteria	Actinobacteria	Undefined	Undefined	Undefined	Undefined
291	chr4_19658453	sqrtOTU291	4	19658453	1	A	G	0.551	9.99E-07	downstream_gene_variant	677	NA	Medtr4g054220	fatty_acyl-CoA_reductase	Actinobacteria	Actinobacteria	Undefined	Undefined	Undefined	Undefined
291	chr4_19658453	sqrtOTU291	4	19658453	1	A	G	0.551	9.99E-07	downstream_gene_variant	136	NA	Medtr4g054230	transmembrane_protein%2C_putative	Actinobacteria	Actinobacteria	Undefined	Undefined	Undefined	Undefined
291	chr4_19658708	sqrtOTU291	4	19658708	2	C	T	0.477	1.38E-08	missense_variant	Gtg/Atg	V61M	Medtr4g054230	transmembrane_protein%2C_putative	Actinobacteria	Actinobacteria	Undefined	Undefined	Undefined	Undefined
827	chr4_1983743	sqrtOTU827	4	1983743	0	G	T	0.039	3.48E-07	downstream_gene_variant	106	NA	Medtr4g009620	UPF0481_plant-like_protein	Firmicutes	Firmicutes	Erysipelotrichi	Erysipelotrichales	Erysipelotrichaceae	Asteroleplasma
827	chr4_1983743	sqrtOTU827	4	1983743	0	G	T	0.039	3.48E-07	downstream_gene_variant	106	NA	Medtr4g009620	UPF0481_plant-like_protein	Firmicutes	Firmicutes	Erysipelotrichi	Erysipelotrichales	Erysipelotrichaceae	Asteroleplasma
827	chr4_1986048	sqrtOTU827	4	1986048	0	G	A	0.039	3.48E-07	upstream_gene_variant	282	NA	Medtr4g009620	UPF0481_plant-like_protein	Firmicutes	Firmicutes	Erysipelotrichi	Erysipelotrichales	Erysipelotrichaceae	Asteroleplasma
827	chr4_1986048	sqrtOTU827	4	1986048	0	G	A	0.039	3.48E-07	upstream_gene_variant	282	NA	Medtr4g009620	UPF0481_plant-like_protein	Firmicutes	Firmicutes	Erysipelotrichi	Erysipelotrichales	Erysipelotrichaceae	Asteroleplasma
827	chr4_1986048	sqrtOTU827	4	1986048	0	G	A	0.039	3.48E-07	intron_variant	NA	NA	Medtr4g009625	hypothetical_protein	Firmicutes	Firmicutes	Erysipelotrichi	Erysipelotrichales	Erysipelotrichaceae	Asteroleplasma
827	chr4_1986530	sqrtOTU827	4	1986530	0	C	T	0.039	3.48E-07	upstream_gene_variant	764	NA	Medtr4g009620	UPF0481_plant-like_protein	Firmicutes	Firmicutes	Erysipelotrichi	Erysipelotrichales	Erysipelotrichaceae	Asteroleplasma
827	chr4_1986530	sqrtOTU827	4	1986530	0	C	T	0.039	3.48E-07	upstream_gene_variant	764	NA	Medtr4g009620	UPF0481_plant-like_protein	Firmicutes	Firmicutes	Erysipelotrichi	Erysipelotrichales	Erysipelotrichaceae	Asteroleplasma
827	chr4_1986530	sqrtOTU827	4	1986530	0	C	T	0.039	3.48E-07	downstream_gene_variant	152	NA	Medtr4g009625	hypothetical_protein	Firmicutes	Firmicutes	Erysipelotrichi	Erysipelotrichales	Erysipelotrichaceae	Asteroleplasma
827	chr4_1997178	sqrtOTU827	4	1997178	0	A	C	0.039	3.45E-07	upstream_gene_variant	426	NA	Medtr4g009635	transmembrane_protein%2C_putative	Firmicutes	Firmicutes	Erysipelotrichi	Erysipelotrichales	Erysipelotrichaceae	Asteroleplasma
827	chr4_2000317	sqrtOTU827	4	2000317	0	C	T	0.039	3.48E-07	intron_variant	NA	NA	Medtr4te009680	NA	Firmicutes	Firmicutes	Erysipelotrichi	Erysipelotrichales	Erysipelotrichaceae	Asteroleplasma
827	chr4_2000317	sqrtOTU827	4	2000317	0	C	T	0.039	3.48E-07	intron_variant	NA	NA	Medtr4te009680	NA	Firmicutes	Firmicutes	Erysipelotrichi	Erysipelotrichales	Erysipelotrichaceae	Asteroleplasma
827	chr4_2000317	sqrtOTU827	4	2000317	0	C	T	0.039	3.48E-07	intron_variant	NA	NA	Medtr4te009680	NA	Firmicutes	Firmicutes	Erysipelotrichi	Erysipelotrichales	Erysipelotrichaceae	Asteroleplasma
827	chr4_2007787	sqrtOTU827	4	2007787	0	G	A	0.035	3.23E-07	downstream_gene_variant	405	NA	Medtr4g009690	cinnamoyl-CoA_reductase	Firmicutes	Firmicutes	Erysipelotrichi	Erysipelotrichales	Erysipelotrichaceae	Asteroleplasma
827	chr4_2007787	sqrtOTU827	4	2007787	0	G	A	0.035	3.23E-07	downstream_gene_variant	405	NA	Medtr4g009690	cinnamoyl-CoA_reductase	Firmicutes	Firmicutes	Erysipelotrichi	Erysipelotrichales	Erysipelotrichaceae	Asteroleplasma
827	chr4_2007787	sqrtOTU827	4	2007787	0	G	A	0.035	3.23E-07	downstream_gene_variant	405	NA	Medtr4g009690	cinnamoyl-CoA_reductase	Firmicutes	Firmicutes	Erysipelotrichi	Erysipelotrichales	Erysipelotrichaceae	Asteroleplasma
827	chr4_2008503	sqrtOTU827	4	2008503	0	T	C	0.035	3.23E-07	missense_variant	Agt/Ggt	S298G	Medtr4g009690	cinnamoyl-CoA_reductase	Firmicutes	Firmicutes	Erysipelotrichi	Erysipelotrichales	Erysipelotrichaceae	Asteroleplasma
827	chr4_2008503	sqrtOTU827	4	2008503	0	T	C	0.035	3.23E-07	missense_variant	Agt/Ggt	S297G	Medtr4g009690	cinnamoyl-CoA_reductase	Firmicutes	Firmicutes	Erysipelotrichi	Erysipelotrichales	Erysipelotrichaceae	Asteroleplasma
827	chr4_2008503	sqrtOTU827	4	2008503	0	T	C	0.035	3.23E-07	missense_variant	Agt/Ggt	S298G	Medtr4g009690	cinnamoyl-CoA_reductase	Firmicutes	Firmicutes	Erysipelotrichi	Erysipelotrichales	Erysipelotrichaceae	Asteroleplasma
827	chr4_2011140	sqrtOTU827	4	2011140	1	A	G	0.042	4.20E-07	intron_variant	NA	NA	Medtr4g009690	cinnamoyl-CoA_reductase	Firmicutes	Firmicutes	Erysipelotrichi	Erysipelotrichales	Erysipelotrichaceae	Asteroleplasma
827	chr4_2011140	sqrtOTU827	4	2011140	1	A	G	0.042	4.20E-07	intron_variant	NA	NA	Medtr4g009690	cinnamoyl-CoA_reductase	Firmicutes	Firmicutes	Erysipelotrichi	Erysipelotrichales	Erysipelotrichaceae	Asteroleplasma
827	chr4_2011140	sqrtOTU827	4	2011140	1	A	G	0.042	4.20E-07	intron_variant	NA	NA	Medtr4g009690	cinnamoyl-CoA_reductase	Firmicutes	Firmicutes	Erysipelotrichi	Erysipelotrichales	Erysipelotrichaceae	Asteroleplasma
827	chr4_2012672	sqrtOTU827	4	2012672	1	C	CATT	0.044	3.47E-07	NA	NA	NA	NA	NA	Firmicutes	Firmicutes	Erysipelotrichi	Erysipelotrichales	Erysipelotrichaceae	Asteroleplasma
827	chr4_2018012	sqrtOTU827	4	2018012	0	C	T	0.039	3.84E-07	upstream_gene_variant	218	NA	Medtr4g009710	CTV.22%2C_putative	Firmicutes	Firmicutes	Erysipelotrichi	Erysipelotrichales	Erysipelotrichaceae	Asteroleplasma
214	chr4_22250693	sqrtOTU214	4	22250693	0	G	T	0.039	4.70E-07	missense_variant	Gtc/Ttc	V80F	Medtr4g060500	cytochrome_B561%2C_amine-terminal_protein	Actinobacteria	Actinobacteria	Undefined	Undefined	Undefined	Undefined
214	chr4_22250693	sqrtOTU214	4	22250693	0	G	T	0.039	4.70E-07	missense_variant	Gtc/Ttc	V80F	Medtr4g060500	cytochrome_B561%2C_amine-terminal_protein	Actinobacteria	Actinobacteria	Undefined	Undefined	Undefined	Undefined
74	chr4_22255682	sqrtOTU74	4	22255682	0	A	T	0.046	3.28E-07	intergenic_region	NA	NA	NA	NA	Bacteroidetes	Bacteroidetes	Cytophagia	Cytophagales	Cytophagaceae	Flexibacter
214	chr4_22255682	sqrtOTU214	4	22255682	0	A	T	0.046	2.68E-07	intergenic_region	NA	NA	NA	NA	Actinobacteria	Actinobacteria	Undefined	Undefined	Undefined	Undefined
74	chr4_22269764	sqrtOTU74	4	22269764	0	G	A	0.048	4.75E-07	intergenic_region	NA	NA	NA	NA	Bacteroidetes	Bacteroidetes	Cytophagia	Cytophagales	Cytophagaceae	Flexibacter
74	chr4_22271580	sqrtOTU74	4	22271580	0	G	A	0.048	4.65E-07	intergenic_region	NA	NA	NA	NA	Bacteroidetes	Bacteroidetes	Cytophagia	Cytophagales	Cytophagaceae	Flexibacter
92	chr4_32332048	sqrtOTU92	4	32332048	0	C	T	0.11	9.45E-07	intron_variant	NA	NA	Medtr4g083080	alpha_beta_fold_hydrolase	Alphaproteobacteria	Proteobacteria	Alphaproteobacteria	Rhodospirillales	Undefined	Undefined
92	chr4_32333444	sqrtOTU92	4	32333444	0	A	G	0.11	9.45E-07	intron_variant	NA	NA	Medtr4g083080	Acylglycerol_lipase	Alphaproteobacteria	Proteobacteria	Alphaproteobacteria	Rhodospirillales	Undefined	Undefined
92	chr4_32339404	sqrtOTU92	4	32339404	0	T	G	0.11	9.45E-07	intron_variant	NA	NA	Medtr4g083100	SPFH_domain_band_7_family_protein	Alphaproteobacteria	Proteobacteria	Alphaproteobacteria	Rhodospirillales	Undefined	Undefined
92	chr4_32339404	sqrtOTU92	4	32339404	0	T	G	0.11	9.45E-07	intron_variant	NA	NA	Medtr4g083100	SPFH_domain_band_7_family_protein	Alphaproteobacteria	Proteobacteria	Alphaproteobacteria	Rhodospirillales	Undefined	Undefined
92	chr4_32339572	sqrtOTU92	4	32339572	0	C	G	0.11	9.45E-07	intron_variant	NA	NA	Medtr4g083100	SPFH_domain_band_7_family_protein	Alphaproteobacteria	Proteobacteria	Alphaproteobacteria	Rhodospirillales	Undefined	Undefined
92	chr4_32339572	sqrtOTU92	4	32339572	0	C	G	0.11	9.45E-07	intron_variant	NA	NA	Medtr4g083100	SPFH_domain_band_7_family_protein	Alphaproteobacteria	Proteobacteria	Alphaproteobacteria	Rhodospirillales	Undefined	Undefined
92	chr4_32342519	sqrtOTU92	4	32342519	0	G	T	0.11	9.45E-07	downstream_gene_variant	440	NA	Medtr4g083100	SPFH_domain_band_7_family_protein	Alphaproteobacteria	Proteobacteria	Alphaproteobacteria	Rhodospirillales	Undefined	Undefined
92	chr4_32342519	sqrtOTU92	4	32342519	0	G	T	0.11	9.45E-07	downstream_gene_variant	440	NA	Medtr4g083100	SPFH_domain_band_7_family_protein	Alphaproteobacteria	Proteobacteria	Alphaproteobacteria	Rhodospirillales	Undefined	Undefined
92	chr4_32342519	sqrtOTU92	4	32342519	0	G	T	0.11	9.45E-07	downstream_gene_variant	257	NA	Medtr4g083110	hypothetical_protein	Alphaproteobacteria	Proteobacteria	Alphaproteobacteria	Rhodospirillales	Undefined	Undefined
92	chr4_32344613	sqrtOTU92	4	32344613	0	A	T	0.11	9.45E-07	intergenic_region	NA	NA	NA	NA	Alphaproteobacteria	Proteobacteria	Alphaproteobacteria	Rhodospirillales	Undefined	Undefined
139	chr4_47023288	sqrtOTU139	4	47023288	1	G	A	0.131	1.08E-07	intergenic_region	NA	NA	NA	NA	Gammaproteobacteria	Proteobacteria	Gammaproteobacteria	Xanthomonadales	Xanthomonadaceae	Arenimonas
139	chr4_47023351	sqrtOTU139	4	47023351	0	C	T	0.117	7.84E-08	intergenic_region	NA	NA	NA	NA	Gammaproteobacteria	Proteobacteria	Gammaproteobacteria	Xanthomonadales	Xanthomonadaceae	Arenimonas
139	chr4_47024088	sqrtOTU139	4	47024088	0	C	T	0.13	4.06E-08	intergenic_region	NA	NA	NA	NA	Gammaproteobacteria	Proteobacteria	Gammaproteobacteria	Xanthomonadales	Xanthomonadaceae	Arenimonas
139	chr4_47024570	sqrtOTU139	4	47024570	0	G	A	0.12	2.36E-07	upstream_gene_variant	641	NA	Medtr4g114140	core-2_I-branching_enzyme	Gammaproteobacteria	Proteobacteria	Gammaproteobacteria	Xanthomonadales	Xanthomonadaceae	Arenimonas
146	chr4_47129003	sqrtOTU146	4	47129003	2	G	A	0.069	1.35E-07	intergenic_region	NA	NA	NA	NA	Deltaproteobacteria	Proteobacteria	Deltaproteobacteria	Desulfobacterales	Nitrospinaceae	Candidatus_Entotheonella
146	chr4_47129539	sqrtOTU146	4	47129539	0	C	T	0.139	6.65E-07	upstream_gene_variant	626	NA	Medtr4g114600	transmembrane_protein%2C_putative	Deltaproteobacteria	Proteobacteria	Deltaproteobacteria	Desulfobacterales	Nitrospinaceae	Candidatus_Entotheonella
146	chr4_47129550	sqrtOTU146	4	47129550	0	A	G	0.139	6.62E-07	upstream_gene_variant	615	NA	Medtr4g114600	transmembrane_protein%2C_putative	Deltaproteobacteria	Proteobacteria	Deltaproteobacteria	Desulfobacterales	Nitrospinaceae	Candidatus_Entotheonella
146	chr4_47129644	sqrtOTU146	4	47129644	0	C	T	0.129	6.15E-07	upstream_gene_variant	521	NA	Medtr4g114600	transmembrane_protein%2C_putative	Deltaproteobacteria	Proteobacteria	Deltaproteobacteria	Desulfobacterales	Nitrospinaceae	Candidatus_Entotheonella
146	chr4_47134741	sqrtOTU146	4	47134741	0	G	A	0.142	8.79E-07	intergenic_region	NA	NA	NA	NA	Deltaproteobacteria	Proteobacteria	Deltaproteobacteria	Desulfobacterales	Nitrospinaceae	Candidatus_Entotheonella
PCA_16S_sum_HellTransfo_nonScaled_top10_1	chr4_5846325	PCA_16S_sum_HellTransfo_nonScaled_top10_1	4	5846325	2	A	C	0.093	3.18E-08	intron_variant	NA	NA	Medtr4g018910	verticillium_wilt_disease_resistance_protein
74	chr4_645172	sqrtOTU74	4	645172	0	T	C	0.061	4.18E-08	missense_variant	Atc/Gtc	I121V	Medtr4g006460	DNA-directed_RNA_polymerase_subunit_beta',_putative	Bacteroidetes	Bacteroidetes	Cytophagia	Cytophagales	Cytophagaceae	Flexibacter
74	chr4_667146	sqrtOTU74	4	667146	0	C	T	0.066	4.25E-08	intergenic_region	NA	NA	NA	NA	Bacteroidetes	Bacteroidetes	Cytophagia	Cytophagales	Cytophagaceae	Flexibacter
74	chr4_675575	sqrtOTU74	4	675575	1	G	G	0.063	1.74E-07	NA	NA	NA	NA	NA	Bacteroidetes	Bacteroidetes	Cytophagia	Cytophagales	Cytophagaceae	Flexibacter
82	chr4_7886185	sqrtOTU82	4	7886185	0	A	T	0.091	7.08E-07	intron_variant	NA	NA	Medtr4g023400	disease_resistance_protein_(TIR-NBS-LRR_class)	Bacteroidetes	Bacteroidetes	Sphingobacteriia	Sphingobacteriales	Chitinophagaceae	Parasegetibacter
82	chr4_7886185	sqrtOTU82	4	7886185	0	A	T	0.091	7.08E-07	intron_variant	NA	NA	Medtr4g023400	disease_resistance_protein_(TIR-NBS-LRR_class)	Bacteroidetes	Bacteroidetes	Sphingobacteriia	Sphingobacteriales	Chitinophagaceae	Parasegetibacter
82	chr4_7886185	sqrtOTU82	4	7886185	0	A	T	0.091	7.08E-07	intron_variant	NA	NA	Medtr4g023400	disease_resistance_protein_(TIR-NBS-LRR_class)	Bacteroidetes	Bacteroidetes	Sphingobacteriia	Sphingobacteriales	Chitinophagaceae	Parasegetibacter
82	chr4_7887882	sqrtOTU82	4	7887882	1	G	T	0.12	9.44E-07	intron_variant	NA	NA	Medtr4g023400	disease_resistance_protein_(TIR-NBS-LRR_class)	Bacteroidetes	Bacteroidetes	Sphingobacteriia	Sphingobacteriales	Chitinophagaceae	Parasegetibacter
82	chr4_7887882	sqrtOTU82	4	7887882	1	G	T	0.12	9.44E-07	intron_variant	NA	NA	Medtr4g023400	disease_resistance_protein_(TIR-NBS-LRR_class)	Bacteroidetes	Bacteroidetes	Sphingobacteriia	Sphingobacteriales	Chitinophagaceae	Parasegetibacter
82	chr4_7887882	sqrtOTU82	4	7887882	1	G	T	0.12	9.44E-07	intron_variant	NA	NA	Medtr4g023400	disease_resistance_protein_(TIR-NBS-LRR_class)	Bacteroidetes	Bacteroidetes	Sphingobacteriia	Sphingobacteriales	Chitinophagaceae	Parasegetibacter
82	chr4_7889995	sqrtOTU82	4	7889995	2	C	T	0.085	8.35E-07	intron_variant	NA	NA	Medtr4g023400	disease_resistance_protein_(TIR-NBS-LRR_class)	Bacteroidetes	Bacteroidetes	Sphingobacteriia	Sphingobacteriales	Chitinophagaceae	Parasegetibacter
82	chr4_7889995	sqrtOTU82	4	7889995	2	C	T	0.085	8.35E-07	intron_variant	NA	NA	Medtr4g023400	disease_resistance_protein_(TIR-NBS-LRR_class)	Bacteroidetes	Bacteroidetes	Sphingobacteriia	Sphingobacteriales	Chitinophagaceae	Parasegetibacter
82	chr4_7889995	sqrtOTU82	4	7889995	2	C	T	0.085	8.35E-07	intron_variant	NA	NA	Medtr4g023400	disease_resistance_protein_(TIR-NBS-LRR_class)	Bacteroidetes	Bacteroidetes	Sphingobacteriia	Sphingobacteriales	Chitinophagaceae	Parasegetibacter
74	chr4_885111	sqrtOTU74	4	885111	0	G	A	0.071	1.62E-07	intergenic_region	NA	NA	NA	NA	Bacteroidetes	Bacteroidetes	Cytophagia	Cytophagales	Cytophagaceae	Flexibacter
74	chr4_889936	sqrtOTU74	4	889936	1	A	G	0.052	4.23E-07	intergenic_region	NA	NA	NA	NA	Bacteroidetes	Bacteroidetes	Cytophagia	Cytophagales	Cytophagaceae	Flexibacter
74	chr4_890077	sqrtOTU74	4	890077	1	A	C	0.052	4.24E-07	intergenic_region	NA	NA	NA	NA	Bacteroidetes	Bacteroidetes	Cytophagia	Cytophagales	Cytophagaceae	Flexibacter
74	chr4_902855	sqrtOTU74	4	902855	0	G	A	0.072	5.06E-08	missense_variant	cGt/cAt	R348H	Medtr4te007010	NA	Bacteroidetes	Bacteroidetes	Cytophagia	Cytophagales	Cytophagaceae	Flexibacter
74	chr4_907619	sqrtOTU74	4	907619	0	G	A	0.068	5.01E-07	intron_variant	NA	NA	Medtr4g007030	vacuolar_ATP_synthase_subunit_D%2C_putative	Bacteroidetes	Bacteroidetes	Cytophagia	Cytophagales	Cytophagaceae	Flexibacter
194	chr5_10046650	sqrtOTU194	5	10046650	0	C	T	0.123	5.65E-07	intron_variant	NA	NA	Medtr5g024880	3-hydroxy-3-methylglutaryl-coenzyme_A_reductase-like_protein	Alphaproteobacteria	Proteobacteria	Alphaproteobacteria	Rhodospirillales	Rhodospirillaceae	Defluviicoccus
194	chr5_10046650	sqrtOTU194	5	10046650	0	C	T	0.123	5.65E-07	intron_variant	NA	NA	Medtr5g024880	3-hydroxy-3-methylglutaryl-coenzyme_A_reductase-like_protein	Alphaproteobacteria	Proteobacteria	Alphaproteobacteria	Rhodospirillales	Rhodospirillaceae	Defluviicoccus
194	chr5_10046650	sqrtOTU194	5	10046650	0	C	T	0.123	5.65E-07	intron_variant	NA	NA	Medtr5g024880	3-hydroxy-3-methylglutaryl-coenzyme_A_reductase-like_protein	Alphaproteobacteria	Proteobacteria	Alphaproteobacteria	Rhodospirillales	Rhodospirillaceae	Defluviicoccus
194	chr5_10046650	sqrtOTU194	5	10046650	0	C	T	0.123	5.65E-07	intron_variant	NA	NA	Medtr5g024880	3-hydroxy-3-methylglutaryl-coenzyme_A_reductase-like_protein	Alphaproteobacteria	Proteobacteria	Alphaproteobacteria	Rhodospirillales	Rhodospirillaceae	Defluviicoccus
194	chr5_10046650	sqrtOTU194	5	10046650	0	C	T	0.123	5.65E-07	intron_variant	NA	NA	Medtr5g024880	3-hydroxy-3-methylglutaryl-coenzyme_A_reductase-like_protein	Alphaproteobacteria	Proteobacteria	Alphaproteobacteria	Rhodospirillales	Rhodospirillaceae	Defluviicoccus
194	chr5_10046650	sqrtOTU194	5	10046650	0	C	T	0.123	5.65E-07	intron_variant	NA	NA	Medtr5g024880	3-hydroxy-3-methylglutaryl-coenzyme_A_reductase-like_protein	Alphaproteobacteria	Proteobacteria	Alphaproteobacteria	Rhodospirillales	Rhodospirillaceae	Defluviicoccus
95	chr5_10174609	sqrtOTU95	5	10174609	0	G	A	0.064	4.89E-07	NA	NA	NA	NA	NA	Bacteroidetes	Bacteroidetes	Sphingobacteriia	Sphingobacteriales	Chitinophagaceae	Undefined
95	chr5_10174643	sqrtOTU95	5	10174643	0	G	A	0.058	2.02E-07	NA	NA	NA	NA	NA	Bacteroidetes	Bacteroidetes	Sphingobacteriia	Sphingobacteriales	Chitinophagaceae	Undefined
95	chr5_10174664	sqrtOTU95	5	10174664	0	A	T	0.058	1.97E-07	NA	NA	NA	NA	NA	Bacteroidetes	Bacteroidetes	Sphingobacteriia	Sphingobacteriales	Chitinophagaceae	Undefined
95	chr5_10174838	sqrtOTU95	5	10174838	0	G	A	0.064	4.71E-07	intergenic_region	NA	NA	NA	NA	Bacteroidetes	Bacteroidetes	Sphingobacteriia	Sphingobacteriales	Chitinophagaceae	Undefined
3	chr5_21098442	sqrtOTU3	5	21098442	0	A	T	0.156	1.71E-07	downstream_gene_variant	509	NA	Medtr5g048180	BSD_domain_protein	Gammaproteobacteria	Proteobacteria	Gammaproteobacteria	Pseudomonadales	Moraxellaceae	Enhydrobacter
3	chr5_21098442	sqrtOTU3	5	21098442	0	A	T	0.156	1.71E-07	downstream_gene_variant	509	NA	Medtr5g048180	BSD_domain_protein	Gammaproteobacteria	Proteobacteria	Gammaproteobacteria	Pseudomonadales	Moraxellaceae	Enhydrobacter
3	chr5_21098442	sqrtOTU3	5	21098442	0	A	T	0.156	1.71E-07	downstream_gene_variant	529	NA	Medtr5g048180	BSD_domain_protein	Gammaproteobacteria	Proteobacteria	Gammaproteobacteria	Pseudomonadales	Moraxellaceae	Enhydrobacter
3	chr5_21098558	sqrtOTU3	5	21098558	0	A	G	0.156	1.72E-07	downstream_gene_variant	625	NA	Medtr5g048180	BSD_domain_protein	Gammaproteobacteria	Proteobacteria	Gammaproteobacteria	Pseudomonadales	Moraxellaceae	Enhydrobacter
3	chr5_21098558	sqrtOTU3	5	21098558	0	A	G	0.156	1.72E-07	downstream_gene_variant	625	NA	Medtr5g048180	BSD_domain_protein	Gammaproteobacteria	Proteobacteria	Gammaproteobacteria	Pseudomonadales	Moraxellaceae	Enhydrobacter
3	chr5_21098558	sqrtOTU3	5	21098558	0	A	G	0.156	1.72E-07	downstream_gene_variant	645	NA	Medtr5g048180	BSD_domain_protein	Gammaproteobacteria	Proteobacteria	Gammaproteobacteria	Pseudomonadales	Moraxellaceae	Enhydrobacter
3	chr5_21110300	sqrtOTU3	5	21110300	2	C	C	0.145	2.94E-07	downstream_gene_variant	536	NA	Medtr5g048260	DUF4283_domain_protein	Gammaproteobacteria	Proteobacteria	Gammaproteobacteria	Pseudomonadales	Moraxellaceae	Enhydrobacter
3	chr5_21111663	sqrtOTU3	5	21111663	2	C	T	0.176	2.80E-08	intron_variant	NA	NA	Medtr5g048260	DUF4283_domain_protein	Gammaproteobacteria	Proteobacteria	Gammaproteobacteria	Pseudomonadales	Moraxellaceae	Enhydrobacter
81	chr5_28861660	sqrtOTU81	5	28861660	0	T	C	0.094	7.83E-07	missense_variant	aAc/aGc	N159S	Medtr5g068260	cysteine-rich_receptor-kinase-like_protein	Gemmatimonadetes	Gemmatimonadetes	Gemmatimonadetes	Gemmatimonadales	Gemmatimonadaceae	Gemmatimonas
81	chr5_28862380	sqrtOTU81	5	28862380	0	G	A	0.026	7.21E-07	upstream_gene_variant	245	NA	Medtr5g068260	cysteine-rich_receptor-kinase-like_protein	Gemmatimonadetes	Gemmatimonadetes	Gemmatimonadetes	Gemmatimonadales	Gemmatimonadaceae	Gemmatimonas
81	chr5_28862787	sqrtOTU81	5	28862787	0	C	T	0.026	7.25E-07	upstream_gene_variant	652	NA	Medtr5g068260	cysteine-rich_receptor-kinase-like_protein	Gemmatimonadetes	Gemmatimonadetes	Gemmatimonadetes	Gemmatimonadales	Gemmatimonadaceae	Gemmatimonas
81	chr5_28862832	sqrtOTU81	5	28862832	0	G	T	0.026	7.25E-07	upstream_gene_variant	697	NA	Medtr5g068260	cysteine-rich_receptor-kinase-like_protein	Gemmatimonadetes	Gemmatimonadetes	Gemmatimonadetes	Gemmatimonadales	Gemmatimonadaceae	Gemmatimonas
81	chr5_28862833	sqrtOTU81	5	28862833	0	G	A	0.026	7.25E-07	upstream_gene_variant	698	NA	Medtr5g068260	cysteine-rich_receptor-kinase-like_protein	Gemmatimonadetes	Gemmatimonadetes	Gemmatimonadetes	Gemmatimonadales	Gemmatimonadaceae	Gemmatimonas
81	chr5_28862856	sqrtOTU81	5	28862856	0	G	A	0.026	7.25E-07	upstream_gene_variant	721	NA	Medtr5g068260	cysteine-rich_receptor-kinase-like_protein	Gemmatimonadetes	Gemmatimonadetes	Gemmatimonadetes	Gemmatimonadales	Gemmatimonadaceae	Gemmatimonas
81	chr5_28864995	sqrtOTU81	5	28864995	0	A	G	0.026	7.25E-07	intron_variant	NA	NA	Medtr5g068270	hypothetical_protein	Gemmatimonadetes	Gemmatimonadetes	Gemmatimonadetes	Gemmatimonadales	Gemmatimonadaceae	Gemmatimonas
81	chr5_28865214	sqrtOTU81	5	28865214	0	A	A	0.026	7.25E-07	NA	NA	NA	NA	NA	Gemmatimonadetes	Gemmatimonadetes	Gemmatimonadetes	Gemmatimonadales	Gemmatimonadaceae	Gemmatimonas
81	chr5_28866160	sqrtOTU81	5	28866160	0	C	A	0.026	7.25E-07	downstream_gene_variant	263	NA	Medtr5g068270	hypothetical_protein	Gemmatimonadetes	Gemmatimonadetes	Gemmatimonadetes	Gemmatimonadales	Gemmatimonadaceae	Gemmatimonas
81	chr5_28872048	sqrtOTU81	5	28872048	0	T	G	0.026	7.25E-07	downstream_gene_variant	326	NA	Medtr5te068280	NA	Gemmatimonadetes	Gemmatimonadetes	Gemmatimonadetes	Gemmatimonadales	Gemmatimonadaceae	Gemmatimonas
81	chr5_28872144	sqrtOTU81	5	28872144	0	G	A	0.026	7.25E-07	downstream_gene_variant	230	NA	Medtr5te068280	NA	Gemmatimonadetes	Gemmatimonadetes	Gemmatimonadetes	Gemmatimonadales	Gemmatimonadaceae	Gemmatimonas
81	chr5_28873704	sqrtOTU81	5	28873704	0	G	T	0.026	7.25E-07	downstream_gene_variant	618	NA	Medtr5g068290	cysteine-rich_receptor-kinase-like_protein	Gemmatimonadetes	Gemmatimonadetes	Gemmatimonadetes	Gemmatimonadales	Gemmatimonadaceae	Gemmatimonas
81	chr5_28873704	sqrtOTU81	5	28873704	0	G	T	0.026	7.25E-07	upstream_gene_variant	272	NA	Medtr5te068280	NA	Gemmatimonadetes	Gemmatimonadetes	Gemmatimonadetes	Gemmatimonadales	Gemmatimonadaceae	Gemmatimonas
81	chr5_28874205	sqrtOTU81	5	28874205	0	A	T	0.026	7.23E-07	downstream_gene_variant	117	NA	Medtr5g068290	cysteine-rich_receptor-kinase-like_protein	Gemmatimonadetes	Gemmatimonadetes	Gemmatimonadetes	Gemmatimonadales	Gemmatimonadaceae	Gemmatimonas
81	chr5_28874205	sqrtOTU81	5	28874205	0	A	T	0.026	7.23E-07	upstream_gene_variant	773	NA	Medtr5te068280	NA	Gemmatimonadetes	Gemmatimonadetes	Gemmatimonadetes	Gemmatimonadales	Gemmatimonadaceae	Gemmatimonas
81	chr5_28970865	sqrtOTU81	5	28970865	0	C	A	0.032	9.10E-07	intron_variant	NA	NA	Medtr5g068440	hydroxyacylglutathione_hydrolase	Gemmatimonadetes	Gemmatimonadetes	Gemmatimonadetes	Gemmatimonadales	Gemmatimonadaceae	Gemmatimonas
81	chr5_28971213	sqrtOTU81	5	28971213	0	G	A	0.032	9.04E-07	intron_variant	NA	NA	Medtr5g068440	hydroxyacylglutathione_hydrolase	Gemmatimonadetes	Gemmatimonadetes	Gemmatimonadetes	Gemmatimonadales	Gemmatimonadaceae	Gemmatimonas
81	chr5_28971933	sqrtOTU81	5	28971933	0	C	C	0.032	9.10E-07	NA	NA	NA	NA	NA	Gemmatimonadetes	Gemmatimonadetes	Gemmatimonadetes	Gemmatimonadales	Gemmatimonadaceae	Gemmatimonas
81	chr5_28972295	sqrtOTU81	5	28972295	0	C	A	0.032	9.10E-07	intron_variant	NA	NA	Medtr5g068440	hydroxyacylglutathione_hydrolase	Gemmatimonadetes	Gemmatimonadetes	Gemmatimonadetes	Gemmatimonadales	Gemmatimonadaceae	Gemmatimonas
81	chr5_28972802	sqrtOTU81	5	28972802	0	G	T	0.032	9.07E-07	intron_variant	NA	NA	Medtr5g068440	hydroxyacylglutathione_hydrolase	Gemmatimonadetes	Gemmatimonadetes	Gemmatimonadetes	Gemmatimonadales	Gemmatimonadaceae	Gemmatimonas
81	chr5_28972942	sqrtOTU81	5	28972942	0	T	T	0.032	9.10E-07	NA	NA	NA	NA	NA	Gemmatimonadetes	Gemmatimonadetes	Gemmatimonadetes	Gemmatimonadales	Gemmatimonadaceae	Gemmatimonas
81	chr5_28973027	sqrtOTU81	5	28973027	0	T	C	0.032	9.15E-07	NA	NA	NA	NA	NA	Gemmatimonadetes	Gemmatimonadetes	Gemmatimonadetes	Gemmatimonadales	Gemmatimonadaceae	Gemmatimonas
81	chr5_28973368	sqrtOTU81	5	28973368	0	T	A	0.032	9.10E-07	intron_variant	NA	NA	Medtr5g068440	hydroxyacylglutathione_hydrolase	Gemmatimonadetes	Gemmatimonadetes	Gemmatimonadetes	Gemmatimonadales	Gemmatimonadaceae	Gemmatimonas
81	chr5_28973463	sqrtOTU81	5	28973463	0	G	A	0.032	9.10E-07	intron_variant	NA	NA	Medtr5g068440	hydroxyacylglutathione_hydrolase	Gemmatimonadetes	Gemmatimonadetes	Gemmatimonadetes	Gemmatimonadales	Gemmatimonadaceae	Gemmatimonas
81	chr5_28973759	sqrtOTU81	5	28973759	0	T	T	0.032	9.10E-07	NA	NA	NA	NA	NA	Gemmatimonadetes	Gemmatimonadetes	Gemmatimonadetes	Gemmatimonadales	Gemmatimonadaceae	Gemmatimonas
96	chr5_35140053	sqrtOTU96	5	35140053	1	C	T	0.557	3.81E-07	upstream_gene_variant	199	NA	Medtr5g081910	peroxisomal_membrane_carrier_protein	Actinobacteria	Actinobacteria	Acidimicrobiia	Acidimicrobiales	Iamiaceae	Iamia
96	chr5_35140053	sqrtOTU96	5	35140053	1	C	T	0.557	3.81E-07	upstream_gene_variant	199	NA	Medtr5g081910	peroxisomal_membrane_carrier_protein	Actinobacteria	Actinobacteria	Acidimicrobiia	Acidimicrobiales	Iamiaceae	Iamia
96	chr5_35140053	sqrtOTU96	5	35140053	1	C	T	0.557	3.81E-07	upstream_gene_variant	199	NA	Medtr5g081910	peroxisomal_membrane_carrier_protein	Actinobacteria	Actinobacteria	Acidimicrobiia	Acidimicrobiales	Iamiaceae	Iamia
96	chr5_35142283	sqrtOTU96	5	35142283	0	G	A	0.583	3.07E-07	downstream_gene_variant	191	NA	Medtr5g081920	LRR_receptor-like_kinase_family_protein	Actinobacteria	Actinobacteria	Acidimicrobiia	Acidimicrobiales	Iamiaceae	Iamia
96	chr5_35145756	sqrtOTU96	5	35145756	0	G	A	0.584	8.35E-07	upstream_gene_variant	590	NA	Medtr5g081920	LRR_receptor-like_kinase_family_protein	Actinobacteria	Actinobacteria	Acidimicrobiia	Acidimicrobiales	Iamiaceae	Iamia
96	chr5_35146034	sqrtOTU96	5	35146034	0	A	G	0.607	2.14E-07	upstream_gene_variant	868	NA	Medtr5g081920	LRR_receptor-like_kinase_family_protein	Actinobacteria	Actinobacteria	Acidimicrobiia	Acidimicrobiales	Iamiaceae	Iamia
96	chr5_35146047	sqrtOTU96	5	35146047	0	A	G	0.587	3.04E-07	upstream_gene_variant	881	NA	Medtr5g081920	LRR_receptor-like_kinase_family_protein	Actinobacteria	Actinobacteria	Acidimicrobiia	Acidimicrobiales	Iamiaceae	Iamia
96	chr5_35146048	sqrtOTU96	5	35146048	0	T	C	0.607	2.14E-07	upstream_gene_variant	882	NA	Medtr5g081920	LRR_receptor-like_kinase_family_protein	Actinobacteria	Actinobacteria	Acidimicrobiia	Acidimicrobiales	Iamiaceae	Iamia
96	chr5_35154417	sqrtOTU96	5	35154417	0	A	A	0.705	6.82E-07	NA	NA	NA	NA	NA	Actinobacteria	Actinobacteria	Acidimicrobiia	Acidimicrobiales	Iamiaceae	Iamia
55	chr5_6495322	sqrtOTU55	5	6495322	0	G	T	0.113	4.07E-07	missense_variant	Ggt/Tgt	G21C	Medtr5g017650	plant_cadmium_resistance_protein	Acidobacteria	Acidobacteria	Holophagae	Holophagales	Holophagaceae	Holophaga
55	chr5_6495323	sqrtOTU55	5	6495323	0	G	T	0.113	4.06E-07	missense_variant	gGt/gTt	G21V	Medtr5g017650	plant_cadmium_resistance_protein	Acidobacteria	Acidobacteria	Holophagae	Holophagales	Holophagaceae	Holophaga
55	chr5_6495324	sqrtOTU55	5	6495324	0	T	A	0.113	4.06E-07	downstream_gene_variant	856	NA	Medtr5g017640	SEC8_exocyst_complex_component_specific_domain_protein	Acidobacteria	Acidobacteria	Holophagae	Holophagales	Holophagaceae	Holophaga
55	chr5_6495324	sqrtOTU55	5	6495324	0	T	A	0.113	4.06E-07	downstream_gene_variant	840	NA	Medtr5g017640	SEC8_exocyst_complex_component_specific_domain_protein	Acidobacteria	Acidobacteria	Holophagae	Holophagales	Holophagaceae	Holophaga
260	chr6_11635109	sqrtOTU260	6	11635109	0	A	G	0.536	3.66E-07	upstream_gene_variant	511	NA	Medtr6g034230	ABC_transporter_family_protein	Actinobacteria	Actinobacteria	Undefined	Undefined	Undefined	Undefined
260	chr6_11635109	sqrtOTU260	6	11635109	0	A	G	0.536	3.66E-07	upstream_gene_variant	511	NA	Medtr6g034230	ABC_transporter_family_protein	Actinobacteria	Actinobacteria	Undefined	Undefined	Undefined	Undefined
260	chr6_11637790	sqrtOTU260	6	11637790	0	T	A	0.495	6.72E-07	intergenic_region	NA	NA	NA	NA	Actinobacteria	Actinobacteria	Undefined	Undefined	Undefined	Undefined
260	chr6_11637932	sqrtOTU260	6	11637932	0	C	A	0.509	9.23E-07	NA	NA	NA	NA	NA	Actinobacteria	Actinobacteria	Undefined	Undefined	Undefined	Undefined
81	chr6_13463622	sqrtOTU81	6	13463622	0	G	A	0.039	4.46E-07	upstream_gene_variant	287	NA	Medtr6g037720	hypothetical_protein	Gemmatimonadetes	Gemmatimonadetes	Gemmatimonadetes	Gemmatimonadales	Gemmatimonadaceae	Gemmatimonas
81	chr6_13467615	sqrtOTU81	6	13467615	0	G	A	0.035	8.39E-08	intergenic_region	NA	NA	NA	NA	Gemmatimonadetes	Gemmatimonadetes	Gemmatimonadetes	Gemmatimonadales	Gemmatimonadaceae	Gemmatimonas
81	chr6_13470418	sqrtOTU81	6	13470418	0	G	A	0.038	3.25E-07	missense_variant	aGg/aAg	R34K	Medtr6g037750	receptor-like_protein	Gemmatimonadetes	Gemmatimonadetes	Gemmatimonadetes	Gemmatimonadales	Gemmatimonadaceae	Gemmatimonas
81	chr6_13471632	sqrtOTU81	6	13471632	0	C	T	0.038	9.23E-07	missense_variant	Ccc/Tcc	P439S	Medtr6g037750	receptor-like_protein	Gemmatimonadetes	Gemmatimonadetes	Gemmatimonadetes	Gemmatimonadales	Gemmatimonadaceae	Gemmatimonas
81	chr6_13475423	sqrtOTU81	6	13475423	1	T	A	0.039	3.10E-07	downstream_gene_variant	915	NA	Medtr6g037750	receptor-like_protein	Gemmatimonadetes	Gemmatimonadetes	Gemmatimonadetes	Gemmatimonadales	Gemmatimonadaceae	Gemmatimonas
81	chr6_13475423	sqrtOTU81	6	13475423	1	T	A	0.039	3.10E-07	upstream_gene_variant	513	NA	Medtr6g037760	hypothetical_protein	Gemmatimonadetes	Gemmatimonadetes	Gemmatimonadetes	Gemmatimonadales	Gemmatimonadaceae	Gemmatimonas
124	chr6_13587903	sqrtOTU124	6	13587903	0	A	G	0.252	1.30E-07	downstream_gene_variant	140	NA	Medtr6g038020	DHHC_type_zinc_finger_protein	Planctomycetes	Planctomycetes	Planctomycetacia	Planctomycetales	Planctomycetaceae	Planctomyces
124	chr6_13587903	sqrtOTU124	6	13587903	0	A	G	0.252	1.30E-07	downstream_gene_variant	67	NA	Medtr6g038020	DHHC_type_zinc_finger_protein	Planctomycetes	Planctomycetes	Planctomycetacia	Planctomycetales	Planctomycetaceae	Planctomyces
124	chr6_13587951	sqrtOTU124	6	13587951	0	A	G	0.272	3.47E-07	downstream_gene_variant	92	NA	Medtr6g038020	DHHC_type_zinc_finger_protein	Planctomycetes	Planctomycetes	Planctomycetacia	Planctomycetales	Planctomycetaceae	Planctomyces
124	chr6_13587951	sqrtOTU124	6	13587951	0	A	G	0.272	3.47E-07	downstream_gene_variant	19	NA	Medtr6g038020	DHHC_type_zinc_finger_protein	Planctomycetes	Planctomycetes	Planctomycetacia	Planctomycetales	Planctomycetaceae	Planctomyces
124	chr6_13588028	sqrtOTU124	6	13588028	0	A	T	0.256	2.37E-07	downstream_gene_variant	15	NA	Medtr6g038020	DHHC_type_zinc_finger_protein	Planctomycetes	Planctomycetes	Planctomycetacia	Planctomycetales	Planctomycetaceae	Planctomyces
124	chr6_13588028	sqrtOTU124	6	13588028	0	A	T	0.256	2.37E-07	3_prime_UTR_variant	15	NA	Medtr6g038020	DHHC_type_zinc_finger_protein	Planctomycetes	Planctomycetes	Planctomycetacia	Planctomycetales	Planctomycetaceae	Planctomyces
306	chr6_14941906	sqrtOTU306	6	14941906	0	T	G	0.084	7.49E-07	intergenic_region	NA	NA	NA	NA	Bacteroidetes	Bacteroidetes	Bacteroidia	Bacteroidales	Bacteroidaceae	Bacteroides
306	chr6_14942048	sqrtOTU306	6	14942048	0	C	T	0.084	7.09E-07	intergenic_region	NA	NA	NA	NA	Bacteroidetes	Bacteroidetes	Bacteroidia	Bacteroidales	Bacteroidaceae	Bacteroides
306	chr6_14942788	sqrtOTU306	6	14942788	2	G	A	0.039	2.37E-07	intergenic_region	NA	NA	NA	NA	Bacteroidetes	Bacteroidetes	Bacteroidia	Bacteroidales	Bacteroidaceae	Bacteroides
72	chr6_1777557	sqrtOTU72	6	1777557	0	T	C	0.277	4.45E-08	intergenic_region	NA	NA	NA	NA	Planctomycetes	Planctomycetes	Phycisphaerae	Phycisphaerales	Phycisphaeraceae	Phycisphaera
72	chr6_1777596	sqrtOTU72	6	1777596	0	G	C	0.3	6.17E-07	intergenic_region	NA	NA	Medtr6g007687	Putative_zinc/iron_permease	Planctomycetes	Planctomycetes	Phycisphaerae	Phycisphaerales	Phycisphaeraceae	Phycisphaera
72	chr6_1777742	sqrtOTU72	6	1777742	0	C	T	0.29	1.98E-07	intergenic_region	NA	NA	NA	NA	Planctomycetes	Planctomycetes	Phycisphaerae	Phycisphaerales	Phycisphaeraceae	Phycisphaera
72	chr6_1778512	sqrtOTU72	6	1778512	2	A	A	0.327	7.91E-07	NA	NA	NA	NA	NA	Planctomycetes	Planctomycetes	Phycisphaerae	Phycisphaerales	Phycisphaeraceae	Phycisphaera
72	chr6_1778559	sqrtOTU72	6	1778559	0	G	A	0.335	1.31E-07	intergenic_region	NA	NA	NA	NA	Planctomycetes	Planctomycetes	Phycisphaerae	Phycisphaerales	Phycisphaeraceae	Phycisphaera
72	chr6_1779299	sqrtOTU72	6	1779299	0	C	T	0.326	1.97E-07	intergenic_region	NA	NA	NA	NA	Planctomycetes	Planctomycetes	Phycisphaerae	Phycisphaerales	Phycisphaeraceae	Phycisphaera
72	chr6_1779473	sqrtOTU72	6	1779473	0	A	G	0.316	3.01E-07	intergenic_region	NA	NA	NA	NA	Planctomycetes	Planctomycetes	Phycisphaerae	Phycisphaerales	Phycisphaeraceae	Phycisphaera
139	chr6_21621468	sqrtOTU139	6	21621468	1	C	T	0.323	2.40E-07	intron_variant	NA	NA	Medtr6te461920	NA	Gammaproteobacteria	Proteobacteria	Gammaproteobacteria	Xanthomonadales	Xanthomonadaceae	Arenimonas
139	chr6_21624729	sqrtOTU139	6	21624729	0	G	A	0.311	2.07E-07	intron_variant	NA	NA	Medtr6te461920	NA	Gammaproteobacteria	Proteobacteria	Gammaproteobacteria	Xanthomonadales	Xanthomonadaceae	Arenimonas
139	chr6_21630362	sqrtOTU139	6	21630362	0	C	T	0.171	2.81E-07	downstream_gene_variant	615	NA	Medtr6g461940	hypothetical_protein	Gammaproteobacteria	Proteobacteria	Gammaproteobacteria	Xanthomonadales	Xanthomonadaceae	Arenimonas
139	chr6_21631321	sqrtOTU139	6	21631321	0	G	A	0.309	2.65E-07	intergenic_region	NA	NA	NA	NA	Gammaproteobacteria	Proteobacteria	Gammaproteobacteria	Xanthomonadales	Xanthomonadaceae	Arenimonas
139	chr6_21631378	sqrtOTU139	6	21631378	1	G	A	0.298	2.83E-07	intergenic_region	NA	NA	NA	NA	Gammaproteobacteria	Proteobacteria	Gammaproteobacteria	Xanthomonadales	Xanthomonadaceae	Arenimonas
139	chr6_21631604	sqrtOTU139	6	21631604	0	C	T	0.323	2.63E-07	intergenic_region	NA	NA	NA	NA	Gammaproteobacteria	Proteobacteria	Gammaproteobacteria	Xanthomonadales	Xanthomonadaceae	Arenimonas
18	chr6_21679498	sqrtOTU18	6	21679498	0	C	T	0.47	5.37E-07	intergenic_region	NA	NA	NA	NA	Undefined	Undefined	Undefined	Undefined	Undefined	Undefined
18	chr6_21704312	sqrtOTU18	6	21704312	0	T	A	0.471	2.17E-07	intergenic_region	NA	NA	NA	NA	Undefined	Undefined	Undefined	Undefined	Undefined	Undefined
18	chr6_21728931	sqrtOTU18	6	21728931	1	G	C	0.523	4.14E-07	downstream_gene_variant	843	NA	Medtr6te462070	Nodule_Cysteine-Rich_(NCR)_secreted_peptide	Undefined	Undefined	Undefined	Undefined	Undefined	Undefined
18	chr6_21741698	sqrtOTU18	6	21741698	1	G	A	0.432	7.84E-07	intron_variant	NA	NA	Medtr6te462080	Nodule_Cysteine-Rich_(NCR)_secreted_peptide	Undefined	Undefined	Undefined	Undefined	Undefined	Undefined
18	chr6_21750776	sqrtOTU18	6	21750776	0	C	C	0.521	9.04E-07	NA	NA	NA	NA	NA	Undefined	Undefined	Undefined	Undefined	Undefined	Undefined
PCA_16S_sum_HellTransfo_nonScaled_top10_1	chr6_25553430	PCA_16S_sum_HellTransfo_nonScaled_top10_1	6	25553430	6	A	G	0.076	9.83E-09	intergenic_region	NA	NA	NA	NA
49	chr6_3115745	sqrtOTU49	6	3115745	0	A	A	0.16	8.72E-07	NA	NA	NA	NA	NA	Planctomycetes	Planctomycetes	Planctomycetacia	Planctomycetales	Planctomycetaceae	Zavarzinella
49	chr6_3115765	sqrtOTU49	6	3115765	0	G	A	0.161	5.93E-07	intron_variant	NA	NA	Medtr6g011270	HI0933_family_flavoprotein	Planctomycetes	Planctomycetes	Planctomycetacia	Planctomycetales	Planctomycetaceae	Zavarzinella
49	chr6_3115765	sqrtOTU49	6	3115765	0	G	A	0.161	5.93E-07	3_prime_UTR_variant	54	NA	Medtr6g011270	HI0933_family_flavoprotein	Planctomycetes	Planctomycetes	Planctomycetacia	Planctomycetales	Planctomycetaceae	Zavarzinella
49	chr6_3115819	sqrtOTU49	6	3115819	0	G	A	0.161	5.94E-07	intron_variant	NA	NA	Medtr6g011270	HI0933_family_flavoprotein	Planctomycetes	Planctomycetes	Planctomycetacia	Planctomycetales	Planctomycetaceae	Zavarzinella
49	chr6_3115819	sqrtOTU49	6	3115819	0	G	A	0.161	5.94E-07	3_prime_UTR_variant	108	NA	Medtr6g011270	HI0933_family_flavoprotein	Planctomycetes	Planctomycetes	Planctomycetacia	Planctomycetales	Planctomycetaceae	Zavarzinella
49	chr6_3116023	sqrtOTU49	6	3116023	1	G	T	0.144	2.85E-07	intron_variant	NA	NA	Medtr6g011270	HI0933_family_flavoprotein	Planctomycetes	Planctomycetes	Planctomycetacia	Planctomycetales	Planctomycetaceae	Zavarzinella
49	chr6_3116023	sqrtOTU49	6	3116023	1	G	T	0.144	2.85E-07	3_prime_UTR_variant	312	NA	Medtr6g011270	HI0933_family_flavoprotein	Planctomycetes	Planctomycetes	Planctomycetacia	Planctomycetales	Planctomycetaceae	Zavarzinella
49	chr6_3116783	sqrtOTU49	6	3116783	0	C	T	0.158	1.87E-07	downstream_gene_variant	32	NA	Medtr6g011270	HI0933_family_flavoprotein	Planctomycetes	Planctomycetes	Planctomycetacia	Planctomycetales	Planctomycetaceae	Zavarzinella
49	chr6_3116783	sqrtOTU49	6	3116783	0	C	T	0.158	1.87E-07	downstream_gene_variant	15	NA	Medtr6g011270	HI0933_family_flavoprotein	Planctomycetes	Planctomycetes	Planctomycetacia	Planctomycetales	Planctomycetaceae	Zavarzinella
49	chr6_3120842	sqrtOTU49	6	3120842	0	T	G	0.158	4.18E-07	downstream_gene_variant	141	NA	Medtr6g011280	hypothetical_protein	Planctomycetes	Planctomycetes	Planctomycetacia	Planctomycetales	Planctomycetaceae	Zavarzinella
10	chr6_5167215	sqrtOTU10	6	5167215	0	T	A	0.245	8.32E-07	intergenic_region	NA	NA	Medtr6te015500	NA	Bacteroidetes	Bacteroidetes	Sphingobacteriia	Sphingobacteriales	Chitinophagaceae	Undefined
10	chr6_5167236	sqrtOTU10	6	5167236	0	A	G	0.252	9.20E-07	intergenic_region	NA	NA	Medtr6g015490	chr6:5155409..5159878,_Disease_resistance_protein_(TIR-NBS-LRR_class)_family__	Bacteroidetes	Bacteroidetes	Sphingobacteriia	Sphingobacteriales	Chitinophagaceae	Undefined
10	chr6_5167962	sqrtOTU10	6	5167962	0	C	T	0.258	3.63E-07	intergenic_region	NA	NA	NA	NA	Bacteroidetes	Bacteroidetes	Sphingobacteriia	Sphingobacteriales	Chitinophagaceae	Undefined
10	chr6_5168057	sqrtOTU10	6	5168057	0	A	C	0.258	3.60E-07	intergenic_region	NA	NA	NA	NA	Bacteroidetes	Bacteroidetes	Sphingobacteriia	Sphingobacteriales	Chitinophagaceae	Undefined
151	chr7_1084007	sqrtOTU151	7	1084007	0	G	T	0.581	8.77E-07	intron_variant	NA	NA	Medtr7g407080	ABC-2_type_transporter_family_protein	Bacteroidetes	Bacteroidetes	Cytophagia	Cytophagales	Cytophagaceae	Flexibacter
151	chr7_1084526	sqrtOTU151	7	1084526	0	A	C	0.545	3.74E-07	missense_variant	aTg/aGg	M237R	Medtr7g407080	ABC-2_type_transporter_family_protein	Bacteroidetes	Bacteroidetes	Cytophagia	Cytophagales	Cytophagaceae	Flexibacter
151	chr7_1084526	sqrtOTU151	7	1084526	0	A	C	0.545	3.74E-07	missense_variant	aTg/aGg	M237R	Medtr7g407080	ABC-2_type_transporter_family_protein	Bacteroidetes	Bacteroidetes	Cytophagia	Cytophagales	Cytophagaceae	Flexibacter
151	chr7_1084578	sqrtOTU151	7	1084578	0	A	C	0.567	1.00E-06	intron_variant	NA	NA	Medtr7g407080	ABC-2_type_transporter_family_protein	Bacteroidetes	Bacteroidetes	Cytophagia	Cytophagales	Cytophagaceae	Flexibacter
151	chr7_1084629	sqrtOTU151	7	1084629	0	T	C	0.561	1.00E-06	intron_variant	NA	NA	Medtr7g407080	ABC-2_type_transporter_family_protein	Bacteroidetes	Bacteroidetes	Cytophagia	Cytophagales	Cytophagaceae	Flexibacter
151	chr7_1084764	sqrtOTU151	7	1084764	0	C	A	0.574	1.02E-06	intron_variant	NA	NA	Medtr7g407080	ABC-2_type_transporter_family_protein	Bacteroidetes	Bacteroidetes	Cytophagia	Cytophagales	Cytophagaceae	Flexibacter
291	chr7_12504804	sqrtOTU291	7	12504804	3	C	T	0.655	6.11E-07	missense_variant	Cca/Tca	P100S	Medtr7g033940	F-box_RNI_superfamily_protein%2C_putative	Actinobacteria	Actinobacteria	Undefined	Undefined	Undefined	Undefined
291	chr7_12509490	sqrtOTU291	7	12509490	6	T	C	0.673	2.05E-07	downstream_gene_variant	348	NA	Medtr7g033950	hypothetical_protein	Actinobacteria	Actinobacteria	Undefined	Undefined	Undefined	Undefined
291	chr7_12509535	sqrtOTU291	7	12509535	3	C	T	0.656	4.18E-07	downstream_gene_variant	303	NA	Medtr7g033950	hypothetical_protein	Actinobacteria	Actinobacteria	Undefined	Undefined	Undefined	Undefined
291	chr7_12509544	sqrtOTU291	7	12509544	3	T	A	0.656	4.10E-07	downstream_gene_variant	294	NA	Medtr7g033950	hypothetical_protein	Actinobacteria	Actinobacteria	Undefined	Undefined	Undefined	Undefined
291	chr7_12509546	sqrtOTU291	7	12509546	3	G	A	0.65	7.62E-07	downstream_gene_variant	292	NA	Medtr7g033950	hypothetical_protein	Actinobacteria	Actinobacteria	Undefined	Undefined	Undefined	Undefined
96	chr7_21959765	sqrtOTU96	7	21959765	0	C	T	0.103	4.23E-07	upstream_gene_variant	704	NA	Medtr7g060730	GTP_cyclohydrolase_I	Actinobacteria	Actinobacteria	Acidimicrobiia	Acidimicrobiales	Iamiaceae	Iamia
96	chr7_21960774	sqrtOTU96	7	21960774	0	T	C	0.11	6.38E-07	intron_variant	NA	NA	Medtr7g060730	GTP_cyclohydrolase_I	Actinobacteria	Actinobacteria	Acidimicrobiia	Acidimicrobiales	Iamiaceae	Iamia
96	chr7_21960774	sqrtOTU96	7	21960774	0	T	C	0.11	6.38E-07	upstream_gene_variant	551	NA	Medtr7g060740	GTP_cyclohydrolase_I%2C_putative	Actinobacteria	Actinobacteria	Acidimicrobiia	Acidimicrobiales	Iamiaceae	Iamia
96	chr7_21960943	sqrtOTU96	7	21960943	0	T	C	0.103	4.23E-07	intron_variant	NA	NA	Medtr7g060730	GTP_cyclohydrolase_I	Actinobacteria	Actinobacteria	Acidimicrobiia	Acidimicrobiales	Iamiaceae	Iamia
96	chr7_21960943	sqrtOTU96	7	21960943	0	T	C	0.103	4.23E-07	upstream_gene_variant	382	NA	Medtr7g060740	GTP_cyclohydrolase_I%2C_putative	Actinobacteria	Actinobacteria	Acidimicrobiia	Acidimicrobiales	Iamiaceae	Iamia
96	chr7_21961642	sqrtOTU96	7	21961642	0	C	C	0.106	5.39E-07	NA	NA	NA	NA	NA	Actinobacteria	Actinobacteria	Acidimicrobiia	Acidimicrobiales	Iamiaceae	Iamia
96	chr7_21962088	sqrtOTU96	7	21962088	0	T	A	0.103	4.23E-07	downstream_gene_variant	850	NA	Medtr7g060730	GTP_cyclohydrolase_I	Actinobacteria	Actinobacteria	Acidimicrobiia	Acidimicrobiales	Iamiaceae	Iamia
96	chr7_21962088	sqrtOTU96	7	21962088	0	T	A	0.103	4.23E-07	downstream_gene_variant	366	NA	Medtr7g060740	GTP_cyclohydrolase_I%2C_putative	Actinobacteria	Actinobacteria	Acidimicrobiia	Acidimicrobiales	Iamiaceae	Iamia
186	chr7_231871	sqrtOTU186	7	231871	6	C	T	0.034	1.72E-07	downstream_gene_variant	944	NA	Medtr7te405720	NA	Alphaproteobacteria	Proteobacteria	Alphaproteobacteria	Rhodospirillales	Rhodospirillaceae	Defluviicoccus
186	chr7_243355	sqrtOTU186	7	243355	0	G	A	0.032	1.90E-07	upstream_gene_variant	289	NA	Medtr7g405740	SAUR-like_auxin-responsive_family_protein	Alphaproteobacteria	Proteobacteria	Alphaproteobacteria	Rhodospirillales	Rhodospirillaceae	Defluviicoccus
88	chr7_25908907	sqrtOTU88	7	25908907	0	T	G	0.032	1.42E-07	intron_variant	NA	NA	Medtr7g070240	nucleolar_complex-associated_protein	Alphaproteobacteria	Proteobacteria	Alphaproteobacteria	Rhodospirillales	Undefined	Undefined
88	chr7_25908907	sqrtOTU88	7	25908907	0	T	G	0.032	1.42E-07	intron_variant	NA	NA	Medtr7g070240	nucleolar_complex-associated_protein	Alphaproteobacteria	Proteobacteria	Alphaproteobacteria	Rhodospirillales	Undefined	Undefined
88	chr7_25913669	sqrtOTU88	7	25913669	0	A	T	0.032	1.42E-07	intron_variant	NA	NA	Medtr7g070240	nucleolar_complex-associated_protein	Alphaproteobacteria	Proteobacteria	Alphaproteobacteria	Rhodospirillales	Undefined	Undefined
88	chr7_25913669	sqrtOTU88	7	25913669	0	A	T	0.032	1.42E-07	intron_variant	NA	NA	Medtr7g070240	nucleolar_complex-associated_protein	Alphaproteobacteria	Proteobacteria	Alphaproteobacteria	Rhodospirillales	Undefined	Undefined
88	chr7_25913670	sqrtOTU88	7	25913670	0	T	T	0.04	1.78E-07	NA	NA	NA	NA	NA	Alphaproteobacteria	Proteobacteria	Alphaproteobacteria	Rhodospirillales	Undefined	Undefined
88	chr7_25913671	sqrtOTU88	7	25913671	0	A	A	0.032	1.42E-07	NA	NA	NA	NA	NA	Alphaproteobacteria	Proteobacteria	Alphaproteobacteria	Rhodospirillales	Undefined	Undefined
88	chr7_25915802	sqrtOTU88	7	25915802	0	C	T	0.046	6.84E-07	intron_variant	NA	NA	Medtr7g070240	nucleolar_complex-associated_protein	Alphaproteobacteria	Proteobacteria	Alphaproteobacteria	Rhodospirillales	Undefined	Undefined
88	chr7_25915802	sqrtOTU88	7	25915802	0	C	T	0.046	6.84E-07	intron_variant	NA	NA	Medtr7g070240	nucleolar_complex-associated_protein	Alphaproteobacteria	Proteobacteria	Alphaproteobacteria	Rhodospirillales	Undefined	Undefined
186	chr7_263162	sqrtOTU186	7	263162	0	AAAGTTGAAGAAG	A	0.033	1.40E-07	NA	NA	NA	NA	NA	Alphaproteobacteria	Proteobacteria	Alphaproteobacteria	Rhodospirillales	Rhodospirillaceae	Defluviicoccus
46	chr7_28767938	sqrtOTU46	7	28767938	0	T	C	0.042	2.16E-08	downstream_gene_variant	558	NA	Medtr7g076400	digalactosyldiacylglycerol_synthase	Bacteroidetes	Bacteroidetes	Sphingobacteriia	Sphingobacteriales	Chitinophagaceae	Undefined
46	chr7_28767938	sqrtOTU46	7	28767938	0	T	C	0.042	2.16E-08	downstream_gene_variant	558	NA	Medtr7g076400	digalactosyldiacylglycerol_synthase	Bacteroidetes	Bacteroidetes	Sphingobacteriia	Sphingobacteriales	Chitinophagaceae	Undefined
46	chr7_28767938	sqrtOTU46	7	28767938	0	T	C	0.042	2.16E-08	downstream_gene_variant	558	NA	Medtr7g076400	digalactosyldiacylglycerol_synthase	Bacteroidetes	Bacteroidetes	Sphingobacteriia	Sphingobacteriales	Chitinophagaceae	Undefined
46	chr7_28767938	sqrtOTU46	7	28767938	0	T	C	0.042	2.16E-08	downstream_gene_variant	558	NA	Medtr7g076400	digalactosyldiacylglycerol_synthase	Bacteroidetes	Bacteroidetes	Sphingobacteriia	Sphingobacteriales	Chitinophagaceae	Undefined
46	chr7_28767938	sqrtOTU46	7	28767938	0	T	C	0.042	2.16E-08	upstream_gene_variant	393	NA	Medtr7te076410	NA	Bacteroidetes	Bacteroidetes	Sphingobacteriia	Sphingobacteriales	Chitinophagaceae	Undefined
46	chr7_28767938	sqrtOTU46	7	28767938	0	T	C	0.042	2.16E-08	upstream_gene_variant	393	NA	Medtr7te076410	NA	Bacteroidetes	Bacteroidetes	Sphingobacteriia	Sphingobacteriales	Chitinophagaceae	Undefined
46	chr7_28768770	sqrtOTU46	7	28768770	0	A	T	0.077	1.00E-06	missense_variant	aAg/aTg	K86M	Medtr7te076410	NA	Bacteroidetes	Bacteroidetes	Sphingobacteriia	Sphingobacteriales	Chitinophagaceae	Undefined
46	chr7_28804221	sqrtOTU46	7	28804221	0	C	T	0.061	1.00E-06	intergenic_region	NA	NA	NA	NA	Bacteroidetes	Bacteroidetes	Sphingobacteriia	Sphingobacteriales	Chitinophagaceae	Undefined
827	chr7_30007535	sqrtOTU827	7	30007535	1	ATC	A	0.033	4.95E-07	NA	NA	NA	NA	NA	Firmicutes	Firmicutes	Erysipelotrichi	Erysipelotrichales	Erysipelotrichaceae	Asteroleplasma
827	chr7_30012207	sqrtOTU827	7	30012207	0	C	A	0.032	5.25E-07	downstream_gene_variant	970	NA	Medtr7g079030	proline_iminopeptidase-like_protein	Firmicutes	Firmicutes	Erysipelotrichi	Erysipelotrichales	Erysipelotrichaceae	Asteroleplasma
827	chr7_30012207	sqrtOTU827	7	30012207	0	C	A	0.032	5.25E-07	upstream_gene_variant	624	NA	Medtr7g079020	YegS_Rv2252_BmrU_family_lipid_kinase	Firmicutes	Firmicutes	Erysipelotrichi	Erysipelotrichales	Erysipelotrichaceae	Asteroleplasma
827	chr7_30012207	sqrtOTU827	7	30012207	0	C	A	0.032	5.25E-07	downstream_gene_variant	970	NA	Medtr7g079030	proline_iminopeptidase-like_protein	Firmicutes	Firmicutes	Erysipelotrichi	Erysipelotrichales	Erysipelotrichaceae	Asteroleplasma
827	chr7_30012207	sqrtOTU827	7	30012207	0	C	A	0.032	5.25E-07	downstream_gene_variant	970	NA	Medtr7g079030	proline_iminopeptidase-like_protein	Firmicutes	Firmicutes	Erysipelotrichi	Erysipelotrichales	Erysipelotrichaceae	Asteroleplasma
827	chr7_30027951	sqrtOTU827	7	30027951	0	G	T	0.036	6.88E-07	upstream_gene_variant	960	NA	Medtr7g079180	late_embryogenesis_abundant_protein	Firmicutes	Firmicutes	Erysipelotrichi	Erysipelotrichales	Erysipelotrichaceae	Asteroleplasma
827	chr7_30027951	sqrtOTU827	7	30027951	0	G	T	0.036	6.88E-07	upstream_gene_variant	960	NA	Medtr7g079180	late_embryogenesis_abundant_protein	Firmicutes	Firmicutes	Erysipelotrichi	Erysipelotrichales	Erysipelotrichaceae	Asteroleplasma
827	chr7_30027951	sqrtOTU827	7	30027951	0	G	T	0.036	6.88E-07	upstream_gene_variant	960	NA	Medtr7g079180	late_embryogenesis_abundant_protein	Firmicutes	Firmicutes	Erysipelotrichi	Erysipelotrichales	Erysipelotrichaceae	Asteroleplasma
827	chr7_30027951	sqrtOTU827	7	30027951	0	G	T	0.036	6.88E-07	upstream_gene_variant	960	NA	Medtr7g079180	late_embryogenesis_abundant_protein	Firmicutes	Firmicutes	Erysipelotrichi	Erysipelotrichales	Erysipelotrichaceae	Asteroleplasma
214	chr7_33171172	sqrtOTU214	7	33171172	0	C	T	0.055	1.26E-07	intergenic_region	NA	NA	NA	NA	Actinobacteria	Actinobacteria	Undefined	Undefined	Undefined	Undefined
214	chr7_33192643	sqrtOTU214	7	33192643	0	T	A	0.026	5.26E-07	upstream_gene_variant	697	NA	Medtr7g085630	NADP-specific_glutamate_dehydrogenase	Actinobacteria	Actinobacteria	Undefined	Undefined	Undefined	Undefined
214	chr7_33192643	sqrtOTU214	7	33192643	0	T	A	0.026	5.26E-07	upstream_gene_variant	620	NA	Medtr7g085630	NADP-specific_glutamate_dehydrogenase	Actinobacteria	Actinobacteria	Undefined	Undefined	Undefined	Undefined
214	chr7_33192643	sqrtOTU214	7	33192643	0	T	A	0.026	5.26E-07	upstream_gene_variant	620	NA	Medtr7g085630	NADP-specific_glutamate_dehydrogenase	Actinobacteria	Actinobacteria	Undefined	Undefined	Undefined	Undefined
186	chr7_380538	sqrtOTU186	7	380538	1	G	A	0.032	2.12E-07	downstream_gene_variant	405	NA	Medtr7g005880	HhH-GPD_base_excision_DNA_repair_family_protein%2C_putative	Alphaproteobacteria	Proteobacteria	Alphaproteobacteria	Rhodospirillales	Rhodospirillaceae	Defluviicoccus
186	chr7_385319	sqrtOTU186	7	385319	1	T	C	0.033	2.58E-07	intergenic_region	NA	NA	NA	NA	Alphaproteobacteria	Proteobacteria	Alphaproteobacteria	Rhodospirillales	Rhodospirillaceae	Defluviicoccus
186	chr7_386808	sqrtOTU186	7	386808	1	T	G	0.03	1.13E-07	intergenic_region	NA	NA	NA	NA	Alphaproteobacteria	Proteobacteria	Alphaproteobacteria	Rhodospirillales	Rhodospirillaceae	Defluviicoccus
113	chr7_6371846	sqrtOTU113	7	6371846	0	A	T	0.129	5.78E-08	upstream_gene_variant	348	NA	Medtr7g019130	Pmr5_Cas1p_GDSL_SGNH-like_acyl-esterase_family_protein	Proteobacteria_Undefined	Proteobacteria	Undefined	Undefined	Undefined	Undefined
113	chr7_6371846	sqrtOTU113	7	6371846	0	A	T	0.129	5.78E-08	intron_variant	NA	NA	Medtr7g019140	trichome_birefringence-like_protein	Proteobacteria_Undefined	Proteobacteria	Undefined	Undefined	Undefined	Undefined
113	chr7_6372348	sqrtOTU113	7	6372348	0	C	T	0.123	2.95E-08	upstream_gene_variant	850	NA	Medtr7g019130	Pmr5_Cas1p_GDSL_SGNH-like_acyl-esterase_family_protein	Proteobacteria_Undefined	Proteobacteria	Undefined	Undefined	Undefined	Undefined
113	chr7_6372348	sqrtOTU113	7	6372348	0	C	T	0.123	2.95E-08	intron_variant	NA	NA	Medtr7g019140	trichome_birefringence-like_protein	Proteobacteria_Undefined	Proteobacteria	Undefined	Undefined	Undefined	Undefined
113	chr7_6372519	sqrtOTU113	7	6372519	0	G	T	0.097	8.91E-08	intron_variant	NA	NA	Medtr7g019140	trichome_birefringence-like_protein	Proteobacteria_Undefined	Proteobacteria	Undefined	Undefined	Undefined	Undefined
113	chr7_6373332	sqrtOTU113	7	6373332	0	G	A	0.104	1.80E-07	intron_variant	NA	NA	Medtr7g019140	trichome_birefringence-like_protein	Proteobacteria_Undefined	Proteobacteria	Undefined	Undefined	Undefined	Undefined
113	chr7_6373833	sqrtOTU113	7	6373833	0	G	C	0.105	1.87E-07	intron_variant	NA	NA	Medtr7g019140	trichome_birefringence-like_protein	Proteobacteria_Undefined	Proteobacteria	Undefined	Undefined	Undefined	Undefined
113	chr7_6373855	sqrtOTU113	7	6373855	0	C	T	0.126	2.73E-07	intron_variant	NA	NA	Medtr7g019140	trichome_birefringence-like_protein	Proteobacteria_Undefined	Proteobacteria	Undefined	Undefined	Undefined	Undefined
827	chr8_10463165	sqrtOTU827	8	10463165	1	T	A	0.033	5.28E-07	downstream_gene_variant	108	NA	Medtr8g028125	60S_ribosomal_protein_L5-2	Firmicutes	Firmicutes	Erysipelotrichi	Erysipelotrichales	Erysipelotrichaceae	Asteroleplasma
827	chr8_10463165	sqrtOTU827	8	10463165	1	T	A	0.033	5.28E-07	downstream_gene_variant	108	NA	Medtr8g028125	60S_ribosomal_protein_L5-2	Firmicutes	Firmicutes	Erysipelotrichi	Erysipelotrichales	Erysipelotrichaceae	Asteroleplasma
827	chr8_10470611	sqrtOTU827	8	10470611	1	G	C	0.032	4.99E-07	intron_variant	NA	NA	Medtr8g028135	hypothetical_protein	Firmicutes	Firmicutes	Erysipelotrichi	Erysipelotrichales	Erysipelotrichaceae	Asteroleplasma
827	chr8_10470915	sqrtOTU827	8	10470915	1	C	T	0.032	4.99E-07	downstream_gene_variant	773	NA	Medtr8g028140	F-box_LRR_protein	Firmicutes	Firmicutes	Erysipelotrichi	Erysipelotrichales	Erysipelotrichaceae	Asteroleplasma
827	chr8_10470915	sqrtOTU827	8	10470915	1	C	T	0.032	4.99E-07	downstream_gene_variant	773	NA	Medtr8g028140	F-box_LRR_protein	Firmicutes	Firmicutes	Erysipelotrichi	Erysipelotrichales	Erysipelotrichaceae	Asteroleplasma
827	chr8_10470915	sqrtOTU827	8	10470915	1	C	T	0.032	4.99E-07	downstream_gene_variant	773	NA	Medtr8g028140	F-box_LRR_protein	Firmicutes	Firmicutes	Erysipelotrichi	Erysipelotrichales	Erysipelotrichaceae	Asteroleplasma
827	chr8_10470915	sqrtOTU827	8	10470915	1	C	T	0.032	4.99E-07	intron_variant	NA	NA	Medtr8g028135	hypothetical_protein	Firmicutes	Firmicutes	Erysipelotrichi	Erysipelotrichales	Erysipelotrichaceae	Asteroleplasma
827	chr8_10470915	sqrtOTU827	8	10470915	1	C	T	0.032	4.99E-07	downstream_gene_variant	773	NA	Medtr8g028140	F-box_LRR_protein	Firmicutes	Firmicutes	Erysipelotrichi	Erysipelotrichales	Erysipelotrichaceae	Asteroleplasma
428	chr8_11362341	sqrtOTU428	8	11362341	0	C	G	0.135	7.34E-07	intron_variant	NA	NA	Medtr8g030665	hypothetical_protein	Undefined	Undefined	Undefined	Undefined	Undefined	Undefined
428	chr8_11362883	sqrtOTU428	8	11362883	0	A	G	0.135	7.51E-07	intron_variant	NA	NA	Medtr8g030665	hypothetical_protein	Undefined	Undefined	Undefined	Undefined	Undefined	Undefined
428	chr8_11369661	sqrtOTU428	8	11369661	0	T	C	0.135	7.37E-07	intron_variant	NA	NA	Medtr8g030670	ubiquitin-protein_ligase%2C_putative	Undefined	Undefined	Undefined	Undefined	Undefined	Undefined
428	chr8_11370292	sqrtOTU428	8	11370292	0	G	T	0.136	7.46E-07	downstream_gene_variant	329	NA	Medtr8g030670	ubiquitin-protein_ligase%2C_putative	Undefined	Undefined	Undefined	Undefined	Undefined	Undefined
428	chr8_11371028	sqrtOTU428	8	11371028	0	T	C	0.136	7.44E-07	downstream_gene_variant	740	NA	Medtr8g030680	signal_peptide_peptidase-like_protein	Undefined	Undefined	Undefined	Undefined	Undefined	Undefined
428	chr8_11371028	sqrtOTU428	8	11371028	0	T	C	0.136	7.44E-07	downstream_gene_variant	800	NA	Medtr8g030680	signal_peptide_peptidase-like_protein	Undefined	Undefined	Undefined	Undefined	Undefined	Undefined
428	chr8_11371028	sqrtOTU428	8	11371028	0	T	C	0.136	7.44E-07	downstream_gene_variant	740	NA	Medtr8g030680	signal_peptide_peptidase-like_protein	Undefined	Undefined	Undefined	Undefined	Undefined	Undefined
428	chr8_11371187	sqrtOTU428	8	11371187	0	G	A	0.129	1.79E-07	downstream_gene_variant	581	NA	Medtr8g030680	signal_peptide_peptidase-like_protein	Undefined	Undefined	Undefined	Undefined	Undefined	Undefined
428	chr8_11371187	sqrtOTU428	8	11371187	0	G	A	0.129	1.79E-07	downstream_gene_variant	641	NA	Medtr8g030680	signal_peptide_peptidase-like_protein	Undefined	Undefined	Undefined	Undefined	Undefined	Undefined
428	chr8_11371187	sqrtOTU428	8	11371187	0	G	A	0.129	1.79E-07	downstream_gene_variant	581	NA	Medtr8g030680	signal_peptide_peptidase-like_protein	Undefined	Undefined	Undefined	Undefined	Undefined	Undefined
88	chr8_16098573	sqrtOTU88	8	16098573	6	T	A	0.062	3.44E-09	missense_variant	gTt/gAt	V11D	Medtr8g442580	stigma-specific_Stig1_family_protein	Alphaproteobacteria	Proteobacteria	Alphaproteobacteria	Rhodospirillales	Undefined	Undefined
88	chr8_16100951	sqrtOTU88	8	16100951	0	A	C	0.032	2.19E-07	intergenic_region	NA	NA	NA	NA	Alphaproteobacteria	Proteobacteria	Alphaproteobacteria	Rhodospirillales	Undefined	Undefined
88	chr8_16123646	sqrtOTU88	8	16123646	0	G	T	0.04	5.73E-08	intergenic_region	NA	NA	NA	NA	Alphaproteobacteria	Proteobacteria	Alphaproteobacteria	Rhodospirillales	Undefined	Undefined
88	chr8_16194131	sqrtOTU88	8	16194131	1	A	G	0.063	8.75E-09	intergenic_region	NA	NA	NA	NA	Alphaproteobacteria	Proteobacteria	Alphaproteobacteria	Rhodospirillales	Undefined	Undefined
88	chr8_16196669	sqrtOTU88	8	16196669	2	G	A	0.062	8.13E-09	intergenic_region	NA	NA	NA	NA	Alphaproteobacteria	Proteobacteria	Alphaproteobacteria	Rhodospirillales	Undefined	Undefined
88	chr8_16197095	sqrtOTU88	8	16197095	2	C	A	0.067	2.65E-07	intergenic_region	NA	NA	NA	NA	Alphaproteobacteria	Proteobacteria	Alphaproteobacteria	Rhodospirillales	Undefined	Undefined
88	chr8_16198534	sqrtOTU88	8	16198534	2	C	T	0.047	2.12E-09	missense_variant	aCg/aTg	T16M	Medtr8g442720	hypothetical_protein	Alphaproteobacteria	Proteobacteria	Alphaproteobacteria	Rhodospirillales	Undefined	Undefined
88	chr8_16199405	sqrtOTU88	8	16199405	1	G	A	0.053	1.10E-09	downstream_gene_variant	684	NA	Medtr8g442720	hypothetical_protein	Alphaproteobacteria	Proteobacteria	Alphaproteobacteria	Rhodospirillales	Undefined	Undefined
88	chr8_16206615	sqrtOTU88	8	16206615	0	A	G	0.043	1.58E-09	intergenic_region	NA	NA	Medtr8g442750	2,4-dienoyl-CoA_reductase	Alphaproteobacteria	Proteobacteria	Alphaproteobacteria	Rhodospirillales	Undefined	Undefined
PCA_16S_sum_HellTransfo_nonScaled_top10_2	chr8_18173861	PCA_16S_sum_HellTransfo_nonScaled_top10_2	8	18173861	1	GT	G	0.622	2.94E-08	NA	NA	NA	NA	NA
PCA_16S_sum_HellTransfo_nonScaled_top10_2	chr8_18173882	PCA_16S_sum_HellTransfo_nonScaled_top10_2	8	18173882	1	C	T	0.616	3.29E-08	intergenic_region	NA	NA	NA	NA
186	chr8_19338017	sqrtOTU186	8	19338017	1	A	T	0.211	1.37E-07	intron_variant	NA	NA	Medtr8g052050	cysteine-rich_RLK_(receptor-like_kinase)_protein	Alphaproteobacteria	Proteobacteria	Alphaproteobacteria	Rhodospirillales	Rhodospirillaceae	Defluviicoccus
186	chr8_19338017	sqrtOTU186	8	19338017	1	A	T	0.211	1.37E-07	intron_variant	NA	NA	Medtr8g052050	cysteine-rich_RLK_(receptor-like_kinase)_protein	Alphaproteobacteria	Proteobacteria	Alphaproteobacteria	Rhodospirillales	Rhodospirillaceae	Defluviicoccus
186	chr8_19338080	sqrtOTU186	8	19338080	2	T	G	0.194	7.57E-07	intron_variant	NA	NA	Medtr8g052050	cysteine-rich_RLK_(receptor-like_kinase)_protein	Alphaproteobacteria	Proteobacteria	Alphaproteobacteria	Rhodospirillales	Rhodospirillaceae	Defluviicoccus
186	chr8_19338080	sqrtOTU186	8	19338080	2	T	G	0.194	7.57E-07	intron_variant	NA	NA	Medtr8g052050	cysteine-rich_RLK_(receptor-like_kinase)_protein	Alphaproteobacteria	Proteobacteria	Alphaproteobacteria	Rhodospirillales	Rhodospirillaceae	Defluviicoccus
186	chr8_19339897	sqrtOTU186	8	19339897	3	G	T	0.222	9.28E-07	NA	NA	NA	NA	NA	Alphaproteobacteria	Proteobacteria	Alphaproteobacteria	Rhodospirillales	Rhodospirillaceae	Defluviicoccus
165	chr8_19739711	sqrtOTU165	8	19739711	0	C	T	0.035	2.76E-07	missense_variant	gCt/gTt	A549V	Medtr8te054350	NA	Bacteroidetes	Bacteroidetes	Bacteroidia	Bacteroidales	Bacteroidaceae	Bacteroides
165	chr8_19740075	sqrtOTU165	8	19740075	0	G	A	0.044	3.26E-08	downstream_gene_variant	131	NA	Medtr8te054350	NA	Bacteroidetes	Bacteroidetes	Bacteroidia	Bacteroidales	Bacteroidaceae	Bacteroides
165	chr8_19741678	sqrtOTU165	8	19741678	0	T	A	0.032	2.04E-07	NA	NA	NA	NA	NA	Bacteroidetes	Bacteroidetes	Bacteroidia	Bacteroidales	Bacteroidaceae	Bacteroides
165	chr8_19742012	sqrtOTU165	8	19742012	0	C	A	0.068	5.08E-07	downstream_gene_variant	82	NA	Medtr8te054360	NA	Bacteroidetes	Bacteroidetes	Bacteroidia	Bacteroidales	Bacteroidaceae	Bacteroides
48	chr8_22339446	sqrtOTU48	8	22339446	2	A	T	0.104	4.65E-09	missense_variant	cTt/cAt	L751H	Medtr8te463440	NA	Bacteroidetes	Bacteroidetes	Cytophagia	Cytophagales	Cytophagaceae	Flexibacter
48	chr8_22339467	sqrtOTU48	8	22339467	2	C	A	0.111	3.98E-07	missense_variant	aGa/aTa	R744I	Medtr8te463440	NA	Bacteroidetes	Bacteroidetes	Cytophagia	Cytophagales	Cytophagaceae	Flexibacter
48	chr8_22359616	sqrtOTU48	8	22359616	1	C	A	0.138	1.60E-07	missense_variant	ttC/ttA	F172L	Medtr8g463500	hypothetical_protein	Bacteroidetes	Bacteroidetes	Cytophagia	Cytophagales	Cytophagaceae	Flexibacter
48	chr8_22365590	sqrtOTU48	8	22365590	2	G	C	0.144	5.36E-07	intron_variant	NA	NA	Medtr8te463510	NA	Bacteroidetes	Bacteroidetes	Cytophagia	Cytophagales	Cytophagaceae	Flexibacter
122	chr8_23876739	sqrtOTU122	8	23876739	0	G	A	0.039	3.51E-07	upstream_gene_variant	780	NA	Medtr8g466800	BHLH_transcription_factor-like_protein	Alphaproteobacteria	Proteobacteria	Alphaproteobacteria	Rhodospirillales	Rhodospirillaceae	Phaeospirillum
122	chr8_23876787	sqrtOTU122	8	23876787	0	G	A	0.039	3.51E-07	upstream_gene_variant	828	NA	Medtr8g466800	BHLH_transcription_factor-like_protein	Alphaproteobacteria	Proteobacteria	Alphaproteobacteria	Rhodospirillales	Rhodospirillaceae	Phaeospirillum
122	chr8_23877476	sqrtOTU122	8	23877476	0	T	G	0.039	3.51E-07	intergenic_region	NA	NA	NA	NA	Alphaproteobacteria	Proteobacteria	Alphaproteobacteria	Rhodospirillales	Rhodospirillaceae	Phaeospirillum
122	chr8_23877685	sqrtOTU122	8	23877685	0	C	T	0.039	3.49E-07	intergenic_region	NA	NA	NA	NA	Alphaproteobacteria	Proteobacteria	Alphaproteobacteria	Rhodospirillales	Rhodospirillaceae	Phaeospirillum
122	chr8_23877744	sqrtOTU122	8	23877744	0	C	T	0.032	6.42E-08	intergenic_region	NA	NA	NA	NA	Alphaproteobacteria	Proteobacteria	Alphaproteobacteria	Rhodospirillales	Rhodospirillaceae	Phaeospirillum
122	chr8_23878780	sqrtOTU122	8	23878780	0	G	A	0.039	3.51E-07	intergenic_region	NA	NA	NA	NA	Alphaproteobacteria	Proteobacteria	Alphaproteobacteria	Rhodospirillales	Rhodospirillaceae	Phaeospirillum
122	chr8_23878812	sqrtOTU122	8	23878812	0	G	A	0.039	3.51E-07	intergenic_region	NA	NA	NA	NA	Alphaproteobacteria	Proteobacteria	Alphaproteobacteria	Rhodospirillales	Rhodospirillaceae	Phaeospirillum
122	chr8_23879364	sqrtOTU122	8	23879364	1	A	G	0.039	3.28E-07	intergenic_region	NA	NA	NA	NA	Alphaproteobacteria	Proteobacteria	Alphaproteobacteria	Rhodospirillales	Rhodospirillaceae	Phaeospirillum
122	chr8_23882429	sqrtOTU122	8	23882429	1	T	C	0.04	4.56E-07	downstream_gene_variant	290	NA	Medtr8te466820	NA	Alphaproteobacteria	Proteobacteria	Alphaproteobacteria	Rhodospirillales	Rhodospirillaceae	Phaeospirillum
122	chr8_23882431	sqrtOTU122	8	23882431	1	T	T	0.04	4.56E-07	NA	NA	NA	NA	NA	Alphaproteobacteria	Proteobacteria	Alphaproteobacteria	Rhodospirillales	Rhodospirillaceae	Phaeospirillum
122	chr8_23885883	sqrtOTU122	8	23885883	0	A	C	0.039	3.62E-07	downstream_gene_variant	125	NA	Medtr8te466850	NA	Alphaproteobacteria	Proteobacteria	Alphaproteobacteria	Rhodospirillales	Rhodospirillaceae	Phaeospirillum
122	chr8_23886063	sqrtOTU122	8	23886063	0	A	T	0.039	3.62E-07	missense_variant	cTc/cAc	L456H	Medtr8te466850	NA	Alphaproteobacteria	Proteobacteria	Alphaproteobacteria	Rhodospirillales	Rhodospirillaceae	Phaeospirillum
122	chr8_23887881	sqrtOTU122	8	23887881	0	C	T	0.039	4.49E-07	upstream_gene_variant	103	NA	Medtr8te466850	NA	Alphaproteobacteria	Proteobacteria	Alphaproteobacteria	Rhodospirillales	Rhodospirillaceae	Phaeospirillum
122	chr8_23890508	sqrtOTU122	8	23890508	1	G	A	0.033	4.83E-07	intergenic_region	NA	NA	NA	NA	Alphaproteobacteria	Proteobacteria	Alphaproteobacteria	Rhodospirillales	Rhodospirillaceae	Phaeospirillum
122	chr8_23891413	sqrtOTU122	8	23891413	1	A	T	0.026	5.68E-08	intergenic_region	NA	NA	NA	NA	Alphaproteobacteria	Proteobacteria	Alphaproteobacteria	Rhodospirillales	Rhodospirillaceae	Phaeospirillum
122	chr8_23891418	sqrtOTU122	8	23891418	1	C	T	0.026	5.68E-08	intergenic_region	NA	NA	NA	NA	Alphaproteobacteria	Proteobacteria	Alphaproteobacteria	Rhodospirillales	Rhodospirillaceae	Phaeospirillum
122	chr8_23891469	sqrtOTU122	8	23891469	1	G	A	0.033	4.83E-07	intergenic_region	NA	NA	NA	NA	Alphaproteobacteria	Proteobacteria	Alphaproteobacteria	Rhodospirillales	Rhodospirillaceae	Phaeospirillum
122	chr8_23893602	sqrtOTU122	8	23893602	0	G	A	0.038	3.70E-07	intergenic_region	NA	NA	NA	NA	Alphaproteobacteria	Proteobacteria	Alphaproteobacteria	Rhodospirillales	Rhodospirillaceae	Phaeospirillum
122	chr8_23893850	sqrtOTU122	8	23893850	0	T	A	0.038	3.68E-07	intergenic_region	NA	NA	NA	NA	Alphaproteobacteria	Proteobacteria	Alphaproteobacteria	Rhodospirillales	Rhodospirillaceae	Phaeospirillum
57	chr8_25814791	sqrtOTU57	8	25814791	0	G	A	0.037	1.59E-07	intron_variant	NA	NA	Medtr8te470960	Medtr8g470970.	Deltaproteobacteria	Proteobacteria	Deltaproteobacteria	Myxococcales	Polyangiaceae	Sorangium
57	chr8_25815006	sqrtOTU57	8	25815006	0	C	A	0.034	5.19E-07	missense_variant	gaC/gaA	D90E	Medtr8te470960	NA	Deltaproteobacteria	Proteobacteria	Deltaproteobacteria	Myxococcales	Polyangiaceae	Sorangium
57	chr8_25815127	sqrtOTU57	8	25815127	0	T	G	0.034	5.12E-07	missense_variant	Tgg/Ggg	W131G	Medtr8te470960	NA	Deltaproteobacteria	Proteobacteria	Deltaproteobacteria	Myxococcales	Polyangiaceae	Sorangium
57	chr8_25815455	sqrtOTU57	8	25815455	0	C	T	0.038	1.40E-07	missense_variant	gCt/gTt	A222V	Medtr8te470960	NA	Deltaproteobacteria	Proteobacteria	Deltaproteobacteria	Myxococcales	Polyangiaceae	Sorangium
57	chr8_25815784	sqrtOTU57	8	25815784	0	C	A	0.038	1.40E-07	intron_variant	NA	NA	Medtr8te470960	NA	Deltaproteobacteria	Proteobacteria	Deltaproteobacteria	Myxococcales	Polyangiaceae	Sorangium
57	chr8_25816378	sqrtOTU57	8	25816378	0	C	T	0.034	8.94E-08	missense_variant	gCt/gTt	A463V	Medtr8te470960	NA	Deltaproteobacteria	Proteobacteria	Deltaproteobacteria	Myxococcales	Polyangiaceae	Sorangium
57	chr8_25816687	sqrtOTU57	8	25816687	0	A	G	0.031	2.92E-07	missense_variant	gAc/gGc	D566G	Medtr8te470960	NA	Deltaproteobacteria	Proteobacteria	Deltaproteobacteria	Myxococcales	Polyangiaceae	Sorangium
57	chr8_25816924	sqrtOTU57	8	25816924	2	C	T	0.05	3.70E-08	missense_variant	aCt/aTt	T645I	Medtr8te470960	NA	Deltaproteobacteria	Proteobacteria	Deltaproteobacteria	Myxococcales	Polyangiaceae	Sorangium
57	chr8_25816988	sqrtOTU57	8	25816988	0	C	C	0.03	2.86E-07	NA	NA	NA	NA	NA	Deltaproteobacteria	Proteobacteria	Deltaproteobacteria	Myxococcales	Polyangiaceae	Sorangium
218	chr8_3658111	sqrtOTU218	8	3658111	0	C	T	0.052	2.10E-07	intron_variant	NA	NA	Medtr8g012590	cytochrome_P450_family_protein	Undefined	Undefined	Undefined	Undefined	Undefined	Undefined
218	chr8_3670149	sqrtOTU218	8	3670149	0	A	C	0.053	2.05E-07	downstream_gene_variant	155	NA	Medtr8g012600	ER_lumen_protein_retaining_receptor-like_protein	Undefined	Undefined	Undefined	Undefined	Undefined	Undefined
218	chr8_3670149	sqrtOTU218	8	3670149	0	A	C	0.053	2.05E-07	downstream_gene_variant	155	NA	Medtr8g012600	ER_lumen_protein_retaining_receptor-like_protein	Undefined	Undefined	Undefined	Undefined	Undefined	Undefined
218	chr8_3687923	sqrtOTU218	8	3687923	0	CAT	C	0.04	2.39E-07	NA	NA	NA	NA	NA	Undefined	Undefined	Undefined	Undefined	Undefined	Undefined
139	chr8_37220901	sqrtOTU139	8	37220901	1	G	T	0.033	4.33E-08	intron_variant	NA	NA	Medtr8g089550	CAAX_amino_terminal_protease_family_protein	Gammaproteobacteria	Proteobacteria	Gammaproteobacteria	Xanthomonadales	Xanthomonadaceae	Arenimonas
139	chr8_37220901	sqrtOTU139	8	37220901	1	G	T	0.033	4.33E-08	intron_variant	NA	NA	Medtr8g089550	CAAX_amino_terminal_protease_family_protein	Gammaproteobacteria	Proteobacteria	Gammaproteobacteria	Xanthomonadales	Xanthomonadaceae	Arenimonas
139	chr8_37225499	sqrtOTU139	8	37225499	0	T	A	0.032	5.64E-08	downstream_gene_variant	154	NA	Medtr8g089560	RPM1-interacting_protein_4_(RIN4)_family_protein	Gammaproteobacteria	Proteobacteria	Gammaproteobacteria	Xanthomonadales	Xanthomonadaceae	Arenimonas
139	chr8_37234230	sqrtOTU139	8	37234230	0	G	A	0.032	5.61E-08	intergenic_region	NA	NA	NA	NA	Gammaproteobacteria	Proteobacteria	Gammaproteobacteria	Xanthomonadales	Xanthomonadaceae	Arenimonas
139	chr8_37234295	sqrtOTU139	8	37234295	0	T	C	0.033	5.36E-08	intergenic_region	NA	NA	NA	NA	Gammaproteobacteria	Proteobacteria	Gammaproteobacteria	Xanthomonadales	Xanthomonadaceae	Arenimonas
186	chr8_8235828	sqrtOTU186	8	8235828	0	G	A	0.032	6.05E-07	upstream_gene_variant	621	NA	Medtr8g023065	transmembrane_protein%2C_putative	Alphaproteobacteria	Proteobacteria	Alphaproteobacteria	Rhodospirillales	Rhodospirillaceae	Defluviicoccus
186	chr8_8236264	sqrtOTU186	8	8236264	0	C	T	0.032	6.05E-07	upstream_gene_variant	185	NA	Medtr8g023065	transmembrane_protein%2C_putative	Alphaproteobacteria	Proteobacteria	Alphaproteobacteria	Rhodospirillales	Rhodospirillaceae	Defluviicoccus
186	chr8_8237188	sqrtOTU186	8	8237188	0	T	A	0.033	6.64E-07	downstream_gene_variant	145	NA	Medtr8g023065	transmembrane_protein%2C_putative	Alphaproteobacteria	Proteobacteria	Alphaproteobacteria	Rhodospirillales	Rhodospirillaceae	Defluviicoccus
186	chr8_8237244	sqrtOTU186	8	8237244	0	G	A	0.046	6.49E-07	downstream_gene_variant	201	NA	Medtr8g023065	transmembrane_protein%2C_putative	Alphaproteobacteria	Proteobacteria	Alphaproteobacteria	Rhodospirillales	Rhodospirillaceae	Defluviicoccus
