# Supplementary material for: Medicago truncatula genotype drives the plant nutritional strategy and its associated rhizosphere bacterial communities
Source: New Phytol. 2024 Nov 28;245(2):767–84. doi: 10.1111/nph.20272 (PMC11655437; doi:10.1111/nph.20272)
Supplement: Supplementary file 3 — Table S1 Plant genotype list and their geographical origin. Table S2 Plant position in glasshouse. Table S3 Acronym list. Table S4 Plant phenotypic variables measured and calculated for each genotype of the core collection of Medicago truncatula. Table S5 Estimation of the heritability of the ecophysiological parameters. Table S6 GWAS output for the ecophysiological parameters. Table S7 List of Gene IDs corresponding to the significant SNPs in the GWAS for each ecophysiological traits and their corresponding annotation, GO id and GO term. Table S8 Richness, alpha‐ and beta‐diversity indices of the rhizosphere bacterial communities associated with the Medicago truncatula core collection. Table S9 Filtered and normalized occurrence table including all samples (n = 435) used in alpha‐ and beta‐diversity analyses, bacterial composition, and functional prediction. Table S10 Taxonomic affiliation, relative abundance, and properties in the co‐occurrence network of the 150 OTU found significantly correlated in the co‐occurrence network analysis. Table S11 PERMANOVA results based on Bray‐Curtis distances. Table S12 Plant genotype effect on bacterial composition at Phylum and Class levels and on KEGG categories. Table S13 Redundancy analysis on microbial data and ecophysiological for the core collection of Medicago truncatula. Table S14 List of the candidate OTU, which are found as major predictor of three plant phenotypic variables and their significantly correlated OTU. Table S15 Potential enzyme classification that are significantly more and less abundant for the OTU positively and negatively linked to the three plant phenotypic variables analyzed in random forest in comparison to the rest of the bacterial OTU and their associated KEGG categories and pathways. Table S16 Estimation of the heritability for the 900 most abundant OTUs. Table S17 Global GWAS output for the abundance of the bacterial OTUs (OTUs predicting plant ecophysiological traits, OTUs in the co‐occurrence [file NPH-245-767-s002.zip › Table_S18_topgo_OTU_RF.txt]

TDW_VS3																					RTR																					SNU
Trait	Gene_ID	NOTE		OTU		Gene_ID	NOTES	GO_ID	GO_TERM	bestAt	arabi.defline		GO.ID	Term	Annotated	Significant	Expected	classicFisher			Trait	Gene_ID	NOTE		OTU	OTU	Gene_ID	NOTES	GO_ID	GO_TERM	bestAt	arabi.defline		GO.ID	Term	Annotated	Significant	Expected	classicFisher			Trait	Gene_ID	NOTE		OTU	Gene_ID	NOTES	GO_ID
TDW_VS3	Medtr2g081520	S-locus_lectin_kinase_family_protein		OTU249		Medtr2g081520	S-locus_lectin_kinase_family_protein	GO:0004672;GO:0004674;GO:0004713;GO:0004675;GO:0005524;GO:0005886;GO:0005773;GO:0006468;GO:0016772;GO:0030246;GO:0009506;GO:0048544;GO:0016301;GO:0048765;GO:0031625;GO:0046777	protein kinase activity;protein serine/threonine kinase activity;protein tyrosine kinase activity;transmembrane receptor protein serine/threonine kinase activity;ATP binding;plasma membrane;vacuole;protein phosphorylation;transferase activity, transferring phosphorus-containing groups;carbohydrate binding;plasmodesma;recognition of pollen;kinase activity;root hair cell differentiation;ubiquitin p…	AT4G21380.1-ARK3,RK3;AT4G27290.1-NA	receptor_kinase_3;S-locus_lectin_protein_kinase_family_protein		GO:0009737	response to abscisic acid	1060	4	0.71	0.0048			RTR	Medtr1g027660	wall-associated_receptor_kinase-like_protein		OTU65	OTU532	Medtr1g027660	wall-associated_receptor_kinase-like_protein	GO:0004672;GO:0004674;GO:0005509;GO:0005524;GO:0005886;GO:0006468;GO:0009311;GO:0009751;GO:0009793;GO:0009826;GO:0009992;GO:0010027;GO:0010228;GO:0016226;GO:0016772;GO:0019761;GO:0048481	protein kinase activity;protein serine/threonine kinase activity;calcium ion binding;ATP binding;plasma membrane;protein phosphorylation;oligosaccharide metabolic process;response to salicylic acid;embryo development ending in seed dormancy;unidimensional cell growth;cellular water homeostasis;thylakoid membrane organization;vegetative to reproductive phase transition of meristem;iron-sulfur clus…	AT1G21270.1-WAK2	wall-associated_kinase_2		GO:0006623	protein targeting to vacuole	166	2	0.04	0.00084			SNU	Medtr1g063180	suppressor_of_auxin_resistance_1_protein		OTU827	Medtr1g063180	suppressor_of_auxin_resistance_1_protein	GO:0000776;GO:0005487;GO:0005643;GO:0006406
TDW_VS3	Medtr2te081510	NA		OTU249		Medtr2te081510	NA	NA	NA	NA-NA	NA		GO:0097305	response to alcohol	1060	4	0.71	0.0048			RTR	Medtr2g033720	plant_invertase_pectin_methylesterase_inhibitor		OTU729		Medtr2g033720	plant_invertase_pectin_methylesterase_inhibitor	NA	NA	AT1G47960.1-ATC_VIF1,C_VIF1	cell_wall___vacuolar_inhibitor_of_fructosidase_1		GO:0072665	protein localization to vacuole	166	2	0.04	0.00084			SNU	Medtr2g050180	tudor_domain_protein		OTU827	Medtr2g050180	tudor_domain_protein	GO:0005739
TDW_VS3	Medtr3g031290	hypothetical_protein		OTU306		Medtr3g031290	hypothetical_protein	NA	NA	AT1G10000.1-NA	Ribonuclease_H-like_superfamily_protein		GO:0080022	primary root development	30	1	0.02	0.0198			RTR	Medtr2g033730	SRC2-like_protein%2C_putative		OTU729		Medtr2g033730	SRC2-like_protein%2C_putative	GO:0000326;GO:0005515;GO:0005783;GO:0005886;GO:0006612;GO:0006623;GO:0006820;GO:0006862;GO:0006888;GO:0006944;GO:0009611;GO:0009612;GO:0009646;GO:0010200;GO:0010363;GO:0015696;GO:0015802;GO:0043069;GO:0043090;GO:0043269	protein storage vacuole;protein binding;endoplasmic reticulum;plasma membrane;protein targeting to membrane;protein targeting to vacuole;anion transport;nucleotide transport;endoplasmic reticulum to Golgi vesicle-mediated transport;NA;response to wounding;response to mechanical stimulus;response to absence of light;response to chitin;regulation of plant-type hypersensitive response;ammonium trans…	AT1G09070.1-(AT)SRC2,SRC2	soybean_gene_regulated_by_cold-2		GO:0072666	establishment of protein localization to...	166	2	0.04	0.00084			SNU	Medtr2g050190	hypothetical_protein		OTU827	Medtr2g050190	hypothetical_protein	NA
TDW_VS3	Medtr3g092095	cytochrome_b5-like_heme_steroid-binding_domain_protein		OTU139		Medtr3g092095	cytochrome_b5-like_heme_steroid-binding_domain_protein	GO:0005773;GO:0005774;GO:0005783;GO:0005789;GO:0005829;GO:0005886;GO:0009535;GO:0016126;GO:0019745;GO:0020037	vacuole;vacuolar membrane;endoplasmic reticulum;endoplasmic reticulum membrane;cytosol;plasma membrane;chloroplast thylakoid membrane;sterol biosynthetic process;pentacyclic triterpenoid biosynthetic process;heme binding	AT5G53560.1-ATB5-A,ATCB5-E,B5_2,CB5-E	cytochrome_B5_isoform_E		GO:0009593	detection of chemical stimulus	40	1	0.03	0.0264			RTR	Medtr3g029530	pentatricopeptide_(PPR)_repeat_protein		OTU74		Medtr3g029530	pentatricopeptide_(PPR)_repeat_protein	GO:0003674;GO:0005575;GO:0005739;GO:0008150	molecular_function;cellular_component;mitochondrion;biological_process	AT1G16480.1-NA	Tetratricopeptide_repeat_(TPR)-like_superfamily_protein		GO:0007034	vacuolar transport	179	2	0.05	0.00097			SNU	Medtr2g050270	hypothetical_protein		OTU827	Medtr2g050270	hypothetical_protein	NA
TDW_VS3	Medtr3g092100	Rab_GTPase_activator		OTU139		Medtr3g092100	Rab_GTPase_activator	GO:0005097;GO:0006499;GO:0006612;GO:0006944;GO:0009507;GO:0009627;GO:0009697;GO:0009863;GO:0010363;GO:0030968;GO:0031348;GO:0032313;GO:0043069;GO:0045087	NA;N-terminal protein myristoylation;protein targeting to membrane;chloroplast;systemic acquired resistance;salicylic acid biosynthetic process;salicylic acid mediated signaling pathway;regulation of plant-type hypersensitive response;endoplasmic reticulum unfolded protein response;negative regulation of defense response;negative regulation of programmed cell death;innate immune response	AT3G49350.1-NA	Ypt_Rab-GAP_domain_of_gyp1p_superfamily_protein		GO:0010466	negative regulation of peptidase activit...	46	1	0.03	0.0303			RTR	Medtr3g029560	Putative_glycyl_endopeptidase,papain_family_cysteine_protease		OTU74		Medtr3g029560	Putative_glycyl_endopeptidase;papain_family_cysteine_protease	GO:0006508;GO:0008234	proteolysis;cysteine-type peptidase activity	AT1G47128.1-RD21,RD21A	Granulin_repeat_cysteine_protease_family_protein		GO:0006508	proteolysis	1615	3	0.43	0.00712			SNU	Medtr2g079560	LRR_receptor-like_kinase		OTU827	Medtr2g079560	LRR_receptor-like_kinase	GO:0003674;GO:0005575;GO:0008150
TDW_VS3	Medtr3g092110	glucosamine-6-phosphate_isomerase_6-phosphogluconolactonase		OTU139		Medtr3g092110	glucosamine-6-phosphate_isomerase_6-phosphogluconolactonase	GO:0002229;GO:0003824;GO:0005777;GO:0005829;GO:0005975;GO:0006098;GO:0009507;GO:0009570;GO:0009793;GO:0017057;GO:0042742;GO:0071461	defense response to oomycetes;catalytic activity;peroxisome;cytosol;carbohydrate metabolic process;pentose-phosphate shunt;chloroplast;chloroplast stroma;embryo development ending in seed dormancy;6-phosphogluconolactonase activity;defense response to bacterium;cellular response to redox state	AT5G24400.1-EMB2024,PGL3	NagB_RpiA_CoA_transferase-like_superfamily_protein		GO:0010951	negative regulation of endopeptidase act...	46	1	0.03	0.0303			RTR	Medtr4g006460	DNA-directed_RNA_polymerase_subunit_beta',_putative		OTU74		Medtr4g006460	DNA-directed_RNA_polymerase_subunit_beta',_putative	GO:0005575;GO:0005634;GO:0008150	cellular_component;nucleus;biological_process	AT1G80630.1-NA	RNI-like_superfamily_protein		GO:0009646	response to absence of light	47	1	0.01	0.01248			SNU	Medtr2g079580	glycoside_hydrolase_family_1_protein		OTU827	Medtr2g079580	glycoside_hydrolase_family_1_protein	GO:0003824;GO:0004553;GO:0005576;GO:0005975;GO:0008422;GO:0009809;GO:0043169;GO:0047782
TDW_VS3	Medtr3g092150	homeobox_associated_leucine_zipper_protein		OTU139		Medtr3g092150	homeobox_associated_leucine_zipper_protein	GO:0000976;GO:0003677;GO:0003700;GO:0005634;GO:0006355;GO:0006970;GO:0009414;GO:0009615;GO:0009651;GO:0009737;GO:0043565;GO:0045893	transcription regulatory region sequence-specific DNA binding;DNA binding;DNA-binding transcription factor activity;nucleus;regulation of transcription, DNA-templated;response to osmotic stress;response to water deprivation;response to virus;response to salt stress;response to abscisic acid;sequence-specific DNA binding;positive regulation of transcription, DNA-templated	AT2G46680.1-ATHB-7,ATHB7,HB-7	homeobox_7		GO:0052547	regulation of peptidase activity	46	1	0.03	0.0303			RTR	Medtr4g007030	vacuolar_ATP_synthase_subunit_D%2C_putative		OTU74		Medtr4g007030	vacuolar_ATP_synthase_subunit_D%2C_putative	GO:0000325;GO:0005773;GO:0005774;GO:0005794;GO:0005886;GO:0006007;GO:0006623;GO:0006816;GO:0007030;GO:0007033;GO:0009651;GO:0015991;GO:0016020;GO:0042626;GO:0046961	plant-type vacuole;vacuole;vacuolar membrane;Golgi apparatus;plasma membrane;glucose catabolic process;protein targeting to vacuole;calcium ion transport;Golgi organization;vacuole organization;response to salt stress;NA;membrane;ATPase-coupled transmembrane transporter activity;proton-transporting ATPase activity, rotational mechanism	AT3G58730.1-NA	vacuolar_ATP_synthase_subunit_D_(VATD)___V-ATPase_D_subunit___vacuolar_proton_pump_D_subunit_(VATPD)		GO:0072594	establishment of protein localization to...	678	2	0.18	0.01307			SNU	Medtr2g079590	transcription_factor_tfiiic%2C_tau55-like_protein%2C_putative		OTU827	Medtr2g079590	transcription_factor_tfiiic%2C_tau55-like_protein%2C_putative	GO:0003674;GO:0008150
TDW_VS3	Medtr3g092175	hypothetical_protein		OTU139		Medtr3g092175	hypothetical_protein	NA	NA	NA-NA	NA		GO:0052548	regulation of endopeptidase activity	46	1	0.03	0.0303			RTR	Medtr4te007010	NA		OTU74		Medtr4te007010	NA	NA	NA	NA-NA	NA		GO:0033365	protein localization to organelle	698	2	0.19	0.01381			SNU	Medtr2g079630	CBS_domain_CBSX5-like_protein		OTU827	Medtr2g079630	CBS_domain_CBSX5-like_protein	GO:0003674;GO:0005576;GO:0008150
TDW_VS3	Medtr3g092200	transmembrane_protein%2C_putative		OTU139		Medtr3g092200	transmembrane_protein%2C_putative	GO:0003674;GO:0008150	molecular_function;biological_process	AT1G57680.2-NA	NA		GO:0045861	negative regulation of proteolysis	47	1	0.03	0.0309			RTR	Medtr8g030665	hypothetical_protein		OTU428		Medtr8g030665	hypothetical_protein	NA	NA	NA-NA	NA		GO:0015802	basic amino acid transport	69	1	0.02	0.01827			SNU	Medtr2g079670	stem-specific_TSJT1-like_protein		OTU827	Medtr2g079670	stem-specific_TSJT1-like_protein	GO:0001666;GO:0005515;GO:0005634;GO:0005829;GO:0005886;GO:0008150;GO:0009506;GO:0009862;GO:0010310
TDW_VS3	Medtr3g099777	E3_ubiquitin-protein_ligase_UPL1-like_protein		OTU139		Medtr3g099777	E3_ubiquitin-protein_ligase_UPL1-like_protein	GO:0000151;GO:0004842;GO:0005622;GO:0005634;GO:0005739;GO:0005829;GO:0006464;GO:0006511;GO:0016567;GO:0016881;GO:0042787	ubiquitin ligase complex;ubiquitin-protein transferase activity;intracellular anatomical structure;nucleus;mitochondrion;cytosol;cellular protein modification process;ubiquitin-dependent protein catabolic process;protein ubiquitination;acid-amino acid ligase activity;NA	AT1G55860.2-UPL1	ubiquitin-protein_ligase_1		GO:0051346	negative regulation of hydrolase activit...	47	1	0.03	0.0309			RTR	Medtr8g030670	ubiquitin-protein_ligase%2C_putative		OTU428		Medtr8g030670	ubiquitin-protein_ligase%2C_putative	GO:0004842;GO:0005634;GO:0006511;GO:0019005	ubiquitin-protein transferase activity;nucleus;ubiquitin-dependent protein catabolic process;SCF ubiquitin ligase complex	AT3G61415.1-ASK21,SK21	SKP1-like_21		GO:0015696	ammonium transport	73	1	0.02	0.01932			SNU	Medtr2g079700	G_protein_coupled_receptor		OTU827	Medtr2g079700	G_protein_coupled_receptor	GO:0003824;GO:0005634;GO:0005886;GO:0009787;GO:0010231;GO:0010427;GO:0019898
TDW_VS3	Medtr3g099800	FBD_protein		OTU139		Medtr3g099800	FBD_protein	NA	NA	AT5G44950.1-NA	F-box_RNI-like_FBD-like_domains-containing_protein		GO:0019742	pentacyclic triterpenoid metabolic proce...	48	1	0.03	0.0316			RTR	Medtr8g030680	signal_peptide_peptidase-like_protein		OTU428		Medtr8g030680	signal_peptide_peptidase-like_protein	GO:0004190;GO:0005886;GO:0006508;GO:0008233;GO:0016021	aspartic-type endopeptidase activity;plasma membrane;proteolysis;peptidase activity;integral component of membrane	AT1G01650.1-ATSPPL4,SPPL4	SIGNAL_PEPTIDE_PEPTIDASE-LIKE_4		GO:0007033	vacuole organization	82	1	0.02	0.02168			SNU	Medtr2g079740	transducin_WD-like_repeat-protein		OTU827	Medtr2g079740	transducin_WD-like_repeat-protein	GO:0004871;GO:0005737;GO:0005834;GO:0007165
TDW_VS3	Medtr3g099880	localization_and_RNA_pol_II_promoter_Fmp27_domain_protein		OTU139		Medtr3g099880	localization_and_RNA_pol_II_promoter_Fmp27_domain_protein	GO:0005576	extracellular region	AT1G58250.1-SAB	Golgi-body_localisation_protein_domain_;RNA_pol_II_promoter_Fmp27_protein_domain		GO:0019745	pentacyclic triterpenoid biosynthetic pr...	48	1	0.03	0.0316																GO:0006862	nucleotide transport	87	1	0.02	0.02299			SNU	Medtr2g079750	reverse_transcriptase%2C_putative		OTU827	Medtr2g079750	reverse_transcriptase%2C_putative	NA
TDW_VS3	Medtr3g099920	SNF1-related_kinase		OTU139		Medtr3g099920	SNF1-related_kinase	GO:0000152;GO:0003006;GO:0004672;GO:0004674;GO:0005515;GO:0005634;GO:0006007;GO:0006468;GO:0006486;GO:0006950;GO:0009594;GO:0009738;GO:0010050;GO:0010182;GO:0010260;GO:0080022	nuclear ubiquitin ligase complex;developmental process involved in reproduction;protein kinase activity;protein serine/threonine kinase activity;protein binding;nucleus;glucose catabolic process;protein phosphorylation;protein glycosylation;response to stress;detection of nutrient;abscisic acid-activated signaling pathway;vegetative phase change;sugar mediated signaling pathway;animal organ senes…	AT3G01090.2-AKIN10,KIN10,SNRK1.1	SNF1_kinase_homolog_10		GO:0030162	regulation of proteolysis	48	1	0.03	0.0316																GO:0008361	regulation of cell size	96	1	0.03	0.02534			SNU	Medtr2g081170	carboxy-terminal_domain_cyclin		OTU827	Medtr2g081170	carboxy-terminal_domain_cyclin	GO:0000080;GO:0000278;GO:0005515;GO:0005634;GO:0010440;GO:0016538;GO:0042023;GO:0045736;GO:0051726
TDW_VS3	Medtr3g099970	serpin-ZX-like_protein		OTU139		Medtr3g099970	serpin-ZX-like_protein	GO:0004867;GO:0004869;GO:0005576;GO:0010951;GO:0030162;GO:0048046	serine-type endopeptidase inhibitor activity;cysteine-type endopeptidase inhibitor activity;extracellular region;negative regulation of endopeptidase activity;regulation of proteolysis;apoplast	AT1G47710.1-NA	Serine_protease_inhibitor_(SERPIN)_family_protein		GO:1901700	response to oxygen-containing compound	3814	6	2.54	0.0336																GO:0015748	organophosphate ester transport	113	1	0.03	0.02977			SNU	Medtr2g081180	ubiquitin_carboxyl-terminal_hydrolase		OTU827	Medtr2g081180	ubiquitin_carboxyl-terminal_hydrolase	GO:0004221;GO:0004843;GO:0005829;GO:0006511;GO:0008242;GO:0008270;GO:0009793;GO:0016579;GO:0048767
TDW_VS3	Medtr3g100040	GATA_transcription_factor		OTU139		Medtr3g100040	GATA_transcription_factor	GO:0003700;GO:0005634;GO:0006355;GO:0008270;GO:0043565	DNA-binding transcription factor activity;nucleus;regulation of transcription, DNA-templated;zinc ion binding;sequence-specific DNA binding	AT3G21175.2-GATA24,TIFY2B,ZML1	ZIM-like_1		GO:0033993	response to lipid	1899	4	1.27	0.0344																GO:0006812	cation transport	1052	2	0.28	0.02993			SNU	Medtr2g081190	transmembrane_protein%2C_putative		OTU827	Medtr2g081190	transmembrane_protein%2C_putative	NA
TDW_VS3	Medtr3g100060	BEACH_domain_LvsC-like_protein%2C_putative		OTU45	OTU139	Medtr3g100060	BEACH_domain_LvsC-like_protein%2C_putative	GO:0016023	NA	AT1G58230.1-NA	binding		GO:0051336	regulation of hydrolase activity	54	1	0.04	0.0354																GO:0009612	response to mechanical stimulus	114	1	0.03	0.03003			SNU	Medtr2g081225	tRNA_(guanine(37)-N1)-methyltransferase%2C_putative		OTU827	Medtr2g081225	tRNA_(guanine(37)-N1)-methyltransferase%2C_putative	GO:0016740
TDW_VS3	Medtr3g100080	transmembrane_protein%2C_putative		OTU139		Medtr3g100080	transmembrane_protein%2C_putative	NA	NA	NA-NA	NA		GO:0010260	animal organ senescence	55	1	0.04	0.0361																GO:0016226	iron-sulfur cluster assembly	117	1	0.03	0.03081			SNU	Medtr2g081230	tRNA_(guanine(37)-N1)-methyltransferase%2C_putative		OTU827	Medtr2g081230	tRNA_(guanine(37)-N1)-methyltransferase%2C_putative	GO:0016740
TDW_VS3	Medtr3g100100	TPR_domain_protein		OTU45		Medtr3g100100	TPR_domain_protein	GO:0008150	biological_process	AT5G65520.1-NA	Tetratricopeptide_repeat_(TPR)-like_superfamily_protein		GO:0016104	triterpenoid biosynthetic process	60	1	0.04	0.0393																GO:0031163	metallo-sulfur cluster assembly	117	1	0.03	0.03081			SNU	Medtr2te050290	NA		OTU827	Medtr2te050290	NA	NA
TDW_VS3	Medtr3g100110	RAB_geranylgeranyl_transferase_alpha_protein		OTU139		Medtr3g100110	RAB_geranylgeranyl_transferase_alpha_protein	GO:0005737;GO:0005829;GO:0008318;GO:0018342;GO:0046686	cytoplasm;cytosol;protein prenyltransferase activity;protein prenylation;response to cadmium ion	AT4G24490.2-ATRGTA1,RGTA1	RAB_geranylgeranyl_transferase_alpha_subunit_1		GO:0006722	triterpenoid metabolic process	61	1	0.04	0.0399																GO:0006007	glucose catabolic process	152	1	0.04	0.03986			SNU	Medtr2te079690	NA		OTU827	Medtr2te079690	NA	NA
TDW_VS3	Medtr3g100160	NADPH-cytochrome_P450_family_2_reductase		OTU45	OTU139	Medtr3g100160	NADPH-cytochrome_P450_family_2_reductase	GO:0003958;GO:0005506;GO:0005783;GO:0005829;GO:0006888;GO:0006979;GO:0009698;GO:0009737;GO:0010181;GO:0016491;GO:0055114	NADPH-hemoprotein reductase activity;iron ion binding;endoplasmic reticulum;cytosol;endoplasmic reticulum to Golgi vesicle-mediated transport;response to oxidative stress;phenylpropanoid metabolic process;response to abscisic acid;FMN binding;oxidoreductase activity;NA	AT4G24520.1-AR1,ATR1	P450_reductase_1		GO:0048193	Golgi vesicle transport	521	2	0.35	0.0466																GO:0006605	protein targeting	1257	2	0.34	0.04158			SNU	Medtr2te079730	NA		OTU827	Medtr2te079730	NA	NA
TDW_VS3	Medtr3g100180	myb-like_DNA-binding_domain_protein		OTU139		Medtr3g100180	myb-like_DNA-binding_domain_protein	GO:0003677;GO:0003674;GO:0003700;GO:0005575;GO:0005886;GO:0008150;GO:0009737;GO:0009751;GO:0009753	DNA binding;molecular_function;DNA-binding transcription factor activity;cellular_component;plasma membrane;biological_process;response to abscisic acid;response to salicylic acid;response to jasmonic acid	AT1G58220.1-NA;NA-NA	Homeodomain-like_superfamily_protein;NA																							GO:0019320	hexose catabolic process	159	1	0.04	0.04166			SNU	Medtr4g009410	hypothetical_protein		OTU827	Medtr4g009410	hypothetical_protein	NA
TDW_VS3	Medtr3te092180	NA		OTU139		Medtr3te092180	NA	NA	NA	NA-NA	NA																							GO:0046365	monosaccharide catabolic process	159	1	0.04	0.04166			SNU	Medtr4g009620	UPF0481_plant-like_protein		OTU827	Medtr4g009620	UPF0481_plant-like_protein	GO:0003674;GO:0005886;GO:0008150
TDW_VS3	Medtr3te100070	NA		OTU139		Medtr3te100070	NA	NA	NA	NA-NA	NA																							GO:0043090	amino acid import	180	1	0.05	0.04705			SNU	Medtr4g009625	hypothetical_protein		OTU827	Medtr4g009625	hypothetical_protein	NA
TDW_VS3	Medtr4g114140	core-2_I-branching_enzyme		OTU139		Medtr4g114140	core-2_I-branching_enzyme	GO:0005794;GO:0007020;GO:0008375;GO:0016020;GO:0016051;GO:0016757	Golgi apparatus;microtubule nucleation;acetylglucosaminyltransferase activity;membrane;carbohydrate biosynthetic process;transferase activity, transferring glycosyl groups	AT5G15050.1-NA	Core-2_I-branching_beta-1,6-N-acetylglucosaminyltransferase_family_protein																							GO:0006816	calcium ion transport	187	1	0.05	0.04884			SNU	Medtr4g009635	transmembrane_protein%2C_putative		OTU827	Medtr4g009635	transmembrane_protein%2C_putative	NA
TDW_VS3	Medtr6g461940	hypothetical_protein		OTU139		Medtr6g461940	hypothetical_protein	GO:0003674;GO:0005575;GO:0005634;GO:0008150	molecular_function;cellular_component;nucleus;biological_process	AT3G24255.1-NA	RNA-directed_DNA_polymerase_(reverse_transcriptase)-related_family_protein																															SNU	Medtr4g009690	cinnamoyl-CoA_reductase		OTU827	Medtr4g009690	cinnamoyl-CoA_reductase	GO:0000166;GO:0003824;GO:0005575;GO:0009809;GO:0016621;GO:0044237;GO:0046686;GO:0050662
TDW_VS3	Medtr6te461920	NA		OTU139		Medtr6te461920	NA	NA	NA	NA-NA	NA																															SNU	Medtr4g009710	CTV.22%2C_putative		OTU827	Medtr4g009710	CTV.22%2C_putative	GO:0005634;GO:0005829
TDW_VS3	Medtr8g089550	CAAX_amino_terminal_protease_family_protein		OTU139		Medtr8g089550	CAAX_amino_terminal_protease_family_protein	GO:0003674;GO:0006508;GO:0009507;GO:0016020	molecular_function;proteolysis;chloroplast;membrane	AT3G26085.3-NA	CAAX_amino_terminal_protease_family_protein																															SNU	Medtr4te009300	NA		OTU827	Medtr4te009300	NA	NA
TDW_VS3	Medtr8g089560	RPM1-interacting_protein_4_(RIN4)_family_protein		OTU139		Medtr8g089560	RPM1-interacting_protein_4_(RIN4)_family_protein	GO:0003674;GO:0005634;GO:0005886;GO:0006944;GO:0010167;GO:0048193	molecular_function;nucleus;plasma membrane;NA;response to nitrate;Golgi vesicle transport	AT5G55850.3-NOI	RPM1-interacting_protein_4_(RIN4)_family_protein																															SNU	Medtr4te009370	NA		OTU827	Medtr4te009370	NA	NA
																																										SNU	Medtr4te009680	NA		OTU827	Medtr4te009680	NA	NA
																																										SNU	Medtr7g079020	YegS_Rv2252_BmrU_family_lipid_kinase		OTU827	Medtr7g079020	YegS_Rv2252_BmrU_family_lipid_kinase	GO:0004143;GO:0005737;GO:0005739;GO:0006671;GO:0007205;GO:0009409;GO:0017050
																																										SNU	Medtr7g079030	proline_iminopeptidase-like_protein		OTU827	Medtr7g079030	proline_iminopeptidase-like_protein	GO:0005773;GO:0005829;GO:0006508;GO:0008233;GO:0009507;GO:0019344
																																										SNU	Medtr7g079180	late_embryogenesis_abundant_protein		OTU827	Medtr7g079180	late_embryogenesis_abundant_protein	GO:0003674;GO:0005829;GO:0009269;GO:0009409;GO:0009414;GO:0009611;GO:0009644;GO:0009737;GO:0009793;GO:0010286;GO:0050832
																																										SNU	Medtr8g012590	cytochrome_P450_family_protein		OTU218	Medtr8g012590	cytochrome_P450_family_protein	GO:0004497;GO:0005506;GO:0009055;GO:0009507;GO:0010043;GO:0016705;GO:0019825;GO:0020037;GO:0055114;GO:0071281
																																										SNU	Medtr8g012600	ER_lumen_protein_retaining_receptor-like_protein		OTU218	Medtr8g012600	ER_lumen_protein_retaining_receptor-like_protein	GO:0004872;GO:0005739;GO:0006621;GO:0015031;GO:0016021;GO:0046923
																																										SNU	Medtr8g028125	60S_ribosomal_protein_L5-2		OTU827	Medtr8g028125	60S_ribosomal_protein_L5-2	GO:0001510;GO:0003735;GO:0005622;GO:0005730;GO:0005737;GO:0005773;GO:0005794;GO:0005829;GO:0005840;GO:0005886;GO:0006094;GO:0006096;GO:0006412;GO:0008097;GO:0008283;GO:0009220;GO:0009651;GO:0009965;GO:0022625;GO:0022626;GO:0042254;GO:0046686
																																										SNU	Medtr8g028135	hypothetical_protein		OTU827	Medtr8g028135	hypothetical_protein	NA
																																										SNU	Medtr8g028140	F-box_LRR_protein		OTU827	Medtr8g028140	F-box_LRR_protein	GO:0004842;GO:0005575;GO:0005634;GO:0006511
																																										SNU	Medtr8g466800	BHLH_transcription_factor-like_protein		OTU122	Medtr8g466800	BHLH_transcription_factor-like_protein	GO:0003700;GO:0005634
																																										SNU	Medtr8te466820	NA		OTU122	Medtr8te466820	NA	NA
																																										SNU	Medtr8te466850	NA		OTU122	Medtr8te466850	NA	NA
[truncated: 10 more columns]
