# Supplementary material for: Medicago truncatula genotype drives the plant nutritional strategy and its associated rhizosphere bacterial communities
Source: New Phytol. 2024 Nov 28;245(2):767–84. doi: 10.1111/nph.20272 (PMC11655437; doi:10.1111/nph.20272)
Supplement: Supplementary file 3 — Table S1 Plant genotype list and their geographical origin. Table S2 Plant position in glasshouse. Table S3 Acronym list. Table S4 Plant phenotypic variables measured and calculated for each genotype of the core collection of Medicago truncatula. Table S5 Estimation of the heritability of the ecophysiological parameters. Table S6 GWAS output for the ecophysiological parameters. Table S7 List of Gene IDs corresponding to the significant SNPs in the GWAS for each ecophysiological traits and their corresponding annotation, GO id and GO term. Table S8 Richness, alpha‐ and beta‐diversity indices of the rhizosphere bacterial communities associated with the Medicago truncatula core collection. Table S9 Filtered and normalized occurrence table including all samples (n = 435) used in alpha‐ and beta‐diversity analyses, bacterial composition, and functional prediction. Table S10 Taxonomic affiliation, relative abundance, and properties in the co‐occurrence network of the 150 OTU found significantly correlated in the co‐occurrence network analysis. Table S11 PERMANOVA results based on Bray‐Curtis distances. Table S12 Plant genotype effect on bacterial composition at Phylum and Class levels and on KEGG categories. Table S13 Redundancy analysis on microbial data and ecophysiological for the core collection of Medicago truncatula. Table S14 List of the candidate OTU, which are found as major predictor of three plant phenotypic variables and their significantly correlated OTU. Table S15 Potential enzyme classification that are significantly more and less abundant for the OTU positively and negatively linked to the three plant phenotypic variables analyzed in random forest in comparison to the rest of the bacterial OTU and their associated KEGG categories and pathways. Table S16 Estimation of the heritability for the 900 most abundant OTUs. Table S17 Global GWAS output for the abundance of the bacterial OTUs (OTUs predicting plant ecophysiological traits, OTUs in the co‐occurrence [file NPH-245-767-s002.zip › Table_S19_topgo_network_top157OTU.txt]

Cooccurrence network																								TOP_157_OTU
Trait	Gene_ID	NOTES		OTU				Gene_ID	NOTES	GO_ID	GO_TERM	bestAt	arabi.defline		#GO	GO_ID	Term	Annotated	Significant	Expected	classicFisher			Trait	Gene_ID	NOTES		OTU				Gene_ID	NOTES	GO_ID	GO_TERM	bestAt	arabi.defline		#GO	GO.ID	Term	Annotated	Significant	Expected	classicFisher
OTU532	Medtr1g027660	wall-associated_receptor_kinase-like_protein		OTU10				Medtr6g015490	chr6:5155409..5159878,_Disease_resistance_protein_(TIR-NBS-LRR_class)_family__	GO:0005622;GO:0005737;GO:0006952;GO:0007165;GO:0043531	intracellular anatomical structure;cytoplasm;defense response;signal transduction;ADP binding	AT5G36930.2-NA	Disease_resistance_protein_(TIR-NBS-LRR_class)_family		1	GO:0006007	glucose catabolic process	152	3	0.33	0.0046			OTU65	Medtr1g027660	wall-associated_receptor_kinase-like_protein		OTU65				Medtr1g027660	wall-associated_receptor_kinase-like_protein	GO:0004672;GO:0004674;GO:0005509;GO:0005524;GO:0005886;GO:0006468;GO:0009311;GO:0009751;GO:0009793;GO:0009826;GO:0009992;GO:0010027;GO:0010228;GO:0016226;GO:0016772;GO:0019761;GO:0048481	protein kinase activity;protein serine/threonine kinase activity;calcium ion binding;ATP binding;plasma membrane;protein phosphorylation;oligosaccharide metabolic process;response to salicylic acid;embryo development ending in seed dormancy;unidimensional cell growth;cellular water homeostasis;thylakoid membrane organization;vegetative to reproductive phase transition of meristem;iron-sulfur clus…	AT1G21270.1-WAK2	wall-associated_kinase_2		1	GO:0031667	response to nutrient levels	495	7	1.19	0.00019
OTU65	Medtr1g027660	wall-associated_receptor_kinase-like_protein		OTU10				Medtr6te015500	NA	NA	NA	NA-NA	NA		2	GO:0019320	hexose catabolic process	159	3	0.35	0.0052			OTU90	Medtr1g032200	HIT_zinc_finger_protein		OTU90				Medtr1g032200	HIT_zinc_finger_protein	GO:0003674;GO:0008150;GO:0009507	molecular_function;biological_process;chloroplast	AT5G63830.1-NA	HIT-type_Zinc_finger_family_protein		2	GO:0009991	response to extracellular stimulus	555	7	1.33	0.00037
OTU90	Medtr1g032200	HIT_zinc_finger_protein		OTU28	OTU88	OTU111	OTU139	Medtr3g100110	RAB_geranylgeranyl_transferase_alpha_protein	GO:0005737;GO:0005829;GO:0008318;GO:0018342;GO:0046686	cytoplasm;cytosol;protein prenyltransferase activity;protein prenylation;response to cadmium ion	AT4G24490.2-ATRGTA1,RGTA1	RAB_geranylgeranyl_transferase_alpha_subunit_1		3	GO:0046365	monosaccharide catabolic process	159	3	0.35	0.0052			OTU82	Medtr1g045960	NB-ARC_domain_disease_resistance_protein		OTU82				Medtr1g045960	NB-ARC_domain_disease_resistance_protein	GO:0005515;GO:0005576;GO:0006952;GO:0009627;GO:0009697;GO:0043531	protein binding;extracellular region;defense response;systemic acquired resistance;salicylic acid biosynthetic process;ADP binding	AT3G14460.1-NA	LRR_and_NB-ARC_domains-containing_disease_resistance_protein		3	GO:0009267	cellular response to starvation	449	6	1.08	0.00074
OTU82	Medtr1g045960	NB-ARC_domain_disease_resistance_protein		OTU113				Medtr7g019130	Pmr5_Cas1p_GDSL_SGNH-like_acyl-esterase_family_protein	GO:0008150;GO:0009507	biological_process;chloroplast	AT5G15900.1-TBL19	TRICHOME_BIREFRINGENCE-LIKE_19		4	GO:0016104	triterpenoid biosynthetic process	60	2	0.13	0.0078			OTU88	Medtr2g010490	hypothetical_protein		OTU88				Medtr2g010490	hypothetical_protein	GO:0000226;GO:0000911;GO:0003674;GO:0005575;GO:0005634;GO:0008150;GO:0051322	microtubule cytoskeleton organization;cytokinesis by cell plate formation;molecular_function;cellular_component;nucleus;biological_process;anaphase	AT4G17000.1-NA	NA		4	GO:0042594	response to starvation	457	6	1.1	0.00081
OTU439	Medtr1g046680	GATA_type_zinc_finger_transcription_factor_family_protein		OTU113				Medtr7g019140	trichome_birefringence-like_protein	GO:0008150;GO:0009507	biological_process;chloroplast	AT5G15900.1-TBL19	TRICHOME_BIREFRINGENCE-LIKE_19		5	GO:0006722	triterpenoid metabolic process	61	2	0.13	0.008			OTU88	Medtr2g010510	plant_T16L1-180_protein%2C_putative		OTU88				Medtr2g010510	plant_T16L1-180_protein%2C_putative	GO:0005515;GO:0008150;GO:0009507	protein binding;biological_process;chloroplast	AT4G33690.1-NA	NA		5	GO:0031669	cellular response to nutrient levels	473	6	1.14	0.00097
OTU400	Medtr1g048820	transmembrane_protein%2C_putative		OTU122				Medtr8g466800	BHLH_transcription_factor-like_protein	GO:0003700;GO:0005634	DNA-binding transcription factor activity;nucleus	AT3G20640.1-NA	basic_helix-loop-helix_(bHLH)_DNA-binding_superfamily_protein		6	GO:0006006	glucose metabolic process	402	4	0.89	0.012			OTU88	Medtr2g010520	magnesium_and_cobalt_efflux_protein_CorC%2C_putative;magnesium_and_cobalt_efflux_protein_CorC_putative		OTU88				Medtr2g010520	magnesium_and_cobalt_efflux_protein_CorC%2C_putative;magnesium_and_cobalt_efflux_protein_CorC_putative	GO:0003674;GO:0005886;GO:0008150	molecular_function;plasma membrane;biological_process	AT2G14520.1-NA	CBS_domain-containing_protein_with_a_domain_of_unknown_function_(DUF21)		6	GO:0031668	cellular response to extracellular stimu...	533	6	1.28	0.00178
OTU88	Medtr2g010490	hypothetical_protein		OTU122				Medtr8te466820	NA	NA	NA	NA-NA	NA		7	GO:0019318	hexose metabolic process	456	4	1	0.0182			OTU88	Medtr2g010530	cytochrome_P450_family_71_protein		OTU88				Medtr2g010530	cytochrome_P450_family_71_protein	GO:0018675;GO:0043231;GO:0055114	(S)-limonene 6-monooxygenase activity;intracellular membrane-bounded organelle;NA	AT3G26310.1-CYP71B35	cytochrome_P450,_family_71,_subfamily_B,_polypeptide_35		7	GO:0071496	cellular response to external stimulus	534	6	1.28	0.0018
OTU88	Medtr2g010510	plant_T16L1-180_protein%2C_putative		OTU122				Medtr8te466850	NA	NA	NA	NA-NA	NA		8	GO:0031667	response to nutrient levels	495	4	1.09	0.0237			OTU88	Medtr2g010590	CAP%2C_cysteine-rich_secretory_protein%2C_antigen_5		OTU88				Medtr2g010590	CAP%2C_cysteine-rich_secretory_protein%2C_antigen_5	GO:0003674;GO:0005576;GO:0009723;GO:0009751;GO:0009753	molecular_function;extracellular region;response to ethylene;response to salicylic acid;response to jasmonic acid	AT2G14580.1-ATPRB1,PRB1	basic_pathogenesis-related_protein_1		8	GO:0042559	pteridine-containing compound biosynthet...	30	2	0.07	0.00237
OTU88	Medtr2g010520	magnesium_and_cobalt_efflux_protein_CorC%2C_putative;magnesium_and_cobalt_efflux_protein_CorC_putative		OTU88	OTU139			Medtr3g092095	cytochrome_b5-like_heme_steroid-binding_domain_protein	GO:0005773;GO:0005774;GO:0005783;GO:0005789;GO:0005829;GO:0005886;GO:0009535;GO:0016126;GO:0019745;GO:0020037	vacuole;vacuolar membrane;endoplasmic reticulum;endoplasmic reticulum membrane;cytosol;plasma membrane;chloroplast thylakoid membrane;sterol biosynthetic process;pentacyclic triterpenoid biosynthetic process;heme binding	AT5G53560.1-ATB5-A,ATCB5-E,B5_2,CB5-E	cytochrome_B5_isoform_E		9	GO:0006694	steroid biosynthetic process	295	3	0.65	0.0274			OTU88	Medtr2g010720	salt_stress_response_antifungal_domain_protein		OTU88				Medtr2g010720	salt_stress_response_antifungal_domain_protein	GO:0000041;GO:0004672;GO:0004674;GO:0005524;GO:0005576;GO:0006468;GO:0006826;GO:0010106;GO:0010167;GO:0010413;GO:0015706;GO:0016301;GO:0016772;GO:0045492	transition metal ion transport;protein kinase activity;protein serine/threonine kinase activity;ATP binding;extracellular region;protein phosphorylation;iron ion transport;cellular response to iron ion starvation;response to nitrate;glucuronoxylan metabolic process;nitrate transport;kinase activity;transferase activity, transferring phosphorus-containing groups;xylan biosynthetic process	AT4G05200.1-CRK25	cysteine-rich_RLK_(RECEPTOR-like_protein_kinase)_25		9	GO:0010106	cellular response to iron ion starvation	135	3	0.32	0.00425
OTU88	Medtr2g010530	cytochrome_P450_family_71_protein		OTU88	OTU139			Medtr3g092100	Rab_GTPase_activator	GO:0005097;GO:0006499;GO:0006612;GO:0006944;GO:0009507;GO:0009627;GO:0009697;GO:0009863;GO:0010363;GO:0030968;GO:0031348;GO:0032313;GO:0043069;GO:0045087	NA;N-terminal protein myristoylation;protein targeting to membrane;chloroplast;systemic acquired resistance;salicylic acid biosynthetic process;salicylic acid mediated signaling pathway;regulation of plant-type hypersensitive response;endoplasmic reticulum unfolded protein response;negative regulation of defense response;negative regulation of programmed cell death;innate immune response	AT3G49350.1-NA	Ypt_Rab-GAP_domain_of_gyp1p_superfamily_protein		10	GO:0010167	response to nitrate	295	3	0.65	0.0274			OTU88	Medtr2g010730	salt_stress_response_antifungal_domain_protein		OTU88				Medtr2g010730	salt_stress_response_antifungal_domain_protein	GO:0004672;GO:0004674;GO:0004713;GO:0005524;GO:0006468;GO:0016301;GO:0016772	protein kinase activity;protein serine/threonine kinase activity;protein tyrosine kinase activity;ATP binding;protein phosphorylation;kinase activity;transferase activity, transferring phosphorus-containing groups	AT4G23160.1-CRK8	cysteine-rich_RLK_(RECEPTOR-like_protein_kinase)_8		10	GO:0006760	folic acid-containing compound metabolic...	43	2	0.1	0.00482
OTU88	Medtr2g010590	CAP%2C_cysteine-rich_secretory_protein%2C_antigen_5		OTU139				Medtr3g092110	glucosamine-6-phosphate_isomerase_6-phosphogluconolactonase	GO:0002229;GO:0003824;GO:0005777;GO:0005829;GO:0005975;GO:0006098;GO:0009507;GO:0009570;GO:0009793;GO:0017057;GO:0042742;GO:0071461	defense response to oomycetes;catalytic activity;peroxisome;cytosol;carbohydrate metabolic process;pentose-phosphate shunt;chloroplast;chloroplast stroma;embryo development ending in seed dormancy;6-phosphogluconolactonase activity;defense response to bacterium;cellular response to redox state	AT5G24400.1-EMB2024,PGL3	NagB_RpiA_CoA_transferase-like_superfamily_protein		11	GO:0005996	monosaccharide metabolic process	547	4	1.2	0.0325			OTU151	Medtr2g035960	hypothetical_protein		OTU35	OTU48			Medtr3g007250	prefoldin	GO:0005737;GO:0006457;GO:0016272;GO:0051082	cytoplasm;protein folding;prefoldin complex;unfolded protein binding	AT3G22480.1-PDF2	prefoldin_2		11	GO:0044282	small molecule catabolic process	875	7	2.1	0.00501
OTU88	Medtr2g010720	salt_stress_response_antifungal_domain_protein		OTU139				Medtr3g092150	homeobox_associated_leucine_zipper_protein	GO:0000976;GO:0003677;GO:0003700;GO:0005634;GO:0006355;GO:0006970;GO:0009414;GO:0009615;GO:0009651;GO:0009737;GO:0043565;GO:0045893	transcription regulatory region sequence-specific DNA binding;DNA binding;DNA-binding transcription factor activity;nucleus;regulation of transcription, DNA-templated;response to osmotic stress;response to water deprivation;response to virus;response to salt stress;response to abscisic acid;sequence-specific DNA binding;positive regulation of transcription, DNA-templated	AT2G46680.1-ATHB-7,ATHB7,HB-7	homeobox_7		12	GO:0009991	response to extracellular stimulus	555	4	1.22	0.034			OTU35	Medtr3g007250	prefoldin		OTU35	OTU48			Medtr3g007270	F-box_protein_interaction_domain_protein	GO:0003674;GO:0005634;GO:0008150	molecular_function;nucleus;biological_process	AT3G23880.1-NA	F-box_and_associated_interaction_domains-containing_protein		12	GO:0042558	pteridine-containing compound metabolic ...	45	2	0.11	0.00527
OTU88	Medtr2g010730	salt_stress_response_antifungal_domain_protein		OTU139				Medtr3g092175	hypothetical_protein	NA	NA	NA-NA	NA		13	GO:1901617	organic hydroxy compound biosynthetic pr...	1104	6	2.43	0.0344			OTU48	Medtr3g007250	prefoldin		OTU35	OTU48			Medtr3g007300	F-box_protein_interaction_domain_protein	GO:0003674;GO:0005634;GO:0008150	molecular_function;nucleus;biological_process	AT3G23880.1-NA	F-box_and_associated_interaction_domains-containing_protein		13	GO:0006826	iron ion transport	148	3	0.36	0.00548
OTU214	Medtr2g076350	PH-GRAM-GEM_domain_protein		OTU139				Medtr3g092200	transmembrane_protein%2C_putative	GO:0003674;GO:0008150	molecular_function;biological_process	AT1G57680.2-NA	NA		14	GO:0010106	cellular response to iron ion starvation	135	2	0.3	0.0358			OTU35	Medtr3g007270	F-box_protein_interaction_domain_protein		OTU35	OTU48			Medtr3g007310	hypothetical_protein	NA	NA	NA-NA	NA		14	GO:0006879	cellular iron ion homeostasis	149	3	0.36	0.00559
OTU214	Medtr2g076360	transmembrane_protein%2C_putative		OTU88	OTU139			Medtr3g099777	E3_ubiquitin-protein_ligase_UPL1-like_protein	GO:0000151;GO:0004842;GO:0005622;GO:0005634;GO:0005739;GO:0005829;GO:0006464;GO:0006511;GO:0016567;GO:0016881;GO:0042787	ubiquitin ligase complex;ubiquitin-protein transferase activity;intracellular anatomical structure;nucleus;mitochondrion;cytosol;cellular protein modification process;ubiquitin-dependent protein catabolic process;protein ubiquitination;acid-amino acid ligase activity;NA	AT1G55860.2-UPL1	ubiquitin-protein_ligase_1		15	GO:0016192	vesicle-mediated transport	834	5	1.84	0.0366			OTU48	Medtr3g007270	F-box_protein_interaction_domain_protein		OTU35	OTU48			Medtr3g007320	cytochrome_P450_family_protein	GO:0004497;GO:0005506;GO:0005576;GO:0009055;GO:0016132;GO:0016705;GO:0019825;GO:0020037;GO:0055114	monooxygenase activity;iron ion binding;extracellular region;electron transfer activity;brassinosteroid biosynthetic process;oxidoreductase activity, acting on paired donors, with incorporation or reduction of molecular oxygen;oxygen binding;heme binding;NA	AT3G30180.1-BR6OX2,CYP85A2	brassinosteroid-6-oxidase_2		15	GO:0006007	glucose catabolic process	152	3	0.37	0.0059
OTU249	Medtr2g081520	S-locus_lectin_kinase_family_protein		OTU88	OTU139			Medtr3g099800	FBD_protein	NA	NA	AT5G44950.1-NA	F-box_RNI-like_FBD-like_domains-containing_protein		16	GO:0009751	response to salicylic acid	839	5	1.85	0.0374			OTU35	Medtr3g007300	F-box_protein_interaction_domain_protein		OTU96				Medtr3g007670	hypothetical_protein	GO:0003674;GO:0005747;GO:0008150	molecular_function;mitochondrial respiratory chain complex I;biological_process	AT5G14105.1-NA	NA		16	GO:0019320	hexose catabolic process	159	3	0.38	0.00668
OTU249	Medtr2te081510	NA		OTU88	OTU139			Medtr3g099880	localization_and_RNA_pol_II_promoter_Fmp27_domain_protein	GO:0005576	extracellular region	AT1G58250.1-SAB	Golgi-body_localisation_protein_domain_;RNA_pol_II_promoter_Fmp27_protein_domain		17	GO:0008202	steroid metabolic process	337	3	0.74	0.0383			OTU48	Medtr3g007300	F-box_protein_interaction_domain_protein		OTU74				Medtr3g029530	pentatricopeptide_(PPR)_repeat_protein	GO:0003674;GO:0005575;GO:0005739;GO:0008150	molecular_function;cellular_component;mitochondrion;biological_process	AT1G16480.1-NA	Tetratricopeptide_repeat_(TPR)-like_superfamily_protein		17	GO:0046365	monosaccharide catabolic process	159	3	0.38	0.00668
OTU48	Medtr3g007250	prefoldin		OTU139				Medtr3g099920	SNF1-related_kinase	GO:0000152;GO:0003006;GO:0004672;GO:0004674;GO:0005515;GO:0005634;GO:0006007;GO:0006468;GO:0006486;GO:0006950;GO:0009594;GO:0009738;GO:0010050;GO:0010182;GO:0010260;GO:0080022	nuclear ubiquitin ligase complex;developmental process involved in reproduction;protein kinase activity;protein serine/threonine kinase activity;protein binding;nucleus;glucose catabolic process;protein phosphorylation;protein glycosylation;response to stress;detection of nutrient;abscisic acid-activated signaling pathway;vegetative phase change;sugar mediated signaling pathway;animal organ senes…	AT3G01090.2-AKIN10,KIN10,SNRK1.1	SNF1_kinase_homolog_10		18	GO:0006826	iron ion transport	148	2	0.33	0.0423			OTU35	Medtr3g007310	hypothetical_protein		OTU74				Medtr3g029560	Putative_glycyl_endopeptidase;papain_family_cysteine_protease	GO:0006508;GO:0008234	proteolysis;cysteine-type peptidase activity	AT1G47128.1-RD21,RD21A	Granulin_repeat_cysteine_protease_family_protein		18	GO:0055072	iron ion homeostasis	178	3	0.43	0.0091
OTU48	Medtr3g007270	F-box_protein_interaction_domain_protein		OTU88	OTU139			Medtr3g099970	serpin-ZX-like_protein	GO:0004867;GO:0004869;GO:0005576;GO:0010951;GO:0030162;GO:0048046	serine-type endopeptidase inhibitor activity;cysteine-type endopeptidase inhibitor activity;extracellular region;negative regulation of endopeptidase activity;regulation of proteolysis;apoplast	AT1G47710.1-NA	Serine_protease_inhibitor_(SERPIN)_family_protein		19	GO:0006879	cellular iron ion homeostasis	149	2	0.33	0.0428			OTU48	Medtr3g007310	hypothetical_protein		OTU147				Medtr3g053540	small_ubiquitin-like_modifier_3	GO:0005515;GO:0005634;GO:0005737;GO:0005829;GO:0006094;GO:0007010;GO:0009408;GO:0010286;GO:0010498;GO:0016925;GO:0031386;GO:0043433	protein binding;nucleus;cytoplasm;cytosol;gluconeogenesis;cytoskeleton organization;response to heat;heat acclimation;proteasomal protein catabolic process;protein sumoylation;protein tag;negative regulation of DNA-binding transcription factor activity	AT5G55160.1-ATSUMO2,SUM2,SUMO_2,SUMO2	small_ubiquitin-like_modifier_2		19	GO:0006575	cellular modified amino acid metabolic p...	67	2	0.16	0.01137
OTU48	Medtr3g007300	F-box_protein_interaction_domain_protein		OTU88	OTU139			Medtr3g100040	GATA_transcription_factor	GO:0003700;GO:0005634;GO:0006355;GO:0008270;GO:0043565	DNA-binding transcription factor activity;nucleus;regulation of transcription, DNA-templated;zinc ion binding;sequence-specific DNA binding	AT3G21175.2-GATA24,TIFY2B,ZML1	ZIM-like_1		20	GO:0019725	cellular homeostasis	598	4	1.32	0.0429			OTU35	Medtr3g007320	cytochrome_P450_family_protein		OTU131				Medtr3g091500	pentatricopeptide_(PPR)_repeat_protein	GO:0005739;GO:0008150	mitochondrion;biological_process	AT2G26790.1-NA	Pentatricopeptide_repeat_(PPR)_superfamily_protein		20	GO:0046916	cellular transition metal ion homeostasi...	195	3	0.47	0.01164
OTU48	Medtr3g007310	hypothetical_protein		OTU88	OTU139			Medtr3g100060	BEACH_domain_LvsC-like_protein%2C_putative	GO:0016023	NA	AT1G58230.1-NA	binding		21	GO:0044282	small molecule catabolic process	875	5	1.93	0.0435			OTU48	Medtr3g007320	cytochrome_P450_family_protein		OTU131				Medtr3g091540	transmembrane_protein%2C_putative	NA	NA	ATCG01250.1-NA	NADH-Ubiquinone_plastoquinone_(complex_I)_protein		21	GO:0009751	response to salicylic acid	839	6	2.02	0.01546
OTU48	Medtr3g007320	cytochrome_P450_family_protein		OTU88	OTU139			Medtr3g100080	transmembrane_protein%2C_putative	NA	NA	NA-NA	NA		22	GO:0014070	response to organic cyclic compound	1202	6	2.65	0.0487			OTU96	Medtr3g007670	hypothetical_protein		OTU131				Medtr3g091610	VAMP-like_protein%2C_putative	GO:0003674;GO:0006810	molecular_function;transport	AT4G27840.1-NA	SNARE-like_superfamily_protein		22	GO:0006006	glucose metabolic process	402	4	0.97	0.01603
OTU186	Medtr3g027090	thioredoxin-like_protein		OTU88	OTU139			Medtr3g100160	NADPH-cytochrome_P450_family_2_reductase	GO:0003958;GO:0005506;GO:0005783;GO:0005829;GO:0006888;GO:0006979;GO:0009698;GO:0009737;GO:0010181;GO:0016491;GO:0055114	NADPH-hemoprotein reductase activity;iron ion binding;endoplasmic reticulum;cytosol;endoplasmic reticulum to Golgi vesicle-mediated transport;response to oxidative stress;phenylpropanoid metabolic process;response to abscisic acid;FMN binding;oxidoreductase activity;NA	AT4G24520.1-AR1,ATR1	P450_reductase_1											OTU74	Medtr3g029530	pentatricopeptide_(PPR)_repeat_protein		OTU131				Medtr3g091640	PP2A_regulatory_subunit_TAP46-like_protein	GO:0005737;GO:0005829;GO:0008601;GO:0009407;GO:0009408;GO:0009409;GO:0009966	cytoplasm;cytosol;NA;toxin catabolic process;response to heat;response to cold;regulation of signal transduction	AT5G53000.1-TAP46	2A_phosphatase_associated_protein_of_46_kD		23	GO:0055082	cellular chemical homeostasis	418	4	1	0.01823
OTU74	Medtr3g029530	pentatricopeptide_(PPR)_repeat_protein		OTU28	OTU88	OTU139		Medtr3g100180	myb-like_DNA-binding_domain_protein	GO:0003677;GO:0003674;GO:0003700;GO:0005575;GO:0005886;GO:0008150;GO:0009737;GO:0009751;GO:0009753	DNA binding;molecular_function;DNA-binding transcription factor activity;cellular_component;plasma membrane;biological_process;response to abscisic acid;response to salicylic acid;response to jasmonic acid	AT1G58220.1-NA;NA-NA	Homeodomain-like_superfamily_protein;NA											OTU74	Medtr3g029560	Putative_glycyl_endopeptidase;papain_family_cysteine_protease		OTU131				Medtr3g091660	nuclease-related_domain_protein	GO:0003674;GO:0005783;GO:0005886;GO:0008150	molecular_function;endoplasmic reticulum;plasma membrane;biological_process	AT1G65020.1-NA	NA		24	GO:0055076	transition metal ion homeostasis	233	3	0.56	0.01866
OTU74	Medtr3g029560	Putative_glycyl_endopeptidase;papain_family_cysteine_protease		OTU139				Medtr3te092180	NA	NA	NA	NA-NA	NA											OTU147	Medtr3g053540	small_ubiquitin-like_modifier_3		OTU131				Medtr3g091680	hypothetical_protein	GO:0003674;GO:0005575;GO:0005634;GO:0008150	molecular_function;cellular_component;nucleus;biological_process	AT4G27810.1-NA	NA		25	GO:0006875	cellular metal ion homeostasis	253	3	0.61	0.02312
OTU165	Medtr3g031290	hypothetical_protein		OTU88	OTU139			Medtr3te100070	NA	NA	NA	NA-NA	NA											OTU131	Medtr3g091500	pentatricopeptide_(PPR)_repeat_protein		OTU88	OTU139			Medtr3g092095	cytochrome_b5-like_heme_steroid-binding_domain_protein	GO:0005773;GO:0005774;GO:0005783;GO:0005789;GO:0005829;GO:0005886;GO:0009535;GO:0016126;GO:0019745;GO:0020037	vacuole;vacuolar membrane;endoplasmic reticulum;endoplasmic reticulum membrane;cytosol;plasma membrane;chloroplast thylakoid membrane;sterol biosynthetic process;pentacyclic triterpenoid biosynthetic process;heme binding	AT5G53560.1-ATB5-A,ATCB5-E,B5_2,CB5-E	cytochrome_B5_isoform_E		26	GO:0019318	hexose metabolic process	456	4	1.1	0.02416
OTU147	Medtr3g053540	small_ubiquitin-like_modifier_3		OTU139				Medtr4g114140	core-2_I-branching_enzyme	GO:0005794;GO:0007020;GO:0008375;GO:0016020;GO:0016051;GO:0016757	Golgi apparatus;microtubule nucleation;acetylglucosaminyltransferase activity;membrane;carbohydrate biosynthetic process;transferase activity, transferring glycosyl groups	AT5G15050.1-NA	Core-2_I-branching_beta-1,6-N-acetylglucosaminyltransferase_family_protein											OTU131	Medtr3g091540	transmembrane_protein%2C_putative		OTU88	OTU139			Medtr3g092100	Rab_GTPase_activator	GO:0005097;GO:0006499;GO:0006612;GO:0006944;GO:0009507;GO:0009627;GO:0009697;GO:0009863;GO:0010363;GO:0030968;GO:0031348;GO:0032313;GO:0043069;GO:0045087	NA;N-terminal protein myristoylation;protein targeting to membrane;chloroplast;systemic acquired resistance;salicylic acid biosynthetic process;salicylic acid mediated signaling pathway;regulation of plant-type hypersensitive response;endoplasmic reticulum unfolded protein response;negative regulation of defense response;negative regulation of programmed cell death;innate immune response	AT3G49350.1-NA	Ypt_Rab-GAP_domain_of_gyp1p_superfamily_protein		27	GO:0014070	response to organic cyclic compound	1202	7	2.89	0.02517
OTU139	Medtr3g092095	cytochrome_b5-like_heme_steroid-binding_domain_protein		OTU139				Medtr6g461940	hypothetical_protein	GO:0003674;GO:0005575;GO:0005634;GO:0008150	molecular_function;cellular_component;nucleus;biological_process	AT3G24255.1-NA	RNA-directed_DNA_polymerase_(reverse_transcriptase)-related_family_protein											OTU131	Medtr3g091610	VAMP-like_protein%2C_putative		OTU139				Medtr3g092110	glucosamine-6-phosphate_isomerase_6-phosphogluconolactonase	GO:0002229;GO:0003824;GO:0005777;GO:0005829;GO:0005975;GO:0006098;GO:0009507;GO:0009570;GO:0009793;GO:0017057;GO:0042742;GO:0071461	defense response to oomycetes;catalytic activity;peroxisome;cytosol;carbohydrate metabolic process;pentose-phosphate shunt;chloroplast;chloroplast stroma;embryo development ending in seed dormancy;6-phosphogluconolactonase activity;defense response to bacterium;cellular response to redox state	AT5G24400.1-EMB2024,PGL3	NagB_RpiA_CoA_transferase-like_superfamily_protein		28	GO:0006635	fatty acid beta-oxidation	263	3	0.63	0.02555
OTU88	Medtr3g092095	cytochrome_b5-like_heme_steroid-binding_domain_protein		OTU139				Medtr6te461920	NA	NA	NA	NA-NA	NA											OTU131	Medtr3g091640	PP2A_regulatory_subunit_TAP46-like_protein		OTU139				Medtr3g092150	homeobox_associated_leucine_zipper_protein	GO:0000976;GO:0003677;GO:0003700;GO:0005634;GO:0006355;GO:0006970;GO:0009414;GO:0009615;GO:0009651;GO:0009737;GO:0043565;GO:0045893	transcription regulatory region sequence-specific DNA binding;DNA binding;DNA-binding transcription factor activity;nucleus;regulation of transcription, DNA-templated;response to osmotic stress;response to water deprivation;response to virus;response to salt stress;response to abscisic acid;sequence-specific DNA binding;positive regulation of transcription, DNA-templated	AT2G46680.1-ATHB-7,ATHB7,HB-7	homeobox_7		29	GO:0019395	fatty acid oxidation	272	3	0.65	0.02785
OTU139	Medtr3g092100	Rab_GTPase_activator		OTU139				Medtr8g089550	CAAX_amino_terminal_protease_family_protein	GO:0003674;GO:0006508;GO:0009507;GO:0016020	molecular_function;proteolysis;chloroplast;membrane	AT3G26085.3-NA	CAAX_amino_terminal_protease_family_protein											OTU131	Medtr3g091660	nuclease-related_domain_protein		OTU139				Medtr3g092175	hypothetical_protein	NA	NA	NA-NA	NA		30	GO:0000041	transition metal ion transport	273	3	0.66	0.02811
OTU88	Medtr3g092100	Rab_GTPase_activator		OTU139				Medtr8g089560	RPM1-interacting_protein_4_(RIN4)_family_protein	GO:0003674;GO:0005634;GO:0005886;GO:0006944;GO:0010167;GO:0048193	molecular_function;nucleus;plasma membrane;NA;response to nitrate;Golgi vesicle transport	AT5G55850.3-NOI	RPM1-interacting_protein_4_(RIN4)_family_protein											OTU131	Medtr3g091680	hypothetical_protein		OTU139				Medtr3g092200	transmembrane_protein%2C_putative	GO:0003674;GO:0008150	molecular_function;biological_process	AT1G57680.2-NA	NA		31	GO:0010167	response to nitrate	295	3	0.71	0.03421
OTU139	Medtr3g092110	glucosamine-6-phosphate_isomerase_6-phosphogluconolactonase		OTU147				Medtr3g053540	small_ubiquitin-like_modifier_3	GO:0005515;GO:0005634;GO:0005737;GO:0005829;GO:0006094;GO:0007010;GO:0009408;GO:0010286;GO:0010498;GO:0016925;GO:0031386;GO:0043433	protein binding;nucleus;cytoplasm;cytosol;gluconeogenesis;cytoskeleton organization;response to heat;heat acclimation;proteasomal protein catabolic process;protein sumoylation;protein tag;negative regulation of DNA-binding transcription factor activity	AT5G55160.1-ATSUMO2,SUM2,SUMO_2,SUMO2	small_ubiquitin-like_modifier_2											OTU139	Medtr3g092095	cytochrome_b5-like_heme_steroid-binding_domain_protein		OTU147				Medtr3g096140	NAC_domain_class_transcription_factor	GO:0003677;GO:0003700;GO:0005575;GO:0005634;GO:0006355;GO:0007275	DNA binding;DNA-binding transcription factor activity;cellular_component;nucleus;regulation of transcription, DNA-templated;multicellular organism development	AT5G09330.3-anac082,NAC082,VNI1;AT5G09330.4-anac082,NAC082,VNI1;AT5G09330.2-anac082,NAC082,VNI1;AT5G09330.1-anac082,NAC082,VNI1	NAC_domain_containing_protein_82;NAC_domain_containing_protein_82;NAC_domain_containing_protein_82;NAC_domain_containing_protein_82		32	GO:0055065	metal ion homeostasis	297	3	0.71	0.0348
OTU139	Medtr3g092150	homeobox_associated_leucine_zipper_protein		OTU147				Medtr3g096140	NAC_domain_class_transcription_factor	GO:0003677;GO:0003700;GO:0005575;GO:0005634;GO:0006355;GO:0007275	DNA binding;DNA-binding transcription factor activity;cellular_component;nucleus;regulation of transcription, DNA-templated;multicellular organism development	AT5G09330.3-anac082,NAC082,VNI1;AT5G09330.4-anac082,NAC082,VNI1;AT5G09330.2-anac082,NAC082,VNI1;AT5G09330.1-anac082,NAC082,VNI1	NAC_domain_containing_protein_82;NAC_domain_containing_protein_82;NAC_domain_containing_protein_82;NAC_domain_containing_protein_82											OTU88	Medtr3g092095	cytochrome_b5-like_heme_steroid-binding_domain_protein		OTU88				Medtr3g099757	glutathione_S-transferase%2C_amine-terminal_domain_protein	GO:0004364;GO:0005737;GO:0006635;GO:0009407;GO:0010583;GO:0043161;GO:0046686;GO:0051788;GO:0080129	glutathione transferase activity;cytoplasm;fatty acid beta-oxidation;toxin catabolic process;response to cyclopentenone;proteasome-mediated ubiquitin-dependent protein catabolic process;response to cadmium ion;response to misfolded protein;proteasome core complex assembly	AT2G29420.1-ATGSTU7,GST25,GSTU7	glutathione_S-transferase_tau_7		33	GO:0042398	cellular modified amino acid biosyntheti...	125	2	0.3	0.03648
OTU139	Medtr3g092175	hypothetical_protein		OTU147				Medtr4g048680	hypothetical_protein	NA	NA	NA-NA	NA											OTU139	Medtr3g092100	Rab_GTPase_activator		OTU88				Medtr3g099767	calcium-dependent_kinase_family_protein	GO:0004672;GO:0004674;GO:0005524;GO:0005634;GO:0006468;GO:0016301;GO:0016772	protein kinase activity;protein serine/threonine kinase activity;ATP binding;nucleus;protein phosphorylation;kinase activity;transferase activity, transferring phosphorus-containing groups	AT1G12680.1-PEPKR2	phosphoenolpyruvate_carboxylase-related_kinase_2		34	GO:0071705	nitrogen compound transport	2835	12	6.81	0.03688
OTU139	Medtr3g092200	transmembrane_protein%2C_putative		OTU147				Medtr4te048670	NA	NA	NA	NA-NA	NA											OTU88	Medtr3g092100	Rab_GTPase_activator		OTU88	OTU139			Medtr3g099777	E3_ubiquitin-protein_ligase_UPL1-like_protein	GO:0000151;GO:0004842;GO:0005622;GO:0005634;GO:0005739;GO:0005829;GO:0006464;GO:0006511;GO:0016567;GO:0016881;GO:0042787	ubiquitin ligase complex;ubiquitin-protein transferase activity;intracellular anatomical structure;nucleus;mitochondrion;cytosol;cellular protein modification process;ubiquitin-dependent protein catabolic process;protein ubiquitination;acid-amino acid ligase activity;NA	AT1G55860.2-UPL1	ubiquitin-protein_ligase_1		35	GO:0006995	cellular response to nitrogen starvation	126	2	0.3	0.03701
OTU147	Medtr3g096140	NAC_domain_class_transcription_factor		OTU147				Medtr4te049290	NA	NA	NA	NA-NA	NA											OTU139	Medtr3g092110	glucosamine-6-phosphate_isomerase_6-phosphogluconolactonase		OTU88	OTU139			Medtr3g099800	FBD_protein	NA	NA	AT5G44950.1-NA	F-box_RNI-like_FBD-like_domains-containing_protein		36	GO:0010035	response to inorganic substance	2219	10	5.33	0.03883
OTU88	Medtr3g099757	glutathione_S-transferase%2C_amine-terminal_domain_protein		OTU165				Medtr3g031290	hypothetical_protein	NA	NA	AT1G10000.1-NA	Ribonuclease_H-like_superfamily_protein											OTU139	Medtr3g092150	homeobox_associated_leucine_zipper_protein		OTU88	OTU139			Medtr3g099880	localization_and_RNA_pol_II_promoter_Fmp27_domain_protein	GO:0005576	extracellular region	AT1G58250.1-SAB	Golgi-body_localisation_protein_domain_;RNA_pol_II_promoter_Fmp27_protein_domain		37	GO:0034440	lipid oxidation	318	3	0.76	0.04126
OTU88	Medtr3g099767	calcium-dependent_kinase_family_protein		OTU165				Medtr8te054350	NA	NA	NA	NA-NA	NA											OTU139	Medtr3g092175	hypothetical_protein		OTU139				Medtr3g099920	SNF1-related_kinase	GO:0000152;GO:0003006;GO:0004672;GO:0004674;GO:0005515;GO:0005634;GO:0006007;GO:0006468;GO:0006486;GO:0006950;GO:0009594;GO:0009738;GO:0010050;GO:0010182;GO:0010260;GO:0080022	nuclear ubiquitin ligase complex;developmental process involved in reproduction;protein kinase activity;protein serine/threonine kinase activity;protein binding;nucleus;glucose catabolic process;protein phosphorylation;protein glycosylation;response to stress;detection of nutrient;abscisic acid-activated signaling pathway;vegetative phase change;sugar mediated signaling pathway;animal organ senes…	AT3G01090.2-AKIN10,KIN10,SNRK1.1	SNF1_kinase_homolog_10		38	GO:0009737	response to abscisic acid	1060	6	2.55	0.0419
OTU139	Medtr3g099777	E3_ubiquitin-protein_ligase_UPL1-like_protein		OTU165				Medtr8te054360	NA	NA	NA	NA-NA	NA											OTU139	Medtr3g092200	transmembrane_protein%2C_putative		OTU88	OTU139			Medtr3g099970	serpin-ZX-like_protein	GO:0004867;GO:0004869;GO:0005576;GO:0010951;GO:0030162;GO:0048046	serine-type endopeptidase inhibitor activity;cysteine-type endopeptidase inhibitor activity;extracellular region;negative regulation of endopeptidase activity;regulation of proteolysis;apoplast	AT1G47710.1-NA	Serine_protease_inhibitor_(SERPIN)_family_protein		39	GO:0097305	response to alcohol	1060	6	2.55	0.0419
OTU88	Medtr3g099777	E3_ubiquitin-protein_ligase_UPL1-like_protein		OTU18				Medtr6te462070	Nodule_Cysteine-Rich_(NCR)_secreted_peptide	NA	NA	NA-NA	NA											OTU147	Medtr3g096140	NAC_domain_class_transcription_factor		OTU88	OTU139			Medtr3g100040	GATA_transcription_factor	GO:0003700;GO:0005634;GO:0006355;GO:0008270;GO:0043565	DNA-binding transcription factor activity;nucleus;regulation of transcription, DNA-templated;zinc ion binding;sequence-specific DNA binding	AT3G21175.2-GATA24,TIFY2B,ZML1	ZIM-like_1		40	GO:0005996	monosaccharide metabolic process	547	4	1.31	0.04271
OTU139	Medtr3g099800	FBD_protein		OTU18				Medtr6te462080	Nodule_Cysteine-Rich_(NCR)_secreted_peptide	NA	NA	NA-NA	NA											OTU88	Medtr3g099757	glutathione_S-transferase%2C_amine-terminal_domain_protein		OTU45	OTU88	OTU139		Medtr3g100060	BEACH_domain_LvsC-like_protein%2C_putative	GO:0016023	NA	AT1G58230.1-NA	binding		41	GO:0009062	fatty acid catabolic process	324	3	0.78	0.04321
OTU88	Medtr3g099800	FBD_protein		OTU186				Medtr3g027090	thioredoxin-like_protein	GO:0005575;GO:0005737;GO:0045454	cellular_component;cytoplasm;cell redox homeostasis	AT5G42850.2-NA	Thioredoxin_superfamily_protein											OTU88	Medtr3g099767	calcium-dependent_kinase_family_protein		OTU88	OTU139			Medtr3g100080	transmembrane_protein%2C_putative	NA	NA	NA-NA	NA		42	GO:0048878	chemical homeostasis	556	4	1.34	0.04488
OTU139	Medtr3g099880	localization_and_RNA_pol_II_promoter_Fmp27_domain_protein		OTU186				Medtr7g005880	HhH-GPD_base_excision_DNA_repair_family_protein%2C_putative	GO:0003824;GO:0003906;GO:0004519;GO:0005634;GO:0006281;GO:0006284;GO:0006306;GO:0006349;GO:0009793;GO:0019104;GO:0043078;GO:0051539	catalytic activity;DNA-(apurinic or apyrimidinic site) endonuclease activity;endonuclease activity;nucleus;DNA repair;base-excision repair;DNA methylation;regulation of gene expression by genetic imprinting;embryo development ending in seed dormancy;DNA N-glycosylase activity;polar nucleus;4 iron, 4 sulfur cluster binding	AT5G04560.2-DME	HhH-GPD_base_excision_DNA_repair_family_protein											OTU139	Medtr3g099777	E3_ubiquitin-protein_ligase_UPL1-like_protein		OTU88				Medtr3g100090	ethylene-responsive_kinase_Le-CTR1	GO:0004672;GO:0004674;GO:0004712;GO:0004713;GO:0005515;GO:0005524;GO:0005634;GO:0005789;GO:0006468;GO:0009686;GO:0009723;GO:0009744;GO:0009750;GO:0010105;GO:0010182;GO:0016301;GO:0016772;GO:0046777;GO:0048510;GO:0071281;GO:2000035;GO:2000069	protein kinase activity;protein serine/threonine kinase activity;protein serine/threonine/tyrosine kinase activity;protein tyrosine kinase activity;protein binding;ATP binding;nucleus;endoplasmic reticulum membrane;protein phosphorylation;gibberellin biosynthetic process;response to ethylene;response to sucrose;response to fructose;negative regulation of ethylene-activated signaling pathway;sugar…	AT4G24480.1-NA	Protein_kinase_superfamily_protein		43	GO:1901615	organic hydroxy compound metabolic proce...	1364	7	3.28	0.04512
OTU88	Medtr3g099880	localization_and_RNA_pol_II_promoter_Fmp27_domain_protein		OTU186				Medtr7g405740	SAUR-like_auxin-responsive_family_protein	GO:0003674;GO:0009507;GO:0009733;GO:0010167;GO:0015706	molecular_function;chloroplast;response to auxin;response to nitrate;nitrate transport	AT5G50760.1-NA	SAUR-like_auxin-responsive_protein_family_											OTU88	Medtr3g099777	E3_ubiquitin-protein_ligase_UPL1-like_protein		OTU45	OTU88			Medtr3g100100	TPR_domain_protein	GO:0008150	biological_process	AT5G65520.1-NA	Tetratricopeptide_repeat_(TPR)-like_superfamily_protein		44	GO:0072329	monocarboxylic acid catabolic process	331	3	0.8	0.04555
OTU139	Medtr3g099920	SNF1-related_kinase		OTU186				Medtr7te405720	NA	NA	NA	NA-NA	NA											OTU139	Medtr3g099800	FBD_protein		OTU28	OTU88	OTU111	OTU139	Medtr3g100110	RAB_geranylgeranyl_transferase_alpha_protein	GO:0005737;GO:0005829;GO:0008318;GO:0018342;GO:0046686	cytoplasm;cytosol;protein prenyltransferase activity;protein prenylation;response to cadmium ion	AT4G24490.2-ATRGTA1,RGTA1	RAB_geranylgeranyl_transferase_alpha_subunit_1		45	GO:0043562	cellular response to nitrogen levels	144	2	0.35	0.04708
OTU139	Medtr3g099970	serpin-ZX-like_protein		OTU186				Medtr8g023065	transmembrane_protein%2C_putative	NA	NA	NA-NA	NA											OTU88	Medtr3g099800	FBD_protein		OTU88				Medtr3g100130	hypothetical_protein	NA	NA	NA-NA	NA		46	GO:1901617	organic hydroxy compound biosynthetic pr...	1104	6	2.65	0.04933
OTU88	Medtr3g099970	serpin-ZX-like_protein		OTU186				Medtr8g052050	cysteine-rich_RLK_(receptor-like_kinase)_protein	GO:0004672;GO:0004674;GO:0005524;GO:0005886;GO:0006468;GO:0009693;GO:0016301;GO:0016772;GO:0030246;GO:0048544	protein kinase activity;protein serine/threonine kinase activity;ATP binding;plasma membrane;protein phosphorylation;ethylene biosynthetic process;kinase activity;transferase activity, transferring phosphorus-containing groups;carbohydrate binding;recognition of pollen	AT1G11330.2-NA	S-locus_lectin_protein_kinase_family_protein											OTU139	Medtr3g099880	localization_and_RNA_pol_II_promoter_Fmp27_domain_protein		OTU88				Medtr3g100150	HXXXD-type_acyl-transferase_family_protein	GO:0009535;GO:0016740;GO:0016747	chloroplast thylakoid membrane;transferase activity;transferase activity, transferring acyl groups other than amino-acyl groups	AT4G24510.1-CER2,VC-2,VC2	HXXXD-type_acyl-transferase_family_protein		47	GO:0098771	inorganic ion homeostasis	342	3	0.82	0.04934
OTU139	Medtr3g100040	GATA_transcription_factor		OTU194				Medtr5g024880	3-hydroxy-3-methylglutaryl-coenzyme_A_reductase-like_protein	GO:0004420;GO:0005634;GO:0008299;GO:0015936;GO:0016021;GO:0016104;GO:0016126;GO:0016616;GO:0042282;GO:0043231;GO:0050661;GO:0050662;GO:0055114	hydroxymethylglutaryl-CoA reductase (NADPH) activity;nucleus;isoprenoid biosynthetic process;coenzyme A metabolic process;integral component of membrane;triterpenoid biosynthetic process;sterol biosynthetic process;oxidoreductase activity, acting on the CH-OH group of donors, NAD or NADP as acceptor;hydroxymethylglutaryl-CoA reductase activity;intracellular membrane-bounded organelle;NADP binding…	AT1G76490.1-HMG1,HMGR1	hydroxy_methylglutaryl_CoA_reductase_1											OTU88	Medtr3g099880	localization_and_RNA_pol_II_promoter_Fmp27_domain_protein		OTU45	OTU88	OTU139		Medtr3g100160	NADPH-cytochrome_P450_family_2_reductase	GO:0003958;GO:0005506;GO:0005783;GO:0005829;GO:0006888;GO:0006979;GO:0009698;GO:0009737;GO:0010181;GO:0016491;GO:0055114	NADPH-hemoprotein reductase activity;iron ion binding;endoplasmic reticulum;cytosol;endoplasmic reticulum to Golgi vesicle-mediated transport;response to oxidative stress;phenylpropanoid metabolic process;response to abscisic acid;FMN binding;oxidoreductase activity;NA	AT4G24520.1-AR1,ATR1	P450_reductase_1
OTU88	Medtr3g100040	GATA_transcription_factor		OTU214				Medtr2g076350	PH-GRAM-GEM_domain_protein	GO:0003674;GO:0006623;GO:0006944;GO:0008150;GO:0009507;GO:0016192;GO:0016197	molecular_function;protein targeting to vacuole;NA;biological_process;chloroplast;vesicle-mediated transport;endosomal transport	AT4G01600.1-NA	GRAM_domain_family_protein											OTU139	Medtr3g099920	SNF1-related_kinase		OTU28	OTU88	OTU139		Medtr3g100180	myb-like_DNA-binding_domain_protein	GO:0003677;GO:0003674;GO:0003700;GO:0005575;GO:0005886;GO:0008150;GO:0009737;GO:0009751;GO:0009753	DNA binding;molecular_function;DNA-binding transcription factor activity;cellular_component;plasma membrane;biological_process;response to abscisic acid;response to salicylic acid;response to jasmonic acid	AT1G58220.1-NA;NA-NA	Homeodomain-like_superfamily_protein;NA
OTU139	Medtr3g100060	BEACH_domain_LvsC-like_protein%2C_putative		OTU214				Medtr2g076360	transmembrane_protein%2C_putative	NA	NA	NA-NA	NA											OTU139	Medtr3g099970	serpin-ZX-like_protein		OTU131				Medtr3te091530	NA	NA	NA	NA-NA	NA
OTU88	Medtr3g100060	BEACH_domain_LvsC-like_protein%2C_putative		OTU214				Medtr4g060500	cytochrome_B561%2C_amine-terminal_protein	GO:0003674;GO:0005634;GO:0008150	molecular_function;nucleus;biological_process	AT1G07970.1-NA	NA											OTU88	Medtr3g099970	serpin-ZX-like_protein		OTU139				Medtr3te092180	NA	NA	NA	NA-NA	NA
OTU139	Medtr3g100080	transmembrane_protein%2C_putative		OTU214				Medtr7g085630	NADP-specific_glutamate_dehydrogenase	GO:0000166;GO:0004353;GO:0005507;GO:0005524;GO:0005739;GO:0006520;GO:0006807;GO:0008270;GO:0009646;GO:0009651;GO:0016491;GO:0016639;GO:0046686;GO:0050897;GO:0055114	nucleotide binding;glutamate dehydrogenase [NAD(P)+] activity;copper ion binding;ATP binding;mitochondrion;cellular amino acid metabolic process;nitrogen compound metabolic process;zinc ion binding;response to absence of light;response to salt stress;oxidoreductase activity;oxidoreductase activity, acting on the CH-NH2 group of donors, NAD or NADP as acceptor;response to cadmium ion;cobalt ion bi…	AT5G18170.1-GDH1	glutamate_dehydrogenase_1											OTU139	Medtr3g100040	GATA_transcription_factor		OTU88				Medtr3te099820	NA	NA	NA	NA-NA	NA
OTU88	Medtr3g100080	transmembrane_protein%2C_putative		OTU249				Medtr2g081520	S-locus_lectin_kinase_family_protein	GO:0004672;GO:0004674;GO:0004713;GO:0004675;GO:0005524;GO:0005886;GO:0005773;GO:0006468;GO:0016772;GO:0030246;GO:0009506;GO:0048544;GO:0016301;GO:0048765;GO:0031625;GO:0046777	protein kinase activity;protein serine/threonine kinase activity;protein tyrosine kinase activity;transmembrane receptor protein serine/threonine kinase activity;ATP binding;plasma membrane;vacuole;protein phosphorylation;transferase activity, transferring phosphorus-containing groups;carbohydrate binding;plasmodesma;recognition of pollen;kinase activity;root hair cell differentiation;ubiquitin p…	AT4G21380.1-ARK3,RK3;AT4G27290.1-NA	receptor_kinase_3;S-locus_lectin_protein_kinase_family_protein											OTU88	Medtr3g100040	GATA_transcription_factor		OTU88	OTU139			Medtr3te100070	NA	NA	NA	NA-NA	NA
OTU88	Medtr3g100090	ethylene-responsive_kinase_Le-CTR1		OTU249				Medtr2te081510	NA	NA	NA	NA-NA	NA											OTU139	Medtr3g100060	BEACH_domain_LvsC-like_protein%2C_putative		OTU74				Medtr4g006460	DNA-directed_RNA_polymerase_subunit_beta',_putative	GO:0005575;GO:0005634;GO:0008150	cellular_component;nucleus;biological_process	AT1G80630.1-NA	RNI-like_superfamily_protein
OTU88	Medtr3g100100	TPR_domain_protein		OTU260				Medtr6g034230	ABC_transporter_family_protein	GO:0000166;GO:0005524;GO:0005774;GO:0005886;GO:0006810;GO:0016021;GO:0016887;GO:0017111;GO:0042626;GO:0055085	nucleotide binding;ATP binding;vacuolar membrane;plasma membrane;transport;integral component of membrane;ATPase activity;nucleoside-triphosphatase activity;ATPase-coupled transmembrane transporter activity;transmembrane transport	AT3G59140.1-ATMRP14,MRP14	multidrug_resistance-associated_protein_14											OTU45	Medtr3g100060	BEACH_domain_LvsC-like_protein%2C_putative		OTU74				Medtr4g007030	vacuolar_ATP_synthase_subunit_D%2C_putative	GO:0000325;GO:0005773;GO:0005774;GO:0005794;GO:0005886;GO:0006007;GO:0006623;GO:0006816;GO:0007030;GO:0007033;GO:0009651;GO:0015991;GO:0016020;GO:0042626;GO:0046961	plant-type vacuole;vacuole;vacuolar membrane;Golgi apparatus;plasma membrane;glucose catabolic process;protein targeting to vacuole;calcium ion transport;Golgi organization;vacuole organization;response to salt stress;NA;membrane;ATPase-coupled transmembrane transporter activity;proton-transporting ATPase activity, rotational mechanism	AT3G58730.1-NA	vacuolar_ATP_synthase_subunit_D_(VATD)___V-ATPase_D_subunit___vacuolar_proton_pump_D_subunit_(VATPD)
OTU111	Medtr3g100110	RAB_geranylgeranyl_transferase_alpha_protein		OTU291				Medtr4g054220	fatty_acyl-CoA_reductase	GO:0000166;GO:0009507;GO:0009556;GO:0016620;GO:0016627;GO:0042991;GO:0055114;GO:0080019	nucleotide binding;chloroplast;microsporogenesis;oxidoreductase activity, acting on the aldehyde or oxo group of donors, NAD or NADP as acceptor;oxidoreductase activity, acting on the CH-CH group of donors;NA;fatty-acyl-CoA reductase (alcohol-forming) activity	AT3G44560.1-FAR8	fatty_acid_reductase_8											OTU88	Medtr3g100060	BEACH_domain_LvsC-like_protein%2C_putative		OTU35				Medtr4g009040	cinnamoyl-CoA_reductase	GO:0000166;GO:0003824;GO:0005575;GO:0009809;GO:0016621;GO:0044237;GO:0046686;GO:0050662	nucleotide binding;catalytic activity;cellular_component;lignin biosynthetic process;cinnamoyl-CoA reductase activity;cellular metabolic process;response to cadmium ion;NA	AT2G33590.1-NA	NAD(P)-binding_Rossmann-fold_superfamily_protein
OTU139	Medtr3g100110	RAB_geranylgeranyl_transferase_alpha_protein		OTU291				Medtr4g054230	transmembrane_protein%2C_putative	NA	NA	NA-NA	NA											OTU139	Medtr3g100080	transmembrane_protein%2C_putative		OTU35				Medtr4g009070	hypothetical_protein	NA	NA	NA-NA	NA
OTU28	Medtr3g100110	RAB_geranylgeranyl_transferase_alpha_protein		OTU291				Medtr7g033940	F-box_RNI_superfamily_protein%2C_putative	GO:0005575;GO:0005634;GO:0008150	cellular_component;nucleus;biological_process	AT5G41840.1-NA	F-box_RNI-like_superfamily_protein											OTU88	Medtr3g100080	transmembrane_protein%2C_putative		OTU82				Medtr4g023400	disease_resistance_protein_(TIR-NBS-LRR_class)	GO:0005622;GO:0005737;GO:0006952;GO:0007165;GO:0043531	intracellular anatomical structure;cytoplasm;defense response;signal transduction;ADP binding	AT3G25510.1-NA	disease_resistance_protein_(TIR-NBS-LRR_class),_putative
OTU88	Medtr3g100110	RAB_geranylgeranyl_transferase_alpha_protein		OTU291				Medtr7g033950	hypothetical_protein	NA	NA	NA-NA	NA											OTU88	Medtr3g100090	ethylene-responsive_kinase_Le-CTR1		OTU29				Medtr4g037655	RALF-like_protein_[Medicago_truncatula]	NA	NA	NA-NA	NA
OTU88	Medtr3g100130	hypothetical_protein		OTU400				Medtr1g048820	transmembrane_protein%2C_putative	NA	NA	NA-NA	NA											OTU45	Medtr3g100100	TPR_domain_protein		OTU29				Medtr4g037710	hypothetical_protein	NA	NA	NA-NA	NA
OTU88	Medtr3g100150	HXXXD-type_acyl-transferase_family_protein		OTU439				Medtr1g046680	GATA_type_zinc_finger_transcription_factor_family_protein	GO:0003700;GO:0005634;GO:0006355;GO:0007623;GO:0008270;GO:0043565;GO:0044212	DNA-binding transcription factor activity;nucleus;regulation of transcription, DNA-templated;circadian rhythm;zinc ion binding;sequence-specific DNA binding;NA	AT3G24050.1-GATA1	GATA_transcription_factor_1											OTU88	Medtr3g100100	TPR_domain_protein		OTU29				Medtr4g037720	LRR_receptor-like_kinase_family_protein	GO:0004672;GO:0004713;GO:0005524;GO:0005634;GO:0005886;GO:0006468;GO:0006857;GO:0006995;GO:0009506;GO:0009627;GO:0016020;GO:0016301;GO:0016772;GO:0031347	protein kinase activity;protein tyrosine kinase activity;ATP binding;nucleus;plasma membrane;protein phosphorylation;oligopeptide transport;cellular response to nitrogen starvation;plasmodesma;systemic acquired resistance;membrane;kinase activity;transferase activity, transferring phosphorus-containing groups;regulation of defense response	AT4G08850.1-NA	Leucine-rich_repeat_receptor-like_protein_kinase_family_protein
OTU139	Medtr3g100160	NADPH-cytochrome_P450_family_2_reductase		OTU46				Medtr7g076400	digalactosyldiacylglycerol_synthase	GO:0000165;GO:0001666;GO:0006612;GO:0007154;GO:0008194;GO:0009058;GO:0009247;GO:0009409;GO:0009507;GO:0009605;GO:0009697;GO:0009707;GO:0009738;GO:0009862;GO:0009863;GO:0009867;GO:0010363;GO:0016036;GO:0016757;GO:0019375;GO:0030968;GO:0031348;GO:0035250;GO:0042631;GO:0043069;GO:0045087;GO:0046481;GO:0050832	MAPK cascade;response to hypoxia;protein targeting to membrane;cell communication;UDP-glycosyltransferase activity;biosynthetic process;glycolipid biosynthetic process;response to cold;chloroplast;response to external stimulus;salicylic acid biosynthetic process;chloroplast outer membrane;abscisic acid-activated signaling pathway;systemic acquired resistance, salicylic acid mediated signaling pat…	AT4G00550.1-DGD2	digalactosyl_diacylglycerol_deficient_2											OTU111	Medtr3g100110	RAB_geranylgeranyl_transferase_alpha_protein		OTU147				Medtr4g048680	hypothetical_protein	NA	NA	NA-NA	NA
OTU88	Medtr3g100160	NADPH-cytochrome_P450_family_2_reductase		OTU46				Medtr7te076410	NA	NA	NA	NA-NA	NA											OTU139	Medtr3g100110	RAB_geranylgeranyl_transferase_alpha_protein		OTU88				Medtr4g050430	hypothetical_protein	NA	NA	NA-NA	NA
OTU139	Medtr3g100180	myb-like_DNA-binding_domain_protein		OTU48				Medtr3g007250	prefoldin	GO:0005737;GO:0006457;GO:0016272;GO:0051082	cytoplasm;protein folding;prefoldin complex;unfolded protein binding	AT3G22480.1-PDF2	prefoldin_2											OTU28	Medtr3g100110	RAB_geranylgeranyl_transferase_alpha_protein		OTU88				Medtr4g050460	hypothetical_protein	NA	NA	NA-NA	NA
OTU28	Medtr3g100180	myb-like_DNA-binding_domain_protein		OTU48				Medtr3g007270	F-box_protein_interaction_domain_protein	GO:0003674;GO:0005634;GO:0008150	molecular_function;nucleus;biological_process	AT3G23880.1-NA	F-box_and_associated_interaction_domains-containing_protein											OTU88	Medtr3g100110	RAB_geranylgeranyl_transferase_alpha_protein		OTU92				Medtr4g083080	alpha_beta_fold_hydrolase;Acylglycerol_lipase	GO:0003824;GO:0005737;GO:0016787	catalytic activity;cytoplasm;hydrolase activity	AT1G13820.1-NA	alpha_beta-Hydrolases_superfamily_protein
OTU88	Medtr3g100180	myb-like_DNA-binding_domain_protein		OTU48				Medtr3g007300	F-box_protein_interaction_domain_protein	GO:0003674;GO:0005634;GO:0008150	molecular_function;nucleus;biological_process	AT3G23880.1-NA	F-box_and_associated_interaction_domains-containing_protein											OTU88	Medtr3g100130	hypothetical_protein		OTU92				Medtr4g083100	SPFH_domain_band_7_family_protein	GO:0003674;GO:0005634;GO:0005730;GO:0005774;GO:0005783;GO:0005794;GO:0006888;GO:0008150;GO:0009506	molecular_function;nucleus;nucleolus;vacuolar membrane;endoplasmic reticulum;Golgi apparatus;endoplasmic reticulum to Golgi vesicle-mediated transport;biological_process;plasmodesma	AT2G03510.1-NA	SPFH_Band_7_PHB_domain-containing_membrane-associated_protein_family
OTU139	Medtr3te092180	NA		OTU48				Medtr3g007310	hypothetical_protein	NA	NA	NA-NA	NA											OTU88	Medtr3g100150	HXXXD-type_acyl-transferase_family_protein		OTU92				Medtr4g083110	hypothetical_protein	GO:0003674;GO:0005739;GO:0009735	molecular_function;mitochondrion;response to cytokinin	AT1G30260.1-NA	NA
OTU88	Medtr3te099820	NA		OTU48				Medtr3g007320	cytochrome_P450_family_protein	GO:0004497;GO:0005506;GO:0005576;GO:0009055;GO:0016132;GO:0016705;GO:0019825;GO:0020037;GO:0055114	monooxygenase activity;iron ion binding;extracellular region;electron transfer activity;brassinosteroid biosynthetic process;oxidoreductase activity, acting on paired donors, with incorporation or reduction of molecular oxygen;oxygen binding;heme binding;NA	AT3G30180.1-BR6OX2,CYP85A2	brassinosteroid-6-oxidase_2											OTU139	Medtr3g100160	NADPH-cytochrome_P450_family_2_reductase		OTU139				Medtr4g114140	core-2_I-branching_enzyme	GO:0005794;GO:0007020;GO:0008375;GO:0016020;GO:0016051;GO:0016757	Golgi apparatus;microtubule nucleation;acetylglucosaminyltransferase activity;membrane;carbohydrate biosynthetic process;transferase activity, transferring glycosyl groups	AT5G15050.1-NA	Core-2_I-branching_beta-1,6-N-acetylglucosaminyltransferase_family_protein
OTU139	Medtr3te100070	NA		OTU48				Medtr8g463500	hypothetical_protein	NA	NA	NA-NA	NA											OTU45	Medtr3g100160	NADPH-cytochrome_P450_family_2_reductase		OTU146				Medtr4g114600	transmembrane_protein%2C_putative	NA	NA	AT3G15760.1-NA	NA
OTU88	Medtr3te100070	NA		OTU48				Medtr8te463440	NA	NA	NA	NA-NA	NA											OTU88	Medtr3g100160	NADPH-cytochrome_P450_family_2_reductase		OTU74				Medtr4te007010	NA	NA	NA	NA-NA	NA
OTU74	Medtr4g006460	DNA-directed_RNA_polymerase_subunit_beta',_putative		OTU48				Medtr8te463510	NA	NA	NA	NA-NA	NA											OTU139	Medtr3g100180	myb-like_DNA-binding_domain_protein		OTU29				Medtr4te037665	NA	NA	NA	NA-NA	NA
OTU74	Medtr4g007030	vacuolar_ATP_synthase_subunit_D%2C_putative		OTU65	OTU532			Medtr1g027660	wall-associated_receptor_kinase-like_protein	GO:0004672;GO:0004674;GO:0005509;GO:0005524;GO:0005886;GO:0006468;GO:0009311;GO:0009751;GO:0009793;GO:0009826;GO:0009992;GO:0010027;GO:0010228;GO:0016226;GO:0016772;GO:0019761;GO:0048481	protein kinase activity;protein serine/threonine kinase activity;calcium ion binding;ATP binding;plasma membrane;protein phosphorylation;oligosaccharide metabolic process;response to salicylic acid;embryo development ending in seed dormancy;unidimensional cell growth;cellular water homeostasis;thylakoid membrane organization;vegetative to reproductive phase transition of meristem;iron-sulfur clus…	AT1G21270.1-WAK2	wall-associated_kinase_2											OTU28	Medtr3g100180	myb-like_DNA-binding_domain_protein		OTU147				Medtr4te048670	NA	NA	NA	NA-NA	NA
OTU82	Medtr4g023400	disease_resistance_protein_(TIR-NBS-LRR_class)		OTU55				Medtr5g017640	SEC8_exocyst_complex_component_specific_domain_protein	GO:0000145;GO:0005515;GO:0005634;GO:0005829;GO:0005886;GO:0006007;GO:0006904;GO:0009506;GO:0009846;GO:0009860;GO:0015031;GO:0048354	exocyst;protein binding;nucleus;cytosol;plasma membrane;glucose catabolic process;vesicle docking involved in exocytosis;plasmodesma;pollen germination;pollen tube growth;protein transport;mucilage biosynthetic process involved in seed coat development	AT3G10380.1-ATSEC8,SEC8	subunit_of_exocyst_complex_8											OTU88	Medtr3g100180	myb-like_DNA-binding_domain_protein		OTU147				Medtr4te049290	NA	NA	NA	NA-NA	NA
OTU147	Medtr4g048680	hypothetical_protein		OTU55				Medtr5g017650	plant_cadmium_resistance_protein	GO:0003674;GO:0005737;GO:0005886;GO:0006979	molecular_function;cytoplasm;plasma membrane;response to oxidative stress	AT1G14870.1-PCR2	PLANT_CADMIUM_RESISTANCE_2											OTU131	Medtr3te091530	NA		OTU88				Medtr4te050440	NA	NA	NA	NA-NA	NA
OTU88	Medtr4g050430	hypothetical_protein		OTU72				Medtr6g007687	Putative_zinc/iron_permease	GO:0001708;GO:0005385;GO:0005886;GO:0006812;GO:0006826;GO:0006833;GO:0006863;GO:0008324;GO:0010106;GO:0016020;GO:0016021;GO:0030001;GO:0046873;GO:0055085;GO:0071577	cell fate specification;zinc ion transmembrane transporter activity;plasma membrane;cation transport;iron ion transport;water transport;purine nucleobase transport;cation transmembrane transporter activity;cellular response to iron ion starvation;membrane;integral component of membrane;metal ion transport;metal ion transmembrane transporter activity;transmembrane transport;zinc ion transmembrane …	AT1G05300.1-ZIP5	zinc_transporter_5_precursor											OTU139	Medtr3te092180	NA		OTU88				Medtr4te050450	NA	NA	NA	NA-NA	NA
OTU88	Medtr4g050460	hypothetical_protein		OTU74				Medtr3g029530	pentatricopeptide_(PPR)_repeat_protein	GO:0003674;GO:0005575;GO:0005739;GO:0008150	molecular_function;cellular_component;mitochondrion;biological_process	AT1G16480.1-NA	Tetratricopeptide_repeat_(TPR)-like_superfamily_protein											OTU88	Medtr3te099820	NA		OTU55				Medtr5g017640	SEC8_exocyst_complex_component_specific_domain_protein	GO:0000145;GO:0005515;GO:0005634;GO:0005829;GO:0005886;GO:0006007;GO:0006904;GO:0009506;GO:0009846;GO:0009860;GO:0015031;GO:0048354	exocyst;protein binding;nucleus;cytosol;plasma membrane;glucose catabolic process;vesicle docking involved in exocytosis;plasmodesma;pollen germination;pollen tube growth;protein transport;mucilage biosynthetic process involved in seed coat development	AT3G10380.1-ATSEC8,SEC8	subunit_of_exocyst_complex_8
OTU291	Medtr4g054220	fatty_acyl-CoA_reductase		OTU74				Medtr3g029560	Putative_glycyl_endopeptidase;papain_family_cysteine_protease	GO:0006508;GO:0008234	proteolysis;cysteine-type peptidase activity	AT1G47128.1-RD21,RD21A	Granulin_repeat_cysteine_protease_family_protein											OTU139	Medtr3te100070	NA		OTU55				Medtr5g017650	plant_cadmium_resistance_protein	GO:0003674;GO:0005737;GO:0005886;GO:0006979	molecular_function;cytoplasm;plasma membrane;response to oxidative stress	AT1G14870.1-PCR2	PLANT_CADMIUM_RESISTANCE_2
OTU291	Medtr4g054230	transmembrane_protein%2C_putative		OTU74				Medtr4g006460	DNA-directed_RNA_polymerase_subunit_beta',_putative	GO:0005575;GO:0005634;GO:0008150	cellular_component;nucleus;biological_process	AT1G80630.1-NA	RNI-like_superfamily_protein											OTU88	Medtr3te100070	NA		OTU3				Medtr5g048180	BSD_domain_protein	GO:0005634;GO:0008150	nucleus;biological_process	AT1G26300.1-NA;AT1G69030.1-NA	BSD_domain-containing_protein;BSD_domain-containing_protein
OTU214	Medtr4g060500	cytochrome_B561%2C_amine-terminal_protein		OTU74				Medtr4g007030	vacuolar_ATP_synthase_subunit_D%2C_putative	GO:0000325;GO:0005773;GO:0005774;GO:0005794;GO:0005886;GO:0006007;GO:0006623;GO:0006816;GO:0007030;GO:0007033;GO:0009651;GO:0015991;GO:0016020;GO:0042626;GO:0046961	plant-type vacuole;vacuole;vacuolar membrane;Golgi apparatus;plasma membrane;glucose catabolic process;protein targeting to vacuole;calcium ion transport;Golgi organization;vacuole organization;response to salt stress;NA;membrane;ATPase-coupled transmembrane transporter activity;proton-transporting ATPase activity, rotational mechanism	AT3G58730.1-NA	vacuolar_ATP_synthase_subunit_D_(VATD)___V-ATPase_D_subunit___vacuolar_proton_pump_D_subunit_(VATPD)											OTU74	Medtr4g006460	DNA-directed_RNA_polymerase_subunit_beta',_putative		OTU3				Medtr5g048260	DUF4283_domain_protein	NA	NA	NA-NA	NA
OTU92	Medtr4g083080	alpha_beta_fold_hydrolase;Acylglycerol_lipase		OTU74				Medtr4te007010	NA	NA	NA	NA-NA	NA											OTU74	Medtr4g007030	vacuolar_ATP_synthase_subunit_D%2C_putative		OTU81				Medtr5g068260	cysteine-rich_receptor-kinase-like_protein	GO:0000041;GO:0004672;GO:0004674;GO:0005524;GO:0005576;GO:0006468;GO:0006826;GO:0010106;GO:0010167;GO:0010413;GO:0015706;GO:0016301;GO:0016772;GO:0045492	transition metal ion transport;protein kinase activity;protein serine/threonine kinase activity;ATP binding;extracellular region;protein phosphorylation;iron ion transport;cellular response to iron ion starvation;response to nitrate;glucuronoxylan metabolic process;nitrate transport;kinase activity;transferase activity, transferring phosphorus-containing groups;xylan biosynthetic process	AT4G05200.1-CRK25	cysteine-rich_RLK_(RECEPTOR-like_protein_kinase)_25
OTU92	Medtr4g083100	SPFH_domain_band_7_family_protein		OTU82				Medtr1g045960	NB-ARC_domain_disease_resistance_protein	GO:0005515;GO:0005576;GO:0006952;GO:0009627;GO:0009697;GO:0043531	protein binding;extracellular region;defense response;systemic acquired resistance;salicylic acid biosynthetic process;ADP binding	AT3G14460.1-NA	LRR_and_NB-ARC_domains-containing_disease_resistance_protein											OTU35	Medtr4g009040	cinnamoyl-CoA_reductase		OTU81				Medtr5g068270	hypothetical_protein	NA	NA	NA-NA	NA
OTU92	Medtr4g083110	hypothetical_protein		OTU82				Medtr4g023400	disease_resistance_protein_(TIR-NBS-LRR_class)	GO:0005622;GO:0005737;GO:0006952;GO:0007165;GO:0043531	intracellular anatomical structure;cytoplasm;defense response;signal transduction;ADP binding	AT3G25510.1-NA	disease_resistance_protein_(TIR-NBS-LRR_class),_putative											OTU35	Medtr4g009070	hypothetical_protein		OTU81				Medtr5g068290	cysteine-rich_receptor-kinase-like_protein	GO:0004672;GO:0004674;GO:0004713;GO:0005524;GO:0005886;GO:0006468;GO:0006995;GO:0016301;GO:0016772	protein kinase activity;protein serine/threonine kinase activity;protein tyrosine kinase activity;ATP binding;plasma membrane;protein phosphorylation;cellular response to nitrogen starvation;kinase activity;transferase activity, transferring phosphorus-containing groups	AT4G38830.1-CRK26	cysteine-rich_RLK_(RECEPTOR-like_protein_kinase)_26
OTU139	Medtr4g114140	core-2_I-branching_enzyme		OTU88				Medtr2g010490	hypothetical_protein	GO:0000226;GO:0000911;GO:0003674;GO:0005575;GO:0005634;GO:0008150;GO:0051322	microtubule cytoskeleton organization;cytokinesis by cell plate formation;molecular_function;cellular_component;nucleus;biological_process;anaphase	AT4G17000.1-NA	NA											OTU82	Medtr4g023400	disease_resistance_protein_(TIR-NBS-LRR_class)		OTU81				Medtr5g068440	hydroxyacylglutathione_hydrolase	GO:0004416;GO:0005737;GO:0005829;GO:0006623;GO:0008270;GO:0016787;GO:0019243;GO:0019288	hydroxyacylglutathione hydrolase activity;cytoplasm;cytosol;protein targeting to vacuole;zinc ion binding;hydrolase activity;methylglyoxal catabolic process to D-lactate via S-lactoyl-glutathione;isopentenyl diphosphate biosynthetic process, methylerythritol 4-phosphate pathway	AT3G10850.1-GLX2-2,GLY2	Metallo-hydrolase_oxidoreductase_superfamily_protein
OTU74	Medtr4te007010	NA		OTU88				Medtr2g010510	plant_T16L1-180_protein%2C_putative	GO:0005515;GO:0008150;GO:0009507	protein binding;biological_process;chloroplast	AT4G33690.1-NA	NA											OTU29	Medtr4g037655	RALF-like_protein_[Medicago_truncatula]		OTU96				Medtr5g081910	peroxisomal_membrane_carrier_protein	GO:0005739;GO:0005743;GO:0005774;GO:0005777;GO:0005778;GO:0006635;GO:0006810;GO:0043132;GO:0044375	mitochondrion;mitochondrial inner membrane;vacuolar membrane;peroxisome;peroxisomal membrane;fatty acid beta-oxidation;transport;NAD transport;regulation of peroxisome size	AT2G39970.1-NA	Mitochondrial_substrate_carrier_family_protein
OTU147	Medtr4te048670	NA		OTU88				Medtr2g010520	magnesium_and_cobalt_efflux_protein_CorC%2C_putative;magnesium_and_cobalt_efflux_protein_CorC_putative	GO:0003674;GO:0005886;GO:0008150	molecular_function;plasma membrane;biological_process	AT2G14520.1-NA	CBS_domain-containing_protein_with_a_domain_of_unknown_function_(DUF21)											OTU29	Medtr4g037710	hypothetical_protein		OTU96				Medtr5g081920	LRR_receptor-like_kinase_family_protein	GO:0005618;GO:0006952;GO:0007165;GO:0050832	cell wall;defense response;signal transduction;defense response to fungus	AT2G34930.1-NA	disease_resistance_family_protein___LRR_family_protein
OTU147	Medtr4te049290	NA		OTU88				Medtr2g010530	cytochrome_P450_family_71_protein	GO:0018675;GO:0043231;GO:0055114	(S)-limonene 6-monooxygenase activity;intracellular membrane-bounded organelle;NA	AT3G26310.1-CYP71B35	cytochrome_P450,_family_71,_subfamily_B,_polypeptide_35											OTU29	Medtr4g037720	LRR_receptor-like_kinase_family_protein		OTU81				Medtr5te068280	NA	NA	NA	NA-NA	NA
OTU88	Medtr4te050440	NA		OTU88				Medtr2g010590	CAP%2C_cysteine-rich_secretory_protein%2C_antigen_5	GO:0003674;GO:0005576;GO:0009723;GO:0009751;GO:0009753	molecular_function;extracellular region;response to ethylene;response to salicylic acid;response to jasmonic acid	AT2G14580.1-ATPRB1,PRB1	basic_pathogenesis-related_protein_1											OTU147	Medtr4g048680	hypothetical_protein		OTU72				Medtr6g007687	Putative_zinc/iron_permease	GO:0001708;GO:0005385;GO:0005886;GO:0006812;GO:0006826;GO:0006833;GO:0006863;GO:0008324;GO:0010106;GO:0016020;GO:0016021;GO:0030001;GO:0046873;GO:0055085;GO:0071577	cell fate specification;zinc ion transmembrane transporter activity;plasma membrane;cation transport;iron ion transport;water transport;purine nucleobase transport;cation transmembrane transporter activity;cellular response to iron ion starvation;membrane;integral component of membrane;metal ion transport;metal ion transmembrane transporter activity;transmembrane transport;zinc ion transmembrane …	AT1G05300.1-ZIP5	zinc_transporter_5_precursor
OTU88	Medtr4te050450	NA		OTU88				Medtr2g010720	salt_stress_response_antifungal_domain_protein	GO:0000041;GO:0004672;GO:0004674;GO:0005524;GO:0005576;GO:0006468;GO:0006826;GO:0010106;GO:0010167;GO:0010413;GO:0015706;GO:0016301;GO:0016772;GO:0045492	transition metal ion transport;protein kinase activity;protein serine/threonine kinase activity;ATP binding;extracellular region;protein phosphorylation;iron ion transport;cellular response to iron ion starvation;response to nitrate;glucuronoxylan metabolic process;nitrate transport;kinase activity;transferase activity, transferring phosphorus-containing groups;xylan biosynthetic process	AT4G05200.1-CRK25	cysteine-rich_RLK_(RECEPTOR-like_protein_kinase)_25											OTU88	Medtr4g050430	hypothetical_protein		OTU49				Medtr6g011270	HI0933_family_flavoprotein	GO:0003674;GO:0005575;GO:0009055;GO:0016491;GO:0042744	molecular_function;cellular_component;electron transfer activity;oxidoreductase activity;hydrogen peroxide catabolic process	AT5G39940.1-NA;AT5G39940.2-NA	FAD_NAD(P)-binding_oxidoreductase_family_protein;FAD_NAD(P)-binding_oxidoreductase_family_protein
OTU55	Medtr5g017640	SEC8_exocyst_complex_component_specific_domain_protein		OTU88				Medtr2g010730	salt_stress_response_antifungal_domain_protein	GO:0004672;GO:0004674;GO:0004713;GO:0005524;GO:0006468;GO:0016301;GO:0016772	protein kinase activity;protein serine/threonine kinase activity;protein tyrosine kinase activity;ATP binding;protein phosphorylation;kinase activity;transferase activity, transferring phosphorus-containing groups	AT4G23160.1-CRK8	cysteine-rich_RLK_(RECEPTOR-like_protein_kinase)_8											OTU88	Medtr4g050460	hypothetical_protein		OTU49				Medtr6g011280	hypothetical_protein	NA	NA	NA-NA	NA
OTU55	Medtr5g017650	plant_cadmium_resistance_protein		OTU88				Medtr3g099757	glutathione_S-transferase%2C_amine-terminal_domain_protein	GO:0004364;GO:0005737;GO:0006635;GO:0009407;GO:0010583;GO:0043161;GO:0046686;GO:0051788;GO:0080129	glutathione transferase activity;cytoplasm;fatty acid beta-oxidation;toxin catabolic process;response to cyclopentenone;proteasome-mediated ubiquitin-dependent protein catabolic process;response to cadmium ion;response to misfolded protein;proteasome core complex assembly	AT2G29420.1-ATGSTU7,GST25,GSTU7	glutathione_S-transferase_tau_7											OTU92	Medtr4g083080	alpha_beta_fold_hydrolase;Acylglycerol_lipase		OTU10				Medtr6g015490	chr6:5155409..5159878,_Disease_resistance_protein_(TIR-NBS-LRR_class)_family__	GO:0005622;GO:0005737;GO:0006952;GO:0007165;GO:0043531	intracellular anatomical structure;cytoplasm;defense response;signal transduction;ADP binding	AT5G36930.2-NA	Disease_resistance_protein_(TIR-NBS-LRR_class)_family
OTU194	Medtr5g024880	3-hydroxy-3-methylglutaryl-coenzyme_A_reductase-like_protein		OTU88				Medtr3g099767	calcium-dependent_kinase_family_protein	GO:0004672;GO:0004674;GO:0005524;GO:0005634;GO:0006468;GO:0016301;GO:0016772	protein kinase activity;protein serine/threonine kinase activity;ATP binding;nucleus;protein phosphorylation;kinase activity;transferase activity, transferring phosphorus-containing groups	AT1G12680.1-PEPKR2	phosphoenolpyruvate_carboxylase-related_kinase_2											OTU92	Medtr4g083100	SPFH_domain_band_7_family_protein		OTU81				Medtr6g037720	hypothetical_protein	NA	NA	NA-NA	NA
OTU72	Medtr6g007687	Putative_zinc/iron_permease		OTU88				Medtr3g100090	ethylene-responsive_kinase_Le-CTR1	GO:0004672;GO:0004674;GO:0004712;GO:0004713;GO:0005515;GO:0005524;GO:0005634;GO:0005789;GO:0006468;GO:0009686;GO:0009723;GO:0009744;GO:0009750;GO:0010105;GO:0010182;GO:0016301;GO:0016772;GO:0046777;GO:0048510;GO:0071281;GO:2000035;GO:2000069	protein kinase activity;protein serine/threonine kinase activity;protein serine/threonine/tyrosine kinase activity;protein tyrosine kinase activity;protein binding;ATP binding;nucleus;endoplasmic reticulum membrane;protein phosphorylation;gibberellin biosynthetic process;response to ethylene;response to sucrose;response to fructose;negative regulation of ethylene-activated signaling pathway;sugar…	AT4G24480.1-NA	Protein_kinase_superfamily_protein											OTU92	Medtr4g083110	hypothetical_protein		OTU81				Medtr6g037750	receptor-like_protein	GO:0005618;GO:0006952;GO:0007165;GO:0050832	cell wall;defense response;signal transduction;defense response to fungus	AT2G34930.1-NA	disease_resistance_family_protein___LRR_family_protein
OTU10	Medtr6g015490	chr6:5155409..5159878,_Disease_resistance_protein_(TIR-NBS-LRR_class)_family__		OTU88				Medtr3g100100	TPR_domain_protein	GO:0008150	biological_process	AT5G65520.1-NA	Tetratricopeptide_repeat_(TPR)-like_superfamily_protein											OTU139	Medtr4g114140	core-2_I-branching_enzyme		OTU81				Medtr6g037760	hypothetical_protein	NA	NA	NA-NA	NA
OTU260	Medtr6g034230	ABC_transporter_family_protein		OTU88				Medtr3g100130	hypothetical_protein	NA	NA	NA-NA	NA											OTU146	Medtr4g114600	transmembrane_protein%2C_putative		OTU124				Medtr6g038020	DHHC_type_zinc_finger_protein	GO:0004872;GO:0005886;GO:0007275;GO:0008270;GO:0016020;GO:0048573	NA;plasma membrane;multicellular organism development;zinc ion binding;membrane;photoperiodism, flowering	AT4G24630.1-NA	DHHC-type_zinc_finger_family_protein
OTU139	Medtr6g461940	hypothetical_protein		OTU88				Medtr3g100150	HXXXD-type_acyl-transferase_family_protein	GO:0009535;GO:0016740;GO:0016747	chloroplast thylakoid membrane;transferase activity;transferase activity, transferring acyl groups other than amino-acyl groups	AT4G24510.1-CER2,VC-2,VC2	HXXXD-type_acyl-transferase_family_protein											OTU74	Medtr4te007010	NA		OTU139				Medtr6g461940	hypothetical_protein	GO:0003674;GO:0005575;GO:0005634;GO:0008150	molecular_function;cellular_component;nucleus;biological_process	AT3G24255.1-NA	RNA-directed_DNA_polymerase_(reverse_transcriptase)-related_family_protein
OTU10	Medtr6te015500	NA		OTU88				Medtr3te099820	NA	NA	NA	NA-NA	NA											OTU29	Medtr4te037665	NA		OTU10				Medtr6te015500	NA	NA	NA	NA-NA	NA
OTU139	Medtr6te461920	NA		OTU88				Medtr4g050430	hypothetical_protein	NA	NA	NA-NA	NA											OTU147	Medtr4te048670	NA		OTU139				Medtr6te461920	NA	NA	NA	NA-NA	NA
OTU18	Medtr6te462070	Nodule_Cysteine-Rich_(NCR)_secreted_peptide		OTU88				Medtr4g050460	hypothetical_protein	NA	NA	NA-NA	NA											OTU147	Medtr4te049290	NA		OTU18				Medtr6te462070	Nodule_Cysteine-Rich_(NCR)_secreted_peptide	NA	NA	NA-NA	NA
OTU18	Medtr6te462080	Nodule_Cysteine-Rich_(NCR)_secreted_peptide		OTU88				Medtr4te050440	NA	NA	NA	NA-NA	NA											OTU88	Medtr4te050440	NA		OTU18				Medtr6te462080	Nodule_Cysteine-Rich_(NCR)_secreted_peptide	NA	NA	NA-NA	NA
OTU186	Medtr7g005880	HhH-GPD_base_excision_DNA_repair_family_protein%2C_putative		OTU88				Medtr4te050450	NA	NA	NA	NA-NA	NA											OTU88	Medtr4te050450	NA		OTU113				Medtr7g019130	Pmr5_Cas1p_GDSL_SGNH-like_acyl-esterase_family_protein	GO:0008150;GO:0009507	biological_process;chloroplast	AT5G15900.1-TBL19	TRICHOME_BIREFRINGENCE-LIKE_19
OTU113	Medtr7g019130	Pmr5_Cas1p_GDSL_SGNH-like_acyl-esterase_family_protein		OTU88				Medtr7g070240	nucleolar_complex-associated_protein	GO:0005634;GO:0006406;GO:0006606;GO:0008150;GO:0009165;GO:0009220;GO:0009560;GO:0042991	nucleus;mRNA export from nucleus;protein import into nucleus;biological_process;nucleotide biosynthetic process;pyrimidine ribonucleotide biosynthetic process;embryo sac egg cell differentiation;NA	AT1G79150.1-NA	binding											OTU55	Medtr5g017640	SEC8_exocyst_complex_component_specific_domain_protein		OTU113				Medtr7g019140	trichome_birefringence-like_protein	GO:0008150;GO:0009507	biological_process;chloroplast	AT5G15900.1-TBL19	TRICHOME_BIREFRINGENCE-LIKE_19
OTU113	Medtr7g019140	trichome_birefringence-like_protein		OTU88				Medtr8g442580	stigma-specific_Stig1_family_protein	NA	NA	NA-NA	NA											OTU55	Medtr5g017650	plant_cadmium_resistance_protein		OTU96				Medtr7g060730	GTP_cyclohydrolase_I	GO:0003934;GO:0005634;GO:0005737;GO:0009058;GO:0046654	GTP cyclohydrolase I activity;nucleus;cytoplasm;biosynthetic process;tetrahydrofolate biosynthetic process	AT3G07270.2-NA	GTP_cyclohydrolase_I
OTU291	Medtr7g033940	F-box_RNI_superfamily_protein%2C_putative		OTU88				Medtr8g442720	hypothetical_protein	NA	NA	NA-NA	NA											OTU3	Medtr5g048180	BSD_domain_protein		OTU96				Medtr7g060740	GTP_cyclohydrolase_I%2C_putative	GO:0003934;GO:0005634;GO:0005737;GO:0009058;GO:0046654	GTP cyclohydrolase I activity;nucleus;cytoplasm;biosynthetic process;tetrahydrofolate biosynthetic process	AT3G07270.2-NA	GTP_cyclohydrolase_I
OTU291	Medtr7g033950	hypothetical_protein		OTU88				Medtr8g442750	2,4-dienoyl-CoA_reductase	GO:0000166;GO:0005774;GO:0005777;GO:0005829;GO:0006635;GO:0008152;GO:0016491	nucleotide binding;vacuolar membrane;peroxisome;cytosol;fatty acid beta-oxidation;metabolic process;oxidoreductase activity	AT3G12800.1-DECR,SDRB	short-chain_dehydrogenase-reductase_B											OTU3	Medtr5g048260	DUF4283_domain_protein		OTU88				Medtr7g070240	nucleolar_complex-associated_protein	GO:0005634;GO:0006406;GO:0006606;GO:0008150;GO:0009165;GO:0009220;GO:0009560;GO:0042991	nucleus;mRNA export from nucleus;protein import into nucleus;biological_process;nucleotide biosynthetic process;pyrimidine ribonucleotide biosynthetic process;embryo sac egg cell differentiation;NA	AT1G79150.1-NA	binding
OTU88	Medtr7g070240	nucleolar_complex-associated_protein		OTU90				Medtr1g032200	HIT_zinc_finger_protein	GO:0003674;GO:0008150;GO:0009507	molecular_function;biological_process;chloroplast	AT5G63830.1-NA	HIT-type_Zinc_finger_family_protein											OTU81	Medtr5g068260	cysteine-rich_receptor-kinase-like_protein		OTU46				Medtr7g076400	digalactosyldiacylglycerol_synthase	GO:0000165;GO:0001666;GO:0006612;GO:0007154;GO:0008194;GO:0009058;GO:0009247;GO:0009409;GO:0009507;GO:0009605;GO:0009697;GO:0009707;GO:0009738;GO:0009862;GO:0009863;GO:0009867;GO:0010363;GO:0016036;GO:0016757;GO:0019375;GO:0030968;GO:0031348;GO:0035250;GO:0042631;GO:0043069;GO:0045087;GO:0046481;GO:0050832	MAPK cascade;response to hypoxia;protein targeting to membrane;cell communication;UDP-glycosyltransferase activity;biosynthetic process;glycolipid biosynthetic process;response to cold;chloroplast;response to external stimulus;salicylic acid biosynthetic process;chloroplast outer membrane;abscisic acid-activated signaling pathway;systemic acquired resistance, salicylic acid mediated signaling pat…	AT4G00550.1-DGD2	digalactosyl_diacylglycerol_deficient_2
OTU46	Medtr7g076400	digalactosyldiacylglycerol_synthase		OTU92				Medtr4g083080	alpha_beta_fold_hydrolase;Acylglycerol_lipase	GO:0003824;GO:0005737;GO:0016787	catalytic activity;cytoplasm;hydrolase activity	AT1G13820.1-NA	alpha_beta-Hydrolases_superfamily_protein											OTU81	Medtr5g068270	hypothetical_protein		OTU151				Medtr7g407080	ABC-2_type_transporter_family_protein	GO:0000165;GO:0000166;GO:0002831;GO:0005524;GO:0005886;GO:0006612;GO:0006855;GO:0007165;GO:0009414;GO:0009595;GO:0009607;GO:0009697;GO:0009723;GO:0009733;GO:0009737;GO:0009738;GO:0009751;GO:0009753;GO:0009862;GO:0009867;GO:0010193;GO:0010200;GO:0010310;GO:0010363;GO:0015692;GO:0016887;GO:0017111;GO:0031348;GO:0042538;GO:0042626;GO:0042742;GO:0043069;GO:0043900;GO:0046865;GO:0050832;GO:0080168	MAPK cascade;nucleotide binding;regulation of response to biotic stimulus;ATP binding;plasma membrane;protein targeting to membrane;drug transmembrane transport;signal transduction;response to water deprivation;detection of biotic stimulus;response to biotic stimulus;salicylic acid biosynthetic process;response to ethylene;response to auxin;response to abscisic acid;abscisic acid-activated signal…	AT1G15520.1-ABCG40,ATABCG40,ATPDR12,PDR12	pleiotropic_drug_resistance_12
OTU214	Medtr7g085630	NADP-specific_glutamate_dehydrogenase		OTU92				Medtr4g083100	SPFH_domain_band_7_family_protein	GO:0003674;GO:0005634;GO:0005730;GO:0005774;GO:0005783;GO:0005794;GO:0006888;GO:0008150;GO:0009506	molecular_function;nucleus;nucleolus;vacuolar membrane;endoplasmic reticulum;Golgi apparatus;endoplasmic reticulum to Golgi vesicle-mediated transport;biological_process;plasmodesma	AT2G03510.1-NA	SPFH_Band_7_PHB_domain-containing_membrane-associated_protein_family											OTU81	Medtr5g068290	cysteine-rich_receptor-kinase-like_protein		OTU46				Medtr7te076410	NA	NA	NA	NA-NA	NA
OTU186	Medtr7g405740	SAUR-like_auxin-responsive_family_protein		OTU92				Medtr4g083110	hypothetical_protein	GO:0003674;GO:0005739;GO:0009735	molecular_function;mitochondrion;response to cytokinin	AT1G30260.1-NA	NA											OTU81	Medtr5g068440	hydroxyacylglutathione_hydrolase		OTU139				Medtr8g089550	CAAX_amino_terminal_protease_family_protein	GO:0003674;GO:0006508;GO:0009507;GO:0016020	molecular_function;proteolysis;chloroplast;membrane	AT3G26085.3-NA	CAAX_amino_terminal_protease_family_protein
OTU46	Medtr7te076410	NA																						OTU96	Medtr5g081910	peroxisomal_membrane_carrier_protein		OTU139				Medtr8g089560	RPM1-interacting_protein_4_(RIN4)_family_protein	GO:0003674;GO:0005634;GO:0005886;GO:0006944;GO:0010167;GO:0048193	molecular_function;nucleus;plasma membrane;NA;response to nitrate;Golgi vesicle transport	AT5G55850.3-NOI	RPM1-interacting_protein_4_(RIN4)_family_protein
OTU186	Medtr7te405720	NA																						OTU96	Medtr5g081920	LRR_receptor-like_kinase_family_protein		OTU88				Medtr8g442580	stigma-specific_Stig1_family_protein	NA	NA	NA-NA	NA
OTU186	Medtr8g023065	transmembrane_protein%2C_putative																						OTU81	Medtr5te068280	NA		OTU88				Medtr8g442720	hypothetical_protein	NA	NA	NA-NA	NA
OTU186	Medtr8g052050	cysteine-rich_RLK_(receptor-like_kinase)_protein																						OTU72	Medtr6g007687	Putative_zinc/iron_permease		OTU88				Medtr8g442750	2,4-dienoyl-CoA_reductase	GO:0000166;GO:0005774;GO:0005777;GO:0005829;GO:0006635;GO:0008152;GO:0016491	nucleotide binding;vacuolar membrane;peroxisome;cytosol;fatty acid beta-oxidation;metabolic process;oxidoreductase activity	AT3G12800.1-DECR,SDRB	short-chain_dehydrogenase-reductase_B
OTU139	Medtr8g089550	CAAX_amino_terminal_protease_family_protein																						OTU49	Medtr6g011270	HI0933_family_flavoprotein		OTU48				Medtr8g463500	hypothetical_protein	NA	NA	NA-NA	NA
OTU139	Medtr8g089560	RPM1-interacting_protein_4_(RIN4)_family_protein																						OTU49	Medtr6g011280	hypothetical_protein		OTU122				Medtr8g466800	BHLH_transcription_factor-like_protein	GO:0003700;GO:0005634	DNA-binding transcription factor activity;nucleus	AT3G20640.1-NA	basic_helix-loop-helix_(bHLH)_DNA-binding_superfamily_protein
OTU88	Medtr8g442580	stigma-specific_Stig1_family_protein																						OTU10	Medtr6g015490	chr6:5155409..5159878,_Disease_resistance_protein_(TIR-NBS-LRR_class)_family__		OTU48				Medtr8te463440	NA	NA	NA	NA-NA	NA
OTU88	Medtr8g442720	hypothetical_protein																						OTU81	Medtr6g037720	hypothetical_protein		OTU48				Medtr8te463510	NA	NA	NA	NA-NA	NA
OTU88	Medtr8g442750	2,4-dienoyl-CoA_reductase																						OTU81	Medtr6g037750	receptor-like_protein		OTU122				Medtr8te466820	NA	NA	NA	NA-NA	NA
OTU48	Medtr8g463500	hypothetical_protein																						OTU81	Medtr6g037760	hypothetical_protein		OTU122				Medtr8te466850	NA	NA	NA	NA-NA	NA
OTU122	Medtr8g466800	BHLH_transcription_factor-like_protein																						OTU124	Medtr6g038020	DHHC_type_zinc_finger_protein		OTU57				Medtr8te470960	Medtr8g470970.;NA	NA	NA	NA-NA	NA
OTU165	Medtr8te054350	NA																						OTU139	Medtr6g461940	hypothetical_protein
OTU165	Medtr8te054360	NA																						OTU10	Medtr6te015500	NA
OTU48	Medtr8te463440	NA																						OTU139	Medtr6te461920	NA
OTU48	Medtr8te463510	NA																						OTU18	Medtr6te462070	Nodule_Cysteine-Rich_(NCR)_secreted_peptide
OTU122	Medtr8te466820	NA																						OTU18	Medtr6te462080	Nodule_Cysteine-Rich_(NCR)_secreted_peptide
OTU122	Medtr8te466850	NA																						OTU113	Medtr7g019130	Pmr5_Cas1p_GDSL_SGNH-like_acyl-esterase_family_protein
																								OTU113	Medtr7g019140	trichome_birefringence-like_protein
																								OTU96	Medtr7g060730	GTP_cyclohydrolase_I
																								OTU96	Medtr7g060740	GTP_cyclohydrolase_I%2C_putative
																								OTU88	Medtr7g070240	nucleolar_complex-associated_protein
																								OTU46	Medtr7g076400	digalactosyldiacylglycerol_synthase
																								OTU151	Medtr7g407080	ABC-2_type_transporter_family_protein
																								OTU46	Medtr7te076410	NA
																								OTU139	Medtr8g089550	CAAX_amino_terminal_protease_family_protein
																								OTU139	Medtr8g089560	RPM1-interacting_protein_4_(RIN4)_family_protein
																								OTU88	Medtr8g442580	stigma-specific_Stig1_family_protein
																								OTU88	Medtr8g442720	hypothetical_protein
																								OTU88	Medtr8g442750	2,4-dienoyl-CoA_reductase
																								OTU48	Medtr8g463500	hypothetical_protein
																								OTU122	Medtr8g466800	BHLH_transcription_factor-like_protein
																								OTU48	Medtr8te463440	NA
																								OTU48	Medtr8te463510	NA
																								OTU122	Medtr8te466820	NA
																								OTU122	Medtr8te466850	NA
																								OTU57	Medtr8te470960	Medtr8g470970.;NA
