# Supplementary material for: Medicago truncatula genotype drives the plant nutritional strategy and its associated rhizosphere bacterial communities
Source: New Phytol. 2024 Nov 28;245(2):767–84. doi: 10.1111/nph.20272 (PMC11655437; doi:10.1111/nph.20272)
Supplement: Supplementary file 3 — Table S1 Plant genotype list and their geographical origin. Table S2 Plant position in glasshouse. Table S3 Acronym list. Table S4 Plant phenotypic variables measured and calculated for each genotype of the core collection of Medicago truncatula. Table S5 Estimation of the heritability of the ecophysiological parameters. Table S6 GWAS output for the ecophysiological parameters. Table S7 List of Gene IDs corresponding to the significant SNPs in the GWAS for each ecophysiological traits and their corresponding annotation, GO id and GO term. Table S8 Richness, alpha‐ and beta‐diversity indices of the rhizosphere bacterial communities associated with the Medicago truncatula core collection. Table S9 Filtered and normalized occurrence table including all samples (n = 435) used in alpha‐ and beta‐diversity analyses, bacterial composition, and functional prediction. Table S10 Taxonomic affiliation, relative abundance, and properties in the co‐occurrence network of the 150 OTU found significantly correlated in the co‐occurrence network analysis. Table S11 PERMANOVA results based on Bray‐Curtis distances. Table S12 Plant genotype effect on bacterial composition at Phylum and Class levels and on KEGG categories. Table S13 Redundancy analysis on microbial data and ecophysiological for the core collection of Medicago truncatula. Table S14 List of the candidate OTU, which are found as major predictor of three plant phenotypic variables and their significantly correlated OTU. Table S15 Potential enzyme classification that are significantly more and less abundant for the OTU positively and negatively linked to the three plant phenotypic variables analyzed in random forest in comparison to the rest of the bacterial OTU and their associated KEGG categories and pathways. Table S16 Estimation of the heritability for the 900 most abundant OTUs. Table S17 Global GWAS output for the abundance of the bacterial OTUs (OTUs predicting plant ecophysiological traits, OTUs in the co‐occurrence [file NPH-245-767-s002.zip › Table_S2_plantPositionGreenhouse.xlsx]

## Sheet: plant_list
pot_id	line	accession	genotype_id	harvesting_id	harvesting_date	degree_day	replicate_id	placement_table-position_transfertDate	table_transfertDate	position_transfertDate	remark	placement_table-position_definitive	table_definitive	position_definitive
1001	L000044	SA_09456	AA	VS1	2010-09-29	490	1	T8-67	8	67		T8-67	8	67
1002	L000044	SA_09456	AA	VS1	2010-09-30	490	2	T14-107	14	107		T14-107	14	107
1003	L000044	SA_09456	AA	VS1	2010-10-01	490	3	T14-17	14	17		T14-17	14	17
1004	L000047	SA_09670	AB	VS1	2010-09-29	490	1	T14-14	14	14	dead	T14-14	14	14
1005	L000047	SA_09670	AB	VS1	2010-09-30	490	2	T14-57	14	57		T14-57	14	57
1006	L000047	SA_09670	AB	VS1	2010-10-01	490	3	T8-16	8	16		T8-16	8	16
1007	L000049	SA_09707	AC	VS1	2010-09-29	490	1	T14-41	14	41		T14-41	14	41
1008	L000049	SA_09707	AC	VS1	2010-09-30	490	2	T8-115	8	115	dead	T8-115	8	115
1009	L000049	SA_09707	AC	VS1	2010-10-01	490	3	T10-56	10	56		T10-56	10	56
1010	L000052	SA_09710	AD	VS1	2010-09-29	490	1	T8-129	8	129		T8-129	8	129
1011	L000052	SA_09710	AD	VS1	2010-09-30	490	2	T15-12	15	12		T15-12	15	12
1012	L000052	SA_09710	AD	VS1	2010-10-01	490	3	T10-18	10	18		T10-18	10	18
1013	L000057	SA_09700	AE	VS1	2010-09-29	490	1	T15-111	15	111		T15-111	15	111
1014	L000057	SA_09700	AE	VS1	2010-09-30	490	2	T8-131	8	131		T8-131	8	131
1015	L000057	SA_09700	AE	VS1	2010-10-01	490	3	T10-122	10	122		T10-122	10	122
1016	L000060	SA_09434	AF	VS1	2010-09-29	490	1	T8-55	8	55		T8-55	8	55
1017	L000060	SA_09434	AF	VS1	2010-09-30	490	2	T14-58	14	58		T14-58	14	58
1018	L000060	SA_09434	AF	VS1	2010-10-01	490	3	T14-19	14	19		T14-19	14	19
1019	L000061	SA_09357	AG	VS1	2010-09-29	490	1	T10-94	10	94		T10-94	10	94
1020	L000061	SA_09357	AG	VS1	2010-09-30	490	2	T8-116	8	116		T8-116	8	116
1021	L000061	SA_09357	AG	VS1	2010-10-01	490	3	T14-102	14	102		T14-102	14	102
1022	L000126	SA_11959	AH	VS1	2010-09-29	490	1	T10-115	10	115		T10-115	10	115
1023	L000126	SA_11959	AH	VS1	2010-09-30	490	2	T8-130	8	130		T8-130	8	130
1024	L000126	SA_11959	AH	VS1	2010-10-01	490	3	T14-127	14	127		T14-127	14	127
1025	L000130	SA_12451	AI	VS1	2010-09-29	490	1	T10-3	10	3		T10-3	10	3
1026	L000130	SA_12451	AI	VS1	2010-09-30	490	2	T8-142	8	142	dead	T8-142	8	142
1027	L000130	SA_12451	AI	VS1	2010-10-01	490	3	T8-87	8	87		T8-87	8	87
1028	L000132	SA_10481	AJ	VS1	2010-09-29	490	1	T8-34	8	34		T8-34	8	34
1029	L000132	SA_10481	AJ	VS1	2010-09-30	490	2	T14-110	14	110		T14-110	14	110
1030	L000132	SA_10481	AJ	VS1	2010-10-01	490	3	T8-83	8	83		T8-83	8	83
1031	L000134	SA_19998	AK	VS1	2010-09-29	490	1	T14-40	14	40		T14-40	14	40
1032	L000134	SA_19998	AK	VS1	2010-09-30	490	2	T14-43	14	43		T14-43	14	43
1033	L000134	SA_19998	AK	VS1	2010-10-01	490	3	T10-78	10	78		T10-78	10	78
1034	L000144	SA_14163	AL	VS1	2010-09-29	490	1	T15-124	15	124	dead	T15-124	15	124
1035	L000144	SA_14163	AL	VS1	2010-09-30	490	2	T15-39	15	39	dead	T15-39	15	39
1036	L000144	SA_14163	AL	VS1	2010-10-01	490	3	T14-81	14	81	dead	T14-81	14	81
1037	L000146	SA_19964	AM	VS1	2010-09-29	490	1	T15-1	15	1		T15-1	15	1
1038	L000146	SA_19964	AM	VS1	2010-09-30	490	2	T14-37	14	37		T14-37	14	37
1039	L000146	SA_19964	AM	VS1	2010-10-01	490	3	T15-139	15	139		T15-139	15	139
1040	L000147	SA_19983	AN	VS1	2010-09-29	490	1	T15-73	15	73		T15-73	15	73
1041	L000147	SA_19983	AN	VS1	2010-09-30	490	2	T15-22	15	22	dead	T15-22	15	22
1042	L000147	SA_19983	AN	VS1	2010-10-01	490	3	T15-68	15	68		T15-68	15	68
1043	L000148	SA_21819	AO	VS1	2010-09-29	490	1	T14-117	14	117		T14-117	14	117
1044	L000148	SA_21819	AO	VS1	2010-09-30	490	2	T10-125	10	125		T10-125	10	125
1045	L000148	SA_21819	AO	VS1	2010-10-01	490	3	T15-4	15	4		T15-4	15	4
1046	L000154	SA_24714	AP	VS1	2010-09-29	490	1	T15-123	15	123	dead	T15-123	15	123
1047	L000154	SA_24714	AP	VS1	2010-09-30	490	2	T15-82	15	82	dead	T15-82	15	82
1048	L000154	SA_24714	AP	VS1	2010-10-01	490	3	T8-15	8	15	dead	T8-15	8	15
1049	L000161	SA_21362	AQ	VS1	2010-09-29	490	1	T8-36	8	36		T8-36	8	36
1050	L000161	SA_21362	AQ	VS1	2010-09-30	490	2	T15-10	15	10		T15-10	15	10
1051	L000161	SA_21362	AQ	VS1	2010-10-01	490	3	T10-73	10	73		T10-73	10	73
1052	L000162	SA_21590	AR	VS1	2010-09-29	490	1	T8-3	8	3	dead	T8-3	8	3
1053	L000162	SA_21590	AR	VS1	2010-09-30	490	2	T15-101	15	101	dead	T15-101	15	101
1054	L000162	SA_21590	AR	VS1	2010-10-01	490	3	T8-6	8	6	dead	T8-6	8	6
1055	L000163	SA_22322	AS	VS1	2010-09-29	490	1	T8-52	8	52		T8-52	8	52
1056	L000163	SA_22322	AS	VS1	2010-09-30	490	2	T14-45	14	45		T14-45	14	45
1057	L000163	SA_22322	AS	VS1	2010-10-01	490	3	T14-113	14	113		T14-113	14	113
1058	L000165	SA_25226	AT	VS1	2010-09-29	490	1	T10-91	10	91	dead	T10-91	10	91
1059	L000165	SA_25226	AT	VS1	2010-09-30	490	2	T8-98	8	98	dead	T8-98	8	98
1060	L000165	SA_25226	AT	VS1	2010-10-01	490	3	T10-146	10	146	dead	T10-146	10	146
1061	L000166	SA_25654	AU	VS1	2010-09-29	490	1	T8-94	8	94		T8-94	8	94
1062	L000166	SA_25654	AU	VS1	2010-09-30	490	2	T10-49	10	49		T10-49	10	49
1063	L000166	SA_25654	AU	VS1	2010-10-01	490	3	T8-43	8	43		T8-43	8	43
1064	L000167	SA_27176	AV	VS1	2010-09-29	490	1	T8-110	8	110		T8-110	8	110
1065	L000167	SA_27176	AV	VS1	2010-09-30	490	2	T8-62	8	62		T8-62	8	62
1066	L000167	SA_27176	AV	VS1	2010-10-01	490	3	T10-84	10	84		T10-84	10	84
1067	L000168	SA_25898	AW	VS1	2010-09-29	490	1	T15-137	15	137		T15-137	15	137
1068	L000168	SA_25898	AW	VS1	2010-09-30	490	2	T14-103	14	103		T14-103	14	103
1069	L000168	SA_25898	AW	VS1	2010-10-01	490	3	T8-88	8	88		T8-88	8	88
1070	L000172	SA_27185	AX	VS1	2010-09-29	490	1	T14-89	14	89	dead	T14-89	14	89
1071	L000172	SA_27185	AX	VS1	2010-09-30	490	2	T14-30	14	30	dead	T14-30	14	30
1072	L000172	SA_27185	AX	VS1	2010-10-01	490	3	T8-139	8	139	dead	T8-139	8	139
1073	L000173	SA_27778	AY	VS1	2010-09-29	490	1	T15-56	15	56		T15-56	15	56
1074	L000173	SA_27778	AY	VS1	2010-09-30	490	2	T15-116	15	116		T15-116	15	116
1075	L000173	SA_27778	AY	VS1	2010-10-01	490	3	T10-23	10	23		T10-23	10	23
1076	L000174	SA_28064	AZ	VS1	2010-09-29	490	1	T10-124	10	124	dead	T10-124	10	124
1077	L000174	SA_28064	AZ	VS1	2010-09-30	490	2	T14-77	14	77	dead	T14-77	14	77
1078	L000174	SA_28064	AZ	VS1	2010-10-01	490	3	T10-44	10	44	dead	T10-44	10	44
1079	L000178	SA_28097	BA	VS1	2010-09-29	490	1	T15-91	15	91		T15-91	15	91
1080	L000178	SA_28097	BA	VS1	2010-09-30	490	2	T14-97	14	97		T14-97	14	97
1081	L000178	SA_28097	BA	VS1	2010-10-01	490	3	T14-132	14	132		T14-132	14	132
1082	L000198	SA_09048	BB	VS1	2010-09-29	490	1	T14-143	14	143	dead	T14-143	14	143
1083	L000198	SA_09048	BB	VS1	2010-09-30	490	2	T14-74	14	74	dead	T14-74	14	74
1084	L000198	SA_09048	BB	VS1	2010-10-01	490	3	T8-91	8	91	dead	T8-91	8	91
1085	L000202	SA_02840	BC	VS1	2010-09-29	490	1	T10-65	10	65		T10-65	10	65
1086	L000202	SA_02840	BC	VS1	2010-09-30	490	2	T15-146	15	146		T15-146	15	146
1087	L000202	SA_02840	BC	VS1	2010-10-01	490	3	T10-55	10	55		T10-55	10	55
1088	L000204	SA_01489	BD	VS1	2010-09-29	490	1	T8-60	8	60		T8-60	8	60
1089	L000204	SA_01489	BD	VS1	2010-09-30	490	2	T15-125	15	125		T15-125	15	125
1090	L000204	SA_01489	BD	VS1	2010-10-01	490	3	T14-118	14	118		T14-118	14	118
1091	L000207	SA_09970	BE	VS1	2010-09-29	490	1	T14-109	14	109		T14-109	14	109
1092	L000207	SA_09970	BE	VS1	2010-09-30	490	2	T15-35	15	35		T15-35	15	35
1093	L000207	SA_09970	BE	VS1	2010-10-01	490	3	T10-97	10	97	dead	T10-97	10	97
1094	L000212	SA_28375	BF	VS1	2010-09-29	490	1	T15-70	15	70		T15-70	15	70
1095	L000212	SA_28375	BF	VS1	2010-09-30	490	2	T14-33	14	33		T14-33	14	33
1096	L000212	SA_28375	BF	VS1	2010-10-01	490	3	T10-106	10	106		T10-106	10	106
1097	L000213	SA_27882	BG	VS1	2010-09-29	490	1	T15-5	15	5		T15-5	15	5
1098	L000213	SA_27882	BG	VS1	2010-09-30	490	2	T14-7	14	7		T14-7	14	7
1099	L000213	SA_27882	BG	VS1	2010-10-01	490	3	T8-140	8	140		T8-140	8	140
1100	L000215	SA_28099	BH	VS1	2010-09-29	490	1	T8-17	8	17	dead	T8-17	8	17
1101	L000215	SA_28099	BH	VS1	2010-09-30	490	2	T14-42	14	42	dead	T14-42	14	42
1102	L000215	SA_28099	BH	VS1	2010-10-01	490	3	T10-89	10	89	dead	T10-89	10	89
1103	L000216	SA_27961	BI	VS1	2010-09-29	490	1	T8-123	8	123		T8-123	8	123
1104	L000216	SA_27961	BI	VS1	2010-09-30	490	2	T10-31	10	31		T10-31	10	31
1105	L000216	SA_27961	BI	VS1	2010-10-01	490	3	T10-24	10	24		T10-24	10	24
1106	L000217	SA_28089	BJ	VS1	2010-09-29	490	1	T14-104	14	104		T14-104	14	104
1107	L000217	SA_28089	BJ	VS1	2010-09-30	490	2	T15-2	15	2		T15-2	15	2
1108	L000217	SA_28089	BJ	VS1	2010-10-01	490	3	T8-114	8	114		T8-114	8	114
1109	L000219	SA_27192	BK	VS1	2010-09-29	490	1	T8-135	8	135		T8-135	8	135
1110	L000219	SA_27192	BK	VS1	2010-09-30	490	2	T14-123	14	123		T14-123	14	123
1111	L000219	SA_27192	BK	VS1	2010-10-01	490	3	T10-79	10	79		T10-79	10	79
1112	L000225	SA_21560	BL	VS1	2010-09-29	490	1	T14-91	14	91	dead	T14-91	14	91
1113	L000225	SA_21560	BL	VS1	2010-09-30	490	2	T15-104	15	104	dead	T15-104	15	104
1114	L000225	SA_21560	BL	VS1	2010-10-01	490	3	T15-76	15	76	dead	T15-76	15	76
1115	L000226	SA_25941	BM	VS1	2010-09-29	490	1	T8-53	8	53		T8-53	8	53
1116	L000226	SA_25941	BM	VS1	2010-09-30	490	2	T14-119	14	119		T14-119	14	119
1117	L000226	SA_25941	BM	VS1	2010-10-01	490	3	T10-104	10	104		T10-104	10	104
1118	L000228	SA_27063	BN	VS1	2010-09-29	490	1	T15-134	15	134		T15-134	15	134
1119	L000228	SA_27063	BN	VS1	2010-09-30	490	2	T15-122	15	122		T15-122	15	122
1120	L000228	SA_27063	BN	VS1	2010-10-01	490	3	T10-36	10	36		T10-36	10	36
1121	L000232	SA_27062	BO	VS1	2010-09-29	490	1	T14-135	14	135		T14-135	14	135
1122	L000232	SA_27062	BO	VS1	2010-09-30	490	2	T10-34	10	34		T10-34	10	34
1123	L000232	SA_27062	BO	VS1	2010-10-01	490	3	T15-45	15	45		T15-45	15	45
1124	L000233	SA_24576	BP	VS1	2010-09-29	490	1	T15-74	15	74		T15-74	15	74
1125	L000233	SA_24576	BP	VS1	2010-09-30	490	2	T10-68	10	68		T10-68	10	68
1126	L000233	SA_24576	BP	VS1	2010-10-01	490	3	T15-112	15	112		T15-112	15	112
1127	L000234	SA_23859	BQ	VS1	2010-09-29	490	1	T14-145	14	145		T14-145	14	145
1128	L000234	SA_23859	BQ	VS1	2010-09-30	490	2	T8-24	8	24		T8-24	8	24
1129	L000234	SA_23859	BQ	VS1	2010-10-01	490	3	T15-147	15	147		T15-147	15	147
1130	L000237	SA_21302	BR	VS1	2010-09-29	490	1	T15-113	15	113		T15-113	15	113
1131	L000237	SA_21302	BR	VS1	2010-09-30	490	2	T15-6	15	6		T15-6	15	6
1132	L000237	SA_21302	BR	VS1	2010-10-01	490	3	T8-61	8	61	dead	T8-61	8	61
1133	L000238	SA_22323	BS	VS1	2010-09-29	490	1	T15-14	15	14		T15-14	15	14
1134	L000238	SA_22323	BS	VS1	2010-09-30	490	2	T8-141	8	141		T8-141	8	141
1135	L000238	SA_22323	BS	VS1	2010-10-01	490	3	T10-48	10	48		T10-48	10	48
1136	L000239	SA_26063	BT	VS1	2010-09-29	490	1	T10-144	10	144		T10-144	10	144
1137	L000239	SA_26063	BT	VS1	2010-09-30	490	2	T15-40	15	40		T15-40	15	40
1138	L000239	SA_26063	BT	VS1	2010-10-01	490	3	T14-11	14	11		T14-11	14	11
1139	L000241	SA_15951	BU	VS1	2010-09-29	490	1	T15-42	15	42	dead	T15-42	15	42
1140	L000241	SA_15951	BU	VS1	2010-09-30	490	2	T8-95	8	95	dead	T8-95	8	95
1141	L000241	SA_15951	BU	VS1	2010-10-01	490	3	T10-70	10	70	dead	T10-70	10	70
1142	L000244	SA_18543	BV	VS1	2010-09-29	490	1	T15-3	15	3		T15-3	15	3
1143	L000244	SA_18543	BV	VS1	2010-09-30	490	2	T10-2	10	2		T10-2	10	2
1144	L000244	SA_18543	BV	VS1	2010-10-01	490	3	T15-11	15	11	dead	T15-11	15	11
1145	L000245	SA_14161	BW	VS1	2010-09-29	490	1	T14-86	14	86		T14-86	14	86
1146	L000245	SA_14161	BW	VS1	2010-09-30	490	2	T14-55	14	55	dead	T14-55	14	55
1147	L000245	SA_14161	BW	VS1	2010-10-01	490	3	T15-110	15	110		T15-110	15	110
1148	L000246	SA_12455	BX	VS1	2010-09-29	490	1	T15-49	15	49	dead	T15-49	15	49
1149	L000246	SA_12455	BX	VS1	2010-09-30	490	2	T10-109	10	109	dead	T10-109	10	109
1150	L000246	SA_12455	BX	VS1	2010-10-01	490	3	T15-50	15	50	dead	T15-50	15	50
1151	L000263	SA_03116	BY	VS1	2010-09-29	490	1	T15-23	15	23	dead	T15-23	15	23
1152	L000263	SA_03116	BY	VS1	2010-09-30	490	2	T10-92	10	92	dead	T10-92	10	92
1153	L000263	SA_03116	BY	VS1	2010-10-01	490	3	T8-89	8	89	dead	T8-89	8	89
1154	L000265	SA_01526	BZ	VS1	2010-09-29	490	1	T10-116	10	116		T10-116	10	116
1155	L000265	SA_01526	BZ	VS1	2010-09-30	490	2	T15-120	15	120		T15-120	15	120
1156	L000265	SA_01526	BZ	VS1	2010-10-01	490	3	T10-135	10	135		T10-135	10	135
1157	L000267	SA_02084	CA	VS1	2010-09-29	490	1	T14-82	14	82		T14-82	14	82
1158	L000267	SA_02084	CA	VS1	2010-09-30	490	2	T10-107	10	107		T10-107	10	107
1159	L000267	SA_02084	CA	VS1	2010-10-01	490	3	T10-81	10	81		T10-81	10	81
1160	L000270	SA_02820	CB	VS1	2010-09-29	490	1	T15-17	15	17	dead	T15-17	15	17
1161	L000270	SA_02820	CB	VS1	2010-09-30	490	2	T15-138	15	138	dead	T15-138	15	138
1162	L000270	SA_02820	CB	VS1	2010-10-01	490	3	T8-35	8	35	dead	T8-35	8	35
1163	L000274	SA_03648	CC	VS1	2010-09-29	490	1	T14-3	14	3		T14-3	14	3
1164	L000274	SA_03648	CC	VS1	2010-09-30	490	2	T14-146	14	146	dead	T14-146	14	146
1165	L000274	SA_03648	CC	VS1	2010-10-01	490	3	T15-51	15	51		T15-51	15	51
1166	L000276	SA_07749	CD	VS1	2010-09-29	490	1	T14-73	14	73	dead	T14-73	14	73
1167	L000276	SA_07749	CD	VS1	2010-09-30	490	2	T8-20	8	20	dead	T8-20	8	20
1168	L000276	SA_07749	CD	VS1	2010-10-01	490	3	T8-121	8	121	dead	T8-121	8	121
1169	L000277	SA_03653	CE	VS1	2010-09-29	490	1	T8-47	8	47		T8-47	8	47
1170	L000277	SA_03653	CE	VS1	2010-09-30	490	2	T10-138	10	138		T10-138	10	138
1171	L000277	SA_03653	CE	VS1	2010-10-01	490	3	T14-137	14	137		T14-137	14	137
1172	L000280	SA_07763	CF	VS1	2010-09-29	490	1	T10-74	10	74		T10-74	10	74
1173	L000280	SA_07763	CF	VS1	2010-09-30	490	2	T14-116	14	116		T14-116	14	116
1174	L000280	SA_07763	CF	VS1	2010-10-01	490	3	T10-113	10	113		T10-113	10	113
1175	L000283	SA_08454	CG	VS1	2010-09-29	490	1	T14-138	14	138		T14-138	14	138
1176	L000283	SA_08454	CG	VS1	2010-09-30	490	2	T14-69	14	69		T14-69	14	69
1177	L000283	SA_08454	CG	VS1	2010-10-01	490	3	T8-124	8	124		T8-124	8	124
1178	L000286	SA_09049	CH	VS1	2010-09-29	490	1	T10-75	10	75	dead	T10-75	10	75
1179	L000286	SA_09049	CH	VS1	2010-09-30	490	2	T15-52	15	52	dead	T15-52	15	52
1180	L000286	SA_09049	CH	VS1	2010-10-01	490	3	T14-133	14	133	dead	T14-133	14	133
1181	L000290	SA_09119	CI	VS1	2010-09-29	490	1	T8-50	8	50		T8-50	8	50
1182	L000290	SA_09119	CI	VS1	2010-09-30	490	2	T10-126	10	126	dead	T10-126	10	126
1183	L000290	SA_09119	CI	VS1	2010-10-01	490	3	T15-108	15	108		T15-108	15	108
1184	L000293	SA_09137	CJ	VS1	2010-09-29	490	1	T15-15	15	15		T15-15	15	15
1185	L000293	SA_09137	CJ	VS1	2010-09-30	490	2	T15-66	15	66		T15-66	15	66
1186	L000293	SA_09137	CJ	VS1	2010-10-01	490	3	T14-147	14	147		T14-147	14	147
1187	L000297	SA_08626	CK	VS1	2010-09-29	490	1	T8-37	8	37		T8-37	8	37
1188	L000297	SA_08626	CK	VS1	2010-09-30	490	2	T10-37	10	37		T10-37	10	37
1189	L000297	SA_08626	CK	VS1	2010-10-01	490	3	T14-23	14	23		T14-23	14	23
1190	L000302	SA_04087	CL	VS1	2010-09-29	490	1	T14-108	14	108	dead	T14-108	14	108
1191	L000302	SA_04087	CL	VS1	2010-09-30	490	2	T14-51	14	51	dead	T14-51	14	51
1192	L000302	SA_04087	CL	VS1	2010-10-01	490	3	T14-28	14	28	dead	T14-28	14	28
1193	L000303	SA_08604	CM	VS1	2010-09-29	490	1	T10-8	10	8	dead	T10-8	10	8
1194	L000303	SA_08604	CM	VS1	2010-09-30	490	2	T8-57	8	57	dead	T8-57	8	57
1195	L000303	SA_08604	CM	VS1	2010-10-01	490	3	T10-98	10	98	dead	T10-98	10	98
1196	L000306	SA_08623	CN	VS1	2010-09-29	490	1	T14-122	14	122		T14-122	14	122
1197	L000306	SA_08623	CN	VS1	2010-09-30	490	2	T10-4	10	4		T10-4	10	4
1198	L000306	SA_08623	CN	VS1	2010-10-01	490	3	T10-6	10	6		T10-6	10	6
1199	L000307	SA_08625	CO	VS1	2010-09-29	490	1	T8-41	8	41		T8-41	8	41
1200	L000307	SA_08625	CO	VS1	2010-09-30	490	2	T10-101	10	101		T10-101	10	101
1201	L000307	SA_08625	CO	VS1	2010-10-01	490	3	T14-70	14	70		T14-70	14	70
1202	L000309	SA_08638	CP	VS1	2010-09-29	490	1	T14-75	14	75		T14-75	14	75
1203	L000309	SA_08638	CP	VS1	2010-09-30	490	2	T8-143	8	143		T8-143	8	143
1204	L000309	SA_08638	CP	VS1	2010-10-01	490	3	T10-25	10	25		T10-25	10	25
1205	L000310	SA_09944	CQ	VS1	2010-09-29	490	1	T10-35	10	35		T10-35	10	35
1206	L000310	SA_09944	CQ	VS1	2010-09-30	490	2	T8-132	8	132		T8-132	8	132
1207	L000310	SA_09944	CQ	VS1	2010-10-01	490	3	T15-106	15	106		T15-106	15	106
1208	L000313	SA_09728	CR	VS1	2010-09-29	490	1	T8-1	8	1		T8-1	8	1
1209	L000313	SA_09728	CR	VS1	2010-09-30	490	2	T14-6	14	6		T14-6	14	6
1210	L000313	SA_09728	CR	VS1	2010-10-01	490	3	T8-42	8	42		T8-42	8	42
1211	L000314	SA_09866	CS	VS1	2010-09-29	490	1	T14-20	14	20	dead	T14-20	14	20
1212	L000314	SA_09866	CS	VS1	2010-09-30	490	2	T10-45	10	45	dead	T10-45	10	45
1213	L000314	SA_09866	CS	VS1	2010-10-01	490	3	T14-12	14	12	dead	T14-12	14	12
1214	L000315	SA_09820	CT	VS1	2010-09-29	490	1	T15-96	15	96	dead	T15-96	15	96
1215	L000315	SA_09820	CT	VS1	2010-09-30	490	2	T10-38	10	38	dead	T10-38	10	38
1216	L000315	SA_09820	CT	VS1	2010-10-01	490	3	T15-62	15	62	dead	T15-62	15	62
1217	L000317	SA_09715	CU	VS1	2010-09-29	490	1	T15-67	15	67		T15-67	15	67
1218	L000317	SA_09715	CU	VS1	2010-09-30	490	2	T14-31	14	31		T14-31	14	31
1219	L000317	SA_09715	CU	VS1	2010-10-01	490	3	T10-21	10	21		T10-21	10	21
1220	L000321	SA_03780	CV	VS1	2010-09-29	490	1	T14-120	14	120		T14-120	14	120
1221	L000321	SA_03780	CV	VS1	2010-09-30	490	2	T10-63	10	63		T10-63	10	63
1222	L000321	SA_03780	CV	VS1	2010-10-01	490	3	T8-32	8	32	dead	T8-32	8	32
1223	L000322	SA_03749	CW	VS1	2010-09-29	490	1	T8-90	8	90	dead	T8-90	8	90
1224	L000322	SA_03749	CW	VS1	2010-09-30	490	2	T14-71	14	71	dead	T14-71	14	71
1225	L000322	SA_03749	CW	VS1	2010-10-01	490	3	T8-101	8	101	dead	T8-101	8	101
1226	L000330	SA_02806	CX	VS1	2010-09-29	490	1	T10-127	10	127		T10-127	10	127
1227	L000330	SA_02806	CX	VS1	2010-09-30	490	2	T15-63	15	63		T15-63	15	63
1228	L000330	SA_02806	CX	VS1	2010-10-01	490	3	T8-48	8	48		T8-48	8	48
1229	L000332	SA_02748	CY	VS1	2010-09-29	490	1	T8-99	8	99		T8-99	8	99
1230	L000332	SA_02748	CY	VS1	2010-09-30	490	2	T10-19	10	19		T10-19	10	19
1231	L000332	SA_02748	CY	VS1	2010-10-01	490	3	T14-29	14	29		T14-29	14	29
1232	L000337	GRC_042-1	CZ	VS1	2010-09-29	490	1	T14-1	14	1		T14-1	14	1
1233	L000337	GRC_042-1	CZ	VS1	2010-09-30	490	2	T10-134	10	134		T10-134	10	134
1234	L000337	GRC_042-1	CZ	VS1	2010-10-01	490	3	T14-136	14	136		T14-136	14	136
1235	L000338	CRE_009-A	DA	VS1	2010-09-29	490	1	T14-129	14	129		T14-129	14	129
1236	L000338	CRE_009-A	DA	VS1	2010-09-30	490	2	T14-34	14	34		T14-34	14	34
1237	L000338	CRE_009-A	DA	VS1	2010-10-01	490	3	T8-18	8	18		T8-18	8	18
1238	L000340	CRE_005-A	DB	VS1	2010-09-29	490	1	T15-127	15	127	dead	T15-127	15	127
1239	L000340	CRE_005-A	DB	VS1	2010-09-30	490	2	T15-87	15	87		T15-87	15	87
1240	L000340	CRE_005-A	DB	VS1	2010-10-01	490	3	T15-13	15	13		T15-13	15	13
1241	L000341	DZA_242-A	DC	VS1	2010-09-29	490	1	T15-142	15	142		T15-142	15	142
1242	L000341	DZA_242-A	DC	VS1	2010-09-30	490	2	T15-37	15	37		T15-37	15	37
1243	L000341	DZA_242-A	DC	VS1	2010-10-01	490	3	T8-25	8	25		T8-25	8	25
1244	L000342	DZA_241-2	DD	VS1	2010-09-29	490	1	T8-68	8	68		T8-68	8	68
1245	L000342	DZA_241-2	DD	VS1	2010-09-30	490	2	T8-125	8	125	dead	T8-125	8	125
1246	L000342	DZA_241-2	DD	VS1	2010-10-01	490	3	T14-98	14	98		T14-98	14	98
1247	L000343	DZA_236-2	DE	VS1	2010-09-29	490	1	T10-119	10	119		T10-119	10	119
1248	L000343	DZA_236-2	DE	VS1	2010-09-30	490	2	T15-43	15	43		T15-43	15	43
1249	L000343	DZA_236-2	DE	VS1	2010-10-01	490	3	T15-103	15	103		T15-103	15	103
1250	L000344	DZA_231-1	DF	VS1	2010-09-29	490	1	T10-136	10	136		T10-136	10	136
1251	L000344	DZA_231-1	DF	VS1	2010-09-30	490	2	T10-114	10	114		T10-114	10	114
1252	L000344	DZA_231-1	DF	VS1	2010-10-01	490	3	T10-76	10	76		T10-76	10	76
1253	L000350	DZA_215-5	DG	VS1	2010-09-29	490	1	T8-133	8	133		T8-133	8	133
1254	L000350	DZA_215-5	DG	VS1	2010-09-30	490	2	T10-120	10	120	dead	T10-120	10	120
1255	L000350	DZA_215-5	DG	VS1	2010-10-01	490	3	T14-21	14	21		T14-21	14	21
1256	L000354	DZA_210-5	DH	VS1	2010-09-29	490	1	T14-79	14	79		T14-79	14	79
1257	L000354	DZA_210-5	DH	VS1	2010-09-30	490	2	T14-130	14	130		T14-130	14	130
1258	L000354	DZA_210-5	DH	VS1	2010-10-01	490	3	T15-71	15	71		T15-71	15	71
1259	L000355	DZA_210-2	DI	VS1	2010-09-29	490	1	T10-71	10	71		T10-71	10	71
1260	L000355	DZA_210-2	DI	VS1	2010-09-30	490	2	T8-92	8	92		T8-92	8	92
1261	L000355	DZA_210-2	DI	VS1	2010-10-01	490	3	T15-25	15	25		T15-25	15	25
1262	L000356	DZA_202-5	DJ	VS1	2010-09-29	490	1	T10-111	10	111		T10-111	10	111
1263	L000356	DZA_202-5	DJ	VS1	2010-09-30	490	2	T15-46	15	46		T15-46	15	46
1264	L000356	DZA_202-5	DJ	VS1	2010-10-01	490	3	T14-47	14	47		T14-47	14	47
1265	L000357	DZA_202-4	DK	VS1	2010-09-29	490	1	T8-63	8	63	dead	T8-63	8	63
1266	L000357	DZA_202-4	DK	VS1	2010-09-30	490	2	T14-139	14	139	dead	T14-139	14	139
1267	L000357	DZA_202-4	DK	VS1	2010-10-01	490	3	T10-58	10	58	dead	T10-58	10	58
1268	L000358	DZA_061-11	DL	VS1	2010-09-29	490	1	T15-117	15	117	dead	T15-117	15	117
1269	L000358	DZA_061-11	DL	VS1	2010-09-30	490	2	T8-112	8	112	dead	T8-112	8	112
1270	L000358	DZA_061-11	DL	VS1	2010-10-01	490	3	T8-12	8	12	dead	T8-12	8	12
1271	L000360	DZA_058-5	DM	VS1	2010-09-29	490	1	T14-15	14	15		T14-15	14	15
1272	L000360	DZA_058-5	DM	VS1	2010-09-30	490	2	T15-98	15	98		T15-98	15	98
1273	L000360	DZA_058-5	DM	VS1	2010-10-01	490	3	T8-38	8	38		T8-38	8	38
1274	L000362	DZA_045-4-chp92	DN	VS1	2010-09-29	490	1	T8-29	8	29		T8-29	8	29
1275	L000362	DZA_045-4-chp92	DN	VS1	2010-09-30	490	2	T10-110	10	110		T10-110	10	110
1276	L000362	DZA_045-4-chp92	DN	VS1	2010-10-01	490	3	T8-127	8	127		T8-127	8	127
1277	L000365	DZA_033-2	DO	VS1	2010-09-29	490	1	T10-12	10	12		T10-12	10	12
1278	L000365	DZA_033-2	DO	VS1	2010-09-30	490	2	T8-111	8	111		T8-111	8	111
1279	L000365	DZA_033-2	DO	VS1	2010-10-01	490	3	T15-64	15	64	dead	T15-64	15	64
1280	L000368	DZA_012-J	DP	VS1	2010-09-29	490	1	T14-92	14	92		T14-92	14	92
1281	L000368	DZA_012-J	DP	VS1	2010-09-30	490	2	T10-5	10	5		T10-5	10	5
1282	L000368	DZA_012-J	DP	VS1	2010-10-01	490	3	T14-13	14	13		T14-13	14	13
1283	L000369	PRT_180-A	DQ	VS1	2010-09-29	490	1	T15-144	15	144		T15-144	15	144
1284	L000369	PRT_180-A	DQ	VS1	2010-09-30	490	2	T10-32	10	32		T10-32	10	32
1285	L000369	PRT_180-A	DQ	VS1	2010-10-01	490	3	T8-103	8	103		T8-103	8	103
1286	L000370	PRT_179-J	DR	VS1	2010-09-29	490	1	T10-20	10	20	dead	T10-20	10	20
1287	L000370	PRT_179-J	DR	VS1	2010-09-30	490	2	T10-60	10	60		T10-60	10	60
1288	L000370	PRT_179-J	DR	VS1	2010-10-01	490	3	T15-114	15	114		T15-114	15	114
1289	L000371	PRT_178-D	DS	VS1	2010-09-29	490	1	T10-142	10	142	dead	T10-142	10	142
1290	L000371	PRT_178-D	DS	VS1	2010-09-30	490	2	T10-130	10	130	dead	T10-130	10	130
1291	L000371	PRT_178-D	DS	VS1	2010-10-01	490	3	T10-141	10	141	dead	T10-141	10	141
1292	L000372	PRT_177-C	DT	VS1	2010-09-29	490	1	T14-48	14	48		T14-48	14	48
1293	L000372	PRT_177-C	DT	VS1	2010-09-30	490	2	T14-78	14	78		T14-78	14	78
1294	L000372	PRT_177-C	DT	VS1	2010-10-01	490	3	T10-82	10	82		T10-82	10	82
1295	L000375	GRC_098-A	DU	VS1	2010-09-29	490	1	T14-140	14	140		T14-140	14	140
1296	L000375	GRC_098-A	DU	VS1	2010-09-30	490	2	T15-29	15	29		T15-29	15	29
1297	L000375	GRC_098-A	DU	VS1	2010-10-01	490	3	T14-26	14	26	dead	T14-26	14	26
1298	L000376	GRC_093-C	DV	VS1	2010-09-29	490	1	T14-80	14	80	dead	T14-80	14	80
1299	L000376	GRC_093-C	DV	VS1	2010-09-30	490	2	T8-13	8	13	dead	T8-13	8	13
1300	L000376	GRC_093-C	DV	VS1	2010-10-01	490	3	T15-80	15	80	dead	T15-80	15	80
1301	L000379	GRC_063-D	DW	VS1	2010-09-29	490	1	T14-125	14	125	dead	T14-125	14	125
1302	L000379	GRC_063-D	DW	VS1	2010-09-30	490	2	T15-102	15	102	dead	T15-102	15	102
1303	L000379	GRC_063-D	DW	VS1	2010-10-01	490	3	T15-78	15	78	dead	T15-78	15	78
1304	L000383	GRC_040-1	DX	VS1	2010-09-29	490	1	T14-114	14	114		T14-114	14	114
1305	L000383	GRC_040-1	DX	VS1	2010-09-30	490	2	T10-41	10	41		T10-41	10	41
1306	L000383	GRC_040-1	DX	VS1	2010-10-01	490	3	T8-49	8	49		T8-49	8	49
1307	L000386	GRC_033-C	DY	VS1	2010-09-29	490	1	T10-10	10	10		T10-10	10	10
1308	L000386	GRC_033-C	DY	VS1	2010-09-30	490	2	T14-2	14	2		T14-2	14	2
1309	L000386	GRC_033-C	DY	VS1	2010-10-01	490	3	T8-84	8	84		T8-84	8	84
1310	L000387	GRC_024-H	DZ	VS1	2010-09-29	490	1	T10-137	10	137		T10-137	10	137
1311	L000387	GRC_024-H	DZ	VS1	2010-09-30	490	2	T10-85	10	85		T10-85	10	85
1312	L000387	GRC_024-H	DZ	VS1	2010-10-01	490	3	T15-126	15	126		T15-126	15	126
1313	L000394	DZA_243-6	EA	VS1	2010-09-29	490	1	T10-102	10	102		T10-102	10	102
1314	L000394	DZA_243-6	EA	VS1	2010-09-30	490	2	T8-136	8	136		T8-136	8	136
1315	L000394	DZA_243-6	EA	VS1	2010-10-01	490	3	T10-99	10	99		T10-99	10	99
1316	L000395	DZA_309-A	EB	VS1	2010-09-29	490	1	T15-86	15	86	dead	T15-86	15	86
1317	L000395	DZA_309-A	EB	VS1	2010-09-30	490	2	T14-105	14	105	dead	T14-105	14	105
1318	L000395	DZA_309-A	EB	VS1	2010-10-01	490	3	T8-65	8	65	dead	T8-65	8	65
1319	L000397	DZA_323-1	EC	VS1	2010-09-29	490	1	T10-67	10	67		T10-67	10	67
1320	L000397	DZA_323-1	EC	VS1	2010-09-30	490	2	T15-84	15	84		T15-84	15	84
1321	L000397	DZA_323-1	EC	VS1	2010-10-01	490	3	T10-123	10	123		T10-123	10	123
1322	L000400	DZA_323-3	ED	VS1	2010-09-29	490	1	T15-107	15	107		T15-107	15	107
1323	L000400	DZA_323-3	ED	VS1	2010-09-30	490	2	T8-85	8	85		T8-85	8	85
1324	L000400	DZA_323-3	ED	VS1	2010-10-01	490	3	T8-33	8	33		T8-33	8	33
1325	L000401	ESP_031-A	EE	VS1	2010-09-29	490	1	T10-30	10	30		T10-30	10	30
1326	L000401	ESP_031-A	EE	VS1	2010-09-30	490	2	T8-82	8	82		T8-82	8	82
1327	L000401	ESP_031-A	EE	VS1	2010-10-01	490	3	T10-143	10	143		T10-143	10	143
1328	L000404	ESP_039-A	EF	VS1	2010-09-29	490	1	T14-63	14	63		T14-63	14	63
1329	L000404	ESP_039-A	EF	VS1	2010-09-30	490	2	T15-69	15	69		T15-69	15	69
1330	L000404	ESP_039-A	EF	VS1	2010-10-01	490	3	T10-50	10	50		T10-50	10	50
1331	L000407	ESP_042-B	EG	VS1	2010-09-29	490	1	T14-35	14	35		T14-35	14	35
1332	L000407	ESP_042-B	EG	VS1	2010-09-30	490	2	T8-113	8	113		T8-113	8	113
1333	L000407	ESP_042-B	EG	VS1	2010-10-01	490	3	T10-86	10	86		T10-86	10	86
1334	L000409	ESP_045-A	EH	VS1	2010-09-29	490	1	T8-44	8	44	dead	T8-44	8	44
1335	L000409	ESP_045-A	EH	VS1	2010-09-30	490	2	T8-11	8	11	dead	T8-11	8	11
1336	L000409	ESP_045-A	EH	VS1	2010-10-01	490	3	T8-28	8	28	dead	T8-28	8	28
1337	L000410	ESP_043-B	EI	VS1	2010-09-29	490	1	T14-38	14	38		T14-38	14	38
1338	L000410	ESP_043-B	EI	VS1	2010-09-30	490	2	T14-60	14	60		T14-60	14	60
1339	L000410	ESP_043-B	EI	VS1	2010-10-01	490	3	T15-16	15	16		T15-16	15	16
1340	L000411	ESP_048-F	EJ	VS1	2010-09-29	490	1	T14-111	14	111		T14-111	14	111
1341	L000411	ESP_048-F	EJ	VS1	2010-09-30	490	2	T10-108	10	108		T10-108	10	108
1342	L000411	ESP_048-F	EJ	VS1	2010-10-01	490	3	T10-69	10	69		T10-69	10	69
1343	L000412	ESP_048-E	EK	VS1	2010-09-29	490	1	T10-93	10	93		T10-93	10	93
1344	L000412	ESP_048-E	EK	VS1	2010-09-30	490	2	T8-79	8	79	dead	T8-79	8	79
1345	L000412	ESP_048-E	EK	VS1	2010-10-01	490	3	T15-140	15	140		T15-140	15	140
1346	L000414	ESP_050-B	EL	VS1	2010-09-29	490	1	T15-55	15	55		T15-55	15	55
1347	L000414	ESP_050-B	EL	VS1	2010-09-30	490	2	T14-64	14	64	dead	T14-64	14	64
1348	L000414	ESP_050-B	EL	VS1	2010-10-01	490	3	T10-59	10	59		T10-59	10	59
1349	L000416	ESP_074-A	EM	VS1	2010-09-29	490	1	T10-145	10	145		T10-145	10	145
1350	L000416	ESP_074-A	EM	VS1	2010-09-30	490	2	T14-18	14	18		T14-18	14	18
1351	L000416	ESP_074-A	EM	VS1	2010-10-01	490	3	T8-51	8	51		T8-51	8	51
1352	L000421	ESP_098A-C	EN	VS1	2010-09-29	490	1	T8-4	8	4		T8-4	8	4
1353	L000421	ESP_098A-C	EN	VS1	2010-09-30	490	2	T8-102	8	102	dead	T8-102	8	102
1354	L000421	ESP_098A-C	EN	VS1	2010-10-01	490	3	T14-128	14	128		T14-128	14	128
1355	L000425	ESP_100-G	EO	VS1	2010-09-29	490	1	T8-21	8	21		T8-21	8	21
1356	L000425	ESP_100-G	EO	VS1	2010-09-30	490	2	T10-103	10	103		T10-103	10	103
1357	L000425	ESP_100-G	EO	VS1	2010-10-01	490	3	T10-1	10	1		T10-1	10	1
1358	L000427	ESP_103-B	EP	VS1	2010-09-29	490	1	T15-24	15	24		T15-24	15	24
1359	L000427	ESP_103-B	EP	VS1	2010-09-30	490	2	T8-39	8	39		T8-39	8	39
1360	L000427	ESP_103-B	EP	VS1	2010-10-01	490	3	T8-104	8	104	dead	T8-104	8	104
1361	L000430	ESP_104-A	EQ	VS1	2010-09-29	490	1	T8-14	8	14	dead	T8-14	8	14
1362	L000430	ESP_104-A	EQ	VS1	2010-09-30	490	2	T8-74	8	74	dead	T8-74	8	74
1363	L000430	ESP_104-A	EQ	VS1	2010-10-01	490	3	T10-29	10	29	dead	T10-29	10	29
1364	L000431	ESP_155-A	ER	VS1	2010-09-29	490	1	T14-87	14	87		T14-87	14	87
1365	L000431	ESP_155-A	ER	VS1	2010-09-30	490	2	T15-92	15	92	dead	T15-92	15	92
1366	L000431	ESP_155-A	ER	VS1	2010-10-01	490	3	T8-100	8	100		T8-100	8	100
1367	L000437	ESP_163-A	ES	VS1	2010-09-29	490	1	T10-57	10	57	dead	T10-57	10	57
1368	L000437	ESP_163-A	ES	VS1	2010-09-30	490	2	T10-7	10	7	dead	T10-7	10	7
1369	L000437	ESP_163-A	ES	VS1	2010-10-01	490	3	T8-30	8	30	dead	T8-30	8	30
1370	L000438	ESP_162-A	ET	VS1	2010-09-29	490	1	T14-62	14	62		T14-62	14	62
1371	L000438	ESP_162-A	ET	VS1	2010-09-30	490	2	T15-129	15	129		T15-129	15	129
1372	L000438	ESP_162-A	ET	VS1	2010-10-01	490	3	T10-15	10	15	dead	T10-15	10	15
1373	L000440	ESP_163-B	EU	VS1	2010-09-29	490	1	T15-59	15	59	dead	T15-59	15	59
1374	L000440	ESP_163-B	EU	VS1	2010-09-30	490	2	T10-40	10	40	dead	T10-40	10	40
1375	L000440	ESP_163-B	EU	VS1	2010-10-01	490	3	T8-119	8	119	dead	T8-119	8	119
1376	L000443	ESP_174-A	EV	VS1	2010-09-29	490	1	T10-16	10	16		T10-16	10	16
1377	L000443	ESP_174-A	EV	VS1	2010-09-30	490	2	T10-17	10	17		T10-17	10	17
1378	L000443	ESP_174-A	EV	VS1	2010-10-01	490	3	T10-80	10	80		T10-80	10	80
1379	L000444	ESP_173-A	EW	VS1	2010-09-29	490	1	T10-95	10	95		T10-95	10	95
1380	L000444	ESP_173-A	EW	VS1	2010-09-30	490	2	T8-26	8	26		T8-26	8	26
1381	L000444	ESP_173-A	EW	VS1	2010-10-01	490	3	T14-76	14	76		T14-76	14	76
1382	L000445	ESP_175-A	EX	VS1	2010-09-29	490	1	T10-87	10	87	dead	T10-87	10	87
1383	L000445	ESP_175-A	EX	VS1	2010-09-30	490	2	T10-72	10	72	dead	T10-72	10	72
1384	L000445	ESP_175-A	EX	VS1	2010-10-01	490	3	T15-79	15	79	dead	T15-79	15	79
1385	L000448	ESP_175-D	EY	VS1	2010-09-29	490	1	T14-126	14	126	dead	T14-126	14	126
1386	L000448	ESP_175-D	EY	VS1	2010-09-30	490	2	T8-19	8	19	dead	T8-19	8	19
1387	L000448	ESP_175-D	EY	VS1	2010-10-01	490	3	T8-71	8	71	dead	T8-71	8	71
1388	L000449	F_11012-A	EZ	VS1	2010-09-29	490	1	T15-65	15	65	dead	T15-65	15	65
1389	L000449	F_11012-A	EZ	VS1	2010-09-30	490	2	T15-93	15	93	dead	T15-93	15	93
1390	L000449	F_11012-A	EZ	VS1	2010-10-01	490	3	T8-45	8	45	dead	T8-45	8	45
1391	L000450	F_11008-C	FA	VS1	2010-09-29	490	1	T8-117	8	117		T8-117	8	117
1392	L000450	F_11008-C	FA	VS1	2010-09-30	490	2	T10-27	10	27		T10-27	10	27
1393	L000450	F_11008-C	FA	VS1	2010-10-01	490	3	T15-89	15	89		T15-89	15	89
1394	L000451	F_11013-A	FB	VS1	2010-09-29	490	1	T10-96	10	96		T10-96	10	96
1395	L000451	F_11013-A	FB	VS1	2010-09-30	490	2	T14-141	14	141		T14-141	14	141
1396	L000451	F_11013-A	FB	VS1	2010-10-01	490	3	T8-56	8	56		T8-56	8	56
1397	L000455	F_20025-F	FC	VS1	2010-09-29	490	1	T15-75	15	75		T15-75	15	75
1398	L000455	F_20025-F	FC	VS1	2010-09-30	490	2	T14-84	14	84		T14-84	14	84
1399	L000455	F_20025-F	FC	VS1	2010-10-01	490	3	T8-108	8	108		T8-108	8	108
1400	L000456	F_20015-L	FD	VS1	2010-09-29	490	1	T10-61	10	61		T10-61	10	61
1401	L000456	F_20015-L	FD	VS1	2010-09-30	490	2	T15-128	15	128		T15-128	15	128
1402	L000456	F_20015-L	FD	VS1	2010-10-01	490	3	T8-22	8	22	dead	T8-22	8	22
1403	L000458	F_20025-4	FE	VS1	2010-09-29	490	1	T14-27	14	27		T14-27	14	27
1404	L000458	F_20025-4	FE	VS1	2010-09-30	490	2	T8-96	8	96		T8-96	8	96
1405	L000458	F_20025-4	FE	VS1	2010-10-01	490	3	T14-50	14	50		T14-50	14	50
1406	L000460	F_20026-F	FF	VS1	2010-09-29	490	1	T8-73	8	73		T8-73	8	73
1407	L000460	F_20026-F	FF	VS1	2010-09-30	490	2	T8-5	8	5		T8-5	8	5
1408	L000460	F_20026-F	FF	VS1	2010-10-01	490	3	T8-10	8	10		T8-10	8	10
1409	L000463	F_20058-B	FG	VS1	2010-09-29	490	1	T14-106	14	106		T14-106	14	106
1410	L000463	F_20058-B	FG	VS1	2010-09-30	490	2	T8-40	8	40		T8-40	8	40
1411	L000463	F_20058-B	FG	VS1	2010-10-01	490	3	T8-64	8	64		T8-64	8	64
1412	L000467	F_20069-C	FH	VS1	2010-09-29	490	1	T14-9	14	9		T14-9	14	9
1413	L000467	F_20069-C	FH	VS1	2010-09-30	490	2	T10-121	10	121		T10-121	10	121
1414	L000467	F_20069-C	FH	VS1	2010-10-01	490	3	T10-14	10	14		T10-14	10	14
1415	L000468	F_20069-A	FI	VS1	2010-09-29	490	1	T8-118	8	118		T8-118	8	118
1416	L000468	F_20069-A	FI	VS1	2010-09-30	490	2	T10-42	10	42		T10-42	10	42
1417	L000468	F_20069-A	FI	VS1	2010-10-01	490	3	T14-56	14	56		T14-56	14	56
1418	L000470	F_20081-A	FJ	VS1	2010-09-29	490	1	T8-8	8	8		T8-8	8	8
1419	L000470	F_20081-A	FJ	VS1	2010-09-30	490	2	T15-18	15	18		T15-18	15	18
1420	L000470	F_20081-A	FJ	VS1	2010-10-01	490	3	T10-117	10	117		T10-117	10	117
1421	L000475	DZA_016-F	FK	VS1	2010-09-29	490	1	T10-128	10	128		T10-128	10	128
1422	L000475	DZA_016-F	FK	VS1	2010-09-30	490	2	T14-5	14	5		T14-5	14	5
1423	L000475	DZA_016-F	FK	VS1	2010-10-01	490	3	T15-97	15	97		T15-97	15	97
1424	L000477	DZA_058-J	FL	VS1	2010-09-29	490	1	T14-112	14	112		T14-112	14	112
1425	L000477	DZA_058-J	FL	VS1	2010-09-30	490	2	T15-145	15	145		T15-145	15	145
1426	L000477	DZA_058-J	FL	VS1	2010-10-01	490	3	T15-141	15	141		T15-141	15	141
1427	L000482	ESP_095-C	FM	VS1	2010-09-29	490	1	T15-135	15	135		T15-135	15	135
1428	L000482	ESP_095-C	FM	VS1	2010-09-30	490	2	T15-7	15	7		T15-7	15	7
1429	L000482	ESP_095-C	FM	VS1	2010-10-01	490	3	T8-75	8	75		T8-75	8	75
1430	L000497	DZA_323-D	FN	VS1	2010-09-29	490	1	T10-131	10	131		T10-131	10	131
1431	L000497	DZA_323-D	FN	VS1	2010-09-30	490	2	T15-57	15	57		T15-57	15	57
1432	L000497	DZA_323-D	FN	VS1	2010-10-01	490	3	T8-76	8	76		T8-76	8	76
1433	L000510	ESP_098A-B	FO	VS1	2010-09-29	490	1	T8-46	8	46		T8-46	8	46
1434	L000510	ESP_098A-B	FO	VS1	2010-09-30	490	2	T10-43	10	43		T10-43	10	43
1435	L000510	ESP_098A-B	FO	VS1	2010-10-01	490	3	T14-36	14	36		T14-36	14	36
1436	L000512	ESP_155-D	FP	VS1	2010-09-29	490	1	T15-33	15	33		T15-33	15	33
1437	L000512	ESP_155-D	FP	VS1	2010-09-30	490	2	T14-54	14	54		T14-54	14	54
1438	L000512	ESP_155-D	FP	VS1	2010-10-01	490	3	T10-66	10	66		T10-66	10	66
1439	L000513	ESP_163-E	FQ	VS1	2010-09-29	490	1	T10-28	10	28		T10-28	10	28
1440	L000513	ESP_163-E	FQ	VS1	2010-09-30	490	2	T8-80	8	80		T8-80	8	80
1441	L000513	ESP_163-E	FQ	VS1	2010-10-01	490	3	T15-60	15	60		T15-60	15	60
1442	L000514	ESP_163-C	FR	VS1	2010-09-29	490	1	T8-72	8	72		T8-72	8	72
1443	L000514	ESP_163-C	FR	VS1	2010-09-30	490	2	T15-130	15	130		T15-130	15	130
1444	L000514	ESP_163-C	FR	VS1	2010-10-01	490	3	T14-83	14	83		T14-83	14	83
1445	L000517	F_20015-8	FS	VS1	2010-09-29	490	1	T14-67	14	67		T14-67	14	67
1446	L000517	F_20015-8	FS	VS1	2010-09-30	490	2	T10-140	10	140		T10-140	10	140
1447	L000517	F_20015-8	FS	VS1	2010-10-01	490	3	T8-27	8	27		T8-27	8	27
1448	L000520	F_20015-10	FT	VS1	2010-09-29	490	1	T10-129	10	129		T10-129	10	129
1449	L000520	F_20015-10	FT	VS1	2010-09-30	490	2	T15-30	15	30		T15-30	15	30
1450	L000520	F_20015-10	FT	VS1	2010-10-01	490	3	T10-46	10	46		T10-46	10	46
1451	L000522	F_83005-G	FU	VS1	2010-09-29	490	1	T10-88	10	88	dead	T10-88	10	88
1452	L000522	F_83005-G	FU	VS1	2010-09-30	490	2	T10-51	10	51	dead	T10-51	10	51
1453	L000522	F_83005-G	FU	VS1	2010-10-01	490	3	T10-64	10	64	dead	T10-64	10	64
1454	L000523	PRT_176-12	FV	VS1	2010-09-29	490	1	T8-134	8	134		T8-134	8	134
1455	L000523	PRT_176-12	FV	VS1	2010-09-30	490	2	T14-144	14	144		T14-144	14	144
1456	L000523	PRT_176-12	FV	VS1	2010-10-01	490	3	T15-27	15	27		T15-27	15	27
1457	L000525	PRT_176-F	FW	VS1	2010-09-29	490	1	T10-83	10	83	dead	T10-83	10	83
1458	L000525	PRT_176-F	FW	VS1	2010-09-30	490	2	T8-105	8	105	dead	T8-105	8	105
1459	L000525	PRT_176-F	FW	VS1	2010-10-01	490	3	T8-54	8	54	dead	T8-54	8	54
1460	L000529	Cyprus-C	FX	VS1	2010-09-29	490	1	T10-139	10	139	dead	T10-139	10	139
1461	L000529	Cyprus-C	FX	VS1	2010-09-30	490	2	T14-99	14	99	dead	T14-99	14	99
1462	L000529	Cyprus-C	FX	VS1	2010-10-01	490	3	T14-115	14	115	dead	T14-115	14	115
1463	L000530	F_83005-5	FY	VS1	2010-09-29	490	1	T15-8	15	8		T15-8	15	8
1464	L000530	F_83005-5	FY	VS1	2010-09-30	490	2	T14-10	14	10		T14-10	14	10
1465	L000530	F_83005-5	FY	VS1	2010-10-01	490	3	T8-137	8	137		T8-137	8	137
1466	L000531	F_83005-9	FZ	VS1	2010-09-29	490	1	T14-124	14	124		T14-124	14	124
1467	L000531	F_83005-9	FZ	VS1	2010-09-30	490	2	T8-58	8	58		T8-58	8	58
1468	L000531	F_83005-9	FZ	VS1	2010-10-01	490	3	T10-13	10	13		T10-13	10	13
1469	L000537	CRE_007-J	GA	VS1	2010-09-29	490	1	T14-96	14	96	dead	T14-96	14	96
1470	L000537	CRE_007-J	GA	VS1	2010-09-30	490	2	T15-38	15	38	dead	T15-38	15	38
1471	L000537	CRE_007-J	GA	VS1	2010-10-01	490	3	T14-100	14	100	dead	T14-100	14	100
1472	L000538	DZA_055-H	GB	VS1	2010-09-29	490	1	T14-94	14	94		T14-94	14	94
1473	L000538	DZA_055-H	GB	VS1	2010-09-30	490	2	T15-61	15	61		T15-61	15	61
1474	L000538	DZA_055-H	GB	VS1	2010-10-01	490	3	T15-20	15	20		T15-20	15	20
1475	L000542	DZA_233-4	GC	VS1	2010-09-29	490	1	T15-88	15	88		T15-88	15	88
1476	L000542	DZA_233-4	GC	VS1	2010-09-30	490	2	T14-4	14	4	dead	T14-4	14	4
1477	L000542	DZA_233-4	GC	VS1	2010-10-01	490	3	T14-142	14	142		T14-142	14	142
1478	L000543	DZA_327-7	GD	VS1	2010-09-29	490	1	T14-121	14	121		T14-121	14	121
1479	L000543	DZA_327-7	GD	VS1	2010-09-30	490	2	T8-77	8	77		T8-77	8	77
1480	L000543	DZA_327-7	GD	VS1	2010-10-01	490	3	T14-134	14	134		T14-134	14	134
1481	L000544	ESP_105-L	GE	VS1	2010-09-29	490	1	T8-66	8	66		T8-66	8	66
1482	L000544	ESP_105-L	GE	VS1	2010-09-30	490	2	T10-105	10	105		T10-105	10	105
1483	L000544	ESP_105-L	GE	VS1	2010-10-01	490	3	T8-138	8	138		T8-138	8	138
1484	L000545	ESP_158-A	GF	VS1	2010-09-29	490	1	T10-26	10	26		T10-26	10	26
1485	L000545	ESP_158-A	GF	VS1	2010-09-30	490	2	T15-90	15	90		T15-90	15	90
1486	L000545	ESP_158-A	GF	VS1	2010-10-01	490	3	T14-24	14	24		T14-24	14	24
1487	L000546	ESP_159-11	GG	VS1	2010-09-29	490	1	T10-112	10	112		T10-112	10	112
1488	L000546	ESP_159-11	GG	VS1	2010-09-30	490	2	T8-2	8	2		T8-2	8	2
1489	L000546	ESP_159-11	GG	VS1	2010-10-01	490	3	T15-94	15	94		T15-94	15	94
1490	L000547	ESP_165-D	GH	VS1	2010-09-29	490	1	T10-52	10	52	dead	T10-52	10	52
1491	L000547	ESP_165-D	GH	VS1	2010-09-30	490	2	T10-47	10	47	dead	T10-47	10	47
1492	L000547	ESP_165-D	GH	VS1	2010-10-01	490	3	T14-22	14	22	dead	T14-22	14	22
1493	L000548	ESP_171-F	GI	VS1	2010-09-29	490	1	T8-128	8	128		T8-128	8	128
1494	L000548	ESP_171-F	GI	VS1	2010-09-30	490	2	T10-53	10	53		T10-53	10	53
1495	L000548	ESP_171-F	GI	VS1	2010-10-01	490	3	T15-143	15	143		T15-143	15	143
1496	L000549	F_11005-E	GJ	VS1	2010-09-29	490	1	T8-31	8	31	dead	T8-31	8	31
1497	L000549	F_11005-E	GJ	VS1	2010-09-30	490	2	T8-126	8	126	dead	T8-126	8	126
1498	L000549	F_11005-E	GJ	VS1	2010-10-01	490	3	T10-22	10	22	dead	T10-22	10	22
1499	L000550	F_11013-3	GK	VS1	2010-09-29	490	1	T14-25	14	25		T14-25	14	25
1500	L000550	F_11013-3	GK	VS1	2010-09-30	490	2	T14-131	14	131		T14-131	14	131
1501	L000550	F_11013-3	GK	VS1	2010-10-01	490	3	T15-133	15	133		T15-133	15	133
1502	L000551	F_34042-D	GL	VS1	2010-09-29	490	1	T15-19	15	19		T15-19	15	19
1503	L000551	F_34042-D	GL	VS1	2010-09-30	490	2	T15-118	15	118		T15-118	15	118
1504	L000551	F_34042-D	GL	VS1	2010-10-01	490	3	T10-39	10	39		T10-39	10	39
1505	L000552	F_20047-A	GM	VS1	2010-09-29	490	1	T14-32	14	32		T14-32	14	32
1506	L000552	F_20047-A	GM	VS1	2010-09-30	490	2	T15-105	15	105		T15-105	15	105
1507	L000552	F_20047-A	GM	VS1	2010-10-01	490	3	T15-44	15	44		T15-44	15	44
1508	L000554	F_20089-B	GN	VS1	2010-09-29	490	1	T14-93	14	93	dead	T14-93	14	93
1509	L000554	F_20089-B	GN	VS1	2010-09-30	490	2	T10-118	10	118		T10-118	10	118
1510	L000554	F_20089-B	GN	VS1	2010-10-01	490	3	T15-28	15	28		T15-28	15	28
1511	L000555	GRC_020-B	GO	VS1	2010-09-29	490	1	T14-61	14	61		T14-61	14	61
1512	L000555	GRC_020-B	GO	VS1	2010-09-30	490	2	T8-81	8	81		T8-81	8	81
1513	L000555	GRC_020-B	GO	VS1	2010-10-01	490	3	T14-95	14	95		T14-95	14	95
1514	L000557	GRC_064-B	GP	VS1	2010-09-29	490	1	T14-88	14	88		T14-88	14	88
1515	L000557	GRC_064-B	GP	VS1	2010-09-30	490	2	T8-97	8	97		T8-97	8	97
1516	L000557	GRC_064-B	GP	VS1	2010-10-01	490	3	T14-59	14	59	dead	T14-59	14	59
1517	L000574	F_13006-1	GQ	VS1	2010-09-29	490	1	T8-107	8	107	dead	T8-107	8	107
1518	L000574	F_13006-1	GQ	VS1	2010-09-30	490	2	T15-85	15	85	dead	T15-85	15	85
1519	L000574	F_13006-1	GQ	VS1	2010-10-01	490	3	T15-109	15	109	dead	T15-109	15	109
1520	L000601	DZA_246-6	GR	VS1	2010-09-29	490	1	T14-16	14	16		T14-16	14	16
1521	L000601	DZA_246-6	GR	VS1	2010-09-30	490	2	T15-83	15	83		T15-83	15	83
1522	L000601	DZA_246-6	GR	VS1	2010-10-01	490	3	T14-8	14	8		T14-8	14	8
1523	L000610	ESP_095-9	GS	VS1	2010-09-29	490	1	T15-119	15	119	dead	T15-119	15	119
1524	L000610	ESP_095-9	GS	VS1	2010-09-30	490	2	T15-26	15	26	dead	T15-26	15	26
1525	L000610	ESP_095-9	GS	VS1	2010-10-01	490	3	T15-41	15	41	dead	T15-41	15	41
1526	L000620	F_20058-6	GT	VS1	2010-09-29	490	1	T15-131	15	131		T15-131	15	131
1527	L000620	F_20058-6	GT	VS1	2010-09-30	490	2	T15-121	15	121		T15-121	15	121
1528	L000620	F_20058-6	GT	VS1	2010-10-01	490	3	T8-144	8	144		T8-144	8	144
1529	L000637	DZA_061-B3d	GU	VS1	2010-09-29	490	1	T14-85	14	85	dead	T14-85	14	85
1530	L000637	DZA_061-B3d	GU	VS1	2010-09-30	490	2	T14-52	14	52	dead	T14-52	14	52
1531	L000637	DZA_061-B3d	GU	VS1	2010-10-01	490	3	T15-32	15	32	dead	T15-32	15	32
1532	L000639	DZA_210-3	GV	VS1	2010-09-29	490	1	T15-53	15	53	dead	T15-53	15	53
1533	L000639	DZA_210-3	GV	VS1	2010-09-30	490	2	T15-48	15	48		T15-48	15	48
1534	L000639	DZA_210-3	GV	VS1	2010-10-01	490	3	T14-44	14	44		T14-44	14	44
1535	L000645	GRC_033-B2	GW	VS1	2010-09-29	490	1	T10-132	10	132		T10-132	10	132
1536	L000645	GRC_033-B2	GW	VS1	2010-09-30	490	2	T14-49	14	49		T14-49	14	49
1537	L000645	GRC_033-B2	GW	VS1	2010-10-01	490	3	T15-21	15	21		T15-21	15	21
1538	L000648	Salses_42B	GX	VS1	2010-09-29	490	1	T15-47	15	47		T15-47	15	47
1539	L000648	Salses_42B	GX	VS1	2010-09-30	490	2	T15-72	15	72		T15-72	15	72
1540	L000648	Salses_42B	GX	VS1	2010-10-01	490	3	T10-11	10	11		T10-11	10	11
1541	L000649	Salses_46B	GY	VS1	2010-09-29	490	1	T15-36	15	36	dead	T15-36	15	36
1542	L000649	Salses_46B	GY	VS1	2010-09-30	490	2	T8-70	8	70	dead	T8-70	8	70
1543	L000649	Salses_46B	GY	VS1	2010-10-01	490	3	T8-120	8	120	dead	T8-120	8	120
1544	L000650	Salses_57A	GZ	VS1	2010-09-29	490	1	T15-81	15	81		T15-81	15	81
1545	L000650	Salses_57A	GZ	VS1	2010-09-30	490	2	T15-77	15	77		T15-77	15	77
1546	L000650	Salses_57A	GZ	VS1	2010-10-01	490	3	T15-95	15	95	dead	T15-95	15	95
1547	L000651	Salses_71B	HA	VS1	2010-09-29	490	1	T15-31	15	31		T15-31	15	31
1548	L000651	Salses_71B	HA	VS1	2010-09-30	490	2	T15-34	15	34		T15-34	15	34
1549	L000651	Salses_71B	HA	VS1	2010-10-01	490	3	T14-90	14	90		T14-90	14	90
1550	L000654	DZA_014	HB	VS1	2010-09-29	490	1	T10-133	10	133		T10-133	10	133
1551	L000654	DZA_014	HB	VS1	2010-09-30	490	2	T14-39	14	39		T14-39	14	39
1552	L000654	DZA_014	HB	VS1	2010-10-01	490	3	T10-62	10	62		T10-62	10	62
1553	L000659	DZA_211	HC	VS1	2010-09-29	490	1	T14-46	14	46	dead	T14-46	14	46
1554	L000659	DZA_211	HC	VS1	2010-09-30	490	2	T8-106	8	106	dead	T8-106	8	106
1555	L000659	DZA_211	HC	VS1	2010-10-01	490	3	T10-33	10	33	dead	T10-33	10	33
1556	L000673	DZA_319	HD	VS1	2010-09-29	490	1	T10-147	10	147	dead	T10-147	10	147
1557	L000673	DZA_319	HD	VS1	2010-09-30	490	2	T8-93	8	93	dead	T8-93	8	93
1558	L000673	DZA_319	HD	VS1	2010-10-01	490	3	T8-78	8	78	dead	T8-78	8	78
1559	L000674	DZA_322	HE	VS1	2010-09-29	490	1	T14-65	14	65		T14-65	14	65
1560	L000674	DZA_322	HE	VS1	2010-09-30	490	2	T15-100	15	100		T15-100	15	100
1561	L000674	DZA_322	HE	VS1	2010-10-01	490	3	T8-109	8	109		T8-109	8	109
1562	L000675	DZA_326	HF	VS1	2010-09-29	490	1	T14-68	14	68		T14-68	14	68
1563	L000675	DZA_326	HF	VS1	2010-09-30	490	2	T10-54	10	54		T10-54	10	54
1564	L000675	DZA_326	HF	VS1	2010-10-01	490	3	T10-9	10	9	dead	T10-9	10	9
1565	L00679	F_66017	HG	VS1	2010-09-29	490	1	T14-66	14	66		T14-66	14	66
1566	L00679	F_66017	HG	VS1	2010-09-30	490	2	T8-122	8	122		T8-122	8	122
1567	L00679	F_66017	HG	VS1	2010-10-01	490	3	T8-7	8	7		T8-7	8	7
1568	L000680	Arboretum_Narbonne	HH	VS1	2010-09-29	490	1	T8-69	8	69		T8-69	8	69
1569	L000680	Arboretum_Narbonne	HH	VS1	2010-09-30	490	2	T10-77	10	77		T10-77	10	77
1570	L000680	Arboretum_Narbonne	HH	VS1	2010-10-01	490	3	T15-99	15	99		T15-99	15	99
1571	L000734	DZA_315-16	HI	VS1	2010-09-29	490	1	T15-132	15	132		T15-132	15	132
1572	L000734	DZA_315-16	HI	VS1	2010-09-30	490	2	T14-101	14	101	dead	T14-101	14	101
1573	L000734	DZA_315-16	HI	VS1	2010-10-01	490	3	T15-9	15	9		T15-9	15	9
1574	L000736	DZA_045-6	HJ	VS1	2010-09-29	490	1	T10-90	10	90	dead	T10-90	10	90
1575	L000736	DZA_045-6	HJ	VS1	2010-09-30	490	2	T15-136	15	136	dead	T15-136	15	136
1576	L000736	DZA_045-6	HJ	VS1	2010-10-01	490	3	T8-9	8	9	dead	T8-9	8	9
1577	NA	DZA_315-26	HK	VS1	2010-09-29	490	1	T14-53	14	53	dead	T14-53	14	53
1578	NA	DZA_315-26	HK	VS1	2010-09-30	490	2	T15-58	15	58	dead	T15-58	15	58
1579	NA	DZA_315-26	HK	VS1	2010-10-01	490	3	T15-54	15	54	dead	T15-54	15	54
1580	NA	Jemalong_A17	HL	VS1	2010-09-29	490	1	T8-23	8	23		T8-23	8	23
1581	NA	Jemalong_A17	HL	VS1	2010-09-30	490	2	T8-59	8	59		T8-59	8	59
1582	NA	Jemalong_A17	HL	VS1	2010-10-01	490	3	T15-115	15	115		T15-115	15	115
1583	NA	Jemalong_J6	HM	VS1	2010-09-29	490	1	T8-86	8	86	dead	T8-86	8	86
1584	NA	Jemalong_J6	HM	VS1	2010-09-30	490	2	T10-100	10	100	dead	T10-100	10	100
1585	NA	Jemalong_J6	HM	VS1	2010-10-01	490	3	T14-72	14	72	dead	T14-72	14	72
1586	L000044	SA_09456	AA	VS2	2010-10-13	735	1	T5-37	5	37		T5-37	5	37
1587	L000044	SA_09456	AA	VS2	2010-10-14	735	2	T19-60	19	60		T19-60	19	60
1588	L000044	SA_09456	AA	VS2	2010-10-15	735	3	T19-2	19	2		T19-2	19	2
1589	L000047	SA_09670	AB	VS2	2010-10-13	735	1	T5-52	5	52		T5-52	5	52
1590	L000047	SA_09670	AB	VS2	2010-10-14	735	2	T4-138	4	138		T4-138	4	138
1591	L000047	SA_09670	AB	VS2	2010-10-15	735	3	T19-33	19	33		T19-33	19	33
1592	L000049	SA_09707	AC	VS2	2010-10-13	735	1	T4-91	4	91		T4-91	4	91
1593	L000049	SA_09707	AC	VS2	2010-10-14	735	2	T4-46	4	46		T4-46	4	46
1594	L000049	SA_09707	AC	VS2	2010-10-15	735	3	T4-79	4	79		T4-79	4	79
1595	L000052	SA_09710	AD	VS2	2010-10-13	735	1	T4-66	4	66		T4-66	4	66
1596	L000052	SA_09710	AD	VS2	2010-10-14	735	2	T5-129	5	129		T5-129	5	129
1597	L000052	SA_09710	AD	VS2	2010-10-15	735	3	T19-42	19	42		T19-42	19	42
1598	L000057	SA_09700	AE	VS2	2010-10-13	735	1	T17-89	17	89		T17-89	17	89
1599	L000057	SA_09700	AE	VS2	2010-10-14	735	2	T4-8	4	8		T4-8	4	8
1600	L000057	SA_09700	AE	VS2	2010-10-15	735	3	T4-35	4	35		T4-35	4	35
1601	L000060	SA_09434	AF	VS2	2010-10-13	735	1	T19-68	19	68		T19-68	19	68
1602	L000060	SA_09434	AF	VS2	2010-10-14	735	2	T5-35	5	35		T5-35	5	35
1603	L000060	SA_09434	AF	VS2	2010-10-15	735	3	T5-97	5	97		T5-97	5	97
1604	L000061	SA_09357	AG	VS2	2010-10-13	735	1	T17-140	17	140		T17-140	17	140
1605	L000061	SA_09357	AG	VS2	2010-10-14	735	2	T17-44	17	44		T17-44	17	44
1606	L000061	SA_09357	AG	VS2	2010-10-15	735	3	T4-96	4	96		T4-96	4	96
1607	L000126	SA_11959	AH	VS2	2010-10-13	735	1	T4-72	4	72		T4-72	4	72
1608	L000126	SA_11959	AH	VS2	2010-10-14	735	2	T5-122	5	122		T5-122	5	122
1609	L000126	SA_11959	AH	VS2	2010-10-15	735	3	T5-66	5	66		T5-66	5	66
1610	L000130	SA_12451	AI	VS2	2010-10-13	735	1	T19-13	19	13		T19-13	19	13
1611	L000130	SA_12451	AI	VS2	2010-10-14	735	2	T4-98	4	98		T4-98	4	98
1612	L000130	SA_12451	AI	VS2	2010-10-15	735	3	T5-13	5	13		T5-13	5	13
1613	L000132	SA_10481	AJ	VS2	2010-10-13	735	1	T4-135	4	135		T4-135	4	135
1614	L000132	SA_10481	AJ	VS2	2010-10-14	735	2	T17-98	17	98		T17-98	17	98
1615	L000132	SA_10481	AJ	VS2	2010-10-15	735	3	T5-137	5	137		T5-137	5	137
1616	L000134	SA_19998	AK	VS2	2010-10-13	735	1	T17-33	17	33		T17-33	17	33
1617	L000134	SA_19998	AK	VS2	2010-10-14	735	2	T19-44	19	44		T19-44	19	44
1618	L000134	SA_19998	AK	VS2	2010-10-15	735	3	T5-86	5	86		T5-86	5	86
1619	L000144	SA_14163	AL	VS2	2010-10-13	735	1	T19-103	19	103	dead	T19-103	19	103
1620	L000144	SA_14163	AL	VS2	2010-10-14	735	2	T19-115	19	115	dead	T19-115	19	115
1621	L000144	SA_14163	AL	VS2	2010-10-15	735	3	T17-25	17	25	dead	T17-25	17	25
1622	L000146	SA_19964	AM	VS2	2010-10-13	735	1	T4-129	4	129		T4-129	4	129
1623	L000146	SA_19964	AM	VS2	2010-10-14	735	2	T17-11	17	11		T17-11	17	11
1624	L000146	SA_19964	AM	VS2	2010-10-15	735	3	T5-143	5	143		T5-143	5	143
1625	L000147	SA_19983	AN	VS2	2010-10-13	735	1	T4-10	4	10		T4-10	4	10
1626	L000147	SA_19983	AN	VS2	2010-10-14	735	2	T4-19	4	19		T4-19	4	19
1627	L000147	SA_19983	AN	VS2	2010-10-15	735	3	T4-40	4	40		T4-40	4	40
1628	L000148	SA_21819	AO	VS2	2010-10-13	735	1	T17-58	17	58		T17-58	17	58
1629	L000148	SA_21819	AO	VS2	2010-10-14	735	2	T17-7	17	7		T17-7	17	7
1630	L000148	SA_21819	AO	VS2	2010-10-15	735	3	T19-99	19	99		T19-99	19	99
1631	L000154	SA_24714	AP	VS2	2010-10-13	735	1	T4-102	4	102	dead	T4-102	4	102
1632	L000154	SA_24714	AP	VS2	2010-10-14	735	2	T5-47	5	47	dead	T5-47	5	47
1633	L000154	SA_24714	AP	VS2	2010-10-15	735	3	T5-126	5	126	dead	T5-126	5	126
1634	L000161	SA_21362	AQ	VS2	2010-10-13	735	1	T4-20	4	20		T4-20	4	20
1635	L000161	SA_21362	AQ	VS2	2010-10-14	735	2	T19-65	19	65		T19-65	19	65
1636	L000161	SA_21362	AQ	VS2	2010-10-15	735	3	T19-100	19	100	dead	T19-100	19	100
1637	L000162	SA_21590	AR	VS2	2010-10-13	735	1	T4-92	4	92	dead	T4-92	4	92
1638	L000162	SA_21590	AR	VS2	2010-10-14	735	2	T4-54	4	54	dead	T4-54	4	54
1639	L000162	SA_21590	AR	VS2	2010-10-15	735	3	T17-24	17	24	dead	T17-24	17	24
1640	L000163	SA_22322	AS	VS2	2010-10-13	735	1	T5-147	5	147		T5-147	5	147
1641	L000163	SA_22322	AS	VS2	2010-10-14	735	2	T5-138	5	138		T5-138	5	138
1642	L000163	SA_22322	AS	VS2	2010-10-15	735	3	T19-41	19	41		T19-41	19	41
1643	L000165	SA_25226	AT	VS2	2010-10-13	735	1	T17-128	17	128	dead	T17-128	17	128
1644	L000165	SA_25226	AT	VS2	2010-10-14	735	2	T19-48	19	48	dead	T19-48	19	48
1645	L000165	SA_25226	AT	VS2	2010-10-15	735	3	T5-108	5	108	dead	T5-108	5	108
1646	L000166	SA_25654	AU	VS2	2010-10-13	735	1	T5-44	5	44		T5-44	5	44
1647	L000166	SA_25654	AU	VS2	2010-10-14	735	2	T19-18	19	18		T19-18	19	18
1648	L000166	SA_25654	AU	VS2	2010-10-15	735	3	T5-140	5	140		T5-140	5	140
1649	L000167	SA_27176	AV	VS2	2010-10-13	735	1	T17-138	17	138		T17-138	17	138
1650	L000167	SA_27176	AV	VS2	2010-10-14	735	2	T19-97	19	97		T19-97	19	97
1651	L000167	SA_27176	AV	VS2	2010-10-15	735	3	T4-142	4	142		T4-142	4	142
1652	L000168	SA_25898	AW	VS2	2010-10-13	735	1	T19-4	19	4		T19-4	19	4
1653	L000168	SA_25898	AW	VS2	2010-10-14	735	2	T17-62	17	62		T17-62	17	62
1654	L000168	SA_25898	AW	VS2	2010-10-15	735	3	T4-48	4	48		T4-48	4	48
1655	L000172	SA_27185	AX	VS2	2010-10-13	735	1	T17-10	17	10	dead	T17-10	17	10
1656	L000172	SA_27185	AX	VS2	2010-10-14	735	2	T4-50	4	50	dead	T4-50	4	50
1657	L000172	SA_27185	AX	VS2	2010-10-15	735	3	T5-119	5	119	dead	T5-119	5	119
1658	L000173	SA_27778	AY	VS2	2010-10-13	735	1	T5-76	5	76		T5-76	5	76
1659	L000173	SA_27778	AY	VS2	2010-10-14	735	2	T4-11	4	11		T4-11	4	11
1660	L000173	SA_27778	AY	VS2	2010-10-15	735	3	T5-130	5	130		T5-130	5	130
1661	L000174	SA_28064	AZ	VS2	2010-10-13	735	1	T17-130	17	130	dead	T17-130	17	130
1662	L000174	SA_28064	AZ	VS2	2010-10-14	735	2	T19-142	19	142	dead	T19-142	19	142
1663	L000174	SA_28064	AZ	VS2	2010-10-15	735	3	T19-110	19	110	dead	T19-110	19	110
1664	L000178	SA_28097	BA	VS2	2010-10-13	735	1	T19-69	19	69	dead	T19-69	19	69
1665	L000178	SA_28097	BA	VS2	2010-10-14	735	2	T17-90	17	90		T17-90	17	90
1666	L000178	SA_28097	BA	VS2	2010-10-15	735	3	T17-79	17	79		T17-79	17	79
1667	L000198	SA_09048	BB	VS2	2010-10-13	735	1	T4-99	4	99	dead	T4-99	4	99
1668	L000198	SA_09048	BB	VS2	2010-10-14	735	2	T17-6	17	6	dead	T17-6	17	6
1669	L000198	SA_09048	BB	VS2	2010-10-15	735	3	T19-101	19	101	dead	T19-101	19	101
1670	L000202	SA_02840	BC	VS2	2010-10-13	735	1	T5-74	5	74		T5-74	5	74
1671	L000202	SA_02840	BC	VS2	2010-10-14	735	2	T5-28	5	28		T5-28	5	28
1672	L000202	SA_02840	BC	VS2	2010-10-15	735	3	T19-92	19	92		T19-92	19	92
1673	L000204	SA_01489	BD	VS2	2010-10-13	735	1	T17-36	17	36		T17-36	17	36
1674	L000204	SA_01489	BD	VS2	2010-10-14	735	2	T4-101	4	101		T4-101	4	101
1675	L000204	SA_01489	BD	VS2	2010-10-15	735	3	T4-61	4	61		T4-61	4	61
1676	L000207	SA_09970	BE	VS2	2010-10-13	735	1	T17-27	17	27		T17-27	17	27
1677	L000207	SA_09970	BE	VS2	2010-10-14	735	2	T4-144	4	144		T4-144	4	144
1678	L000207	SA_09970	BE	VS2	2010-10-15	735	3	T5-14	5	14		T5-14	5	14
1679	L000212	SA_28375	BF	VS2	2010-10-13	735	1	T5-26	5	26		T5-26	5	26
1680	L000212	SA_28375	BF	VS2	2010-10-14	735	2	T5-38	5	38		T5-38	5	38
1681	L000212	SA_28375	BF	VS2	2010-10-15	735	3	T5-30	5	30		T5-30	5	30
1682	L000213	SA_27882	BG	VS2	2010-10-13	735	1	T19-31	19	31		T19-31	19	31
1683	L000213	SA_27882	BG	VS2	2010-10-14	735	2	T17-102	17	102		T17-102	17	102
1684	L000213	SA_27882	BG	VS2	2010-10-15	735	3	T4-25	4	25		T4-25	4	25
1685	L000215	SA_28099	BH	VS2	2010-10-13	735	1	T5-67	5	67	dead	T5-67	5	67
1686	L000215	SA_28099	BH	VS2	2010-10-14	735	2	T4-112	4	112	dead	T4-112	4	112
1687	L000215	SA_28099	BH	VS2	2010-10-15	735	3	T17-41	17	41	dead	T17-41	17	41
1688	L000216	SA_27961	BI	VS2	2010-10-13	735	1	T19-83	19	83		T19-83	19	83
1689	L000216	SA_27961	BI	VS2	2010-10-14	735	2	T5-41	5	41		T5-41	5	41
1690	L000216	SA_27961	BI	VS2	2010-10-15	735	3	T19-54	19	54		T19-54	19	54
1691	L000217	SA_28089	BJ	VS2	2010-10-13	735	1	T19-38	19	38		T19-38	19	38
1692	L000217	SA_28089	BJ	VS2	2010-10-14	735	2	T19-55	19	55		T19-55	19	55
1693	L000217	SA_28089	BJ	VS2	2010-10-15	735	3	T17-28	17	28		T17-28	17	28
1694	L000219	SA_27192	BK	VS2	2010-10-13	735	1	T5-81	5	81		T5-81	5	81
1695	L000219	SA_27192	BK	VS2	2010-10-14	735	2	T19-108	19	108		T19-108	19	108
1696	L000219	SA_27192	BK	VS2	2010-10-15	735	3	T5-55	5	55		T5-55	5	55
1697	L000225	SA_21560	BL	VS2	2010-10-13	735	1	T19-107	19	107	dead	T19-107	19	107
1698	L000225	SA_21560	BL	VS2	2010-10-14	735	2	T17-106	17	106	dead	T17-106	17	106
1699	L000225	SA_21560	BL	VS2	2010-10-15	735	3	T5-112	5	112	dead	T5-112	5	112
1700	L000226	SA_25941	BM	VS2	2010-10-13	735	1	T17-118	17	118		T17-118	17	118
1701	L000226	SA_25941	BM	VS2	2010-10-14	735	2	T17-22	17	22		T17-22	17	22
1702	L000226	SA_25941	BM	VS2	2010-10-15	735	3	T19-98	19	98		T19-98	19	98
1703	L000228	SA_27063	BN	VS2	2010-10-13	735	1	T19-19	19	19		T19-19	19	19
1704	L000228	SA_27063	BN	VS2	2010-10-14	735	2	T17-43	17	43		T17-43	17	43
1705	L000228	SA_27063	BN	VS2	2010-10-15	735	3	T5-19	5	19		T5-19	5	19
1706	L000232	SA_27062	BO	VS2	2010-10-13	735	1	T19-122	19	122		T19-122	19	122
1707	L000232	SA_27062	BO	VS2	2010-10-14	735	2	T17-37	17	37		T17-37	17	37
1708	L000232	SA_27062	BO	VS2	2010-10-15	735	3	T19-93	19	93		T19-93	19	93
1709	L000233	SA_24576	BP	VS2	2010-10-13	735	1	T19-8	19	8		T19-8	19	8
1710	L000233	SA_24576	BP	VS2	2010-10-14	735	2	T19-87	19	87		T19-87	19	87
1711	L000233	SA_24576	BP	VS2	2010-10-15	735	3	T4-140	4	140		T4-140	4	140
1712	L000234	SA_23859	BQ	VS2	2010-10-13	735	1	T4-124	4	124		T4-124	4	124
1713	L000234	SA_23859	BQ	VS2	2010-10-14	735	2	T4-41	4	41		T4-41	4	41
1714	L000234	SA_23859	BQ	VS2	2010-10-15	735	3	T19-24	19	24		T19-24	19	24
1715	L000237	SA_21302	BR	VS2	2010-10-13	735	1	T17-142	17	142		T17-142	17	142
1716	L000237	SA_21302	BR	VS2	2010-10-14	735	2	T19-59	19	59		T19-59	19	59
1717	L000237	SA_21302	BR	VS2	2010-10-15	735	3	T19-118	19	118		T19-118	19	118
1718	L000238	SA_22323	BS	VS2	2010-10-13	735	1	T17-143	17	143		T17-143	17	143
1719	L000238	SA_22323	BS	VS2	2010-10-14	735	2	T4-51	4	51		T4-51	4	51
1720	L000238	SA_22323	BS	VS2	2010-10-15	735	3	T5-133	5	133		T5-133	5	133
1721	L000239	SA_26063	BT	VS2	2010-10-13	735	1	T5-95	5	95		T5-95	5	95
1722	L000239	SA_26063	BT	VS2	2010-10-14	735	2	T19-131	19	131		T19-131	19	131
1723	L000239	SA_26063	BT	VS2	2010-10-15	735	3	T17-64	17	64		T17-64	17	64
1724	L000241	SA_15951	BU	VS2	2010-10-13	735	1	T5-42	5	42	dead	T5-42	5	42
1725	L000241	SA_15951	BU	VS2	2010-10-14	735	2	T5-60	5	60	dead	T5-60	5	60
1726	L000241	SA_15951	BU	VS2	2010-10-15	735	3	T17-131	17	131	dead	T17-131	17	131
1727	L000244	SA_18543	BV	VS2	2010-10-13	735	1	T5-110	5	110		T5-110	5	110
1728	L000244	SA_18543	BV	VS2	2010-10-14	735	2	T19-137	19	137		T19-137	19	137
1729	L000244	SA_18543	BV	VS2	2010-10-15	735	3	T19-88	19	88		T19-88	19	88
1730	L000245	SA_14161	BW	VS2	2010-10-13	735	1	T5-2	5	2		T5-2	5	2
1731	L000245	SA_14161	BW	VS2	2010-10-14	735	2	T17-30	17	30		T17-30	17	30
1732	L000245	SA_14161	BW	VS2	2010-10-15	735	3	T4-147	4	147		T4-147	4	147
1733	L000246	SA_12455	BX	VS2	2010-10-13	735	1	T19-89	19	89	dead	T19-89	19	89
1734	L000246	SA_12455	BX	VS2	2010-10-14	735	2	T17-99	17	99	dead	T17-99	17	99
1735	L000246	SA_12455	BX	VS2	2010-10-15	735	3	T19-20	19	20	dead	T19-20	19	20
1736	L000263	SA_03116	BY	VS2	2010-10-13	735	1	T4-125	4	125		T4-125	4	125
1737	L000263	SA_03116	BY	VS2	2010-10-14	735	2	T5-72	5	72		T5-72	5	72
1738	L000263	SA_03116	BY	VS2	2010-10-15	735	3	T19-116	19	116		T19-116	19	116
1739	L000265	SA_01526	BZ	VS2	2010-10-13	735	1	T4-13	4	13		T4-13	4	13
1740	L000265	SA_01526	BZ	VS2	2010-10-14	735	2	T4-110	4	110		T4-110	4	110
1741	L000265	SA_01526	BZ	VS2	2010-10-15	735	3	T5-98	5	98		T5-98	5	98
1742	L000267	SA_02084	CA	VS2	2010-10-13	735	1	T5-146	5	146		T5-146	5	146
1743	L000267	SA_02084	CA	VS2	2010-10-14	735	2	T4-118	4	118		T4-118	4	118
1744	L000267	SA_02084	CA	VS2	2010-10-15	735	3	T5-123	5	123		T5-123	5	123
1745	L000270	SA_02820	CB	VS2	2010-10-13	735	1	T5-113	5	113	dead	T5-113	5	113
1746	L000270	SA_02820	CB	VS2	2010-10-14	735	2	T4-81	4	81	dead	T4-81	4	81
1747	L000270	SA_02820	CB	VS2	2010-10-15	735	3	T17-12	17	12	dead	T17-12	17	12
1748	L000274	SA_03648	CC	VS2	2010-10-13	735	1	T17-60	17	60		T17-60	17	60
1749	L000274	SA_03648	CC	VS2	2010-10-14	735	2	T4-30	4	30		T4-30	4	30
1750	L000274	SA_03648	CC	VS2	2010-10-15	735	3	T5-39	5	39		T5-39	5	39
1751	L000276	SA_07749	CD	VS2	2010-10-13	735	1	T5-100	5	100		T5-100	5	100
1752	L000276	SA_07749	CD	VS2	2010-10-14	735	2	T19-129	19	129		T19-129	19	129
1753	L000276	SA_07749	CD	VS2	2010-10-15	735	3	T19-138	19	138		T19-138	19	138
1754	L000277	SA_03653	CE	VS2	2010-10-13	735	1	T4-56	4	56		T4-56	4	56
1755	L000277	SA_03653	CE	VS2	2010-10-14	735	2	T5-124	5	124		T5-124	5	124
1756	L000277	SA_03653	CE	VS2	2010-10-15	735	3	T5-6	5	6		T5-6	5	6
1757	L000280	SA_07763	CF	VS2	2010-10-13	735	1	T4-114	4	114		T4-114	4	114
1758	L000280	SA_07763	CF	VS2	2010-10-14	735	2	T19-143	19	143		T19-143	19	143
1759	L000280	SA_07763	CF	VS2	2010-10-15	735	3	T5-91	5	91		T5-91	5	91
1760	L000283	SA_08454	CG	VS2	2010-10-13	735	1	T19-94	19	94		T19-94	19	94
1761	L000283	SA_08454	CG	VS2	2010-10-14	735	2	T19-43	19	43		T19-43	19	43
1762	L000283	SA_08454	CG	VS2	2010-10-15	735	3	T4-130	4	130		T4-130	4	130
1763	L000286	SA_09049	CH	VS2	2010-10-13	735	1	T4-126	4	126	dead	T4-126	4	126
1764	L000286	SA_09049	CH	VS2	2010-10-14	735	2	T19-90	19	90	dead	T19-90	19	90
1765	L000286	SA_09049	CH	VS2	2010-10-15	735	3	T4-2	4	2	dead	T4-2	4	2
1766	L000290	SA_09119	CI	VS2	2010-10-13	735	1	T17-85	17	85		T17-85	17	85
1767	L000290	SA_09119	CI	VS2	2010-10-14	735	2	T19-5	19	5		T19-5	19	5
1768	L000290	SA_09119	CI	VS2	2010-10-15	735	3	T4-119	4	119		T4-119	4	119
1769	L000293	SA_09137	CJ	VS2	2010-10-13	735	1	T4-75	4	75		T4-75	4	75
1770	L000293	SA_09137	CJ	VS2	2010-10-14	735	2	T17-54	17	54		T17-54	17	54
1771	L000293	SA_09137	CJ	VS2	2010-10-15	735	3	T19-25	19	25		T19-25	19	25
1772	L000297	SA_08626	CK	VS2	2010-10-13	735	1	T17-19	17	19		T17-19	17	19
1773	L000297	SA_08626	CK	VS2	2010-10-14	735	2	T5-135	5	135		T5-135	5	135
1774	L000297	SA_08626	CK	VS2	2010-10-15	735	3	T5-127	5	127		T5-127	5	127
1775	L000302	SA_04087	CL	VS2	2010-10-13	735	1	T17-38	17	38	dead	T17-38	17	38
1776	L000302	SA_04087	CL	VS2	2010-10-14	735	2	T17-80	17	80	dead	T17-80	17	80
1777	L000302	SA_04087	CL	VS2	2010-10-15	735	3	T19-57	19	57	dead	T19-57	19	57
1778	L000303	SA_08604	CM	VS2	2010-10-13	735	1	T19-71	19	71	dead	T19-71	19	71
1779	L000303	SA_08604	CM	VS2	2010-10-14	735	2	T19-78	19	78	dead	T19-78	19	78
1780	L000303	SA_08604	CM	VS2	2010-10-15	735	3	T5-84	5	84	dead	T5-84	5	84
1781	L000306	SA_08623	CN	VS2	2010-10-13	735	1	T4-82	4	82		T4-82	4	82
1782	L000306	SA_08623	CN	VS2	2010-10-14	735	2	T19-11	19	11		T19-11	19	11
1783	L000306	SA_08623	CN	VS2	2010-10-15	735	3	T4-104	4	104		T4-104	4	104
1784	L000307	SA_08625	CO	VS2	2010-10-13	735	1	T19-112	19	112		T19-112	19	112
1785	L000307	SA_08625	CO	VS2	2010-10-14	735	2	T17-125	17	125		T17-125	17	125
1786	L000307	SA_08625	CO	VS2	2010-10-15	735	3	T4-105	4	105		T4-105	4	105
1787	L000309	SA_08638	CP	VS2	2010-10-13	735	1	T17-137	17	137		T17-137	17	137
1788	L000309	SA_08638	CP	VS2	2010-10-14	735	2	T5-128	5	128		T5-128	5	128
1789	L000309	SA_08638	CP	VS2	2010-10-15	735	3	T5-69	5	69		T5-69	5	69
1790	L000310	SA_09944	CQ	VS2	2010-10-13	735	1	T19-76	19	76		T19-76	19	76
1791	L000310	SA_09944	CQ	VS2	2010-10-14	735	2	T19-62	19	62		T19-62	19	62
1792	L000310	SA_09944	CQ	VS2	2010-10-15	735	3	T4-87	4	87		T4-87	4	87
1793	L000313	SA_09728	CR	VS2	2010-10-13	735	1	T4-108	4	108		T4-108	4	108
1794	L000313	SA_09728	CR	VS2	2010-10-14	735	2	T5-70	5	70		T5-70	5	70
1795	L000313	SA_09728	CR	VS2	2010-10-15	735	3	T5-54	5	54		T5-54	5	54
1796	L000314	SA_09866	CS	VS2	2010-10-13	735	1	T4-83	4	83		T4-83	4	83
1797	L000314	SA_09866	CS	VS2	2010-10-14	735	2	T5-118	5	118		T5-118	5	118
1798	L000314	SA_09866	CS	VS2	2010-10-15	735	3	T19-30	19	30		T19-30	19	30
1799	L000315	SA_09820	CT	VS2	2010-10-13	735	1	T17-14	17	14	dead	T17-14	17	14
1800	L000315	SA_09820	CT	VS2	2010-10-14	735	2	T19-95	19	95	dead	T19-95	19	95
1801	L000315	SA_09820	CT	VS2	2010-10-15	735	3	T4-103	4	103	dead	T4-103	4	103
1802	L000317	SA_09715	CU	VS2	2010-10-13	735	1	T19-79	19	79		T19-79	19	79
1803	L000317	SA_09715	CU	VS2	2010-10-14	735	2	T5-82	5	82		T5-82	5	82
1804	L000317	SA_09715	CU	VS2	2010-10-15	735	3	T19-15	19	15		T19-15	19	15
1805	L000321	SA_03780	CV	VS2	2010-10-13	735	1	T19-139	19	139		T19-139	19	139
1806	L000321	SA_03780	CV	VS2	2010-10-14	735	2	T19-26	19	26		T19-26	19	26
1807	L000321	SA_03780	CV	VS2	2010-10-15	735	3	T19-34	19	34		T19-34	19	34
1808	L000322	SA_03749	CW	VS2	2010-10-13	735	1	T5-114	5	114	dead	T5-114	5	114
1809	L000322	SA_03749	CW	VS2	2010-10-14	735	2	T17-73	17	73	dead	T17-73	17	73
1810	L000322	SA_03749	CW	VS2	2010-10-15	735	3	T19-140	19	140	dead	T19-140	19	140
1811	L000330	SA_02806	CX	VS2	2010-10-13	735	1	T19-6	19	6		T19-6	19	6
1812	L000330	SA_02806	CX	VS2	2010-10-14	735	2	T5-88	5	88		T5-88	5	88
1813	L000330	SA_02806	CX	VS2	2010-10-15	735	3	T19-109	19	109		T19-109	19	109
1814	L000332	SA_02748	CY	VS2	2010-10-13	735	1	T4-115	4	115		T4-115	4	115
1815	L000332	SA_02748	CY	VS2	2010-10-14	735	2	T19-72	19	72		T19-72	19	72
1816	L000332	SA_02748	CY	VS2	2010-10-15	735	3	T17-122	17	122		T17-122	17	122
1817	L000337	GRC_042-1	CZ	VS2	2010-10-13	735	1	T17-115	17	115		T17-115	17	115
1818	L000337	GRC_042-1	CZ	VS2	2010-10-14	735	2	T5-79	5	79		T5-79	5	79
1819	L000337	GRC_042-1	CZ	VS2	2010-10-15	735	3	T17-76	17	76		T17-76	17	76
1820	L000338	CRE_009-A	DA	VS2	2010-10-13	735	1	T5-61	5	61		T5-61	5	61
1821	L000338	CRE_009-A	DA	VS2	2010-10-14	735	2	T5-53	5	53		T5-53	5	53
1822	L000338	CRE_009-A	DA	VS2	2010-10-15	735	3	T17-67	17	67		T17-67	17	67
1823	L000340	CRE_005-A	DB	VS2	2010-10-13	735	1	T4-36	4	36		T4-36	4	36
1824	L000340	CRE_005-A	DB	VS2	2010-10-14	735	2	T17-119	17	119		T17-119	17	119
1825	L000340	CRE_005-A	DB	VS2	2010-10-15	735	3	T4-67	4	67		T4-67	4	67
1826	L000341	DZA_242-A	DC	VS2	2010-10-13	735	1	T19-91	19	91		T19-91	19	91
1827	L000341	DZA_242-A	DC	VS2	2010-10-14	735	2	T19-141	19	141		T19-141	19	141
1828	L000341	DZA_242-A	DC	VS2	2010-10-15	735	3	T17-15	17	15		T17-15	17	15
1829	L000342	DZA_241-2	DD	VS2	2010-10-13	735	1	T17-77	17	77		T17-77	17	77
1830	L000342	DZA_241-2	DD	VS2	2010-10-14	735	2	T4-106	4	106		T4-106	4	106
1831	L000342	DZA_241-2	DD	VS2	2010-10-15	735	3	T19-113	19	113		T19-113	19	113
1832	L000343	DZA_236-2	DE	VS2	2010-10-13	735	1	T4-33	4	33		T4-33	4	33
1833	L000343	DZA_236-2	DE	VS2	2010-10-14	735	2	T5-31	5	31		T5-31	5	31
1834	L000343	DZA_236-2	DE	VS2	2010-10-15	735	3	T4-139	4	139		T4-139	4	139
1835	L000344	DZA_231-1	DF	VS2	2010-10-13	735	1	T4-143	4	143		T4-143	4	143
1836	L000344	DZA_231-1	DF	VS2	2010-10-14	735	2	T4-5	4	5		T4-5	4	5
1837	L000344	DZA_231-1	DF	VS2	2010-10-15	735	3	T17-141	17	141		T17-141	17	141
1838	L000350	DZA_215-5	DG	VS2	2010-10-13	735	1	T17-132	17	132		T17-132	17	132
1839	L000350	DZA_215-5	DG	VS2	2010-10-14	735	2	T19-49	19	49		T19-49	19	49
1840	L000350	DZA_215-5	DG	VS2	2010-10-15	735	3	T4-100	4	100		T4-100	4	100
1841	L000354	DZA_210-5	DH	VS2	2010-10-13	735	1	T5-64	5	64		T5-64	5	64
1842	L000354	DZA_210-5	DH	VS2	2010-10-14	735	2	T17-120	17	120		T17-120	17	120
1843	L000354	DZA_210-5	DH	VS2	2010-10-15	735	3	T4-16	4	16		T4-16	4	16
1844	L000355	DZA_210-2	DI	VS2	2010-10-13	735	1	T17-69	17	69		T17-69	17	69
1845	L000355	DZA_210-2	DI	VS2	2010-10-14	735	2	T19-21	19	21		T19-21	19	21
1846	L000355	DZA_210-2	DI	VS2	2010-10-15	735	3	T5-103	5	103		T5-103	5	103
1847	L000356	DZA_202-5	DJ	VS2	2010-10-13	735	1	T19-84	19	84		T19-84	19	84
1848	L000356	DZA_202-5	DJ	VS2	2010-10-14	735	2	T19-117	19	117		T19-117	19	117
1849	L000356	DZA_202-5	DJ	VS2	2010-10-15	735	3	T17-2	17	2		T17-2	17	2
1850	L000357	DZA_202-4	DK	VS2	2010-10-13	735	1	T19-40	19	40	dead	T19-40	19	40
1851	L000357	DZA_202-4	DK	VS2	2010-10-14	735	2	T5-12	5	12	dead	T5-12	5	12
1852	L000357	DZA_202-4	DK	VS2	2010-10-15	735	3	T19-66	19	66	dead	T19-66	19	66
1853	L000358	DZA_061-11	DL	VS2	2010-10-13	735	1	T4-131	4	131	dead	T4-131	4	131
1854	L000358	DZA_061-11	DL	VS2	2010-10-14	735	2	T17-81	17	81	dead	T17-81	17	81
1855	L000358	DZA_061-11	DL	VS2	2010-10-15	735	3	T17-124	17	124	dead	T17-124	17	124
1856	L000360	DZA_058-5	DM	VS2	2010-10-13	735	1	T17-114	17	114		T17-114	17	114
1857	L000360	DZA_058-5	DM	VS2	2010-10-14	735	2	T17-123	17	123		T17-123	17	123
1858	L000360	DZA_058-5	DM	VS2	2010-10-15	735	3	T5-96	5	96		T5-96	5	96
1859	L000362	DZA_045-4-chp92	DN	VS2	2010-10-13	735	1	T5-94	5	94		T5-94	5	94
1860	L000362	DZA_045-4-chp92	DN	VS2	2010-10-14	735	2	T5-43	5	43		T5-43	5	43
1861	L000362	DZA_045-4-chp92	DN	VS2	2010-10-15	735	3	T4-88	4	88		T4-88	4	88
1862	L000365	DZA_033-2	DO	VS2	2010-10-13	735	1	T5-48	5	48		T5-48	5	48
1863	L000365	DZA_033-2	DO	VS2	2010-10-14	735	2	T4-21	4	21		T4-21	4	21
1864	L000365	DZA_033-2	DO	VS2	2010-10-15	735	3	T5-105	5	105		T5-105	5	105
1865	L000368	DZA_012-J	DP	VS2	2010-10-13	735	1	T17-65	17	65		T17-65	17	65
1866	L000368	DZA_012-J	DP	VS2	2010-10-14	735	2	T17-75	17	75		T17-75	17	75
1867	L000368	DZA_012-J	DP	VS2	2010-10-15	735	3	T19-56	19	56		T19-56	19	56
1868	L000369	PRT_180-A	DQ	VS2	2010-10-13	735	1	T4-134	4	134		T4-134	4	134
1869	L000369	PRT_180-A	DQ	VS2	2010-10-14	735	2	T17-71	17	71		T17-71	17	71
1870	L000369	PRT_180-A	DQ	VS2	2010-10-15	735	3	T5-104	5	104		T5-104	5	104
1871	L000370	PRT_179-J	DR	VS2	2010-10-13	735	1	T5-131	5	131		T5-131	5	131
1872	L000370	PRT_179-J	DR	VS2	2010-10-14	735	2	T17-87	17	87		T17-87	17	87
1873	L000370	PRT_179-J	DR	VS2	2010-10-15	735	3	T5-107	5	107		T5-107	5	107
1874	L000371	PRT_178-D	DS	VS2	2010-10-13	735	1	T4-7	4	7	dead	T4-7	4	7
1875	L000371	PRT_178-D	DS	VS2	2010-10-14	735	2	T4-84	4	84	dead	T4-84	4	84
1876	L000371	PRT_178-D	DS	VS2	2010-10-15	735	3	T19-16	19	16	dead	T19-16	19	16
1877	L000372	PRT_177-C	DT	VS2	2010-10-13	735	1	T19-67	19	67		T19-67	19	67
1878	L000372	PRT_177-C	DT	VS2	2010-10-14	735	2	T17-112	17	112		T17-112	17	112
1879	L000372	PRT_177-C	DT	VS2	2010-10-15	735	3	T4-94	4	94		T4-94	4	94
1880	L000375	GRC_098-A	DU	VS2	2010-10-13	735	1	T5-15	5	15		T5-15	5	15
1881	L000375	GRC_098-A	DU	VS2	2010-10-14	735	2	T19-70	19	70		T19-70	19	70
1882	L000375	GRC_098-A	DU	VS2	2010-10-15	735	3	T19-144	19	144		T19-144	19	144
1883	L000376	GRC_093-C	DV	VS2	2010-10-13	735	1	T4-64	4	64	dead	T4-64	4	64
1884	L000376	GRC_093-C	DV	VS2	2010-10-14	735	2	T19-58	19	58	dead	T19-58	19	58
1885	L000376	GRC_093-C	DV	VS2	2010-10-15	735	3	T5-92	5	92	dead	T5-92	5	92
1886	L000379	GRC_063-D	DW	VS2	2010-10-13	735	1	T5-27	5	27		T5-27	5	27
1887	L000379	GRC_063-D	DW	VS2	2010-10-14	735	2	T5-101	5	101		T5-101	5	101
1888	L000379	GRC_063-D	DW	VS2	2010-10-15	735	3	T17-139	17	139		T17-139	17	139
1889	L000383	GRC_040-1	DX	VS2	2010-10-13	735	1	T17-109	17	109		T17-109	17	109
1890	L000383	GRC_040-1	DX	VS2	2010-10-14	735	2	T5-24	5	24		T5-24	5	24
1891	L000383	GRC_040-1	DX	VS2	2010-10-15	735	3	T19-119	19	119		T19-119	19	119
1892	L000386	GRC_033-C	DY	VS2	2010-10-13	735	1	T17-135	17	135		T17-135	17	135
1893	L000386	GRC_033-C	DY	VS2	2010-10-14	735	2	T19-111	19	111		T19-111	19	111
1894	L000386	GRC_033-C	DY	VS2	2010-10-15	735	3	T17-51	17	51		T17-51	17	51
1895	L000387	GRC_024-H	DZ	VS2	2010-10-13	735	1	T19-106	19	106		T19-106	19	106
1896	L000387	GRC_024-H	DZ	VS2	2010-10-14	735	2	T4-107	4	107		T4-107	4	107
1897	L000387	GRC_024-H	DZ	VS2	2010-10-15	735	3	T17-61	17	61		T17-61	17	61
1898	L000394	DZA_243-6	EA	VS2	2010-10-13	735	1	T4-52	4	52		T4-52	4	52
1899	L000394	DZA_243-6	EA	VS2	2010-10-14	735	2	T4-62	4	62		T4-62	4	62
1900	L000394	DZA_243-6	EA	VS2	2010-10-15	735	3	T5-85	5	85		T5-85	5	85
1901	L000395	DZA_309-A	EB	VS2	2010-10-13	735	1	T19-39	19	39	dead	T19-39	19	39
1902	L000395	DZA_309-A	EB	VS2	2010-10-14	735	2	T19-27	19	27	dead	T19-27	19	27
1903	L000395	DZA_309-A	EB	VS2	2010-10-15	735	3	T5-87	5	87	dead	T5-87	5	87
1904	L000397	DZA_323-1	EC	VS2	2010-10-13	735	1	T19-35	19	35		T19-35	19	35
1905	L000397	DZA_323-1	EC	VS2	2010-10-14	735	2	T19-132	19	132		T19-132	19	132
1906	L000397	DZA_323-1	EC	VS2	2010-10-15	735	3	T4-57	4	57		T4-57	4	57
1907	L000400	DZA_323-3	ED	VS2	2010-10-13	735	1	T5-7	5	7		T5-7	5	7
1908	L000400	DZA_323-3	ED	VS2	2010-10-14	735	2	T5-65	5	65		T5-65	5	65
1909	L000400	DZA_323-3	ED	VS2	2010-10-15	735	3	T4-123	4	123		T4-123	4	123
1910	L000401	ESP_031-A	EE	VS2	2010-10-13	735	1	T4-12	4	12		T4-12	4	12
1911	L000401	ESP_031-A	EE	VS2	2010-10-14	735	2	T5-77	5	77		T5-77	5	77
1912	L000401	ESP_031-A	EE	VS2	2010-10-15	735	3	T17-46	17	46		T17-46	17	46
1913	L000404	ESP_039-A	EF	VS2	2010-10-13	735	1	T17-20	17	20		T17-20	17	20
1914	L000404	ESP_039-A	EF	VS2	2010-10-14	735	2	T5-57	5	57		T5-57	5	57
1915	L000404	ESP_039-A	EF	VS2	2010-10-15	735	3	T17-111	17	111		T17-111	17	111
1916	L000407	ESP_042-B	EG	VS2	2010-10-13	735	1	T17-3	17	3		T17-3	17	3
1917	L000407	ESP_042-B	EG	VS2	2010-10-14	735	2	T4-128	4	128		T4-128	4	128
1918	L000407	ESP_042-B	EG	VS2	2010-10-15	735	3	T19-102	19	102		T19-102	19	102
1919	L000409	ESP_045-A	EH	VS2	2010-10-13	735	1	T4-136	4	136	dead	T4-136	4	136
1920	L000409	ESP_045-A	EH	VS2	2010-10-14	735	2	T17-47	17	47	dead	T17-47	17	47
1921	L000409	ESP_045-A	EH	VS2	2010-10-15	735	3	T5-58	5	58	dead	T5-58	5	58
1922	L000410	ESP_043-B	EI	VS2	2010-10-13	735	1	T19-45	19	45		T19-45	19	45
1923	L000410	ESP_043-B	EI	VS2	2010-10-14	735	2	T4-65	4	65		T4-65	4	65
1924	L000410	ESP_043-B	EI	VS2	2010-10-15	735	3	T5-120	5	120		T5-120	5	120
1925	L000411	ESP_048-F	EJ	VS2	2010-10-13	735	1	T17-63	17	63		T17-63	17	63
1926	L000411	ESP_048-F	EJ	VS2	2010-10-14	735	2	T4-121	4	121		T4-121	4	121
1927	L000411	ESP_048-F	EJ	VS2	2010-10-15	735	3	T5-36	5	36		T5-36	5	36
1928	L000412	ESP_048-E	EK	VS2	2010-10-13	735	1	T5-22	5	22		T5-22	5	22
1929	L000412	ESP_048-E	EK	VS2	2010-10-14	735	2	T19-3	19	3		T19-3	19	3
1930	L000412	ESP_048-E	EK	VS2	2010-10-15	735	3	T19-104	19	104		T19-104	19	104
1931	L000414	ESP_050-B	EL	VS2	2010-10-13	735	1	T17-34	17	34		T17-34	17	34
1932	L000414	ESP_050-B	EL	VS2	2010-10-14	735	2	T5-71	5	71		T5-71	5	71
1933	L000414	ESP_050-B	EL	VS2	2010-10-15	735	3	T19-50	19	50		T19-50	19	50
1934	L000416	ESP_074-A	EM	VS2	2010-10-13	735	1	T5-51	5	51		T5-51	5	51
1935	L000416	ESP_074-A	EM	VS2	2010-10-14	735	2	T4-29	4	29		T4-29	4	29
1936	L000416	ESP_074-A	EM	VS2	2010-10-15	735	3	T19-7	19	7		T19-7	19	7
1937	L000421	ESP_098A-C	EN	VS2	2010-10-13	735	1	T17-82	17	82		T17-82	17	82
1938	L000421	ESP_098A-C	EN	VS2	2010-10-14	735	2	T19-12	19	12		T19-12	19	12
1939	L000421	ESP_098A-C	EN	VS2	2010-10-15	735	3	T19-82	19	82		T19-82	19	82
1940	L000425	ESP_100-G	EO	VS2	2010-10-13	735	1	T4-76	4	76		T4-76	4	76
1941	L000425	ESP_100-G	EO	VS2	2010-10-14	735	2	T4-120	4	120		T4-120	4	120
1942	L000425	ESP_100-G	EO	VS2	2010-10-15	735	3	T4-68	4	68		T4-68	4	68
1943	L000427	ESP_103-B	EP	VS2	2010-10-13	735	1	T17-116	17	116		T17-116	17	116
1944	L000427	ESP_103-B	EP	VS2	2010-10-14	735	2	T4-27	4	27		T4-27	4	27
1945	L000427	ESP_103-B	EP	VS2	2010-10-15	735	3	T17-31	17	31		T17-31	17	31
1946	L000430	ESP_104-A	EQ	VS2	2010-10-13	735	1	T17-4	17	4	dead	T17-4	17	4
1947	L000430	ESP_104-A	EQ	VS2	2010-10-14	735	2	T4-116	4	116	dead	T4-116	4	116
1948	L000430	ESP_104-A	EQ	VS2	2010-10-15	735	3	T17-9	17	9	dead	T17-9	17	9
1949	L000431	ESP_155-A	ER	VS2	2010-10-13	735	1	T19-46	19	46		T19-46	19	46
1950	L000431	ESP_155-A	ER	VS2	2010-10-14	735	2	T4-18	4	18		T4-18	4	18
1951	L000431	ESP_155-A	ER	VS2	2010-10-15	735	3	T4-77	4	77		T4-77	4	77
1952	L000437	ESP_163-A	ES	VS2	2010-10-13	735	1	T17-94	17	94	dead	T17-94	17	94
1953	L000437	ESP_163-A	ES	VS2	2010-10-14	735	2	T19-96	19	96	dead	T19-96	19	96
1954	L000437	ESP_163-A	ES	VS2	2010-10-15	735	3	T17-49	17	49	dead	T17-49	17	49
1955	L000438	ESP_162-A	ET	VS2	2010-10-13	735	1	T4-59	4	59		T4-59	4	59
1956	L000438	ESP_162-A	ET	VS2	2010-10-14	735	2	T5-117	5	117		T5-117	5	117
1957	L000438	ESP_162-A	ET	VS2	2010-10-15	735	3	T4-24	4	24		T4-24	4	24
1958	L000440	ESP_163-B	EU	VS2	2010-10-13	735	1	T5-23	5	23	dead	T5-23	5	23
1959	L000440	ESP_163-B	EU	VS2	2010-10-14	735	2	T17-50	17	50	dead	T17-50	17	50
1960	L000440	ESP_163-B	EU	VS2	2010-10-15	735	3	T4-6	4	6	dead	T4-6	4	6
1961	L000443	ESP_174-A	EV	VS2	2010-10-13	735	1	T17-26	17	26		T17-26	17	26
1962	L000443	ESP_174-A	EV	VS2	2010-10-14	735	2	T17-72	17	72		T17-72	17	72
1963	L000443	ESP_174-A	EV	VS2	2010-10-15	735	3	T17-17	17	17		T17-17	17	17
1964	L000444	ESP_173-A	EW	VS2	2010-10-13	735	1	T19-146	19	146		T19-146	19	146
1965	L000444	ESP_173-A	EW	VS2	2010-10-14	735	2	T5-8	5	8		T5-8	5	8
1966	L000444	ESP_173-A	EW	VS2	2010-10-15	735	3	T5-62	5	62		T5-62	5	62
1967	L000445	ESP_175-A	EX	VS2	2010-10-13	735	1	T5-34	5	34	dead	T5-34	5	34
1968	L000445	ESP_175-A	EX	VS2	2010-10-14	735	2	T17-93	17	93	dead	T17-93	17	93
1969	L000445	ESP_175-A	EX	VS2	2010-10-15	735	3	T4-93	4	93	dead	T4-93	4	93
1970	L000448	ESP_175-D	EY	VS2	2010-10-13	735	1	T19-51	19	51		T19-51	19	51
1971	L000448	ESP_175-D	EY	VS2	2010-10-14	735	2	T19-134	19	134		T19-134	19	134
1972	L000448	ESP_175-D	EY	VS2	2010-10-15	735	3	T17-48	17	48		T17-48	17	48
1973	L000449	F_11012-A	EZ	VS2	2010-10-13	735	1	T4-132	4	132	dead	T4-132	4	132
1974	L000449	F_11012-A	EZ	VS2	2010-10-14	735	2	T17-70	17	70	dead	T17-70	17	70
1975	L000449	F_11012-A	EZ	VS2	2010-10-15	735	3	T4-86	4	86	dead	T4-86	4	86
1976	L000450	F_11008-C	FA	VS2	2010-10-13	735	1	T4-122	4	122		T4-122	4	122
1977	L000450	F_11008-C	FA	VS2	2010-10-14	735	2	T4-22	4	22		T4-22	4	22
1978	L000450	F_11008-C	FA	VS2	2010-10-15	735	3	T4-73	4	73		T4-73	4	73
1979	L000451	F_11013-A	FB	VS2	2010-10-13	735	1	T4-85	4	85		T4-85	4	85
1980	L000451	F_11013-A	FB	VS2	2010-10-14	735	2	T5-90	5	90		T5-90	5	90
1981	L000451	F_11013-A	FB	VS2	2010-10-15	735	3	T17-126	17	126		T17-126	17	126
1982	L000455	F_20025-F	FC	VS2	2010-10-13	735	1	T17-101	17	101		T17-101	17	101
1983	L000455	F_20025-F	FC	VS2	2010-10-14	735	2	T4-133	4	133		T4-133	4	133
1984	L000455	F_20025-F	FC	VS2	2010-10-15	735	3	T4-38	4	38		T4-38	4	38
1985	L000456	F_20015-L	FD	VS2	2010-10-13	735	1	T19-77	19	77		T19-77	19	77
1986	L000456	F_20015-L	FD	VS2	2010-10-14	735	2	T17-88	17	88		T17-88	17	88
1987	L000456	F_20015-L	FD	VS2	2010-10-15	735	3	T4-47	4	47		T4-47	4	47
1988	L000458	F_20025-4	FE	VS2	2010-10-13	735	1	T17-136	17	136		T17-136	17	136
1989	L000458	F_20025-4	FE	VS2	2010-10-14	735	2	T5-59	5	59		T5-59	5	59
1990	L000458	F_20025-4	FE	VS2	2010-10-15	735	3	T19-85	19	85		T19-85	19	85
1991	L000460	F_20026-F	FF	VS2	2010-10-13	735	1	T19-123	19	123		T19-123	19	123
1992	L000460	F_20026-F	FF	VS2	2010-10-14	735	2	T5-45	5	45		T5-45	5	45
1993	L000460	F_20026-F	FF	VS2	2010-10-15	735	3	T4-141	4	141		T4-141	4	141
1994	L000463	F_20058-B	FG	VS2	2010-10-13	735	1	T19-52	19	52		T19-52	19	52
1995	L000463	F_20058-B	FG	VS2	2010-10-14	735	2	T17-117	17	117		T17-117	17	117
1996	L000463	F_20058-B	FG	VS2	2010-10-15	735	3	T4-89	4	89		T4-89	4	89
1997	L000467	F_20069-C	FH	VS2	2010-10-13	735	1	T17-84	17	84		T17-84	17	84
1998	L000467	F_20069-C	FH	VS2	2010-10-14	735	2	T17-39	17	39		T17-39	17	39
1999	L000467	F_20069-C	FH	VS2	2010-10-15	735	3	T4-80	4	80		T4-80	4	80
2000	L000468	F_20069-A	FI	VS2	2010-10-13	735	1	T17-8	17	8		T17-8	17	8
2001	L000468	F_20069-A	FI	VS2	2010-10-14	735	2	T5-3	5	3		T5-3	5	3
2002	L000468	F_20069-A	FI	VS2	2010-10-15	735	3	T19-124	19	124		T19-124	19	124
2003	L000470	F_20081-A	FJ	VS2	2010-10-13	735	1	T5-99	5	99		T5-99	5	99
2004	L000470	F_20081-A	FJ	VS2	2010-10-14	735	2	T17-105	17	105		T17-105	17	105
2005	L000470	F_20081-A	FJ	VS2	2010-10-15	735	3	T19-121	19	121		T19-121	19	121
2006	L000475	DZA_016-F	FK	VS2	2010-10-13	735	1	T4-31	4	31		T4-31	4	31
2007	L000475	DZA_016-F	FK	VS2	2010-10-14	735	2	T5-68	5	68		T5-68	5	68
2008	L000475	DZA_016-F	FK	VS2	2010-10-15	735	3	T19-128	19	128		T19-128	19	128
2009	L000477	DZA_058-J	FL	VS2	2010-10-13	735	1	T4-113	4	113		T4-113	4	113
2010	L000477	DZA_058-J	FL	VS2	2010-10-14	735	2	T4-34	4	34		T4-34	4	34
2011	L000477	DZA_058-J	FL	VS2	2010-10-15	735	3	T4-4	4	4		T4-4	4	4
2012	L000482	ESP_095-C	FM	VS2	2010-10-13	735	1	T19-147	19	147		T19-147	19	147
2013	L000482	ESP_095-C	FM	VS2	2010-10-14	735	2	T19-86	19	86		T19-86	19	86
2014	L000482	ESP_095-C	FM	VS2	2010-10-15	735	3	T5-134	5	134		T5-134	5	134
2015	L000497	DZA_323-D	FN	VS2	2010-10-13	735	1	T5-125	5	125		T5-125	5	125
2016	L000497	DZA_323-D	FN	VS2	2010-10-14	735	2	T17-42	17	42		T17-42	17	42
2017	L000497	DZA_323-D	FN	VS2	2010-10-15	735	3	T19-136	19	136		T19-136	19	136
2018	L000510	ESP_098A-B	FO	VS2	2010-10-13	735	1	T17-35	17	35		T17-35	17	35
2019	L000510	ESP_098A-B	FO	VS2	2010-10-14	735	2	T17-53	17	53		T17-53	17	53
2020	L000510	ESP_098A-B	FO	VS2	2010-10-15	735	3	T17-127	17	127		T17-127	17	127
2021	L000512	ESP_155-D	FP	VS2	2010-10-13	735	1	T17-110	17	110		T17-110	17	110
2022	L000512	ESP_155-D	FP	VS2	2010-10-14	735	2	T5-132	5	132		T5-132	5	132
2023	L000512	ESP_155-D	FP	VS2	2010-10-15	735	3	T4-37	4	37		T4-37	4	37
2024	L000513	ESP_163-E	FQ	VS2	2010-10-13	735	1	T19-73	19	73		T19-73	19	73
2025	L000513	ESP_163-E	FQ	VS2	2010-10-14	735	2	T17-32	17	32		T17-32	17	32
2026	L000513	ESP_163-E	FQ	VS2	2010-10-15	735	3	T17-56	17	56		T17-56	17	56
2027	L000514	ESP_163-C	FR	VS2	2010-10-13	735	1	T17-16	17	16		T17-16	17	16
2028	L000514	ESP_163-C	FR	VS2	2010-10-14	735	2	T5-10	5	10		T5-10	5	10
2029	L000514	ESP_163-C	FR	VS2	2010-10-15	735	3	T5-32	5	32		T5-32	5	32
2030	L000517	F_20015-8	FS	VS2	2010-10-13	735	1	T4-26	4	26		T4-26	4	26
2031	L000517	F_20015-8	FS	VS2	2010-10-14	735	2	T4-14	4	14		T4-14	4	14
2032	L000517	F_20015-8	FS	VS2	2010-10-15	735	3	T17-23	17	23		T17-23	17	23
2033	L000520	F_20015-10	FT	VS2	2010-10-13	735	1	T17-55	17	55		T17-55	17	55
2034	L000520	F_20015-10	FT	VS2	2010-10-14	735	2	T17-59	17	59		T17-59	17	59
2035	L000520	F_20015-10	FT	VS2	2010-10-15	735	3	T5-4	5	4		T5-4	5	4
2036	L000522	F_83005-G	FU	VS2	2010-10-13	735	1	T4-127	4	127	dead	T4-127	4	127
2037	L000522	F_83005-G	FU	VS2	2010-10-14	735	2	T4-111	4	111	dead	T4-111	4	111
2038	L000522	F_83005-G	FU	VS2	2010-10-15	735	3	T4-95	4	95	dead	T4-95	4	95
2039	L000523	PRT_176-12	FV	VS2	2010-10-13	735	1	T17-92	17	92		T17-92	17	92
2040	L000523	PRT_176-12	FV	VS2	2010-10-14	735	2	T19-133	19	133		T19-133	19	133
2041	L000523	PRT_176-12	FV	VS2	2010-10-15	735	3	T5-49	5	49		T5-49	5	49
2042	L000525	PRT_176-F	FW	VS2	2010-10-13	735	1	T19-36	19	36	dead	T19-36	19	36
2043	L000525	PRT_176-F	FW	VS2	2010-10-14	735	2	T5-11	5	11	dead	T5-11	5	11
2044	L000525	PRT_176-F	FW	VS2	2010-10-15	735	3	T19-114	19	114	dead	T19-114	19	114
2045	L000529	Cyprus-C	FX	VS2	2010-10-13	735	1	T5-21	5	21	dead	T5-21	5	21
2046	L000529	Cyprus-C	FX	VS2	2010-10-14	735	2	T19-22	19	22	dead	T19-22	19	22
2047	L000529	Cyprus-C	FX	VS2	2010-10-15	735	3	T5-50	5	50	dead	T5-50	5	50
2048	L000530	F_83005-5	FY	VS2	2010-10-13	735	1	T17-104	17	104		T17-104	17	104
2049	L000530	F_83005-5	FY	VS2	2010-10-14	735	2	T4-49	4	49		T4-49	4	49
2050	L000530	F_83005-5	FY	VS2	2010-10-15	735	3	T4-42	4	42		T4-42	4	42
2051	L000531	F_83005-9	FZ	VS2	2010-10-13	735	1	T5-16	5	16		T5-16	5	16
2052	L000531	F_83005-9	FZ	VS2	2010-10-14	735	2	T19-10	19	10		T19-10	19	10
2053	L000531	F_83005-9	FZ	VS2	2010-10-15	735	3	T17-21	17	21		T17-21	17	21
2054	L000537	CRE_007-J	GA	VS2	2010-10-13	735	1	T5-144	5	144	dead	T5-144	5	144
2055	L000537	CRE_007-J	GA	VS2	2010-10-14	735	2	T5-121	5	121	dead	T5-121	5	121
2056	L000537	CRE_007-J	GA	VS2	2010-10-15	735	3	T5-142	5	142	dead	T5-142	5	142
2057	L000538	DZA_055-H	GB	VS2	2010-10-13	735	1	T19-64	19	64		T19-64	19	64
2058	L000538	DZA_055-H	GB	VS2	2010-10-14	735	2	T5-139	5	139		T5-139	5	139
2059	L000538	DZA_055-H	GB	VS2	2010-10-15	735	3	T4-32	4	32		T4-32	4	32
2060	L000542	DZA_233-4	GC	VS2	2010-10-13	735	1	T19-125	19	125		T19-125	19	125
2061	L000542	DZA_233-4	GC	VS2	2010-10-14	735	2	T19-61	19	61		T19-61	19	61
2062	L000542	DZA_233-4	GC	VS2	2010-10-15	735	3	T5-17	5	17		T5-17	5	17
2063	L000543	DZA_327-7	GD	VS2	2010-10-13	735	1	T5-111	5	111		T5-111	5	111
2064	L000543	DZA_327-7	GD	VS2	2010-10-14	735	2	T5-33	5	33		T5-33	5	33
2065	L000543	DZA_327-7	GD	VS2	2010-10-15	735	3	T5-136	5	136		T5-136	5	136
2066	L000544	ESP_105-L	GE	VS2	2010-10-13	735	1	T17-95	17	95		T17-95	17	95
2067	L000544	ESP_105-L	GE	VS2	2010-10-14	735	2	T19-80	19	80		T19-80	19	80
2068	L000544	ESP_105-L	GE	VS2	2010-10-15	735	3	T5-78	5	78		T5-78	5	78
2069	L000545	ESP_158-A	GF	VS2	2010-10-13	735	1	T19-47	19	47		T19-47	19	47
2070	L000545	ESP_158-A	GF	VS2	2010-10-14	735	2	T19-81	19	81		T19-81	19	81
2071	L000545	ESP_158-A	GF	VS2	2010-10-15	735	3	T17-18	17	18		T17-18	17	18
2072	L000546	ESP_159-11	GG	VS2	2010-10-13	735	1	T17-13	17	13		T17-13	17	13
2073	L000546	ESP_159-11	GG	VS2	2010-10-14	735	2	T5-73	5	73		T5-73	5	73
2074	L000546	ESP_159-11	GG	VS2	2010-10-15	735	3	T4-145	4	145		T4-145	4	145
2075	L000547	ESP_165-D	GH	VS2	2010-10-13	735	1	T4-9	4	9	dead	T4-9	4	9
2076	L000547	ESP_165-D	GH	VS2	2010-10-14	735	2	T4-117	4	117	dead	T4-117	4	117
2077	L000547	ESP_165-D	GH	VS2	2010-10-15	735	3	T17-68	17	68	dead	T17-68	17	68
2078	L000548	ESP_171-F	GI	VS2	2010-10-13	735	1	T4-53	4	53		T4-53	4	53
2079	L000548	ESP_171-F	GI	VS2	2010-10-14	735	2	T17-97	17	97		T17-97	17	97
2080	L000548	ESP_171-F	GI	VS2	2010-10-15	735	3	T5-102	5	102		T5-102	5	102
2081	L000549	F_11005-E	GJ	VS2	2010-10-13	735	1	T4-28	4	28	dead	T4-28	4	28
2082	L000549	F_11005-E	GJ	VS2	2010-10-14	735	2	T17-83	17	83	dead	T17-83	17	83
2083	L000549	F_11005-E	GJ	VS2	2010-10-15	735	3	T4-78	4	78	dead	T4-78	4	78
2084	L000550	F_11013-3	GK	VS2	2010-10-13	735	1	T5-25	5	25		T5-25	5	25
2085	L000550	F_11013-3	GK	VS2	2010-10-14	735	2	T17-74	17	74		T17-74	17	74
2086	L000550	F_11013-3	GK	VS2	2010-10-15	735	3	T5-9	5	9		T5-9	5	9
2087	L000551	F_34042-D	GL	VS2	2010-10-13	735	1	T5-1	5	1		T5-1	5	1
2088	L000551	F_34042-D	GL	VS2	2010-10-14	735	2	T5-106	5	106		T5-106	5	106
2089	L000551	F_34042-D	GL	VS2	2010-10-15	735	3	T4-70	4	70		T4-70	4	70
2090	L000552	F_20047-A	GM	VS2	2010-10-13	735	1	T5-20	5	20		T5-20	5	20
2091	L000552	F_20047-A	GM	VS2	2010-10-14	735	2	T19-53	19	53		T19-53	19	53
2092	L000552	F_20047-A	GM	VS2	2010-10-15	735	3	T5-75	5	75		T5-75	5	75
2093	L000554	F_20089-B	GN	VS2	2010-10-13	735	1	T19-37	19	37		T19-37	19	37
2094	L000554	F_20089-B	GN	VS2	2010-10-14	735	2	T5-115	5	115		T5-115	5	115
2095	L000554	F_20089-B	GN	VS2	2010-10-15	735	3	T17-57	17	57		T17-57	17	57
2096	L000555	GRC_020-B	GO	VS2	2010-10-13	735	1	T19-145	19	145		T19-145	19	145
2097	L000555	GRC_020-B	GO	VS2	2010-10-14	735	2	T5-145	5	145		T5-145	5	145
2098	L000555	GRC_020-B	GO	VS2	2010-10-15	735	3	T17-107	17	107		T17-107	17	107
2099	L000557	GRC_064-B	GP	VS2	2010-10-13	735	1	T5-18	5	18		T5-18	5	18
2100	L000557	GRC_064-B	GP	VS2	2010-10-14	735	2	T4-137	4	137		T4-137	4	137
2101	L000557	GRC_064-B	GP	VS2	2010-10-15	735	3	T4-1	4	1		T4-1	4	1
2102	L000574	F_13006-1	GQ	VS2	2010-10-13	735	1	T17-121	17	121	dead	T17-121	17	121
2103	L000574	F_13006-1	GQ	VS2	2010-10-14	735	2	T19-63	19	63	dead	T19-63	19	63
2104	L000574	F_13006-1	GQ	VS2	2010-10-15	735	3	T19-130	19	130	dead	T19-130	19	130
2105	L000601	DZA_246-6	GR	VS2	2010-10-13	735	1	T19-74	19	74		T19-74	19	74
2106	L000601	DZA_246-6	GR	VS2	2010-10-14	735	2	T5-29	5	29		T5-29	5	29
2107	L000601	DZA_246-6	GR	VS2	2010-10-15	735	3	T4-90	4	90		T4-90	4	90
2108	L000610	ESP_095-9	GS	VS2	2010-10-13	735	1	T19-28	19	28	dead	T19-28	19	28
2109	L000610	ESP_095-9	GS	VS2	2010-10-14	735	2	T19-120	19	120	dead	T19-120	19	120
2110	L000610	ESP_095-9	GS	VS2	2010-10-15	735	3	T4-60	4	60	dead	T4-60	4	60
2111	L000620	F_20058-6	GT	VS2	2010-10-13	735	1	T4-58	4	58		T4-58	4	58
2112	L000620	F_20058-6	GT	VS2	2010-10-14	735	2	T5-63	5	63		T5-63	5	63
2113	L000620	F_20058-6	GT	VS2	2010-10-15	735	3	T17-108	17	108		T17-108	17	108
2114	L000637	DZA_061-B3d	GU	VS2	2010-10-13	735	1	T4-43	4	43		T4-43	4	43
2115	L000637	DZA_061-B3d	GU	VS2	2010-10-14	735	2	T19-32	19	32		T19-32	19	32
2116	L000637	DZA_061-B3d	GU	VS2	2010-10-15	735	3	T5-109	5	109		T5-109	5	109
2117	L000639	DZA_210-3	GV	VS2	2010-10-13	735	1	T17-91	17	91		T17-91	17	91
2118	L000639	DZA_210-3	GV	VS2	2010-10-14	735	2	T17-134	17	134		T17-134	17	134
2119	L000639	DZA_210-3	GV	VS2	2010-10-15	735	3	T4-23	4	23		T4-23	4	23
2120	L000645	GRC_033-B2	GW	VS2	2010-10-13	735	1	T5-116	5	116		T5-116	5	116
2121	L000645	GRC_033-B2	GW	VS2	2010-10-14	735	2	T4-97	4	97		T4-97	4	97
2122	L000645	GRC_033-B2	GW	VS2	2010-10-15	735	3	T4-44	4	44		T4-44	4	44
2123	L000648	Salses_42B	GX	VS2	2010-10-13	735	1	T4-15	4	15		T4-15	4	15
2124	L000648	Salses_42B	GX	VS2	2010-10-14	735	2	T5-5	5	5		T5-5	5	5
2125	L000648	Salses_42B	GX	VS2	2010-10-15	735	3	T5-141	5	141		T5-141	5	141
2126	L000649	Salses_46B	GY	VS2	2010-10-13	735	1	T4-17	4	17	dead	T4-17	4	17
2127	L000649	Salses_46B	GY	VS2	2010-10-14	735	2	T4-69	4	69	dead	T4-69	4	69
2128	L000649	Salses_46B	GY	VS2	2010-10-15	735	3	T17-144	17	144	dead	T17-144	17	144
2129	L000650	Salses_57A	GZ	VS2	2010-10-13	735	1	T19-14	19	14		T19-14	19	14
2130	L000650	Salses_57A	GZ	VS2	2010-10-14	735	2	T5-83	5	83		T5-83	5	83
2131	L000650	Salses_57A	GZ	VS2	2010-10-15	735	3	T4-45	4	45		T4-45	4	45
2132	L000651	Salses_71B	HA	VS2	2010-10-13	735	1	T5-40	5	40		T5-40	5	40
2133	L000651	Salses_71B	HA	VS2	2010-10-14	735	2	T17-29	17	29		T17-29	17	29
2134	L000651	Salses_71B	HA	VS2	2010-10-15	735	3	T19-29	19	29		T19-29	19	29
2135	L000654	DZA_014	HB	VS2	2010-10-13	735	1	T19-105	19	105		T19-105	19	105
2136	L000654	DZA_014	HB	VS2	2010-10-14	735	2	T5-80	5	80		T5-80	5	80
2137	L000654	DZA_014	HB	VS2	2010-10-15	735	3	T17-129	17	129		T17-129	17	129
2138	L000659	DZA_211	HC	VS2	2010-10-13	735	1	T17-5	17	5	dead	T17-5	17	5
2139	L000659	DZA_211	HC	VS2	2010-10-14	735	2	T17-45	17	45	dead	T17-45	17	45
2140	L000659	DZA_211	HC	VS2	2010-10-15	735	3	T19-127	19	127	dead	T19-127	19	127
2141	L000673	DZA_319	HD	VS2	2010-10-13	735	1	T17-133	17	133		T17-133	17	133
2142	L000673	DZA_319	HD	VS2	2010-10-14	735	2	T17-66	17	66	dead	T17-66	17	66
2143	L000673	DZA_319	HD	VS2	2010-10-15	735	3	T17-52	17	52		T17-52	17	52
2144	L000674	DZA_322	HE	VS2	2010-10-13	735	1	T4-74	4	74		T4-74	4	74
2145	L000674	DZA_322	HE	VS2	2010-10-14	735	2	T4-39	4	39		T4-39	4	39
2146	L000674	DZA_322	HE	VS2	2010-10-15	735	3	T17-1	17	1		T17-1	17	1
2147	L000675	DZA_326	HF	VS2	2010-10-13	735	1	T19-23	19	23		T19-23	19	23
2148	L000675	DZA_326	HF	VS2	2010-10-14	735	2	T17-40	17	40		T17-40	17	40
2149	L000675	DZA_326	HF	VS2	2010-10-15	735	3	T5-46	5	46		T5-46	5	46
2150	L00679	F_66017	HG	VS2	2010-10-13	735	1	T19-1	19	1		T19-1	19	1
2151	L00679	F_66017	HG	VS2	2010-10-14	735	2	T4-3	4	3		T4-3	4	3
2152	L00679	F_66017	HG	VS2	2010-10-15	735	3	T4-71	4	71		T4-71	4	71
2153	L000680	Arboretum_Narbonne	HH	VS2	2010-10-13	735	1	T5-93	5	93		T5-93	5	93
2154	L000680	Arboretum_Narbonne	HH	VS2	2010-10-14	735	2	T19-9	19	9		T19-9	19	9
2155	L000680	Arboretum_Narbonne	HH	VS2	2010-10-15	735	3	T19-126	19	126		T19-126	19	126
2156	L000734	DZA_315-16	HI	VS2	2010-10-13	735	1	T5-56	5	56		T5-56	5	56
2157	L000734	DZA_315-16	HI	VS2	2010-10-14	735	2	T4-55	4	55		T4-55	4	55
2158	L000734	DZA_315-16	HI	VS2	2010-10-15	735	3	T4-109	4	109		T4-109	4	109
2159	L000736	DZA_045-6	HJ	VS2	2010-10-13	735	1	T17-103	17	103	dead	T17-103	17	103
2160	L000736	DZA_045-6	HJ	VS2	2010-10-14	735	2	T17-96	17	96	dead	T17-96	17	96
2161	L000736	DZA_045-6	HJ	VS2	2010-10-15	735	3	T17-113	17	113	dead	T17-113	17	113
2162	NA	DZA_315-26	HK	VS2	2010-10-13	735	1	T4-146	4	146	dead	T4-146	4	146
2163	NA	DZA_315-26	HK	VS2	2010-10-14	735	2	T5-89	5	89	dead	T5-89	5	89
2164	NA	DZA_315-26	HK	VS2	2010-10-15	735	3	T4-63	4	63	dead	T4-63	4	63
2165	NA	Jemalong_A17	HL	VS2	2010-10-13	735	1	T19-75	19	75		T19-75	19	75
2166	NA	Jemalong_A17	HL	VS2	2010-10-14	735	2	T17-86	17	86		T17-86	17	86
2167	NA	Jemalong_A17	HL	VS2	2010-10-15	735	3	T17-78	17	78		T17-78	17	78
2168	NA	Jemalong_J6	HM	VS2	2010-10-13	735	1	T19-135	19	135	dead	T19-135	19	135
2169	NA	Jemalong_J6	HM	VS2	2010-10-14	735	2	T19-17	19	17	dead	T19-17	19	17
2170	NA	Jemalong_J6	HM	VS2	2010-10-15	735	3	T17-100	17	100	dead	T17-100	17	100
2171	L000044	SA_09456	AA	VS3	2010-10-20	850	1	T20-87	20	87		T13-1	13	1
2172	L000044	SA_09456	AA	VS3	2010-10-21	850	2	T20-112	20	112	dead
2173	L000044	SA_09456	AA	VS3	2010-10-22	850	3	T20-64	20	64		T7-61	7	61
2174	L000047	SA_09670	AB	VS3	2010-10-20	850	1	T11-70	11	70	dead
2175	L000047	SA_09670	AB	VS3	2010-10-21	850	2	T20-61	20	61		T9-4	9	4
2176	L000047	SA_09670	AB	VS3	2010-10-22	850	3	T6-109	6	109		T9-59	9	59
2177	L000049	SA_09707	AC	VS3	2010-10-20	850	1	T6-142	6	142	dead
2178	L000049	SA_09707	AC	VS3	2010-10-21	850	2	T18-119	18	119	dead
2179	L000049	SA_09707	AC	VS3	2010-10-22	850	3	T18-27	18	27	dead
2180	L000052	SA_09710	AD	VS3	2010-10-20	850	1	T11-129	11	129		T9-136	9	136
2181	L000052	SA_09710	AD	VS3	2010-10-21	850	2	T11-66	11	66		T7-60	7	60
2182	L000052	SA_09710	AD	VS3	2010-10-22	850	3	T20-137	20	137	dead
2183	L000057	SA_09700	AE	VS3	2010-10-20	850	1	T6-98	6	98		T9-20	9	20
2184	L000057	SA_09700	AE	VS3	2010-10-21	850	2	T20-133	20	133	dead
2185	L000057	SA_09700	AE	VS3	2010-10-22	850	3	T6-29	6	29		T7-135	7	135
2186	L000060	SA_09434	AF	VS3	2010-10-20	850	1	T11-137	11	137	dead
2187	L000060	SA_09434	AF	VS3	2010-10-21	850	2	T11-54	11	54	dead
2188	L000060	SA_09434	AF	VS3	2010-10-22	850	3	T20-7	20	7		T9-81	9	81
2189	L000061	SA_09357	AG	VS3	2010-10-20	850	1	T18-8	18	8		T16-97	16	97
2190	L000061	SA_09357	AG	VS3	2010-10-21	850	2	T20-79	20	79		T16-27	16	27
2191	L000061	SA_09357	AG	VS3	2010-10-22	850	3	T6-41	6	41		T7-95	7	95
2192	L000126	SA_11959	AH	VS3	2010-10-20	850	1	T20-53	20	53		T9-73	9	73
2193	L000126	SA_11959	AH	VS3	2010-10-21	850	2	T11-130	11	130	dead
2194	L000126	SA_11959	AH	VS3	2010-10-22	850	3	T11-101	11	101		T16-105	16	105
2195	L000130	SA_12451	AI	VS3	2010-10-20	850	1	T20-103	20	103		T7-49	7	49
2196	L000130	SA_12451	AI	VS3	2010-10-21	850	2	T11-37	11	37		T16-48	16	48
2197	L000130	SA_12451	AI	VS3	2010-10-22	850	3	T20-34	20	34		T9-141	9	141
2198	L000132	SA_10481	AJ	VS3	2010-10-20	850	1	T20-81	20	81		T7-70	7	70
2199	L000132	SA_10481	AJ	VS3	2010-10-21	850	2	T6-68	6	68	dead
2200	L000132	SA_10481	AJ	VS3	2010-10-22	850	3	T20-114	20	114		T9-62	9	62
2201	L000134	SA_19998	AK	VS3	2010-10-20	850	1	T6-35	6	35	dead
2202	L000134	SA_19998	AK	VS3	2010-10-21	850	2	T11-69	11	69		T9-10	9	10
2203	L000134	SA_19998	AK	VS3	2010-10-22	850	3	T20-115	20	115		T16-140	16	140
2204	L000144	SA_14163	AL	VS3	2010-10-20	850	1	T6-36	6	36	dead
2205	L000144	SA_14163	AL	VS3	2010-10-21	850	2	T18-29	18	29	dead
2206	L000144	SA_14163	AL	VS3	2010-10-22	850	3	T6-49	6	49	dead
2207	L000146	SA_19964	AM	VS3	2010-10-20	850	1	T11-126	11	126	dead
2208	L000146	SA_19964	AM	VS3	2010-10-21	850	2	T11-15	11	15		T16-134	16	134
2209	L000146	SA_19964	AM	VS3	2010-10-22	850	3	T11-86	11	86		T9-115	9	115
2210	L000147	SA_19983	AN	VS3	2010-10-20	850	1	T18-100	18	100		T9-97	9	97
2211	L000147	SA_19983	AN	VS3	2010-10-21	850	2	T6-16	6	16	dead
2212	L000147	SA_19983	AN	VS3	2010-10-22	850	3	T18-132	18	132		T16-60	16	60
2213	L000148	SA_21819	AO	VS3	2010-10-20	850	1	T20-75	20	75		T7-71	7	71
2214	L000148	SA_21819	AO	VS3	2010-10-21	850	2	T11-28	11	28		T9-124	9	124
2215	L000148	SA_21819	AO	VS3	2010-10-22	850	3	T18-117	18	117	dead
2216	L000154	SA_24714	AP	VS3	2010-10-20	850	1	T11-102	11	102	dead
2217	L000154	SA_24714	AP	VS3	2010-10-21	850	2	T6-65	6	65	dead
2218	L000154	SA_24714	AP	VS3	2010-10-22	850	3	T18-35	18	35	dead
2219	L000161	SA_21362	AQ	VS3	2010-10-20	850	1	T6-58	6	58		T16-24	16	24
2220	L000161	SA_21362	AQ	VS3	2010-10-21	850	2	T20-95	20	95	dead
2221	L000161	SA_21362	AQ	VS3	2010-10-22	850	3	T6-37	6	37		T13-4	13	4
2222	L000162	SA_21590	AR	VS3	2010-10-20	850	1	T20-86	20	86	dead
2223	L000162	SA_21590	AR	VS3	2010-10-21	850	2	T20-32	20	32	dead
2224	L000162	SA_21590	AR	VS3	2010-10-22	850	3	T20-16	20	16	dead
2225	L000163	SA_22322	AS	VS3	2010-10-20	850	1	T11-9	11	9		T16-30	16	30
2226	L000163	SA_22322	AS	VS3	2010-10-21	850	2	T6-146	6	146		T7-44	7	44
2227	L000163	SA_22322	AS	VS3	2010-10-22	850	3	T6-27	6	27		T13-34	13	34
2228	L000165	SA_25226	AT	VS3	2010-10-20	850	1	T6-97	6	97	dead
2229	L000165	SA_25226	AT	VS3	2010-10-21	850	2	T20-18	20	18	dead
2230	L000165	SA_25226	AT	VS3	2010-10-22	850	3	T20-107	20	107	dead
2231	L000166	SA_25654	AU	VS3	2010-10-20	850	1	T11-119	11	119		T13-96	13	96
2232	L000166	SA_25654	AU	VS3	2010-10-21	850	2	T6-102	6	102		T16-59	16	59
2233	L000166	SA_25654	AU	VS3	2010-10-22	850	3	T6-147	6	147		T16-121	16	121
2234	L000167	SA_27176	AV	VS3	2010-10-20	850	1	T18-75	18	75		T7-97	7	97
2235	L000167	SA_27176	AV	VS3	2010-10-21	850	2	T18-23	18	23		T16-77	16	77
2236	L000167	SA_27176	AV	VS3	2010-10-22	850	3	T11-145	11	145	dead
2237	L000168	SA_25898	AW	VS3	2010-10-20	850	1	T6-63	6	63		T9-61	9	61
2238	L000168	SA_25898	AW	VS3	2010-10-21	850	2	T18-139	18	139		T13-128	13	128
2239	L000168	SA_25898	AW	VS3	2010-10-22	850	3	T18-120	18	120		T16-103	16	103
2240	L000172	SA_27185	AX	VS3	2010-10-20	850	1	T20-35	20	35	dead
2241	L000172	SA_27185	AX	VS3	2010-10-21	850	2	T6-30	6	30	dead
2242	L000172	SA_27185	AX	VS3	2010-10-22	850	3	T11-122	11	122	dead
2243	L000173	SA_27778	AY	VS3	2010-10-20	850	1	T20-124	20	124		T9-70	9	70
2244	L000173	SA_27778	AY	VS3	2010-10-21	850	2	T11-34	11	34		T9-116	9	116
2245	L000173	SA_27778	AY	VS3	2010-10-22	850	3	T18-33	18	33		T13-137	13	137
2246	L000174	SA_28064	AZ	VS3	2010-10-20	850	1	T18-142	18	142	dead
2247	L000174	SA_28064	AZ	VS3	2010-10-21	850	2	T18-45	18	45	dead
2248	L000174	SA_28064	AZ	VS3	2010-10-22	850	3	T11-32	11	32	dead
2249	L000178	SA_28097	BA	VS3	2010-10-20	850	1	T6-120	6	120		T9-52	9	52
2250	L000178	SA_28097	BA	VS3	2010-10-21	850	2	T6-137	6	137	dead
2251	L000178	SA_28097	BA	VS3	2010-10-22	850	3	T6-81	6	81	dead
2252	L000198	SA_09048	BB	VS3	2010-10-20	850	1	T20-28	20	28	dead
2253	L000198	SA_09048	BB	VS3	2010-10-21	850	2	T6-119	6	119	dead
2254	L000198	SA_09048	BB	VS3	2010-10-22	850	3	T11-146	11	146	dead
2255	L000202	SA_02840	BC	VS3	2010-10-20	850	1	T6-88	6	88	dead
2256	L000202	SA_02840	BC	VS3	2010-10-21	850	2	T18-76	18	76		T7-12	7	12
2257	L000202	SA_02840	BC	VS3	2010-10-22	850	3	T18-14	18	14		T9-22	9	22
2258	L000204	SA_01489	BD	VS3	2010-10-20	850	1	T11-92	11	92		T9-82	9	82
2259	L000204	SA_01489	BD	VS3	2010-10-21	850	2	T6-106	6	106		T16-17	16	17
2260	L000204	SA_01489	BD	VS3	2010-10-22	850	3	T11-20	11	20		T13-54	13	54
2261	L000207	SA_09970	BE	VS3	2010-10-20	850	1	T11-7	11	7		T13-22	13	22
2262	L000207	SA_09970	BE	VS3	2010-10-21	850	2	T11-50	11	50		T13-124	13	124
2263	L000207	SA_09970	BE	VS3	2010-10-22	850	3	T6-99	6	99	dead
2264	L000212	SA_28375	BF	VS3	2010-10-20	850	1	T18-44	18	44		T9-76	9	76
2265	L000212	SA_28375	BF	VS3	2010-10-21	850	2	T11-59	11	59		T13-112	13	112
2266	L000212	SA_28375	BF	VS3	2010-10-22	850	3	T20-33	20	33		T7-37	7	37
2267	L000213	SA_27882	BG	VS3	2010-10-20	850	1	T6-121	6	121		T7-140	7	140
2268	L000213	SA_27882	BG	VS3	2010-10-21	850	2	T11-120	11	120		T13-2	13	2
2269	L000213	SA_27882	BG	VS3	2010-10-22	850	3	T20-65	20	65	dead
2270	L000215	SA_28099	BH	VS3	2010-10-20	850	1	T11-110	11	110	dead
2271	L000215	SA_28099	BH	VS3	2010-10-21	850	2	T6-78	6	78	dead
2272	L000215	SA_28099	BH	VS3	2010-10-22	850	3	T18-1	18	1	dead
2273	L000216	SA_27961	BI	VS3	2010-10-20	850	1	T20-20	20	20		T13-55	13	55
2274	L000216	SA_27961	BI	VS3	2010-10-21	850	2	T6-138	6	138		T9-23	9	23
2275	L000216	SA_27961	BI	VS3	2010-10-22	850	3	T20-6	20	6		T9-74	9	74
2276	L000217	SA_28089	BJ	VS3	2010-10-20	850	1	T20-118	20	118		T13-25	13	25
2277	L000217	SA_28089	BJ	VS3	2010-10-21	850	2	T20-45	20	45		T13-9	13	9
2278	L000217	SA_28089	BJ	VS3	2010-10-22	850	3	T18-92	18	92		T9-9	9	9
2279	L000219	SA_27192	BK	VS3	2010-10-20	850	1	T18-70	18	70		T13-15	13	15
2280	L000219	SA_27192	BK	VS3	2010-10-21	850	2	T11-103	11	103		T9-132	9	132
2281	L000219	SA_27192	BK	VS3	2010-10-22	850	3	T20-55	20	55		T9-1	9	1
2282	L000225	SA_21560	BL	VS3	2010-10-20	850	1	T18-112	18	112	dead
2283	L000225	SA_21560	BL	VS3	2010-10-21	850	2	T20-96	20	96	dead
2284	L000225	SA_21560	BL	VS3	2010-10-22	850	3	T6-73	6	73	dead
2285	L000226	SA_25941	BM	VS3	2010-10-20	850	1	T11-56	11	56		T9-106	9	106
2286	L000226	SA_25941	BM	VS3	2010-10-21	850	2	T6-6	6	6		T9-75	9	75
2287	L000226	SA_25941	BM	VS3	2010-10-22	850	3	T6-18	6	18		T7-10	7	10
2288	L000228	SA_27063	BN	VS3	2010-10-20	850	1	T6-72	6	72		T16-141	16	141
2289	L000228	SA_27063	BN	VS3	2010-10-21	850	2	T18-97	18	97		T9-77	9	77
2290	L000228	SA_27063	BN	VS3	2010-10-22	850	3	T18-86	18	86	dead
2291	L000232	SA_27062	BO	VS3	2010-10-20	850	1	T6-28	6	28		T7-118	7	118
2292	L000232	SA_27062	BO	VS3	2010-10-21	850	2	T18-26	18	26		T7-41	7	41
2293	L000232	SA_27062	BO	VS3	2010-10-22	850	3	T18-30	18	30		T9-111	9	111
2294	L000233	SA_24576	BP	VS3	2010-10-20	850	1	T20-135	20	135		T7-82	7	82
2295	L000233	SA_24576	BP	VS3	2010-10-21	850	2	T18-113	18	113		T16-14	16	14
2296	L000233	SA_24576	BP	VS3	2010-10-22	850	3	T20-14	20	14		T9-34	9	34
2297	L000234	SA_23859	BQ	VS3	2010-10-20	850	1	T6-59	6	59	dead
2298	L000234	SA_23859	BQ	VS3	2010-10-21	850	2	T6-114	6	114		T9-121	9	121
2299	L000234	SA_23859	BQ	VS3	2010-10-22	850	3	T20-93	20	93		T16-72	16	72
2300	L000237	SA_21302	BR	VS3	2010-10-20	850	1	T20-122	20	122		T9-105	9	105
2301	L000237	SA_21302	BR	VS3	2010-10-21	850	2	T6-125	6	125		T13-39	13	39
2302	L000237	SA_21302	BR	VS3	2010-10-22	850	3	T11-114	11	114		T13-26	13	26
2303	L000238	SA_22323	BS	VS3	2010-10-20	850	1	T6-134	6	134		T16-137	16	137
2304	L000238	SA_22323	BS	VS3	2010-10-21	850	2	T6-9	6	9		T7-65	7	65
2305	L000238	SA_22323	BS	VS3	2010-10-22	850	3	T20-8	20	8	dead
2306	L000239	SA_26063	BT	VS3	2010-10-20	850	1	T20-99	20	99	dead
2307	L000239	SA_26063	BT	VS3	2010-10-21	850	2	T20-59	20	59		T9-143	9	143
2308	L000239	SA_26063	BT	VS3	2010-10-22	850	3	T18-50	18	50	dead
2309	L000241	SA_15951	BU	VS3	2010-10-20	850	1	T11-107	11	107	dead
2310	L000241	SA_15951	BU	VS3	2010-10-21	850	2	T20-1	20	1	dead
2311	L000241	SA_15951	BU	VS3	2010-10-22	850	3	T20-21	20	21	dead
2312	L000244	SA_18543	BV	VS3	2010-10-20	850	1	T11-116	11	116		T7-50	7	50
2313	L000244	SA_18543	BV	VS3	2010-10-21	850	2	T6-54	6	54		T16-100	16	100
2314	L000244	SA_18543	BV	VS3	2010-10-22	850	3	T20-97	20	97	dead
2315	L000245	SA_14161	BW	VS3	2010-10-20	850	1	T11-35	11	35		T7-105	7	105
2316	L000245	SA_14161	BW	VS3	2010-10-21	850	2	T20-23	20	23		T13-146	13	146
2317	L000245	SA_14161	BW	VS3	2010-10-22	850	3	T11-61	11	61		T13-139	13	139
2318	L000246	SA_12455	BX	VS3	2010-10-20	850	1	T11-51	11	51	dead
2319	L000246	SA_12455	BX	VS3	2010-10-21	850	2	T6-104	6	104	dead
2320	L000246	SA_12455	BX	VS3	2010-10-22	850	3	T6-113	6	113	dead
2321	L000263	SA_03116	BY	VS3	2010-10-20	850	1	T11-100	11	100		T16-91	16	91
2322	L000263	SA_03116	BY	VS3	2010-10-21	850	2	T6-107	6	107		T7-98	7	98
2323	L000263	SA_03116	BY	VS3	2010-10-22	850	3	T11-96	11	96		T9-123	9	123
2324	L000265	SA_01526	BZ	VS3	2010-10-20	850	1	T20-131	20	131		T16-55	16	55
2325	L000265	SA_01526	BZ	VS3	2010-10-21	850	2	T20-139	20	139		T16-67	16	67
2326	L000265	SA_01526	BZ	VS3	2010-10-22	850	3	T11-62	11	62		T9-40	9	40
2327	L000267	SA_02084	CA	VS3	2010-10-20	850	1	T18-12	18	12		T16-68	16	68
2328	L000267	SA_02084	CA	VS3	2010-10-21	850	2	T6-117	6	117		T16-85	16	85
2329	L000267	SA_02084	CA	VS3	2010-10-22	850	3	T18-42	18	42		T16-101	16	101
2330	L000270	SA_02820	CB	VS3	2010-10-20	850	1	T18-5	18	5	dead
2331	L000270	SA_02820	CB	VS3	2010-10-21	850	2	T20-29	20	29	dead
2332	L000270	SA_02820	CB	VS3	2010-10-22	850	3	T6-131	6	131	dead
2333	L000274	SA_03648	CC	VS3	2010-10-20	850	1	T20-42	20	42		T16-33	16	33
2334	L000274	SA_03648	CC	VS3	2010-10-21	850	2	T6-103	6	103	dead
2335	L000274	SA_03648	CC	VS3	2010-10-22	850	3	T11-16	11	16		T13-89	13	89
2336	L000276	SA_07749	CD	VS3	2010-10-20	850	1	T6-13	6	13		T16-109	16	109
2337	L000276	SA_07749	CD	VS3	2010-10-21	850	2	T18-111	18	111	dead
2338	L000276	SA_07749	CD	VS3	2010-10-22	850	3	T18-78	18	78		T13-49	13	49
2339	L000277	SA_03653	CE	VS3	2010-10-20	850	1	T6-40	6	40		T13-67	13	67
2340	L000277	SA_03653	CE	VS3	2010-10-21	850	2	T18-31	18	31		T16-46	16	46
2341	L000277	SA_03653	CE	VS3	2010-10-22	850	3	T18-87	18	87		T13-40	13	40
2342	L000280	SA_07763	CF	VS3	2010-10-20	850	1	T20-10	20	10	dead
2343	L000280	SA_07763	CF	VS3	2010-10-21	850	2	T18-38	18	38		T13-141	13	141
2344	L000280	SA_07763	CF	VS3	2010-10-22	850	3	T18-61	18	61		T9-134	9	134
2345	L000283	SA_08454	CG	VS3	2010-10-20	850	1	T18-39	18	39		T16-18	16	18
2346	L000283	SA_08454	CG	VS3	2010-10-21	850	2	T18-135	18	135		T16-87	16	87
2347	L000283	SA_08454	CG	VS3	2010-10-22	850	3	T6-128	6	128		T9-57	9	57
2348	L000286	SA_09049	CH	VS3	2010-10-20	850	1	T20-142	20	142	dead
2349	L000286	SA_09049	CH	VS3	2010-10-21	850	2	T18-24	18	24	dead
2350	L000286	SA_09049	CH	VS3	2010-10-22	850	3	T18-83	18	83	dead
2351	L000290	SA_09119	CI	VS3	2010-10-20	850	1	T11-121	11	121		T9-26	9	26
2352	L000290	SA_09119	CI	VS3	2010-10-21	850	2	T11-142	11	142		T7-8	7	8
2353	L000290	SA_09119	CI	VS3	2010-10-22	850	3	T6-100	6	100		T16-56	16	56
2354	L000293	SA_09137	CJ	VS3	2010-10-20	850	1	T18-6	18	6		T9-60	9	60
2355	L000293	SA_09137	CJ	VS3	2010-10-21	850	2	T6-75	6	75	dead
2356	L000293	SA_09137	CJ	VS3	2010-10-22	850	3	T18-127	18	127		T13-126	13	126
2357	L000297	SA_08626	CK	VS3	2010-10-20	850	1	T20-126	20	126		T7-116	7	116
2358	L000297	SA_08626	CK	VS3	2010-10-21	850	2	T11-98	11	98		T13-92	13	92
2359	L000297	SA_08626	CK	VS3	2010-10-22	850	3	T20-50	20	50		T9-5	9	5
2360	L000302	SA_04087	CL	VS3	2010-10-20	850	1	T18-10	18	10	dead
2361	L000302	SA_04087	CL	VS3	2010-10-21	850	2	T20-36	20	36	dead
2362	L000302	SA_04087	CL	VS3	2010-10-22	850	3	T18-136	18	136	dead
2363	L000303	SA_08604	CM	VS3	2010-10-20	850	1	T11-23	11	23	dead
2364	L000303	SA_08604	CM	VS3	2010-10-21	850	2	T20-71	20	71	dead
2365	L000303	SA_08604	CM	VS3	2010-10-22	850	3	T18-88	18	88	dead
2366	L000306	SA_08623	CN	VS3	2010-10-20	850	1	T20-108	20	108		T13-109	13	109
2367	L000306	SA_08623	CN	VS3	2010-10-21	850	2	T20-119	20	119		T13-63	13	63
2368	L000306	SA_08623	CN	VS3	2010-10-22	850	3	T6-7	6	7		T13-103	13	103
2369	L000307	SA_08625	CO	VS3	2010-10-20	850	1	T20-84	20	84	dead
2370	L000307	SA_08625	CO	VS3	2010-10-21	850	2	T6-141	6	141	dead
2371	L000307	SA_08625	CO	VS3	2010-10-22	850	3	T20-73	20	73		T13-115	13	115
2372	L000309	SA_08638	CP	VS3	2010-10-20	850	1	T20-17	20	17		T16-111	16	111
2373	L000309	SA_08638	CP	VS3	2010-10-21	850	2	T18-89	18	89	dead
2374	L000309	SA_08638	CP	VS3	2010-10-22	850	3	T11-57	11	57		T16-112	16	112
2375	L000310	SA_09944	CQ	VS3	2010-10-20	850	1	T6-139	6	139		T16-6	16	6
2376	L000310	SA_09944	CQ	VS3	2010-10-21	850	2	T6-95	6	95	dead
2377	L000310	SA_09944	CQ	VS3	2010-10-22	850	3	T6-8	6	8		T7-36	7	36
2378	L000313	SA_09728	CR	VS3	2010-10-20	850	1	T11-38	11	38	dead
2379	L000313	SA_09728	CR	VS3	2010-10-21	850	2	T18-55	18	55		T7-88	7	88
2380	L000313	SA_09728	CR	VS3	2010-10-22	850	3	T11-17	11	17		T9-140	9	140
2381	L000314	SA_09866	CS	VS3	2010-10-20	850	1	T20-60	20	60	dead
2382	L000314	SA_09866	CS	VS3	2010-10-21	850	2	T18-102	18	102	dead
2383	L000314	SA_09866	CS	VS3	2010-10-22	850	3	T11-42	11	42		T16-2	16	2
2384	L000315	SA_09820	CT	VS3	2010-10-20	850	1	T18-98	18	98	dead
2385	L000315	SA_09820	CT	VS3	2010-10-21	850	2	T18-34	18	34	dead
2386	L000315	SA_09820	CT	VS3	2010-10-22	850	3	T20-113	20	113	dead
2387	L000317	SA_09715	CU	VS3	2010-10-20	850	1	T11-77	11	77		T7-120	7	120
2388	L000317	SA_09715	CU	VS3	2010-10-21	850	2	T6-70	6	70		T7-42	7	42
2389	L000317	SA_09715	CU	VS3	2010-10-22	850	3	T6-3	6	3		T9-90	9	90
2390	L000321	SA_03780	CV	VS3	2010-10-20	850	1	T18-130	18	130	dead
2391	L000321	SA_03780	CV	VS3	2010-10-21	850	2	T11-87	11	87		T16-49	16	49
2392	L000321	SA_03780	CV	VS3	2010-10-22	850	3	T18-36	18	36		T16-36	16	36
2393	L000322	SA_03749	CW	VS3	2010-10-20	850	1	T6-44	6	44	dead
2394	L000322	SA_03749	CW	VS3	2010-10-21	850	2	T20-138	20	138	dead
2395	L000322	SA_03749	CW	VS3	2010-10-22	850	3	T11-93	11	93	dead
2396	L000330	SA_02806	CX	VS3	2010-10-20	850	1	T6-82	6	82		T13-42	13	42
2397	L000330	SA_02806	CX	VS3	2010-10-21	850	2	T11-36	11	36		T16-19	16	19
2398	L000330	SA_02806	CX	VS3	2010-10-22	850	3	T6-11	6	11		T13-3	13	3
2399	L000332	SA_02748	CY	VS3	2010-10-20	850	1	T11-10	11	10		T9-144	9	144
2400	L000332	SA_02748	CY	VS3	2010-10-21	850	2	T20-41	20	41		T7-92	7	92
2401	L000332	SA_02748	CY	VS3	2010-10-22	850	3	T11-55	11	55		T7-86	7	86
2402	L000337	GRC_042-1	CZ	VS3	2010-10-20	850	1	T11-52	11	52		T13-123	13	123
2403	L000337	GRC_042-1	CZ	VS3	2010-10-21	850	2	T11-49	11	49		T16-12	16	12
2404	L000337	GRC_042-1	CZ	VS3	2010-10-22	850	3	T11-63	11	63		T7-126	7	126
2405	L000338	CRE_009-A	DA	VS3	2010-10-20	850	1	T20-62	20	62		T16-25	16	25
2406	L000338	CRE_009-A	DA	VS3	2010-10-21	850	2	T20-66	20	66	dead
2407	L000338	CRE_009-A	DA	VS3	2010-10-22	850	3	T11-117	11	117		T9-11	9	11
2408	L000340	CRE_005-A	DB	VS3	2010-10-20	850	1	T18-125	18	125		T7-59	7	59
2409	L000340	CRE_005-A	DB	VS3	2010-10-21	850	2	T20-120	20	120		T13-79	13	79
2410	L000340	CRE_005-A	DB	VS3	2010-10-22	850	3	T11-33	11	33		T9-54	9	54
2411	L000341	DZA_242-A	DC	VS3	2010-10-20	850	1	T20-67	20	67		T9-29	9	29
2412	L000341	DZA_242-A	DC	VS3	2010-10-21	850	2	T11-97	11	97		T16-8	16	8
2413	L000341	DZA_242-A	DC	VS3	2010-10-22	850	3	T20-82	20	82		T9-110	9	110
2414	L000342	DZA_241-2	DD	VS3	2010-10-20	850	1	T6-20	6	20		T7-83	7	83
2415	L000342	DZA_241-2	DD	VS3	2010-10-21	850	2	T11-24	11	24		T7-87	7	87
2416	L000342	DZA_241-2	DD	VS3	2010-10-22	850	3	T6-17	6	17		T13-69	13	69
2417	L000343	DZA_236-2	DE	VS3	2010-10-20	850	1	T11-67	11	67		T7-9	7	9
2418	L000343	DZA_236-2	DE	VS3	2010-10-21	850	2	T6-135	6	135		T13-118	13	118
2419	L000343	DZA_236-2	DE	VS3	2010-10-22	850	3	T6-115	6	115		T7-131	7	131
2420	L000344	DZA_231-1	DF	VS3	2010-10-20	850	1	T18-37	18	37		T9-98	9	98
2421	L000344	DZA_231-1	DF	VS3	2010-10-21	850	2	T18-9	18	9		T9-129	9	129
2422	L000344	DZA_231-1	DF	VS3	2010-10-22	850	3	T20-125	20	125		T16-64	16	64
2423	L000350	DZA_215-5	DG	VS3	2010-10-20	850	1	T11-112	11	112		T13-43	13	43
2424	L000350	DZA_215-5	DG	VS3	2010-10-21	850	2	T6-92	6	92	dead
2425	L000350	DZA_215-5	DG	VS3	2010-10-22	850	3	T20-47	20	47		T7-100	7	100
2426	L000354	DZA_210-5	DH	VS3	2010-10-20	850	1	T18-56	18	56		T7-146	7	146
2427	L000354	DZA_210-5	DH	VS3	2010-10-21	850	2	T20-117	20	117		T13-106	13	106
2428	L000354	DZA_210-5	DH	VS3	2010-10-22	850	3	T11-82	11	82		T13-70	13	70
2429	L000355	DZA_210-2	DI	VS3	2010-10-20	850	1	T20-127	20	127		T7-143	7	143
2430	L000355	DZA_210-2	DI	VS3	2010-10-21	850	2	T20-109	20	109		T16-9	16	9
2431	L000355	DZA_210-2	DI	VS3	2010-10-22	850	3	T6-145	6	145		T7-5	7	5
2432	L000356	DZA_202-5	DJ	VS3	2010-10-20	850	1	T20-98	20	98	dead
2433	L000356	DZA_202-5	DJ	VS3	2010-10-21	850	2	T6-5	6	5	dead
2434	L000356	DZA_202-5	DJ	VS3	2010-10-22	850	3	T11-113	11	113		T16-38	16	38
2435	L000357	DZA_202-4	DK	VS3	2010-10-20	850	1	T18-77	18	77	dead
2436	L000357	DZA_202-4	DK	VS3	2010-10-21	850	2	T6-122	6	122	dead
2437	L000357	DZA_202-4	DK	VS3	2010-10-22	850	3	T18-71	18	71	dead
2438	L000358	DZA_061-11	DL	VS3	2010-10-20	850	1	T20-22	20	22	dead
2439	L000358	DZA_061-11	DL	VS3	2010-10-21	850	2	T18-104	18	104	dead
2440	L000358	DZA_061-11	DL	VS3	2010-10-22	850	3	T20-106	20	106	dead
2441	L000360	DZA_058-5	DM	VS3	2010-10-20	850	1	T18-114	18	114		T9-2	9	2
2442	L000360	DZA_058-5	DM	VS3	2010-10-21	850	2	T20-27	20	27		T13-64	13	64
2443	L000360	DZA_058-5	DM	VS3	2010-10-22	850	3	T20-70	20	70		T7-96	7	96
2444	L000362	DZA_045-4-chp92	DN	VS3	2010-10-20	850	1	T18-84	18	84		T16-123	16	123
2445	L000362	DZA_045-4-chp92	DN	VS3	2010-10-21	850	2	T11-18	11	18	dead
2446	L000362	DZA_045-4-chp92	DN	VS3	2010-10-22	850	3	T6-79	6	79		T16-125	16	125
2447	L000365	DZA_033-2	DO	VS3	2010-10-20	850	1	T20-40	20	40	dead
2448	L000365	DZA_033-2	DO	VS3	2010-10-21	850	2	T18-15	18	15		T7-47	7	47
2449	L000365	DZA_033-2	DO	VS3	2010-10-22	850	3	T6-60	6	60		T13-84	13	84
2450	L000368	DZA_012-J	DP	VS3	2010-10-20	850	1	T20-63	20	63		T7-39	7	39
2451	L000368	DZA_012-J	DP	VS3	2010-10-21	850	2	T20-101	20	101		T7-24	7	24
2452	L000368	DZA_012-J	DP	VS3	2010-10-22	850	3	T20-132	20	132		T9-92	9	92
2453	L000369	PRT_180-A	DQ	VS3	2010-10-20	850	1	T11-71	11	71		T13-90	13	90
2454	L000369	PRT_180-A	DQ	VS3	2010-10-21	850	2	T11-141	11	141		T9-46	9	46
2455	L000369	PRT_180-A	DQ	VS3	2010-10-22	850	3	T18-32	18	32		T7-74	7	74
2456	L000370	PRT_179-J	DR	VS3	2010-10-20	850	1	T18-103	18	103	dead
2457	L000370	PRT_179-J	DR	VS3	2010-10-21	850	2	T11-143	11	143	dead
2458	L000370	PRT_179-J	DR	VS3	2010-10-22	850	3	T11-118	11	118		T7-33	7	33
2459	L000371	PRT_178-D	DS	VS3	2010-10-20	850	1	T6-23	6	23	dead
2460	L000371	PRT_178-D	DS	VS3	2010-10-21	850	2	T6-116	6	116	dead
2461	L000371	PRT_178-D	DS	VS3	2010-10-22	850	3	T20-146	20	146	dead
2462	L000372	PRT_177-C	DT	VS3	2010-10-20	850	1	T20-43	20	43		T16-50	16	50
2463	L000372	PRT_177-C	DT	VS3	2010-10-21	850	2	T11-94	11	94		T13-20	13	20
2464	L000372	PRT_177-C	DT	VS3	2010-10-22	850	3	T6-61	6	61		T9-107	9	107
2465	L000375	GRC_098-A	DU	VS3	2010-10-20	850	1	T11-46	11	46	dead
2466	L000375	GRC_098-A	DU	VS3	2010-10-21	850	2	T20-100	20	100		T9-8	9	8
2467	L000375	GRC_098-A	DU	VS3	2010-10-22	850	3	T18-2	18	2	dead
2468	L000376	GRC_093-C	DV	VS3	2010-10-20	850	1	T11-65	11	65	dead
2469	L000376	GRC_093-C	DV	VS3	2010-10-21	850	2	T20-46	20	46	dead
2470	L000376	GRC_093-C	DV	VS3	2010-10-22	850	3	T20-116	20	116	dead
2471	L000379	GRC_063-D	DW	VS3	2010-10-20	850	1	T6-45	6	45		T9-135	9	135
2472	L000379	GRC_063-D	DW	VS3	2010-10-21	850	2	T11-58	11	58	dead
2473	L000379	GRC_063-D	DW	VS3	2010-10-22	850	3	T20-129	20	129		T16-57	16	57
2474	L000383	GRC_040-1	DX	VS3	2010-10-20	850	1	T18-128	18	128	dead
2475	L000383	GRC_040-1	DX	VS3	2010-10-21	850	2	T20-85	20	85		T9-103	9	103
2476	L000383	GRC_040-1	DX	VS3	2010-10-22	850	3	T20-31	20	31		T13-121	13	121
2477	L000386	GRC_033-C	DY	VS3	2010-10-20	850	1	T20-141	20	141	dead
2478	L000386	GRC_033-C	DY	VS3	2010-10-21	850	2	T6-1	6	1		T7-109	7	109
2479	L000386	GRC_033-C	DY	VS3	2010-10-22	850	3	T11-25	11	25		T16-11	16	11
2480	L000387	GRC_024-H	DZ	VS3	2010-10-20	850	1	T6-25	6	25		T9-42	9	42
2481	L000387	GRC_024-H	DZ	VS3	2010-10-21	850	2	T6-51	6	51		T16-132	16	132
2482	L000387	GRC_024-H	DZ	VS3	2010-10-22	850	3	T6-111	6	111		T7-29	7	29
2483	L000394	DZA_243-6	EA	VS3	2010-10-20	850	1	T11-89	11	89		T9-64	9	64
2484	L000394	DZA_243-6	EA	VS3	2010-10-21	850	2	T18-28	18	28		T13-85	13	85
2485	L000394	DZA_243-6	EA	VS3	2010-10-22	850	3	T20-94	20	94		T9-18	9	18
2486	L000395	DZA_309-A	EB	VS3	2010-10-20	850	1	T20-104	20	104	dead
2487	L000395	DZA_309-A	EB	VS3	2010-10-21	850	2	T20-11	20	11	dead
2488	L000395	DZA_309-A	EB	VS3	2010-10-22	850	3	T6-46	6	46	dead
2489	L000397	DZA_323-1	EC	VS3	2010-10-20	850	1	T20-78	20	78		T9-39	9	39
2490	L000397	DZA_323-1	EC	VS3	2010-10-21	850	2	T20-24	20	24	dead
2491	L000397	DZA_323-1	EC	VS3	2010-10-22	850	3	T11-125	11	125	dead
2492	L000400	DZA_323-3	ED	VS3	2010-10-20	850	1	T20-51	20	51		T7-132	7	132
2493	L000400	DZA_323-3	ED	VS3	2010-10-21	850	2	T11-30	11	30	dead
2494	L000400	DZA_323-3	ED	VS3	2010-10-22	850	3	T11-78	11	78		T7-19	7	19
2495	L000401	ESP_031-A	EE	VS3	2010-10-20	850	1	T18-40	18	40		T13-91	13	91
2496	L000401	ESP_031-A	EE	VS3	2010-10-21	850	2	T18-126	18	126		T9-125	9	125
2497	L000401	ESP_031-A	EE	VS3	2010-10-22	850	3	T18-47	18	47		T16-89	16	89
2498	L000404	ESP_039-A	EF	VS3	2010-10-20	850	1	T20-68	20	68		T7-22	7	22
2499	L000404	ESP_039-A	EF	VS3	2010-10-21	850	2	T11-3	11	3	dead
2500	L000404	ESP_039-A	EF	VS3	2010-10-22	850	3	T18-116	18	116		T7-14	7	14
2501	L000407	ESP_042-B	EG	VS3	2010-10-20	850	1	T11-139	11	139		T16-3	16	3
2502	L000407	ESP_042-B	EG	VS3	2010-10-21	850	2	T20-88	20	88		T16-13	16	13
2503	L000407	ESP_042-B	EG	VS3	2010-10-22	850	3	T18-94	18	94		T7-28	7	28
2504	L000409	ESP_045-A	EH	VS3	2010-10-20	850	1	T20-110	20	110	dead
2505	L000409	ESP_045-A	EH	VS3	2010-10-21	850	2	T18-73	18	73	dead
2506	L000409	ESP_045-A	EH	VS3	2010-10-22	850	3	T6-127	6	127	dead
2507	L000410	ESP_043-B	EI	VS3	2010-10-20	850	1	T18-115	18	115		T9-44	9	44
2508	L000410	ESP_043-B	EI	VS3	2010-10-21	850	2	T11-21	11	21		T13-100	13	100
2509	L000410	ESP_043-B	EI	VS3	2010-10-22	850	3	T20-56	20	56		T7-23	7	23
2510	L000411	ESP_048-F	EJ	VS3	2010-10-20	850	1	T6-55	6	55		T7-48	7	48
2511	L000411	ESP_048-F	EJ	VS3	2010-10-21	850	2	T18-66	18	66		T16-126	16	126
2512	L000411	ESP_048-F	EJ	VS3	2010-10-22	850	3	T6-77	6	77		T16-129	16	129
2513	L000412	ESP_048-E	EK	VS3	2010-10-20	850	1	T11-131	11	131		T13-23	13	23
2514	L000412	ESP_048-E	EK	VS3	2010-10-21	850	2	T6-21	6	21	dead
2515	L000412	ESP_048-E	EK	VS3	2010-10-22	850	3	T18-79	18	79		T13-129	13	129
2516	L000414	ESP_050-B	EL	VS3	2010-10-20	850	1	T11-111	11	111		T7-117	7	117
2517	L000414	ESP_050-B	EL	VS3	2010-10-21	850	2	T20-3	20	3		T9-15	9	15
2518	L000414	ESP_050-B	EL	VS3	2010-10-22	850	3	T6-108	6	108		T7-106	7	106
2519	L000416	ESP_074-A	EM	VS3	2010-10-20	850	1	T6-110	6	110		T7-114	7	114
2520	L000416	ESP_074-A	EM	VS3	2010-10-21	850	2	T20-69	20	69		T7-54	7	54
2521	L000416	ESP_074-A	EM	VS3	2010-10-22	850	3	T18-140	18	140	dead
2522	L000421	ESP_098A-C	EN	VS3	2010-10-20	850	1	T18-11	18	11		T16-127	16	127
2523	L000421	ESP_098A-C	EN	VS3	2010-10-21	850	2	T20-25	20	25		T16-107	16	107
2524	L000421	ESP_098A-C	EN	VS3	2010-10-22	850	3	T18-4	18	4		T9-65	9	65
2525	L000425	ESP_100-G	EO	VS3	2010-10-20	850	1	T6-4	6	4	dead
2526	L000425	ESP_100-G	EO	VS3	2010-10-21	850	2	T18-64	18	64	dead
2527	L000425	ESP_100-G	EO	VS3	2010-10-22	850	3	T20-54	20	54	dead
2528	L000427	ESP_103-B	EP	VS3	2010-10-20	850	1	T11-79	11	79	dead
2529	L000427	ESP_103-B	EP	VS3	2010-10-21	850	2	T11-132	11	132	dead
2530	L000427	ESP_103-B	EP	VS3	2010-10-22	850	3	T20-144	20	144	dead
2531	L000430	ESP_104-A	EQ	VS3	2010-10-20	850	1	T11-104	11	104	dead
2532	L000430	ESP_104-A	EQ	VS3	2010-10-21	850	2	T6-22	6	22	dead
2533	L000430	ESP_104-A	EQ	VS3	2010-10-22	850	3	T11-99	11	99	dead
2534	L000431	ESP_155-A	ER	VS3	2010-10-20	850	1	T11-5	11	5	dead
2535	L000431	ESP_155-A	ER	VS3	2010-10-21	850	2	T11-68	11	68		T13-117	13	117
2536	L000431	ESP_155-A	ER	VS3	2010-10-22	850	3	T18-109	18	109		T13-71	13	71
2537	L000437	ESP_163-A	ES	VS3	2010-10-20	850	1	T18-85	18	85	dead
2538	L000437	ESP_163-A	ES	VS3	2010-10-21	850	2	T18-101	18	101	dead
2539	L000437	ESP_163-A	ES	VS3	2010-10-22	850	3	T20-143	20	143	dead
2540	L000438	ESP_162-A	ET	VS3	2010-10-20	850	1	T18-62	18	62		T16-90	16	90
2541	L000438	ESP_162-A	ET	VS3	2010-10-21	850	2	T20-48	20	48		T9-79	9	79
2542	L000438	ESP_162-A	ET	VS3	2010-10-22	850	3	T18-58	18	58		T16-124	16	124
2543	L000440	ESP_163-B	EU	VS3	2010-10-20	850	1	T18-41	18	41	dead
2544	L000440	ESP_163-B	EU	VS3	2010-10-21	850	2	T20-19	20	19	dead
2545	L000440	ESP_163-B	EU	VS3	2010-10-22	850	3	T18-13	18	13	dead
2546	L000443	ESP_174-A	EV	VS3	2010-10-20	850	1	T11-138	11	138		T9-126	9	126
2547	L000443	ESP_174-A	EV	VS3	2010-10-21	850	2	T11-72	11	72		T16-26	16	26
2548	L000443	ESP_174-A	EV	VS3	2010-10-22	850	3	T6-74	6	74		T7-94	7	94
2549	L000444	ESP_173-A	EW	VS3	2010-10-20	850	1	T20-147	20	147		T16-83	16	83
2550	L000444	ESP_173-A	EW	VS3	2010-10-21	850	2	T11-85	11	85		T7-112	7	112
2551	L000444	ESP_173-A	EW	VS3	2010-10-22	850	3	T18-7	18	7		T9-84	9	84
2552	L000445	ESP_175-A	EX	VS3	2010-10-20	850	1	T18-57	18	57	dead
2553	L000445	ESP_175-A	EX	VS3	2010-10-21	850	2	T11-140	11	140	dead
2554	L000445	ESP_175-A	EX	VS3	2010-10-22	850	3	T11-105	11	105	dead
2555	L000448	ESP_175-D	EY	VS3	2010-10-20	850	1	T18-68	18	68		T9-108	9	108
2556	L000448	ESP_175-D	EY	VS3	2010-10-21	850	2	T11-80	11	80	dead
2557	L000448	ESP_175-D	EY	VS3	2010-10-22	850	3	T18-123	18	123	dead
2558	L000449	F_11012-A	EZ	VS3	2010-10-20	850	1	T11-8	11	8		T7-1	7	1
2559	L000449	F_11012-A	EZ	VS3	2010-10-21	850	2	T20-37	20	37		T7-20	7	20
2560	L000449	F_11012-A	EZ	VS3	2010-10-22	850	3	T11-74	11	74	dead
2561	L000450	F_11008-C	FA	VS3	2010-10-20	850	1	T18-59	18	59		T16-133	16	133
2562	L000450	F_11008-C	FA	VS3	2010-10-21	850	2	T6-66	6	66		T13-147	13	147
2563	L000450	F_11008-C	FA	VS3	2010-10-22	850	3	T20-83	20	83	dead
2564	L000451	F_11013-A	FB	VS3	2010-10-20	850	1	T6-33	6	33		T7-121	7	121
2565	L000451	F_11013-A	FB	VS3	2010-10-21	850	2	T18-25	18	25	dead
2566	L000451	F_11013-A	FB	VS3	2010-10-22	850	3	T20-2	20	2		T16-62	16	62
2567	L000455	F_20025-F	FC	VS3	2010-10-20	850	1	T11-26	11	26		T13-38	13	38
2568	L000455	F_20025-F	FC	VS3	2010-10-21	850	2	T18-51	18	51		T16-102	16	102
2569	L000455	F_20025-F	FC	VS3	2010-10-22	850	3	T6-112	6	112		T13-144	13	144
2570	L000456	F_20015-L	FD	VS3	2010-10-20	850	1	T11-147	11	147	dead
2571	L000456	F_20015-L	FD	VS3	2010-10-21	850	2	T11-115	11	115		T13-73	13	73
2572	L000456	F_20015-L	FD	VS3	2010-10-22	850	3	T18-108	18	108		T16-65	16	65
2573	L000458	F_20025-4	FE	VS3	2010-10-20	850	1	T11-11	11	11		T16-34	16	34
2574	L000458	F_20025-4	FE	VS3	2010-10-21	850	2	T11-75	11	75		T7-63	7	63
2575	L000458	F_20025-4	FE	VS3	2010-10-22	850	3	T6-42	6	42		T13-116	13	116
2576	L000460	F_20026-F	FF	VS3	2010-10-20	850	1	T6-26	6	26		T16-43	16	43
2577	L000460	F_20026-F	FF	VS3	2010-10-21	850	2	T20-39	20	39		T9-63	9	63
2578	L000460	F_20026-F	FF	VS3	2010-10-22	850	3	T11-88	11	88		T16-117	16	117
2579	L000463	F_20058-B	FG	VS3	2010-10-20	850	1	T6-140	6	140		T9-43	9	43
2580	L000463	F_20058-B	FG	VS3	2010-10-21	850	2	T18-16	18	16		T7-101	7	101
2581	L000463	F_20058-B	FG	VS3	2010-10-22	850	3	T6-34	6	34	dead
2582	L000467	F_20069-C	FH	VS3	2010-10-20	850	1	T6-50	6	50		T7-113	7	113
2583	L000467	F_20069-C	FH	VS3	2010-10-21	850	2	T20-90	20	90		T13-61	13	61
2584	L000467	F_20069-C	FH	VS3	2010-10-22	850	3	T11-124	11	124		T7-85	7	85
2585	L000468	F_20069-A	FI	VS3	2010-10-20	850	1	T6-71	6	71		T13-33	13	33
2586	L000468	F_20069-A	FI	VS3	2010-10-21	850	2	T11-60	11	60		T7-66	7	66
2587	L000468	F_20069-A	FI	VS3	2010-10-22	850	3	T6-69	6	69		T13-94	13	94
2588	L000470	F_20081-A	FJ	VS3	2010-10-20	850	1	T6-15	6	15		T16-51	16	51
2589	L000470	F_20081-A	FJ	VS3	2010-10-21	850	2	T6-129	6	129		T13-19	13	19
2590	L000470	F_20081-A	FJ	VS3	2010-10-22	850	3	T18-106	18	106	dead
2591	L000475	DZA_016-F	FK	VS3	2010-10-20	850	1	T18-54	18	54		T13-66	13	66
2592	L000475	DZA_016-F	FK	VS3	2010-10-21	850	2	T11-6	11	6	dead
2593	L000475	DZA_016-F	FK	VS3	2010-10-22	850	3	T6-143	6	143		T9-95	9	95
2594	L000477	DZA_058-J	FL	VS3	2010-10-20	850	1	T18-69	18	69	dead
2595	L000477	DZA_058-J	FL	VS3	2010-10-21	850	2	T18-90	18	90		T9-137	9	137
2596	L000477	DZA_058-J	FL	VS3	2010-10-22	850	3	T20-121	20	121		T7-69	7	69
2597	L000482	ESP_095-C	FM	VS3	2010-10-20	850	1	T11-127	11	127		T7-2	7	2
2598	L000482	ESP_095-C	FM	VS3	2010-10-21	850	2	T6-43	6	43		T9-147	9	147
2599	L000482	ESP_095-C	FM	VS3	2010-10-22	850	3	T11-39	11	39		T7-107	7	107
2600	L000497	DZA_323-D	FN	VS3	2010-10-20	850	1	T18-99	18	99	dead
2601	L000497	DZA_323-D	FN	VS3	2010-10-21	850	2	T11-134	11	134	dead
2602	L000497	DZA_323-D	FN	VS3	2010-10-22	850	3	T6-105	6	105		T9-112	9	112
2603	L000510	ESP_098A-B	FO	VS3	2010-10-20	850	1	T18-107	18	107		T7-55	7	55
2604	L000510	ESP_098A-B	FO	VS3	2010-10-21	850	2	T6-89	6	89	dead
2605	L000510	ESP_098A-B	FO	VS3	2010-10-22	850	3	T18-48	18	48		T13-87	13	87
2606	L000512	ESP_155-D	FP	VS3	2010-10-20	850	1	T6-52	6	52		T7-103	7	103
2607	L000512	ESP_155-D	FP	VS3	2010-10-21	850	2	T18-80	18	80		T16-54	16	54
2608	L000512	ESP_155-D	FP	VS3	2010-10-22	850	3	T6-96	6	96		T9-138	9	138
2609	L000513	ESP_163-E	FQ	VS3	2010-10-20	850	1	T18-19	18	19		T16-108	16	108
2610	L000513	ESP_163-E	FQ	VS3	2010-10-21	850	2	T18-91	18	91	dead
2611	L000513	ESP_163-E	FQ	VS3	2010-10-22	850	3	T11-95	11	95		T9-35	9	35
2612	L000514	ESP_163-C	FR	VS3	2010-10-20	850	1	T20-123	20	123		T13-80	13	80
2613	L000514	ESP_163-C	FR	VS3	2010-10-21	850	2	T18-93	18	93		T7-64	7	64
2614	L000514	ESP_163-C	FR	VS3	2010-10-22	850	3	T11-12	11	12		T16-139	16	139
2615	L000517	F_20015-8	FS	VS3	2010-10-20	850	1	T18-110	18	110		T9-133	9	133
2616	L000517	F_20015-8	FS	VS3	2010-10-21	850	2	T18-67	18	67		T7-21	7	21
2617	L000517	F_20015-8	FS	VS3	2010-10-22	850	3	T20-12	20	12	dead
2618	L000520	F_20015-10	FT	VS3	2010-10-20	850	1	T6-31	6	31		T13-14	13	14
2619	L000520	F_20015-10	FT	VS3	2010-10-21	850	2	T6-56	6	56		T16-115	16	115
2620	L000520	F_20015-10	FT	VS3	2010-10-22	850	3	T11-108	11	108	dead
2621	L000522	F_83005-G	FU	VS3	2010-10-20	850	1	T18-20	18	20	dead
2622	L000522	F_83005-G	FU	VS3	2010-10-21	850	2	T20-4	20	4	dead
2623	L000522	F_83005-G	FU	VS3	2010-10-22	850	3	T18-141	18	141	dead
2624	L000523	PRT_176-12	FV	VS3	2010-10-20	850	1	T18-52	18	52		T7-77	7	77
2625	L000523	PRT_176-12	FV	VS3	2010-10-21	850	2	T11-27	11	27		T16-23	16	23
2626	L000523	PRT_176-12	FV	VS3	2010-10-22	850	3	T20-57	20	57		T7-93	7	93
2627	L000525	PRT_176-F	FW	VS3	2010-10-20	850	1	T18-53	18	53	dead
2628	L000525	PRT_176-F	FW	VS3	2010-10-21	850	2	T11-19	11	19	dead
2629	L000525	PRT_176-F	FW	VS3	2010-10-22	850	3	T11-64	11	64	dead
2630	L000529	Cyprus-C	FX	VS3	2010-10-20	850	1	T18-49	18	49	dead
2631	L000529	Cyprus-C	FX	VS3	2010-10-21	850	2	T18-133	18	133	dead
2632	L000529	Cyprus-C	FX	VS3	2010-10-22	850	3	T18-137	18	137	dead
2633	L000530	F_83005-5	FY	VS3	2010-10-20	850	1	T6-136	6	136		T16-76	16	76
2634	L000530	F_83005-5	FY	VS3	2010-10-21	850	2	T20-5	20	5	dead
2635	L000530	F_83005-5	FY	VS3	2010-10-22	850	3	T18-105	18	105		T13-93	13	93
2636	L000531	F_83005-9	FZ	VS3	2010-10-20	850	1	T11-128	11	128		T16-70	16	70
2637	L000531	F_83005-9	FZ	VS3	2010-10-21	850	2	T6-38	6	38	dead
2638	L000531	F_83005-9	FZ	VS3	2010-10-22	850	3	T20-136	20	136		T13-68	13	68
2639	L000537	CRE_007-J	GA	VS3	2010-10-20	850	1	T6-39	6	39	dead
2640	L000537	CRE_007-J	GA	VS3	2010-10-21	850	2	T20-9	20	9	dead
2641	L000537	CRE_007-J	GA	VS3	2010-10-22	850	3	T20-15	20	15	dead
2642	L000538	DZA_055-H	GB	VS3	2010-10-20	850	1	T6-67	6	67	dead
2643	L000538	DZA_055-H	GB	VS3	2010-10-21	850	2	T6-126	6	126		T16-136	16	136
2644	L000538	DZA_055-H	GB	VS3	2010-10-22	850	3	T20-105	20	105		T7-4	7	4
2645	L000542	DZA_233-4	GC	VS3	2010-10-20	850	1	T11-135	11	135	dead
2646	L000542	DZA_233-4	GC	VS3	2010-10-21	850	2	T11-14	11	14	dead
2647	L000542	DZA_233-4	GC	VS3	2010-10-22	850	3	T6-62	6	62	dead
2648	L000543	DZA_327-7	GD	VS3	2010-10-20	850	1	T20-26	20	26		T16-44	16	44
2649	L000543	DZA_327-7	GD	VS3	2010-10-21	850	2	T6-93	6	93		T13-45	13	45
2650	L000543	DZA_327-7	GD	VS3	2010-10-22	850	3	T6-76	6	76	dead
2651	L000544	ESP_105-L	GE	VS3	2010-10-20	850	1	T18-81	18	81	dead
2652	L000544	ESP_105-L	GE	VS3	2010-10-21	850	2	T11-13	11	13		T16-22	16	22
2653	L000544	ESP_105-L	GE	VS3	2010-10-22	850	3	T11-48	11	48		T9-69	9	69
2654	L000545	ESP_158-A	GF	VS3	2010-10-20	850	1	T20-128	20	128		T7-137	7	137
2655	L000545	ESP_158-A	GF	VS3	2010-10-21	850	2	T6-123	6	123		T13-17	13	17
2656	L000545	ESP_158-A	GF	VS3	2010-10-22	850	3	T6-2	6	2		T13-140	13	140
2657	L000546	ESP_159-11	GG	VS3	2010-10-20	850	1	T11-144	11	144		T16-92	16	92
2658	L000546	ESP_159-11	GG	VS3	2010-10-21	850	2	T6-91	6	91		T16-120	16	120
2659	L000546	ESP_159-11	GG	VS3	2010-10-22	850	3	T6-144	6	144	dead
2660	L000547	ESP_165-D	GH	VS3	2010-10-20	850	1	T11-1	11	1	dead
2661	L000547	ESP_165-D	GH	VS3	2010-10-21	850	2	T18-17	18	17	dead
2662	L000547	ESP_165-D	GH	VS3	2010-10-22	850	3	T6-32	6	32	dead
2663	L000548	ESP_171-F	GI	VS3	2010-10-20	850	1	T18-95	18	95		T16-45	16	45
2664	L000548	ESP_171-F	GI	VS3	2010-10-21	850	2	T11-90	11	90		T7-122	7	122
2665	L000548	ESP_171-F	GI	VS3	2010-10-22	850	3	T6-53	6	53	dead
2666	L000549	F_11005-E	GJ	VS3	2010-10-20	850	1	T6-10	6	10	dead
2667	L000549	F_11005-E	GJ	VS3	2010-10-21	850	2	T18-82	18	82	dead
2668	L000549	F_11005-E	GJ	VS3	2010-10-22	850	3	T20-80	20	80	dead
2669	L000550	F_11013-3	GK	VS3	2010-10-20	850	1	T6-132	6	132		T13-130	13	130
2670	L000550	F_11013-3	GK	VS3	2010-10-21	850	2	T6-86	6	86		T7-147	7	147
2671	L000550	F_11013-3	GK	VS3	2010-10-22	850	3	T18-60	18	60		T7-57	7	57
2672	L000551	F_34042-D	GL	VS3	2010-10-20	850	1	T18-134	18	134		T16-130	16	130
2673	L000551	F_34042-D	GL	VS3	2010-10-21	850	2	T18-65	18	65		T7-43	7	43
2674	L000551	F_34042-D	GL	VS3	2010-10-22	850	3	T11-91	11	91		T7-80	7	80
2675	L000552	F_20047-A	GM	VS3	2010-10-20	850	1	T20-38	20	38		T7-124	7	124
2676	L000552	F_20047-A	GM	VS3	2010-10-21	850	2	T18-46	18	46		T9-55	9	55
2677	L000552	F_20047-A	GM	VS3	2010-10-22	850	3	T6-47	6	47		T13-28	13	28
2678	L000554	F_20089-B	GN	VS3	2010-10-20	850	1	T20-102	20	102		T16-32	16	32
2679	L000554	F_20089-B	GN	VS3	2010-10-21	850	2	T18-96	18	96		T13-88	13	88
2680	L000554	F_20089-B	GN	VS3	2010-10-22	850	3	T6-19	6	19	dead
2681	L000555	GRC_020-B	GO	VS3	2010-10-20	850	1	T20-145	20	145		T9-114	9	114
2682	L000555	GRC_020-B	GO	VS3	2010-10-21	850	2	T11-41	11	41		T7-75	7	75
2683	L000555	GRC_020-B	GO	VS3	2010-10-22	850	3	T11-31	11	31		T7-128	7	128
2684	L000557	GRC_064-B	GP	VS3	2010-10-20	850	1	T11-4	11	4	dead
2685	L000557	GRC_064-B	GP	VS3	2010-10-21	850	2	T11-81	11	81	dead
2686	L000557	GRC_064-B	GP	VS3	2010-10-22	850	3	T18-118	18	118		T16-79	16	79
2687	L000574	F_13006-1	GQ	VS3	2010-10-20	850	1	T20-49	20	49	dead
2688	L000574	F_13006-1	GQ	VS3	2010-10-21	850	2	T6-57	6	57	dead
2689	L000574	F_13006-1	GQ	VS3	2010-10-22	850	3	T11-136	11	136	dead
2690	L000601	DZA_246-6	GR	VS3	2010-10-20	850	1	T18-72	18	72		T9-24	9	24
2691	L000601	DZA_246-6	GR	VS3	2010-10-21	850	2	T11-2	11	2		T9-67	9	67
2692	L000601	DZA_246-6	GR	VS3	2010-10-22	850	3	T6-64	6	64		T13-53	13	53
2693	L000610	ESP_095-9	GS	VS3	2010-10-20	850	1	T20-77	20	77	dead
2694	L000610	ESP_095-9	GS	VS3	2010-10-21	850	2	T6-133	6	133	dead
2695	L000610	ESP_095-9	GS	VS3	2010-10-22	850	3	T20-89	20	89	dead
2696	L000620	F_20058-6	GT	VS3	2010-10-20	850	1	T20-111	20	111		T9-104	9	104
2697	L000620	F_20058-6	GT	VS3	2010-10-21	850	2	T18-21	18	21		T9-13	9	13
2698	L000620	F_20058-6	GT	VS3	2010-10-22	850	3	T20-30	20	30		T9-93	9	93
2699	L000637	DZA_061-B3d	GU	VS3	2010-10-20	850	1	T18-18	18	18	dead
2700	L000637	DZA_061-B3d	GU	VS3	2010-10-21	850	2	T18-121	18	121	dead
2701	L000637	DZA_061-B3d	GU	VS3	2010-10-22	850	3	T18-74	18	74		T9-117	9	117
2702	L000639	DZA_210-3	GV	VS3	2010-10-20	850	1	T20-134	20	134	dead
2703	L000639	DZA_210-3	GV	VS3	2010-10-21	850	2	T6-48	6	48	dead
2704	L000639	DZA_210-3	GV	VS3	2010-10-22	850	3	T6-83	6	83		T9-30	9	30
2705	L000645	GRC_033-B2	GW	VS3	2010-10-20	850	1	T20-91	20	91		T9-101	9	101
2706	L000645	GRC_033-B2	GW	VS3	2010-10-21	850	2	T20-74	20	74		T9-145	9	145
2707	L000645	GRC_033-B2	GW	VS3	2010-10-22	850	3	T20-76	20	76		T16-78	16	78
2708	L000648	Salses_42B	GX	VS3	2010-10-20	850	1	T6-101	6	101		T7-62	7	62
2709	L000648	Salses_42B	GX	VS3	2010-10-21	850	2	T6-14	6	14		T16-93	16	93
2710	L000648	Salses_42B	GX	VS3	2010-10-22	850	3	T11-43	11	43	dead
2711	L000649	Salses_46B	GY	VS3	2010-10-20	850	1	T20-13	20	13	dead
2712	L000649	Salses_46B	GY	VS3	2010-10-21	850	2	T6-80	6	80	dead
2713	L000649	Salses_46B	GY	VS3	2010-10-22	850	3	T18-144	18	144	dead
2714	L000650	Salses_57A	GZ	VS3	2010-10-20	850	1	T20-44	20	44		T13-46	13	46
2715	L000650	Salses_57A	GZ	VS3	2010-10-21	850	2	T6-12	6	12	dead
2716	L000650	Salses_57A	GZ	VS3	2010-10-22	850	3	T11-109	11	109		T13-107	13	107
2717	L000651	Salses_71B	HA	VS3	2010-10-20	850	1	T11-53	11	53		T16-118	16	118
2718	L000651	Salses_71B	HA	VS3	2010-10-21	850	2	T20-140	20	140	dead
2719	L000651	Salses_71B	HA	VS3	2010-10-22	850	3	T11-83	11	83	dead
2720	L000654	DZA_014	HB	VS3	2010-10-20	850	1	T11-133	11	133		T9-99	9	99
2721	L000654	DZA_014	HB	VS3	2010-10-21	850	2	T20-58	20	58		T9-119	9	119
2722	L000654	DZA_014	HB	VS3	2010-10-22	850	3	T18-43	18	43		T7-72	7	72
2723	L000659	DZA_211	HC	VS3	2010-10-20	850	1	T18-22	18	22	dead
2724	L000659	DZA_211	HC	VS3	2010-10-21	850	2	T20-130	20	130	dead
2725	L000659	DZA_211	HC	VS3	2010-10-22	850	3	T18-138	18	138	dead
2726	L000673	DZA_319	HD	VS3	2010-10-20	850	1	T18-124	18	124		T13-31	13	31
2727	L000673	DZA_319	HD	VS3	2010-10-21	850	2	T11-73	11	73	dead
2728	L000673	DZA_319	HD	VS3	2010-10-22	850	3	T11-84	11	84	dead
2729	L000674	DZA_322	HE	VS3	2010-10-20	850	1	T11-22	11	22		T16-80	16	80
2730	L000674	DZA_322	HE	VS3	2010-10-21	850	2	T6-130	6	130	dead
2731	L000674	DZA_322	HE	VS3	2010-10-22	850	3	T18-122	18	122	dead
2732	L000675	DZA_326	HF	VS3	2010-10-20	850	1	T11-40	11	40		T7-145	7	145
2733	L000675	DZA_326	HF	VS3	2010-10-21	850	2	T18-131	18	131		T9-28	9	28
2734	L000675	DZA_326	HF	VS3	2010-10-22	850	3	T20-92	20	92	dead
2735	L00679	F_66017	HG	VS3	2010-10-20	850	1	T11-47	11	47		T16-41	16	41
2736	L00679	F_66017	HG	VS3	2010-10-21	850	2	T6-84	6	84		T9-16	9	16
2737	L00679	F_66017	HG	VS3	2010-10-22	850	3	T11-123	11	123		T16-10	16	10
2738	L000680	Arboretum_Narbonne	HH	VS3	2010-10-20	850	1	T20-72	20	72		T13-119	13	119
2739	L000680	Arboretum_Narbonne	HH	VS3	2010-10-21	850	2	T18-143	18	143	dead
2740	L000680	Arboretum_Narbonne	HH	VS3	2010-10-22	850	3	T6-24	6	24	dead
2741	L000734	DZA_315-16	HI	VS3	2010-10-20	850	1	T6-90	6	90		T7-16	7	16
2742	L000734	DZA_315-16	HI	VS3	2010-10-21	850	2	T6-85	6	85		T7-7	7	7
2743	L000734	DZA_315-16	HI	VS3	2010-10-22	850	3	T18-129	18	129	dead
2744	L000736	DZA_045-6	HJ	VS3	2010-10-20	850	1	T6-124	6	124	dead
2745	L000736	DZA_045-6	HJ	VS3	2010-10-21	850	2	T6-118	6	118	dead
2746	L000736	DZA_045-6	HJ	VS3	2010-10-22	850	3	T18-63	18	63	dead
2747	NA	DZA_315-26	HK	VS3	2010-10-20	850	1	T20-52	20	52	dead
2748	NA	DZA_315-26	HK	VS3	2010-10-21	850	2	T11-76	11	76	dead
2749	NA	DZA_315-26	HK	VS3	2010-10-22	850	3	T6-87	6	87	dead
2750	NA	Jemalong_A17	HL	VS3	2010-10-20	850	1	T11-106	11	106		T16-106	16	106
2751	NA	Jemalong_A17	HL	VS3	2010-10-21	850	2	T6-94	6	94		T16-96	16	96
2752	NA	Jemalong_A17	HL	VS3	2010-10-22	850	3	T18-3	18	3		T7-134	7	134
2753	NA	Jemalong_J6	HM	VS3	2010-10-20	850	1	T11-29	11	29	dead
2754	NA	Jemalong_J6	HM	VS3	2010-10-21	850	2	T11-45	11	45	dead
2755	NA	Jemalong_J6	HM	VS3	2010-10-22	850	3	T11-44	11	44	dead
2756	L000044	SA_09456	AA	VS3	2010-10-20	850	4	T7-31	7	31		T7-31	7	31
2757	L000044	SA_09456	AA	VS3	2010-10-21	850	5	T13-1	13	1	dead
2758	L000044	SA_09456	AA	VS3	2010-10-22	850	6	T7-61	7	61	dead
2759	L000047	SA_09670	AB	VS3	2010-10-20	850	4	T9-4	9	4	dead
2760	L000047	SA_09670	AB	VS3	2010-10-21	850	5	T13-18	13	18		T13-18	13	18
2761	L000047	SA_09670	AB	VS3	2010-10-22	850	6	T9-59	9	59	dead
2762	L000049	SA_09707	AC	VS3	2010-10-20	850	4	T13-82	13	82		T13-82	13	82
2763	L000049	SA_09707	AC	VS3	2010-10-21	850	5	T9-122	9	122		T9-122	9	122
2764	L000049	SA_09707	AC	VS3	2010-10-22	850	6	T13-83	13	83		T13-83	13	83
2765	L000052	SA_09710	AD	VS3	2010-10-20	850	4	T9-136	9	136	dead
2766	L000052	SA_09710	AD	VS3	2010-10-21	850	5	T7-60	7	60	dead
2767	L000052	SA_09710	AD	VS3	2010-10-22	850	6	T9-19	9	19		T9-19	9	19
2768	L000057	SA_09700	AE	VS3	2010-10-20	850	4	T13-77	13	77		T13-77	13	77
2769	L000057	SA_09700	AE	VS3	2010-10-21	850	5	T9-20	9	20	dead
2770	L000057	SA_09700	AE	VS3	2010-10-22	850	6	T7-135	7	135	dead
2771	L000060	SA_09434	AF	VS3	2010-10-20	850	4	T13-35	13	35		T13-35	13	35
2772	L000060	SA_09434	AF	VS3	2010-10-21	850	5	T16-35	16	35	dead
2773	L000060	SA_09434	AF	VS3	2010-10-22	850	6	T9-81	9	81	dead
2774	L000061	SA_09357	AG	VS3	2010-10-20	850	4	T16-97	16	97	dead
2775	L000061	SA_09357	AG	VS3	2010-10-21	850	5	T16-27	16	27	dead
2776	L000061	SA_09357	AG	VS3	2010-10-22	850	6	T7-95	7	95	dead
2777	L000126	SA_11959	AH	VS3	2010-10-20	850	4	T9-73	9	73	dead
2778	L000126	SA_11959	AH	VS3	2010-10-21	850	5	T16-116	16	116	dead
2779	L000126	SA_11959	AH	VS3	2010-10-22	850	6	T16-105	16	105	dead
2780	L000130	SA_12451	AI	VS3	2010-10-20	850	4	T7-49	7	49	dead
2781	L000130	SA_12451	AI	VS3	2010-10-21	850	5	T16-48	16	48	dead
2782	L000130	SA_12451	AI	VS3	2010-10-22	850	6	T9-141	9	141	dead
2783	L000132	SA_10481	AJ	VS3	2010-10-20	850	4	T7-70	7	70	dead
2784	L000132	SA_10481	AJ	VS3	2010-10-21	850	5	T9-62	9	62	dead
2785	L000132	SA_10481	AJ	VS3	2010-10-22	850	6	T13-132	13	132	dead
2786	L000134	SA_19998	AK	VS3	2010-10-20	850	4	T9-142	9	142	dead
2787	L000134	SA_19998	AK	VS3	2010-10-21	850	5	T9-10	9	10	dead
2788	L000134	SA_19998	AK	VS3	2010-10-22	850	6	T16-140	16	140	dead
2789	L000144	SA_14163	AL	VS3	2010-10-20	850	4	T13-114	13	114	dead
2790	L000144	SA_14163	AL	VS3	2010-10-21	850	5	T9-86	9	86	dead
2791	L000144	SA_14163	AL	VS3	2010-10-22	850	6	T7-13	7	13	dead
2792	L000146	SA_19964	AM	VS3	2010-10-20	850	4	T16-134	16	134	dead
2793	L000146	SA_19964	AM	VS3	2010-10-21	850	5	T9-115	9	115	dead
2794	L000146	SA_19964	AM	VS3	2010-10-22	850	6	T13-81	13	81	dead
2795	L000147	SA_19983	AN	VS3	2010-10-20	850	4	T9-97	9	97	dead
2796	L000147	SA_19983	AN	VS3	2010-10-21	850	5	T16-60	16	60	dead
2797	L000147	SA_19983	AN	VS3	2010-10-22	850	6	T13-12	13	12	dead
2798	L000148	SA_21819	AO	VS3	2010-10-20	850	4	T7-71	7	71	dead
2799	L000148	SA_21819	AO	VS3	2010-10-21	850	5	T7-26	7	26		T7-26	7	26
2800	L000148	SA_21819	AO	VS3	2010-10-22	850	6	T9-124	9	124	dead
2801	L000154	SA_24714	AP	VS3	2010-10-20	850	4	T7-129	7	129	dead
2802	L000154	SA_24714	AP	VS3	2010-10-21	850	5	T13-105	13	105	dead
2803	L000154	SA_24714	AP	VS3	2010-10-22	850	6	T13-127	13	127	dead
2804	L000161	SA_21362	AQ	VS3	2010-10-20	850	4	T16-24	16	24	dead
2805	L000161	SA_21362	AQ	VS3	2010-10-21	850	5	T13-4	13	4	dead
2806	L000161	SA_21362	AQ	VS3	2010-10-22	850	6	T7-67	7	67	dead
2807	L000162	SA_21590	AR	VS3	2010-10-20	850	4	T9-53	9	53	dead
2808	L000162	SA_21590	AR	VS3	2010-10-21	850	5	T16-39	16	39	dead
2809	L000162	SA_21590	AR	VS3	2010-10-22	850	6	T7-68	7	68	dead
2810	L000163	SA_22322	AS	VS3	2010-10-20	850	4	T16-30	16	30	dead
2811	L000163	SA_22322	AS	VS3	2010-10-21	850	5	T7-44	7	44	dead
2812	L000163	SA_22322	AS	VS3	2010-10-22	850	6	T13-34	13	34	dead
2813	L000165	SA_25226	AT	VS3	2010-10-20	850	4	T7-52	7	52	dead
2814	L000165	SA_25226	AT	VS3	2010-10-21	850	5	T16-142	16	142	dead
2815	L000165	SA_25226	AT	VS3	2010-10-22	850	6	T16-37	16	37	dead
2816	L000166	SA_25654	AU	VS3	2010-10-20	850	4	T13-96	13	96	dead
2817	L000166	SA_25654	AU	VS3	2010-10-21	850	5	T16-59	16	59	dead
2818	L000166	SA_25654	AU	VS3	2010-10-22	850	6	T16-121	16	121	dead
2819	L000167	SA_27176	AV	VS3	2010-10-20	850	4	T7-97	7	97	dead
2820	L000167	SA_27176	AV	VS3	2010-10-21	850	5	T16-77	16	77	dead
2821	L000167	SA_27176	AV	VS3	2010-10-22	850	6	T9-130	9	130		T9-130	9	130
2822	L000168	SA_25898	AW	VS3	2010-10-20	850	4	T9-61	9	61	dead
2823	L000168	SA_25898	AW	VS3	2010-10-21	850	5	T13-128	13	128	dead
2824	L000168	SA_25898	AW	VS3	2010-10-22	850	6	T16-103	16	103	dead
2825	L000172	SA_27185	AX	VS3	2010-10-20	850	4	T16-71	16	71	dead
2826	L000172	SA_27185	AX	VS3	2010-10-21	850	5	T9-32	9	32	dead
2827	L000172	SA_27185	AX	VS3	2010-10-22	850	6	T13-76	13	76	dead
2828	L000173	SA_27778	AY	VS3	2010-10-20	850	4	T9-70	9	70	dead
2829	L000173	SA_27778	AY	VS3	2010-10-21	850	5	T9-116	9	116	dead
2830	L000173	SA_27778	AY	VS3	2010-10-22	850	6	T13-137	13	137	dead
2831	L000174	SA_28064	AZ	VS3	2010-10-20	850	4	T13-41	13	41	dead
2832	L000174	SA_28064	AZ	VS3	2010-10-21	850	5	T9-71	9	71	dead
2833	L000174	SA_28064	AZ	VS3	2010-10-22	850	6	T13-133	13	133	dead
2834	L000178	SA_28097	BA	VS3	2010-10-20	850	4	T13-36	13	36		T13-36	13	36
2835	L000178	SA_28097	BA	VS3	2010-10-21	850	5	T9-52	9	52	dead
2836	L000178	SA_28097	BA	VS3	2010-10-22	850	6	T9-127	9	127		T9-127	9	127
2837	L000198	SA_09048	BB	VS3	2010-10-20	850	4	T16-143	16	143	dead
2838	L000198	SA_09048	BB	VS3	2010-10-21	850	5	T13-95	13	95	dead
2839	L000198	SA_09048	BB	VS3	2010-10-22	850	6	T13-78	13	78	dead
2840	L000202	SA_02840	BC	VS3	2010-10-20	850	4	T7-12	7	12	dead
2841	L000202	SA_02840	BC	VS3	2010-10-21	850	5	T9-22	9	22	dead
2842	L000202	SA_02840	BC	VS3	2010-10-22	850	6	T7-130	7	130	dead
2843	L000204	SA_01489	BD	VS3	2010-10-20	850	4	T9-82	9	82	dead
2844	L000204	SA_01489	BD	VS3	2010-10-21	850	5	T16-17	16	17	dead
2845	L000204	SA_01489	BD	VS3	2010-10-22	850	6	T13-54	13	54	dead
2846	L000207	SA_09970	BE	VS3	2010-10-20	850	4	T13-22	13	22	dead
2847	L000207	SA_09970	BE	VS3	2010-10-21	850	5	T13-124	13	124	dead
2848	L000207	SA_09970	BE	VS3	2010-10-22	850	6	T7-25	7	25	dead
2849	L000212	SA_28375	BF	VS3	2010-10-20	850	4	T9-76	9	76	dead
2850	L000212	SA_28375	BF	VS3	2010-10-21	850	5	T13-112	13	112	dead
2851	L000212	SA_28375	BF	VS3	2010-10-22	850	6	T7-37	7	37	dead
2852	L000213	SA_27882	BG	VS3	2010-10-20	850	4	T9-25	9	25		T9-25	9	25
2853	L000213	SA_27882	BG	VS3	2010-10-21	850	5	T7-140	7	140	dead
2854	L000213	SA_27882	BG	VS3	2010-10-22	850	6	T13-2	13	2	dead
2855	L000215	SA_28099	BH	VS3	2010-10-20	850	4	T9-88	9	88	dead
2856	L000215	SA_28099	BH	VS3	2010-10-21	850	5	T9-37	9	37	dead
2857	L000215	SA_28099	BH	VS3	2010-10-22	850	6	T16-5	16	5	dead
2858	L000216	SA_27961	BI	VS3	2010-10-20	850	4	T13-55	13	55	dead
2859	L000216	SA_27961	BI	VS3	2010-10-21	850	5	T9-23	9	23	dead
2860	L000216	SA_27961	BI	VS3	2010-10-22	850	6	T9-74	9	74	dead
2861	L000217	SA_28089	BJ	VS3	2010-10-20	850	4	T13-25	13	25	dead
2862	L000217	SA_28089	BJ	VS3	2010-10-21	850	5	T13-9	13	9	dead
2863	L000217	SA_28089	BJ	VS3	2010-10-22	850	6	T9-9	9	9	dead
2864	L000219	SA_27192	BK	VS3	2010-10-20	850	4	T13-15	13	15	dead
2865	L000219	SA_27192	BK	VS3	2010-10-21	850	5	T9-132	9	132	dead
2866	L000219	SA_27192	BK	VS3	2010-10-22	850	6	T9-1	9	1	dead
2867	L000225	SA_21560	BL	VS3	2010-10-20	850	4	T13-131	13	131	dead
2868	L000225	SA_21560	BL	VS3	2010-10-21	850	5	T13-47	13	47	dead
2869	L000225	SA_21560	BL	VS3	2010-10-22	850	6	T13-29	13	29	dead
2870	L000226	SA_25941	BM	VS3	2010-10-20	850	4	T9-106	9	106	dead
2871	L000226	SA_25941	BM	VS3	2010-10-21	850	5	T9-75	9	75	dead
2872	L000226	SA_25941	BM	VS3	2010-10-22	850	6	T7-10	7	10	dead
2873	L000228	SA_27063	BN	VS3	2010-10-20	850	4	T16-141	16	141	dead
2874	L000228	SA_27063	BN	VS3	2010-10-21	850	5	T9-77	9	77	dead
2875	L000228	SA_27063	BN	VS3	2010-10-22	850	6	T13-113	13	113	dead
2876	L000232	SA_27062	BO	VS3	2010-10-20	850	4	T7-118	7	118	dead
2877	L000232	SA_27062	BO	VS3	2010-10-21	850	5	T7-41	7	41	dead
2878	L000232	SA_27062	BO	VS3	2010-10-22	850	6	T9-111	9	111	dead
2879	L000233	SA_24576	BP	VS3	2010-10-20	850	4	T7-82	7	82	dead
2880	L000233	SA_24576	BP	VS3	2010-10-21	850	5	T16-14	16	14	dead
2881	L000233	SA_24576	BP	VS3	2010-10-22	850	6	T9-34	9	34	dead
2882	L000234	SA_23859	BQ	VS3	2010-10-20	850	4	T9-121	9	121	dead
2883	L000234	SA_23859	BQ	VS3	2010-10-21	850	5	T16-72	16	72	dead
2884	L000234	SA_23859	BQ	VS3	2010-10-22	850	6	T16-1	16	1	dead
2885	L000237	SA_21302	BR	VS3	2010-10-20	850	4	T9-105	9	105	dead
2886	L000237	SA_21302	BR	VS3	2010-10-21	850	5	T13-39	13	39	dead
2887	L000237	SA_21302	BR	VS3	2010-10-22	850	6	T13-26	13	26	dead
2888	L000238	SA_22323	BS	VS3	2010-10-20	850	4	T16-137	16	137	dead
2889	L000238	SA_22323	BS	VS3	2010-10-21	850	5	T7-65	7	65	dead
2890	L000238	SA_22323	BS	VS3	2010-10-22	850	6	T13-143	13	143	dead
2891	L000239	SA_26063	BT	VS3	2010-10-20	850	4	T9-143	9	143	dead
2892	L000239	SA_26063	BT	VS3	2010-10-21	850	5	T7-38	7	38		T7-38	7	38
2893	L000239	SA_26063	BT	VS3	2010-10-22	850	6	T16-122	16	122	dead
2894	L000241	SA_15951	BU	VS3	2010-10-20	850	4	T16-138	16	138	dead
2895	L000241	SA_15951	BU	VS3	2010-10-21	850	5	T16-113	16	113	dead
2896	L000241	SA_15951	BU	VS3	2010-10-22	850	6	T16-20	16	20	dead
2897	L000244	SA_18543	BV	VS3	2010-10-20	850	4	T7-50	7	50	dead
2898	L000244	SA_18543	BV	VS3	2010-10-21	850	5	T9-47	9	47		T9-47	9	47
2899	L000244	SA_18543	BV	VS3	2010-10-22	850	6	T16-100	16	100	dead
2900	L000245	SA_14161	BW	VS3	2010-10-20	850	4	T7-105	7	105	dead
2901	L000245	SA_14161	BW	VS3	2010-10-21	850	5	T13-146	13	146	dead
2902	L000245	SA_14161	BW	VS3	2010-10-22	850	6	T13-139	13	139	dead
2903	L000246	SA_12455	BX	VS3	2010-10-20	850	4	T16-81	16	81	dead
2904	L000246	SA_12455	BX	VS3	2010-10-21	850	5	T7-53	7	53	dead
2905	L000246	SA_12455	BX	VS3	2010-10-22	850	6	T9-139	9	139	dead
2906	L000263	SA_03116	BY	VS3	2010-10-20	850	4	T16-91	16	91	dead
2907	L000263	SA_03116	BY	VS3	2010-10-21	850	5	T7-98	7	98	dead
2908	L000263	SA_03116	BY	VS3	2010-10-22	850	6	T9-123	9	123	dead
2909	L000265	SA_01526	BZ	VS3	2010-10-20	850	4	T16-55	16	55	dead
2910	L000265	SA_01526	BZ	VS3	2010-10-21	850	5	T16-67	16	67	dead
2911	L000265	SA_01526	BZ	VS3	2010-10-22	850	6	T9-40	9	40	dead
2912	L000267	SA_02084	CA	VS3	2010-10-20	850	4	T16-68	16	68	dead
2913	L000267	SA_02084	CA	VS3	2010-10-21	850	5	T16-85	16	85	dead
2914	L000267	SA_02084	CA	VS3	2010-10-22	850	6	T16-101	16	101	dead
2915	L000270	SA_02820	CB	VS3	2010-10-20	850	4	T9-17	9	17	dead
2916	L000270	SA_02820	CB	VS3	2010-10-21	850	5	T13-125	13	125	dead
2917	L000270	SA_02820	CB	VS3	2010-10-22	850	6	T9-14	9	14	dead
2918	L000274	SA_03648	CC	VS3	2010-10-20	850	4	T16-33	16	33	dead
2919	L000274	SA_03648	CC	VS3	2010-10-21	850	5	T13-89	13	89	dead
2920	L000274	SA_03648	CC	VS3	2010-10-22	850	6	T7-73	7	73		T7-73	7	73
2921	L000276	SA_07749	CD	VS3	2010-10-20	850	4	T16-109	16	109	dead
2922	L000276	SA_07749	CD	VS3	2010-10-21	850	5	T7-17	7	17		T7-17	7	17
2923	L000276	SA_07749	CD	VS3	2010-10-22	850	6	T13-49	13	49	dead
2924	L000277	SA_03653	CE	VS3	2010-10-20	850	4	T13-67	13	67	dead
2925	L000277	SA_03653	CE	VS3	2010-10-21	850	5	T16-46	16	46	dead
2926	L000277	SA_03653	CE	VS3	2010-10-22	850	6	T13-40	13	40	dead
2927	L000280	SA_07763	CF	VS3	2010-10-20	850	4	T13-141	13	141	dead
2928	L000280	SA_07763	CF	VS3	2010-10-21	850	5	T9-134	9	134	dead
2929	L000280	SA_07763	CF	VS3	2010-10-22	850	6	T7-45	7	45	dead
2930	L000283	SA_08454	CG	VS3	2010-10-20	850	4	T16-18	16	18	dead
2931	L000283	SA_08454	CG	VS3	2010-10-21	850	5	T16-87	16	87	dead
2932	L000283	SA_08454	CG	VS3	2010-10-22	850	6	T9-57	9	57	dead
2933	L000286	SA_09049	CH	VS3	2010-10-20	850	4	T7-84	7	84	dead
2934	L000286	SA_09049	CH	VS3	2010-10-21	850	5	T9-21	9	21	dead
2935	L000286	SA_09049	CH	VS3	2010-10-22	850	6	T16-15	16	15	dead
2936	L000290	SA_09119	CI	VS3	2010-10-20	850	4	T9-26	9	26	dead
2937	L000290	SA_09119	CI	VS3	2010-10-21	850	5	T7-8	7	8	dead
2938	L000290	SA_09119	CI	VS3	2010-10-22	850	6	T16-56	16	56	dead
2939	L000293	SA_09137	CJ	VS3	2010-10-20	850	4	T7-79	7	79		T7-79	7	79
2940	L000293	SA_09137	CJ	VS3	2010-10-21	850	5	T9-60	9	60	dead
2941	L000293	SA_09137	CJ	VS3	2010-10-22	850	6	T13-126	13	126	dead
2942	L000297	SA_08626	CK	VS3	2010-10-20	850	4	T7-116	7	116	dead
2943	L000297	SA_08626	CK	VS3	2010-10-21	850	5	T13-92	13	92	dead
2944	L000297	SA_08626	CK	VS3	2010-10-22	850	6	T9-5	9	5	dead
2945	L000302	SA_04087	CL	VS3	2010-10-20	850	4	T7-125	7	125	dead
2946	L000302	SA_04087	CL	VS3	2010-10-21	850	5	T16-110	16	110	dead
2947	L000302	SA_04087	CL	VS3	2010-10-22	850	6	T9-78	9	78	dead
2948	L000303	SA_08604	CM	VS3	2010-10-20	850	4	T9-87	9	87	dead
2949	L000303	SA_08604	CM	VS3	2010-10-21	850	5	T16-7	16	7	dead
2950	L000303	SA_08604	CM	VS3	2010-10-22	850	6	T7-127	7	127	dead
2951	L000306	SA_08623	CN	VS3	2010-10-20	850	4	T13-109	13	109	dead
2952	L000306	SA_08623	CN	VS3	2010-10-21	850	5	T13-63	13	63	dead
2953	L000306	SA_08623	CN	VS3	2010-10-22	850	6	T13-103	13	103	dead
2954	L000307	SA_08625	CO	VS3	2010-10-20	850	4	T13-115	13	115	dead
2955	L000307	SA_08625	CO	VS3	2010-10-21	850	5	T9-83	9	83		T9-83	9	83
2956	L000307	SA_08625	CO	VS3	2010-10-22	850	6	T13-10	13	10		T13-10	13	10
2957	L000309	SA_08638	CP	VS3	2010-10-20	850	4	T16-111	16	111	dead
2958	L000309	SA_08638	CP	VS3	2010-10-21	850	5	T16-112	16	112	dead
2959	L000309	SA_08638	CP	VS3	2010-10-22	850	6	T7-102	7	102		T7-102	7	102
2960	L000310	SA_09944	CQ	VS3	2010-10-20	850	4	T16-6	16	6	dead
2961	L000310	SA_09944	CQ	VS3	2010-10-21	850	5	T9-41	9	41		T9-41	9	41
2962	L000310	SA_09944	CQ	VS3	2010-10-22	850	6	T7-36	7	36	dead
2963	L000313	SA_09728	CR	VS3	2010-10-20	850	4	T7-88	7	88	dead
2964	L000313	SA_09728	CR	VS3	2010-10-21	850	5	T9-140	9	140	dead
2965	L000313	SA_09728	CR	VS3	2010-10-22	850	6	T13-134	13	134		T13-134	13	134
2966	L000314	SA_09866	CS	VS3	2010-10-20	850	4	T9-45	9	45		T9-45	9	45
2967	L000314	SA_09866	CS	VS3	2010-10-21	850	5	T13-72	13	72		T13-72	13	72
2968	L000314	SA_09866	CS	VS3	2010-10-22	850	6	T16-2	16	2	dead
2969	L000315	SA_09820	CT	VS3	2010-10-20	850	4	T13-74	13	74	dead
2970	L000315	SA_09820	CT	VS3	2010-10-21	850	5	T7-27	7	27	dead
2971	L000315	SA_09820	CT	VS3	2010-10-22	850	6	T16-86	16	86	dead
2972	L000317	SA_09715	CU	VS3	2010-10-20	850	4	T7-120	7	120	dead
2973	L000317	SA_09715	CU	VS3	2010-10-21	850	5	T7-42	7	42	dead
2974	L000317	SA_09715	CU	VS3	2010-10-22	850	6	T9-90	9	90	dead
2975	L000321	SA_03780	CV	VS3	2010-10-20	850	4	T16-28	16	28		T16-28	16	28
2976	L000321	SA_03780	CV	VS3	2010-10-21	850	5	T16-49	16	49	dead
2977	L000321	SA_03780	CV	VS3	2010-10-22	850	6	T16-36	16	36	dead
2978	L000322	SA_03749	CW	VS3	2010-10-20	850	4	T9-38	9	38	dead
2979	L000322	SA_03749	CW	VS3	2010-10-21	850	5	T13-8	13	8	dead
2980	L000322	SA_03749	CW	VS3	2010-10-22	850	6	T9-27	9	27	dead
2981	L000330	SA_02806	CX	VS3	2010-10-20	850	4	T13-42	13	42	dead
2982	L000330	SA_02806	CX	VS3	2010-10-21	850	5	T16-19	16	19	dead
2983	L000330	SA_02806	CX	VS3	2010-10-22	850	6	T13-3	13	3	dead
2984	L000332	SA_02748	CY	VS3	2010-10-20	850	4	T9-144	9	144	dead
2985	L000332	SA_02748	CY	VS3	2010-10-21	850	5	T7-92	7	92	dead
2986	L000332	SA_02748	CY	VS3	2010-10-22	850	6	T7-86	7	86	dead
2987	L000337	GRC_042-1	CZ	VS3	2010-10-20	850	4	T13-123	13	123	dead
2988	L000337	GRC_042-1	CZ	VS3	2010-10-21	850	5	T16-12	16	12	dead
2989	L000337	GRC_042-1	CZ	VS3	2010-10-22	850	6	T7-126	7	126	dead
2990	L000338	CRE_009-A	DA	VS3	2010-10-20	850	4	T16-144	16	144		T16-144	16	144
2991	L000338	CRE_009-A	DA	VS3	2010-10-21	850	5	T16-25	16	25	dead
2992	L000338	CRE_009-A	DA	VS3	2010-10-22	850	6	T9-11	9	11	dead
2993	L000340	CRE_005-A	DB	VS3	2010-10-20	850	4	T7-59	7	59	dead
2994	L000340	CRE_005-A	DB	VS3	2010-10-21	850	5	T13-79	13	79	dead
2995	L000340	CRE_005-A	DB	VS3	2010-10-22	850	6	T9-54	9	54	dead
2996	L000341	DZA_242-A	DC	VS3	2010-10-20	850	4	T9-29	9	29	dead
2997	L000341	DZA_242-A	DC	VS3	2010-10-21	850	5	T16-8	16	8	dead
2998	L000341	DZA_242-A	DC	VS3	2010-10-22	850	6	T9-110	9	110	dead
2999	L000342	DZA_241-2	DD	VS3	2010-10-20	850	4	T7-83	7	83	dead
[truncated: 926 more rows]

## Sheet: greenhouse_tables
	Table 11				Table 20
VS3 - not used				VS3 - not used
	due to missing viable seedlings				due to missing viable seedlings
	Table 10				Table 19
VS1				VS2
	Table 9				Table 18
VS3				VS3 - not used
					due to missing viable seedlings
	Table 8				Table 17
VS1				VS2
	Table 7				Table 16
VS3				VS3
	Table 6				Table 15
VS3 - not used				VS1
	due to missing viable seedlings
	Table 5				Table 14
VS2				VS1
	Table 4				Table 13
VS2				VS3
	Table 3				Table 12
Plants for pictures (leaf area)				Plants for pictures (leaf area)
	Table 2
Plants for pictures (leaf area)
					Cabine for pictures
	Table 1
Plants for pictures (leaf area)
