# Supplementary material for: Medicago truncatula genotype drives the plant nutritional strategy and its associated rhizosphere bacterial communities
Source: New Phytol. 2024 Nov 28;245(2):767–84. doi: 10.1111/nph.20272 (PMC11655437; doi:10.1111/nph.20272)
Supplement: Supplementary file 3 — Table S1 Plant genotype list and their geographical origin. Table S2 Plant position in glasshouse. Table S3 Acronym list. Table S4 Plant phenotypic variables measured and calculated for each genotype of the core collection of Medicago truncatula. Table S5 Estimation of the heritability of the ecophysiological parameters. Table S6 GWAS output for the ecophysiological parameters. Table S7 List of Gene IDs corresponding to the significant SNPs in the GWAS for each ecophysiological traits and their corresponding annotation, GO id and GO term. Table S8 Richness, alpha‐ and beta‐diversity indices of the rhizosphere bacterial communities associated with the Medicago truncatula core collection. Table S9 Filtered and normalized occurrence table including all samples (n = 435) used in alpha‐ and beta‐diversity analyses, bacterial composition, and functional prediction. Table S10 Taxonomic affiliation, relative abundance, and properties in the co‐occurrence network of the 150 OTU found significantly correlated in the co‐occurrence network analysis. Table S11 PERMANOVA results based on Bray‐Curtis distances. Table S12 Plant genotype effect on bacterial composition at Phylum and Class levels and on KEGG categories. Table S13 Redundancy analysis on microbial data and ecophysiological for the core collection of Medicago truncatula. Table S14 List of the candidate OTU, which are found as major predictor of three plant phenotypic variables and their significantly correlated OTU. Table S15 Potential enzyme classification that are significantly more and less abundant for the OTU positively and negatively linked to the three plant phenotypic variables analyzed in random forest in comparison to the rest of the bacterial OTU and their associated KEGG categories and pathways. Table S16 Estimation of the heritability for the 900 most abundant OTUs. Table S17 Global GWAS output for the abundance of the bacterial OTUs (OTUs predicting plant ecophysiological traits, OTUs in the co‐occurrence [file NPH-245-767-s002.zip › Table_S3_acronymList.txt]

Acronym	Description	Unit
%NCS	Critical Shoot N concentration
C	Carbon
CHN analyser	Carbon Hydrogen Nitrogen analyser
EC	Enzyme Classification
EMBL-EBI	European Molecular Biology LaboratoryÕs European Bioinformatics Institute
ENA	European Nucleotide Archive
GEMMA	Genome-wide Efficient Mixed Model Association algorithm
GO	Gene Ontology
GWAS	Genome-Wide Association Studies
INRAE	National Research Institute for Agriculture, Food and the Environment
K	Kinship matrix
KEGG	Kyoto Encyclopedia of Genes and Genomes
LA	Leaf Area	cm2
LD	Linkage Disequilibrium
N	Nitrogen
NC	Nitrogen Content	mg
NLA	conversion factor of Nitrogen to Leaf Area	cm2 of leaves g_1 of N
NNI	Nitrogen Nutrition Index
NR	Nitrogen Ratio	%
NSTI	Nearest-Sequenced Taxon Index
OTU	Operational Taxonomic Unit
PCA	Principal Component Analyses
PCR	Polymerase Chain Reaction
PEMANOVA	PERmutational Multivariate Analysis Of VAriance
PICRUSt2	Phylogenetic Investigation of Communities by Reconstruction of Unobserved States
Q	population stratification
RDA	Redundancy Analysis
RDW	Root Dry Weight	g
RF	Random Forest
RTR	Root:Total biomass Ratio
RUE	Radiation Use Efficiency	g of total dry biomass MJ_1 of intercepted PAR
SDW	Shoot Dry Weight	g
SEA	Singular Enrichment Analyses
SNP	Single Nucleotide Polymorphism
SNU	plant-Specific Nitrogen Uptake	mg of N g_1 of root biomass per day
SparCC	Sparse Correlations for Compositional data
TDW	Total Dry Weight	g
VS1	Vegetative Stage 1 (488 degree-days or 28 days after sowing)
VS2	Vegetative Stage 2 (734Ê degree-days or 42 days after sowing)
VS3	Vegetative Stage 3 (848Ê degree-days or 49 days after sowing)
