# Supplementary material for: Medicago truncatula genotype drives the plant nutritional strategy and its associated rhizosphere bacterial communities
Source: New Phytol. 2024 Nov 28;245(2):767–84. doi: 10.1111/nph.20272 (PMC11655437; doi:10.1111/nph.20272)
Supplement: Supplementary file 3 — Table S1 Plant genotype list and their geographical origin. Table S2 Plant position in glasshouse. Table S3 Acronym list. Table S4 Plant phenotypic variables measured and calculated for each genotype of the core collection of Medicago truncatula. Table S5 Estimation of the heritability of the ecophysiological parameters. Table S6 GWAS output for the ecophysiological parameters. Table S7 List of Gene IDs corresponding to the significant SNPs in the GWAS for each ecophysiological traits and their corresponding annotation, GO id and GO term. Table S8 Richness, alpha‐ and beta‐diversity indices of the rhizosphere bacterial communities associated with the Medicago truncatula core collection. Table S9 Filtered and normalized occurrence table including all samples (n = 435) used in alpha‐ and beta‐diversity analyses, bacterial composition, and functional prediction. Table S10 Taxonomic affiliation, relative abundance, and properties in the co‐occurrence network of the 150 OTU found significantly correlated in the co‐occurrence network analysis. Table S11 PERMANOVA results based on Bray‐Curtis distances. Table S12 Plant genotype effect on bacterial composition at Phylum and Class levels and on KEGG categories. Table S13 Redundancy analysis on microbial data and ecophysiological for the core collection of Medicago truncatula. Table S14 List of the candidate OTU, which are found as major predictor of three plant phenotypic variables and their significantly correlated OTU. Table S15 Potential enzyme classification that are significantly more and less abundant for the OTU positively and negatively linked to the three plant phenotypic variables analyzed in random forest in comparison to the rest of the bacterial OTU and their associated KEGG categories and pathways. Table S16 Estimation of the heritability for the 900 most abundant OTUs. Table S17 Global GWAS output for the abundance of the bacterial OTUs (OTUs predicting plant ecophysiological traits, OTUs in the co‐occurrence [file NPH-245-767-s002.zip › Table_S6_GWAShotspotEcophy.txt]

SNP	Trait	CHR	BP	miss	alt	ref	af	P	effect	codon_change	AA_change	Gene_ID	NOTE
chr2_28005799	SDW_VS3	2	28005799	0	A	G	0.155	6.13E-08	downstream_gene_variant	869	NA	Medtr2g066980	papain_family_cysteine_protease
chr2_28005799	SDW_VS3	2	28005799	0	A	G	0.155	6.13E-08	upstream_gene_variant	788	NA	Medtr2g066990	hypothetical_protein
chr2_28006502	SDW_VS3	2	28006502	0	A	G	0.812	8.64E-09	upstream_gene_variant	85	NA	Medtr2g066990	hypothetical_protein
chr2_28006574	SDW_VS3	2	28006574	0	A	G	0.816	0.000000102	upstream_gene_variant	13	NA	Medtr2g066990	hypothetical_protein
chr4_16631035	SDW_VS3	4	16631035	0	T	T	0.096	0.000000796	NA	NA	NA	NA	NA
chr4_16631036	SDW_VS3	4	16631036	0	A	A	0.096	0.000000796	NA	NA	NA	NA	NA
chr4_16640861	SDW_VS3	4	16640861	0	G	A	0.123	0.000000403	missense_variant	tCt/tTt	S142F	Medtr4te046800	NA
chr4_16641084	SDW_VS3	4	16641084	0	C	T	0.127	0.000000425	missense_variant	Ggt/Agt	G122S	Medtr4te046800	NA
chr4_16643610	SDW_VS3	4	16643610	0	A	A	0.106	0.000000146	NA	NA	NA	NA	NA
chr4_16643630	SDW_VS3	4	16643630	0	A	T	0.116	8.68E-08	upstream_gene_variant	855	NA	Medtr4g046803	late_embryogenesis_abundant_protein
chr4_16643642	SDW_VS3	4	16643642	0	G	A	0.113	0.000000133	upstream_gene_variant	843	NA	Medtr4g046803	late_embryogenesis_abundant_protein
chr4_16643770	SDW_VS3	4	16643770	0	C	T	0.126	0.000000447	upstream_gene_variant	715	NA	Medtr4g046803	late_embryogenesis_abundant_protein
chr4_16643865	SDW_VS3	4	16643865	0	G	T	0.123	0.00000041	upstream_gene_variant	620	NA	Medtr4g046803	late_embryogenesis_abundant_protein
chr4_16644594	SDW_VS3	4	16644594	0	C	T	0.126	0.000000443	missense_variant	cCa/cTa	P37L	Medtr4g046803	late_embryogenesis_abundant_protein
chr4_16644647	SDW_VS3	4	16644647	0	A	G	0.126	0.000000446	missense_variant	Aat/Gat	N55D	Medtr4g046803	late_embryogenesis_abundant_protein
chr4_16645003	SDW_VS3	4	16645003	0	T	C	0.123	0.000000409	NA	NA	NA	NA	NA
chr4_16645088	SDW_VS3	4	16645088	0	T	C	0.123	0.000000408	downstream_gene_variant	49	NA	Medtr4g046803	late_embryogenesis_abundant_protein
chr4_16645335	SDW_VS3	4	16645335	0	G	G	0.129	0.000000872	NA	NA	NA	NA	NA
chr4_16645358	SDW_VS3	4	16645358	0	A	T	0.123	0.000000645	downstream_gene_variant	319	NA	Medtr4g046803	late_embryogenesis_abundant_protein
chr4_16645749	SDW_VS3	4	16645749	0	A	G	0.126	0.000000453	downstream_gene_variant	710	NA	Medtr4g046803	late_embryogenesis_abundant_protein
chr4_16645761	SDW_VS3	4	16645761	0	G	A	0.123	0.000000408	downstream_gene_variant	722	NA	Medtr4g046803	late_embryogenesis_abundant_protein
chr4_16645763	SDW_VS3	4	16645763	0	G	A	0.123	0.000000409	downstream_gene_variant	724	NA	Medtr4g046803	late_embryogenesis_abundant_protein
chr4_16645990	SDW_VS3	4	16645990	0	G	A	0.123	0.00000041	downstream_gene_variant	951	NA	Medtr4g046803	late_embryogenesis_abundant_protein
chr4_16646002	SDW_VS3	4	16646002	0	A	T	0.123	0.00000041	downstream_gene_variant	963	NA	Medtr4g046803	late_embryogenesis_abundant_protein
chr4_16646048	SDW_VS3	4	16646048	0	C	T	0.123	0.00000041	intergenic_region	NA	NA	NA	NA
chr4_16646091	SDW_VS3	4	16646091	0	G	A	0.123	0.00000041	intergenic_region	NA	NA	NA	NA
chr4_16647140	SDW_VS3	4	16647140	1	A	G	0.126	0.000000427	intergenic_region	NA	NA	NA	NA
chr7_31244554	RDW_VS3	7	31244554	0	C	T	0.123	0.000000583	intron_variant	NA	NA	Medtr7g081660	nuclear_RNA-binding-like_protein
chr7_31244554	RDW_VS3	7	31244554	0	C	T	0.123	0.000000583	intron_variant	NA	NA	Medtr7g081660	nuclear_RNA-binding-like_protein
chr7_31245337	RDW_VS3	7	31245337	0	C	T	0.122	0.00000048	intron_variant	NA	NA	Medtr7g081660	nuclear_RNA-binding-like_protein
chr7_31245337	RDW_VS3	7	31245337	0	C	T	0.122	0.00000048	intron_variant	NA	NA	Medtr7g081660	nuclear_RNA-binding-like_protein
chr7_31245351	RDW_VS3	7	31245351	0	T	A	0.123	0.000000583	intron_variant	NA	NA	Medtr7g081660	nuclear_RNA-binding-like_protein
chr7_31245351	RDW_VS3	7	31245351	0	T	A	0.123	0.000000583	intron_variant	NA	NA	Medtr7g081660	nuclear_RNA-binding-like_protein
chr7_31246039	RDW_VS3	7	31246039	0	A	G	0.123	0.000000583	intron_variant	NA	NA	Medtr7g081660	nuclear_RNA-binding-like_protein
chr7_31246039	RDW_VS3	7	31246039	0	A	G	0.123	0.000000583	intron_variant	NA	NA	Medtr7g081660	nuclear_RNA-binding-like_protein
chr7_31250202	RDW_VS3	7	31250202	0	G	A	0.117	0.000000615	upstream_gene_variant	310	NA	Medtr7g081650	hypothetical_protein
chr4_53295868	TDW_VS2	4	53295868	0	A	C	0.065	0.000000513	upstream_gene_variant	170	NA	Medtr4g128050	small_nuclear_ribonucleoprotein
chr4_53325728	TDW_VS2	4	53325728	0	A	C	0.051	0.000000733	missense_variant	tAt/tCt	Y28S	Medtr4g128130	hypothetical_protein
chr4_53325749	TDW_VS2	4	53325749	0	C	A	0.051	0.000000733	missense_variant	tCt/tAt	S35Y	Medtr4g128130	hypothetical_protein
chr8_11553000	NLA	8	11553000	0	A	A	0.032	0.000000587	NA	NA	NA	NA	NA
chr8_11553004	NLA	8	11553004	0	G	A	0.032	0.000000587	downstream_gene_variant	541	NA	Medtr8g031000	bestrophin-like_protein
chr8_11553102	NLA	8	11553102	0	G	A	0.032	0.000000587	downstream_gene_variant	443	NA	Medtr8g031000	bestrophin-like_protein
chr8_22507666	RTR	8	22507666	0	A	G	0.094	0.00000065	downstream_gene_variant	718	NA	Medtr8g463790	Pmr5_Cas1p_GDSL_SGNH-like_acyl-esterase_family_protein
chr8_22507666	RTR	8	22507666	0	A	G	0.094	0.00000065	intron_variant	NA	NA	Medtr8g463800	hypothetical_protein
chr8_22507666	RTR	8	22507666	0	A	G	0.094	0.00000065	downstream_gene_variant	121	NA	Medtr8g463800	hypothetical_protein
chr8_22526045	RTR	8	22526045	2	T	A	0.778	0.000000197	intergenic_region	NA	NA	NA	NA
chr8_22541464	RTR	8	22541464	0	C	C	0.753	0.000000965	NA	NA	NA	NA	NA
chr8_22541634	RTR	8	22541634	0	T	C	0.779	0.00000059	downstream_gene_variant	426	NA	Medtr8g463890	RNA-binding_(RRM_RBD_RNP_motif)_family_protein
chr8_22541657	RTR	8	22541657	0	T	C	0.779	0.00000059	downstream_gene_variant	403	NA	Medtr8g463890	RNA-binding_(RRM_RBD_RNP_motif)_family_protein
chr8_22541689	RTR	8	22541689	1	A	G	0.77	0.000000206	downstream_gene_variant	371	NA	Medtr8g463890	RNA-binding_(RRM_RBD_RNP_motif)_family_protein
chr8_22541769	RTR	8	22541769	0	A	G	0.779	0.000000656	downstream_gene_variant	291	NA	Medtr8g463890	RNA-binding_(RRM_RBD_RNP_motif)_family_protein
chr8_22541793	RTR	8	22541793	0	G	T	0.779	0.000000656	downstream_gene_variant	267	NA	Medtr8g463890	RNA-binding_(RRM_RBD_RNP_motif)_family_protein
chr8_22542169	RTR	8	22542169	0	T	T	0.779	0.00000059	NA	NA	NA	NA	NA
chr8_22542247	RTR	8	22542247	0	C	C	0.779	0.000000553	3_prime_UTR_variant	3596	NA	Medtr8g463890	RNA-binding_(RRM_RBD_RNP_motif)_family_protein
chr8_22542367	RTR	8	22542367	0	C	C	0.779	0.00000059	3_prime_UTR_variant	3476	NA	Medtr8g463890	RNA-binding_(RRM_RBD_RNP_motif)_family_protein
chr1_145476	RUE	1	145476	0	C	T	0.026	0.000000201	intergenic_region	NA	NA	NA	NA
chr1_147182	RUE	1	147182	0	G	A	0.027	0.00000016	intergenic_region	NA	NA	NA	NA
chr1_171603	RUE	1	171603	0	C	T	0.04	0.000000951	upstream_gene_variant	261	NA	Medtr1g007060	exosome_complex_exonuclease_RRP46
chr1_171603	RUE	1	171603	0	C	T	0.04	0.000000951	upstream_gene_variant	261	NA	Medtr1g007060	exosome_complex_exonuclease_RRP46
chr1_171603	RUE	1	171603	0	C	T	0.04	0.000000951	upstream_gene_variant	261	NA	Medtr1g007060	exosome_complex_exonuclease_RRP46
chr1_171603	RUE	1	171603	0	C	T	0.04	0.000000951	downstream_gene_variant	293	NA	Medtr1te007050	NA
chr1_181500	RUE	1	181500	0	G	A	0.026	0.000000201	upstream_gene_variant	100	NA	Medtr1g007110	inosine-uridine_preferring_nucleoside_hydrolase
chr1_39824401	RUE	1	39824401	0	C	T	0.161	0.000000288	NA	NA	NA	NA	NA
chr1_39825875	RUE	1	39825875	0	T	T	0.386	0.0000003	NA	NA	NA	NA	NA
chr1_39825920	RUE	1	39825920	2	G	G	0.195	9.23E-08	downstream_gene_variant	507	NA	Medtr1g088885	phototropic-responsive_NPH3_family_protein
chr1_39825930	RUE	1	39825930	2	A	T	0.204	3.28E-08	downstream_gene_variant	517	NA	Medtr1g088885	phototropic-responsive_NPH3_family_protein
chr1_39825939	RUE	1	39825939	0	C	T	0.377	0.00000025	downstream_gene_variant	526	NA	Medtr1g088885	phototropic-responsive_NPH3_family_protein
chr1_39827582	RUE	1	39827582	0	A	T	0.386	0.000000488	downstream_gene_variant	812	NA	Medtr1g088895	monothiol_glutaredoxin-S2_protein
chr1_39827634	RUE	1	39827634	0	G	A	0.379	0.000000251	downstream_gene_variant	760	NA	Medtr1g088895	monothiol_glutaredoxin-S2_protein
chr1_39827666	RUE	1	39827666	0	G	A	0.202	0.00000072	downstream_gene_variant	728	NA	Medtr1g088895	monothiol_glutaredoxin-S2_protein
chr1_39827695	RUE	1	39827695	0	G	A	0.379	0.000000251	downstream_gene_variant	699	NA	Medtr1g088895	monothiol_glutaredoxin-S2_protein
chr1_39827809	RUE	1	39827809	1	A	A	0.385	0.000000858	NA	NA	NA	NA	NA
chr4_10035519	RUE	4	10035519	0	G	A	0.026	0.000000614	downstream_gene_variant	516	NA	Medtr4g029110	disease_resistance_protein_(TIR-NBS-LRR_class)
chr4_10040096	RUE	4	10040096	0	G	A	0.028	0.000000678	intron_variant	NA	NA	Medtr4te029120	NA
chr4_10058559	RUE	4	10058559	0	G	A	0.027	0.000000607	intergenic_region	NA	NA	NA	NA
chr1_11838653	SNU	1	11838653	0	A	A	0.026	0.000000584	downstream_gene_variant	84	NA	Medtr1g033000	receptor_kinase_TMK1-like_protein
chr1_11840202	SNU	1	11840202	0	A	C	0.026	0.000000632	intergenic_region	NA	NA	NA	NA
chr1_11840811	SNU	1	11840811	0	C	T	0.029	0.000000884	intergenic_region	NA	NA	NA	NA
chr1_11841033	SNU	1	11841033	0	A	G	0.029	0.000000849	intergenic_region	NA	NA	NA	NA
chr1_11841627	SNU	1	11841627	0	T	C	0.026	0.000000535	intergenic_region	NA	NA	NA	NA
chr1_11841937	SNU	1	11841937	0	T	C	0.026	0.000000633	intergenic_region	NA	NA	NA	NA
chr1_11844079	SNU	1	11844079	0	C	G	0.026	0.000000637	intergenic_region	NA	NA	NA	NA
chr1_32148847	SNU	1	32148847	1	G	T	0.233	0.000000128	5_prime_UTR_variant	139	NA	Medtr1g072450	xyloglucanase-specific_endoglucanase_inhibitor_protein
chr1_32148873	SNU	1	32148873	1	T	C	0.227	0.000000228	upstream_gene_variant	5	NA	Medtr1g072450	xyloglucanase-specific_endoglucanase_inhibitor_protein
chr1_32156221	SNU	1	32156221	0	C	G	0.186	0.000000219	upstream_gene_variant	289	NA	Medtr1g072460	hypothetical_protein
chr1_32156221	SNU	1	32156221	0	C	G	0.186	0.000000219	3_prime_UTR_variant	76	NA	Medtr1g072470	phenazine_biosynthesis_PhzC_PhzF_family_protein
chr2_17725952	SNU	2	17725952	1	T	T	0.111	0.000000606	NA	NA	NA	NA	NA
chr2_17726071	SNU	2	17726071	0	G	A	0.092	1.53E-08	missense_variant	Ggt/Agt	G947S	Medtr2te040390	NA
chr2_17726071	SNU	2	17726071	0	G	A	0.092	1.53E-08	missense_variant	Ggt/Agt	G947S	Medtr2te040390	NA
chr2_17726226	SNU	2	17726226	0	G	C	0.067	1.37E-08	missense_variant	Gtt/Ctt	V979L	Medtr2te040390	NA
chr2_17726226	SNU	2	17726226	0	G	C	0.067	1.37E-08	missense_variant	Gtt/Ctt	V979L	Medtr2te040390	NA
chr2_17730726	SNU	2	17730726	3	T	G	0.045	0.000000611	NA	NA	NA	NA	NA
chr3_21753794	SNU	3	21753794	0	C	A	0.045	3.57E-09	intron_variant	NA	NA	Medtr3g055330	SWIB_MDM2_domain_protein
chr3_21753794	SNU	3	21753794	0	C	A	0.045	3.57E-09	intron_variant	NA	NA	Medtr3g055330	SWIB_MDM2_domain_protein
chr3_21753794	SNU	3	21753794	0	C	A	0.045	3.57E-09	intron_variant	NA	NA	Medtr3g055330	SWIB_MDM2_domain_protein
chr3_21754186	SNU	3	21754186	0	A	G	0.045	3.57E-09	intron_variant	NA	NA	Medtr3g055330	SWIB_MDM2_domain_protein
chr3_21754186	SNU	3	21754186	0	A	G	0.045	3.57E-09	intron_variant	NA	NA	Medtr3g055330	SWIB_MDM2_domain_protein
chr3_21754186	SNU	3	21754186	0	A	G	0.045	3.57E-09	intron_variant	NA	NA	Medtr3g055330	SWIB_MDM2_domain_protein
chr3_21754716	SNU	3	21754716	0	C	G	0.045	3.58E-09	intron_variant	NA	NA	Medtr3g055330	SWIB_MDM2_domain_protein
chr3_21754716	SNU	3	21754716	0	C	G	0.045	3.58E-09	intron_variant	NA	NA	Medtr3g055330	SWIB_MDM2_domain_protein
chr3_21754716	SNU	3	21754716	0	C	G	0.045	3.58E-09	intron_variant	NA	NA	Medtr3g055330	SWIB_MDM2_domain_protein
chr3_21760540	SNU	3	21760540	0	G	A	0.052	6.31E-08	missense_variant	Cct/Tct	P194S	Medtr3te055340	NA
chr3_21762511	SNU	3	21762511	0	G	A	0.045	0.000000216	upstream_gene_variant	285	NA	Medtr3te055340	NA
chr3_21763602	SNU	3	21763602	0	G	A	0.047	0.000000276	NA	NA	NA	NA	NA
chr3_21766753	SNU	3	21766753	0	C	T	0.045	0.000000216	intergenic_region	NA	NA	NA	NA
chr3_21770980	SNU	3	21770980	0	T	C	0.045	0.000000216	intron_variant	NA	NA	Medtr3g055370	enhanced_downy_mildew_protein
chr3_21770980	SNU	3	21770980	0	T	C	0.045	0.000000216	intron_variant	NA	NA	Medtr3g055370	enhanced_downy_mildew_protein
chr3_21774889	SNU	3	21774889	0	A	C	0.045	0.000000216	intron_variant	NA	NA	Medtr3g055370	enhanced_downy_mildew_protein
chr3_21774889	SNU	3	21774889	0	A	C	0.045	0.000000216	intron_variant	NA	NA	Medtr3g055370	enhanced_downy_mildew_protein
chr3_21775314	SNU	3	21775314	0	A	T	0.045	0.000000216	intron_variant	NA	NA	Medtr3g055370	enhanced_downy_mildew_protein
chr3_21775314	SNU	3	21775314	0	A	T	0.045	0.000000216	intron_variant	NA	NA	Medtr3g055370	enhanced_downy_mildew_protein
chr3_21777084	SNU	3	21777084	0	T	C	0.045	0.000000216	intron_variant	NA	NA	Medtr3g055370	enhanced_downy_mildew_protein
chr3_21777084	SNU	3	21777084	0	T	C	0.045	0.000000216	intron_variant	NA	NA	Medtr3g055370	enhanced_downy_mildew_protein
chr3_21779941	SNU	3	21779941	0	A	G	0.045	0.000000216	missense_variant	Atg/Gtg	M1167V	Medtr3g055370	enhanced_downy_mildew_protein
chr3_21779941	SNU	3	21779941	0	A	G	0.045	0.000000216	missense_variant	Atg/Gtg	M1167V	Medtr3g055370	enhanced_downy_mildew_protein
chr3_21780480	SNU	3	21780480	1	C	T	0.046	0.000000214	3_prime_UTR_variant	300	NA	Medtr3g055370	enhanced_downy_mildew_protein
chr3_21780480	SNU	3	21780480	1	C	T	0.046	0.000000214	3_prime_UTR_variant	300	NA	Medtr3g055370	enhanced_downy_mildew_protein
chr3_21780480	SNU	3	21780480	1	C	T	0.046	0.000000214	upstream_gene_variant	771	NA	Medtr3g055380	membrane-bound_O-acyltransferase_family_MBOAT_protein
chr3_21782151	SNU	3	21782151	0	C	T	0.045	0.000000216	NA	NA	NA	NA	NA
chr3_21787116	SNU	3	21787116	0	G	A	0.046	0.000000215	intron_variant	NA	NA	Medtr3g055390	hypothetical_protein
chr3_21787116	SNU	3	21787116	0	G	A	0.046	0.000000215	downstream_gene_variant	660	NA	Medtr3g055400	IBR_domain_protein
chr3_21787441	SNU	3	21787441	0	G	G	0.061	0.000000686	NA	NA	NA	NA	NA
chr4_26097241	SNU	4	26097241	1	T	A	0.059	0.000000183	missense_variant	Ata/Tta	I74L	Medtr4g069390	nucleotide-diphospho-sugar_transferase_family_protein
chr4_26097241	SNU	4	26097241	1	T	A	0.059	0.000000183	missense_variant	Ata/Tta	I74L	Medtr4g069390	nucleotide-diphospho-sugar_transferase_family_protein
chr4_26097242	SNU	4	26097242	1	C	A	0.059	0.000000166	missense_variant	aaG/aaT	K73N	Medtr4g069390	nucleotide-diphospho-sugar_transferase_family_protein
chr4_26097242	SNU	4	26097242	1	C	A	0.059	0.000000166	missense_variant	aaG/aaT	K73N	Medtr4g069390	nucleotide-diphospho-sugar_transferase_family_protein
chr4_26097254	SNU	4	26097254	1	T	C	0.056	8.58E-08	NA	NA	NA	NA	NA
chr4_26097288	SNU	4	26097288	1	C	T	0.052	0.000000127	missense_variant	aGt/aAt	S58N	Medtr4g069390	nucleotide-diphospho-sugar_transferase_family_protein
chr4_26097288	SNU	4	26097288	1	C	T	0.052	0.000000127	missense_variant	aGt/aAt	S58N	Medtr4g069390	nucleotide-diphospho-sugar_transferase_family_protein
chr4_42514090	SNU	4	42514090	0	G	A	0.026	0.000000576	intergenic_region	NA	NA	NA	NA
chr4_42515774	SNU	4	42515774	0	A	C	0.026	0.000000576	intergenic_region	NA	NA	NA	NA
chr4_42516759	SNU	4	42516759	0	G	A	0.026	0.000000576	intergenic_region	NA	NA	NA	NA
chr4_43392077	SNU	4	43392077	0	C	C	0.026	0.000000984	NA	NA	NA	NA	NA
chr4_43397229	SNU	4	43397229	0	T	A	0.026	0.000000984	intron_variant	NA	NA	Medtr4g104750	hypothetical_protein
chr4_43399197	SNU	4	43399197	0	G	A	0.026	0.000000984	intron_variant	NA	NA	Medtr4g104750	hypothetical_protein
chr4_43399381	SNU	4	43399381	0	A	G	0.026	0.000000984	intron_variant	NA	NA	Medtr4g104750	hypothetical_protein
chr4_43409594	SNU	4	43409594	0	T	A	0.026	0.000000984	downstream_gene_variant	158	NA	Medtr4g104770	drought-induced_protein
chr4_43414525	SNU	4	43414525	0	G	A	0.026	0.000000984	intergenic_region	NA	NA	NA	NA
chr4_43423616	SNU	4	43423616	0	C	T	0.026	0.000000729	3_prime_UTR_variant	134	NA	Medtr4g104790	PPR_containing_plant_protein
chr4_43430913	SNU	4	43430913	0	T	A	0.027	0.000000717	intergenic_region	NA	NA	NA	NA
chr4_43431420	SNU	4	43431420	3	T	T	0.081	0.000000139	intergenic_region	NA	NA	NA	NA
chr5_13954955	SNU	5	13954955	0	G	A	0.056	0.000000531	NA	NA	NA	NA	NA
chr5_13956211	SNU	5	13956211	0	G	A	0.029	0.000000738	intergenic_region	NA	NA	NA	NA
chr5_13974810	SNU	5	13974810	0	T	A	0.036	0.000000938	intron_variant	NA	NA	Medtr5te032540	NA
chr5_13975548	SNU	5	13975548	0	G	A	0.033	0.000000801	intron_variant	NA	NA	Medtr5te032540	NA
chr5_17838386	SNU	5	17838386	0	T	C	0.046	0.000000714	5_prime_UTR_variant	663	NA	Medtr5g040600	transmembrane_protein%2C_putative
chr5_17838386	SNU	5	17838386	0	T	C	0.046	0.000000714	5_prime_UTR_variant	663	NA	Medtr5g040600	transmembrane_protein%2C_putative
chr5_17838401	SNU	5	17838401	0	A	G	0.046	0.000000714	5_prime_UTR_variant	678	NA	Medtr5g040600	transmembrane_protein%2C_putative
chr5_17838401	SNU	5	17838401	0	A	G	0.046	0.000000714	5_prime_UTR_variant	678	NA	Medtr5g040600	transmembrane_protein%2C_putative
chr5_17838414	SNU	5	17838414	0	C	T	0.046	0.000000714	5_prime_UTR_variant	691	NA	Medtr5g040600	transmembrane_protein%2C_putative
chr5_17838414	SNU	5	17838414	0	C	T	0.046	0.000000714	5_prime_UTR_variant	691	NA	Medtr5g040600	transmembrane_protein%2C_putative
chr5_42570650	SNU	5	42570650	0	T	A	0.026	0.000000589	upstream_gene_variant	262	NA	Medtr5g097230	hypothetical_protein
chr5_42570650	SNU	5	42570650	0	T	A	0.026	0.000000589	upstream_gene_variant	262	NA	Medtr5g097230	hypothetical_protein
chr5_42570667	SNU	5	42570667	0	G	T	0.026	0.000000576	upstream_gene_variant	279	NA	Medtr5g097230	hypothetical_protein
chr5_42570667	SNU	5	42570667	0	G	T	0.026	0.000000576	upstream_gene_variant	279	NA	Medtr5g097230	hypothetical_protein
chr5_42570907	SNU	5	42570907	0	C	T	0.026	0.000000576	upstream_gene_variant	519	NA	Medtr5g097230	hypothetical_protein
chr5_42570907	SNU	5	42570907	0	C	T	0.026	0.000000576	upstream_gene_variant	519	NA	Medtr5g097230	hypothetical_protein
chr6_12595721	SNU	6	12595721	2	A	C	0.054	0.000000689	intergenic_region	NA	NA	NA	NA
chr6_12623656	SNU	6	12623656	0	G	A	0.049	2.82E-08	intergenic_region	NA	NA	NA	NA
chr6_12623657	SNU	6	12623657	0	G	A	0.049	2.82E-08	intergenic_region	NA	NA	NA	NA
chr6_13003039	SNU	6	13003039	0	A	G	0.029	0.000000419	intergenic_region	NA	NA	NA	NA
chr6_13006236	SNU	6	13006236	0	C	A	0.023	0.00000038	intergenic_region	NA	NA	NA	NA
chr6_13007126	SNU	6	13007126	0	C	T	0.026	0.000000647	intergenic_region	NA	NA	NA	NA
chr7_7396924	SNU	7	7396924	0	G	A	0.061	0.000000156	intergenic_region	NA	NA	NA	NA
chr7_7397912	SNU	7	7397912	0	T	T	0.052	6.84E-08	NA	NA	NA	NA	NA
chr7_7398452	SNU	7	7398452	0	G	A	0.055	0.000000028	intergenic_region	NA	NA	NA	NA
chr7_7399361	SNU	7	7399361	0	C	A	0.052	0.000000022	intergenic_region	NA	NA	NA	NA
chr7_23335439	SNU	7	23335439	0	C	T	0.026	0.000000305	missense_variant	aGt/aAt	S95N	Medtr7g063850	DUF674_family_protein
chr7_23341539	SNU	7	23341539	0	G	A	0.026	0.000000327	missense_variant	aCc/aTc	T413I	Medtr7g063880	DUF674_family_protein
chr7_23341539	SNU	7	23341539	0	G	A	0.026	0.000000327	missense_variant	aCc/aTc	T413I	Medtr7g063880	DUF674_family_protein
chr7_23342832	SNU	7	23342832	0	C	A	0.029	0.000000343	NA	NA	NA	NA	NA
chr7_23345584	SNU	7	23345584	0	C	T	0.02	0.000000995	downstream_gene_variant	885	NA	Medtr7g063890	DUF674_family_protein
chr7_23345584	SNU	7	23345584	0	C	T	0.02	0.000000995	downstream_gene_variant	885	NA	Medtr7g063890	DUF674_family_protein
chr7_23345591	SNU	7	23345591	0	C	A	0.02	0.000000995	downstream_gene_variant	878	NA	Medtr7g063890	DUF674_family_protein
chr7_23345591	SNU	7	23345591	0	C	A	0.02	0.000000995	downstream_gene_variant	878	NA	Medtr7g063890	DUF674_family_protein
chr3_969983	LA_VS1	3	969983	1	T	A	0.076	0.00000038	NA	NA	NA	NA	NA
chr3_970007	LA_VS1	3	970007	1	G	A	0.076	0.000000387	upstream_gene_variant	979	NA	Medtr3g007310	hypothetical_protein
chr3_970028	LA_VS1	3	970028	2	T	C	0.881	0.000000361	upstream_gene_variant	958	NA	Medtr3g007310	hypothetical_protein
chr8_43772375	LA_VS2	8	43772375	0	G	A	0.078	0.000000056	missense_variant	gGt/gAt	G139D	Medtr8te103990	NA
chr8_43779503	LA_VS2	8	43779503	0	A	G	0.078	5.59E-08	intron_variant	NA	NA	Medtr8g104010	stomatal_cytokinesis_defective_protein%2C_putative
chr8_43779503	LA_VS2	8	43779503	0	A	G	0.078	5.59E-08	intron_variant	NA	NA	Medtr8g104010	stomatal_cytokinesis_defective_protein%2C_putative
chr8_43779503	LA_VS2	8	43779503	0	A	G	0.078	5.59E-08	intron_variant	NA	NA	Medtr8g104010	stomatal_cytokinesis_defective_protein%2C_putative
chr8_43779503	LA_VS2	8	43779503	0	A	G	0.078	5.59E-08	intron_variant	NA	NA	Medtr8g104010	stomatal_cytokinesis_defective_protein%2C_putative
chr8_43779503	LA_VS2	8	43779503	0	A	G	0.078	5.59E-08	intron_variant	NA	NA	Medtr8g104010	stomatal_cytokinesis_defective_protein%2C_putative
chr8_43779503	LA_VS2	8	43779503	0	A	G	0.078	5.59E-08	intron_variant	NA	NA	Medtr8g104010	stomatal_cytokinesis_defective_protein%2C_putative
chr8_43793984	LA_VS2	8	43793984	0	T	T	0.065	0.000000231	NA	NA	NA	NA	NA
chr8_43798518	LA_VS2	8	43798518	0	T	T	0.134	0.000000806	NA	NA	NA	NA	NA
chr8_43805023	LA_VS2	8	43805023	0	C	T	0.13	0.000000779	upstream_gene_variant	366	NA	Medtr8g104080	cytochrome_P450_family_71_protein
chr8_43821120	LA_VS2	8	43821120	0	C	G	0.11	0.000000715	3_prime_UTR_variant	145	NA	Medtr8g104120	aluminum_activated_malate_transporter_family_protein
chr8_43827245	LA_VS2	8	43827245	0	C	T	0.104	0.000000897	intergenic_region	NA	NA	NA	NA
chr8_43843412	LA_VS2	8	43843412	0	G	A	0.099	0.000000333	intergenic_region	NA	NA	NA	NA
chr3_22992457	LA_VS3	3	22992457	0	G	A	0.308	0.000000477	missense_variant	gCc/gTc	A33V	Medtr3g058130	hypothetical_protein
chr3_23002068	LA_VS3	3	23002068	0	G	A	0.302	0.000000375	intron_variant	NA	NA	Medtr3g058160	Ent-kaurene_synthase
chr3_23002068	LA_VS3	3	23002068	0	G	A	0.302	0.000000375	intron_variant	NA	NA	Medtr3g058160	Ent-kaurene_synthase
chr3_23002068	LA_VS3	3	23002068	0	G	A	0.302	0.000000375	intron_variant	NA	NA	Medtr3g058160	Ent-kaurene_synthase
chr3_23002068	LA_VS3	3	23002068	0	G	A	0.302	0.000000375	intron_variant	NA	NA	Medtr3g058160	Ent-kaurene_synthase
chr3_23002068	LA_VS3	3	23002068	0	G	A	0.302	0.000000375	5_prime_UTR_variant	232	NA	Medtr3g058160	Ent-kaurene_synthase
chr3_23002072	LA_VS3	3	23002072	0	T	A	0.292	0.000000469	intron_variant	NA	NA	Medtr3g058160	Ent-kaurene_synthase
chr3_23002072	LA_VS3	3	23002072	0	T	A	0.292	0.000000469	intron_variant	NA	NA	Medtr3g058160	Ent-kaurene_synthase
chr3_23002072	LA_VS3	3	23002072	0	T	A	0.292	0.000000469	intron_variant	NA	NA	Medtr3g058160	Ent-kaurene_synthase
chr3_23002072	LA_VS3	3	23002072	0	T	A	0.292	0.000000469	intron_variant	NA	NA	Medtr3g058160	Ent-kaurene_synthase
chr3_23002072	LA_VS3	3	23002072	0	T	A	0.292	0.000000469	5_prime_UTR_variant	236	NA	Medtr3g058160	Ent-kaurene_synthase
chr3_41998697	LA_VS3	3	41998697	0	G	A	0.039	0.000000473	downstream_gene_variant	342	NA	Medtr3g092030	MFS_transporter
chr3_41998697	LA_VS3	3	41998697	0	G	A	0.039	0.000000473	downstream_gene_variant	342	NA	Medtr3g092030	MFS_transporter
chr3_41998697	LA_VS3	3	41998697	0	G	A	0.039	0.000000473	downstream_gene_variant	342	NA	Medtr3g092030	MFS_transporter
chr3_41998697	LA_VS3	3	41998697	0	G	A	0.039	0.000000473	downstream_gene_variant	342	NA	Medtr3g092030	MFS_transporter
chr3_41998697	LA_VS3	3	41998697	0	G	A	0.039	0.000000473	downstream_gene_variant	430	NA	Medtr3g092030	MFS_transporter
chr3_41998697	LA_VS3	3	41998697	0	G	A	0.039	0.000000473	downstream_gene_variant	430	NA	Medtr3g092030	MFS_transporter
chr3_42004431	LA_VS3	3	42004431	0	C	T	0.039	0.000000473	upstream_gene_variant	336	NA	Medtr3g092030	MFS_transporter
chr3_42004431	LA_VS3	3	42004431	0	C	T	0.039	0.000000473	upstream_gene_variant	336	NA	Medtr3g092030	MFS_transporter
chr3_42004431	LA_VS3	3	42004431	0	C	T	0.039	0.000000473	upstream_gene_variant	336	NA	Medtr3g092030	MFS_transporter
chr3_42004431	LA_VS3	3	42004431	0	C	T	0.039	0.000000473	upstream_gene_variant	336	NA	Medtr3g092030	MFS_transporter
chr3_42004431	LA_VS3	3	42004431	0	C	T	0.039	0.000000473	upstream_gene_variant	382	NA	Medtr3g092030	MFS_transporter
chr3_42004431	LA_VS3	3	42004431	0	C	T	0.039	0.000000473	upstream_gene_variant	382	NA	Medtr3g092030	MFS_transporter
chr3_42006816	LA_VS3	3	42006816	0	A	G	0.039	0.000000473	intergenic_region	NA	NA	NA	NA
chr3_42007628	LA_VS3	3	42007628	0	G	A	0.039	0.000000473	intergenic_region	NA	NA	NA	NA
chr3_42008277	LA_VS3	3	42008277	0	T	A	0.039	0.000000474	intergenic_region	NA	NA	NA	NA
chr3_42016029	LA_VS3	3	42016029	0	C	A	0.039	0.000000536	upstream_gene_variant	208	NA	Medtr3g092050	metal-dependent_protein_hydrolase
chr3_42016029	LA_VS3	3	42016029	0	C	A	0.039	0.000000536	upstream_gene_variant	208	NA	Medtr3g092050	metal-dependent_protein_hydrolase
chr3_42016029	LA_VS3	3	42016029	0	C	A	0.039	0.000000536	upstream_gene_variant	208	NA	Medtr3g092050	metal-dependent_protein_hydrolase
chr3_42016131	LA_VS3	3	42016131	0	C	G	0.039	0.000000536	upstream_gene_variant	310	NA	Medtr3g092050	metal-dependent_protein_hydrolase
chr3_42016131	LA_VS3	3	42016131	0	C	G	0.039	0.000000536	upstream_gene_variant	310	NA	Medtr3g092050	metal-dependent_protein_hydrolase
chr3_42016131	LA_VS3	3	42016131	0	C	G	0.039	0.000000536	upstream_gene_variant	310	NA	Medtr3g092050	metal-dependent_protein_hydrolase
chr3_42016462	LA_VS3	3	42016462	0	G	A	0.039	0.000000539	upstream_gene_variant	641	NA	Medtr3g092050	metal-dependent_protein_hydrolase
chr3_42016462	LA_VS3	3	42016462	0	G	A	0.039	0.000000539	upstream_gene_variant	641	NA	Medtr3g092050	metal-dependent_protein_hydrolase
chr3_42016462	LA_VS3	3	42016462	0	G	A	0.039	0.000000539	upstream_gene_variant	641	NA	Medtr3g092050	metal-dependent_protein_hydrolase
chr3_42026981	LA_VS3	3	42026981	0	G	A	0.039	0.000000474	intron_variant	NA	NA	Medtr3g092070	P-loop_nucleoside_triphosphate_hydrolase_superfamily_protein
chr3_42026981	LA_VS3	3	42026981	0	G	A	0.039	0.000000474	intron_variant	NA	NA	Medtr3g092070	P-loop_nucleoside_triphosphate_hydrolase_superfamily_protein
chr3_42026981	LA_VS3	3	42026981	0	G	A	0.039	0.000000474	intron_variant	NA	NA	Medtr3g092070	P-loop_nucleoside_triphosphate_hydrolase_superfamily_protein
chr3_42028130	LA_VS3	3	42028130	0	T	T	0.046	8.05E-09	NA	NA	NA	NA	NA
chr3_42029727	LA_VS3	3	42029727	0	C	T	0.039	0.000000474	upstream_gene_variant	846	NA	Medtr3g092070	P-loop_nucleoside_triphosphate_hydrolase_superfamily_protein
chr3_42029727	LA_VS3	3	42029727	0	C	T	0.039	0.000000474	upstream_gene_variant	846	NA	Medtr3g092070	P-loop_nucleoside_triphosphate_hydrolase_superfamily_protein
chr3_42029727	LA_VS3	3	42029727	0	C	T	0.039	0.000000474	upstream_gene_variant	846	NA	Medtr3g092070	P-loop_nucleoside_triphosphate_hydrolase_superfamily_protein
