# Supplementary material for: Medicago truncatula genotype drives the plant nutritional strategy and its associated rhizosphere bacterial communities
Source: New Phytol. 2024 Nov 28;245(2):767–84. doi: 10.1111/nph.20272 (PMC11655437; doi:10.1111/nph.20272)
Supplement: Supplementary file 3 — Table S1 Plant genotype list and their geographical origin. Table S2 Plant position in glasshouse. Table S3 Acronym list. Table S4 Plant phenotypic variables measured and calculated for each genotype of the core collection of Medicago truncatula. Table S5 Estimation of the heritability of the ecophysiological parameters. Table S6 GWAS output for the ecophysiological parameters. Table S7 List of Gene IDs corresponding to the significant SNPs in the GWAS for each ecophysiological traits and their corresponding annotation, GO id and GO term. Table S8 Richness, alpha‐ and beta‐diversity indices of the rhizosphere bacterial communities associated with the Medicago truncatula core collection. Table S9 Filtered and normalized occurrence table including all samples (n = 435) used in alpha‐ and beta‐diversity analyses, bacterial composition, and functional prediction. Table S10 Taxonomic affiliation, relative abundance, and properties in the co‐occurrence network of the 150 OTU found significantly correlated in the co‐occurrence network analysis. Table S11 PERMANOVA results based on Bray‐Curtis distances. Table S12 Plant genotype effect on bacterial composition at Phylum and Class levels and on KEGG categories. Table S13 Redundancy analysis on microbial data and ecophysiological for the core collection of Medicago truncatula. Table S14 List of the candidate OTU, which are found as major predictor of three plant phenotypic variables and their significantly correlated OTU. Table S15 Potential enzyme classification that are significantly more and less abundant for the OTU positively and negatively linked to the three plant phenotypic variables analyzed in random forest in comparison to the rest of the bacterial OTU and their associated KEGG categories and pathways. Table S16 Estimation of the heritability for the 900 most abundant OTUs. Table S17 Global GWAS output for the abundance of the bacterial OTUs (OTUs predicting plant ecophysiological traits, OTUs in the co‐occurrence [file NPH-245-767-s002.zip › Table_S7_GOtermHotspotEcophy.txt]

SNP	Trait	Gene_ID	NOTE	GO_ID	ONTOLOGY	GO_TERM
chr2_28005799	SDW_VS3	Medtr2g066980	papain_family_cysteine_protease	GO:0006508	BP	proteolysis
chr2_28005799	SDW_VS3	Medtr2g066980	papain_family_cysteine_protease	GO:0008234	MF	cysteine-type peptidase activity
chr2_28005799	SDW_VS3	Medtr2g066990	hypothetical_protein	NA	NA	NA
chr2_28006502	SDW_VS3	Medtr2g066990	hypothetical_protein	NA	NA	NA
chr2_28006574	SDW_VS3	Medtr2g066990	hypothetical_protein	NA	NA	NA
chr4_16631035	SDW_VS3	NA	NA	NA	NA	NA
chr4_16631036	SDW_VS3	NA	NA	NA	NA	NA
chr4_16640861	SDW_VS3	Medtr4te046800	NA	NA	NA	NA
chr4_16641084	SDW_VS3	Medtr4te046800	NA	NA	NA	NA
chr4_16643610	SDW_VS3	NA	NA	NA	NA	NA
chr4_16643630	SDW_VS3	Medtr4g046803	late_embryogenesis_abundant_protein	GO:0003674	MF	molecular_function
chr4_16643630	SDW_VS3	Medtr4g046803	late_embryogenesis_abundant_protein	GO:0005634	CC	nucleus
chr4_16643630	SDW_VS3	Medtr4g046803	late_embryogenesis_abundant_protein	GO:0005886	CC	plasma membrane
chr4_16643630	SDW_VS3	Medtr4g046803	late_embryogenesis_abundant_protein	GO:0008150	BP	biological_process
chr4_16643630	SDW_VS3	Medtr4g046803	late_embryogenesis_abundant_protein	GO:0009506	CC	plasmodesma
chr4_16643630	SDW_VS3	Medtr4g046803	late_embryogenesis_abundant_protein	GO:0046658	CC	anchored component of plasma membrane
chr4_16643642	SDW_VS3	Medtr4g046803	late_embryogenesis_abundant_protein	GO:0003674	MF	molecular_function
chr4_16643642	SDW_VS3	Medtr4g046803	late_embryogenesis_abundant_protein	GO:0005634	CC	nucleus
chr4_16643642	SDW_VS3	Medtr4g046803	late_embryogenesis_abundant_protein	GO:0005886	CC	plasma membrane
chr4_16643642	SDW_VS3	Medtr4g046803	late_embryogenesis_abundant_protein	GO:0008150	BP	biological_process
chr4_16643642	SDW_VS3	Medtr4g046803	late_embryogenesis_abundant_protein	GO:0009506	CC	plasmodesma
chr4_16643642	SDW_VS3	Medtr4g046803	late_embryogenesis_abundant_protein	GO:0046658	CC	anchored component of plasma membrane
chr4_16643770	SDW_VS3	Medtr4g046803	late_embryogenesis_abundant_protein	GO:0003674	MF	molecular_function
chr4_16643770	SDW_VS3	Medtr4g046803	late_embryogenesis_abundant_protein	GO:0005634	CC	nucleus
chr4_16643770	SDW_VS3	Medtr4g046803	late_embryogenesis_abundant_protein	GO:0005886	CC	plasma membrane
chr4_16643770	SDW_VS3	Medtr4g046803	late_embryogenesis_abundant_protein	GO:0008150	BP	biological_process
chr4_16643770	SDW_VS3	Medtr4g046803	late_embryogenesis_abundant_protein	GO:0009506	CC	plasmodesma
chr4_16643770	SDW_VS3	Medtr4g046803	late_embryogenesis_abundant_protein	GO:0046658	CC	anchored component of plasma membrane
chr4_16643865	SDW_VS3	Medtr4g046803	late_embryogenesis_abundant_protein	GO:0003674	MF	molecular_function
chr4_16643865	SDW_VS3	Medtr4g046803	late_embryogenesis_abundant_protein	GO:0005634	CC	nucleus
chr4_16643865	SDW_VS3	Medtr4g046803	late_embryogenesis_abundant_protein	GO:0005886	CC	plasma membrane
chr4_16643865	SDW_VS3	Medtr4g046803	late_embryogenesis_abundant_protein	GO:0008150	BP	biological_process
chr4_16643865	SDW_VS3	Medtr4g046803	late_embryogenesis_abundant_protein	GO:0009506	CC	plasmodesma
chr4_16643865	SDW_VS3	Medtr4g046803	late_embryogenesis_abundant_protein	GO:0046658	CC	anchored component of plasma membrane
chr4_16644594	SDW_VS3	Medtr4g046803	late_embryogenesis_abundant_protein	GO:0003674	MF	molecular_function
chr4_16644594	SDW_VS3	Medtr4g046803	late_embryogenesis_abundant_protein	GO:0005634	CC	nucleus
chr4_16644594	SDW_VS3	Medtr4g046803	late_embryogenesis_abundant_protein	GO:0005886	CC	plasma membrane
chr4_16644594	SDW_VS3	Medtr4g046803	late_embryogenesis_abundant_protein	GO:0008150	BP	biological_process
chr4_16644594	SDW_VS3	Medtr4g046803	late_embryogenesis_abundant_protein	GO:0009506	CC	plasmodesma
chr4_16644594	SDW_VS3	Medtr4g046803	late_embryogenesis_abundant_protein	GO:0046658	CC	anchored component of plasma membrane
chr4_16644647	SDW_VS3	Medtr4g046803	late_embryogenesis_abundant_protein	GO:0003674	MF	molecular_function
chr4_16644647	SDW_VS3	Medtr4g046803	late_embryogenesis_abundant_protein	GO:0005634	CC	nucleus
chr4_16644647	SDW_VS3	Medtr4g046803	late_embryogenesis_abundant_protein	GO:0005886	CC	plasma membrane
chr4_16644647	SDW_VS3	Medtr4g046803	late_embryogenesis_abundant_protein	GO:0008150	BP	biological_process
chr4_16644647	SDW_VS3	Medtr4g046803	late_embryogenesis_abundant_protein	GO:0009506	CC	plasmodesma
chr4_16644647	SDW_VS3	Medtr4g046803	late_embryogenesis_abundant_protein	GO:0046658	CC	anchored component of plasma membrane
chr4_16645003	SDW_VS3	NA	NA	NA	NA	NA
chr4_16645088	SDW_VS3	Medtr4g046803	late_embryogenesis_abundant_protein	GO:0003674	MF	molecular_function
chr4_16645088	SDW_VS3	Medtr4g046803	late_embryogenesis_abundant_protein	GO:0005634	CC	nucleus
chr4_16645088	SDW_VS3	Medtr4g046803	late_embryogenesis_abundant_protein	GO:0005886	CC	plasma membrane
chr4_16645088	SDW_VS3	Medtr4g046803	late_embryogenesis_abundant_protein	GO:0008150	BP	biological_process
chr4_16645088	SDW_VS3	Medtr4g046803	late_embryogenesis_abundant_protein	GO:0009506	CC	plasmodesma
chr4_16645088	SDW_VS3	Medtr4g046803	late_embryogenesis_abundant_protein	GO:0046658	CC	anchored component of plasma membrane
chr4_16645335	SDW_VS3	NA	NA	NA	NA	NA
chr4_16645358	SDW_VS3	Medtr4g046803	late_embryogenesis_abundant_protein	GO:0003674	MF	molecular_function
chr4_16645358	SDW_VS3	Medtr4g046803	late_embryogenesis_abundant_protein	GO:0005634	CC	nucleus
chr4_16645358	SDW_VS3	Medtr4g046803	late_embryogenesis_abundant_protein	GO:0005886	CC	plasma membrane
chr4_16645358	SDW_VS3	Medtr4g046803	late_embryogenesis_abundant_protein	GO:0008150	BP	biological_process
chr4_16645358	SDW_VS3	Medtr4g046803	late_embryogenesis_abundant_protein	GO:0009506	CC	plasmodesma
chr4_16645358	SDW_VS3	Medtr4g046803	late_embryogenesis_abundant_protein	GO:0046658	CC	anchored component of plasma membrane
chr4_16645749	SDW_VS3	Medtr4g046803	late_embryogenesis_abundant_protein	GO:0003674	MF	molecular_function
chr4_16645749	SDW_VS3	Medtr4g046803	late_embryogenesis_abundant_protein	GO:0005634	CC	nucleus
chr4_16645749	SDW_VS3	Medtr4g046803	late_embryogenesis_abundant_protein	GO:0005886	CC	plasma membrane
chr4_16645749	SDW_VS3	Medtr4g046803	late_embryogenesis_abundant_protein	GO:0008150	BP	biological_process
chr4_16645749	SDW_VS3	Medtr4g046803	late_embryogenesis_abundant_protein	GO:0009506	CC	plasmodesma
chr4_16645749	SDW_VS3	Medtr4g046803	late_embryogenesis_abundant_protein	GO:0046658	CC	anchored component of plasma membrane
chr4_16645761	SDW_VS3	Medtr4g046803	late_embryogenesis_abundant_protein	GO:0003674	MF	molecular_function
chr4_16645761	SDW_VS3	Medtr4g046803	late_embryogenesis_abundant_protein	GO:0005634	CC	nucleus
chr4_16645761	SDW_VS3	Medtr4g046803	late_embryogenesis_abundant_protein	GO:0005886	CC	plasma membrane
chr4_16645761	SDW_VS3	Medtr4g046803	late_embryogenesis_abundant_protein	GO:0008150	BP	biological_process
chr4_16645761	SDW_VS3	Medtr4g046803	late_embryogenesis_abundant_protein	GO:0009506	CC	plasmodesma
chr4_16645761	SDW_VS3	Medtr4g046803	late_embryogenesis_abundant_protein	GO:0046658	CC	anchored component of plasma membrane
chr4_16645763	SDW_VS3	Medtr4g046803	late_embryogenesis_abundant_protein	GO:0003674	MF	molecular_function
chr4_16645763	SDW_VS3	Medtr4g046803	late_embryogenesis_abundant_protein	GO:0005634	CC	nucleus
chr4_16645763	SDW_VS3	Medtr4g046803	late_embryogenesis_abundant_protein	GO:0005886	CC	plasma membrane
chr4_16645763	SDW_VS3	Medtr4g046803	late_embryogenesis_abundant_protein	GO:0008150	BP	biological_process
chr4_16645763	SDW_VS3	Medtr4g046803	late_embryogenesis_abundant_protein	GO:0009506	CC	plasmodesma
chr4_16645763	SDW_VS3	Medtr4g046803	late_embryogenesis_abundant_protein	GO:0046658	CC	anchored component of plasma membrane
chr4_16645990	SDW_VS3	Medtr4g046803	late_embryogenesis_abundant_protein	GO:0003674	MF	molecular_function
chr4_16645990	SDW_VS3	Medtr4g046803	late_embryogenesis_abundant_protein	GO:0005634	CC	nucleus
chr4_16645990	SDW_VS3	Medtr4g046803	late_embryogenesis_abundant_protein	GO:0005886	CC	plasma membrane
chr4_16645990	SDW_VS3	Medtr4g046803	late_embryogenesis_abundant_protein	GO:0008150	BP	biological_process
chr4_16645990	SDW_VS3	Medtr4g046803	late_embryogenesis_abundant_protein	GO:0009506	CC	plasmodesma
chr4_16645990	SDW_VS3	Medtr4g046803	late_embryogenesis_abundant_protein	GO:0046658	CC	anchored component of plasma membrane
chr4_16646002	SDW_VS3	Medtr4g046803	late_embryogenesis_abundant_protein	GO:0003674	MF	molecular_function
chr4_16646002	SDW_VS3	Medtr4g046803	late_embryogenesis_abundant_protein	GO:0005634	CC	nucleus
chr4_16646002	SDW_VS3	Medtr4g046803	late_embryogenesis_abundant_protein	GO:0005886	CC	plasma membrane
chr4_16646002	SDW_VS3	Medtr4g046803	late_embryogenesis_abundant_protein	GO:0008150	BP	biological_process
chr4_16646002	SDW_VS3	Medtr4g046803	late_embryogenesis_abundant_protein	GO:0009506	CC	plasmodesma
chr4_16646002	SDW_VS3	Medtr4g046803	late_embryogenesis_abundant_protein	GO:0046658	CC	anchored component of plasma membrane
chr4_16646048	SDW_VS3	NA	NA	NA	NA	NA
chr4_16646091	SDW_VS3	NA	NA	NA	NA	NA
chr4_16647140	SDW_VS3	NA	NA	NA	NA	NA
chr7_31244554	RDW_VS3	Medtr7g081660	nuclear_RNA-binding-like_protein	GO:0003723	MF	RNA binding
chr7_31244554	RDW_VS3	Medtr7g081660	nuclear_RNA-binding-like_protein	GO:0005634	CC	nucleus
chr7_31244554	RDW_VS3	Medtr7g081660	nuclear_RNA-binding-like_protein	GO:0005737	CC	cytoplasm
chr7_31244554	RDW_VS3	Medtr7g081660	nuclear_RNA-binding-like_protein	GO:0008150	BP	biological_process
chr7_31245337	RDW_VS3	Medtr7g081660	nuclear_RNA-binding-like_protein	GO:0003723	MF	RNA binding
chr7_31245337	RDW_VS3	Medtr7g081660	nuclear_RNA-binding-like_protein	GO:0005634	CC	nucleus
chr7_31245337	RDW_VS3	Medtr7g081660	nuclear_RNA-binding-like_protein	GO:0005737	CC	cytoplasm
chr7_31245337	RDW_VS3	Medtr7g081660	nuclear_RNA-binding-like_protein	GO:0008150	BP	biological_process
chr7_31245351	RDW_VS3	Medtr7g081660	nuclear_RNA-binding-like_protein	GO:0003723	MF	RNA binding
chr7_31245351	RDW_VS3	Medtr7g081660	nuclear_RNA-binding-like_protein	GO:0005634	CC	nucleus
chr7_31245351	RDW_VS3	Medtr7g081660	nuclear_RNA-binding-like_protein	GO:0005737	CC	cytoplasm
chr7_31245351	RDW_VS3	Medtr7g081660	nuclear_RNA-binding-like_protein	GO:0008150	BP	biological_process
chr7_31246039	RDW_VS3	Medtr7g081660	nuclear_RNA-binding-like_protein	GO:0003723	MF	RNA binding
chr7_31246039	RDW_VS3	Medtr7g081660	nuclear_RNA-binding-like_protein	GO:0005634	CC	nucleus
chr7_31246039	RDW_VS3	Medtr7g081660	nuclear_RNA-binding-like_protein	GO:0005737	CC	cytoplasm
chr7_31246039	RDW_VS3	Medtr7g081660	nuclear_RNA-binding-like_protein	GO:0008150	BP	biological_process
chr7_31250202	RDW_VS3	Medtr7g081650	hypothetical_protein	NA	NA	NA
chr4_53295868	TDW_VS2	Medtr4g128050	small_nuclear_ribonucleoprotein	GO:0003723	MF	RNA binding
chr4_53295868	TDW_VS2	Medtr4g128050	small_nuclear_ribonucleoprotein	GO:0005681	CC	spliceosomal complex
chr4_53295868	TDW_VS2	Medtr4g128050	small_nuclear_ribonucleoprotein	GO:0005683	CC	U7 snRNP
chr4_53295868	TDW_VS2	Medtr4g128050	small_nuclear_ribonucleoprotein	GO:0005689	CC	U12-type spliceosomal complex
chr4_53295868	TDW_VS2	Medtr4g128050	small_nuclear_ribonucleoprotein	GO:0008380	BP	RNA splicing
chr4_53295868	TDW_VS2	Medtr4g128050	small_nuclear_ribonucleoprotein	GO:0030532	CC	small nuclear ribonucleoprotein complex
chr4_53295868	TDW_VS2	Medtr4g128050	small_nuclear_ribonucleoprotein	GO:0071013	CC	catalytic step 2 spliceosome
chr4_53325728	TDW_VS2	Medtr4g128130	hypothetical_protein	NA	NA	NA
chr4_53325749	TDW_VS2	Medtr4g128130	hypothetical_protein	NA	NA	NA
chr8_11553000	NLA	NA	NA	NA	NA	NA
chr8_11553004	NLA	Medtr8g031000	bestrophin-like_protein	GO:0003674	MF	molecular_function
chr8_11553004	NLA	Medtr8g031000	bestrophin-like_protein	GO:0008150	BP	biological_process
chr8_11553004	NLA	Medtr8g031000	bestrophin-like_protein	GO:0009507	CC	chloroplast
chr8_11553102	NLA	Medtr8g031000	bestrophin-like_protein	GO:0003674	MF	molecular_function
chr8_11553102	NLA	Medtr8g031000	bestrophin-like_protein	GO:0008150	BP	biological_process
chr8_11553102	NLA	Medtr8g031000	bestrophin-like_protein	GO:0009507	CC	chloroplast
chr8_22507666	RTR	Medtr8g463790	Pmr5_Cas1p_GDSL_SGNH-like_acyl-esterase_family_protein	GO:0005634	CC	nucleus
chr8_22507666	RTR	Medtr8g463790	Pmr5_Cas1p_GDSL_SGNH-like_acyl-esterase_family_protein	GO:0008150	BP	biological_process
chr8_22507666	RTR	Medtr8g463800	hypothetical_protein	GO:0003674	MF	molecular_function
chr8_22507666	RTR	Medtr8g463800	hypothetical_protein	GO:0005575	CC	cellular_component
chr8_22507666	RTR	Medtr8g463800	hypothetical_protein	GO:0005634	CC	nucleus
chr8_22507666	RTR	Medtr8g463800	hypothetical_protein	GO:0008150	BP	biological_process
chr8_22526045	RTR	NA	NA	NA	NA	NA
chr8_22541464	RTR	NA	NA	NA	NA	NA
chr8_22541634	RTR	Medtr8g463890	RNA-binding_(RRM_RBD_RNP_motif)_family_protein	GO:0000166	MF	nucleotide binding
chr8_22541634	RTR	Medtr8g463890	RNA-binding_(RRM_RBD_RNP_motif)_family_protein	GO:0003676	MF	nucleic acid binding
chr8_22541634	RTR	Medtr8g463890	RNA-binding_(RRM_RBD_RNP_motif)_family_protein	GO:0003723	MF	RNA binding
chr8_22541634	RTR	Medtr8g463890	RNA-binding_(RRM_RBD_RNP_motif)_family_protein	GO:0005634	CC	nucleus
chr8_22541634	RTR	Medtr8g463890	RNA-binding_(RRM_RBD_RNP_motif)_family_protein	GO:0005730	CC	nucleolus
chr8_22541634	RTR	Medtr8g463890	RNA-binding_(RRM_RBD_RNP_motif)_family_protein	GO:0005829	CC	cytosol
chr8_22541634	RTR	Medtr8g463890	RNA-binding_(RRM_RBD_RNP_motif)_family_protein	GO:0006952	BP	defense response
chr8_22541634	RTR	Medtr8g463890	RNA-binding_(RRM_RBD_RNP_motif)_family_protein	GO:0008219	BP	cell death
chr8_22541634	RTR	Medtr8g463890	RNA-binding_(RRM_RBD_RNP_motif)_family_protein	GO:0009693	BP	ethylene biosynthetic process
chr8_22541634	RTR	Medtr8g463890	RNA-binding_(RRM_RBD_RNP_motif)_family_protein	GO:0010150	BP	leaf senescence
chr8_22541657	RTR	Medtr8g463890	RNA-binding_(RRM_RBD_RNP_motif)_family_protein	GO:0000166	MF	nucleotide binding
chr8_22541657	RTR	Medtr8g463890	RNA-binding_(RRM_RBD_RNP_motif)_family_protein	GO:0003676	MF	nucleic acid binding
chr8_22541657	RTR	Medtr8g463890	RNA-binding_(RRM_RBD_RNP_motif)_family_protein	GO:0003723	MF	RNA binding
chr8_22541657	RTR	Medtr8g463890	RNA-binding_(RRM_RBD_RNP_motif)_family_protein	GO:0005634	CC	nucleus
chr8_22541657	RTR	Medtr8g463890	RNA-binding_(RRM_RBD_RNP_motif)_family_protein	GO:0005730	CC	nucleolus
chr8_22541657	RTR	Medtr8g463890	RNA-binding_(RRM_RBD_RNP_motif)_family_protein	GO:0005829	CC	cytosol
chr8_22541657	RTR	Medtr8g463890	RNA-binding_(RRM_RBD_RNP_motif)_family_protein	GO:0006952	BP	defense response
chr8_22541657	RTR	Medtr8g463890	RNA-binding_(RRM_RBD_RNP_motif)_family_protein	GO:0008219	BP	cell death
chr8_22541657	RTR	Medtr8g463890	RNA-binding_(RRM_RBD_RNP_motif)_family_protein	GO:0009693	BP	ethylene biosynthetic process
chr8_22541657	RTR	Medtr8g463890	RNA-binding_(RRM_RBD_RNP_motif)_family_protein	GO:0010150	BP	leaf senescence
chr8_22541689	RTR	Medtr8g463890	RNA-binding_(RRM_RBD_RNP_motif)_family_protein	GO:0000166	MF	nucleotide binding
chr8_22541689	RTR	Medtr8g463890	RNA-binding_(RRM_RBD_RNP_motif)_family_protein	GO:0003676	MF	nucleic acid binding
chr8_22541689	RTR	Medtr8g463890	RNA-binding_(RRM_RBD_RNP_motif)_family_protein	GO:0003723	MF	RNA binding
chr8_22541689	RTR	Medtr8g463890	RNA-binding_(RRM_RBD_RNP_motif)_family_protein	GO:0005634	CC	nucleus
chr8_22541689	RTR	Medtr8g463890	RNA-binding_(RRM_RBD_RNP_motif)_family_protein	GO:0005730	CC	nucleolus
chr8_22541689	RTR	Medtr8g463890	RNA-binding_(RRM_RBD_RNP_motif)_family_protein	GO:0005829	CC	cytosol
chr8_22541689	RTR	Medtr8g463890	RNA-binding_(RRM_RBD_RNP_motif)_family_protein	GO:0006952	BP	defense response
chr8_22541689	RTR	Medtr8g463890	RNA-binding_(RRM_RBD_RNP_motif)_family_protein	GO:0008219	BP	cell death
chr8_22541689	RTR	Medtr8g463890	RNA-binding_(RRM_RBD_RNP_motif)_family_protein	GO:0009693	BP	ethylene biosynthetic process
chr8_22541689	RTR	Medtr8g463890	RNA-binding_(RRM_RBD_RNP_motif)_family_protein	GO:0010150	BP	leaf senescence
chr8_22541769	RTR	Medtr8g463890	RNA-binding_(RRM_RBD_RNP_motif)_family_protein	GO:0000166	MF	nucleotide binding
chr8_22541769	RTR	Medtr8g463890	RNA-binding_(RRM_RBD_RNP_motif)_family_protein	GO:0003676	MF	nucleic acid binding
chr8_22541769	RTR	Medtr8g463890	RNA-binding_(RRM_RBD_RNP_motif)_family_protein	GO:0003723	MF	RNA binding
chr8_22541769	RTR	Medtr8g463890	RNA-binding_(RRM_RBD_RNP_motif)_family_protein	GO:0005634	CC	nucleus
chr8_22541769	RTR	Medtr8g463890	RNA-binding_(RRM_RBD_RNP_motif)_family_protein	GO:0005730	CC	nucleolus
chr8_22541769	RTR	Medtr8g463890	RNA-binding_(RRM_RBD_RNP_motif)_family_protein	GO:0005829	CC	cytosol
chr8_22541769	RTR	Medtr8g463890	RNA-binding_(RRM_RBD_RNP_motif)_family_protein	GO:0006952	BP	defense response
chr8_22541769	RTR	Medtr8g463890	RNA-binding_(RRM_RBD_RNP_motif)_family_protein	GO:0008219	BP	cell death
chr8_22541769	RTR	Medtr8g463890	RNA-binding_(RRM_RBD_RNP_motif)_family_protein	GO:0009693	BP	ethylene biosynthetic process
chr8_22541769	RTR	Medtr8g463890	RNA-binding_(RRM_RBD_RNP_motif)_family_protein	GO:0010150	BP	leaf senescence
chr8_22541793	RTR	Medtr8g463890	RNA-binding_(RRM_RBD_RNP_motif)_family_protein	GO:0000166	MF	nucleotide binding
chr8_22541793	RTR	Medtr8g463890	RNA-binding_(RRM_RBD_RNP_motif)_family_protein	GO:0003676	MF	nucleic acid binding
chr8_22541793	RTR	Medtr8g463890	RNA-binding_(RRM_RBD_RNP_motif)_family_protein	GO:0003723	MF	RNA binding
chr8_22541793	RTR	Medtr8g463890	RNA-binding_(RRM_RBD_RNP_motif)_family_protein	GO:0005634	CC	nucleus
chr8_22541793	RTR	Medtr8g463890	RNA-binding_(RRM_RBD_RNP_motif)_family_protein	GO:0005730	CC	nucleolus
chr8_22541793	RTR	Medtr8g463890	RNA-binding_(RRM_RBD_RNP_motif)_family_protein	GO:0005829	CC	cytosol
chr8_22541793	RTR	Medtr8g463890	RNA-binding_(RRM_RBD_RNP_motif)_family_protein	GO:0006952	BP	defense response
chr8_22541793	RTR	Medtr8g463890	RNA-binding_(RRM_RBD_RNP_motif)_family_protein	GO:0008219	BP	cell death
chr8_22541793	RTR	Medtr8g463890	RNA-binding_(RRM_RBD_RNP_motif)_family_protein	GO:0009693	BP	ethylene biosynthetic process
chr8_22541793	RTR	Medtr8g463890	RNA-binding_(RRM_RBD_RNP_motif)_family_protein	GO:0010150	BP	leaf senescence
chr8_22542169	RTR	NA	NA	NA	NA	NA
chr8_22542247	RTR	Medtr8g463890	RNA-binding_(RRM_RBD_RNP_motif)_family_protein	GO:0000166	MF	nucleotide binding
chr8_22542247	RTR	Medtr8g463890	RNA-binding_(RRM_RBD_RNP_motif)_family_protein	GO:0003676	MF	nucleic acid binding
chr8_22542247	RTR	Medtr8g463890	RNA-binding_(RRM_RBD_RNP_motif)_family_protein	GO:0003723	MF	RNA binding
chr8_22542247	RTR	Medtr8g463890	RNA-binding_(RRM_RBD_RNP_motif)_family_protein	GO:0005634	CC	nucleus
chr8_22542247	RTR	Medtr8g463890	RNA-binding_(RRM_RBD_RNP_motif)_family_protein	GO:0005730	CC	nucleolus
chr8_22542247	RTR	Medtr8g463890	RNA-binding_(RRM_RBD_RNP_motif)_family_protein	GO:0005829	CC	cytosol
chr8_22542247	RTR	Medtr8g463890	RNA-binding_(RRM_RBD_RNP_motif)_family_protein	GO:0006952	BP	defense response
chr8_22542247	RTR	Medtr8g463890	RNA-binding_(RRM_RBD_RNP_motif)_family_protein	GO:0008219	BP	cell death
chr8_22542247	RTR	Medtr8g463890	RNA-binding_(RRM_RBD_RNP_motif)_family_protein	GO:0009693	BP	ethylene biosynthetic process
chr8_22542247	RTR	Medtr8g463890	RNA-binding_(RRM_RBD_RNP_motif)_family_protein	GO:0010150	BP	leaf senescence
chr8_22542367	RTR	Medtr8g463890	RNA-binding_(RRM_RBD_RNP_motif)_family_protein	GO:0000166	MF	nucleotide binding
chr8_22542367	RTR	Medtr8g463890	RNA-binding_(RRM_RBD_RNP_motif)_family_protein	GO:0003676	MF	nucleic acid binding
chr8_22542367	RTR	Medtr8g463890	RNA-binding_(RRM_RBD_RNP_motif)_family_protein	GO:0003723	MF	RNA binding
chr8_22542367	RTR	Medtr8g463890	RNA-binding_(RRM_RBD_RNP_motif)_family_protein	GO:0005634	CC	nucleus
chr8_22542367	RTR	Medtr8g463890	RNA-binding_(RRM_RBD_RNP_motif)_family_protein	GO:0005730	CC	nucleolus
chr8_22542367	RTR	Medtr8g463890	RNA-binding_(RRM_RBD_RNP_motif)_family_protein	GO:0005829	CC	cytosol
chr8_22542367	RTR	Medtr8g463890	RNA-binding_(RRM_RBD_RNP_motif)_family_protein	GO:0006952	BP	defense response
chr8_22542367	RTR	Medtr8g463890	RNA-binding_(RRM_RBD_RNP_motif)_family_protein	GO:0008219	BP	cell death
chr8_22542367	RTR	Medtr8g463890	RNA-binding_(RRM_RBD_RNP_motif)_family_protein	GO:0009693	BP	ethylene biosynthetic process
chr8_22542367	RTR	Medtr8g463890	RNA-binding_(RRM_RBD_RNP_motif)_family_protein	GO:0010150	BP	leaf senescence
chr1_145476	RUE	NA	NA	NA	NA	NA
chr1_147182	RUE	NA	NA	NA	NA	NA
chr1_171603	RUE	Medtr1g007060	exosome_complex_exonuclease_RRP46	GO:0000175	MF	3'-5'-exoribonuclease activity
chr1_171603	RUE	Medtr1g007060	exosome_complex_exonuclease_RRP46	GO:0003723	MF	RNA binding
chr1_171603	RUE	Medtr1g007060	exosome_complex_exonuclease_RRP46	GO:0005737	CC	cytoplasm
chr1_171603	RUE	Medtr1g007060	exosome_complex_exonuclease_RRP46	GO:0005829	CC	cytosol
chr1_171603	RUE	Medtr1g007060	exosome_complex_exonuclease_RRP46	GO:0006396	BP	RNA processing
chr1_171603	RUE	Medtr1g007060	exosome_complex_exonuclease_RRP46	GO:0042991	NA	NA
chr1_171603	RUE	Medtr1te007050	NA	NA	NA	NA
chr1_181500	RUE	Medtr1g007110	inosine-uridine_preferring_nucleoside_hydrolase	GO:0005618	CC	cell wall
chr1_181500	RUE	Medtr1g007110	inosine-uridine_preferring_nucleoside_hydrolase	GO:0006148	BP	inosine catabolic process
chr1_181500	RUE	Medtr1g007110	inosine-uridine_preferring_nucleoside_hydrolase	GO:0006154	BP	adenosine catabolic process
chr1_181500	RUE	Medtr1g007110	inosine-uridine_preferring_nucleoside_hydrolase	GO:0009611	BP	response to wounding
chr1_181500	RUE	Medtr1g007110	inosine-uridine_preferring_nucleoside_hydrolase	GO:0009753	BP	response to jasmonic acid
chr1_181500	RUE	Medtr1g007110	inosine-uridine_preferring_nucleoside_hydrolase	GO:0016787	MF	hydrolase activity
chr1_181500	RUE	Medtr1g007110	inosine-uridine_preferring_nucleoside_hydrolase	GO:0047622	MF	adenosine nucleosidase activity
chr1_181500	RUE	Medtr1g007110	inosine-uridine_preferring_nucleoside_hydrolase	GO:0047724	MF	inosine nucleosidase activity
chr1_181500	RUE	Medtr1g007110	inosine-uridine_preferring_nucleoside_hydrolase	GO:0048046	CC	apoplast
chr1_39824401	RUE	NA	NA	NA	NA	NA
chr1_39825875	RUE	NA	NA	NA	NA	NA
chr1_39825920	RUE	Medtr1g088885	phototropic-responsive_NPH3_family_protein	GO:0004871	NA	NA
chr1_39825920	RUE	Medtr1g088885	phototropic-responsive_NPH3_family_protein	GO:0005886	CC	plasma membrane
chr1_39825920	RUE	Medtr1g088885	phototropic-responsive_NPH3_family_protein	GO:0009416	BP	response to light stimulus
chr1_39825920	RUE	Medtr1g088885	phototropic-responsive_NPH3_family_protein	GO:0009860	BP	pollen tube growth
chr1_39825930	RUE	Medtr1g088885	phototropic-responsive_NPH3_family_protein	GO:0004871	NA	NA
chr1_39825930	RUE	Medtr1g088885	phototropic-responsive_NPH3_family_protein	GO:0005886	CC	plasma membrane
chr1_39825930	RUE	Medtr1g088885	phototropic-responsive_NPH3_family_protein	GO:0009416	BP	response to light stimulus
chr1_39825930	RUE	Medtr1g088885	phototropic-responsive_NPH3_family_protein	GO:0009860	BP	pollen tube growth
chr1_39825939	RUE	Medtr1g088885	phototropic-responsive_NPH3_family_protein	GO:0004871	NA	NA
chr1_39825939	RUE	Medtr1g088885	phototropic-responsive_NPH3_family_protein	GO:0005886	CC	plasma membrane
chr1_39825939	RUE	Medtr1g088885	phototropic-responsive_NPH3_family_protein	GO:0009416	BP	response to light stimulus
chr1_39825939	RUE	Medtr1g088885	phototropic-responsive_NPH3_family_protein	GO:0009860	BP	pollen tube growth
chr1_39827582	RUE	Medtr1g088895	monothiol_glutaredoxin-S2_protein	GO:0005575	CC	cellular_component
chr1_39827582	RUE	Medtr1g088895	monothiol_glutaredoxin-S2_protein	GO:0008794	MF	arsenate reductase (glutaredoxin) activity
chr1_39827582	RUE	Medtr1g088895	monothiol_glutaredoxin-S2_protein	GO:0009055	MF	electron transfer activity
chr1_39827582	RUE	Medtr1g088895	monothiol_glutaredoxin-S2_protein	GO:0015035	MF	protein disulfide oxidoreductase activity
chr1_39827582	RUE	Medtr1g088895	monothiol_glutaredoxin-S2_protein	GO:0045454	BP	cell redox homeostasis
chr1_39827582	RUE	Medtr1g088895	monothiol_glutaredoxin-S2_protein	GO:0048653	BP	anther development
chr1_39827634	RUE	Medtr1g088895	monothiol_glutaredoxin-S2_protein	GO:0005575	CC	cellular_component
chr1_39827634	RUE	Medtr1g088895	monothiol_glutaredoxin-S2_protein	GO:0008794	MF	arsenate reductase (glutaredoxin) activity
chr1_39827634	RUE	Medtr1g088895	monothiol_glutaredoxin-S2_protein	GO:0009055	MF	electron transfer activity
chr1_39827634	RUE	Medtr1g088895	monothiol_glutaredoxin-S2_protein	GO:0015035	MF	protein disulfide oxidoreductase activity
chr1_39827634	RUE	Medtr1g088895	monothiol_glutaredoxin-S2_protein	GO:0045454	BP	cell redox homeostasis
chr1_39827634	RUE	Medtr1g088895	monothiol_glutaredoxin-S2_protein	GO:0048653	BP	anther development
chr1_39827666	RUE	Medtr1g088895	monothiol_glutaredoxin-S2_protein	GO:0005575	CC	cellular_component
chr1_39827666	RUE	Medtr1g088895	monothiol_glutaredoxin-S2_protein	GO:0008794	MF	arsenate reductase (glutaredoxin) activity
chr1_39827666	RUE	Medtr1g088895	monothiol_glutaredoxin-S2_protein	GO:0009055	MF	electron transfer activity
chr1_39827666	RUE	Medtr1g088895	monothiol_glutaredoxin-S2_protein	GO:0015035	MF	protein disulfide oxidoreductase activity
chr1_39827666	RUE	Medtr1g088895	monothiol_glutaredoxin-S2_protein	GO:0045454	BP	cell redox homeostasis
chr1_39827666	RUE	Medtr1g088895	monothiol_glutaredoxin-S2_protein	GO:0048653	BP	anther development
chr1_39827695	RUE	Medtr1g088895	monothiol_glutaredoxin-S2_protein	GO:0005575	CC	cellular_component
chr1_39827695	RUE	Medtr1g088895	monothiol_glutaredoxin-S2_protein	GO:0008794	MF	arsenate reductase (glutaredoxin) activity
chr1_39827695	RUE	Medtr1g088895	monothiol_glutaredoxin-S2_protein	GO:0009055	MF	electron transfer activity
chr1_39827695	RUE	Medtr1g088895	monothiol_glutaredoxin-S2_protein	GO:0015035	MF	protein disulfide oxidoreductase activity
chr1_39827695	RUE	Medtr1g088895	monothiol_glutaredoxin-S2_protein	GO:0045454	BP	cell redox homeostasis
chr1_39827695	RUE	Medtr1g088895	monothiol_glutaredoxin-S2_protein	GO:0048653	BP	anther development
chr1_39827809	RUE	NA	NA	NA	NA	NA
chr4_10035519	RUE	Medtr4g029110	disease_resistance_protein_(TIR-NBS-LRR_class)	GO:0000166	MF	nucleotide binding
chr4_10035519	RUE	Medtr4g029110	disease_resistance_protein_(TIR-NBS-LRR_class)	GO:0005622	CC	intracellular anatomical structure
chr4_10035519	RUE	Medtr4g029110	disease_resistance_protein_(TIR-NBS-LRR_class)	GO:0006952	BP	defense response
chr4_10035519	RUE	Medtr4g029110	disease_resistance_protein_(TIR-NBS-LRR_class)	GO:0007165	BP	signal transduction
chr4_10035519	RUE	Medtr4g029110	disease_resistance_protein_(TIR-NBS-LRR_class)	GO:0017111	MF	nucleoside-triphosphatase activity
chr4_10035519	RUE	Medtr4g029110	disease_resistance_protein_(TIR-NBS-LRR_class)	GO:0043531	MF	ADP binding
chr4_10040096	RUE	Medtr4te029120	NA	NA	NA	NA
chr4_10058559	RUE	NA	NA	NA	NA	NA
chr1_11838653	SNU	Medtr1g033000	receptor_kinase_TMK1-like_protein	GO:0004672	MF	protein kinase activity
chr1_11838653	SNU	Medtr1g033000	receptor_kinase_TMK1-like_protein	GO:0004674	MF	protein serine/threonine kinase activity
chr1_11838653	SNU	Medtr1g033000	receptor_kinase_TMK1-like_protein	GO:0004675	MF	transmembrane receptor protein serine/threonine kinase activity
chr1_11838653	SNU	Medtr1g033000	receptor_kinase_TMK1-like_protein	GO:0005524	MF	ATP binding
chr1_11838653	SNU	Medtr1g033000	receptor_kinase_TMK1-like_protein	GO:0005576	CC	extracellular region
chr1_11838653	SNU	Medtr1g033000	receptor_kinase_TMK1-like_protein	GO:0005886	CC	plasma membrane
chr1_11838653	SNU	Medtr1g033000	receptor_kinase_TMK1-like_protein	GO:0006468	BP	protein phosphorylation
chr1_11838653	SNU	Medtr1g033000	receptor_kinase_TMK1-like_protein	GO:0007165	BP	signal transduction
chr1_11838653	SNU	Medtr1g033000	receptor_kinase_TMK1-like_protein	GO:0016772	MF	transferase activity, transferring phosphorus-containing groups
chr1_11840202	SNU	NA	NA	NA	NA	NA
chr1_11840811	SNU	NA	NA	NA	NA	NA
chr1_11841033	SNU	NA	NA	NA	NA	NA
chr1_11841627	SNU	NA	NA	NA	NA	NA
chr1_11841937	SNU	NA	NA	NA	NA	NA
chr1_11844079	SNU	NA	NA	NA	NA	NA
chr1_32148847	SNU	Medtr1g072450	xyloglucanase-specific_endoglucanase_inhibitor_protein	GO:0004190	MF	aspartic-type endopeptidase activity
chr1_32148847	SNU	Medtr1g072450	xyloglucanase-specific_endoglucanase_inhibitor_protein	GO:0005576	CC	extracellular region
chr1_32148847	SNU	Medtr1g072450	xyloglucanase-specific_endoglucanase_inhibitor_protein	GO:0005618	CC	cell wall
chr1_32148847	SNU	Medtr1g072450	xyloglucanase-specific_endoglucanase_inhibitor_protein	GO:0005794	CC	Golgi apparatus
chr1_32148847	SNU	Medtr1g072450	xyloglucanase-specific_endoglucanase_inhibitor_protein	GO:0005829	CC	cytosol
chr1_32148847	SNU	Medtr1g072450	xyloglucanase-specific_endoglucanase_inhibitor_protein	GO:0005886	CC	plasma membrane
chr1_32148847	SNU	Medtr1g072450	xyloglucanase-specific_endoglucanase_inhibitor_protein	GO:0006508	BP	proteolysis
chr1_32148847	SNU	Medtr1g072450	xyloglucanase-specific_endoglucanase_inhibitor_protein	GO:0009505	CC	plant-type cell wall
chr1_32148847	SNU	Medtr1g072450	xyloglucanase-specific_endoglucanase_inhibitor_protein	GO:0009506	CC	plasmodesma
chr1_32148847	SNU	Medtr1g072450	xyloglucanase-specific_endoglucanase_inhibitor_protein	GO:0009651	BP	response to salt stress
chr1_32148847	SNU	Medtr1g072450	xyloglucanase-specific_endoglucanase_inhibitor_protein	GO:0016020	CC	membrane
chr1_32148873	SNU	Medtr1g072450	xyloglucanase-specific_endoglucanase_inhibitor_protein	GO:0004190	MF	aspartic-type endopeptidase activity
chr1_32148873	SNU	Medtr1g072450	xyloglucanase-specific_endoglucanase_inhibitor_protein	GO:0005576	CC	extracellular region
chr1_32148873	SNU	Medtr1g072450	xyloglucanase-specific_endoglucanase_inhibitor_protein	GO:0005618	CC	cell wall
chr1_32148873	SNU	Medtr1g072450	xyloglucanase-specific_endoglucanase_inhibitor_protein	GO:0005794	CC	Golgi apparatus
chr1_32148873	SNU	Medtr1g072450	xyloglucanase-specific_endoglucanase_inhibitor_protein	GO:0005829	CC	cytosol
chr1_32148873	SNU	Medtr1g072450	xyloglucanase-specific_endoglucanase_inhibitor_protein	GO:0005886	CC	plasma membrane
chr1_32148873	SNU	Medtr1g072450	xyloglucanase-specific_endoglucanase_inhibitor_protein	GO:0006508	BP	proteolysis
chr1_32148873	SNU	Medtr1g072450	xyloglucanase-specific_endoglucanase_inhibitor_protein	GO:0009505	CC	plant-type cell wall
chr1_32148873	SNU	Medtr1g072450	xyloglucanase-specific_endoglucanase_inhibitor_protein	GO:0009506	CC	plasmodesma
chr1_32148873	SNU	Medtr1g072450	xyloglucanase-specific_endoglucanase_inhibitor_protein	GO:0009651	BP	response to salt stress
chr1_32148873	SNU	Medtr1g072450	xyloglucanase-specific_endoglucanase_inhibitor_protein	GO:0016020	CC	membrane
chr1_32156221	SNU	Medtr1g072460	hypothetical_protein	NA	NA	NA
chr1_32156221	SNU	Medtr1g072470	phenazine_biosynthesis_PhzC_PhzF_family_protein	GO:0003824	MF	catalytic activity
chr1_32156221	SNU	Medtr1g072470	phenazine_biosynthesis_PhzC_PhzF_family_protein	GO:0005634	CC	nucleus
chr1_32156221	SNU	Medtr1g072470	phenazine_biosynthesis_PhzC_PhzF_family_protein	GO:0005829	CC	cytosol
chr1_32156221	SNU	Medtr1g072470	phenazine_biosynthesis_PhzC_PhzF_family_protein	GO:0009058	BP	biosynthetic process
chr2_17725952	SNU	NA	NA	NA	NA	NA
chr2_17726071	SNU	Medtr2te040390	NA	NA	NA	NA
chr2_17726226	SNU	Medtr2te040390	NA	NA	NA	NA
chr2_17730726	SNU	NA	NA	NA	NA	NA
chr3_21753794	SNU	Medtr3g055330	SWIB_MDM2_domain_protein	GO:0003674	MF	molecular_function
chr3_21753794	SNU	Medtr3g055330	SWIB_MDM2_domain_protein	GO:0005634	CC	nucleus
chr3_21753794	SNU	Medtr3g055330	SWIB_MDM2_domain_protein	GO:0008150	BP	biological_process
chr3_21754186	SNU	Medtr3g055330	SWIB_MDM2_domain_protein	GO:0003674	MF	molecular_function
chr3_21754186	SNU	Medtr3g055330	SWIB_MDM2_domain_protein	GO:0005634	CC	nucleus
chr3_21754186	SNU	Medtr3g055330	SWIB_MDM2_domain_protein	GO:0008150	BP	biological_process
chr3_21754716	SNU	Medtr3g055330	SWIB_MDM2_domain_protein	GO:0003674	MF	molecular_function
chr3_21754716	SNU	Medtr3g055330	SWIB_MDM2_domain_protein	GO:0005634	CC	nucleus
chr3_21754716	SNU	Medtr3g055330	SWIB_MDM2_domain_protein	GO:0008150	BP	biological_process
chr3_21760540	SNU	Medtr3te055340	NA	NA	NA	NA
chr3_21762511	SNU	Medtr3te055340	NA	NA	NA	NA
chr3_21763602	SNU	NA	NA	NA	NA	NA
chr3_21766753	SNU	NA	NA	NA	NA	NA
chr3_21770980	SNU	Medtr3g055370	enhanced_downy_mildew_protein	GO:0003700	MF	DNA-binding transcription factor activity
chr3_21770980	SNU	Medtr3g055370	enhanced_downy_mildew_protein	GO:0005634	CC	nucleus
chr3_21770980	SNU	Medtr3g055370	enhanced_downy_mildew_protein	GO:0007165	BP	signal transduction
chr3_21770980	SNU	Medtr3g055370	enhanced_downy_mildew_protein	GO:0008270	MF	zinc ion binding
chr3_21770980	SNU	Medtr3g055370	enhanced_downy_mildew_protein	GO:0009911	BP	positive regulation of flower development
chr3_21770980	SNU	Medtr3g055370	enhanced_downy_mildew_protein	GO:0010228	BP	vegetative to reproductive phase transition of meristem
chr3_21770980	SNU	Medtr3g055370	enhanced_downy_mildew_protein	GO:0050832	BP	defense response to fungus
chr3_21774889	SNU	Medtr3g055370	enhanced_downy_mildew_protein	GO:0003700	MF	DNA-binding transcription factor activity
chr3_21774889	SNU	Medtr3g055370	enhanced_downy_mildew_protein	GO:0005634	CC	nucleus
chr3_21774889	SNU	Medtr3g055370	enhanced_downy_mildew_protein	GO:0007165	BP	signal transduction
chr3_21774889	SNU	Medtr3g055370	enhanced_downy_mildew_protein	GO:0008270	MF	zinc ion binding
chr3_21774889	SNU	Medtr3g055370	enhanced_downy_mildew_protein	GO:0009911	BP	positive regulation of flower development
chr3_21774889	SNU	Medtr3g055370	enhanced_downy_mildew_protein	GO:0010228	BP	vegetative to reproductive phase transition of meristem
chr3_21774889	SNU	Medtr3g055370	enhanced_downy_mildew_protein	GO:0050832	BP	defense response to fungus
chr3_21775314	SNU	Medtr3g055370	enhanced_downy_mildew_protein	GO:0003700	MF	DNA-binding transcription factor activity
chr3_21775314	SNU	Medtr3g055370	enhanced_downy_mildew_protein	GO:0005634	CC	nucleus
chr3_21775314	SNU	Medtr3g055370	enhanced_downy_mildew_protein	GO:0007165	BP	signal transduction
chr3_21775314	SNU	Medtr3g055370	enhanced_downy_mildew_protein	GO:0008270	MF	zinc ion binding
chr3_21775314	SNU	Medtr3g055370	enhanced_downy_mildew_protein	GO:0009911	BP	positive regulation of flower development
chr3_21775314	SNU	Medtr3g055370	enhanced_downy_mildew_protein	GO:0010228	BP	vegetative to reproductive phase transition of meristem
chr3_21775314	SNU	Medtr3g055370	enhanced_downy_mildew_protein	GO:0050832	BP	defense response to fungus
chr3_21777084	SNU	Medtr3g055370	enhanced_downy_mildew_protein	GO:0003700	MF	DNA-binding transcription factor activity
chr3_21777084	SNU	Medtr3g055370	enhanced_downy_mildew_protein	GO:0005634	CC	nucleus
chr3_21777084	SNU	Medtr3g055370	enhanced_downy_mildew_protein	GO:0007165	BP	signal transduction
chr3_21777084	SNU	Medtr3g055370	enhanced_downy_mildew_protein	GO:0008270	MF	zinc ion binding
chr3_21777084	SNU	Medtr3g055370	enhanced_downy_mildew_protein	GO:0009911	BP	positive regulation of flower development
chr3_21777084	SNU	Medtr3g055370	enhanced_downy_mildew_protein	GO:0010228	BP	vegetative to reproductive phase transition of meristem
chr3_21777084	SNU	Medtr3g055370	enhanced_downy_mildew_protein	GO:0050832	BP	defense response to fungus
chr3_21779941	SNU	Medtr3g055370	enhanced_downy_mildew_protein	GO:0003700	MF	DNA-binding transcription factor activity
chr3_21779941	SNU	Medtr3g055370	enhanced_downy_mildew_protein	GO:0005634	CC	nucleus
chr3_21779941	SNU	Medtr3g055370	enhanced_downy_mildew_protein	GO:0007165	BP	signal transduction
chr3_21779941	SNU	Medtr3g055370	enhanced_downy_mildew_protein	GO:0008270	MF	zinc ion binding
chr3_21779941	SNU	Medtr3g055370	enhanced_downy_mildew_protein	GO:0009911	BP	positive regulation of flower development
chr3_21779941	SNU	Medtr3g055370	enhanced_downy_mildew_protein	GO:0010228	BP	vegetative to reproductive phase transition of meristem
chr3_21779941	SNU	Medtr3g055370	enhanced_downy_mildew_protein	GO:0050832	BP	defense response to fungus
chr3_21780480	SNU	Medtr3g055370	enhanced_downy_mildew_protein	GO:0003700	MF	DNA-binding transcription factor activity
chr3_21780480	SNU	Medtr3g055370	enhanced_downy_mildew_protein	GO:0005634	CC	nucleus
chr3_21780480	SNU	Medtr3g055370	enhanced_downy_mildew_protein	GO:0007165	BP	signal transduction
chr3_21780480	SNU	Medtr3g055370	enhanced_downy_mildew_protein	GO:0008270	MF	zinc ion binding
chr3_21780480	SNU	Medtr3g055370	enhanced_downy_mildew_protein	GO:0009911	BP	positive regulation of flower development
chr3_21780480	SNU	Medtr3g055370	enhanced_downy_mildew_protein	GO:0010228	BP	vegetative to reproductive phase transition of meristem
chr3_21780480	SNU	Medtr3g055370	enhanced_downy_mildew_protein	GO:0050832	BP	defense response to fungus
chr3_21780480	SNU	Medtr3g055380	membrane-bound_O-acyltransferase_family_MBOAT_protein	GO:0005575	CC	cellular_component
chr3_21780480	SNU	Medtr3g055380	membrane-bound_O-acyltransferase_family_MBOAT_protein	GO:0008150	BP	biological_process
chr3_21780480	SNU	Medtr3g055380	membrane-bound_O-acyltransferase_family_MBOAT_protein	GO:0016746	MF	transferase activity, transferring acyl groups
chr3_21782151	SNU	NA	NA	NA	NA	NA
chr3_21787116	SNU	Medtr3g055390	hypothetical_protein	NA	NA	NA
chr3_21787116	SNU	Medtr3g055400	IBR_domain_protein	GO:0008270	MF	zinc ion binding
chr3_21787441	SNU	NA	NA	NA	NA	NA
chr4_26097241	SNU	Medtr4g069390	nucleotide-diphospho-sugar_transferase_family_protein	GO:0005783	CC	endoplasmic reticulum
chr4_26097241	SNU	Medtr4g069390	nucleotide-diphospho-sugar_transferase_family_protein	GO:0080147	BP	root hair cell development
chr4_26097242	SNU	Medtr4g069390	nucleotide-diphospho-sugar_transferase_family_protein	GO:0005783	CC	endoplasmic reticulum
chr4_26097242	SNU	Medtr4g069390	nucleotide-diphospho-sugar_transferase_family_protein	GO:0080147	BP	root hair cell development
chr4_26097254	SNU	NA	NA	NA	NA	NA
chr4_26097288	SNU	Medtr4g069390	nucleotide-diphospho-sugar_transferase_family_protein	GO:0005783	CC	endoplasmic reticulum
chr4_26097288	SNU	Medtr4g069390	nucleotide-diphospho-sugar_transferase_family_protein	GO:0080147	BP	root hair cell development
chr4_42514090	SNU	NA	NA	NA	NA	NA
chr4_42515774	SNU	NA	NA	NA	NA	NA
chr4_42516759	SNU	NA	NA	NA	NA	NA
chr4_43392077	SNU	NA	NA	NA	NA	NA
chr4_43397229	SNU	Medtr4g104750	hypothetical_protein	NA	NA	NA
chr4_43399197	SNU	Medtr4g104750	hypothetical_protein	NA	NA	NA
chr4_43399381	SNU	Medtr4g104750	hypothetical_protein	NA	NA	NA
chr4_43409594	SNU	Medtr4g104770	drought-induced_protein	GO:0005634	CC	nucleus
chr4_43409594	SNU	Medtr4g104770	drought-induced_protein	GO:0009414	BP	response to water deprivation
chr4_43414525	SNU	NA	NA	NA	NA	NA
chr4_43423616	SNU	Medtr4g104790	PPR_containing_plant_protein	GO:0005739	CC	mitochondrion
chr4_43423616	SNU	Medtr4g104790	PPR_containing_plant_protein	GO:0008380	BP	RNA splicing
chr4_43423616	SNU	Medtr4g104790	PPR_containing_plant_protein	GO:0009560	BP	embryo sac egg cell differentiation
chr4_43430913	SNU	NA	NA	NA	NA	NA
chr4_43431420	SNU	NA	NA	NA	NA	NA
chr5_13954955	SNU	NA	NA	NA	NA	NA
chr5_13956211	SNU	NA	NA	NA	NA	NA
chr5_13974810	SNU	Medtr5te032540	NA	NA	NA	NA
chr5_13975548	SNU	Medtr5te032540	NA	NA	NA	NA
chr5_17838386	SNU	Medtr5g040600	transmembrane_protein%2C_putative	GO:0003735	MF	structural constituent of ribosome
chr5_17838386	SNU	Medtr5g040600	transmembrane_protein%2C_putative	GO:0005622	CC	intracellular anatomical structure
chr5_17838386	SNU	Medtr5g040600	transmembrane_protein%2C_putative	GO:0005634	CC	nucleus
chr5_17838386	SNU	Medtr5g040600	transmembrane_protein%2C_putative	GO:0005840	CC	ribosome
chr5_17838386	SNU	Medtr5g040600	transmembrane_protein%2C_putative	GO:0006412	BP	translation
chr5_17838386	SNU	Medtr5g040600	transmembrane_protein%2C_putative	GO:0009506	CC	plasmodesma
chr5_17838401	SNU	Medtr5g040600	transmembrane_protein%2C_putative	GO:0003735	MF	structural constituent of ribosome
chr5_17838401	SNU	Medtr5g040600	transmembrane_protein%2C_putative	GO:0005622	CC	intracellular anatomical structure
chr5_17838401	SNU	Medtr5g040600	transmembrane_protein%2C_putative	GO:0005634	CC	nucleus
chr5_17838401	SNU	Medtr5g040600	transmembrane_protein%2C_putative	GO:0005840	CC	ribosome
chr5_17838401	SNU	Medtr5g040600	transmembrane_protein%2C_putative	GO:0006412	BP	translation
chr5_17838401	SNU	Medtr5g040600	transmembrane_protein%2C_putative	GO:0009506	CC	plasmodesma
chr5_17838414	SNU	Medtr5g040600	transmembrane_protein%2C_putative	GO:0003735	MF	structural constituent of ribosome
chr5_17838414	SNU	Medtr5g040600	transmembrane_protein%2C_putative	GO:0005622	CC	intracellular anatomical structure
chr5_17838414	SNU	Medtr5g040600	transmembrane_protein%2C_putative	GO:0005634	CC	nucleus
chr5_17838414	SNU	Medtr5g040600	transmembrane_protein%2C_putative	GO:0005840	CC	ribosome
chr5_17838414	SNU	Medtr5g040600	transmembrane_protein%2C_putative	GO:0006412	BP	translation
chr5_17838414	SNU	Medtr5g040600	transmembrane_protein%2C_putative	GO:0009506	CC	plasmodesma
chr5_42570650	SNU	Medtr5g097230	hypothetical_protein	GO:0003674	MF	molecular_function
chr5_42570650	SNU	Medtr5g097230	hypothetical_protein	GO:0005575	CC	cellular_component
chr5_42570650	SNU	Medtr5g097230	hypothetical_protein	GO:0005739	CC	mitochondrion
chr5_42570650	SNU	Medtr5g097230	hypothetical_protein	GO:0008150	BP	biological_process
chr5_42570667	SNU	Medtr5g097230	hypothetical_protein	GO:0003674	MF	molecular_function
chr5_42570667	SNU	Medtr5g097230	hypothetical_protein	GO:0005575	CC	cellular_component
chr5_42570667	SNU	Medtr5g097230	hypothetical_protein	GO:0005739	CC	mitochondrion
chr5_42570667	SNU	Medtr5g097230	hypothetical_protein	GO:0008150	BP	biological_process
chr5_42570907	SNU	Medtr5g097230	hypothetical_protein	GO:0003674	MF	molecular_function
chr5_42570907	SNU	Medtr5g097230	hypothetical_protein	GO:0005575	CC	cellular_component
chr5_42570907	SNU	Medtr5g097230	hypothetical_protein	GO:0005739	CC	mitochondrion
chr5_42570907	SNU	Medtr5g097230	hypothetical_protein	GO:0008150	BP	biological_process
chr6_12595721	SNU	NA	NA	NA	NA	NA
chr6_12623656	SNU	NA	NA	NA	NA	NA
chr6_12623657	SNU	NA	NA	NA	NA	NA
chr6_13003039	SNU	NA	NA	NA	NA	NA
chr6_13006236	SNU	NA	NA	NA	NA	NA
chr6_13007126	SNU	NA	NA	NA	NA	NA
chr7_7396924	SNU	NA	NA	NA	NA	NA
chr7_7397912	SNU	NA	NA	NA	NA	NA
chr7_7398452	SNU	NA	NA	NA	NA	NA
chr7_7399361	SNU	NA	NA	NA	NA	NA
chr7_23335439	SNU	Medtr7g063850	DUF674_family_protein	GO:0003674	MF	molecular_function
chr7_23335439	SNU	Medtr7g063850	DUF674_family_protein	GO:0005575	CC	cellular_component
chr7_23335439	SNU	Medtr7g063850	DUF674_family_protein	GO:0008150	BP	biological_process
chr7_23341539	SNU	Medtr7g063880	DUF674_family_protein	GO:0005575	CC	cellular_component
chr7_23341539	SNU	Medtr7g063880	DUF674_family_protein	GO:0005634	CC	nucleus
chr7_23342832	SNU	NA	NA	NA	NA	NA
chr7_23345584	SNU	Medtr7g063890	DUF674_family_protein	GO:0005575	CC	cellular_component
chr7_23345584	SNU	Medtr7g063890	DUF674_family_protein	GO:0005634	CC	nucleus
chr7_23345591	SNU	Medtr7g063890	DUF674_family_protein	GO:0005575	CC	cellular_component
chr7_23345591	SNU	Medtr7g063890	DUF674_family_protein	GO:0005634	CC	nucleus
chr3_969983	LA_VS1	NA	NA	NA	NA	NA
chr3_970007	LA_VS1	Medtr3g007310	hypothetical_protein	NA	NA	NA
chr3_970028	LA_VS1	Medtr3g007310	hypothetical_protein	NA	NA	NA
chr8_43772375	LA_VS2	Medtr8te103990	NA	NA	NA	NA
chr8_43779503	LA_VS2	Medtr8g104010	stomatal_cytokinesis_defective_protein%2C_putative	GO:0000226	BP	microtubule cytoskeleton organization
chr8_43779503	LA_VS2	Medtr8g104010	stomatal_cytokinesis_defective_protein%2C_putative	GO:0000911	BP	cytokinesis by cell plate formation
chr8_43779503	LA_VS2	Medtr8g104010	stomatal_cytokinesis_defective_protein%2C_putative	GO:0005634	CC	nucleus
chr8_43779503	LA_VS2	Medtr8g104010	stomatal_cytokinesis_defective_protein%2C_putative	GO:0009825	BP	multidimensional cell growth
chr8_43779503	LA_VS2	Medtr8g104010	stomatal_cytokinesis_defective_protein%2C_putative	GO:0010052	BP	guard cell differentiation
chr8_43779503	LA_VS2	Medtr8g104010	stomatal_cytokinesis_defective_protein%2C_putative	GO:0010235	BP	guard mother cell cytokinesis
chr8_43779503	LA_VS2	Medtr8g104010	stomatal_cytokinesis_defective_protein%2C_putative	GO:0080008	CC	Cul4-RING E3 ubiquitin ligase complex
chr8_43793984	LA_VS2	NA	NA	NA	NA	NA
chr8_43798518	LA_VS2	NA	NA	NA	NA	NA
chr8_43805023	LA_VS2	Medtr8g104080	cytochrome_P450_family_71_protein	GO:0006721	BP	terpenoid metabolic process
chr8_43805023	LA_VS2	Medtr8g104080	cytochrome_P450_family_71_protein	GO:0043231	CC	intracellular membrane-bounded organelle
chr8_43805023	LA_VS2	Medtr8g104080	cytochrome_P450_family_71_protein	GO:0052582	MF	(+)-menthofuran synthase activity
chr8_43821120	LA_VS2	Medtr8g104120	aluminum_activated_malate_transporter_family_protein	GO:0005253	MF	anion channel activity
chr8_43821120	LA_VS2	Medtr8g104120	aluminum_activated_malate_transporter_family_protein	GO:0009705	CC	plant-type vacuole membrane
chr8_43821120	LA_VS2	Medtr8g104120	aluminum_activated_malate_transporter_family_protein	GO:0010044	BP	response to aluminum ion
chr8_43821120	LA_VS2	Medtr8g104120	aluminum_activated_malate_transporter_family_protein	GO:0015743	BP	malate transport
chr8_43827245	LA_VS2	NA	NA	NA	NA	NA
chr8_43843412	LA_VS2	NA	NA	NA	NA	NA
chr3_22992457	LA_VS3	Medtr3g058130	hypothetical_protein	NA	NA	NA
chr3_23002068	LA_VS3	Medtr3g058160	Ent-kaurene_synthase	GO:0000287	MF	magnesium ion binding
chr3_23002068	LA_VS3	Medtr3g058160	Ent-kaurene_synthase	GO:0008152	BP	metabolic process
chr3_23002068	LA_VS3	Medtr3g058160	Ent-kaurene_synthase	GO:0009507	CC	chloroplast
chr3_23002068	LA_VS3	Medtr3g058160	Ent-kaurene_synthase	GO:0009536	CC	plastid
chr3_23002068	LA_VS3	Medtr3g058160	Ent-kaurene_synthase	GO:0009570	CC	chloroplast stroma
chr3_23002068	LA_VS3	Medtr3g058160	Ent-kaurene_synthase	GO:0009686	BP	gibberellin biosynthetic process
chr3_23002068	LA_VS3	Medtr3g058160	Ent-kaurene_synthase	GO:0009740	BP	gibberellic acid mediated signaling pathway
chr3_23002068	LA_VS3	Medtr3g058160	Ent-kaurene_synthase	GO:0009899	MF	ent-kaurene synthase activity
chr3_23002068	LA_VS3	Medtr3g058160	Ent-kaurene_synthase	GO:0010333	MF	terpene synthase activity
chr3_23002068	LA_VS3	Medtr3g058160	Ent-kaurene_synthase	GO:0016829	MF	lyase activity
chr3_23002068	LA_VS3	Medtr3g058160	Ent-kaurene_synthase	GO:0042546	BP	cell wall biogenesis
chr3_23002072	LA_VS3	Medtr3g058160	Ent-kaurene_synthase	GO:0000287	MF	magnesium ion binding
chr3_23002072	LA_VS3	Medtr3g058160	Ent-kaurene_synthase	GO:0008152	BP	metabolic process
chr3_23002072	LA_VS3	Medtr3g058160	Ent-kaurene_synthase	GO:0009507	CC	chloroplast
chr3_23002072	LA_VS3	Medtr3g058160	Ent-kaurene_synthase	GO:0009536	CC	plastid
chr3_23002072	LA_VS3	Medtr3g058160	Ent-kaurene_synthase	GO:0009570	CC	chloroplast stroma
chr3_23002072	LA_VS3	Medtr3g058160	Ent-kaurene_synthase	GO:0009686	BP	gibberellin biosynthetic process
chr3_23002072	LA_VS3	Medtr3g058160	Ent-kaurene_synthase	GO:0009740	BP	gibberellic acid mediated signaling pathway
chr3_23002072	LA_VS3	Medtr3g058160	Ent-kaurene_synthase	GO:0009899	MF	ent-kaurene synthase activity
chr3_23002072	LA_VS3	Medtr3g058160	Ent-kaurene_synthase	GO:0010333	MF	terpene synthase activity
chr3_23002072	LA_VS3	Medtr3g058160	Ent-kaurene_synthase	GO:0016829	MF	lyase activity
chr3_23002072	LA_VS3	Medtr3g058160	Ent-kaurene_synthase	GO:0042546	BP	cell wall biogenesis
chr3_41998697	LA_VS3	Medtr3g092030	MFS_transporter	GO:0005768	CC	endosome
chr3_41998697	LA_VS3	Medtr3g092030	MFS_transporter	GO:0005794	CC	Golgi apparatus
chr3_41998697	LA_VS3	Medtr3g092030	MFS_transporter	GO:0005802	CC	trans-Golgi network
chr3_41998697	LA_VS3	Medtr3g092030	MFS_transporter	GO:0005886	CC	plasma membrane
chr3_42004431	LA_VS3	Medtr3g092030	MFS_transporter	GO:0005768	CC	endosome
chr3_42004431	LA_VS3	Medtr3g092030	MFS_transporter	GO:0005794	CC	Golgi apparatus
chr3_42004431	LA_VS3	Medtr3g092030	MFS_transporter	GO:0005802	CC	trans-Golgi network
chr3_42004431	LA_VS3	Medtr3g092030	MFS_transporter	GO:0005886	CC	plasma membrane
chr3_42006816	LA_VS3	NA	NA	NA	NA	NA
chr3_42007628	LA_VS3	NA	NA	NA	NA	NA
chr3_42008277	LA_VS3	NA	NA	NA	NA	NA
chr3_42016029	LA_VS3	Medtr3g092050	metal-dependent_protein_hydrolase	GO:0003674	MF	molecular_function
chr3_42016029	LA_VS3	Medtr3g092050	metal-dependent_protein_hydrolase	GO:0006626	BP	protein targeting to mitochondrion
chr3_42016029	LA_VS3	Medtr3g092050	metal-dependent_protein_hydrolase	GO:0008150	BP	biological_process
chr3_42016131	LA_VS3	Medtr3g092050	metal-dependent_protein_hydrolase	GO:0003674	MF	molecular_function
chr3_42016131	LA_VS3	Medtr3g092050	metal-dependent_protein_hydrolase	GO:0006626	BP	protein targeting to mitochondrion
chr3_42016131	LA_VS3	Medtr3g092050	metal-dependent_protein_hydrolase	GO:0008150	BP	biological_process
chr3_42016462	LA_VS3	Medtr3g092050	metal-dependent_protein_hydrolase	GO:0003674	MF	molecular_function
chr3_42016462	LA_VS3	Medtr3g092050	metal-dependent_protein_hydrolase	GO:0006626	BP	protein targeting to mitochondrion
chr3_42016462	LA_VS3	Medtr3g092050	metal-dependent_protein_hydrolase	GO:0008150	BP	biological_process
chr3_42026981	LA_VS3	Medtr3g092070	P-loop_nucleoside_triphosphate_hydrolase_superfamily_protein	GO:0000166	MF	nucleotide binding
chr3_42026981	LA_VS3	Medtr3g092070	P-loop_nucleoside_triphosphate_hydrolase_superfamily_protein	GO:0005524	MF	ATP binding
chr3_42026981	LA_VS3	Medtr3g092070	P-loop_nucleoside_triphosphate_hydrolase_superfamily_protein	GO:0005886	CC	plasma membrane
chr3_42026981	LA_VS3	Medtr3g092070	P-loop_nucleoside_triphosphate_hydrolase_superfamily_protein	GO:0016887	MF	ATPase activity
chr3_42026981	LA_VS3	Medtr3g092070	P-loop_nucleoside_triphosphate_hydrolase_superfamily_protein	GO:0017111	MF	nucleoside-triphosphatase activity
chr3_42028130	LA_VS3	NA	NA	NA	NA	NA
chr3_42029727	LA_VS3	Medtr3g092070	P-loop_nucleoside_triphosphate_hydrolase_superfamily_protein	GO:0000166	MF	nucleotide binding
chr3_42029727	LA_VS3	Medtr3g092070	P-loop_nucleoside_triphosphate_hydrolase_superfamily_protein	GO:0005524	MF	ATP binding
chr3_42029727	LA_VS3	Medtr3g092070	P-loop_nucleoside_triphosphate_hydrolase_superfamily_protein	GO:0005886	CC	plasma membrane
chr3_42029727	LA_VS3	Medtr3g092070	P-loop_nucleoside_triphosphate_hydrolase_superfamily_protein	GO:0016887	MF	ATPase activity
chr3_42029727	LA_VS3	Medtr3g092070	P-loop_nucleoside_triphosphate_hydrolase_superfamily_protein	GO:0017111	MF	nucleoside-triphosphatase activity
