# Supplementary material for: Medicago truncatula genotype drives the plant nutritional strategy and its associated rhizosphere bacterial communities
Source: New Phytol. 2024 Nov 28;245(2):767–84. doi: 10.1111/nph.20272 (PMC11655437; doi:10.1111/nph.20272)
Supplement: Supplementary file 3 — Table S1 Plant genotype list and their geographical origin. Table S2 Plant position in glasshouse. Table S3 Acronym list. Table S4 Plant phenotypic variables measured and calculated for each genotype of the core collection of Medicago truncatula. Table S5 Estimation of the heritability of the ecophysiological parameters. Table S6 GWAS output for the ecophysiological parameters. Table S7 List of Gene IDs corresponding to the significant SNPs in the GWAS for each ecophysiological traits and their corresponding annotation, GO id and GO term. Table S8 Richness, alpha‐ and beta‐diversity indices of the rhizosphere bacterial communities associated with the Medicago truncatula core collection. Table S9 Filtered and normalized occurrence table including all samples (n = 435) used in alpha‐ and beta‐diversity analyses, bacterial composition, and functional prediction. Table S10 Taxonomic affiliation, relative abundance, and properties in the co‐occurrence network of the 150 OTU found significantly correlated in the co‐occurrence network analysis. Table S11 PERMANOVA results based on Bray‐Curtis distances. Table S12 Plant genotype effect on bacterial composition at Phylum and Class levels and on KEGG categories. Table S13 Redundancy analysis on microbial data and ecophysiological for the core collection of Medicago truncatula. Table S14 List of the candidate OTU, which are found as major predictor of three plant phenotypic variables and their significantly correlated OTU. Table S15 Potential enzyme classification that are significantly more and less abundant for the OTU positively and negatively linked to the three plant phenotypic variables analyzed in random forest in comparison to the rest of the bacterial OTU and their associated KEGG categories and pathways. Table S16 Estimation of the heritability for the 900 most abundant OTUs. Table S17 Global GWAS output for the abundance of the bacterial OTUs (OTUs predicting plant ecophysiological traits, OTUs in the co‐occurrence [file NPH-245-767-s002.zip › Table_S9_OTUdataRepNormTaxonomy.txt]

	Sample_001_R1T97	Sample_002_R2T97	Sample_003_R3T97	Sample_004_R1T97	Sample_005_R2T97	Sample_006_R3T97	Sample_007_R1T97	Sample_008_R2T97	Sample_009_R3T97	Sample_010_R1T97	Sample_011_R2T97	Sample_012_R3T97	Sample_013_R1T97	Sample_014_R2T97	Sample_015_R3T97	Sample_016_R1T97	Sample_018_R3T97	Sample_019_R1T97	Sample_020_R2T97	Sample_021_R3T97	Sample_022_R1T97	Sample_024_R3T97	Sample_025_R1T97	Sample_026_R2T97	Sample_027_R3T97	Sample_028_R1T97	Sample_030_R3T97	Sample_032_R2T97	Sample_033_R3T97	Sample_038_R2T97	Sample_039_R3T97	Sample_040_R1T97	Sample_042_R3T97	Sample_043_R1T97	Sample_044_R2T97	Sample_045_R3T97	Sample_046_R1T97	Sample_048_R3T97	Sample_052_R1T97	Sample_053_R2T97	Sample_054_R3T97	Sample_058_R1T97	Sample_059_R2T97	Sample_060_R3T97	Sample_061_R1T97	Sample_062_R2T97	Sample_063_R3T97	Sample_064_R1T97	Sample_065_R2T97
OTU1	839.7551668	2001.432793	1987.295262	1924.328976	2591.881081	2413.109839	1426.008196	1565.779484	1738.398331	1832.499183	1927.417044	1342.970348	1792.166022	508.4674713	1327.962867	1172.604839	1905.428696	1174.243638	1349.110965	1533.593174	1815.388604	1719.13017	1196.590637	1625.084453	864.0630149	1464.977848	1895.02585	903.6293049	1415.810353	1001.092939	1417.023429	1356.083446	2043.660011	1383.250543	1403.412609	1674.235297	1418.675618	1687.387961	1629.760995	1261.042384	1865.076435	1341.785623	1455.948468	873.243849	1493.678292	1938.475395	1056.418648	1450.850995	1164.780815
OTU2	863.3668647	1558.602937	1328.248443	1363.987972	1741.908367	1340.125958	1408.524571	1316.394811	1401.208999	1363.853776	1476.684773	1812.046116	1600.668607	895.1242236	1730.976474	1217.051399	1875.969378	1289.280445	1224.451472	1739.740508	1225.97672	1704.965052	1686.900947	1462.2487	980.4386057	1683.026158	1584.188804	1089.053703	1055.840024	1296.354207	1436.036372	1599.852162	1592.705693	1587.895829	1752.400623	1558.239841	1339.294916	1829.149708	1621.727669	1117.8081	1579.054112	1877.628583	968.9342146	1145.359496	1717.335925	1336.714373	1191.921277	1390.861751	1016.023332
OTU3	1330.467844	1244.668201	1504.942043	1360.828154	1528.52236	1449.411353	1373.55732	1072.354095	1260.981055	1450.887923	1297.250402	1432.930084	1030.339351	1193.191362	1509.649329	1240.581931	1285.604643	1430.363322	1093.230952	1239.267212	1396.625494	1283.874741	1226.748612	1339.508182	1410.925304	1531.816777	1102.931448	1217.42444	1271.384568	1311.204626	1181.039259	1336.889059	1074.295605	1211.765373	1182.911868	1035.747035	1247.701799	1228.249168	1264.244666	998.7687955	1107.183184	1128.319729	931.2364586	1429.844036	1202.03662	1182.441244	1245.871398	1215.337664	1205.616202
OTU4	797.6647489	1009.810224	1236.855202	603.5251797	1158.891368	1086.230595	756.1667983	969.0375874	1043.681264	1195.523997	855.9620456	931.7258396	1083.417438	403.2673049	1324.659477	868.015176	1322.134197	957.1930577	847.1924785	1061.718351	794.864027	1126.77071	1047.746436	1052.295371	819.7784981	746.1854257	1256.549756	682.9658814	762.6119137	1089.321898	1026.698901	666.045231	1227.94486	943.6421516	1143.951211	939.2552401	716.4617181	1239.886326	1235.12386	1783.653963	1361.571701	1251.389351	796.747167	1316.05022	762.6035605	814.48546	701.3515726	713.2054664	782.6782604
OTU5	890.0583492	672.9432266	883.4680012	921.6134944	1117.821258	778.2444814	1078.521141	1008.226607	818.8883763	822.5205099	862.8303469	870.0391633	935.63139	1272.552891	780.7012214	918.997995	777.7259985	858.4350438	908.7020969	944.9412488	948.6724617	797.109794	859.01588	996.6530028	1228.637875	1151.601883	1008.120148	1390.263471	959.5561669	785.3250892	946.1734972	733.2255857	983.1053965	819.5285754	1047.792993	629.2496855	758.1874716	1032.533323	630.6160844	715.2036239	628.7218795	539.110295	674.4841746	842.3216163	809.8968046	1173.817281	845.6367798	1059.809992	1064.636888
OTU6	614.9307395	670.5709238	713.8827642	512.9437391	634.80105	627.0111567	469.8724325	890.6595472	701.1397209	811.0434795	702.2838047	690.1196908	741.0117349	598.9027022	758.6786199	652.3186338	840.1797529	741.2277306	860.3145304	660.1481108	516.4370797	699.2417094	772.4333054	788.8123931	654.9989005	651.9534924	901.307418	979.1415031	673.9869998	771.3482244	741.504762	546.0803119	698.2921431	612.0409939	833.0949035	607.6930078	484.4258208	796.6163854	927.8491433	1422.664854	927.9249542	1015.052111	823.237482	1032.802569	480.814648	658.2958953	491.8243586	448.8084243	732.1201616
OTU7	921.8828115	971.0626114	600.1489525	688.8402575	603.5520532	577.335977	633.7814205	862.1584417	884.1853579	599.6748369	749.503376	834.0552688	599.4701676	1209.801915	742.1616689	729.4464882	540.8730808	711.9259023	703.6700354	656.5733015	651.1597962	744.3125379	757.8407367	701.2574905	1044.2907	668.3892947	680.4810999	669.5414906	958.4620322	661.2804144	1002.093917	615.1801053	662.065896	491.7171453	665.6469726	1312.904319	1009.559694	845.2808658	418.7371134	546.8065595	681.4448882	497.7240501	616.4092532	601.128202	596.0919304	959.1764064	1293.548249	561.0105304	763.2328378
OTU8	662.1541352	563.0265304	764.6567872	443.4277499	706.2273285	585.0632272	468.7797059	584.272663	532.009834	833.9975403	631.0251791	591.163981	388.1985634	297.1443299	535.1492152	415.7060632	650.4617442	353.7924454	556.8670793	518.3473433	483.8790899	463.5856637	460.1523344	579.335243	526.2648398	416.373659	675.6805277	634.3024647	513.149193	618.476266	659.8609496	614.2203859	728.2724856	1137.865687	656.528521	493.7505689	470.1780025	745.836058	532.2078419	610.6813081	628.7218795	474.8527043	341.3175204	533.0992902	416.7717133	491.5659306	441.6381996	383.2646198	529.8877664
OTU9	387.0265255	436.5037146	486.4151409	530.8493728	758.0113804	514.4140828	575.8669114	472.04956	515.9531992	426.5629621	497.0933043	519.196192	513.0881816	466.9410898	514.2277439	786.9655662	544.408199	515.4951274	468.2932287	535.0297865	586.0438165	566.6047001	545.762071	535.1486567	540.6830546	695.7822986	598.8713736	534.4585583	493.4547677	456.8687671	464.1394815	547.0400312	604.6035729	507.8234872	562.8571537	429.0805359	497.6559377	565.9890653	577.3953002	581.6473315	469.234778	465.0506989	550.1834657	561.5477442	525.1520643	488.691276	565.8489432	518.7958766	563.917256
OTU10	804.8509178	703.783163	601.164433	471.8661091	701.7631861	419.479295	546.3632936	866.6117394	670.0968935	591.0670641	657.6398465	533.332722	623.4073444	540.7657681	455.86785	499.3701765	448.9600082	613.1678884	624.9377237	483.7908537	771.2875517	694.0907576	506.8485543	706.1671112	838.3162028	541.2857567	564.0672256	676.253686	681.645943	915.4846424	598.3484882	469.3027636	673.3085244	485.0851221	771.7525922	516.333755	569.9127303	598.7846934	358.487169	451.9622359	436.2828975	277.7234853	520.6365759	463.8334892	531.0637198	786.6971326	548.2837875	584.3396812	808.929581
OTU11	318.2446231	327.3777859	580.8548238	460.2801109	712.4771279	503.3751539	753.9813451	601.1951944	520.2349685	435.1707349	605.2690493	606.58565	508.9251943	802.8433758	503.2164431	645.7823749	533.8028444	428.6748954	517.5009234	493.3236784	426.6219354	525.3970855	440.695576	507.3274727	692.0743099	785.6313513	562.8670826	1044.585408	530.6553489	484.8224967	739.2679452	386.7668993	645.8265438	598.7769476	647.4100693	345.9333507	522.080769	702.4611951	346.4371801	494.5454016	326.8826543	353.9613048	376.9775598	444.0432603	435.4919558	688.0006592	488.0603967	737.6455291	627.1148795
OTU12	592.3456372	306.8178283	400.0993017	624.590631	570.5173994	395.1936516	379.1761257	358.9357975	346.8233123	514.5535283	460.176185	330.2807459	488.110258	726.2502721	458.0701102	660.1621444	366.4739175	550.2232202	601.1540046	568.394673	538.8908658	382.4581726	218.8885311	389.4965758	1631.318016	561.0087195	598.8713736	925.44394	480.3251508	1595.109692	306.4438986	736.1047438	378.5018236	427.2917775	489.9095403	513.2542296	408.098223	813.5431612	430.7871023	325.1805381	739.4401979	300.5948312	430.9770481	1052.592798	488.6968553	777.1149507	800.4692367	551.0123229	2081.632491
OTU13	461.9680013	366.9161659	514.8485938	433.9482968	513.3763766	677.7902292	490.6342376	409.7033917	394.9932168	428.4758005	413.8151515	480.6420193	492.2732452	413.4181981	573.6887678	666.6984032	464.2788537	536.1149325	501.9184868	594.6099409	487.2471578	468.7366155	447.5054414	412.4081391	580.8480816	725.3667428	435.6519211	546.2049002	497.8313067	496.1786993	421.6399627	614.2203859	604.6035729	549.5104899	465.8699858	472.1938912	426.4168464	458.0808697	609.5286039	548.742158	590.4976981	468.318034	433.0147647	867.0594024	484.7557517	433.1146211	465.4766251	549.901411	523.0818685
OTU14	637.5158418	411.989919	488.4461018	529.7961002	491.9484931	420.5831878	579.1450912	676.0105963	447.4448906	453.3426996	519.4152835	403.533674	492.2732452	569.3728309	403.0136065	477.1468964	296.9499267	457.9767237	490.4366913	384.8877974	533.2774193	436.5431667	456.2609827	545.7861682	853.7642901	466.7767861	537.6640789	793.7171054	607.2447807	756.4978056	471.9683402	405.001567	450.9543178	417.8174587	486.5937396	405.4708414	493.5851325	509.9191205	282.1705728	470.3504211	359.8345348	235.2481287	434.0336229	403.2259133	392.1398154	691.8335319	483.0417808	511.0194931	841.0145283
OTU15	1553.23908	2021.201983	3134.788183	1102.776376	202.6720652	5172.842043	1780.05161	248.4940137	1354.109537	669.4934383	1339.318747	1382.80966	1338.400409	1797.630915	917.2413504	798.7308321	2117.535787	1131.918775	629.0383649	1709.950431	1285.479253	916.8694238	2201.532204	455.7764553	376.9333295	109.5720155	351.6419087	401.0536748	346.8407126	697.9696844	894.7267113	632.4550537	382.2493664	2165.829276	735.2787855	1697.844991	1717.879801	323.7245869	1567.502719	855.5345108	1349.709024	739.5068491	3871.661425	743.370472	158.6294228	163.8553102	297.3529923	539.9032035	268.3468322
OTU16	198.1329428	384.313053	446.8114029	294.9163182	359.8098779	441.5571526	455.6669868	463.1429645	574.8275269	486.8173716	327.9613856	445.9432639	414.2172338	505.6990459	514.2277439	437.9293433	453.6734991	364.6449744	487.9763066	446.851158	353.6471307	471.3120914	263.6390753	389.4965758	394.4411618	636.6134102	508.8606461	541.1707537	397.1709106	511.9026722	345.5881923	299.4324382	477.1871175	399.816253	494.054291	338.7477915	296.1510795	463.3704871	663.7535538	612.6169065	420.4659949	639.3085721	329.0912211	705.0269035	292.6269476	537.5604036	331.2286497	402.1501228	516.2759706
OTU17	755.574331	499.7651225	635.6907687	1080.657652	298.2047127	784.8678387	684.0468435	511.2385801	762.1549332	457.1683764	558.0494781	498.6339666	657.7519894	514.0043222	450.3621996	385.6392725	397.1116083	578.4397956	455.991305	495.7068846	676.9816502	394.0478142	291.8513749	491.7803405	601.4455313	670.580735	478.8570703	401.0536748	624.7509365	391.3522135	599.4668966	429.9542702	568.3773258	518.2452379	398.7250235	356.1984353	805.0017316	513.092891	394.6371356	406.4756726	341.3814817	372.4762038	441.1656308	401.989024	449.2858186	715.7889866	511.8988222	664.325341	465.7178717
OTU18	744.2817799	589.9126287	535.158203	725.7047973	341.9533082	514.4140828	465.5015261	576.256727	698.9988362	670.4498575	502.2445303	479.3568802	402.7690188	446.6393033	482.2949718	214.3892905	405.3602174	423.2486309	487.9763066	594.6099409	473.7748862	556.3027965	268.5032649	493.4168807	387.2320544	379.1191737	476.4567842	328.8975743	677.269404	352.0422814	644.2032322	406.9210057	619.5937442	342.9703402	418.6198271	412.6564006	724.6033285	480.2972629	336.3955227	447.1232398	425.7382957	341.981076	409.5810245	413.1210277	480.814648	806.8197145	614.7804482	577.6742095	480.3019387
OTU19	256.6488896	359.7992575	423.4553523	222.2405112	355.3457355	287.0121492	316.8907103	504.1133037	394.9932168	395.9575478	354.576053	453.6540984	364.2613865	280.5337773	392.0023058	473.2251411	472.5274627	398.2878142	401.0427125	353.9061171	254.8504719	330.9486544	397.8907077	405.8619782	353.2462624	355.0133303	432.051492	525.2292896	346.8407126	374.7546866	395.9165698	294.6338414	347.2723002	279.4924043	502.3437925	315.138097	228.9827934	403.0688484	497.0620411	626.1660956	363.7887604	629.5065667	368.8266937	478.6761608	300.509155	335.3763659	265.9866429	284.393457	449.1892625
OTU20	521.5105437	517.1620096	408.2231454	431.8417516	280.3481431	401.8170089	297.2216317	449.7830713	385.3592359	364.3957143	399.2200113	384.2565876	339.2834629	539.8429596	313.8220707	245.763333	233.3177996	329.9168816	529.8028471	359.8641326	336.8067911	357.9911514	304.4982678	433.6831622	494.3387928	452.5324241	376.8449124	483.2780684	596.3034333	338.9389706	418.2847375	394.4446541	432.2166038	288.9667231	310.0273571	378.7816214	581.1074447	463.3704871	244.0122747	270.0159825	287.3403977	254.8521395	210.9036619	374.7774593	320.2146733	571.0980402	442.8928535	379.931884	461.8287872
OTU21	374.7073788	260.9533076	368.6194074	402.3501198	323.2039101	370.9080082	363.8779535	312.6215011	380.0070243	370.1342295	337.4052998	289.156295	341.3649565	541.6885765	294.0017294	334.6564534	283.9878267	486.1932991	387.9206605	467.1084105	454.689168	421.0903112	146.8985253	386.2234954	363.5449872	447.0538233	379.2451985	414.4780656	309.6401314	379.1224569	251.6418876	547.9997506	343.5247574	338.2331808	271.8956501	319.2441308	338.8945343	248.6120193	347.4413459	273.8871794	380.9237383	261.3868097	344.3740952	385.909463	353.7140546	304.7133839	297.3529923	426.5901855	538.6382066
OTU22	602.6115928	511.6266364	351.3562395	219.0806935	265.1700589	259.4148271	249.1416619	386.5462435	459.2197561	295.533532	329.6784609	263.4535133	424.624702	689.337933	523.0367844	167.3282267	219.1773269	383.0942736	556.046951	361.0557357	298.6353548	343.8260339	346.3302982	517.9649842	519.0557325	386.7892148	367.2437682	416.1561144	850.1426929	305.7439168	542.4280687	368.5322316	287.3116152	203.697854	334.8958617	339.7743	547.5233016	278.233877	181.7539989	246.7888012	274.1596456	306.0403897	263.8842919	259.7467539	291.6416717	783.822478	483.0417808	309.9444317	475.4405831
OTU23	418.8509878	328.1685535	289.4119314	263.3181412	291.0620848	251.687577	253.5125682	306.3868842	298.6534078	352.9186839	285.8930403	228.7547579	246.656996	270.382884	258.765567	304.5896627	275.7392177	264.8017076	338.7129657	296.7091689	268.3227436	234.3683078	235.4267757	348.58307	269.8265911	283.7915202	272.4324685	298.692695	305.2635924	376.5017947	260.5891547	494.2554668	242.3411016	925.6409459	266.9219492	288.448877	216.7703778	360.7519089	244.0122747	391.9586843	300.5211499	222.1787882	233.3185438	251.0885288	239.4220481	294.1729838	286.0611065	164.4149673	275.1527301
OTU24	247.4095296	327.3777859	319.8763453	238.0395997	277.6696576	269.3498631	228.3798567	383.8742648	354.3164086	372.0470679	296.1954922	308.4333814	303.8980711	205.7862906	320.4288511	383.0247689	378.2576447	323.4053642	390.3810453	300.2839782	212.1882784	360.5666273	339.5204327	346.9465297	199.7952621	235.5798334	344.4410505	390.9853817	296.5105145	331.9505383	304.2070819	265.8422608	390.9936329	271.9129493	441.0014812	263.812674	171.9915204	346.9989036	411.7079532	521.6437798	370.3791365	446.5357999	287.3180321	409.4103598	286.7152921	272.1339655	227.0923697	216.6278286	319.8772021
OTU25	271.0212274	372.451539	304.6441383	273.8508669	345.5246222	284.8043634	394.4742979	443.5484545	342.541543	381.6112598	331.3955362	358.5538058	342.4057034	210.400333	341.3503225	315.0476768	391.2197447	286.5067656	318.2097596	382.5045912	363.7513344	361.8543653	352.1673257	418.1360299	234.8109266	276.1214791	343.2409075	305.4048904	242.8979123	359.0307137	284.0757308	372.371109	306.0493293	216.9619003	392.9223724	313.08508	265.6200404	341.7092862	298.2372246	237.110809	283.3861721	266.8323682	278.1483077	257.2729753	285.7300162	248.1785108	278.5331827	271.0625137	276.1250012
OTU26	200.1861339	335.2854619	482.353219	567.7139125	185.7083241	742.9199092	81.95449403	300.1522674	157.3550213	530.8126546	826.7717652	264.7386523	606.7553953	1246.714254	1096.725552	363.4159924	1813.515624	171.4699582	209.1327028	139.4175613	147.0722988	197.0239071	1757.918115	475.4149381	373.8437121	102.9976946	134.4160197	308.7609881	633.5040144	379.9960109	564.7962365	93.09277725	104.9311986	73.89968657	466.698936	2171.065391	254.425326	233.8010905	89.37075082	956.1856298	268.8873447	76.2378195	497.2028357	106.3724802	61.08710692	256.8024745	294.8436844	108.8693703	148.757483
OTU27	236.1169784	274.3963568	315.8144234	194.8554245	261.598745	250.5836841	147.5180893	320.637437	278.3150037	300.315628	274.7320508	276.3049041	266.4311856	429.1059422	273.080258	355.5724817	367.6522902	271.313225	388.7407888	356.2893233	175.1395314	314.208061	286.0143474	337.1272883	296.6032757	236.6755535	298.8356153	377.5609909	247.2744512	297.0083763	290.7861812	185.2258351	302.3017865	229.2785147	379.6591699	242.2559964	174.026923	350.1726741	316.3122079	649.3932769	387.5141144	397.5257731	304.6386227	654.3144421	200.9962873	246.2620744	219.5644458	195.5205017	582.3904075
OTU28	114.9787025	170.0150337	213.2508968	260.1583236	391.0588747	224.0902549	304.8707178	214.6489509	163.7776753	166.4169404	201.7563498	208.1925324	213.3530978	196.5582058	214.7203641	299.3606556	147.2965906	286.5067656	160.7451363	206.1473342	284.0403938	177.7078378	317.1451607	202.112719	233.7810541	253.1113559	177.6211689	193.814642	191.4735795	205.2852013	189.0110178	217.8562931	164.8918835	188.5389439	197.2901363	127.2870489	198.4517543	204.1792329	333.3830255	221.6260215	151.5786502	246.1392458	357.6192527	218.9294069	286.7152921	173.4374921	195.7260203	209.9623569	151.6742964
OTU29	252.5425074	217.4610897	330.0311499	272.7975943	274.0983437	235.1291838	314.7052571	303.7149056	318.9918119	239.1047994	243.824695	257.0278178	311.1832988	338.6707114	273.080258	301.9751591	239.2096632	314.723341	291.9656557	210.9137466	294.1445976	363.1421032	316.1723228	314.215725	297.6331482	294.7487218	322.8384759	384.2731863	416.8653359	317.1001194	350.0618258	254.3256286	395.9903567	254.8591755	318.3168586	270.9982332	425.3991451	397.7792309	249.0331034	243.8854035	228.0270129	202.5747775	184.4133468	348.8027839	289.6711199	336.3345841	353.8124212	275.5061615	411.2706884
OTU30	144.7499737	250.6733288	216.2973382	238.0395997	241.0636899	239.5447553	226.1944035	286.7923742	223.7224453	239.1047994	193.1709732	244.1764269	329.9167415	211.3231414	307.2152902	303.2824109	313.4471449	281.0805011	321.4902726	468.3000136	223.4151714	282.0146121	335.6290811	283.1214606	179.1978124	325.4288861	302.4360444	192.9756176	271.3454155	243.7215794	209.1423688	301.3518769	256.0820918	267.1757899	262.7771984	230.9644033	246.2837156	275.0601065	610.5327696	479.0606141	344.0176322	738.4177374	394.2981504	429.2005887	485.7410276	228.0559288	191.9620583	269.9516018	193.4819551
OTU31	670.3668997	998.7394773	277.2261659	256.9985059	299.9903696	310.1938997	699.3450157	293.026991	282.596773	454.2991188	368.3126555	248.0318442	116.5636437	582.2921496	676.0938645	230.0763117	208.5719723	211.6243155	415.8050209	320.5412307	230.1513073	390.1846003	307.4167815	414.0446793	187.4367923	107.3805752	258.0307522	151.8634208	327.1462872	346.8009571	382.4956691	502.892941	138.6590839	187.5915121	427.7382788	1026.508459	500.7090416	249.6699428	124.5165517	180.010655	1008.327543	136.1389634	168.1116145	138.5316021	667.0317965	217.5155287	524.445362	162.1931434	113.7557223
OTU32	316.191432	543.2573404	226.4521428	374.9650331	252.6704601	172.2072895	345.3016015	365.1704144	391.7818898	338.5723959	314.2247831	444.6581248	281.001641	569.3728309	474.5870612	244.4560812	225.0691905	309.2970765	275.5630908	302.6671844	403.04546	369.580793	412.4832765	337.1272883	284.2448059	237.7712737	300.0357583	187.1024466	381.8530242	269.0546468	301.9702651	336.8614929	251.0853681	258.648903	319.9747589	328.4827069	519.0276651	262.3650247	127.5290489	144.2020838	423.1021453	216.7332297	288.3368904	160.7956096	350.7582268	342.0838932	678.767801	221.0714763	219.7332756
OTU33	494.8190592	350.3100463	238.6379084	227.506874	224.0999487	161.1683607	233.8434896	301.9335865	320.0622543	248.6689914	277.3076637	174.7789161	303.8980711	356.2040725	207.0124536	266.6793613	193.2531269	388.5205381	297.7065534	197.8061126	369.3647809	240.8069975	278.231644	359.2205815	289.3941683	283.7915202	259.2308952	241.6390342	402.6415843	379.9960109	229.2737198	262.0033834	244.8394634	205.5927178	269.4087996	305.8995208	325.6644173	248.6120193	148.6165294	209.0446316	259.6608181	159.0103092	288.3368904	211.5080711	280.8036366	383.2872753	308.6448781	249.9551868	286.8199836
OTU34	287.4467564	248.301026	265.0404004	277.0106846	263.3844019	210.8435404	227.2871301	294.8083101	333.9780044	299.3592088	287.6101156	267.3089305	300.7758306	270.382884	267.5746076	379.1030136	294.5931813	272.3984779	374.7986086	259.7694732	157.1765025	319.3590128	227.6440724	262.6647076	230.6914366	270.6428783	334.8399063	417.8341633	345.7465778	324.9621059	288.5493644	227.4534867	269.8230821	229.2785147	359.7643663	254.5740979	230.0004947	268.7125656	290.2038987	335.8263295	264.933119	213.4658946	195.6207878	280.7738721	230.5545648	285.5490201	245.9121793	269.9516018	392.7975369
OTU35	146.8031649	193.7380617	226.4521428	268.5845041	321.4182532	275.9732204	277.5525531	252.0566519	195.8909449	158.7655868	178.575833	221.0439233	174.8454655	249.158289	222.4282746	241.8415776	160.2586906	200.7717865	207.4924463	308.6251998	243.6235789	206.0380728	148.8442012	224.2060121	346.037155	222.4311915	223.2266042	232.4097655	235.2389691	285.6521737	195.7214681	214.0174157	206.1148544	174.3274658	234.5928932	203.2486749	159.7791047	215.8163913	214.8914683	269.0481833	201.6655085	184.0598785	202.7527957	300.564101	180.305493	257.7606926	327.4646877	217.7387405	217.7887333
OTU36	570.7871305	374.0330742	333.0775912	338.1004934	271.4198582	229.6097193	398.8452043	476.5028578	426.0360441	455.255538	377.7565698	284.0157387	312.2240456	195.6353973	201.5068033	379.1030136	327.5876176	350.5366867	374.7986086	276.4519164	433.3580712	403.0619798	237.3724515	247.1175754	171.988705	182.9852659	231.6276054	351.5512338	201.3207921	303.1232547	177.8269339	353.1767219	293.5575199	336.3383171	300.0799553	339.7743	354.1600538	315.261199	173.7206729	90.0053275	271.5234951	121.9805112	141.6212995	154.6111631	202.9668391	179.1868012	198.2353282	284.393457	431.6883822
OTU37	174.5212449	191.3657589	231.5295451	109.5403468	233.0282336	213.0513261	96.15993966	249.3846732	183.045637	230.4970266	197.4636615	146.5058562	191.4974146	120.8879106	214.7203641	207.8530316	188.539636	214.8800742	185.3489837	229.979396	116.7596876	198.311645	207.2144761	253.6637364	111.2262284	142.4436202	200.4238866	203.8829351	179.4380973	261.1926604	191.2478345	139.1593062	224.8525685	186.6440802	236.2507935	167.3208788	142.4781826	214.7584678	249.0331034	387.1196882	260.9788934	214.5550063	170.1493311	265.9312005	130.0564212	133.1923282	144.2852072	121.0894016	179.8701592
OTU38	202.239325	197.6918997	219.3437796	130.6057981	226.7784342	175.5189682	165.0017147	246.7126946	206.5953681	294.5771129	173.424607	151.6464125	167.5602378	119.0422937	180.5853319	156.8702125	217.9989541	171.4699582	196.0106509	171.5908447	171.7714635	218.9154523	188.7305557	213.5685006	222.4524568	166.5494636	187.2223132	181.2292756	196.9442532	179.9521339	197.9582849	209.218819	222.3542066	303.1782013	218.8428403	204.2751834	145.5312865	189.3683041	248.0289377	226.4650176	234.617389	196.0401073	143.659016	216.4556283	141.8797322	173.4374921	145.5398612	127.7548733	190.5651417
OTU39	157.0691204	188.9934561	264.0249199	132.7123432	174.9943823	171.1033966	121.2926512	246.7126946	192.6796179	192.2402587	213.775877	164.4978034	172.7639719	227.0108856	276.3836482	227.4618082	200.3233633	221.3915916	294.4260404	166.8244323	96.55128012	220.2031903	236.3996136	240.5714145	227.6018192	176.410945	267.6318964	309.6000126	274.6278197	197.4232149	229.2737198	119.9649191	183.6295976	140.2199181	255.316647	151.923252	173.0092217	251.7857898	242.0039432	436.4774484	280.7500216	247.2283575	281.2048825	336.4338908	134.9828008	221.3484015	184.4341345	138.8639927	283.9031702
OTU40	171.4414583	218.2518573	184.8174439	169.576883	209.8146931	215.2591119	225.1016769	260.9632473	220.5111183	164.504102	218.9271029	187.630307	212.312351	257.4635653	184.9898522	193.4732621	163.7938088	156.2764176	209.1327028	184.6984786	177.38491	248.5334253	216.9428553	223.387742	271.886336	224.6226318	208.8248878	240.8000098	204.6031964	243.7215794	185.6557926	203.4605028	209.8623972	158.2211238	219.6717905	157.0557943	179.1154295	268.7125656	145.6040322	163.5580683	142.3521237	136.1389634	224.1488194	194.1916208	225.6281852	230.9305834	233.3656395	222.1823883	338.3503536
OTU41	235.0903829	160.5258226	219.3437796	150.6179768	240.1708614	183.2462183	255.6980214	178.1319094	168.0594445	210.4122235	235.2393185	203.0519761	186.2936805	90.43523084	180.5853319	176.4789891	186.1828906	151.935406	196.0106509	219.2549682	145.9496095	218.9154523	190.6762316	172.6549947	187.4367923	212.5697101	244.8291788	229.0536678	203.5090616	145.009972	200.1951017	226.4937673	233.596835	209.3824453	185.6848342	117.0219643	147.5666891	202.0633859	210.8748053	137.4274893	134.4436723	147.0300805	163.0173232	150.9004951	139.9091804	206.0169105	196.9806742	202.1859733	148.757483
OTU42	146.8031649	170.8058013	186.8484048	99.00762111	261.598745	167.791718	127.8490107	253.837971	208.7362528	227.627769	181.151446	149.0761343	164.4379974	105.2001665	197.102283	202.6240245	214.463836	197.5160278	242.7579609	182.3152725	154.9311239	206.0380728	206.2416382	197.2030983	134.9132955	126.0078179	198.0236005	217.3073259	126.9196298	197.4232149	208.0239604	124.7635159	237.3443778	157.2736919	240.3955443	138.578642	134.3365721	210.5267738	240.9997775	271.9515809	202.9835837	210.1985595	184.4133468	239.9565251	137.9386285	160.9806556	117.9374737	131.0876091	168.2029057
OTU43	136.5372093	163.688893	176.6936002	116.9132547	175.8872108	199.8046115	122.3853778	144.2868466	201.2431565	156.8527484	139.9416384	127.2287698	176.9269592	68.28782737	180.5853319	181.7079962	199.1449905	172.5552111	123.8393652	164.4412261	107.7781732	200.8871209	186.7848799	157.1078625	138.002913	135.8692992	189.6225993	100.6829309	117.0724172	121.4240127	150.9851325	122.8440772	166.1410645	154.4313963	179.053233	157.0557943	125.1772604	142.8196707	231.9622858	213.8836277	266.2511942	224.3570117	137.5458664	184.2965064	125.1300416	146.6073828	115.4281658	143.3076404	117.6448068
OTU44	211.478685	169.2242661	204.1115727	146.4048865	189.279638	145.7138604	150.796269	165.6626758	183.045637	203.7172891	159.6880045	125.9436307	138.4193269	124.5791445	135.4389989	175.1717373	159.0803179	143.2533828	217.3339853	127.5015304	135.8454058	159.6795064	131.3331187	172.6549947	179.1978124	162.166583	166.8198816	195.4926909	204.6031964	195.6761068	144.2746822	180.4272384	137.4099029	373.2881604	187.3427345	126.2605405	124.1595591	194.6579215	169.70401	195.4954425	188.4847563	123.0696229	121.2441341	152.1373845	115.2772824	148.5238192	143.0305533	106.6475464	171.1197191
OTU45	199.1595383	171.5965689	160.4459129	314.9284969	171.4230684	166.6878251	197.7835123	187.9291645	246.201734	184.5889051	227.5124795	194.0560024	256.0237174	158.7230582	199.3045431	158.1774643	181.4693997	179.0667285	179.6080859	231.1709991	185.2437351	224.0664041	157.5997424	238.9348742	176.1081949	204.899669	154.8184513	201.3658618	219.9210827	206.1587553	209.1423688	271.6005769	234.8460159	237.8054017	192.3164354	165.2678619	326.6821186	199.947539	159.6623526	144.2020838	163.4413272	197.129219	118.1875593	201.6129566	252.230635	224.2230561	205.7632521	297.7244003	201.2601241
OTU46	199.1595383	166.8519634	166.5387956	155.8843396	184.8154956	156.7527892	181.3926135	153.1934421	118.8190977	117.6395613	126.2050358	107.9516835	154.0305292	131.9616123	104.6073569	207.8530316	108.4102907	161.7026821	145.9828278	107.2442779	162.789949	105.5945123	121.6047395	174.291535	167.8692151	184.0809861	183.6218841	244.9951319	234.1448343	273.422417	117.4328809	148.7564997	121.1705508	127.9033037	133.4609746	129.3400659	140.44278	160.80437	102.4249054	165.4936667	148.9424997	72.97048437	118.1875593	132.3471556	108.380351	215.5990924	183.1794805	163.3040554	300.4317795
OTU47	106.7659381	173.9688717	100.5325657	267.5312315	149.9951848	137.9866102	256.790748	114.004422	153.073252	115.7267229	86.71230352	75.82320625	109.278416	83.97557149	132.1356087	201.3167727	89.5563271	137.8271183	119.738724	90.56183469	131.3546485	87.56618092	249.0465065	117.0126268	96.80801359	110.6677357	150.0178792	72.15610049	100.6603961	118.8033505	121.9065144	89.25389983	96.18693206	93.79575603	87.03976604	106.7568798	108.8940395	120.6032775	206.8581423	195.4954425	180.576305	143.7627453	265.9220084	189.2440636	143.850284	66.11705499	232.1109856	123.3112255	76.80941935
OTU48	145.7765693	103.5905554	151.3065887	132.7123432	176.7800393	153.4411105	152.9817222	114.004422	137.0166172	140.593622	144.2343266	93.8151535	98.87094778	165.1827175	157.4616004	152.9484572	109.5886634	143.2533828	143.5224431	122.7351181	124.6185127	130.0615334	64.20730247	143.1972705	263.6473562	140.2521799	174.0207398	240.8000098	215.5445438	177.3314718	111.8408389	99.81081272	154.898436	90.00602851	144.2373266	111.889422	107.8763382	135.4142063	101.4207397	186.7852495	126.535221	71.88137267	130.4138585	160.7956096	63.05765875	155.2313465	163.1050169	95.53842696	239.1786982
OTU49	74.94147577	128.8951186	161.4613933	122.1796175	273.2055152	143.5060746	145.3326361	154.9747612	149.8619251	148.2449756	139.0831007	156.7869689	159.2342633	128.2703784	137.6412591	162.0992196	175.577536	147.5943944	154.1841103	163.2496231	97.67396942	182.8587896	194.5675832	136.6511096	142.1224029	97.51909382	146.4174501	177.8731779	100.6603961	97.83805338	157.6955829	79.6567063	151.1508932	118.4289849	159.9873795	75.96162598	85.48690955	114.2557365	139.5790378	230.3362145	109.4002432	166.6340912	156.9041736	166.9800561	93.60121221	115.9444008	92.84439422	112.2021061	107.9220955
OTU50	141.6701871	127.3135834	104.5944875	141.1385237	129.4601298	144.6099675	152.9817222	138.0522298	138.0870595	135.8115261	120.1952722	88.67459715	121.7673778	124.5791445	140.9446493	145.1049466	111.9454089	180.1519814	137.7815454	160.8664169	204.3294533	139.0756991	50.58757164	159.5626729	184.3471748	225.718352	140.4167349	139.2780544	168.4967499	141.5157558	114.0776557	178.5077997	118.6721889	114.6392574	118.5398718	139.6051504	135.3542734	138.5879767	108.4498999	130.6528948	115.9906193	69.70314925	118.1875593	102.6618123	133.0122489	129.3594554	176.9062106	147.7512882	109.8666378
OTU51	287.4467564	215.8795545	156.383991	149.5647042	98.21113292	119.2204312	80.86176745	152.3027826	137.0166172	157.8091676	154.5367786	102.8111271	130.0933523	143.0353141	126.6299583	74.51335095	117.8372725	154.1059118	190.2697531	137.0343551	130.2319592	126.1983196	121.6047395	195.566558	117.4054633	102.9976946	207.6247448	172.000007	223.2034869	149.3777422	199.0766933	162.1925707	134.9115411	127.9033037	127.6583235	185.7980311	187.25704	140.7038237	75.31243046	183.8818519	199.0293581	92.5744951	113.0932679	110.0831481	125.1300416	171.5210557	156.831747	114.42393	140.0070429
OTU52	139.6169959	160.5258226	158.4149519	163.2572476	123.2103304	183.2462183	162.8162615	122.020358	169.1298869	189.3710011	151.9611656	158.072108	135.2970864	93.20365627	129.9333486	155.5629608	157.9019452	139.9976241	168.9464187	139.4175613	123.4958234	216.3399764	122.5775774	137.4693797	154.4808728	128.1992582	183.6218841	139.2780544	160.8378068	109.194256	162.1692164	135.3204288	203.6164925	150.6416688	118.5398718	152.9497604	121.1064552	187.2524571	207.8623081	166.4614659	195.0751324	141.5845219	123.2818506	227.587632	150.7472155	122.6519281	168.1236328	143.3076404	136.1179583
OTU53	141.6701871	115.4520694	143.182745	132.7123432	145.5310424	125.8437885	114.7362916	130.9269534	110.2555592	130.0730109	126.2050358	101.525988	82.21899868	115.3510597	116.7197877	124.1889182	107.231918	113.9515545	160.7451363	95.32824704	133.6000271	115.8964159	84.63689871	143.1972705	105.0469935	119.4334969	96.01144266	145.9902498	122.5430909	141.5157558	105.1303886	197.7021867	74.95085615	269.0706537	109.4214202	102.6508459	127.212663	156.572676	104.4332369	153.880076	101.4917919	90.39627169	119.2064176	97.71425505	103.4539714	153.3149101	94.0990482	89.98386726	124.4507048
OTU54	86.23402691	117.8243722	117.7957335	135.8721609	133.0314437	113.7009668	170.4653476	169.225314	124.1713093	89.90340457	103.8830567	160.6423861	132.174846	186.4073125	116.7197877	188.244255	142.5830997	130.230348	132.8607759	170.3992416	96.55128012	150.6653407	152.7355528	129.2866785	183.3173023	153.4008217	102.0121578	181.2292756	187.0970405	122.2975667	127.4985564	131.4815514	147.4033504	145.9045094	116.8819715	107.7833882	127.212663	154.456829	178.7415016	149.0410799	144.9882741	196.0401073	137.5458664	212.7449604	171.4380097	132.23411	153.0677851	133.309433	132.2288738
OTU55	79.047858	90.14750627	109.6718898	99.00762111	230.3497481	99.35035933	124.5708309	119.3483793	96.33980897	104.2496925	116.7611216	116.9476571	86.38198595	84.89837997	138.7423891	135.9541842	135.5128634	87.90548489	92.67449184	101.2862625	96.55128012	118.4718918	112.8491983	92.46452325	100.9275035	140.2521799	111.6133021	116.624395	112.6958782	109.194256	99.53834664	95.01221595	84.94430364	93.79575603	105.2766694	70.82908368	93.62851998	138.5879767	100.416574	139.3630877	56.67723442	101.2873888	155.8853153	92.76669784	128.0858693	91.98894607	111.6642039	101.0929867	103.0607399
OTU56	93.42019582	113.8705342	169.585237	123.2328901	180.3513532	156.7527892	178.1144337	159.4280589	132.7348479	184.5889051	134.7904124	154.2166907	81.17825186	74.74748671	127.7310884	105.8873935	117.8372725	102.0137726	101.6959025	153.7167984	83.07900848	103.0190364	118.6862258	126.0135981	98.86775856	105.1891349	147.6175931	124.1756148	98.47212659	96.96449933	110.7224305	83.49558372	148.6525314	72.00482281	138.4346755	93.41226978	81.41610433	113.1978131	82.34159064	144.2020838	122.5809954	143.7627453	79.47094505	154.6111631	85.71900487	109.2368735	107.9002419	76.65292396	101.1161976
OTU57	204.2925161	170.0150337	151.3065887	164.3105201	103.5681038	131.3632529	179.2071603	192.3824622	222.652003	197.0223547	187.1612096	222.3290624	186.2936805	127.34757	146.4502996	107.1946452	156.7235724	154.1059118	227.9956525	169.2076385	182.9983565	224.0664041	96.3109537	164.4722936	156.5406177	105.1891349	154.8184513	153.5414696	164.120211	162.4810529	114.0776557	171.7897642	199.8689497	173.3800339	130.145174	208.3812172	146.5489878	149.1672116	180.7498331	149.0410799	167.3955528	135.0498517	151.8098822	211.5080711	141.8797322	145.6491646	168.1236328	147.7512882	152.6465676
OTU58	191.9733694	109.9166962	167.5542761	109.5403468	108.9250747	154.5450034	105.9944789	148.7401444	132.7348479	158.7655868	133.9318747	91.24487532	107.1969223	176.2564193	110.1130072	84.97136512	111.9454089	113.9515545	154.1841103	115.5854995	98.79665873	133.9247473	75.88135746	149.7434315	166.8393426	95.3276535	128.4153046	138.43903	208.9797353	151.1248503	161.050808	80.61642566	128.6656364	180.012057	145.0662767	83.14718519	131.2834682	124.8349714	99.41240821	265.1769864	143.6701989	130.6934049	124.3007089	176.8751705	72.91041793	170.5628375	138.0119374	75.54201202	209.0382932
OTU59	132.430827	144.7104706	147.2446669	169.576883	159.8162981	172.2072895	136.5908234	154.0841017	138.0870595	172.1554556	187.1612096	122.0882135	175.8862124	65.51940193	143.1469094	100.6583864	175.577536	143.2533828	133.6809042	157.2916076	121.2504448	171.269148	142.0343358	168.5636442	90.62877868	162.166583	235.2280345	82.22439358	119.2606867	115.3091343	115.1960641	155.4745352	186.1279594	157.2736919	167.4479308	151.923252	133.3188708	168.2098344	150.6248609	106.4579142	146.3063493	193.8618839	104.9424018	81.6346941	133.9975248	135.1087645	104.13628	208.851445	111.8111801
OTU60	79.047858	122.5689778	96.47064381	112.7001645	176.7800393	90.51921628	95.06721308	95.30057155	92.05803968	88.94698537	87.57084118	78.39348443	115.5228969	71.97906128	135.4389989	133.3396806	163.7938088	109.6105429	86.93359411	117.9687057	99.91934803	128.7737955	144.9528495	155.4713223	114.3158458	110.6677357	111.6133021	98.16585764	106.1310698	81.24052647	116.3144725	109.4080062	134.9115411	111.7969617	123.5135728	79.04115136	95.66392259	123.7770479	173.7206729	126.7816979	150.260575	166.6340912	180.3379138	147.1898272	148.7766636	91.98894607	111.6642039	93.31660308	68.05897917
OTU61	103.6861514	115.4520694	135.0589013	86.36835033	170.5302399	140.1943959	93.97448649	146.0681657	117.7486554	102.3368541	123.6294228	142.6504389	80.13750504	71.97906128	118.9220478	125.49617	131.9777452	100.9285197	79.55243989	98.9030563	99.91934803	135.2124853	113.8220362	117.0126268	104.017121	115.0506163	121.2144464	119.9804927	120.3548214	105.7000398	110.7224305	92.13305789	167.3902454	96.63805167	149.2110275	69.80257522	111.9471435	131.1825123	113.4707286	124.8460994	100.1737166	92.5744951	81.50866158	131.1102663	84.73372895	91.03072788	136.7572834	76.65292396	139.0347717
OTU62	134.4840182	114.6613018	235.591467	117.9665273	145.5310424	108.1815024	103.8090258	114.004422	149.8619251	199.8916123	104.7415944	122.0882135	73.89302413	54.4457002	179.4842018	61.44083324	183.8261451	104.1842784	82.01282463	113.2022934	148.1949881	123.6228437	97.28379162	82.64528184	104.017121	102.9976946	123.6147324	86.4195157	88.62491393	63.76944551	138.6826403	79.6567063	243.5902825	95.69061979	101.1319186	120.1014897	122.1241565	134.3562828	140.5832035	138.3952885	98.85564143	87.12893657	98.82925217	100.1880337	91.63066037	126.4848008	112.9188578	76.65292396	99.17165536
OTU63	201.2127295	124.150513	149.2756278	78.99544237	158.0306411	153.4411105	111.4581119	152.3027826	130.5939633	114.7703037	134.7904124	102.8111271	152.9897823	398.6532625	202.6079333	92.81487574	38.88629993	109.6105429	156.644495	83.41221616	105.5327946	130.0615334	129.3874429	175.9280752	216.2732219	106.2848551	135.6161628	114.9463461	374.1940811	121.4240127	352.2986426	90.21361919	82.44594177	65.37279966	72.11866329	156.0292858	253.4076247	126.9508184	49.20412124	169.3648636	125.2171458	111.0893941	86.60295293	81.6346941	49.2637959	178.228583	213.2911759	109.9802822	121.5338914
OTU64	165.2818849	91.72904146	116.780253	124.2861627	108.0322462	139.0905031	118.0144714	197.7264195	149.8619251	119.5523997	115.0440463	100.2408489	124.8896182	284.2250112	109.0118772	183.0152479	126.0858816	119.377819	158.2847515	94.13664395	113.3916197	142.938913	104.093657	144.8338108	213.1836044	242.1541543	151.2180222	260.0975715	296.5105145	142.3893098	136.4458235	130.521832	118.6721889	110.8495299	145.8952269	84.17369365	177.0800269	133.2983593	78.32492768	129.6850955	81.72066358	81.68337803	104.9424018	143.4791593	98.5275918	203.1422559	160.5957089	113.313018	357.7957762
OTU65	162.2020982	93.31057666	156.383991	95.84780341	99.99678988	101.5581451	76.4908611	118.4577198	113.4668861	120.5088189	142.5172513	92.53001441	142.5823142	185.4845041	133.2367388	90.2003722	80.1293453	170.3847053	229.635909	106.0526748	126.8638913	162.2549823	119.6590637	130.9232188	151.3912553	146.8265008	92.41101356	184.5853733	277.9102239	146.7570801	256.1155211	76.77754824	144.9049886	72.95225469	107.7635199	93.41226978	275.7970534	119.545354	57.23744715	158.7190721	76.4483627	54.45558535	84.56523639	60.60757592	74.88096977	298.0058565	175.6515566	169.969527	131.2566027
OTU66	116.0052981	174.7596393	127.9505381	146.4048865	130.3529582	119.2204312	159.5380817	174.5692713	126.312194	163.5476828	173.424607	173.493777	92.62646686	96.89489018	104.6073569	133.3396806	127.2642543	90.07599069	128.7601347	129.8847366	99.91934803	150.6653407	112.8491983	124.3770578	107.1067384	123.8163775	136.8163058	139.2780544	99.56626133	106.5735939	138.6826403	112.2871643	187.3771404	116.5341211	152.5268281	135.4991166	105.8409356	172.4415283	112.4665628	94.8443236	125.2171458	77.3269312	75.39551197	105.1355909	105.4245232	126.4848008	124.2107436	103.3148106	175.9810747
OTU67	94.44679138	128.8951186	160.4459129	114.8067096	115.1748741	120.3243241	162.8162615	144.2868466	72.79007789	111.9010461	109.8928203	123.3733526	125.9303651	132.8844208	116.7197877	135.9541842	106.0535453	111.7810487	153.3639821	153.7167984	149.3176774	115.8964159	124.5232533	121.1039774	138.002913	101.9019744	105.6125869	120.8195171	157.5554025	90.849621	126.380148	101.7302514	116.173827	102.3226429	114.3951211	83.14718519	115.0002474	116.3715835	163.6790155	193.5598441	151.5786502	170.990538	183.3944886	211.5080711	103.4539714	120.7354917	160.5957089	104.4257225	92.36575744
OTU68	254.5956985	85.40290067	130.9969795	150.6179768	92.85416203	115.9087526	126.7562841	180.8038881	122.0304247	164.504102	178.575833	113.0922398	148.8267951	112.5826343	121.124308	112.4236523	109.5886634	94.41700229	143.5224431	163.2496231	131.3546485	154.5285546	66.1529783	160.380943	180.2276849	89.84905273	188.4224562	168.6439093	133.4844383	333.6976464	119.6696976	117.0857611	168.6394263	99.48034731	130.9741241	86.22671057	131.2834682	137.5300533	72.29993325	114.200308	96.21949099	58.81203218	83.54637812	147.1898272	66.99876242	159.0642193	116.6828198	165.5258793	178.8978881
OTU69	72.88828465	88.56597107	117.7957335	65.30289903	159.8162981	104.8698237	88.51085356	112.2231029	97.41025129	82.25205099	108.175745	124.6584916	90.54497323	70.13344432	135.4389989	134.6469324	149.6533361	83.56447329	151.7237256	129.8847366	108.9008625	142.938913	115.767712	116.1943567	158.6003627	75.60469071	109.213016	139.2780544	117.0724172	86.48185076	127.4985564	67.18035471	128.6656364	78.63684596	122.6846226	78.0146429	63.09748086	123.7770479	122.5082202	174.2038597	126.535221	89.30715998	153.8475987	131.1102663	97.54231588	80.49032781	112.9188578	81.09657172	105.9775533
OTU70	130.3776359	100.4274851	116.780253	171.6834281	88.39001963	121.428217	125.6635575	139.8335489	140.2279442	119.5523997	153.6782409	177.3491943	112.4006564	182.7160786	67.16893442	134.6469324	142.5830997	113.9515545	113.177698	266.9190917	127.9865806	139.0756991	91.44676412	142.3790004	122.5548257	112.859176	121.2144464	116.624395	132.3903035	127.538891	111.8408389	141.0787449	163.6427026	102.3226429	119.368822	86.22671057	136.3719748	128.0087419	162.6748498	101.6189181	75.13028748	89.30715998	77.43322851	131.1102663	110.3509028	120.7354917	175.6515566	131.0876091	161.3970077
OTU71	156.0425249	117.8243722	142.1672646	91.63471315	105.3537608	114.8048597	99.43811943	195.0544408	127.3826363	156.8527484	166.5563058	110.5219617	111.3599096	150.4177819	94.69718623	83.66411335	96.62656345	94.41700229	195.1905226	117.9687057	120.1277555	124.9105816	106.0393329	132.559759	106.076866	109.5720155	120.0143033	173.6780558	168.4967499	131.9066613	126.380148	105.5691288	117.423008	81.4791416	154.1847284	104.7038628	110.9294421	136.4721298	92.38324804	107.4257135	72.49413705	71.88137267	91.69724428	82.8715834	107.3950751	128.4012372	126.7200516	92.20569114	152.6465676
OTU72	117.0318937	94.10134426	135.0589013	140.0852511	158.0306411	113.7009668	148.6108158	135.3802512	129.523521	171.1990364	130.4977241	140.0801607	157.1527696	218.7056093	142.0457794	137.261436	130.7993725	137.8271183	136.1412889	140.6091644	150.4403667	149.3776028	112.8491983	175.1098051	177.1380674	207.0911093	127.2151615	198.0097641	121.4489561	110.9413641	157.6955829	140.1190255	153.6492551	123.1661443	136.7767752	128.3135574	136.3719748	147.0513646	102.4249054	123.8783002	106.7640927	118.7131761	99.84811044	111.3200374	133.9975248	198.351165	138.0119374	191.0768539	146.8129408
OTU73	118.0584892	52.98142912	123.8886163	187.4825166	58.92667975	92.72700204	75.39813451	261.8539069	259.0470419	133.8986877	139.9416384	123.3733526	95.74870732	92.28084779	159.6638605	70.59159564	213.2854632	105.2695313	98.41538956	126.3099273	259.3412292	168.6936721	83.66406079	144.0155406	90.62877868	84.37045195	158.4188804	99.00488206	132.3903035	164.228161	167.7612584	127.642674	154.898436	409.2905718	91.1845168	29.76874532	587.2136525	209.4688503	110.4582313	57.100154	61.94953529	157.9211975	62.15035446	196.6653994	69.95459018	118.8190553	111.6642039	165.5258793	220.7055467
OTU74	173.4946494	85.40290067	156.383991	144.2983414	116.960531	134.6749315	105.9944789	114.8950816	96.33980897	177.8939707	163.9806928	96.38543168	104.0746819	118.1194852	99.10170652	95.42937929	94.269818	137.8271183	159.925008	146.5671798	153.8084346	115.8964159	77.82703329	110.4664658	168.8990875	63.551769	129.6154476	170.3219581	163.0260762	175.5843637	167.7612584	85.41502242	123.6689126	82.42657348	131.8030743	84.17369365	139.4250787	160.80437	52.21661845	79.35953607	135.7617476	53.36647365	81.50866158	155.8480524	51.23434774	131.2758918	249.6761412	114.42393	240.1509694
OTU75	120.1116803	114.6613018	135.0589013	83.20853263	105.3537608	108.1815024	60.09996229	104.207167	128.4530786	164.504102	113.3269709	106.6665444	107.1969223	80.28433758	115.6186576	115.0381559	143.7614725	98.75801389	155.0042386	102.4778656	85.32438708	136.5002232	102.1479812	145.6520809	89.5989062	82.17901164	141.6168779	147.6682987	98.47212659	139.7686477	127.4985564	95.9719353	152.4000742	97.58548355	169.1058312	113.942439	64.11518216	135.4142063	155.6456896	168.3970644	146.3063493	156.8320858	125.3195672	149.6636058	92.61593629	83.36498238	77.78854651	92.20569114	103.0607399
OTU76	105.7393425	71.16908389	101.5480461	73.72907955	110.7107317	72.85693018	89.60358014	142.5055276	73.86052021	115.7267229	115.0440463	104.0962662	74.93377095	93.20365627	95.79831631	137.261436	119.0156452	95.50225519	166.486034	114.3938964	67.36135822	113.32094	86.58257454	114.5578164	152.4211278	66.83892947	99.61187176	156.0585429	126.9196298	90.849621	134.2090067	84.45530307	124.9180936	103.2700748	144.2373266	96.49179516	83.45150694	121.661201	131.5457119	157.7512729	109.4002432	113.2676175	106.9801183	160.7956096	95.57176405	137.0252009	90.33508627	76.65292396	129.3120604
OTU77	60.56913795	130.4766538	102.5635266	76.88889724	129.4601298	73.96082306	59.0072357	141.614868	98.48069362	91.81624297	114.1855086	134.9396044	114.4821501	118.1194852	123.3265681	133.3396806	146.1182179	82.47922039	154.1841103	110.8190872	75.22018335	121.0473677	86.58257454	129.2866785	113.2859734	130.3906985	145.217307	133.4048835	135.6727077	97.83805338	99.53834664	109.4080062	153.6492551	99.48034731	171.5926816	102.6508459	71.23909129	123.7770479	166.6915128	156.7834737	117.3086945	168.8123146	188.4887799	152.1373845	146.8061118	129.3594554	110.4095499	94.42751502	100.1439265
OTU78	123.191467	130.4766538	133.0279404	132.7123432	137.4955861	113.7009668	172.6508008	80.15935925	132.7348479	135.8115261	139.0831007	102.8111271	192.5381615	179.9476532	116.7197877	190.8587586	98.9833089	230.0736148	191.9100096	171.5908447	163.9126383	151.9530787	68.09865413	135.0145694	115.3457183	120.5292171	130.8155906	192.1365932	112.6958782	69.0107698	63.74927818	265.8422608	83.6951227	147.7993731	138.4346755	161.1618281	109.9117408	84.63387892	112.4665628	125.8138987	163.4413272	75.14870779	161.9984649	98.95114436	184.2465967	166.7299648	129.2293595	187.7441181	117.6448068
OTU79	74.94147577	94.89211186	88.34680012	80.04871494	216.9573209	133.5710387	122.3853778	114.8950816	100.6215783	133.8986877	116.7611216	115.662518	101.9931882	155.9546328	137.6412591	159.4847161	183.8261451	83.56447329	131.2205194	140.6091644	108.9008625	140.3634371	86.58257454	119.4674371	164.7795976	128.1992582	122.4145894	216.4683015	102.8486656	103.0793777	138.6826403	89.25389983	114.9246461	88.11116476	155.0136786	55.4314568	80.39840303	116.3715835	80.33325916	169.3648636	64.58568573	82.77248974	107.9989766	105.1355909	78.82207344	150.4402556	84.06181639	73.32018813	95.28257084
OTU80	114.9787025	79.07675988	104.5944875	146.4048865	97.31830444	104.8698237	189.0416996	122.9110175	141.2983865	127.2037533	137.3660254	89.95973623	73.89302413	50.75446629	138.7423891	122.8816665	108.4102907	96.58750809	153.3639821	116.7771026	135.8454058	141.651175	34.04932707	120.2857072	115.3457183	130.3906985	124.8148755	90.61463782	76.58943179	92.59672909	100.656755	151.6356578	132.4131792	121.2712805	121.0267223	151.923252	137.3896761	128.0087419	133.5540434	55.16455556	138.397898	92.5744951	82.52751985	150.9004951	86.70428078	92.94716426	125.4653976	118.8675777	79.72623274
OTU81	62.62232906	99.63671745	83.26939781	92.68798572	108.0322462	100.4542522	93.97448649	97.97255019	88.84671272	76.51353581	92.72206713	84.81917988	98.87094778	67.36501889	121.124308	122.8816665	94.269818	94.41700229	89.39397885	85.79542234	116.7596876	72.11332547	94.36527787	99.01068419	74.15081892	83.2747318	99.61187176	71.31707606	75.49529705	75.99920218	77.17017885	104.6094095	76.20003709	78.63684596	110.2503703	76.98813444	78.36300042	101.5606547	123.512386	120.9749026	79.08451314	104.5547239	142.6401578	112.5569267	113.3067306	85.28141875	102.881626	72.20927619	65.14216578
OTU82	131.4042315	79.86752748	118.811214	84.2618052	145.5310424	58.50632272	104.9017524	113.1137625	97.41025129	129.1165917	124.4879605	80.96376261	86.38198595	76.59310367	80.38249529	92.81487574	117.8372725	78.13820879	85.29333762	83.41221616	104.4101052	96.58034661	96.3109537	122.7405176	127.7041881	96.42337366	122.4145894	129.2097613	101.7545308	92.59672909	131.9721899	89.25389983	108.6787414	73.89968657	105.2766694	85.20020211	101.7701304	136.4721298	66.27493881	78.39173685	89.62911489	56.63380877	94.75381909	74.21335827	109.3656269	121.6937099	106.645588	83.31839561	105.0052821
OTU83	81.10104912	83.82136548	75.14555412	94.79453085	82.14022026	108.1815024	162.8162615	95.30057155	92.05803968	84.16488939	93.58060479	80.96376261	87.42273277	83.05276301	95.79831631	163.4064714	65.9888726	116.1220603	82.83295288	76.26259763	121.2504448	79.8397532	95.33811579	99.01068419	124.6145707	105.1891349	66.00786683	128.3707369	120.3548214	78.61986432	64.86768657	134.3607094	57.46232305	86.216301	87.86871619	83.14718519	92.61081867	92.03934333	81.3374249	80.32733529	75.13028748	62.0793673	102.9046853	87.81914062	108.380351	86.23963694	101.6269721	82.20748367	107.9220955
OTU84	57.48935127	106.7536258	154.3530301	62.14308133	144.6382139	105.9737166	110.3653853	115.7857411	112.3964438	91.81624297	112.4684333	119.5179353	62.44480912	84.89837997	126.6299583	105.8873935	136.6912361	61.85941529	134.5010324	110.8190872	61.74791171	88.85391888	69.07149205	72.82604044	106.076866	85.46617211	80.40958323	101.5219553	103.9428003	106.5735939	99.53834664	53.74428377	114.9246461	106.1123705	100.3029685	82.12067673	64.11518216	152.3409821	81.3374249	130.6528948	79.08451314	57.72292048	81.50866158	121.2151518	58.13127916	73.7828005	106.645588	53.32377319	117.6448068
OTU85	106.7659381	107.5443934	97.48612427	99.00762111	108.0322462	90.51921628	101.6235726	141.614868	130.5939633	131.0294301	111.6098956	143.935578	123.8488714	179.9476532	104.6073569	138.5686877	117.8372725	120.4630719	152.5438538	82.22061307	63.99329031	158.3917684	76.85419538	125.1953279	114.3158458	153.4008217	163.2194525	226.5365946	168.4967499	119.6769046	123.0249228	96.93165466	137.4099029	81.4791416	136.7767752	110.8629136	98.7170265	139.6459002	113.4707286	129.6850955	68.53991139	95.84183022	67.24464581	207.7974032	75.86624569	126.4848008	94.0990482	132.198521	250.8459518
OTU86	143.7233782	123.3597454	163.4923542	105.3272565	96.42547595	174.4150753	67.7490484	102.4258479	119.8895401	136.7679453	104.7415944	77.10834534	79.09675822	80.28433758	121.124308	36.60304959	90.73469983	100.9285197	105.7965438	123.9267212	78.58825126	99.15582252	44.75054414	157.9261326	110.1963559	72.31753025	144.017164	141.7951277	110.5076087	82.98763456	100.656755	81.57614501	164.8918835	103.2700748	88.69766634	91.35925287	89.55771476	93.09726682	79.32909342	108.3935127	156.8509511	72.97048437	99.84811044	90.29291923	77.83679752	157.1477829	95.35370218	116.6457538	95.28257084
OTU87	104.712747	115.4520694	132.0124599	150.6179768	100.8896184	150.1294319	182.48534	150.5214635	112.3964438	102.3368541	145.0928643	136.2247434	66.6077964	78.43872062	105.708487	56.21182616	107.231918	103.0990255	103.336159	146.5671798	114.514309	112.0332021	77.82703329	104.738575	121.5249532	92.04049304	116.4138742	80.54634473	126.9196298	48.04547264	101.7751634	83.49558372	141.1574457	69.16252717	96.15821772	79.04115136	118.0533513	118.4874305	89.37075082	112.2647096	88.31103967	57.72292048	130.4138585	111.3200374	71.92514201	132.23411	176.9062106	104.4257225	153.6188387
OTU88	206.3457072	302.0732228	76.16103458	95.84780341	58.03385127	84.99975187	134.4053702	134.4895916	124.1713093	124.3344957	172.5660694	109.2368226	200.864136	119.9651021	149.7536899	70.59159564	60.09700898	145.4238886	191.0898814	144.1839736	132.4773378	184.1465275	186.7848799	159.5626729	58.70273165	126.0078179	134.4160197	66.28292952	137.8609772	95.21739124	64.86768657	287.9158059	84.94430364	129.7981674	96.98716787	284.3428432	199.4694556	57.12786827	92.38324804	37.7441696	217.4824111	90.39627169	148.7533074	44.52801496	276.862533	160.0224374	168.1236328	158.8604076	86.53213066
OTU89	59.54254239	79.07675988	72.09911274	114.8067096	120.5318449	67.33746577	93.97448649	81.0500188	103.8329052	108.0753693	99.5903684	147.7909952	105.1154287	49.83165781	105.708487	115.0381559	150.8317088	100.9285197	67.2505162	122.7351181	95.42859082	109.4577262	107.9850087	76.09912091	73.12094644	153.4008217	91.21087053	67.96097837	78.77770127	68.13721575	91.70948791	135.3204288	108.6787414	124.1135762	109.4214202	74.93511752	100.7524291	101.5606547	121.5040545	47.4221618	88.31103967	222.1787882	66.22578754	79.16091549	139.9091804	75.69923687	95.35370218	143.3076404	67.08670804
OTU90	237.143574	120.196675	160.4459129	132.7123432	96.42547595	140.1943959	64.47086864	134.4895916	109.1851168	149.2013948	163.9806928	100.2408489	92.62646686	125.501953	128.8322185	48.36831553	74.23748168	110.6957958	163.205521	126.3099273	86.44707639	92.71713274	68.09865413	100.6472244	118.4353358	76.70041087	100.8120148	107.3951263	123.6372256	130.1595532	119.6696976	119.9649191	93.68857019	113.6918255	116.0530214	132.4195912	156.7260008	118.4874305	52.21661845	77.42393763	183.2124554	76.2378195	177.2813389	60.60757592	137.9386285	152.3566919	144.2852072	118.8675777	144.8683985
OTU91	64.67552018	89.35673867	45.69662075	80.04871494	25.89202595	130.25936	59.0072357	32.0637437	42.81769288	52.60305587	34.34150634	48.83528538	39.54837911	128.2703784	102.4050967	36.60304959	27.10257268	29.3018283	86.93359411	36.93969573	49.39832936	95.29260865	45.72338206	29.45772422	44.28451686	52.59456745	16.80200247	28.52683043	442.0304349	34.94216192	343.3513755	74.85810954	111.1771033	45.4767302	47.25015871	149.870235	144.5135852	71.93879709	22.09164627	34.84077193	59.31338486	23.96045756	15.28287405	29.68534331	26.60244979	38.32872753	480.5324728	109.9802822	12.6395247
OTU92	82.12764468	98.05518226	93.42420242	84.2618052	85.71153418	71.75303729	92.8817599	105.0978266	88.84671272	76.51353581	80.70253991	96.38543168	95.74870732	118.1194852	90.29266594	84.97136512	102.5184271	95.50225519	118.9185957	109.6274841	68.48404753	88.85391888	103.1208191	121.9222475	105.0469935	123.8163775	91.21087053	93.13171109	102.8486656	103.0793777	63.74927818	81.57614501	117.423008	93.79575603	88.69766634	94.43877824	90.57541607	99.44480774	162.6748498	120.9749026	88.31103967	213.4658946	113.0932679	136.0578235	177.3496652	95.82181883	76.53389254	89.98386726	87.50440179
OTU93	106.7659381	107.5443934	100.5325657	127.4459804	74.99759241	70.64914441	81.95449403	73.03408287	57.80388538	64.08008624	93.58060479	119.5179353	87.42273277	74.74748671	105.708487	54.90457438	111.9454089	75.96770299	98.41538956	85.79542234	93.18321221	82.41522911	81.71838496	98.19241407	57.67285916	105.1891349	99.61187176	76.35122261	73.30702757	94.34383719	74.93336207	66.22063536	128.6656364	68.21509529	98.64506817	73.90860906	64.11518216	82.51803195	100.416574	117.1037057	101.4917919	82.77248974	82.52751985	91.52980853	111.3361787	102.5293461	63.98735278	85.54021949	45.69674316
OTU94	76.99466688	119.4059074	101.5480461	55.82344594	84.8187057	52.98685831	51.35814959	57.89287057	97.41025129	124.3344957	107.3172073	88.67459715	46.83360684	35.98953064	69.37119457	49.6755673	102.5184271	37.98385149	86.11346586	77.45420072	62.87060101	83.70296706	51.56040956	88.37317267	55.61311419	47.11596667	98.41172873	96.48780879	61.27154544	73.37854004	80.52540402	69.09979342	88.69184644	67.26766342	96.98716787	96.49179516	45.79655869	75.11256755	60.24994437	60.97135089	130.4894467	63.16847901	43.8109056	69.26580105	66.99876242	58.45130948	69.00596868	68.87654037	64.16989465
OTU95	91.3670047	60.09833751	86.3158392	61.08980877	110.7107317	49.67517967	90.69630673	107.7698052	70.64919325	65.03650543	78.98546459	74.53806717	69.73003685	61.82816802	75.977975	73.20609918	44.77816355	80.30871459	62.32974672	52.43053587	86.44707639	64.38689774	84.63689871	80.19047149	72.09107395	87.65761242	85.21015536	157.7365918	76.58943179	113.5620262	52.56519429	71.01923213	74.95085615	61.58307214	61.3423113	50.2989145	85.48690955	104.7344252	55.22911567	61.93915011	51.40493354	47.92091511	50.94291349	85.34536201	77.83679752	93.90538245	89.0804323	99.98207473	88.47667292
OTU96	117.0318937	113.8705342	79.20747597	52.66362825	71.42627849	70.64914441	73.21268134	78.37804015	115.6077708	78.4263742	79.84400225	80.96376261	105.1154287	56.29131715	74.87684493	45.75381199	91.91307255	82.47922039	89.39397885	78.64580381	84.20169778	92.71713274	96.3109537	105.5568451	40.16502692	64.64748916	110.4131591	84.74146685	66.74221914	51.53968884	69.34132013	91.17333854	88.69184644	66.32023154	79.57921466	95.4652867	64.11518216	66.64917965	55.22911567	63.87474855	141.0340484	98.02005364	49.92405522	39.58045774	91.63066037	91.03072788	76.53389254	89.98386726	57.36399673
OTU97	89.31381358	93.31057666	121.8576553	31.59817695	74.99759241	101.5581451	26.22543809	91.73793336	69.57875092	101.3804349	82.41961523	77.10834534	70.77078367	19.37897804	72.67458478	49.6755673	88.37795438	47.75112759	63.14987497	89.3702316	62.87060101	88.85391888	49.61473373	85.1000922	60.76247662	28.48872404	106.81273	64.60488067	87.53077919	82.11408052	81.64381241	41.26793218	126.1672745	71.05739093	83.72396542	86.22671057	52.92046781	75.11256755	48.1999555	78.39173685	96.21949099	47.92091511	69.28236235	63.08135453	32.51410529	79.53210963	57.7140829	42.21465377	91.39348631
OTU98	81.10104912	54.56296432	58.89786675	65.30289903	58.92667975	108.1815024	91.78903332	114.004422	127.3826363	118.5959805	95.29768011	102.8111271	53.07808775	62.7509765	72.67458478	84.97136512	96.62656345	36.8985986	123.0192369	81.02900998	57.25715449	95.29260865	33.07648915	87.55490255	96.80801359	87.65761242	78.00929716	78.02927146	82.06010549	55.90745908	65.98609496	92.13305789	78.69839896	55.89848087	78.75026451	54.40494834	55.97357173	60.30163873	49.20412124	103.5545166	59.31338486	45.7426917	62.15035446	53.18624009	39.41103672	62.28418224	55.20477494	77.7638359	81.670775
OTU99	68.78190242	70.3783163	93.42420242	43.18417516	91.06850507	64.02578712	61.19268888	84.61265698	89.91715504	67.90576303	71.25862566	97.67057077	42.67061957	107.0457834	74.87684493	64.05533678	80.1293453	67.28567979	86.93359411	90.56183469	69.60673683	70.82558751	46.69621998	86.73663243	91.65865117	64.64748916	98.41172873	127.5317125	89.71904867	61.14878336	79.40699563	61.42203859	99.93447487	68.21509529	85.38186573	62.61701601	66.15058477	116.3715835	103.4290712	124.8460994	113.3544688	60.9902556	82.52751985	139.7684914	51.23434774	87.19785513	92.84439422	45.5473896	100.1439265
OTU100	51.32977792	77.49522469	86.3158392	44.23744773	89.28284811	65.12968001	54.63632936	89.95661427	102.7624629	87.03414698	75.55131396	77.10834534	58.28182185	36.91233912	96.89944638	88.89312043	87.19958165	61.85941529	95.95500482	69.1129791	70.72942614	97.86808456	86.58257454	86.73663243	74.15081892	59.16888838	85.21015536	92.29268667	55.80087174	75.99920218	71.57813691	57.58316118	88.69184644	62.53050402	125.1714731	57.48447371	52.92046781	93.09726682	84.34992212	117.1037057	69.85798661	81.68337803	76.41437024	77.92402618	62.07238283	76.65745506	50.18615904	46.65830154	62.22535238
OTU101	24.6382934	8.698443587	43.66565983	25.27854156	16.07091266	76.16860882	104.9017524	8.906595472	26.76105805	29.64899512	35.200044	11.5662518	105.1154287	89.51242236	33.03390217	33.98854605	21.21070905	111.7810487	54.12846426	16.68244323	46.03026145	90.14165683	59.34311289	66.2798795	117.4054633	65.74320931	21.6025746	81.38536915	311.8284009	161.6074989	954.002356	38.38877412	92.43938925	26.52809261	20.72375382	50.2989145	163.84991	114.2557365	18.07498331	112.2647096	48.7687831	251.5848043	40.75433079	12.36889304	22.66134611	53.66021854	42.65823518	59.98924484	49.58582768
OTU102	42.0904179	96.47364706	57.88238628	58.98326364	83.03304874	87.20753764	59.0072357	81.0500188	82.42405879	66.94934383	75.55131396	79.67862352	48.91510048	64.59659345	77.07910507	82.35686158	89.5563271	80.30871459	86.93359411	83.41221616	55.01177588	94.0048707	82.69122288	81.82701173	56.64298668	43.82880621	98.41172873	78.86829588	71.11875809	68.13721575	61.5124614	71.01923213	79.94757989	45.4767302	88.69766634	70.82908368	56.99127303	95.21311379	100.416574	82.26293374	84.35681402	83.86160145	93.73496082	96.47736575	66.01348651	60.36774586	77.78854651	47.76921348	68.05897917
OTU103	40.03722678	61.67987271	51.78950352	55.82344594	74.10476393	55.19464407	52.45087618	57.00221102	54.59255842	44.95170229	46.36103357	50.12042447	61.4040623	58.13693411	58.35989384	74.51335095	70.7023635	61.85941529	53.30833601	83.41221616	52.76639728	52.79725615	63.23446455	62.18852891	81.35992632	48.21168683	62.40743773	62.0878074	55.80087174	53.28679693	54.80201107	47.98596765	73.70167521	50.21388959	72.11866329	41.06033837	58.00897433	67.70710314	69.28743603	76.45613841	67.22183617	75.14870779	79.47094505	74.21335827	64.04293467	59.40952767	67.7513147	53.32377319	58.33626786
OTU104	47.22339569	59.30756991	92.40872196	53.71690081	76.78324937	58.50632272	49.17269642	86.39397608	93.12848201	73.64427821	83.27815289	79.67862352	84.30049231	102.431741	77.07910507	79.74235803	88.37795438	61.85941529	81.19269639	53.62213896	47.15295076	74.68880138	58.37027497	90.82798302	95.77814111	77.79613102	79.20944019	83.90244243	94.09558763	73.37854004	63.74927818	52.78456442	99.93447487	49.26645771	71.28971313	60.56399909	52.92046781	67.70710314	79.32909342	98.71552048	60.63146007	75.14870779	45.84862214	137.2947128	47.29324406	103.4875643	47.67685109	59.98924484	69.0312503
OTU105	153.9893338	69.5875487	43.66565983	124.2861627	39.28445317	111.493181	276.4598265	61.45550876	90.98759736	123.3780765	97.01475542	57.83125901	81.17825186	42.44918998	67.16893442	64.05533678	61.2753817	120.4630719	123.8393652	127.5015304	112.2689304	79.8397532	32.10365123	62.18852891	59.73260413	72.31753025	78.00929716	67.96097837	33.91817694	48.04547264	36.90747684	142.0384643	77.44921802	86.216301	43.10540794	91.35925287	104.8232343	106.8502721	69.28743603	40.64756726	79.08451314	33.76246292	74.3766537	55.6600187	72.91041793	78.57389144	112.9188578	159.9713196	44.72447203
OTU106	100.6063647	79.07675988	73.1145932	57.92999107	79.46173481	83.89585899	37.15270396	88.17529517	57.80388538	93.72908136	68.68301269	46.26500721	71.81153049	38.75795607	61.66328406	43.13930844	55.38351808	62.94466819	79.55243989	97.71145322	51.64370797	59.23594592	62.26162664	97.37414396	43.25464437	49.30740699	93.61115659	48.66341661	63.45981492	62.89589146	46.97315235	51.82484506	74.95085615	72.00482281	61.3423113	76.98813444	44.77885738	75.11256755	74.30826472	78.39173685	115.9906193	67.52492584	59.09377965	61.84446522	55.17545141	71.86636412	58.96873687	45.5473896	62.22535238
OTU107	58.51594683	89.35673867	93.42420242	61.08980877	95.53264747	77.2725017	71.02722816	76.59672106	63.15609699	54.51589426	71.25862566	52.69070265	63.48555594	62.7509765	107.9107471	43.13930844	44.77816355	52.09213919	48.38756653	85.79542234	85.32438708	61.81142183	28.21229957	56.46063809	61.7923491	58.07316823	79.20944019	47.82439218	52.51846752	58.52812122	60.39405302	42.22765153	89.94102738	70.10995905	73.77656359	49.27240604	97.6993252	76.17049103	45.18745828	71.61714231	47.45070788	42.47535658	60.11263792	50.71246148	39.41103672	75.69923687	72.76993061	41.10374183	74.86487709
OTU108	32.85105787	95.68287946	88.34680012	53.71690081	85.71153418	81.68807323	65.56359523	71.25276378	112.3964438	51.64663667	57.52202313	74.53806717	53.07808775	38.75795607	106.809617	41.83205667	67.16724533	43.41011599	56.588849	75.07099454	50.52101867	45.07082842	39.88635456	68.73468985	42.22477189	53.69028761	70.80843896	47.82439218	35.01231168	97.83805338	80.52540402	48.94568701	54.96396118	86.216301	107.7635199	79.04115136	51.90276651	113.1978131	41.17079532	94.8443236	56.67723442	79.50515462	44.82976387	48.23868287	82.76317711	73.7828005	51.44081302	54.43468513	96.25484197
OTU109	32.85105787	32.42147155	36.5572966	50.55708312	57.14102279	59.6102156	93.97448649	75.70606151	98.48069362	42.08244469	54.94641015	71.96778899	45.79286002	197.4810143	51.75311341	275.8301237	56.5618908	54.26264499	59.86936198	60.77175749	55.01177588	66.96237365	24.3209479	57.27890821	183.3173023	115.0506163	81.60972626	129.2097613	112.6958782	170.3430394	30.19702651	92.13305789	43.72133275	62.53050402	87.03976604	49.27240604	34.60184434	57.12786827	63.26244159	59.03575245	35.58803091	45.7426917	49.92405522	152.1373845	45.32269223	68.03349137	65.24200675	89.98386726	346.1285226
OTU110	51.32977792	55.35373192	76.16103458	93.74125828	91.06850507	69.54525153	51.35814959	45.42363691	52.45167377	83.20847019	60.95617376	35.98389449	65.56704958	42.44918998	83.68588551	45.75381199	71.88073623	75.96770299	59.04923374	88.17862851	79.71094057	55.37273206	43.77770623	72.00777032	41.1948994	64.64748916	93.61115659	69.63902721	83.15424023	53.28679693	43.61792718	64.30119665	52.46559931	63.4779359	55.53966023	57.48447371	60.04437694	59.24371525	53.22078419	69.68154387	93.58334055	66.43581413	87.6218112	66.79202244	75.86624569	72.82458231	75.27923856	39.99282989	37.91857411
OTU111	31.82446231	59.30756991	63.97526905	57.92999107	185.7083241	81.68807323	72.11995475	70.36210423	62.08565467	54.51589426	60.95617376	55.26098083	38.50763229	33.22110521	56.1576337	61.44083324	47.134909	29.3018283	55.76872075	41.70610808	51.64370797	61.81142183	55.45176122	49.91447715	52.52349674	42.73308605	33.60400493	40.27317236	50.33019804	59.40167527	38.02588523	25.91242253	56.21314211	39.79213892	58.85546084	28.74223686	31.54874043	44.43278644	34.14163514	68.71374465	28.99765482	32.67335121	60.11263792	55.6600187	38.4257608	45.03625485	33.87565735	28.88371048	41.80765863
OTU112	58.51594683	82.23983028	84.28487827	44.23744773	68.74779304	61.81800136	40.43088372	92.62859291	81.35361647	79.3827934	75.55131396	60.40153719	75.97451776	63.67378498	75.977975	70.59159564	115.4805271	45.58062179	80.37256814	73.87939146	26.94454329	95.29260865	46.69621998	73.64431055	72.09107395	44.92452636	85.21015536	111.5902484	85.34250971	69.0107698	77.17017885	44.14709024	67.45577054	51.16132147	95.32926756	54.40494834	43.76115608	93.09726682	57.23744715	120.9749026	77.76643792	68.61403755	70.30122062	90.29291923	33.49938121	68.03349137	61.47804482	38.88191795	103.0607399
OTU113	49.27658681	69.5875487	93.42420242	38.9710849	64.28365064	56.29853695	44.80179007	63.23682785	58.87432771	32.51825272	71.25862566	65.54209354	58.28182185	35.06672216	60.56215399	47.06106376	62.45375443	43.41011599	68.89077269	66.72977293	44.90757215	78.55201524	52.53324747	55.64236797	40.16502692	46.02024652	54.0064365	52.0195143	67.83635387	52.41324288	55.92041946	44.14709024	69.95413241	64.42536778	72.11866329	56.45796525	46.81425999	55.0120213	63.26244159	98.71552048	73.81221226	66.43581413	69.28236235	105.1355909	46.30796815	45.03625485	66.49666073	32.2164463	41.80765863
OTU114	31.82446231	52.19066152	49.75854259	42.1309026	64.28365064	48.57128678	41.52361031	85.50331653	67.43786628	39.2131871	62.67324908	96.38543168	57.24107503	67.36501889	67.16893442	47.06106376	71.88073623	27.1313225	95.13487657	83.41221616	39.29412563	61.81142183	40.85919248	83.46355196	66.94171153	53.69028761	73.20872503	88.09756455	70.02462335	67.2636617	51.4467859	39.34849347	93.68857019	43.58186644	64.65811191	69.80257522	49.8673639	58.18579176	72.29993325	96.77992204	80.40258836	83.86160145	98.82925217	91.52980853	56.16072733	69.94992774	84.06181639	45.5473896	82.64304613
OTU115	69.80849797	43.49221794	47.72758167	65.30289903	67.85496456	50.77907255	63.37814205	88.17529517	84.56494343	80.3392126	63.53178674	87.38945806	82.21899868	56.29131715	40.74181268	67.97709209	48.31328173	58.60365659	87.75372236	66.72977293	90.9378336	56.66047001	47.66905789	80.19047149	54.58324171	64.64748916	93.61115659	64.60488067	56.89500648	44.55125645	58.15723624	88.29418048	67.45577054	60.63564026	81.23711497	78.0146429	72.25679259	55.0120213	74.30826472	44.51876414	69.85798661	71.88137267	70.30122062	85.34536201	86.70428078	86.23963694	72.76993061	95.53842696	54.44718334
OTU116	76.99466688	53.77219672	75.14555412	62.14308133	63.39082216	61.81800136	42.6163369	88.17529517	73.86052021	89.90340457	78.98546459	74.53806717	54.11883457	58.13693411	41.84294275	41.83205667	56.5618908	37.98385149	83.65308113	53.62213896	16.84033956	59.23594592	35.9950029	76.09912091	51.49362425	72.31753025	46.8055783	87.25854012	63.45981492	60.27522932	64.86768657	42.22765153	58.71150398	46.42416208	83.72396542	54.40494834	42.74345477	77.22841452	38.1582981	60.97135089	39.54225657	39.20802146	41.77318906	50.71246148	40.39631264	88.15607332	48.93150506	51.10194931	78.75396161
OTU117	75.96807132	68.0060135	64.99074951	91.63471315	100.8896184	56.29853695	124.5708309	65.01814695	59.94477003	66.94934383	80.70253991	64.25695445	70.77078367	59.98255106	57.25876377	57.51907793	54.20514535	32.557587	79.55243989	82.22061307	66.23866892	81.12749115	73.93568163	64.64333926	74.15081892	70.12608993	57.6068656	48.66341661	72.21289283	50.66613479	88.35426274	63.3414773	69.95413241	41.68700268	65.48706206	63.64352447	65.13288346	103.6765017	45.18745828	49.35776024	36.90610613	39.20802146	95.77267736	89.05602992	75.86624569	83.36498238	76.53389254	79.98565978	63.19762351
OTU118	48.24999125	71.95985149	54.8359449	74.78235211	56.24819431	44.15571526	66.65632181	37.40770098	70.64919325	37.30034871	50.65372186	59.1163981	58.28182185	60.90535954	51.75311341	73.20609918	55.38351808	45.58062179	61.50961847	34.55648955	87.56976569	45.07082842	69.07149205	63.82506915	63.85209407	79.98757133	68.4081529	48.66341661	65.6480844	49.79258074	38.02588523	74.85810954	42.47215182	50.21388959	58.85546084	56.45796525	48.8496626	39.143169	68.28327029	35.80857116	67.22183617	53.36647365	75.39551197	64.31824383	99.51286772	48.8691276	40.14892723	62.21106872	35.97403185
OTU119	39.01063122	35.58454195	49.75854259	65.30289903	68.74779304	43.05182238	63.37814205	29.39176506	48.16990449	53.55947506	56.66348547	73.25292808	53.07808775	35.98953064	52.85424348	90.2003722	63.63212715	96.58750809	30.34474511	69.1129791	86.44707639	46.35856637	43.77770623	36.82215528	79.30018135	89.84905273	33.60400493	58.7317097	26.25923376	48.04547264	44.73633557	79.6567063	53.71478024	53.05618523	43.10540794	29.76874532	40.70805216	40.20109249	96.39991099	47.4221618	30.31573004	102.3765005	44.82976387	71.73957966	87.6895567	32.5794184	58.96873687	77.7638359	25.27904941
OTU120	30.79786675	22.14149277	51.78950352	35.81126721	33.0346538	88.31143052	80.86176745	76.59672106	51.38123145	48.77737908	31.76589337	50.12042447	19.77418956	93.20365627	58.35989384	61.44083324	47.134909	34.7280928	54.9485925	82.22061307	38.17143633	61.81142183	42.80486831	45.82312657	130.7938056	31.7758845	64.8077238	86.4195157	78.77770127	67.2636617	30.19702651	34.54989671	43.72133275	48.31902583	73.77656359	43.11335529	45.79655869	75.11256755	64.26660733	90.97312672	76.4483627	56.63380877	37.69775598	148.4267165	28.57300162	76.65745506	53.95012097	43.32556572	83.61531727
OTU121	88.28721803	53.77219672	46.71210121	56.87671851	52.67688038	35.32457221	51.35814959	61.45550876	66.36742396	53.55947506	49.7951842	43.69472903	66.6077964	49.83165781	53.95537355	62.74808501	44.77816355	40.15435729	62.32974672	41.70610808	62.87060101	57.94820796	38.91351665	62.18852891	48.4040068	54.78600776	62.40743773	59.57073412	89.71904867	52.41324288	59.27564463	55.66372248	53.71478024	55.89848087	63.00021161	40.03382991	39.69035086	61.35956222	46.19162402	78.39173685	63.26761051	64.25759072	63.16921273	63.08135453	42.36686447	65.1588368	57.7140829	37.77100601	71.94806369
OTU122	106.7659381	48.23682353	53.82046444	90.58144059	43.74859557	75.06471594	56.82178253	54.33023238	49.24034681	47.82095988	82.41961523	71.96778899	86.38198595	107.9685919	53.95537355	73.20609918	55.38351808	100.9285197	61.50961847	63.15496366	102.1647266	64.38689774	110.9035224	52.36928751	36.04553698	56.97744807	32.4038619	52.0195143	62.36568018	67.2636617	89.47267113	55.66372248	62.45904679	84.32143724	31.5001058	50.2989145	120.0887539	51.83825084	33.1374694	37.7441696	43.49648223	35.94068633	46.86748041	44.52801496	67.98403834	68.03349137	101.6269721	129.9766971	61.25308125
OTU123	19.50531561	34.79377435	45.69662075	34.75799464	71.42627849	54.09075119	43.70906348	60.56484921	52.45167377	47.82095988	51.51225952	48.83528538	38.50763229	104.277358	59.46102391	56.21182616	61.2753817	27.1313225	67.2505162	73.87939146	29.1899219	64.38689774	25.29378582	63.00679903	101.957376	59.16888838	54.0064365	73.83414934	52.51846752	122.2975667	45.85474396	39.34849347	76.20003709	29.37038825	50.56595932	36.95430453	29.51333782	53.95409781	66.27493881	91.94092594	65.90376095	34.85157463	86.60295293	116.2675946	33.49938121	72.82458231	53.95012097	44.43647766	87.50440179
OTU124	105.7393425	68.7967811	42.65017937	93.74125828	53.56970886	46.36350102	69.93450157	65.01814695	57.80388538	120.5088189	79.84400225	59.1163981	139.4600737	61.82816802	70.47232464	66.66984032	53.02677263	105.2695313	115.6380827	96.51985013	105.5327946	63.09915978	94.36527787	98.19241407	50.46375177	75.60469071	103.2123009	79.70732031	98.47212659	52.41324288	53.68360268	78.69698695	47.46887556	60.63564026	50.56595932	62.61701601	87.52231215	56.06994479	73.30409898	31.93737427	71.17606183	63.16847901	74.3766537	27.2115647	79.80734936	89.11429151	53.95012097	69.98745231	38.89084524
OTU125	45.17020457	60.88910511	54.8359449	38.9710849	41.07011013	54.09075119	42.6163369	59.67418966	48.16990449	51.64663667	45.50249591	38.55417267	57.24107503	66.44221041	69.37119457	54.90457438	50.67002718	66.20042689	65.61025971	57.19694822	40.41681493	51.50951819	50.58757164	54.82409786	67.97158401	50.40312714	72.008582	93.97073552	60.1774107	41.05704026	59.27564463	49.90540636	52.46559931	37.89727516	63.82916176	34.90128761	47.83196129	66.64917965	68.28327029	104.5223158	85.67488924	80.59426632	67.24464581	68.02891175	31.52882938	63.24240042	36.3849653	36.66009407	52.50264107
OTU126	192.999965	53.77219672	23.35605061	91.63471315	30.35616836	25.38953627	37.15270396	40.07967962	86.70582808	88.94698537	69.54155035	46.26500721	69.73003685	120.8879106	45.14633297	32.68129428	42.4214181	71.62669139	39.36615582	27.40687102	74.09749405	34.76892478	43.77770623	68.73468985	43.25464437	63.551769	48.00572133	20.97561061	50.33019804	128.4124451	62.63086979	38.38877412	64.95740866	82.42657348	27.35535504	52.35193142	125.1772604	59.24371525	16.06665183	20.32378363	56.67723442	67.52492584	37.69775598	49.47557218	62.07238283	66.11705499	55.20477494	63.32198066	81.670775
OTU127	46.19680013	41.11991514	52.80498398	41.07763003	58.03385127	32.01289356	32.78179761	66.79946604	37.46548127	63.12366704	38.63419464	44.97986812	30.18165774	59.05974259	50.65198333	45.75381199	51.8483999	64.02992109	73.81154217	57.19694822	33.68067911	45.07082842	57.39743705	51.55101739	67.97158401	44.92452636	63.60758076	62.92683182	39.38885064	43.6777024	53.68360268	46.06652895	51.21641837	65.37279966	51.39490947	37.98081299	48.8496626	65.59125617	71.29576751	69.68154387	79.08451314	68.61403755	48.90519695	82.8715834	50.24907182	49.82734579	32.62100338	43.32556572	52.50264107
OTU128	65.70211574	38.74761234	46.71210121	23.17199643	58.03385127	49.67517967	41.52361031	69.47144468	48.16990449	67.90576303	36.05858166	44.97986812	31.22240456	20.30178651	56.1576337	49.6755673	34.17280903	56.43315079	53.30833601	50.0473297	26.94454329	34.76892478	44.75054414	48.27793692	38.10528195	42.73308605	54.0064365	52.85853873	25.16509902	55.03390503	52.56519429	32.630458	36.22624714	64.42536778	64.65811191	33.87477915	28.49563652	89.92349636	53.22078419	114.200308	56.67723442	43.56446828	44.82976387	60.60757592	20.69079428	41.2033821	36.3849653	33.32735824	29.16813393
OTU129	19.50531561	66.4244783	54.8359449	44.23744773	81.24739178	65.12968001	44.80179007	24.93846732	65.29698164	47.82095988	53.22933483	55.26098083	30.18165774	9.228084779	38.53955254	26.14503542	30.63769085	31.4723341	51.66807952	39.3229019	35.92605772	52.79725615	23.34810999	57.27890821	19.56757722	27.39300388	73.20872503	13.42439079	38.2947159	47.17191859	26.84180134	53.74428377	42.47215182	34.10754765	41.44750764	56.45796525	44.77885738	48.66448038	34.14163514	30.96957505	52.72300876	29.40601609	32.60346463	29.68534331	51.23434774	31.62120021	16.31050169	49.99103736	30.14040506
OTU130	31.82446231	38.74761234	55.85142536	22.11872386	46.42708102	43.05182238	24.03998492	37.40770098	55.66300074	57.38515185	48.07810888	53.97584174	43.71136639	45.21761542	30.83164203	54.90457438	57.74026353	34.7280928	55.76872075	47.66412352	28.06723259	47.64630433	29.18513749	60.55198868	50.46375177	42.73308605	68.4081529	67.12195394	48.14192856	47.17191859	51.4467859	28.79158059	59.96068492	40.7395708	63.00021161	42.08684683	34.60184434	63.47540919	42.17496106	79.35953607	57.99530964	55.54469706	46.86748041	59.37068661	16.74969061	56.53487311	50.18615904	34.43827018	71.94806369
OTU131	85.20743135	38.74761234	70.06815182	28.43835925	41.96293861	23.18175051	34.96725079	54.33023238	27.83150037	61.21082864	63.53178674	39.83931176	62.44480912	21.22459499	53.95537355	35.29579782	58.91863625	49.92163339	45.10705355	42.89771117	52.76639728	38.63213864	31.13081332	56.46063809	41.1948994	32.87160466	80.40958323	65.44390509	57.98914122	46.29836455	53.68360268	39.34849347	64.95740866	36.00241141	59.684411	22.5831861	54.95587042	71.93879709	24.09997775	23.22718129	38.22418135	28.31690438	42.79204733	38.34356844	29.55827754	57.4930913	53.95012097	58.8783329	67.08670804
OTU132	67.75530686	69.5875487	41.63469891	49.50381055	54.46253734	46.36350102	72.11995475	100.6445288	47.09946216	44.95170229	67.82447503	52.69070265	59.32256867	101.5089326	55.05650362	52.29007084	41.24304538	47.75112759	80.37256814	103.6694687	71.85211544	74.68880138	53.50608539	58.91544844	91.65865117	69.03036978	99.61187176	94.80975994	66.74221914	35.81571597	50.32837751	56.62344183	52.46559931	61.58307214	65.48706206	49.27240604	71.23909129	74.05464406	56.23328141	56.13235478	56.67723442	39.20802146	71.32007889	65.55513314	79.80734936	72.82458231	48.93150506	58.8783329	39.86311637
OTU133	39.01063122	40.32914754	61.94430813	31.59817695	61.60516519	56.29853695	36.05997737	31.17308415	39.60636591	30.60541432	37.77565698	39.83931176	41.62987275	20.30178651	44.0452029	24.83778365	65.9888726	24.9608167	31.98500161	33.36488646	42.66219354	29.61797296	44.75054414	52.36928751	40.16502692	31.7758845	54.0064365	20.97561061	51.42433278	31.44794573	41.3811104	28.79158059	68.70495147	31.26525201	44.76330825	44.13986374	37.65494825	53.95409781	44.18329254	33.87297271	47.45070788	35.94068633	40.75433079	48.23868287	39.41103672	33.53763659	23.83842554	43.32556572	34.02948958
OTU134	39.01063122	44.28298553	25.38701153	45.29072029	62.49799367	49.67517967	30.59634444	48.9862751	26.76105805	63.12366704	34.34150634	43.69472903	33.3038982	26.76144586	38.53955254	27.45228719	60.09700898	28.2165754	45.92718179	44.08931426	49.39832936	37.34440069	22.37527207	40.91350586	26.77668461	30.68016435	70.80843896	20.97561061	33.91817694	18.34463501	63.74927818	31.67073865	43.72133275	35.05497953	50.56595932	48.24589758	45.79655869	39.143169	43.1791268	29.03397661	54.04108398	52.27736194	58.07492138	34.63290053	37.44048488	46.95269122	38.89427326	43.32556572	46.66901429
OTU135	25.66488896	47.44605593	57.88238628	27.38508669	49.99839494	32.01289356	42.6163369	53.43957283	62.08565467	50.69021747	35.200044	62.97181536	36.42613865	42.44918998	37.43842246	88.89312043	62.45375443	49.92163339	57.40897724	42.89771117	31.4353005	73.40106342	55.45176122	31.09426446	51.49362425	41.6373659	60.00715166	112.4292729	52.51846752	56.78101312	36.90747684	29.75129994	74.95085615	42.63443456	54.71071008	28.74223686	34.60184434	88.86557287	51.21245272	70.64934309	54.04108398	56.63380877	39.73547252	65.55513314	27.5877257	37.37050934	42.65823518	36.66009407	67.08670804
OTU136	39.01063122	36.37530955	49.75854259	36.86453977	33.0346538	52.98685831	44.80179007	69.47144468	51.38123145	48.77737908	58.38056079	68.11237172	29.14091092	72.90186976	63.8655442	73.20609918	48.31328173	36.8985986	58.22910549	44.08931426	39.29412563	68.2501116	45.72338206	48.27793692	71.06120147	35.06304497	57.6068656	85.58049128	55.80087174	50.66613479	51.4467859	42.22765153	63.70822773	70.10995905	52.22385962	33.87477915	41.72575347	60.30163873	65.27077307	42.5831657	28.99765482	51.18825023	46.86748041	40.81734705	29.55827754	46.95269122	33.87565735	59.98924484	65.14216578
OTU137	91.3670047	74.33215429	45.69662075	38.9710849	36.60596772	26.49342916	24.03998492	48.09561555	52.45167377	64.08008624	49.7951842	30.84333814	34.34464502	40.60357303	35.23616232	36.60304959	37.7079272	49.92163339	63.97000321	40.51450499	46.03026145	47.64630433	51.56040956	58.91544844	32.95591952	26.29728373	68.4081529	32.72195255	56.89500648	40.18348621	30.19702651	54.70400312	36.22624714	50.21388959	43.93435809	73.90860906	35.61954564	21.15846973	48.1999555	35.80857116	81.72066358	39.20802146	45.84862214	44.52801496	36.45520897	47.91090941	52.69546699	33.32735824	46.66901429
OTU138	48.24999125	66.4244783	57.88238628	60.0365362	39.28445317	49.67517967	61.19268888	73.03408287	65.29698164	50.69021747	67.82447503	61.68667628	66.6077964	37.83514759	48.44972319	22.22328011	51.8483999	42.32486309	68.89077269	40.51450499	42.66219354	63.09915978	63.23446455	47.4596668	57.67285916	32.87160466	49.20586436	77.19024703	67.83635387	48.04547264	32.43384329	53.74428377	41.22297088	68.21509529	30.67115565	59.53749063	50.88506521	56.06994479	58.24161289	35.80857116	69.85798661	28.31690438	49.92405522	74.21335827	46.30796815	51.74378217	55.20477494	54.43468513	61.25308125
OTU139	73.91488021	84.61213307	35.54181614	68.46271672	24.10636899	37.53235797	72.11995475	65.90880649	84.56494343	49.73379827	54.08787249	47.5501463	81.17825186	79.3615291	56.1576337	35.29579782	30.63769085	60.77416239	73.81154217	42.89771117	61.74791171	59.23594592	67.12581622	67.91641973	49.43387928	67.93464962	62.40743773	65.44390509	87.53077919	34.06860787	27.96020973	91.17333854	61.20986586	58.7407765	51.39490947	105.7303713	100.7524291	83.57595544	39.16246384	22.25938207	40.86033179	46.8318034	58.07492138	19.79022887	68.96931426	83.36498238	96.60835615	68.87654037	66.11443691
OTU140	56.46275571	46.65528833	41.63469891	44.23744773	40.17728165	50.77907255	51.35814959	65.01814695	51.38123145	42.08244469	46.36103357	57.83125901	45.79286002	29.52987129	70.47232464	48.36831553	67.16724533	32.557587	45.92718179	76.26259763	34.80336842	63.09915978	28.21229957	37.64042539	63.85209407	30.68016435	49.20586436	46.98536776	56.89500648	41.05704026	52.56519429	70.05951277	57.46232305	49.26645771	65.48706206	28.74223686	64.11518216	50.78032735	53.22078419	54.19675634	50.08685832	51.18825023	29.54688982	38.34356844	40.39631264	44.07803666	35.13031133	49.99103736	49.58582768
OTU141	28.74467564	26.88609836	59.91334721	31.59817695	65.17647912	29.8051078	49.17269642	61.45550876	37.46548127	47.82095988	36.05858166	46.26500721	44.7521132	56.29131715	36.33729239	58.8263297	49.49165445	44.49536889	43.46679706	35.74809264	59.5025331	74.68880138	48.64189581	70.37123009	43.25464437	62.45604885	54.0064365	83.063418	51.42433278	38.43637811	60.39405302	33.59017736	66.2065896	39.79213892	44.76330825	29.76874532	53.93816912	75.11256755	31.12913793	30.00177583	28.99765482	35.94068633	36.67889771	55.6600187	21.6760702	54.61843673	38.89427326	55.54559707	73.89260596
OTU142	88.28721803	58.51680231	48.74306213	71.62253442	27.67768291	48.57128678	60.09996229	53.43957283	74.93096253	78.4263742	74.6927763	60.40153719	60.36331548	84.89837997	39.64068261	37.91030136	25.92419995	74.88245009	64.79013146	30.98168029	52.76639728	36.05666273	46.69621998	64.64333926	51.49362425	54.78600776	57.6068656	58.7317097	67.83635387	81.24052647	51.4467859	60.46231924	46.21969463	52.10875335	28.18430519	78.0146429	119.0710526	57.12786827	26.10830923	18.38818519	44.81455745	28.31690438	37.69775598	24.73778609	45.32269223	68.99170955	92.84439422	49.99103736	44.72447203
OTU143	66.7287113	18.97842237	58.89786675	49.50381055	43.74859557	40.84403661	69.93450157	55.22089193	40.67680823	84.16488939	90.14645415	57.83125901	77.01526458	36.91233912	42.94407283	20.91602834	35.35118175	46.66587469	69.71090094	58.38855131	52.76639728	52.79725615	39.88635456	98.19241407	40.16502692	43.82880621	66.00786683	68.80000279	44.85952434	58.52812122	59.27564463	41.26793218	59.96068492	31.26525201	67.97391252	22.5831861	67.16828607	70.8808736	27.11247497	31.93737427	36.90610613	22.87134585	45.84862214	45.76490427	23.64662203	56.53487311	32.62100338	66.65471649	70.97579256
OTU144	16.42552894	28.46763356	31.47989429	38.9710849	48.21273798	33.11678644	38.24543055	34.73572234	33.18371198	28.69257593	44.64395825	82.2489017	57.24107503	16.6105526	40.74181268	35.29579782	63.63212715	57.51840369	28.70448862	34.55648955	63.99329031	39.9198766	55.45176122	36.82215528	28.83642958	67.93464962	32.4038619	38.59512352	28.44750324	40.18348621	31.3154349	45.10680959	56.21314211	43.58186644	57.19756054	26.68921994	22.38942869	38.08524552	75.31243046	41.61536648	52.72300876	138.3171868	30.56574809	45.76490427	81.77790119	36.41229115	33.87565735	65.54380454	16.52860923
OTU145	34.90424899	30.83993635	55.85142536	40.02435747	54.46253734	67.33746577	76.4908611	65.90880649	48.16990449	25.82331833	36.91711932	56.54611992	40.58912593	74.74748671	49.55085326	50.98281907	43.59979083	43.41011599	65.61025971	53.62213896	52.76639728	46.35856637	44.75054414	54.00582774	120.4950807	65.74320931	67.20800986	80.54634473	57.98914122	48.04547264	57.03882785	28.79158059	49.96723743	37.89727516	73.77656359	35.92779607	43.76115608	60.30163873	25.10414349	45.48656336	28.99765482	32.67335121	38.71661425	60.60757592	45.32269223	64.20061861	41.40358121	63.32198066	95.28257084
OTU146	26.69148452	50.60912633	36.5572966	23.17199643	42.85576709	33.11678644	27.31816468	31.17308415	36.39503895	34.43109111	29.19028039	32.12847723	24.97792365	17.53336108	34.13503225	23.53053188	40.06467265	39.06910439	36.90577108	46.47252043	34.80336842	55.37273206	37.94067873	54.00582774	28.83642958	40.54164574	30.00357583	19.29756176	28.44750324	42.80414835	35.78906845	19.19438706	48.7180565	51.16132147	46.42120855	51.32542296	33.58414304	31.7377046	59.24577863	75.48833919	57.99530964	49.01002682	42.79204733	63.08135453	34.48465713	34.49585478	33.87565735	36.66009407	28.1958628
OTU147	36.9574401	24.51379556	30.46441383	22.11872386	28.57051139	47.4673939	40.43088372	48.09561555	23.54973108	32.51825272	26.61466742	30.84333814	42.67061957	75.67029519	41.84294275	52.29007084	21.21070905	33.6428399	44.2869253	36.93969573	42.66219354	32.19344887	23.34810999	33.54907481	71.06120147	48.21168683	48.00572133	153.5414696	50.33019804	55.03390503	38.02588523	44.14709024	18.73771404	41.68700268	47.25015871	29.76874532	22.38942869	45.49070992	28.11664071	25.16277973	51.40493354	15.2475639	30.56574809	42.05423635	19.70551836	64.20061861	38.89427326	39.99282989	198.3433107
OTU148	37.98403566	45.07375313	41.63469891	22.11872386	47.3199095	26.49342916	26.22543809	48.9862751	67.43786628	43.03886389	45.50249591	41.12445085	20.81493637	35.06672216	37.43842246	44.44656022	68.34561805	24.9608167	44.2869253	30.98168029	31.4353005	52.79725615	36.96784081	51.55101739	46.34426183	42.73308605	46.8055783	52.85853873	45.95365908	36.68927002	62.63086979	47.0262483	58.71150398	34.10754765	53.05280977	33.87477915	29.51333782	60.30163873	29.12080645	23.22718129	26.36150438	25.04956926	32.60346463	24.73778609	23.64662203	33.53763659	35.13031133	26.66188659	43.75220089
OTU149	22.58510229	37.95684474	36.5572966	45.29072029	49.10556646	29.8051078	33.8745242	29.39176506	41.74725055	24.86689914	23.18051678	29.55819905	37.46688547	51.67727476	56.1576337	39.21755313	54.20514535	36.8985986	41.82654056	56.00534514	43.78488285	34.76892478	48.64189581	45.82312657	60.76247662	46.02024652	39.6047201	41.11219679	54.706737	37.56282407	39.14429362	39.34849347	31.2295234	44.52929832	42.27645779	40.03382991	39.69035086	48.66448038	73.30409898	65.81034699	38.22418135	56.63380877	50.94291349	77.92402618	40.39631264	34.49585478	60.22339085	33.32735824	32.08494732
OTU150	86.23402691	94.10134426	49.75854259	34.75799464	41.96293861	28.70121492	59.0072357	62.3461683	32.11326966	67.90576303	60.95617376	37.26903358	107.1969223	51.67727476	48.44972319	61.44083324	23.5674545	109.6105429	45.92718179	42.89771117	74.09749405	54.0849941	109.9306845	77.73566114	33.98579201	51.4988473	54.0064365	42.79024564	109.413474	44.55125645	88.35426274	66.22063536	44.97051369	92.84832415	33.15800611	71.85559214	48.8496626	19.04262276	29.12080645	52.2611579	44.81455745	46.8318034	28.52803155	43.29112566	80.79262528	70.90814593	107.9002419	67.76562843	127.3675182
OTU151	91.3670047	44.28298553	62.95978859	29.49163182	17.85656962	22.07785763	41.52361031	65.90880649	77.07184718	58.34157105	58.38056079	50.12042447	37.46688547	15.68774412	36.33729239	61.44083324	76.59422713	32.557587	63.14987497	64.34656675	65.11597962	60.52368387	27.23946165	57.27890821	43.25464437	42.73308605	44.40529223	26.84878158	74.40116231	93.47028314	36.90747684	38.38877412	59.96068492	29.37038825	60.51336115	47.21938912	38.67264956	45.49070992	21.08748053	25.16277973	68.53991139	16.33667561	39.73547252	32.15912192	24.63189795	35.45407297	42.65823518	35.54918213	100.1439265
OTU152	37.98403566	26.09533076	31.47989429	25.27854156	25.89202595	17.6622861	43.70906348	57.89287057	44.95857752	70.77502062	21.46344147	47.5501463	19.77418956	89.51242236	42.94407283	54.90457438	29.45931813	19.5345522	24.60384739	38.13129882	23.57647538	33.48118682	21.40243416	45.82312657	133.8834231	96.42337366	39.6047201	31.88292812	45.95365908	78.61986432	10.0656755	65.26091601	19.98689497	27.47552449	45.5922584	31.82176223	20.35402608	32.79562808	42.17496106	11.61359064	35.58803091	23.96045756	25.47145675	55.6600187	31.52882938	86.23963694	35.13031133	67.76562843	118.617078
OTU153	36.9574401	30.04916876	43.66565983	27.38508669	55.35536583	32.01289356	25.1327115	52.54891328	43.8881352	33.47467191	31.76589337	24.41764269	38.50763229	19.37897804	48.44972319	44.44656022	61.2753817	36.8985986	36.90577108	22.64045867	25.82185399	38.63213864	43.77770623	52.36928751	22.65719467	25.20156357	54.0064365	39.43414794	36.10644642	62.02233741	55.92041946	23.99298383	49.96723743	43.58186644	58.85546084	31.82176223	22.38942869	45.49070992	45.18745828	70.64934309	42.17840701	41.38624487	40.75433079	45.76490427	37.44048488	31.62120021	26.3477335	23.32915077	42.77992976
OTU154	18.47872005	30.83993635	23.35605061	49.50381055	73.21193545	51.88296543	49.17269642	40.07967962	33.18371198	25.82331833	50.65372186	38.55417267	33.3038982	22.14740347	41.84294275	39.21755313	40.06467265	26.0460696	33.6252581	54.81374205	38.17143633	43.78309046	65.18014038	22.91156328	37.07540946	52.59456745	49.20586436	47.82439218	18.60029058	34.06860787	43.61792718	35.50961606	41.22297088	36.00241141	57.19756054	33.87477915	48.8496626	48.66448038	43.1791268	47.4221618	38.22418135	39.20802146	57.05606311	29.68534331	57.14600324	43.11981847	47.67685109	38.88191795	24.30677827
OTU155	47.22339569	58.51680231	48.74306213	44.23744773	41.96293861	23.18175051	48.07996983	29.39176506	44.95857752	34.43109111	36.05858166	37.26903358	53.07808775	37.83514759	35.23616232	26.14503542	32.9944363	39.06910439	49.20769478	35.74809264	57.25715449	42.49535251	59.34311289	54.00582774	32.95591952	54.78600776	45.60543526	26.00975715	41.57712012	35.81571597	27.96020973	58.54288054	24.98361872	37.89727516	38.13170703	43.11335529	36.63724695	49.72240387	42.17496106	27.09837817	55.3591592	28.31690438	58.07492138	38.34356844	57.14600324	53.66021854	58.96873687	49.99103736	43.75220089
OTU156	49.27658681	41.11991514	76.16103458	34.75799464	31.24899684	36.42846509	29.50361785	32.0637437	79.21273182	30.60541432	36.05858166	30.84333814	39.54837911	171.6423769	60.56215399	18.30152479	25.92419995	41.23961019	46.74731004	20.2572525	22.45378607	39.9198766	37.94067873	58.91544844	37.07540946	39.44592559	50.4060074	53.69756315	125.8254951	38.43637811	98.41993825	44.14709024	33.72788527	22.7383651	28.18430519	51.32542296	98.7170265	61.35956222	17.07081757	36.77637038	44.81455745	19.60401073	22.41488194	51.94935079	18.72024244	52.70200035	111.6642039	38.88191795	53.4749122
OTU157	24.6382934	37.16607715	36.5572966	44.23744773	75.89042089	47.4673939	45.89451666	45.42363691	32.11326966	28.69257593	51.51225952	42.40958994	31.22240456	78.43872062	36.33729239	61.44083324	24.74582723	37.98385149	37.72589933	42.89771117	44.90757215	51.50951819	31.13081332	49.91447715	74.15081892	56.97744807	39.6047201	56.21463643	40.48298538	47.17191859	42.49951879	35.50961606	44.97051369	32.21268389	53.88175993	29.76874532	45.79655869	52.89617433	17.07081757	46.45436258	23.72535394	21.78223414	48.90519695	28.448454	30.54355346	66.11705499	51.44081302	25.55097465	60.28081012
OTU158	42.0904179	40.32914754	51.78950352	26.33181412	35.71313924	46.36350102	39.33815714	57.89287057	37.46548127	54.51589426	42.92688293	51.40556356	22.89643001	23.99302043	38.53955254	31.37404251	62.45375443	22.7903109	48.38756653	77.45420072	29.1899219	47.64630433	20.42959624	44.18658633	38.10528195	28.48872404	39.6047201	52.85853873	32.8240422	23.5859593	36.90747684	32.630458	47.46887556	29.37038825	54.71071008	31.82176223	25.4425326	56.06994479	40.16662958	61.93915011	61.94953529	18.51489902	27.50917328	40.81734705	30.54355346	33.53763659	35.13031133	23.32915077	39.86311637
OTU159	53.38296904	57.72603471	39.60373798	60.0365362	26.78485443	35.32457221	69.93450157	34.73572234	42.81769288	60.25440945	36.05858166	46.26500721	47.87435366	23.99302043	36.33729239	54.90457438	76.59422713	64.02992109	57.40897724	71.49618528	33.68067911	61.81142183	43.77770623	43.36831622	27.8065571	67.93464962	60.00715166	39.43414794	84.24837497	32.32149978	53.68360268	110.3677256	38.72460901	70.10995905	43.93435809	92.38576133	85.48690955	71.93879709	73.30409898	25.16277973	80.40258836	49.01002682	29.54688982	44.52801496	47.29324406	28.74654565	57.7140829	44.43647766	35.97403185
OTU160	68.78190242	109.9166962	27.41797245	62.14308133	46.42708102	34.22067933	72.11995475	58.78353012	58.87432771	58.34157105	54.94641015	32.12847723	34.34464502	68.28782737	60.56215399	27.45228719	27.10257268	29.3018283	47.56743829	29.7900772	81.95631917	46.35856637	50.58757164	41.73177598	30.89617455	37.25448528	37.20443403	26.00975715	54.706737	45.4248105	41.3811104	33.59017736	43.72133275	62.53050402	31.5001058	53.37843988	135.3542734	38.08524552	13.05415461	30.96957505	63.26761051	41.38624487	38.71661425	28.448454	78.82207344	55.57665492	117.9374737	32.2164463	49.58582768
OTU161	43.11701345	17.39688717	26.40249199	60.0365362	33.92748228	44.15571526	44.80179007	36.51704144	50.31078913	65.03650543	38.63419464	50.12042447	49.9558473	93.20365627	47.34859312	77.12785449	47.134909	47.75112759	42.64666881	36.93969573	41.53950424	50.22178024	28.21229957	34.36734493	64.88196656	51.4988473	38.40457706	83.063418	44.85952434	93.47028314	38.02588523	47.0262483	39.97378995	61.58307214	48.90805901	37.98081299	53.93816912	53.95409781	44.18329254	29.03397661	32.95188048	38.11890975	38.71661425	44.52801496	42.36686447	31.62120021	32.62100338	59.98924484	80.69850387
OTU162	42.0904179	29.25840116	49.75854259	64.24962646	33.0346538	29.8051078	24.03998492	43.64231781	28.90194269	38.2567679	39.4927323	33.41361632	43.71136639	30.45267977	30.83164203	33.98854605	42.4214181	64.02992109	53.30833601	45.28091734	75.22018335	39.9198766	21.40243416	46.64139668	21.62732219	56.97744807	57.6068656	31.0439037	31.72990746	24.45951335	29.07861812	71.97895148	42.47215182	53.05618523	29.01325535	55.4314568	75.3098965	33.85355157	45.18745828	35.80857116	64.58568573	30.4951278	37.69775598	53.18624009	60.101831	34.49585478	38.89427326	59.98924484	34.02948958
OTU163	16.42552894	17.39688717	16.24768738	52.66362825	58.03385127	25.38953627	38.24543055	21.37582913	26.76105805	26.77973753	22.32197912	66.82723263	45.79286002	8.305276301	30.83164203	32.68129428	27.10257268	32.557587	30.34474511	40.51450499	35.92605772	29.61797296	60.3159508	24.54810352	25.74681213	58.07316823	18.0021455	16.78048849	20.78856006	27.95372954	29.07861812	46.06652895	27.48198059	45.4767302	51.39490947	27.7157284	25.4425326	28.56393414	52.21661845	25.16277973	19.77112829	65.34670243	27.50917328	28.448454	61.08710692	24.91367289	20.07446362	79.98565978	11.66725357
OTU164	44.14360901	28.46763356	61.94430813	96.90107598	32.14182532	47.4673939	42.6163369	25.82912687	38.53592359	31.56183352	23.18051678	47.5501463	24.97792365	56.29131715	33.03390217	22.22328011	38.88629993	46.66587469	31.98500161	59.5801544	28.06723259	39.9198766	26.26662374	21.27502305	33.98579201	30.68016435	31.20371886	22.65365946	40.48298538	23.5859593	25.72339295	25.91242253	42.47215182	12.31661443	37.30275687	30.79525378	43.76115608	29.62185762	46.19162402	49.35776024	44.81455745	14.15845219	40.75433079	35.86978983	34.48465713	63.24240042	46.42219711	41.10374183	49.58582768
OTU165	176.5744361	79.86752748	37.57277706	90.58144059	33.0346538	28.70121492	57.91450912	85.50331653	44.95857752	117.6395613	82.41961523	38.55417267	49.9558473	19.37897804	22.02260145	37.91030136	69.52399078	84.64972619	64.79013146	35.74809264	95.42859082	83.70296706	43.77770623	49.91447715	6.17923491	16.43580233	36.004291	21.81463503	16.4120211	27.08017549	33.55225168	55.66372248	56.21314211	46.42416208	53.88175993	73.90860906	55.97357173	33.85355157	35.14580088	18.38818519	52.72300876	33.76246292	31.58460636	22.26400748	46.30796815	18.20614558	26.3477335	53.32377319	25.27904941
OTU166	36.9574401	42.70145034	38.58825752	50.55708312	17.85656962	48.57128678	37.15270396	27.61044596	59.94477003	70.77502062	31.76589337	53.97584174	55.15958139	18.45616956	25.32599167	54.90457438	48.31328173	55.34789789	34.44538635	60.77175749	34.80336842	50.22178024	46.69621998	35.18561504	30.89617455	43.82880621	42.00500616	15.94146406	32.8240422	25.33306739	61.5124614	51.82484506	62.45904679	36.00241141	43.10540794	33.87477915	43.76115608	33.85355157	75.31243046	14.51698831	23.72535394	42.47535658	25.47145675	37.10667913	46.30796815	32.5794184	35.13031133	52.21286125	29.16813393
OTU167	35.93084455	44.28298553	46.71210121	25.27854156	41.07011013	23.18175051	20.76180515	44.53297736	37.46548127	41.1260255	41.20980761	39.83931176	30.18165774	20.30178651	38.53955254	22.22328011	48.31328173	32.557587	42.64666881	34.55648955	25.82185399	32.19344887	24.3209479	39.27696563	26.77668461	25.20156357	51.60615043	41.11219679	40.48298538	36.68927002	58.15723624	15.35550965	31.2295234	30.31782013	39.78960733	27.7157284	17.30092217	39.143169	36.14996662	70.64934309	35.58803091	27.22779268	34.64118117	27.2115647	24.63189795	31.62120021	28.85704145	16.66367912	35.00176072
OTU168	26.69148452	27.67686596	28.43345291	18.95890617	33.0346538	25.38953627	29.50361785	31.17308415	24.6201734	23.91047994	26.61466742	25.70278178	41.62987275	28.60706282	29.73051196	57.51907793	40.06467265	36.8985986	47.56743829	28.59847411	37.04874702	30.90571091	35.02216498	33.54907481	46.34426183	35.06304497	49.20586436	60.40975855	26.25923376	41.93059431	36.90747684	30.7110193	24.98361872	18.0012057	47.25015871	19.50366072	21.37172739	49.72240387	53.22078419	74.52053997	60.63146007	45.7426917	46.86748041	42.05423635	33.49938121	35.45407297	33.87565735	24.44006271	34.02948958
OTU169	22.58510229	18.18765477	38.58825752	14.74581591	42.85576709	70.64914441	26.22543809	48.9862751	46.02901984	25.82331833	25.75612976	35.98389449	28.1001641	99.66331562	27.52825181	79.74235803	20.03233633	23.8755638	31.98500161	32.17328338	16.84033956	39.9198766	10.70121708	33.54907481	78.27030886	73.4132504	45.60543526	94.80975994	42.67125486	70.75787789	20.13135101	35.50961606	32.47870433	33.16011577	33.98695626	21.55667764	21.37172739	59.24371525	24.09997775	47.4221618	30.31573004	28.31690438	19.35830713	122.4520411	14.77913877	60.36774586	31.3663494	21.10732689	172.0919902
OTU170	80.07445356	41.11991514	30.46441383	52.66362825	55.35536583	24.28564339	29.50361785	48.9862751	46.02901984	47.82095988	32.62443103	46.26500721	57.24107503	59.05974259	42.94407283	28.75953896	23.5674545	58.60365659	57.40897724	32.17328338	58.37984379	55.37273206	33.07648915	45.82312657	28.83642958	52.59456745	67.20800986	31.88292812	67.83635387	29.70083763	33.55225168	50.86512571	47.46887556	47.37159395	25.69745473	51.32542296	102.7878317	62.41748571	34.14163514	30.96957505	23.72535394	41.38624487	26.49031502	19.79022887	44.33741631	68.99170955	67.7513147	46.65830154	35.00176072
OTU171	123.191467	64.8429431	35.54181614	71.62253442	28.57051139	28.70121492	37.15270396	27.61044596	53.5221161	69.81860142	80.70253991	41.12445085	49.9558473	60.90535954	37.43842246	30.06679073	25.92419995	33.6428399	40.18628407	38.13129882	150.4403667	52.79725615	70.04432996	52.36928751	36.04553698	30.68016435	69.60829593	61.24878297	26.25923376	32.32149978	32.43384329	62.38175795	41.22297088	94.74318791	21.55270397	75.96162598	59.02667564	25.39016368	23.09581201	26.13057895	34.26995569	54.45558535	35.66003944	59.37068661	81.77790119	31.62120021	31.3663494	49.99103736	37.91857411
OTU172	14.37233782	34.00300675	31.47989429	27.38508669	31.24899684	28.70121492	19.66907857	45.42363691	28.90194269	26.77973753	36.91711932	28.27305996	32.26315138	22.14740347	45.14633297	31.37404251	51.8483999	33.6428399	36.08564284	48.85572661	26.94454329	30.90571091	32.10365123	31.09426446	28.83642958	56.97744807	37.20443403	39.43414794	24.07096428	26.20662144	33.55225168	26.87214189	33.72788527	19.89606946	35.64485657	20.53016918	38.67264956	38.08524552	26.10830923	30.00177583	22.40727872	31.58423951	23.43374021	32.15912192	47.29324406	23.95545471	40.14892723	27.77279854	42.77992976
OTU173	28.74467564	18.18765477	34.52633568	21.0654513	38.39162469	33.11678644	52.45087618	30.2824246	35.32459662	28.69257593	30.90735571	42.40958994	18.73344274	50.75446629	39.64068261	22.22328011	38.88629993	19.5345522	21.3233344	48.85572661	57.25715449	37.34440069	11.67405499	23.7298334	47.37413431	25.20156357	31.20371886	46.98536776	22.97682954	27.95372954	27.96020973	26.87214189	52.46559931	29.37038825	38.13170703	27.7157284	33.58414304	40.20109249	16.06665183	27.09837817	26.36150438	17.42578731	21.39602367	55.6600187	18.72024244	38.32872753	48.93150506	18.885503	44.72447203
OTU174	45.17020457	36.37530955	39.60373798	62.14308133	33.0346538	18.76617898	50.26542301	19.59451004	24.6201734	20.08480315	41.20980761	12.85139089	62.44480912	29.52987129	33.03390217	84.97136512	25.92419995	32.557587	28.70448862	27.40687102	44.90757215	23.17928319	26.26662374	32.73080469	23.68706716	17.53152248	43.2051492	33.56097697	45.95365908	62.89589146	84.99903758	22.07354512	31.2295234	51.16132147	17.40795321	27.7157284	59.02667564	23.2743167	9.037491656	33.87297271	35.58803091	28.31690438	19.35830713	21.02711818	17.73496652	70.90814593	26.3477335	53.32377319	66.11443691
OTU175	41.06382234	42.70145034	40.61921844	37.91781234	24.10636899	59.6102156	37.15270396	54.33023238	39.60636591	55.47231346	38.63419464	46.26500721	28.1001641	88.58961388	24.22486159	23.53053188	37.7079272	5.426264499	38.54602758	116.7771026	33.68067911	43.78309046	25.29378582	47.4596668	40.16502692	21.9144031	42.00500616	42.79024564	33.91817694	45.4248105	23.48657617	24.95270318	52.46559931	42.63443456	47.25015871	35.92779607	23.40712999	105.7923487	28.11664071	33.87297271	31.63380526	16.33667561	42.79204733	50.71246148	38.4257608	55.57665492	50.18615904	47.76921348	66.11443691
OTU176	43.11701345	29.25840116	24.37153107	35.81126721	36.60596772	33.11678644	29.50361785	33.84506279	38.53592359	55.47231346	28.33174273	19.27708634	41.62987275	17.53336108	25.32599167	27.45228719	29.45931813	30.3870812	22.9635909	45.28091734	43.78488285	23.17928319	33.07648915	35.18561504	21.62732219	31.7758845	44.40529223	36.07805024	28.44750324	31.44794573	26.84180134	42.22765153	31.2295234	26.52809261	33.15800611	25.66271148	31.54874043	35.96939854	41.17079532	28.06617739	55.3591592	27.22779268	33.6223229	34.63290053	41.38158856	29.70476384	38.89427326	17.77459106	18.47315149
OTU177	66.7287113	30.04916876	17.26316784	41.07763003	24.99919747	33.11678644	49.17269642	66.79946604	69.57875092	52.60305587	50.65372186	39.83931176	47.87435366	24.9158289	47.34859312	62.74808501	44.77816355	53.17739209	56.588849	52.43053587	38.17143633	39.9198766	34.04932707	27.82118399	44.28451686	54.78600776	67.20800986	15.94146406	31.72990746	44.55125645	24.60498456	49.90540636	24.98361872	24.63322886	30.67115565	35.92779607	39.69035086	31.7377046	69.28743603	37.7441696	18.45305307	40.29713316	27.50917328	53.18624009	43.35214039	32.5794184	56.45942892	66.65471649	28.1958628
OTU178	40.03722678	44.28298553	38.58825752	18.95890617	29.46333988	24.28564339	18.57635198	41.86099872	35.32459662	24.86689914	26.61466742	43.69472903	36.42613865	19.37897804	38.53955254	33.98854605	31.81606358	27.1313225	40.18628407	38.13129882	42.66219354	36.05666273	36.96784081	41.73177598	21.62732219	30.68016435	48.00572133	37.75609909	25.16509902	34.94216192	35.78906845	28.79158059	43.72133275	33.16011577	50.56595932	27.7157284	17.30092217	39.143169	60.24994437	60.00355167	43.49648223	59.90114389	42.79204733	44.52801496	30.54355346	24.91367289	28.85704145	25.55097465	34.02948958
OTU179	36.9574401	27.67686596	34.52633568	40.02435747	35.71313924	26.49342916	43.70906348	35.62638189	48.16990449	30.60541432	39.4927323	25.70278178	38.50763229	83.05276301	35.23616232	56.21182616	32.9944363	26.0460696	37.72589933	29.7900772	42.66219354	60.52368387	38.91351665	31.09426446	69.0014565	53.69028761	48.00572133	52.85853873	48.14192856	52.41324288	39.14429362	33.59017736	23.73443778	35.05497953	49.73700916	21.55667764	31.54874043	53.95409781	23.09581201	24.19498051	22.40727872	28.31690438	33.6223229	40.81734705	33.49938121	46.95269122	32.62100338	43.32556572	52.50264107
OTU180	29.77127119	15.81535198	20.30960922	24.22526899	36.60596772	47.4673939	34.96725079	49.87693464	58.87432771	32.51825272	33.48296869	53.97584174	35.38539184	62.7509765	36.33729239	49.6755673	44.77816355	33.6428399	52.48820777	42.89771117	28.06723259	34.76892478	7.782703329	24.54810352	80.33005383	37.25448528	37.20443403	30.20487927	41.57712012	74.25209408	36.90747684	23.99298383	64.95740866	26.52809261	46.42120855	21.55667764	32.56644173	39.143169	31.12913793	30.00177583	31.63380526	30.4951278	14.26401578	50.71246148	21.6760702	40.24516391	23.83842554	42.21465377	102.0884688
OTU181	21.55850673	24.51379556	20.30960922	30.54490438	55.35536583	13.24671458	29.50361785	32.95440325	28.90194269	22.95406074	22.32197912	35.98389449	26.01867047	49.83165781	25.32599167	41.83205667	25.92419995	35.8133457	33.6252581	25.02366485	32.55798981	33.48118682	31.13081332	41.73177598	41.1948994	27.39300388	40.80486313	50.34146546	29.54163798	35.81571597	21.24975939	42.22765153	22.48525685	26.52809261	50.56595932	31.82176223	36.63724695	33.85355157	29.12080645	35.80857116	26.36150438	28.31690438	38.71661425	14.84267165	50.24907182	35.45407297	38.89427326	35.54918213	35.97403185
OTU182	47.22339569	36.37530955	30.46441383	35.81126721	23.21354051	36.42846509	33.8745242	46.31429645	44.95857752	21.99764154	34.34150634	21.84736451	32.26315138	31.37548825	35.23616232	37.91030136	37.7079272	35.8133457	54.12846426	40.51450499	38.17143633	21.89154523	55.45176122	49.91447715	22.65719467	37.25448528	34.80414796	34.40000139	76.58943179	45.4248105	32.43384329	31.67073865	33.72788527	44.52929832	24.03955443	54.40494834	32.56644173	40.20109249	18.07498331	37.7441696	54.04108398	16.33667561	29.54688982	53.18624009	30.54355346	39.28694572	48.93150506	46.65830154	47.64128542
OTU183	35.93084455	30.83993635	22.34057014	25.27854156	38.39162469	19.87007187	9.834539284	40.97033917	35.32459662	47.82095988	40.35126995	20.56222543	18.73344274	14.76493565	35.23616232	15.68702125	30.63769085	26.0460696	25.42397564	27.40687102	20.20840747	30.90571091	36.96784081	36.00388516	30.89617455	20.81868295	31.20371886	25.17073273	15.31788636	40.18348621	23.48657617	29.75129994	36.22624714	45.4767302	29.01325535	22.5831861	17.30092217	33.85355157	42.17496106	37.7441696	59.31338486	37.02979804	38.71661425	55.6600187	24.63189795	32.5794184	27.60238747	25.55097465	20.41769375
OTU184	27.71808008	34.79377435	34.52633568	43.18417516	44.64142405	23.18175051	32.78179761	28.50110551	32.11326966	36.34392951	46.36103357	44.97986812	37.46688547	22.14740347	27.52825181	23.53053188	25.92419995	31.4723341	29.52461687	19.06564941	33.68067911	37.34440069	25.29378582	28.6394541	22.65719467	44.92452636	39.6047201	36.07805024	33.91817694	21.8388512	32.43384329	41.26793218	31.2295234	30.31782013	20.72375382	18.47715227	34.60184434	27.50601065	26.10830923	15.48478753	35.58803091	28.31690438	50.94291349	34.63290053	43.35214039	33.53763659	32.62100338	37.77100601	23.33450714
OTU185	28.74467564	23.72302796	68.0371909	70.56926185	28.57051139	26.49342916	20.76180515	24.04780777	37.46548127	12.43344957	33.48296869	11.5662518	46.83360684	19.37897804	35.23616232	39.21755313	16.49721815	29.3018283	25.42397564	10.72442779	60.6252224	19.31606932	23.34810999	17.18367246	30.89617455	21.9144031	26.40314673	46.14634333	86.43664445	89.1025129	57.03882785	3.838877412	53.71478024	23.68579698	22.38165412	10.26508459	86.50461085	32.79562808	8.033325916	33.87297271	13.18075219	28.31690438	8.150866158	16.07956096	23.64662203	24.91367289	16.31050169	34.43827018	48.61355655
OTU186	16.42552894	36.37530955	14.21672646	33.70472208	12.49959873	23.18175051	24.03998492	27.61044596	28.90194269	31.56183352	28.33174273	21.84736451	42.67061957	41.52638151	36.33729239	39.21755313	43.59979083	37.98385149	36.90577108	38.13129882	15.71765025	37.34440069	30.1579754	32.73080469	19.56757722	41.6373659	31.20371886	26.84878158	30.63577272	18.34463501	25.72339295	33.59017736	39.97378995	21.79093322	39.78960733	30.79525378	31.54874043	28.56393414	84.34992212	67.74594543	38.22418135	94.75271852	60.11263792	48.23868287	63.05765875	27.78832746	38.89427326	35.54918213	36.94630298
OTU187	65.70211574	39.53837994	29.44893337	56.87671851	27.67768291	24.28564339	44.80179007	40.07967962	19.26796179	52.60305587	51.51225952	28.27305996	49.9558473	17.53336108	26.42712174	28.75953896	32.9944363	39.06910439	43.46679706	33.36488646	48.27564006	46.35856637	40.85919248	48.27793692	15.44808728	54.78600776	55.20657953	31.88292812	26.25923376	27.95372954	23.48657617	72.93867083	37.47542808	42.63443456	25.69745473	49.27240604	79.38070172	32.79562808	37.15413236	10.64579142	40.86033179	44.65357999	51.96177176	19.79022887	73.89569385	40.24516391	48.93150506	78.87474784	23.33450714
OTU188	26.69148452	22.93226037	22.34057014	32.65144951	29.46333988	23.18175051	26.22543809	28.50110551	25.69061573	22.95406074	28.33174273	38.55417267	37.46688547	19.37897804	33.03390217	43.13930844	41.24304538	26.0460696	15.58243668	35.74809264	39.29412563	27.04249705	46.69621998	34.36734493	15.44808728	44.92452636	26.40314673	22.65365946	14.22375162	28.82728359	30.19702651	60.46231924	26.23279965	58.7407765	31.5001058	22.5831861	28.49563652	26.44808716	49.20412124	28.06617739	19.77112829	69.70314925	31.58460636	19.79022887	63.05765875	25.87189108	27.60238747	51.10194931	14.58406696
OTU189	29.77127119	10.27997878	11.17028507	6.31963539	6.249799367	0	100.530846	847.0172294	614.4338928	4.782095988	24.03905444	57.83125901	58.28182185	124.5791445	33.03390217	6.536258855	0	22.7903109	25.42397564	30.98168029	8.98151443	24.46702114	101.1751433	11.45578164	21.62732219	3.287160466	2.400286067	3.356097697	14.22375162	13.10331072	19.01294262	3.838877412	34.9770662	357.1818184	2.486850458	5.132542296	149.6020917	44.43278644	14.05832035	0	14.49882741	1.089111707	31.58460636	3.710667913	8.867483262	19.16436377	186.9434424	14.44185524	17.50088036
OTU190	34.90424899	45.86452073	25.38701153	14.74581591	27.67768291	29.8051078	29.50361785	37.40770098	26.76105805	45.90812148	43.78542059	17.99194725	29.14091092	48.90884933	36.33729239	24.83778365	22.38908178	17.3640464	23.78371914	23.83206176	23.57647538	39.9198766	22.37527207	30.27599434	27.8065571	27.39300388	33.60400493	20.13658618	44.85952434	40.18348621	55.92041946	23.99298383	31.2295234	28.42295637	42.27645779	39.00732145	26.46023391	40.20109249	33.1374694	51.29335868	56.67723442	20.69312243	53.9994883	39.58045774	27.5877257	33.53763659	41.40358121	16.66367912	22.36223601
OTU191	29.77127119	26.88609836	13.20124599	26.33181412	58.92667975	34.22067933	21.85453174	28.50110551	21.40884644	38.2567679	33.48296869	24.41764269	9.366721368	27.68425434	25.32599167	16.99427302	15.31884543	19.5345522	36.08564284	27.40687102	26.94454329	25.7547591	22.37527207	23.7298334	24.71693964	26.29728373	14.4017164	41.95122121	25.16509902	29.70083763	26.84180134	13.43607094	21.23607591	9.474318791	29.8422055	13.34460997	16.28322087	26.44808716	10.0416574	25.16277973	18.45305307	15.2475639	25.47145675	18.55333957	12.80858693	32.5794184	28.85704145	12.22003136	26.25132054
OTU192	18.47872005	25.30456316	29.44893337	21.0654513	41.96293861	30.90900068	14.20544563	50.76759419	29.97238501	26.77973753	35.200044	19.27708634	22.89643001	16.6105526	27.52825181	35.29579782	37.7079272	17.3640464	24.60384739	19.06564941	32.55798981	27.04249705	23.34810999	27.82118399	18.53770473	30.68016435	21.6025746	36.07805024	22.97682954	30.57439168	30.19702651	24.95270318	32.47870433	26.52809261	32.32905596	14.37111843	16.28322087	26.44808716	38.1582981	36.77637038	27.6795796	21.78223414	31.58460636	45.76490427	20.69079428	26.83010927	27.60238747	18.885503	30.14040506
OTU193	22.58510229	57.72603471	70.06815182	32.65144951	21.42788355	23.18175051	18.57635198	29.39176506	74.93096253	36.34392951	35.200044	39.83931176	39.54837911	10.15089326	35.23616232	16.99427302	30.63769085	29.3018283	34.44538635	21.44885558	42.66219354	38.63213864	17.51108249	44.18658633	18.53770473	21.9144031	57.6068656	18.45853733	27.3533685	21.8388512	22.36816778	23.99298383	54.96396118	54.00361711	20.72375382	42.08684683	31.54874043	41.25901598	46.19162402	43.55096492	50.08685832	44.65357999	32.60346463	34.63290053	28.57300162	64.20061861	27.60238747	18.885503	28.1958628
OTU194	18.47872005	38.74761234	28.43345291	30.54490438	20.53505506	23.18175051	26.22543809	32.95440325	32.11326966	17.21554556	17.17075317	24.41764269	44.7521132	29.52987129	26.42712174	36.60304959	35.35118175	57.51840369	47.56743829	57.19694822	22.45378607	25.7547591	24.3209479	36.82215528	20.5974497	30.68016435	25.2030037	10.90731752	30.63577272	29.70083763	26.84180134	31.67073865	39.97378995	30.31782013	26.52640489	41.06033837	20.35402608	27.50601065	55.22911567	44.51876414	38.22418135	98.02005364	33.6223229	48.23868287	45.32269223	20.12258195	18.81980964	33.32735824	29.16813393
OTU195	26.69148452	18.97842237	40.61921844	18.95890617	42.85576709	22.07785763	15.29817222	40.07967962	58.87432771	33.47467191	21.46344147	38.55417267	26.01867047	34.14391368	30.83164203	30.06679073	29.45931813	27.1313225	38.54602758	21.44885558	17.96302886	36.05666273	32.10365123	30.27599434	29.86630207	16.43580233	33.60400493	37.75609909	40.48298538	23.5859593	31.3154349	25.91242253	32.47870433	22.7383651	42.27645779	24.63620302	14.24781826	34.91147506	19.07914905	46.45436258	44.81455745	19.60401073	26.49031502	54.4231294	15.76441469	33.53763659	22.58377157	18.885503	45.69674316
OTU196	9.239360026	20.55995757	21.32508968	25.27854156	20.53505506	24.28564339	20.76180515	23.15714823	20.33840412	21.99764154	28.33174273	33.41361632	26.01867047	5.536850868	31.9327721	27.45228719	36.52955448	27.1313225	14.76230843	17.87404632	23.57647538	32.19344887	38.91351665	14.72886211	12.35846982	36.15876512	22.80271763	13.42439079	12.03548214	17.47108096	34.67066006	23.99298383	31.2295234	38.84470704	36.47380672	21.55667764	16.28322087	22.21639322	46.19162402	27.09837817	27.6795796	79.50515462	14.26401578	28.448454	34.48465713	16.2897092	15.05584771	28.88371048	13.61179583
OTU197	19.50531561	18.18765477	25.38701153	24.22526899	34.82031076	27.59732204	22.94725833	38.29836053	26.76105805	24.86689914	30.04881805	34.6987554	26.01867047	27.68425434	27.52825181	27.45228719	21.21070905	23.8755638	21.3233344	28.59847411	31.4353005	33.48118682	19.45675832	36.82215528	23.68706716	26.29728373	24.00286067	31.88292812	26.25923376	32.32149978	33.55225168	27.83186124	34.9770662	28.42295637	28.18430519	28.74223686	18.31862347	42.31693946	16.06665183	24.19498051	32.95188048	15.2475639	31.58460636	17.31645026	16.74969061	24.91367289	32.62100338	32.2164463	33.05721845
OTU198	13.34574226	8.698443587	24.37153107	20.01217873	29.46333988	23.18175051	15.29817222	15.1412123	17.12707715	16.25912636	16.31221551	41.12445085	12.48896182	10.15089326	31.9327721	20.91602834	24.74582723	40.15435729	13.94218019	11.91603088	14.59496095	24.46702114	27.23946165	15.54713223	13.38834231	23.01012326	19.20228853	18.45853733	9.847212659	34.06860787	30.19702651	16.315229	24.98361872	42.63443456	24.03955443	15.39762689	16.28322087	24.33224019	44.18329254	34.84077193	22.40727872	33.76246292	22.41488194	28.448454	25.61717387	18.20614558	12.54653976	27.77279854	15.5563381
OTU199	41.06382234	20.55995757	33.51085522	16.85236104	33.92748228	50.77907255	9.834539284	19.59451004	21.40884644	19.12838395	32.62443103	15.42166907	32.26315138	36.91233912	22.02260145	33.98854605	25.92419995	24.9608167	36.08564284	17.87404632	23.57647538	24.46702114	14.59256874	26.18464375	49.43387928	31.7758845	33.60400493	26.00975715	85.34250971	34.94216192	64.86768657	9.59719353	26.23279965	38.84470704	29.8422055	11.29159305	22.38942869	31.7377046	22.09164627	55.16455556	30.31573004	22.87134585	20.3771654	22.26400748	8.867483262	30.66298202	26.3477335	19.99641495	35.97403185
OTU200	32.85105787	30.04916876	23.35605061	22.11872386	26.78485443	23.18175051	26.22543809	12.46923366	29.97238501	38.2567679	24.03905444	39.83931176	49.9558473	37.83514759	48.44972319	35.29579782	18.8539636	23.8755638	38.54602758	17.87404632	42.66219354	36.05666273	43.77770623	23.7298334	77.24043638	25.20156357	19.20228853	22.65365946	26.25923376	30.57439168	15.65771745	54.70400312	18.73771404	36.00241141	27.35535504	31.82176223	41.72575347	19.04262276	35.14580088	26.13057895	22.40727872	22.87134585	36.67889771	19.79022887	30.54355346	22.99723652	43.91288916	29.99462242	24.30677827
OTU201	22.58510229	19.76918997	56.86690582	24.22526899	54.46253734	32.01289356	14.20544563	48.9862751	37.46548127	37.30034871	48.93664654	43.69472903	17.69269592	18.45616956	31.9327721	40.5248049	36.52955448	20.6198051	22.14346265	22.64045867	31.4353005	47.64630433	17.51108249	22.91156328	37.07540946	21.9144031	42.00500616	45.30731891	20.78856006	33.19505383	55.92041946	14.3957903	31.2295234	14.21147819	30.67115565	18.47715227	18.31862347	35.96939854	18.07498331	28.06617739	21.0892035	8.712893657	10.1885827	35.86978983	7.882207344	25.87189108	10.03723181	19.99641495	27.22359167
OTU202	17.45212449	15.81535198	36.5572966	18.95890617	36.60596772	29.8051078	20.76180515	39.18902008	31.04282734	26.77973753	24.03905444	32.12847723	20.81493637	22.14740347	20.92147138	15.68702125	34.17280903	15.1935406	27.06423213	35.74809264	21.33109677	23.17928319	18.48392041	30.27599434	20.5974497	21.9144031	34.80414796	33.56097697	22.97682954	25.33306739	34.67066006	22.07354512	41.22297088	31.26525201	29.8422055	34.90128761	23.40712999	35.96939854	23.09581201	24.19498051	23.72535394	28.31690438	21.39602367	29.68534331	26.60244979	29.70476384	22.58377157	29.99462242	26.25132054
OTU203	11.29255114	13.44304918	20.30960922	24.22526899	23.21354051	17.6622861	20.76180515	15.1412123	21.40884644	21.99764154	15.45367786	32.12847723	29.14091092	6.459659345	30.83164203	19.60877657	22.38908178	43.41011599	8.201282463	26.21526794	14.59496095	15.45285546	34.04932707	26.18464375	12.35846982	36.15876512	16.80200247	9.229268667	12.03548214	26.20662144	17.89453423	29.75129994	19.98689497	27.47552449	24.03955443	30.79525378	14.24781826	22.21639322	33.1374694	21.29158285	11.86267697	44.65357999	12.22629924	28.448454	35.46993305	14.37327282	12.54653976	32.2164463	8.750440179
OTU204	5.132977792	18.97842237	14.21672646	16.85236104	49.99839494	9.935035933	43.70906348	16.03187185	36.39503895	18.17196475	30.04881805	17.99194725	26.01867047	46.1404239	28.62938188	48.36831553	21.21070905	20.6198051	16.40256493	22.64045867	28.06723259	36.05666273	15.56540666	29.45772422	36.04553698	38.35020543	21.6025746	32.72195255	18.60029058	17.47108096	30.19702651	16.315229	28.73116152	23.68579698	33.98695626	7.185559214	33.58414304	37.02732203	15.06248609	26.13057895	6.590376095	9.802005364	27.50917328	16.07956096	19.70551836	19.16436377	31.3663494	31.10553436	27.22359167
OTU205	44.14360901	49.81835873	18.2786483	35.81126721	11.60677025	16.55839322	45.89451666	34.73572234	56.73344306	44.95170229	26.61466742	42.40958994	35.38539184	21.22459499	16.51695109	39.21755313	24.74582723	24.9608167	44.2869253	48.85572661	62.87060101	37.34440069	19.45675832	23.7298334	83.41967129	42.73308605	40.80486313	31.0439037	21.8826948	28.82728359	32.43384329	36.46933542	49.96723743	42.63443456	29.8422055	68.77606676	46.81425999	38.08524552	24.09997775	19.35598441	26.36150438	21.78223414	17.32059059	25.97467539	30.54355346	28.74654565	27.60238747	31.10553436	38.89084524
OTU206	14.37233782	9.489211186	9.13932415	18.95890617	12.49959873	38.63625085	26.22543809	41.86099872	16.05663483	11.47703037	7.726838928	2.570278178	27.05941729	37.83514759	17.61808116	19.60877657	8.248609075	20.6198051	41.82654056	15.49084014	20.20840747	10.30190364	20.42959624	19.63848281	43.25464437	28.48872404	16.80200247	26.84878158	24.07096428	105.7000398	14.53930906	8.637474177	22.48525685	13.26404631	38.13170703	11.29159305	15.26551956	13.75300533	15.06248609	10.64579142	21.0892035	13.06934049	39.73547252	106.3724802	8.867483262	69.94992774	153.0677851	137.7530807	22.36223601
OTU207	36.9574401	34.00300675	13.20124599	22.11872386	16.96374114	17.6622861	28.41089126	27.61044596	13.91575018	19.12838395	36.91711932	26.98792087	28.1001641	35.06672216	22.02260145	20.91602834	24.74582723	19.5345522	27.06423213	17.87404632	26.94454329	23.17928319	18.48392041	27.82118399	17.50783225	21.9144031	31.20371886	26.00975715	36.10644642	41.93059431	52.56519429	26.87214189	18.73771404	30.31782013	27.35535504	32.84827069	29.51333782	37.02732203	29.12080645	27.09837817	36.90610613	19.60401073	34.64118117	37.10667913	25.61717387	20.12258195	43.91288916	37.77100601	7.778169048
OTU208	6.159573351	6.326140791	16.24768738	5.266362825	33.92748228	34.22067933	25.1327115	30.2824246	24.6201734	13.38986877	6.00976361	16.70680816	4.162987275	21.22459499	16.51695109	39.21755313	18.8539636	5.426264499	22.14346265	56.00534514	26.94454329	11.58964159	20.42959624	22.91156328	123.5846982	23.01012326	32.4038619	95.64878437	15.31788636	36.68927002	13.42090067	13.43607094	12.49180936	17.05377382	20.72375382	2.053016918	7.123909129	17.98469927	19.07914905	39.67976804	26.36150438	19.60401073	14.26401578	174.4013919	8.867483262	33.53763659	31.3663494	18.885503	92.36575744
OTU209	4.106382234	19.76918997	30.46441383	13.69254334	54.46253734	17.6622861	18.57635198	41.86099872	22.47928876	14.34628796	24.03905444	19.27708634	13.52970864	16.6105526	36.33729239	19.60877657	24.74582723	10.852529	15.58243668	15.49084014	19.08571816	28.330235	15.56540666	31.91253457	13.38834231	18.62724264	28.8034328	21.81463503	18.60029058	31.44794573	31.3154349	13.43607094	33.72788527	14.21147819	29.01325535	15.39762689	16.28322087	33.85355157	21.08748053	35.80857116	10.54460175	5.445558535	26.49031502	22.26400748	13.79386285	23.95545471	27.60238747	8.887295531	24.30677827
OTU210	31.82446231	35.58454195	25.38701153	28.43835925	24.99919747	23.18175051	22.94725833	20.48516959	22.47928876	25.82331833	27.47320508	21.84736451	37.46688547	23.07021195	14.31469094	13.07251771	25.92419995	36.8985986	48.38756653	23.83206176	23.57647538	27.04249705	22.37527207	26.18464375	13.38834231	15.34008217	33.60400493	28.52683043	28.44750324	20.96529715	27.96020973	28.79158059	21.23607591	18.94863758	28.18430519	27.7157284	33.58414304	23.2743167	33.1374694	70.64934309	47.45070788	37.02979804	33.6223229	29.68534331	23.64662203	38.32872753	27.60238747	23.32915077	24.30677827
OTU211	24.6382934	22.14149277	37.57277706	35.81126721	39.28445317	33.11678644	56.82178253	40.07967962	21.40884644	16.25912636	30.04881805	26.98792087	26.01867047	19.37897804	30.83164203	47.06106376	28.2809454	30.3870812	35.26551459	26.21526794	43.78488285	39.9198766	22.37527207	19.63848281	19.56757722	25.20156357	34.80414796	26.00975715	22.97682954	16.59752691	30.19702651	27.83186124	37.47542808	15.15891007	26.52640489	21.55667764	28.49563652	14.81092881	24.09997775	18.38818519	19.77112829	15.2475639	26.49031502	33.39601122	27.5877257	15.33149101	28.85704145	32.2164463	45.69674316
OTU212	57.48935127	24.51379556	31.47989429	41.07763003	19.64222658	27.59732204	25.1327115	17.81319094	17.12707715	40.1696063	28.33174273	29.55819905	33.3038982	21.22459499	28.62938188	37.91030136	20.03233633	35.8133457	41.00641232	35.74809264	46.03026145	21.89154523	7.782703329	18.00194258	23.68706716	53.69028761	46.8055783	33.56097697	16.4120211	21.8388512	11.18408389	65.26091601	17.4885331	34.10754765	22.38165412	39.00732145	20.35402608	27.50601065	27.11247497	22.25938207	47.45070788	16.33667561	33.6223229	21.02711818	31.52882938	22.99723652	30.11169542	37.77100601	34.02948958
OTU213	60.56913795	56.14449952	35.54181614	48.45053799	22.32071203	18.76617898	42.6163369	61.45550876	61.01521235	48.77737908	48.93664654	33.41361632	23.93717683	31.37548825	24.22486159	6.536258855	56.5618908	40.15435729	23.78371914	47.66412352	55.01177588	46.35856637	25.29378582	25.36637364	8.23897988	12.05292171	32.4038619	10.06829309	14.22375162	32.32149978	16.77612584	38.38877412	32.47870433	48.31902583	29.01325535	51.32542296	40.70805216	21.15846973	11.04582313	8.710192984	28.99765482	23.96045756	26.49031502	18.55333957	43.35214039	20.12258195	12.54653976	48.88012542	28.1958628
OTU214	13.34574226	14.23381678	25.38701153	16.85236104	28.57051139	24.28564339	18.57635198	14.25055276	19.26796179	25.82331833	15.45367786	20.56222543	19.77418956	8.305276301	30.83164203	32.68129428	18.8539636	28.2165754	12.30192369	30.98168029	17.96302886	20.60380728	24.3209479	17.18367246	14.41821479	25.20156357	15.60185943	9.229268667	15.31788636	29.70083763	30.19702651	15.35550965	23.73443778	34.10754765	18.23690336	15.39762689	15.26551956	14.81092881	30.12497219	36.77637038	25.04342916	40.29713316	27.50917328	29.68534331	24.63189795	17.24792739	15.05584771	27.77279854	6.805897917
OTU215	15.39893338	49.81835873	36.5572966	22.11872386	42.85576709	17.6622861	40.43088372	27.61044596	41.74725055	32.51825272	30.04881805	14.13652998	48.91510048	63.67378498	9.910170652	50.98281907	23.5674545	34.7280928	79.55243989	28.59847411	13.47227164	30.90571091	8.755541246	23.7298334	7.209107395	17.53152248	16.80200247	19.29756176	20.78856006	11.35620262	19.01294262	32.630458	11.24262842	31.26525201	24.03955443	43.11335529	24.4248313	14.81092881	23.09581201	32.90517349	18.45305307	22.87134585	23.43374021	12.36889304	18.72024244	20.12258195	42.65823518	14.44185524	17.50088036
OTU216	13.34574226	13.44304918	18.2786483	21.0654513	33.0346538	38.63625085	34.96725079	8.906595472	17.12707715	12.43344957	18.02929083	26.98792087	23.93717683	30.45267977	16.51695109	45.75381199	15.31884543	39.06910439	10.6616672	28.59847411	25.82185399	33.48118682	22.37527207	12.27405176	26.77668461	63.551769	15.60185943	14.26341521	6.56480844	35.81571597	17.89453423	36.46933542	31.2295234	23.68579698	22.38165412	14.37111843	9.159311737	14.81092881	38.1582981	34.84077193	25.04342916	34.85157463	21.39602367	65.55513314	18.72024244	20.12258195	22.58377157	28.88371048	12.6395247
OTU217	36.9574401	15.02458438	22.34057014	36.86453977	40.17728165	24.28564339	27.31816468	36.51704144	17.12707715	28.69257593	24.8975921	25.70278178	44.7521132	53.52289172	23.12373152	20.91602834	30.63769085	21.705058	26.24410388	38.13129882	23.57647538	30.90571091	21.40243416	25.36637364	76.21056389	36.15876512	52.80629346	48.66341661	17.50615584	25.33306739	35.78906845	30.7110193	31.2295234	30.31782013	14.92110275	7.185559214	33.58414304	27.50601065	16.06665183	23.22718129	7.908451314	17.42578731	23.43374021	23.50089678	21.6760702	22.99723652	32.62100338	24.44006271	29.16813393
OTU218	18.47872005	20.55995757	21.32508968	18.95890617	16.07091266	15.45450034	27.31816468	12.46923366	25.69061573	43.03886389	31.76589337	34.6987554	37.46688547	51.67727476	17.61808116	28.75953896	23.5674545	20.6198051	34.44538635	33.36488646	13.47227164	33.48118682	17.51108249	29.45772422	52.52349674	43.82880621	42.00500616	62.92683182	44.85952434	20.96529715	21.24975939	41.26793218	22.48525685	33.16011577	30.67115565	28.74223686	20.35402608	42.31693946	21.08748053	13.54918909	27.6795796	33.76246292	14.26401578	37.10667913	40.39631264	14.37327282	25.09307952	53.32377319	41.80765863
OTU219	20.53191117	22.93226037	24.37153107	23.17199643	16.07091266	18.76617898	20.76180515	24.93846732	21.40884644	17.21554556	18.88782849	30.84333814	28.1001641	25.83863738	25.32599167	27.45228719	25.92419995	29.3018283	36.90577108	23.83206176	26.94454329	27.04249705	30.1579754	31.09426446	32.95591952	24.10584342	22.80271763	67.12195394	15.31788636	38.43637811	24.60498456	34.54989671	39.97378995	25.58066074	30.67115565	18.47715227	13.23011695	37.02732203	27.11247497	34.84077193	27.6795796	38.11890975	25.47145675	22.26400748	17.73496652	20.12258195	20.07446362	18.885503	30.14040506
OTU220	18.47872005	5.535373192	26.40249199	24.22526899	30.35616836	15.45450034	25.1327115	23.15714823	17.12707715	18.17196475	18.88782849	23.1325036	14.57045546	19.37897804	25.32599167	45.75381199	17.67559088	14.1082877	25.42397564	17.87404632	34.80336842	30.90571091	20.42959624	27.00291387	50.46375177	33.96732481	7.2008582	18.45853733	13.12961688	29.70083763	14.53930906	24.95270318	38.72460901	17.05377382	19.89480367	13.34460997	16.28322087	16.92677578	24.09997775	28.06617739	17.13497785	14.15845219	18.33944886	38.34356844	37.44048488	22.99723652	30.11169542	23.32915077	15.5563381
OTU221	18.47872005	52.19066152	21.32508968	26.33181412	11.60677025	20.97396475	30.59634444	12.46923366	50.31078913	17.21554556	16.31221551	39.83931176	19.77418956	5.536850868	24.22486159	16.99427302	30.63769085	15.1935406	19.68307791	50.0473297	28.06723259	39.9198766	37.94067873	24.54810352	17.50783225	16.43580233	36.004291	16.78048849	24.07096428	20.09174311	22.36816778	60.46231924	27.48198059	33.16011577	25.69745473	53.37843988	36.63724695	26.44808716	29.12080645	18.38818519	22.40727872	15.2475639	15.28287405	19.79022887	37.44048488	22.99723652	21.32911759	32.2164463	13.61179583
OTU222	26.69148452	35.58454195	14.21672646	30.54490438	24.99919747	26.49342916	39.33815714	29.39176506	25.69061573	18.17196475	29.19028039	53.97584174	26.01867047	47.98604085	20.92147138	33.98854605	22.38908178	29.3018283	27.88436038	13.10763397	24.69916468	39.9198766	32.10365123	21.27502305	41.1948994	41.6373659	28.8034328	34.40000139	28.44750324	27.08017549	20.13135101	21.11382577	34.9770662	24.63322886	21.55270397	33.87477915	34.60184434	25.39016368	18.07498331	13.54918909	14.49882741	14.15845219	21.39602367	34.63290053	29.55827754	34.49585478	31.3663494	43.32556572	29.16813393
OTU223	7.186168909	23.72302796	34.52633568	27.38508669	41.07011013	18.76617898	30.59634444	36.51704144	28.90194269	19.12838395	19.74636615	24.41764269	37.46688547	18.45616956	33.03390217	36.60304959	34.17280903	24.9608167	18.86294967	16.68244323	26.94454329	38.63213864	31.13081332	22.91156328	16.47795976	30.68016435	24.00286067	15.10243964	17.50615584	20.09174311	32.43384329	28.79158059	24.98361872	21.79093322	38.13170703	23.60969456	24.4248313	43.37486295	33.1374694	18.38818519	18.45305307	29.40601609	17.32059059	11.13200374	26.60244979	13.41505464	17.56515566	15.55276718	21.38996488
OTU224	19.50531561	19.76918997	20.30960922	23.17199643	31.24899684	28.70121492	31.68907103	28.50110551	13.91575018	24.86689914	19.74636615	24.41764269	16.6519491	47.06323237	20.92147138	24.83778365	20.03233633	21.705058	24.60384739	20.2572525	24.69916468	29.61797296	25.29378582	30.27599434	37.07540946	31.7758845	36.004291	41.95122121	31.72990746	26.20662144	23.48657617	11.51663224	33.72788527	11.36918255	29.01325535	21.55667764	18.31862347	37.02732203	14.05832035	17.42038597	15.81690263	5.445558535	15.28287405	17.31645026	19.70551836	34.49585478	35.13031133	19.99641495	23.33450714
OTU225	50.30318236	19.76918997	26.40249199	56.87671851	33.0346538	22.07785763	25.1327115	30.2824246	22.47928876	28.69257593	24.8975921	15.42166907	26.01867047	21.22459499	31.9327721	26.14503542	21.21070905	19.5345522	23.78371914	19.06564941	26.94454329	10.30190364	14.59256874	18.00194258	26.77668461	12.05292171	18.0021455	41.11219679	29.54163798	51.53968884	14.53930906	7.677754824	36.22624714	28.42295637	20.72375382	17.45064381	31.54874043	39.143169	17.07081757	19.35598441	25.04342916	6.534670243	16.30173232	33.39601122	11.82331102	39.28694572	16.31050169	14.44185524	53.4749122
OTU226	7.186168909	16.60611958	14.21672646	10.53272565	22.32071203	18.76617898	21.85453174	12.46923366	13.91575018	13.38986877	6.868301269	21.84736451	23.93717683	11.99651021	19.8203413	18.30152479	18.8539636	22.7903109	17.22269317	15.49084014	15.71765025	10.30190364	18.48392041	13.91059199	13.38834231	26.29728373	10.8012873	13.42439079	8.753077919	21.8388512	15.65771745	14.3957903	17.4885331	24.63322886	18.23690336	12.31810151	15.26551956	23.2743167	29.12080645	21.29158285	14.49882741	30.4951278	15.28287405	19.79022887	31.52882938	15.33149101	13.80119374	13.3309433	11.66725357
OTU227	10.26595558	15.81535198	34.52633568	12.63927078	24.99919747	12.1428217	19.66907857	19.59451004	14.98619251	14.34628796	13.73660254	29.55819905	23.93717683	11.99651021	24.22486159	30.06679073	14.1404727	31.4723341	18.04282142	26.21526794	17.96302886	23.17928319	26.26662374	15.54713223	18.53770473	25.20156357	18.0021455	9.229268667	26.25923376	13.10331072	23.48657617	18.23466771	13.74099029	17.05377382	21.55270397	14.37111843	21.37172739	9.521311379	41.17079532	33.87297271	15.81690263	42.47535658	28.52803155	37.10667913	27.5877257	13.41505464	25.09307952	19.99641495	7.778169048
OTU228	25.66488896	30.04916876	10.15480461	15.79908847	16.96374114	9.935035933	22.94725833	14.25055276	33.18371198	21.04122235	39.4927323	34.6987554	32.26315138	22.14740347	17.61808116	18.30152479	17.67559088	21.705058	32.80512985	19.06564941	24.69916468	32.19344887	29.18513749	31.91253457	14.41821479	31.7758845	33.60400493	11.74634194	18.60029058	18.34463501	22.36816778	24.95270318	32.47870433	19.89606946	24.03955443	20.53016918	21.37172739	34.91147506	15.06248609	16.45258675	26.36150438	21.78223414	25.47145675	16.07956096	41.38158856	25.87189108	23.83842554	35.54918213	19.44542262
OTU229	35.93084455	15.02458438	35.54181614	28.43835925	28.57051139	22.07785763	15.29817222	18.70385049	31.04282734	34.43109111	42.06834527	25.70278178	28.1001641	40.60357303	14.31469094	27.45228719	9.4269818	29.3018283	36.08564284	10.72442779	28.06723259	15.45285546	24.3209479	35.18561504	33.98579201	35.06304497	27.60328976	38.59512352	18.60029058	27.08017549	17.89453423	27.83186124	36.22624714	16.10634194	12.43425229	18.47715227	30.53103912	27.50601065	12.04998887	21.29158285	15.81690263	23.96045756	28.52803155	25.97467539	24.63189795	26.83010927	25.09307952	34.43827018	24.30677827
OTU230	12.3191467	34.79377435	15.23220692	27.38508669	23.21354051	26.49342916	21.85453174	31.17308415	26.76105805	20.08480315	12.01952722	17.99194725	22.89643001	8.305276301	15.41582101	15.68702125	8.248609075	18.4492993	16.40256493	14.29923706	22.45378607	32.19344887	24.3209479	20.45675293	13.38834231	15.34008217	31.20371886	10.90731752	13.12961688	12.22975667	13.42090067	31.67073865	16.23935217	22.7383651	18.23690336	29.76874532	28.49563652	12.69508184	17.07081757	6.774594543	26.36150438	22.87134585	22.41488194	13.60578235	26.60244979	24.91367289	27.60238747	27.77279854	17.50088036
OTU231	9.239360026	13.44304918	20.30960922	27.38508669	18.7493981	36.42846509	32.78179761	11.57857411	24.6201734	16.25912636	18.88782849	28.27305996	21.85568319	14.76493565	9.910170652	27.45228719	11.78372725	46.66587469	11.48179545	26.21526794	34.80336842	19.31606932	18.48392041	10.63751152	23.68706716	24.10584342	20.40243157	20.13658618	9.847212659	20.96529715	16.77612584	44.14709024	18.73771404	32.21268389	20.72375382	19.50366072	17.30092217	13.75300533	39.16246384	11.61359064	14.49882741	38.11890975	19.35830713	27.2115647	31.52882938	13.41505464	23.83842554	53.32377319	16.52860923
OTU232	10.26595558	14.23381678	28.43345291	17.9056336	11.60677025	23.18175051	27.31816468	38.29836053	35.32459662	34.43109111	20.60490381	17.99194725	23.93717683	25.83863738	22.02260145	37.91030136	23.5674545	11.9377819	28.70448862	28.59847411	8.98151443	18.02833137	5.837027497	19.63848281	87.53916123	36.15876512	27.60328976	23.49268388	44.85952434	14.85041882	8.947267113	28.79158059	22.48525685	15.15891007	19.06585351	13.34460997	12.21241565	21.15846973	25.10414349	16.45258675	13.18075219	19.60401073	21.39602367	34.63290053	23.64662203	29.70476384	27.60238747	16.66367912	27.22359167
OTU233	8.212764468	21.35072517	23.35605061	25.27854156	24.99919747	13.24671458	27.31816468	16.9225314	21.40884644	19.12838395	23.18051678	25.70278178	14.57045546	13.84212717	16.51695109	31.37404251	20.03233633	15.1935406	17.22269317	26.21526794	19.08571816	20.60380728	29.18513749	27.00291387	14.41821479	30.68016435	15.60185943	17.61951291	12.03548214	17.47108096	20.13135101	16.315229	26.23279965	19.89606946	22.38165412	10.26508459	18.31862347	15.8688523	20.08331479	8.710192984	19.77112829	26.13868097	13.24515751	19.79022887	24.63189795	8.623963694	17.56515566	21.10732689	12.6395247
OTU234	25.66488896	19.76918997	16.24768738	25.27854156	23.21354051	36.42846509	30.59634444	20.48516959	22.47928876	21.99764154	17.17075317	6.425695445	48.91510048	8.305276301	14.31469094	26.14503542	25.92419995	11.9377819	17.22269317	23.83206176	11.22689304	19.31606932	42.80486831	12.27405176	8.23897988	25.20156357	34.80414796	5.87317097	12.03548214	28.82728359	4.473633557	27.83186124	19.98689497	35.05497953	23.21060428	30.79525378	29.51333782	28.56393414	25.10414349	2.903397661	7.908451314	22.87134585	14.26401578	13.60578235	45.32269223	16.2897092	11.29188578	32.2164463	14.58406696
OTU235	40.03722678	18.97842237	31.47989429	15.79908847	18.7493981	18.76617898	22.94725833	34.73572234	29.97238501	20.08480315	21.46344147	14.13652998	28.1001641	18.45616956	13.21356087	37.91030136	18.8539636	33.6428399	33.6252581	11.91603088	19.08571816	16.74059341	8.755541246	22.09329317	52.52349674	14.24436202	20.40243157	47.82439218	21.8826948	44.55125645	15.65771745	15.35550965	23.73443778	20.84350134	23.21060428	31.82176223	18.31862347	21.15846973	6.024994437	20.32378363	22.40727872	10.89111707	10.1885827	25.97467539	14.77913877	16.2897092	16.31050169	21.10732689	82.64304613
OTU236	17.45212449	22.93226037	30.46441383	12.63927078	15.17808418	19.87007187	18.57635198	24.04780777	27.83150037	22.95406074	24.03905444	23.1325036	10.40746819	31.37548825	30.83164203	10.45801417	16.49721815	7.596770299	35.26551459	35.74809264	12.34958234	30.90571091	17.51108249	21.27502305	24.71693964	15.34008217	20.40243157	19.29756176	31.72990746	19.21818906	13.42090067	18.23466771	17.4885331	14.21147819	22.38165412	22.5831861	13.23011695	32.79562808	24.09997775	29.03397661	31.63380526	16.33667561	22.41488194	34.63290053	11.82331102	41.2033821	32.62100338	14.44185524	21.38996488
OTU237	10.26595558	14.23381678	15.23220692	16.85236104	25.89202595	8.831143052	26.22543809	8.906595472	17.12707715	7.651353581	12.87806488	21.84736451	11.44821501	47.06323237	12.1124308	16.99427302	37.7079272	15.1935406	22.9635909	23.83206176	11.22689304	50.22178024	25.29378582	12.27405176	37.07540946	102.9976946	13.20157337	78.86829588	27.3533685	16.59752691	8.947267113	28.79158059	17.4885331	31.26525201	24.03955443	12.31810151	11.19471435	5.289617433	13.05415461	30.96957505	14.49882741	19.60401073	15.28287405	72.97646896	13.79386285	13.41505464	10.03723181	8.887295531	68.05897917
OTU238	48.24999125	21.35072517	8.123843689	16.85236104	12.49959873	27.59732204	17.48362539	33.84506279	78.1422895	21.04122235	19.74636615	19.27708634	18.73344274	24.9158289	25.32599167	15.68702125	15.31884543	40.15435729	25.42397564	16.68244323	30.3126112	34.76892478	19.45675832	25.36637364	53.55336922	20.81868295	27.60328976	36.91707467	29.54163798	30.57439168	21.24975939	22.07354512	19.98689497	40.7395708	24.86850458	15.39762689	15.26551956	27.50601065	12.04998887	17.42038597	23.72535394	23.96045756	6.113149619	8.658225131	20.69079428	29.70476384	25.09307952	43.32556572	33.05721845
OTU239	37.98403566	35.58454195	13.20124599	43.18417516	15.17808418	11.03892881	25.1327115	29.39176506	27.83150037	15.30270716	30.90735571	21.84736451	52.03734093	15.68774412	28.62938188	24.83778365	7.07023635	35.8133457	25.42397564	20.2572525	49.39832936	29.61797296	34.04932707	35.18561504	27.8065571	35.06304497	43.2051492	21.81463503	28.44750324	21.8388512	15.65771745	34.54989671	6.245904679	19.89606946	10.77635199	42.08684683	45.79655869	21.15846973	15.06248609	12.58138987	32.95188048	10.89111707	36.67889771	12.36889304	40.39631264	22.99723652	31.3663494	29.99462242	15.5563381
OTU240	9.239360026	14.23381678	12.18576553	15.79908847	29.46333988	47.4673939	14.20544563	32.95440325	28.90194269	17.21554556	18.88782849	23.1325036	12.48896182	42.44918998	22.02260145	39.21755313	10.60535453	13.0230348	27.06423213	21.44885558	13.47227164	48.93404228	5.837027497	16.36540235	30.89617455	21.9144031	14.4017164	21.81463503	37.20058116	17.47108096	16.77612584	22.07354512	32.47870433	11.36918255	27.35535504	13.34460997	12.21241565	28.56393414	18.07498331	30.96957505	15.81690263	13.06934049	27.50917328	19.79022887	10.8380351	19.16436377	46.42219711	12.22003136	67.08670804
OTU241	3.079786675	0	6.092882767	4.21309026	3.571313924	11.03892881	17.48362539	2.671978642	1.070442322	2.869257593	11.16098956	0	7.285227731	10.15089326	11.01130072	2.614503542	2.35674545	4.341011599	5.740897724	3.574809264	19.08571816	9.014165683	9.728379162	6.546160938	16.47795976	4.382880621	4.800572133	24.3317083	43.7653896	16.59752691	8.947267113	0.959719353	103.6820177	8.526886912	3.315800611	5.132542296	36.63724695	3.17377046	1.00416574	6.774594543	42.17840701	6.534670243	3.056574809	7.421335827	0.985275918	11.49861826	7.527923856	3.332735824	13.61179583
OTU242	84.18083579	30.04916876	16.24768738	16.85236104	7.142627849	18.76617898	18.57635198	28.50110551	5.35221161	37.30034871	23.18051678	19.27708634	52.03734093	38.75795607	15.41582101	14.37976948	21.21070905	31.4723341	36.08564284	28.59847411	10.10420373	15.45285546	57.39743705	41.73177598	16.47795976	30.68016435	61.2072947	14.26341521	66.74221914	58.52812122	12.30249228	24.95270318	7.495085615	15.15891007	19.89480367	20.53016918	28.49563652	14.81092881	27.11247497	11.61359064	25.04342916	13.06934049	25.47145675	7.421335827	32.51410529	22.99723652	82.80716242	21.10732689	8.750440179
OTU243	6.159573351	10.27997878	12.18576553	25.27854156	26.78485443	13.24671458	21.85453174	12.46923366	13.91575018	12.43344957	19.74636615	26.98792087	36.42613865	14.76493565	17.61808116	43.13930844	17.67559088	31.4723341	13.12205194	10.72442779	24.69916468	19.31606932	35.02216498	23.7298334	19.56757722	40.54164574	22.80271763	22.65365946	14.22375162	14.85041882	19.01294262	19.19438706	32.47870433	28.42295637	23.21060428	12.31810151	19.33632478	24.33224019	48.1999555	16.45258675	26.36150438	44.65357999	20.3771654	17.31645026	44.33741631	20.12258195	25.09307952	35.54918213	12.6395247
OTU244	28.74467564	11.86151398	7.108363228	25.27854156	33.0346538	26.49342916	59.0072357	26.71978642	28.90194269	6.694934383	9.443914245	30.84333814	4.162987275	37.83514759	9.910170652	10.45801417	9.4269818	9.767276099	14.76230843	16.68244323	22.45378607	14.1651175	6.809865413	9.819241407	90.62877868	12.05292171	12.00143033	13.42439079	15.31788636	23.5859593	17.89453423	7.677754824	13.74099029	24.63322886	14.0921526	12.31810151	10.17701304	23.2743167	15.06248609	9.677992204	6.590376095	9.802005364	9.169724428	30.92223261	2.955827754	52.70200035	27.60238747	11.10911941	144.8683985
OTU245	41.06382234	19.76918997	20.30960922	29.49163182	20.53505506	16.55839322	10.92726587	25.82912687	18.19751947	31.56183352	32.62443103	16.70680816	24.97792365	18.45616956	16.51695109	13.07251771	18.8539636	26.0460696	26.24410388	17.87404632	14.59496095	23.17928319	19.45675832	24.54810352	19.56757722	24.10584342	26.40314673	27.687806	24.07096428	27.08017549	16.77612584	16.315229	17.4885331	23.68579698	25.69745473	20.53016918	31.54874043	20.10054624	13.05415461	22.25938207	14.49882741	17.42578731	12.22629924	12.36889304	33.49938121	33.53763659	21.32911759	26.66188659	22.36223601
OTU246	34.90424899	23.72302796	26.40249199	15.79908847	28.57051139	30.90900068	5.463632936	24.04780777	29.97238501	31.56183352	22.32197912	17.99194725	12.48896182	2.768425434	15.41582101	15.68702125	30.63769085	9.767276099	18.04282142	22.64045867	12.34958234	19.31606932	13.61973083	20.45675293	18.53770473	12.05292171	26.40314673	10.06829309	16.4120211	14.85041882	38.02588523	9.59719353	36.22624714	17.05377382	22.38165412	21.55667764	6.106207825	23.2743167	14.05832035	23.22718129	27.6795796	10.89111707	20.3771654	17.31645026	17.73496652	26.83010927	10.03723181	8.887295531	21.38996488
OTU247	25.66488896	16.60611958	26.40249199	18.95890617	27.67768291	19.87007187	30.59634444	22.26648868	18.19751947	21.04122235	30.04881805	23.1325036	28.1001641	4.61404239	30.83164203	20.91602834	27.10257268	42.32486309	24.60384739	22.64045867	32.55798981	32.19344887	21.40243416	21.27502305	15.44808728	15.34008217	12.00143033	22.65365946	22.97682954	19.21818906	14.53930906	20.15410641	28.73116152	16.10634194	28.18430519	12.31810151	23.40712999	34.91147506	25.10414349	12.58138987	23.72535394	19.60401073	17.32059059	6.184446522	20.69079428	20.12258195	12.54653976	21.10732689	12.6395247
OTU248	12.3191467	16.60611958	25.38701153	13.69254334	19.64222658	14.35060746	17.48362539	16.9225314	25.69061573	14.34628796	11.16098956	16.70680816	10.40746819	5.536850868	23.12373152	3.921755313	16.49721815	4.341011599	9.841538956	17.87404632	8.98151443	16.74059341	13.61973083	15.54713223	11.32859734	9.861481397	27.60328976	6.712195394	19.69442532	13.10331072	6.710450335	7.677754824	27.48198059	13.26404631	14.92110275	21.55667764	11.19471435	15.8688523	24.09997775	14.51698831	23.72535394	20.69312243	9.169724428	12.36889304	14.77913877	12.45683645	13.80119374	8.887295531	13.61179583
OTU249	17.45212449	18.97842237	13.20124599	16.85236104	18.7493981	15.45450034	4.370906348	25.82912687	8.563538575	32.51825272	18.88782849	12.85139089	17.69269592	10.15089326	22.02260145	11.76526594	11.78372725	7.596770299	25.42397564	19.06564941	10.10420373	18.02833137	13.61973083	19.63848281	17.50783225	6.574320931	19.20228853	30.20487927	13.12961688	17.47108096	16.77612584	10.55691288	17.4885331	12.31661443	29.8422055	13.34460997	10.17701304	14.81092881	19.07914905	32.90517349	25.04342916	16.33667561	13.24515751	24.73778609	8.867483262	20.12258195	3.763961928	12.22003136	25.27904941
OTU250	10.26595558	15.02458438	28.43345291	14.74581591	23.21354051	18.76617898	15.29817222	23.15714823	41.74725055	24.86689914	30.04881805	19.27708634	19.77418956	16.6105526	20.92147138	35.29579782	30.63769085	13.0230348	21.3233344	25.02366485	7.858825126	30.90571091	20.42959624	16.36540235	24.71693964	23.01012326	22.80271763	32.72195255	18.60029058	25.33306739	16.77612584	18.23466771	43.72133275	20.84350134	21.55270397	14.37111843	18.31862347	28.56393414	18.07498331	26.13057895	23.72535394	20.69312243	10.1885827	33.39601122	13.79386285	14.37327282	16.31050169	14.44185524	35.00176072
OTU251	14.37233782	19.76918997	13.20124599	18.95890617	19.64222658	27.59732204	19.66907857	14.25055276	20.33840412	20.08480315	20.60490381	28.27305996	18.73344274	21.22459499	24.22486159	18.30152479	17.67559088	15.1935406	32.80512985	21.44885558	17.96302886	14.1651175	7.782703329	16.36540235	19.56757722	8.765761242	21.6025746	18.45853733	36.10644642	29.70083763	7.828858724	19.19438706	17.4885331	19.89606946	13.26320244	22.5831861	17.30092217	25.39016368	25.10414349	15.48478753	17.13497785	5.445558535	22.41488194	24.73778609	13.79386285	9.582181883	16.31050169	15.55276718	22.36223601
OTU252	11.29255114	7.907675988	14.21672646	10.53272565	23.21354051	14.35060746	16.39089881	14.25055276	11.77486554	14.34628796	10.3024519	24.41764269	26.01867047	6.459659345	29.73051196	16.99427302	28.2809454	23.8755638	18.04282142	17.87404632	14.59496095	12.87737955	22.37527207	13.91059199	9.268852365	24.10584342	14.4017164	13.42439079	14.22375162	15.72397286	14.53930906	17.27494835	21.23607591	18.94863758	22.38165412	11.29159305	9.159311737	11.63715835	20.08331479	41.61536648	18.45305307	50.09913853	32.60346463	16.07956096	17.73496652	21.08080014	10.03723181	19.99641495	10.69498244
OTU253	6.159573351	8.698443587	25.38701153	9.479453085	22.32071203	18.76617898	6.556359523	8.906595472	31.04282734	13.38986877	8.585376586	6.425695445	8.32597455	47.06323237	19.8203413	32.68129428	10.60535453	8.682023199	15.58243668	28.59847411	16.84033956	24.46702114	19.45675832	24.54810352	95.77814111	24.10584342	22.80271763	79.70732031	29.54163798	27.08017549	6.710450335	13.43607094	14.99017123	14.21147819	20.72375382	11.29159305	7.123909129	15.8688523	15.06248609	23.22718129	21.0892035	20.69312243	11.20744097	47.00179357	12.80858693	18.20614558	21.32911759	11.10911941	78.75396161
OTU254	15.39893338	8.698443587	18.2786483	14.74581591	27.67768291	11.03892881	19.66907857	30.2824246	20.33840412	16.25912636	17.17075317	28.27305996	15.61120228	31.37548825	20.92147138	19.60877657	16.49721815	14.1082877	29.52461687	19.06564941	12.34958234	24.46702114	20.42959624	15.54713223	29.86630207	21.9144031	33.60400493	38.59512352	20.78856006	20.09174311	32.43384329	26.87214189	28.73116152	18.0012057	26.52640489	13.34460997	20.35402608	22.21639322	16.06665183	21.29158285	10.54460175	6.534670243	17.32059059	19.79022887	17.73496652	40.24516391	22.58377157	14.44185524	31.11267619
OTU255	63.64892462	26.88609836	18.2786483	14.74581591	12.49959873	20.97396475	19.66907857	23.15714823	19.26796179	47.82095988	33.48296869	15.42166907	30.18165774	9.228084779	19.8203413	15.68702125	20.03233633	19.5345522	34.44538635	16.68244323	14.59496095	42.49535251	28.21229957	30.27599434	13.38834231	16.43580233	37.20443403	19.29756176	9.847212659	31.44794573	22.36816778	37.42905477	14.99017123	20.84350134	34.81590641	24.63620302	27.47793521	19.04262276	16.06665183	17.42038597	34.26995569	17.42578731	27.50917328	24.73778609	12.80858693	30.66298202	20.07446362	28.88371048	23.33450714
OTU256	12.3191467	7.907675988	19.29412876	42.1309026	22.32071203	11.03892881	21.85453174	15.1412123	12.84530786	17.21554556	27.47320508	15.42166907	29.14091092	26.76144586	27.52825181	20.91602834	16.49721815	36.8985986	13.94218019	16.68244323	48.27564006	14.1651175	5.837027497	14.72886211	23.68706716	20.81868295	18.0021455	33.56097697	10.9413474	27.95372954	13.42090067	33.59017736	19.98689497	26.52809261	9.947401833	9.238576133	12.21241565	16.92677578	20.08331479	20.32378363	7.908451314	18.51489902	19.35830713	27.2115647	23.64662203	10.54040007	28.85704145	45.5473896	26.25132054
OTU257	14.37233782	16.60611958	13.20124599	13.69254334	48.21273798	16.55839322	13.11271905	16.03187185	10.70442322	21.04122235	18.02929083	19.27708634	16.6519491	19.37897804	17.61808116	26.14503542	11.78372725	9.767276099	21.3233344	20.2572525	17.96302886	3.863213864	24.3209479	17.18367246	20.5974497	12.05292171	8.401001233	19.29756176	17.50615584	19.21818906	15.65771745	21.11382577	16.23935217	14.21147819	14.0921526	5.132542296	10.17701304	16.92677578	24.09997775	25.16277973	17.13497785	22.87134585	45.84862214	32.15912192	9.85275918	24.91367289	10.03723181	23.32915077	9.72271131
OTU258	19.50531561	29.25840116	24.37153107	10.53272565	23.21354051	17.6622861	22.94725833	17.81319094	24.6201734	20.08480315	11.16098956	17.99194725	15.61120228	10.15089326	17.61808116	11.76526594	27.10257268	20.6198051	20.50320616	19.06564941	13.47227164	24.46702114	11.67405499	22.09329317	13.38834231	25.20156357	22.80271763	19.29756176	10.9413474	21.8388512	19.01294262	16.315229	21.23607591	7.579455033	22.38165412	27.7157284	12.21241565	14.81092881	18.07498331	11.61359064	22.40727872	6.534670243	15.28287405	16.07956096	26.60244979	21.08080014	12.54653976	11.10911941	19.44542262
OTU259	12.3191467	14.23381678	8.123843689	10.53272565	10.71394177	27.59732204	9.834539284	25.82912687	9.633980897	13.38986877	19.74636615	19.27708634	20.81493637	22.14740347	17.61808116	16.99427302	5.891863625	20.6198051	15.58243668	9.532824704	26.94454329	27.04249705	15.56540666	17.18367246	61.7923491	21.9144031	16.80200247	24.3317083	50.33019804	37.56282407	12.30249228	17.27494835	7.495085615	22.7383651	16.57900305	10.26508459	11.19471435	15.8688523	11.04582313	6.774594543	17.13497785	7.62378195	25.47145675	25.97467539	14.77913877	20.12258195	17.56515566	12.22003136	91.39348631
OTU260	7.186168909	9.489211186	16.24768738	4.21309026	23.21354051	9.935035933	3.278179761	14.25055276	13.91575018	15.30270716	8.585376586	17.99194725	28.1001641	6.459659345	17.61808116	15.68702125	15.31884543	26.0460696	9.841538956	21.44885558	11.22689304	18.02833137	16.53824458	13.09232188	9.268852365	14.24436202	15.60185943	1.678048849	8.753077919	18.34463501	8.947267113	13.43607094	16.23935217	10.42175067	17.40795321	15.39762689	11.19471435	13.75300533	33.1374694	30.96957505	14.49882741	35.94068633	14.26401578	29.68534331	22.66134611	14.37327282	11.29188578	18.885503	7.778169048
OTU261	33.87765343	15.81535198	22.34057014	14.74581591	20.53505506	22.07785763	10.92726587	34.73572234	18.19751947	45.90812148	37.77565698	23.1325036	14.57045546	7.382467823	23.12373152	11.76526594	41.24304538	14.1082877	18.04282142	17.87404632	8.98151443	14.1651175	11.67405499	13.91059199	16.47795976	19.72296279	26.40314673	24.3317083	8.753077919	23.5859593	53.68360268	7.677754824	28.73116152	13.26404631	26.52640489	17.45064381	17.30092217	34.91147506	8.033325916	17.42038597	14.49882741	5.445558535	5.094291349	14.84267165	9.85275918	12.45683645	23.83842554	14.44185524	42.77992976
OTU262	22.58510229	28.46763356	27.41797245	11.58599821	20.53505506	20.97396475	15.29817222	16.03187185	21.40884644	22.95406074	24.8975921	15.42166907	15.61120228	10.15089326	17.61808116	18.30152479	22.38908178	8.682023199	19.68307791	15.49084014	14.59496095	21.89154523	16.53824458	18.8202127	15.44808728	13.14864186	30.00357583	18.45853733	24.07096428	23.5859593	15.65771745	5.758316118	26.23279965	7.579455033	22.38165412	19.50366072	12.21241565	21.15846973	21.08748053	25.16277973	15.81690263	6.534670243	19.35830713	16.07956096	17.73496652	11.49861826	16.31050169	4.443647766	18.47315149
OTU263	22.58510229	15.02458438	10.15480461	20.01217873	16.96374114	14.35060746	14.20544563	24.04780777	12.84530786	23.91047994	18.88782849	5.140556356	11.44821501	12.91931869	17.61808116	10.45801417	18.8539636	16.2787935	36.08564284	22.64045867	30.3126112	21.89154523	14.59256874	22.91156328	8.23897988	12.05292171	21.6025746	13.42439079	12.03548214	28.82728359	17.89453423	20.15410641	16.23935217	19.89606946	11.60530214	26.68921994	22.38942869	9.521311379	16.06665183	11.61359064	35.58803091	8.712893657	34.64118117	12.36889304	28.57300162	17.24792739	22.58377157	18.885503	15.5563381
OTU264	17.45212449	12.65228158	10.15480461	9.479453085	20.53505506	7.72725017	7.64908611	21.37582913	12.84530786	24.86689914	14.5951402	5.140556356	15.61120228	10.15089326	23.12373152	45.75381199	11.78372725	13.0230348	25.42397564	17.87404632	21.33109677	15.45285546	21.40243416	14.72886211	16.47795976	13.14864186	10.8012873	15.10243964	14.22375162	20.96529715	13.42090067	17.27494835	9.993447487	6.632023154	8.289501527	8.212067673	15.26551956	14.81092881	25.10414349	30.96957505	19.77112829	11.98022878	27.50917328	25.97467539	18.72024244	11.49861826	16.31050169	13.3309433	20.41769375
OTU265	15.39893338	10.27997878	17.26316784	35.81126721	14.2852557	17.6622861	15.29817222	33.84506279	14.98619251	16.25912636	11.16098956	14.13652998	7.285227731	18.45616956	7.707910507	15.68702125	7.07023635	19.5345522	18.86294967	17.87404632	13.47227164	9.014165683	10.70121708	15.54713223	81.35992632	13.14864186	13.20157337	15.94146406	15.31788636	20.09174311	10.0656755	14.3957903	13.74099029	18.94863758	16.57900305	13.34460997	13.23011695	26.44808716	8.033325916	16.45258675	7.908451314	7.62378195	13.24515751	28.448454	5.911655508	33.53763659	17.56515566	9.998207473	31.11267619
OTU266	17.45212449	17.39688717	16.24768738	23.17199643	23.21354051	9.935035933	13.11271905	12.46923366	17.12707715	21.04122235	12.87806488	16.70680816	27.05941729	12.91931869	15.41582101	18.30152479	18.8539636	27.1313225	20.50320616	20.2572525	30.3126112	20.60380728	29.18513749	14.72886211	10.29872485	17.53152248	9.601144266	15.10243964	10.9413474	18.34463501	14.53930906	12.47635159	22.48525685	16.10634194	18.23690336	15.39762689	8.141610433	12.69508184	35.14580088	28.06617739	11.86267697	51.18825023	30.56574809	22.26400748	25.61717387	14.37327282	8.782577832	21.10732689	10.69498244
OTU267	20.53191117	22.93226037	19.29412876	20.01217873	19.64222658	16.55839322	16.39089881	23.15714823	19.26796179	21.04122235	23.18051678	23.1325036	29.14091092	12.91931869	17.61808116	15.68702125	25.92419995	17.3640464	20.50320616	13.10763397	15.71765025	29.61797296	15.56540666	15.54713223	12.35846982	26.29728373	26.40314673	20.13658618	17.50615584	4.36777024	22.36816778	13.43607094	21.23607591	12.31661443	21.55270397	12.31810151	12.21241565	19.04262276	27.11247497	23.22718129	17.13497785	16.33667561	11.20744097	7.421335827	14.77913877	16.2897092	13.80119374	15.55276718	17.50088036
OTU268	10.26595558	1.581535198	6.092882767	10.53272565	0	14.35060746	36.05997737	0.890659547	33.18371198	29.64899512	2.575612976	7.710834534	1.040746819	213.1687584	1.101130072	5.229007084	2.35674545	6.511517399	27.06423213	2.383206176	4.490757215	25.7547591	28.21229957	4.909620704	1.029872485	14.24436202	1.200143033	3.356097697	172.8732889	6.988432384	42.49951879	0	2.498361872	0.947431879	0.828950153	4.106033837	6.106207825	85.69180241	1.00416574	5.806795322	1.318075219	3.267335121	20.3771654	34.63290053	3.941103672	23.95545471	16.31050169	1.110911941	2.916813393
OTU269	9.239360026	20.55995757	13.20124599	24.22526899	28.57051139	24.28564339	18.57635198	16.03187185	22.47928876	14.34628796	16.31221551	10.28111271	15.61120228	7.382467823	17.61808116	13.07251771	21.21070905	17.3640464	10.6616672	21.44885558	10.10420373	21.89154523	33.07648915	13.09232188	8.23897988	20.81868295	12.00143033	3.356097697	14.22375162	20.96529715	17.89453423	15.35550965	19.98689497	15.15891007	21.55270397	24.63620302	14.24781826	25.39016368	20.08331479	11.61359064	11.86267697	22.87134585	17.32059059	6.184446522	18.72024244	15.33149101	15.05584771	14.44185524	10.69498244
OTU270	33.87765343	22.14149277	34.52633568	35.81126721	23.21354051	24.28564339	16.39089881	30.2824246	31.04282734	28.69257593	24.8975921	15.42166907	22.89643001	11.99651021	9.910170652	13.07251771	10.60535453	31.4723341	26.24410388	20.2572525	28.06723259	20.60380728	7.782703329	39.27696563	12.35846982	31.7758845	22.80271763	21.81463503	17.50615584	19.21818906	15.65771745	22.07354512	28.73116152	18.94863758	14.92110275	14.37111843	9.159311737	14.81092881	11.04582313	20.32378363	15.81690263	21.78223414	9.169724428	9.895114436	15.76441469	35.45407297	18.81980964	24.44006271	18.47315149
OTU271	18.47872005	12.65228158	67.02171043	18.95890617	18.7493981	16.55839322	9.834539284	24.93846732	18.19751947	20.08480315	25.75612976	16.70680816	15.61120228	23.07021195	5.505650362	16.99427302	11.78372725	24.9608167	19.68307791	19.06564941	7.858825126	29.61797296	6.809865413	4.091350586	18.53770473	28.48872404	4.800572133	41.95122121	63.45981492	20.09174311	60.39405302	7.677754824	26.23279965	9.474318791	18.23690336	7.185559214	34.60184434	19.04262276	2.008331479	18.38818519	5.272300876	15.2475639	5.094291349	9.895114436	8.867483262	32.5794184	20.07446362	14.44185524	31.11267619
OTU272	27.71808008	21.35072517	18.2786483	9.479453085	19.64222658	14.35060746	6.556359523	15.1412123	22.47928876	32.51825272	15.45367786	17.99194725	22.89643001	7.382467823	14.31469094	15.68702125	30.63769085	9.767276099	17.22269317	9.532824704	23.57647538	21.89154523	5.837027497	18.00194258	16.47795976	13.14864186	32.4038619	18.45853733	19.69442532	10.48264858	17.89453423	11.51663224	24.98361872	18.0012057	18.23690336	16.42413535	16.28322087	14.81092881	17.07081757	15.48478753	26.36150438	10.89111707	16.30173232	22.26400748	4.92637959	20.12258195	15.05584771	9.998207473	15.5563381
OTU273	23.61169784	26.88609836	21.32508968	20.01217873	20.53505506	14.35060746	26.22543809	17.81319094	25.69061573	14.34628796	20.60490381	14.13652998	15.61120228	14.76493565	15.41582101	18.30152479	22.38908178	14.1082877	9.02141071	19.06564941	7.858825126	16.74059341	9.728379162	14.72886211	16.47795976	16.43580233	16.80200247	22.65365946	15.31788636	23.5859593	16.77612584	22.07354512	18.73771404	14.21147819	26.52640489	20.53016918	10.17701304	23.2743167	16.06665183	38.71196882	7.908451314	15.2475639	16.30173232	14.84267165	11.82331102	18.20614558	23.83842554	7.77638359	13.61179583
OTU274	22.58510229	46.65528833	18.2786483	16.85236104	24.99919747	17.6622861	31.68907103	16.03187185	41.74725055	25.82331833	20.60490381	15.42166907	18.73344274	18.45616956	16.51695109	24.83778365	23.5674545	8.682023199	16.40256493	15.49084014	24.69916468	23.17928319	26.26662374	16.36540235	23.68706716	19.72296279	12.00143033	11.74634194	10.9413474	11.35620262	20.13135101	16.315229	21.23607591	28.42295637	33.15800611	27.7157284	24.4248313	9.521311379	10.0416574	10.64579142	10.54460175	22.87134585	12.22629924	13.60578235	38.4257608	17.24792739	17.56515566	11.10911941	11.66725357
OTU275	10.26595558	14.23381678	8.123843689	26.33181412	14.2852557	16.55839322	22.94725833	12.46923366	6.422653931	15.30270716	10.3024519	16.70680816	16.6519491	29.52987129	18.71921123	23.53053188	14.1404727	16.2787935	15.58243668	16.68244323	17.96302886	10.30190364	30.1579754	14.72886211	31.92604704	23.01012326	26.40314673	15.94146406	19.69442532	34.06860787	10.0656755	20.15410641	6.245904679	6.632023154	21.55270397	16.42413535	16.28322087	9.521311379	14.05832035	10.64579142	13.18075219	18.51489902	17.32059059	23.50089678	27.5877257	18.20614558	33.87565735	34.43827018	12.6395247
OTU276	5.132977792	11.86151398	17.26316784	15.79908847	14.2852557	15.45450034	7.64908611	21.37582913	16.05663483	12.43344957	13.73660254	29.55819905	19.77418956	10.15089326	17.61808116	16.99427302	22.38908178	27.1313225	21.3233344	20.2572525	8.98151443	16.74059341	22.37527207	14.72886211	15.44808728	10.95720155	24.00286067	20.97561061	15.31788636	19.21818906	19.01294262	9.59719353	27.48198059	13.26404631	25.69745473	16.42413535	12.21241565	17.98469927	35.14580088	14.51698831	14.49882741	25.04956926	13.24515751	14.84267165	19.70551836	9.582181883	2.509307952	17.77459106	17.50088036
OTU277	33.87765343	16.60611958	22.34057014	8.42618052	21.42788355	15.45450034	19.66907857	9.797255019	10.70442322	38.2567679	20.60490381	12.85139089	22.89643001	11.99651021	14.31469094	11.76526594	7.07023635	23.8755638	22.9635909	25.02366485	30.3126112	12.87737955	13.61973083	28.6394541	20.5974497	16.43580233	24.00286067	15.10243964	14.22375162	26.20662144	17.89453423	14.3957903	24.98361872	14.21147819	14.92110275	23.60969456	24.4248313	11.63715835	14.05832035	3.871196882	28.99765482	20.69312243	31.58460636	8.658225131	50.24907182	13.41505464	25.09307952	41.10374183	8.750440179
OTU278	14.37233782	19.76918997	23.35605061	13.69254334	8.928284811	18.76617898	7.64908611	8.906595472	29.97238501	17.21554556	18.88782849	15.42166907	9.366721368	5.536850868	16.51695109	0	15.31884543	21.705058	25.42397564	8.341221616	16.84033956	14.1651175	4.864189581	17.18367246	20.5974497	10.95720155	13.20157337	7.551219818	22.97682954	10.48264858	4.473633557	11.51663224	22.48525685	15.15891007	11.60530214	16.42413535	12.21241565	5.289617433	14.05832035	8.710192984	15.81690263	6.534670243	13.24515751	0	7.882207344	23.95545471	5.018615904	15.55276718	7.778169048
OTU279	23.61169784	51.39989392	25.38701153	26.33181412	12.49959873	19.87007187	28.41089126	19.59451004	27.83150037	32.51825272	24.03905444	26.98792087	18.73344274	23.99302043	22.02260145	14.37976948	18.8539636	21.705058	33.6252581	33.36488646	17.96302886	37.34440069	33.07648915	27.82118399	12.35846982	18.62724264	16.80200247	15.10243964	17.50615584	13.10331072	17.89453423	21.11382577	24.98361872	26.52809261	39.78960733	25.66271148	41.72575347	25.39016368	22.09164627	12.58138987	27.6795796	19.60401073	39.73547252	14.84267165	32.51410529	30.66298202	43.91288916	26.66188659	15.5563381
OTU280	11.29255114	16.60611958	12.18576553	12.63927078	41.07011013	17.6622861	13.11271905	16.03187185	28.90194269	18.17196475	26.61466742	11.5662518	11.44821501	31.37548825	13.21356087	22.22328011	18.8539636	13.0230348	22.9635909	21.44885558	12.34958234	21.89154523	11.67405499	14.72886211	30.89617455	25.20156357	30.00357583	33.56097697	18.60029058	17.47108096	32.43384329	16.315229	13.74099029	9.474318791	21.55270397	7.185559214	14.24781826	22.21639322	12.04998887	24.19498051	9.226526533	16.33667561	13.24515751	29.68534331	10.8380351	22.03901833	13.80119374	9.998207473	13.61179583
OTU281	9.239360026	12.65228158	15.23220692	12.63927078	20.53505506	14.35060746	13.11271905	14.25055276	9.633980897	9.564191976	28.33174273	16.70680816	9.366721368	11.07370174	14.31469094	11.76526594	12.96209998	8.682023199	18.04282142	14.29923706	10.10420373	10.30190364	18.48392041	23.7298334	16.47795976	18.62724264	19.20228853	24.3317083	14.22375162	19.21818906	21.24975939	10.55691288	28.73116152	3.789727516	26.52640489	10.26508459	6.106207825	29.62185762	20.08331479	20.32378363	14.49882741	7.62378195	11.20744097	14.84267165	4.92637959	17.24792739	18.81980964	9.998207473	12.6395247
OTU282	15.39893338	40.32914754	32.49537476	26.33181412	8.928284811	24.28564339	24.03998492	13.35989321	22.47928876	16.25912636	32.62443103	34.6987554	12.48896182	11.07370174	15.41582101	24.83778365	25.92419995	17.3640464	22.14346265	19.06564941	15.71765025	24.46702114	8.755541246	17.18367246	12.35846982	21.9144031	22.80271763	31.0439037	22.97682954	8.735540481	14.53930906	19.19438706	17.4885331	18.0012057	19.89480367	23.60969456	33.58414304	20.10054624	16.06665183	10.64579142	15.81690263	16.33667561	21.39602367	13.60578235	23.64662203	20.12258195	23.83842554	21.10732689	13.61179583
OTU283	44.14360901	18.97842237	4.061921844	18.95890617	12.49959873	14.35060746	18.57635198	21.37582913	24.6201734	39.2131871	11.16098956	21.84736451	12.48896182	15.68774412	15.41582101	5.229007084	18.8539636	16.2787935	15.58243668	25.02366485	20.20840747	21.89154523	21.40243416	17.18367246	15.44808728	4.382880621	19.20228853	10.90731752	18.60029058	13.10331072	12.30249228	23.03326447	24.98361872	31.26525201	16.57900305	22.5831861	8.141610433	31.7377046	20.08331479	5.806795322	26.36150438	18.51489902	23.43374021	21.02711818	33.49938121	14.37327282	10.03723181	21.10732689	22.36223601
OTU284	25.66488896	14.23381678	7.108363228	8.42618052	9.821113292	5.519464407	8.741812697	8.015935925	31.04282734	10.52061117	8.585376586	8.995973623	6.244480912	50.75446629	35.23616232	33.98854605	16.49721815	5.426264499	13.94218019	5.95801544	7.858825126	15.45285546	6.809865413	7.364431055	135.943168	15.34008217	24.00286067	81.38536915	5.4706737	54.16035098	16.77612584	38.38877412	13.74099029	31.26525201	34.81590641	27.7157284	16.28322087	16.92677578	13.05415461	5.806795322	13.18075219	5.445558535	8.150866158	22.26400748	16.74969061	13.41505464	7.527923856	21.10732689	42.77992976
OTU285	22.58510229	11.07074638	20.30960922	16.85236104	12.49959873	20.97396475	9.834539284	16.03187185	10.70442322	20.08480315	18.02929083	12.85139089	21.85568319	6.459659345	19.8203413	11.76526594	16.49721815	17.3640464	21.3233344	5.95801544	30.3126112	3.863213864	20.42959624	18.00194258	7.209107395	16.43580233	32.4038619	12.58536636	22.97682954	11.35620262	15.65771745	15.35550965	18.73771404	18.0012057	28.18430519	20.53016918	15.26551956	15.8688523	14.05832035	5.806795322	32.95188048	18.51489902	23.43374021	9.895114436	19.70551836	15.33149101	21.32911759	18.885503	21.38996488
OTU286	18.47872005	26.88609836	14.21672646	16.85236104	11.60677025	9.935035933	10.92726587	17.81319094	22.47928876	8.607772778	27.47320508	19.27708634	12.48896182	19.37897804	11.01130072	11.76526594	15.31884543	9.767276099	14.76230843	11.91603088	20.20840747	12.87737955	11.67405499	16.36540235	14.41821479	26.29728373	25.2030037	26.00975715	17.50615584	21.8388512	23.48657617	28.79158059	41.22297088	24.63322886	14.0921526	22.5831861	20.35402608	21.15846973	11.04582313	14.51698831	22.40727872	14.15845219	19.35830713	21.02711818	31.52882938	11.49861826	37.63961928	23.32915077	8.750440179
OTU287	10.26595558	12.65228158	15.23220692	17.9056336	14.2852557	3.311678644	14.20544563	19.59451004	7.493096253	15.30270716	12.01952722	30.84333814	21.85568319	13.84212717	19.8203413	22.22328011	17.67559088	23.8755638	24.60384739	9.532824704	17.96302886	9.014165683	15.56540666	9.819241407	22.65719467	28.48872404	15.60185943	23.49268388	15.31788636	8.735540481	22.36816778	11.51663224	17.4885331	15.15891007	18.23690336	13.34460997	10.17701304	14.81092881	27.11247497	29.03397661	14.49882741	40.29713316	18.33944886	25.97467539	18.72024244	11.49861826	12.54653976	21.10732689	8.750440179
OTU288	36.9574401	26.88609836	19.29412876	21.0654513	18.7493981	9.935035933	8.741812697	23.15714823	23.54973108	29.64899512	30.04881805	8.995973623	18.73344274	16.6105526	8.80904058	11.76526594	22.38908178	28.2165754	16.40256493	17.87404632	21.33109677	12.87737955	9.728379162	29.45772422	16.47795976	16.43580233	32.4038619	23.49268388	15.31788636	12.22975667	13.42090067	9.59719353	17.4885331	10.42175067	9.11845168	19.50366072	14.24781826	9.521311379	15.06248609	23.22718129	17.13497785	15.2475639	17.32059059	18.55333957	19.70551836	10.54040007	10.03723181	5.554559707	10.69498244
OTU289	29.77127119	15.81535198	13.20124599	20.01217873	13.39242722	12.1428217	34.96725079	21.37582913	18.19751947	28.69257593	22.32197912	21.84736451	17.69269592	17.53336108	25.32599167	13.07251771	15.31884543	26.0460696	20.50320616	19.06564941	20.20840747	21.89154523	8.755541246	23.7298334	13.38834231	23.01012326	15.60185943	34.40000139	14.22375162	17.47108096	15.65771745	25.91242253	17.4885331	13.26404631	21.55270397	28.74223686	24.4248313	32.79562808	24.09997775	15.48478753	17.13497785	16.33667561	19.35830713	8.658225131	28.57300162	16.2897092	13.80119374	26.66188659	16.52860923
OTU290	27.71808008	41.91068274	4.061921844	26.33181412	10.71394177	3.311678644	25.1327115	13.35989321	26.76105805	10.52061117	13.73660254	14.13652998	29.14091092	23.07021195	26.42712174	19.60877657	14.1404727	20.6198051	16.40256493	11.91603088	32.55798981	29.61797296	44.75054414	31.09426446	8.23897988	25.20156357	27.60328976	8.390244243	17.50615584	18.34463501	24.60498456	57.58316118	12.49180936	25.58066074	12.43425229	42.08684683	43.76115608	17.98469927	23.09581201	5.806795322	30.31573004	17.42578731	22.41488194	6.184446522	63.05765875	13.41505464	26.3477335	36.66009407	11.66725357
OTU291	6.159573351	14.23381678	12.18576553	12.63927078	17.85656962	16.55839322	12.01999246	13.35989321	16.05663483	13.38986877	4.292688293	12.85139089	20.81493637	5.536850868	13.21356087	23.53053188	20.03233633	29.3018283	11.48179545	20.2572525	6.736135822	12.87737955	29.18513749	14.72886211	5.149362425	19.72296279	8.401001233	6.712195394	7.658943179	21.8388512	8.947267113	15.35550965	11.24262842	12.31661443	16.57900305	12.31810151	5.088506521	21.15846973	37.15413236	27.09837817	14.49882741	46.8318034	20.3771654	30.92223261	9.85275918	3.832872753	12.54653976	5.554559707	7.778169048
OTU292	7.186168909	11.86151398	25.38701153	21.0654513	34.82031076	14.35060746	36.05997737	37.40770098	13.91575018	9.564191976	24.8975921	20.56222543	9.366721368	19.37897804	14.31469094	16.99427302	25.92419995	10.852529	16.40256493	15.49084014	14.59496095	12.87737955	17.51108249	18.00194258	22.65719467	42.73308605	27.60328976	34.40000139	15.31788636	13.97686477	39.14429362	13.43607094	16.23935217	9.474318791	21.55270397	8.212067673	14.24781826	21.15846973	7.029160177	14.51698831	7.908451314	13.06934049	11.20744097	13.60578235	15.76441469	13.41505464	8.782577832	31.10553436	18.47315149
OTU293	62.62232906	26.88609836	17.26316784	23.17199643	15.17808418	16.55839322	21.85453174	24.93846732	31.04282734	51.64663667	20.60490381	14.13652998	14.57045546	15.68774412	22.02260145	3.921755313	17.67559088	15.1935406	26.24410388	28.59847411	26.94454329	25.7547591	14.59256874	33.54907481	17.50783225	15.34008217	18.0021455	16.78048849	27.3533685	13.10331072	33.55225168	25.91242253	28.73116152	13.26404631	19.89480367	26.68921994	18.31862347	17.98469927	10.0416574	23.22718129	48.7687831	15.2475639	13.24515751	6.184446522	22.66134611	23.95545471	25.09307952	32.2164463	23.33450714
OTU294	20.53191117	11.07074638	10.15480461	23.17199643	20.53505506	18.76617898	7.64908611	14.25055276	12.84530786	22.95406074	16.31221551	16.70680816	14.57045546	11.07370174	12.1124308	26.14503542	16.49721815	15.1935406	13.12205194	16.68244323	21.33109677	10.30190364	16.53824458	18.00194258	16.47795976	19.72296279	21.6025746	16.78048849	17.50615584	12.22975667	19.01294262	15.35550965	12.49180936	23.68579698	12.43425229	11.29159305	12.21241565	19.04262276	24.09997775	27.09837817	17.13497785	35.94068633	17.32059059	23.50089678	20.69079428	22.03901833	12.54653976	8.887295531	15.5563381
OTU295	11.29255114	10.27997878	16.24768738	14.74581591	30.35616836	13.24671458	29.50361785	44.53297736	10.70442322	10.52061117	26.61466742	15.42166907	6.244480912	11.07370174	19.8203413	30.06679073	12.96209998	19.5345522	18.04282142	5.95801544	12.34958234	14.1651175	16.53824458	10.63751152	22.65719467	17.53152248	13.20157337	57.89268527	24.07096428	6.988432384	20.13135101	16.315229	17.4885331	19.89606946	11.60530214	6.159050755	16.28322087	27.50601065	9.037491656	13.54918909	9.226526533	6.534670243	6.113149619	13.60578235	7.882207344	22.99723652	20.07446362	11.10911941	18.47315149
OTU296	10.26595558	15.81535198	9.13932415	5.266362825	16.96374114	17.6622861	10.92726587	16.9225314	16.05663483	8.607772778	16.31221551	15.42166907	13.52970864	30.45267977	17.61808116	20.91602834	11.78372725	9.767276099	14.76230843	25.02366485	10.10420373	21.89154523	12.64689291	13.91059199	31.92604704	14.24436202	10.8012873	23.49268388	14.22375162	14.85041882	12.30249228	19.19438706	19.98689497	12.31661443	17.40795321	15.39762689	22.38942869	28.56393414	13.05415461	12.58138987	10.54460175	11.98022878	23.43374021	12.36889304	16.74969061	15.33149101	32.62100338	12.22003136	27.22359167
OTU297	24.6382934	15.81535198	18.2786483	13.69254334	17.85656962	14.35060746	24.03998492	32.95440325	16.05663483	14.34628796	22.32197912	21.84736451	19.77418956	9.228084779	7.707910507	10.45801417	20.03233633	5.426264499	15.58243668	17.87404632	23.57647538	28.330235	13.61973083	30.27599434	15.44808728	26.29728373	13.20157337	6.712195394	13.12961688	9.609094529	31.3154349	23.99298383	16.23935217	14.21147819	13.26320244	25.66271148	26.46023391	15.8688523	13.05415461	10.64579142	6.590376095	21.78223414	14.26401578	22.26400748	22.66134611	21.08080014	25.09307952	14.44185524	33.05721845
OTU298	20.53191117	13.44304918	14.21672646	16.85236104	21.42788355	8.831143052	12.01999246	19.59451004	13.91575018	18.17196475	10.3024519	17.99194725	17.69269592	14.76493565	19.8203413	16.99427302	21.21070905	19.5345522	8.201282463	10.72442779	14.59496095	24.46702114	11.67405499	18.00194258	16.47795976	18.62724264	8.401001233	18.45853733	13.12961688	13.10331072	10.0656755	22.07354512	14.99017123	9.474318791	16.57900305	24.63620302	10.17701304	21.15846973	18.07498331	10.64579142	18.45305307	14.15845219	13.24515751	11.13200374	16.74969061	25.87189108	15.05584771	22.21823883	27.22359167
OTU299	22.58510229	20.55995757	16.24768738	10.53272565	20.53505506	12.1428217	14.20544563	13.35989321	18.19751947	26.77973753	16.31221551	11.5662518	15.61120228	6.459659345	22.02260145	9.150762397	14.1404727	6.511517399	16.40256493	22.64045867	12.34958234	11.58964159	8.755541246	14.72886211	18.53770473	15.34008217	20.40243157	15.94146406	9.847212659	21.8388512	27.96020973	11.51663224	29.98034246	19.89606946	21.55270397	17.45064381	9.159311737	24.33224019	6.024994437	14.51698831	22.40727872	11.98022878	12.22629924	9.895114436	9.85275918	20.12258195	8.782577832	11.10911941	16.52860923
OTU300	22.58510229	28.46763356	12.18576553	17.9056336	16.96374114	11.03892881	17.48362539	20.48516959	10.70442322	18.17196475	21.46344147	19.27708634	13.52970864	13.84212717	24.22486159	18.30152479	18.8539636	7.596770299	29.52461687	17.87404632	12.34958234	24.46702114	19.45675832	40.91350586	8.23897988	13.14864186	36.004291	14.26341521	24.07096428	20.09174311	17.89453423	23.03326447	22.48525685	17.05377382	25.69745473	19.50366072	33.58414304	16.92677578	11.04582313	17.42038597	14.49882741	10.89111707	21.39602367	16.07956096	17.73496652	19.16436377	26.3477335	36.66009407	16.52860923
OTU301	11.29255114	7.907675988	19.29412876	8.42618052	20.53505506	9.935035933	6.556359523	14.25055276	11.77486554	18.17196475	11.16098956	14.13652998	10.40746819	3.691233912	19.8203413	16.99427302	14.1404727	11.9377819	10.6616672	11.91603088	12.34958234	12.87737955	11.67405499	13.91059199	15.44808728	20.81868295	10.8012873	10.90731752	15.31788636	18.34463501	14.53930906	13.43607094	21.23607591	29.37038825	14.0921526	9.238576133	7.123909129	5.289617433	15.06248609	10.64579142	13.18075219	25.04956926	7.132007889	11.13200374	16.74969061	11.49861826	10.03723181	15.55276718	13.61179583
OTU302	17.45212449	25.30456316	18.2786483	13.69254334	23.21354051	13.24671458	13.11271905	16.9225314	24.6201734	11.47703037	13.73660254	15.42166907	13.52970864	22.14740347	15.41582101	20.91602834	10.60535453	16.2787935	20.50320616	15.49084014	7.858825126	24.46702114	12.64689291	15.54713223	19.56757722	7.670041087	13.20157337	22.65365946	7.658943179	8.735540481	20.13135101	6.718035471	16.23935217	10.42175067	18.23690336	11.29159305	5.088506521	21.15846973	15.06248609	18.38818519	15.81690263	3.267335121	15.28287405	21.02711818	13.79386285	11.49861826	13.80119374	8.887295531	15.5563381
OTU303	4.106382234	9.489211186	13.20124599	11.58599821	29.46333988	14.35060746	15.29817222	10.68791457	21.40884644	11.47703037	16.31221551	17.99194725	16.6519491	21.22459499	5.505650362	28.75953896	9.4269818	16.2787935	13.94218019	15.49084014	24.69916468	12.87737955	20.42959624	18.8202127	17.50783225	26.29728373	12.00143033	29.36585485	7.658943179	9.609094529	13.42090067	13.43607094	18.73771404	14.21147819	16.57900305	3.079525378	16.28322087	23.2743167	21.08748053	22.25938207	9.226526533	10.89111707	12.22629924	16.07956096	17.73496652	16.2897092	16.31050169	25.55097465	10.69498244
OTU304	17.45212449	8.698443587	14.21672646	6.31963539	19.64222658	26.49342916	25.1327115	8.906595472	11.77486554	10.52061117	20.60490381	7.710834534	13.52970864	11.99651021	8.80904058	15.68702125	17.67559088	10.852529	10.6616672	17.87404632	8.98151443	11.58964159	23.34810999	19.63848281	18.53770473	9.861481397	19.20228853	15.94146406	12.03548214	28.82728359	19.01294262	12.47635159	16.23935217	15.15891007	14.92110275	15.39762689	9.159311737	21.15846973	15.06248609	14.51698831	13.18075219	9.802005364	13.24515751	16.07956096	19.70551836	13.41505464	11.29188578	14.44185524	13.61179583
OTU305	37.98403566	22.14149277	11.17028507	20.01217873	12.49959873	8.831143052	22.94725833	15.1412123	17.12707715	25.82331833	27.47320508	16.70680816	32.26315138	9.228084779	20.92147138	10.45801417	7.07023635	24.9608167	31.98500161	10.72442779	21.33109677	21.89154523	23.34810999	22.09329317	9.268852365	29.58444419	20.40243157	10.90731752	16.4120211	15.72397286	5.592041946	30.7110193	11.24262842	18.94863758	24.03955443	23.60969456	20.35402608	19.04262276	13.05415461	4.838996102	21.0892035	19.60401073	9.169724428	9.895114436	25.61717387	18.20614558	18.81980964	35.54918213	10.69498244
OTU306	60.56913795	75.91368949	7.108363228	45.29072029	6.249799367	14.35060746	21.85453174	32.0637437	23.54973108	77.469955	52.37079718	19.27708634	27.05941729	9.228084779	16.51695109	10.45801417	38.88629993	30.3870812	24.60384739	15.49084014	67.36135822	28.330235	26.26662374	21.27502305	9.268852365	6.574320931	22.80271763	18.45853733	4.37653896	6.988432384	19.01294262	42.22765153	24.98361872	34.10754765	17.40795321	37.98081299	25.4425326	13.75300533	16.06665183	5.806795322	31.63380526	10.89111707	21.39602367	19.79022887	38.4257608	12.45683645	8.782577832	16.66367912	6.805897917
OTU307	13.34574226	11.07074638	17.26316784	11.58599821	21.42788355	27.59732204	5.463632936	19.59451004	8.563538575	21.04122235	16.31221551	11.5662518	30.18165774	4.61404239	5.505650362	7.843510626	16.49721815	17.3640464	9.02141071	8.341221616	12.34958234	6.438689774	18.48392041	18.8202127	6.17923491	5.478600776	16.80200247	12.58536636	18.60029058	12.22975667	13.42090067	7.677754824	28.73116152	11.36918255	16.57900305	16.42413535	13.23011695	10.57923487	16.06665183	10.64579142	22.40727872	21.78223414	10.1885827	7.421335827	17.73496652	15.33149101	5.018615904	15.55276718	17.50088036
OTU308	10.26595558	4.744605593	8.123843689	28.43835925	21.42788355	6.623357289	6.556359523	8.906595472	6.422653931	12.43344957	14.5951402	16.70680816	8.32597455	22.14740347	14.31469094	27.45228719	8.248609075	24.9608167	16.40256493	11.91603088	25.82185399	14.1651175	7.782703329	4.091350586	66.94171153	30.68016435	8.401001233	19.29756176	12.03548214	59.40167527	11.18408389	33.59017736	11.24262842	21.79093322	14.0921526	12.31810151	9.159311737	26.44808716	13.05415461	10.64579142	14.49882741	18.51489902	9.169724428	43.29112566	23.64662203	28.74654565	23.83842554	23.32915077	40.8353875
OTU309	36.9574401	19.76918997	22.34057014	22.11872386	16.07091266	12.1428217	8.741812697	18.70385049	14.98619251	24.86689914	21.46344147	12.85139089	7.285227731	25.83863738	13.21356087	7.843510626	17.67559088	29.3018283	28.70448862	20.2572525	14.59496095	27.04249705	12.64689291	22.91156328	18.53770473	8.765761242	21.6025746	10.06829309	15.31788636	18.34463501	22.36816778	21.11382577	9.993447487	12.31661443	20.72375382	18.47715227	37.65494825	11.63715835	10.0416574	11.61359064	34.26995569	13.06934049	36.67889771	11.13200374	28.57300162	20.12258195	22.58377157	22.21823883	10.69498244
OTU310	33.87765343	22.93226037	17.26316784	5.266362825	8.928284811	20.97396475	16.39089881	19.59451004	16.05663483	48.77737908	24.8975921	12.85139089	21.85568319	9.228084779	5.505650362	14.37976948	15.31884543	16.2787935	18.86294967	16.68244323	23.57647538	21.89154523	17.51108249	28.6394541	20.5974497	12.05292171	31.20371886	10.90731752	13.12961688	24.45951335	8.947267113	13.43607094	16.23935217	21.79093322	21.55270397	34.90128761	16.28322087	19.04262276	6.024994437	9.677992204	19.77112829	4.356446828	14.26401578	11.13200374	7.882207344	25.87189108	28.85704145	14.44185524	45.69674316
OTU311	15.39893338	16.60611958	30.46441383	14.74581591	19.64222658	22.07785763	17.48362539	34.73572234	8.563538575	17.21554556	24.03905444	16.70680816	11.44821501	4.61404239	17.61808116	16.99427302	37.7079272	17.3640464	17.22269317	15.49084014	11.22689304	16.74059341	10.70121708	17.18367246	12.35846982	15.34008217	14.4017164	14.26341521	14.22375162	13.10331072	16.77612584	7.677754824	27.48198059	13.26404631	19.89480367	10.26508459	12.21241565	17.98469927	19.07914905	12.58138987	11.86267697	10.89111707	15.28287405	9.895114436	5.911655508	12.45683645	8.782577832	11.10911941	16.52860923
OTU312	11.29255114	15.02458438	14.21672646	11.58599821	24.10636899	15.45450034	8.741812697	9.797255019	7.493096253	14.34628796	18.02929083	15.42166907	20.81493637	8.305276301	14.31469094	15.68702125	20.03233633	10.852529	19.68307791	25.02366485	12.34958234	18.02833137	7.782703329	9.819241407	9.268852365	17.53152248	9.601144266	7.551219818	14.22375162	16.59752691	16.77612584	17.27494835	19.98689497	8.526886912	14.0921526	10.26508459	15.26551956	9.521311379	20.08331479	14.51698831	25.04342916	19.60401073	19.35830713	9.895114436	26.60244979	21.08080014	15.05584771	8.887295531	9.72271131
OTU313	8.212764468	10.27997878	13.20124599	16.85236104	12.49959873	7.72725017	16.39089881	4.453297736	16.05663483	13.38986877	14.5951402	23.1325036	28.1001641	11.99651021	15.41582101	9.150762397	17.67559088	20.6198051	11.48179545	27.40687102	16.84033956	18.02833137	23.34810999	13.91059199	13.38834231	31.7758845	15.60185943	9.229268667	6.56480844	13.10331072	12.30249228	21.11382577	9.993447487	17.05377382	21.55270397	16.42413535	12.21241565	14.81092881	28.11664071	13.54918909	17.13497785	25.04956926	7.132007889	13.60578235	28.57300162	9.582181883	15.05584771	28.88371048	11.66725357
OTU314	8.212764468	26.09533076	15.23220692	17.9056336	17.85656962	11.03892881	12.01999246	13.35989321	16.05663483	14.34628796	13.73660254	20.56222543	18.73344274	15.68774412	23.12373152	7.843510626	14.1404727	18.4492993	14.76230843	15.49084014	15.71765025	12.87737955	14.59256874	20.45675293	14.41821479	23.01012326	19.20228853	10.06829309	8.753077919	13.10331072	19.01294262	19.19438706	18.73771404	17.05377382	18.23690336	31.82176223	10.17701304	23.2743167	13.05415461	15.48478753	18.45305307	18.51489902	11.20744097	17.31645026	21.6760702	25.87189108	8.782577832	15.55276718	7.778169048
OTU315	12.3191467	11.07074638	16.24768738	5.266362825	13.39242722	15.45450034	17.48362539	24.04780777	18.19751947	10.52061117	16.31221551	12.85139089	11.44821501	13.84212717	42.94407283	22.22328011	12.96209998	6.511517399	15.58243668	11.91603088	23.57647538	18.02833137	9.728379162	15.54713223	15.44808728	13.14864186	18.0021455	17.61951291	21.8826948	19.21818906	8.947267113	6.718035471	22.48525685	11.36918255	25.69745473	13.34460997	14.24781826	20.10054624	12.04998887	14.51698831	5.272300876	2.178223414	10.1885827	14.84267165	8.867483262	13.41505464	12.54653976	5.554559707	18.47315149
OTU316	36.9574401	31.63070395	7.108363228	12.63927078	5.356970886	2.207785763	16.39089881	26.71978642	28.90194269	25.82331833	18.02929083	7.710834534	4.162987275	2.768425434	9.910170652	9.150762397	4.7134909	31.4723341	12.30192369	17.87404632	22.45378607	34.76892478	10.70121708	11.45578164	8.23897988	23.01012326	21.6025746	1.678048849	15.31788636	7.861986432	6.710450335	18.23466771	28.73116152	20.84350134	6.631601222	61.59050755	9.159311737	20.10054624	26.10830923	14.51698831	31.63380526	6.534670243	15.28287405	11.13200374	12.80858693	1.916436377	13.80119374	9.998207473	4.861355655
OTU317	11.29255114	7.116908389	7.108363228	15.79908847	12.49959873	9.935035933	12.01999246	8.906595472	11.77486554	11.47703037	12.01952722	19.27708634	16.6519491	16.6105526	18.71921123	33.98854605	11.78372725	19.5345522	15.58243668	11.91603088	12.34958234	9.014165683	5.837027497	11.45578164	62.82222159	19.72296279	13.20157337	38.59512352	14.22375162	36.68927002	7.828858724	25.91242253	12.49180936	10.42175067	22.38165412	15.39762689	6.106207825	15.8688523	26.10830923	11.61359064	17.13497785	22.87134585	15.28287405	24.73778609	30.54355346	25.87189108	15.05584771	22.21823883	50.55809881
OTU318	23.61169784	15.81535198	16.24768738	7.372907955	18.7493981	17.6622861	9.834539284	18.70385049	16.05663483	22.95406074	19.74636615	11.5662518	14.57045546	4.61404239	11.01130072	5.229007084	12.96209998	10.852529	17.22269317	8.341221616	11.22689304	10.30190364	5.837027497	15.54713223	11.32859734	8.765761242	19.20228853	9.229268667	30.63577272	13.10331072	20.13135101	7.677754824	14.99017123	19.89606946	16.57900305	19.50366072	7.123909129	13.75300533	15.06248609	12.58138987	15.81690263	9.802005364	11.20744097	12.36889304	16.74969061	13.41505464	8.782577832	17.77459106	21.38996488
OTU319	6.159573351	22.14149277	11.17028507	15.79908847	17.85656962	16.55839322	14.20544563	13.35989321	14.98619251	14.34628796	12.87806488	7.710834534	8.32597455	5.536850868	9.910170652	14.37976948	7.07023635	8.682023199	17.22269317	26.21526794	10.10420373	10.30190364	13.61973083	13.91059199	9.268852365	10.95720155	15.60185943	9.229268667	7.658943179	7.861986432	14.53930906	13.43607094	11.24262842	10.42175067	20.72375382	8.212067673	9.159311737	7.405464406	17.07081757	13.54918909	9.226526533	10.89111707	11.20744097	9.895114436	11.82331102	13.41505464	16.31050169	16.66367912	17.50088036
OTU320	5.132977792	15.81535198	15.23220692	12.63927078	20.53505506	14.35060746	4.370906348	16.03187185	9.633980897	13.38986877	14.5951402	12.85139089	18.73344274	15.68774412	16.51695109	20.91602834	17.67559088	16.2787935	25.42397564	20.2572525	5.613446519	10.30190364	8.755541246	14.72886211	15.44808728	13.14864186	21.6025746	17.61951291	15.31788636	21.8388512	11.18408389	24.95270318	13.74099029	16.10634194	8.289501527	19.50366072	20.35402608	14.81092881	10.0416574	27.09837817	15.81690263	23.96045756	11.20744097	21.02711818	9.85275918	15.33149101	16.31050169	7.77638359	16.52860923
OTU321	13.34574226	4.744605593	10.15480461	6.31963539	20.53505506	14.35060746	5.463632936	18.70385049	13.91575018	34.43109111	10.3024519	11.5662518	18.73344274	19.37897804	16.51695109	15.68702125	20.03233633	9.767276099	17.22269317	8.341221616	8.98151443	19.31606932	15.56540666	11.45578164	17.50783225	12.05292171	14.4017164	14.26341521	18.60029058	13.97686477	16.77612584	17.27494835	17.4885331	10.42175067	12.43425229	11.29159305	11.19471435	21.15846973	11.04582313	31.93737427	17.13497785	27.22779268	9.169724428	28.448454	8.867483262	15.33149101	7.527923856	14.44185524	24.30677827
OTU322	11.29255114	18.97842237	11.17028507	8.42618052	10.71394177	16.55839322	17.48362539	13.35989321	9.633980897	8.607772778	15.45367786	8.995973623	12.48896182	19.37897804	14.31469094	13.07251771	14.1404727	10.852529	10.6616672	19.06564941	24.69916468	14.1651175	24.3209479	13.91059199	14.41821479	15.34008217	6.000715166	10.90731752	10.9413474	13.10331072	6.710450335	12.47635159	13.74099029	14.21147819	24.03955443	15.39762689	16.28322087	22.21639322	22.09164627	10.64579142	17.13497785	14.15845219	16.30173232	18.55333957	11.82331102	5.74930913	16.31050169	12.22003136	12.6395247
OTU323	12.3191467	29.25840116	15.23220692	11.58599821	8.03545633	22.07785763	5.463632936	23.15714823	14.98619251	18.17196475	15.45367786	14.13652998	10.40746819	9.228084779	8.80904058	6.536258855	16.49721815	13.0230348	15.58243668	7.149618528	16.84033956	16.74059341	15.56540666	11.45578164	12.35846982	5.478600776	13.20157337	8.390244243	7.658943179	7.861986432	13.42090067	18.23466771	21.23607591	11.36918255	8.289501527	21.55667764	17.30092217	11.63715835	23.09581201	14.51698831	31.63380526	13.06934049	14.26401578	17.31645026	14.77913877	9.582181883	12.54653976	14.44185524	8.750440179
OTU324	34.90424899	21.35072517	7.108363228	10.53272565	5.356970886	9.935035933	19.66907857	13.35989321	4.281769288	20.08480315	24.8975921	12.85139089	27.05941729	14.76493565	20.92147138	15.68702125	7.07023635	34.7280928	23.78371914	8.341221616	19.08571816	27.04249705	31.13081332	38.45869551	5.149362425	41.6373659	43.2051492	7.551219818	20.78856006	22.71240525	12.30249228	39.34849347	6.245904679	16.10634194	17.40795321	36.95430453	51.90276651	7.405464406	12.04998887	0.96779922	22.40727872	9.802005364	30.56574809	1.236889304	55.17545141	11.49861826	15.05584771	13.3309433	5.833626786
OTU325	15.39893338	17.39688717	12.18576553	17.9056336	16.07091266	6.623357289	18.57635198	16.9225314	18.19751947	19.12838395	14.5951402	15.42166907	15.61120228	13.84212717	7.707910507	15.68702125	14.1404727	18.4492993	11.48179545	20.2572525	23.57647538	18.02833137	20.42959624	14.72886211	10.29872485	21.9144031	18.0021455	11.74634194	10.9413474	18.34463501	16.77612584	20.15410641	19.98689497	16.10634194	19.06585351	10.26508459	21.37172739	15.8688523	16.06665183	12.58138987	11.86267697	5.445558535	17.32059059	22.26400748	21.6760702	11.49861826	7.527923856	18.885503	9.72271131
OTU326	6.159573351	7.116908389	11.17028507	18.95890617	13.39242722	8.831143052	9.834539284	6.23461683	12.84530786	15.30270716	15.45367786	25.70278178	15.61120228	12.91931869	27.52825181	27.45228719	15.31884543	21.705058	10.6616672	14.29923706	12.34958234	18.02833137	13.61973083	9.00097129	10.29872485	10.95720155	9.601144266	12.58536636	8.753077919	9.609094529	13.42090067	18.23466771	12.49180936	16.10634194	10.77635199	10.26508459	10.17701304	13.75300533	22.09164627	11.61359064	7.908451314	33.76246292	9.169724428	38.34356844	16.74969061	9.582181883	10.03723181	21.10732689	8.750440179
OTU327	26.69148452	24.51379556	8.123843689	27.38508669	16.07091266	9.935035933	14.20544563	13.35989321	22.47928876	17.21554556	13.73660254	17.99194725	16.6519491	8.305276301	13.21356087	10.45801417	11.78372725	18.4492993	19.68307791	19.06564941	19.08571816	24.46702114	20.42959624	17.18367246	7.209107395	10.95720155	21.6025746	14.26341521	8.753077919	10.48264858	8.947267113	15.35550965	21.23607591	8.526886912	12.43425229	32.84827069	10.17701304	10.57923487	21.08748053	16.45258675	31.63380526	8.712893657	27.50917328	8.658225131	22.66134611	15.33149101	15.05584771	9.998207473	9.72271131
OTU328	11.29255114	15.02458438	15.23220692	6.31963539	18.7493981	11.03892881	3.278179761	19.59451004	6.422653931	13.38986877	12.01952722	5.140556356	11.44821501	3.691233912	14.31469094	6.536258855	11.78372725	9.767276099	13.12205194	20.2572525	7.858825126	21.89154523	13.61973083	17.18367246	12.35846982	24.10584342	24.00286067	14.26341521	13.12961688	11.35620262	12.30249228	5.758316118	6.245904679	12.31661443	17.40795321	8.212067673	15.26551956	12.69508184	25.10414349	30.00177583	21.0892035	21.78223414	15.28287405	16.07956096	18.72024244	14.37327282	5.018615904	17.77459106	11.66725357
OTU329	3.079786675	8.698443587	18.2786483	13.69254334	16.96374114	9.935035933	10.92726587	10.68791457	6.422653931	18.17196475	11.16098956	20.56222543	12.48896182	1.845616956	11.01130072	23.53053188	16.49721815	14.1082877	11.48179545	19.06564941	17.96302886	9.014165683	20.42959624	13.09232188	14.41821479	7.670041087	7.2008582	9.229268667	8.753077919	9.609094529	13.42090067	22.07354512	14.99017123	30.31782013	17.40795321	14.37111843	13.23011695	14.81092881	19.07914905	12.58138987	9.226526533	27.22779268	7.132007889	6.184446522	39.41103672	11.49861826	7.527923856	12.22003136	9.72271131
OTU330	11.29255114	9.489211186	9.13932415	3.159817695	3.571313924	12.1428217	16.39089881	28.50110551	22.47928876	15.30270716	6.868301269	25.70278178	7.285227731	37.83514759	14.31469094	19.60877657	12.96209998	13.0230348	22.9635909	20.2572525	14.59496095	9.014165683	11.67405499	5.727890821	32.95591952	24.10584342	20.40243157	26.84878158	38.2947159	20.09174311	14.53930906	22.07354512	12.49180936	22.7383651	18.23690336	8.212067673	9.159311737	26.44808716	11.04582313	9.677992204	3.954225657	5.445558535	5.094291349	23.50089678	3.941103672	24.91367289	15.05584771	17.77459106	38.89084524
OTU331	61.59573351	39.53837994	18.2786483	34.75799464	4.464142405	9.935035933	13.11271905	11.57857411	27.83150037	38.2567679	30.04881805	14.13652998	14.57045546	23.99302043	8.80904058	15.68702125	4.7134909	17.3640464	41.82654056	28.59847411	34.80336842	16.74059341	7.782703329	18.00194258	2.05974497	5.478600776	12.00143033	19.29756176	19.69442532	27.95372954	22.36816778	8.637474177	23.73443778	17.05377382	17.40795321	27.7157284	20.35402608	42.31693946	2.008331479	13.54918909	13.18075219	4.356446828	2.03771654	21.02711818	13.79386285	16.2897092	18.81980964	14.44185524	30.14040506
OTU332	8.212764468	20.55995757	10.15480461	15.79908847	11.60677025	16.55839322	20.76180515	11.57857411	9.633980897	5.738515185	14.5951402	23.1325036	12.48896182	29.52987129	23.12373152	13.07251771	7.07023635	26.0460696	10.6616672	15.49084014	28.06723259	19.31606932	14.59256874	15.54713223	20.5974497	19.72296279	4.800572133	8.390244243	15.31788636	11.35620262	15.65771745	28.79158059	22.48525685	21.79093322	14.92110275	12.31810151	20.35402608	17.98469927	16.06665183	13.54918909	19.77112829	33.76246292	31.58460636	14.84267165	42.36686447	20.12258195	31.3663494	17.77459106	12.6395247
OTU333	32.85105787	29.25840116	11.17028507	13.69254334	5.356970886	9.935035933	8.741812697	20.48516959	24.6201734	24.86689914	24.03905444	21.84736451	16.6519491	7.382467823	16.51695109	2.614503542	16.49721815	13.0230348	20.50320616	9.532824704	11.22689304	16.74059341	11.67405499	14.72886211	11.32859734	9.861481397	16.80200247	10.06829309	15.31788636	12.22975667	14.53930906	14.3957903	12.49180936	15.15891007	13.26320244	22.5831861	11.19471435	15.8688523	9.037491656	7.742393763	31.63380526	4.356446828	8.150866158	11.13200374	15.76441469	8.623963694	22.58377157	17.77459106	17.50088036
OTU334	51.32977792	56.14449952	7.108363228	12.63927078	2.678485443	11.03892881	10.92726587	37.40770098	46.02901984	22.95406074	13.73660254	28.27305996	16.6519491	17.53336108	29.73051196	5.229007084	7.07023635	20.6198051	18.86294967	15.49084014	19.08571816	7.726427729	13.61973083	19.63848281	10.29872485	19.72296279	21.6025746	5.87317097	29.54163798	13.10331072	11.18408389	21.11382577	11.24262842	14.21147819	22.38165412	43.11335529	47.83196129	19.04262276	14.05832035	2.903397661	7.908451314	9.802005364	20.3771654	12.36889304	33.49938121	46.95269122	52.69546699	9.998207473	11.66725357
OTU335	11.29255114	16.60611958	12.18576553	18.95890617	8.03545633	9.935035933	26.22543809	15.1412123	16.05663483	4.782095988	12.01952722	5.140556356	20.81493637	7.382467823	18.71921123	15.68702125	11.78372725	14.1082877	13.94218019	11.91603088	24.69916468	7.726427729	29.18513749	11.45578164	6.17923491	18.62724264	18.0021455	0.839024424	9.847212659	12.22975667	11.18408389	20.15410641	16.23935217	29.37038825	10.77635199	12.31810151	13.23011695	10.57923487	14.05832035	8.710192984	6.590376095	15.2475639	14.26401578	8.658225131	30.54355346	8.623963694	13.80119374	31.10553436	6.805897917
OTU336	26.69148452	20.55995757	33.51085522	27.38508669	10.71394177	9.935035933	22.94725833	20.48516959	9.633980897	38.2567679	13.73660254	8.995973623	24.97792365	13.84212717	19.8203413	1.307251771	11.78372725	16.2787935	47.56743829	3.574809264	26.94454329	18.02833137	16.53824458	21.27502305	15.44808728	10.95720155	32.4038619	19.29756176	14.22375162	12.22975667	11.18408389	15.35550965	2.498361872	19.89606946	41.44750764	13.34460997	13.23011695	13.75300533	15.06248609	12.58138987	50.08685832	7.62378195	157.9230318	8.658225131	68.96931426	19.16436377	15.05584771	13.3309433	19.44542262
OTU337	7.186168909	6.326140791	12.18576553	22.11872386	11.60677025	13.24671458	13.11271905	9.797255019	7.493096253	10.52061117	6.868301269	17.99194725	20.81493637	8.305276301	19.8203413	13.07251771	9.4269818	33.6428399	7.381154217	13.10763397	20.20840747	14.1651175	29.18513749	7.364431055	11.32859734	21.9144031	9.601144266	8.390244243	17.50615584	11.35620262	12.30249228	18.23466771	12.49180936	18.0012057	14.92110275	8.212067673	6.106207825	10.57923487	19.07914905	9.677992204	10.54460175	23.96045756	17.32059059	7.421335827	24.63189795	14.37327282	7.527923856	22.21823883	10.69498244
OTU338	8.212764468	9.489211186	16.24768738	7.372907955	14.2852557	8.831143052	14.20544563	16.9225314	8.563538575	10.52061117	9.443914245	17.99194725	15.61120228	5.536850868	17.61808116	18.30152479	10.60535453	13.0230348	9.02141071	13.10763397	7.858825126	10.30190364	11.67405499	9.819241407	31.92604704	9.861481397	18.0021455	15.10243964	18.60029058	14.85041882	21.24975939	17.27494835	13.74099029	11.36918255	9.11845168	8.212067673	7.123909129	8.463387892	21.08748053	15.48478753	17.13497785	10.89111707	14.26401578	24.73778609	12.80858693	8.623963694	13.80119374	13.3309433	12.6395247
OTU339	22.58510229	22.14149277	18.2786483	5.266362825	22.32071203	8.831143052	14.20544563	23.15714823	11.77486554	14.34628796	20.60490381	7.710834534	10.40746819	17.53336108	9.910170652	23.53053188	11.78372725	5.426264499	15.58243668	14.29923706	8.98151443	15.45285546	21.40243416	21.27502305	21.62732219	6.574320931	6.000715166	15.10243964	15.31788636	14.85041882	7.828858724	7.677754824	4.996723743	10.42175067	11.60530214	8.212067673	5.088506521	10.57923487	14.05832035	20.32378363	3.954225657	10.89111707	23.43374021	16.07956096	9.85275918	15.33149101	17.56515566	13.3309433	10.69498244
OTU340	36.9574401	19.76918997	13.20124599	16.85236104	8.03545633	6.623357289	21.85453174	17.81319094	20.33840412	40.1696063	12.87806488	12.85139089	12.48896182	12.91931869	6.606780435	6.536258855	7.07023635	16.2787935	26.24410388	14.29923706	12.34958234	11.58964159	17.51108249	40.09523575	12.35846982	13.14864186	22.80271763	5.87317097	9.847212659	10.48264858	11.18408389	21.11382577	7.495085615	18.0012057	4.973700916	22.5831861	22.38942869	19.04262276	7.029160177	9.677992204	17.13497785	4.356446828	15.28287405	7.421335827	17.73496652	14.37327282	32.62100338	18.885503	24.30677827
OTU341	34.90424899	8.698443587	11.17028507	20.01217873	16.96374114	13.24671458	6.556359523	10.68791457	20.33840412	21.99764154	13.73660254	8.995973623	19.77418956	11.99651021	5.505650362	13.07251771	31.81606358	17.3640464	19.68307791	23.83206176	17.96302886	16.74059341	5.837027497	8.182701173	5.149362425	15.34008217	21.6025746	10.90731752	7.658943179	13.10331072	17.89453423	22.07354512	13.74099029	15.15891007	14.0921526	15.39762689	12.21241565	9.521311379	13.05415461	8.710192984	5.272300876	15.2475639	17.32059059	7.421335827	18.72024244	13.41505464	6.27326988	29.99462242	19.44542262
OTU342	5.132977792	20.55995757	3.046441383	13.69254334	8.03545633	9.935035933	15.29817222	4.453297736	12.84530786	9.564191976	9.443914245	10.28111271	12.48896182	11.99651021	15.41582101	37.91030136	5.891863625	8.682023199	42.64666881	10.72442779	25.82185399	3.863213864	13.61973083	12.27405176	13.38834231	14.24436202	16.80200247	10.90731752	5.4706737	13.10331072	14.53930906	6.718035471	6.245904679	7.579455033	15.7500529	18.47715227	3.053103912	10.57923487	19.07914905	4.838996102	25.04342916	18.51489902	20.3771654	14.84267165	9.85275918	8.623963694	41.40358121	23.32915077	14.58406696
OTU343	25.66488896	11.07074638	36.5572966	17.9056336	11.60677025	9.935035933	7.64908611	6.23461683	19.26796179	13.38986877	10.3024519	10.28111271	12.48896182	10.15089326	11.01130072	6.536258855	3.535118175	19.5345522	22.14346265	9.532824704	2.245378607	14.1651175	15.56540666	14.72886211	21.62732219	9.861481397	16.80200247	15.10243964	42.67125486	13.10331072	41.3811104	10.55691288	17.4885331	1.894863758	19.89480367	12.31810151	36.63724695	10.57923487	2.008331479	13.54918909	13.18075219	5.445558535	11.20744097	7.421335827	7.882207344	22.03901833	21.32911759	11.10911941	13.61179583
OTU344	7.186168909	7.116908389	12.18576553	13.69254334	16.07091266	3.311678644	14.20544563	11.57857411	7.493096253	9.564191976	12.87806488	30.84333814	11.44821501	3.691233912	20.92147138	15.68702125	16.49721815	14.1082877	5.740897724	14.29923706	15.71765025	6.438689774	13.61973083	12.27405176	8.23897988	6.574320931	15.60185943	2.517073273	3.28240422	13.10331072	14.53930906	13.43607094	19.98689497	36.00241141	18.23690336	8.212067673	3.053103912	12.69508184	20.08331479	8.710192984	11.86267697	22.87134585	7.132007889	11.13200374	16.74969061	2.874654565	16.31050169	19.99641495	7.778169048
OTU345	10.26595558	11.07074638	21.32508968	11.58599821	15.17808418	16.55839322	12.01999246	18.70385049	22.47928876	11.47703037	15.45367786	12.85139089	2.081493637	5.536850868	15.41582101	26.14503542	23.5674545	11.9377819	9.841538956	8.341221616	7.858825126	12.87737955	12.64689291	15.54713223	11.32859734	9.861481397	10.8012873	18.45853733	14.22375162	7.861986432	12.30249228	4.798596765	12.49180936	10.42175067	9.947401833	8.212067673	6.106207825	17.98469927	15.06248609	25.16277973	9.226526533	14.15845219	18.33944886	27.2115647	9.85275918	5.74930913	17.56515566	11.10911941	23.33450714
OTU346	36.9574401	17.39688717	14.21672646	29.49163182	8.03545633	9.935035933	9.834539284	16.03187185	12.84530786	7.651353581	23.18051678	23.1325036	39.54837911	13.84212717	23.12373152	20.91602834	8.248609075	20.6198051	22.14346265	23.83206176	23.57647538	21.89154523	9.728379162	9.819241407	9.268852365	13.14864186	9.601144266	10.90731752	12.03548214	20.09174311	12.30249228	31.67073865	13.74099029	20.84350134	14.0921526	19.50366072	19.33632478	16.92677578	16.06665183	23.22718129	25.04342916	14.15845219	23.43374021	18.55333957	19.70551836	11.49861826	13.80119374	14.44185524	11.66725357
OTU347	5.132977792	19.76918997	11.17028507	13.69254334	19.64222658	12.1428217	6.556359523	12.46923366	5.35221161	13.38986877	18.02929083	6.425695445	14.57045546	7.382467823	13.21356087	14.37976948	14.1404727	11.9377819	18.04282142	10.72442779	3.368067911	11.58964159	13.61973083	12.27405176	10.29872485	15.34008217	24.00286067	8.390244243	16.4120211	8.735540481	10.0656755	8.637474177	13.74099029	7.579455033	7.460551374	20.53016918	8.141610433	12.69508184	20.08331479	21.29158285	19.77112829	6.534670243	20.3771654	16.07956096	12.80858693	11.49861826	17.56515566	6.665471649	8.750440179
OTU348	16.42552894	15.81535198	25.38701153	10.53272565	17.85656962	12.1428217	6.556359523	12.46923366	16.05663483	7.651353581	17.17075317	23.1325036	19.77418956	15.68774412	14.31469094	11.76526594	14.1404727	11.9377819	22.14346265	13.10763397	17.96302886	29.61797296	6.809865413	13.91059199	16.47795976	12.05292171	10.8012873	16.78048849	20.78856006	6.988432384	15.65771745	11.51663224	17.4885331	17.05377382	6.631601222	5.132542296	15.26551956	11.63715835	12.04998887	26.13057895	13.18075219	16.33667561	13.24515751	16.07956096	18.72024244	19.16436377	11.29188578	16.66367912	8.750440179
OTU349	9.239360026	7.907675988	12.18576553	13.69254334	24.10636899	8.831143052	12.01999246	7.125276378	12.84530786	9.564191976	16.31221551	6.425695445	14.57045546	5.536850868	14.31469094	14.37976948	15.31884543	10.852529	9.02141071	14.29923706	13.47227164	9.014165683	13.61973083	13.09232188	13.38834231	18.62724264	20.40243157	4.195122121	13.12961688	10.48264858	11.18408389	9.59719353	11.24262842	10.42175067	14.92110275	6.159050755	17.30092217	11.63715835	18.07498331	3.871196882	5.272300876	8.712893657	16.30173232	7.421335827	12.80858693	11.49861826	17.56515566	8.887295531	1.944542262
OTU350	7.186168909	20.55995757	22.34057014	14.74581591	17.85656962	3.311678644	7.64908611	22.26648868	12.84530786	14.34628796	15.45367786	11.5662518	7.285227731	7.382467823	23.12373152	5.229007084	16.49721815	6.511517399	9.02141071	23.83206176	16.84033956	11.58964159	7.782703329	11.45578164	3.089617455	6.574320931	6.000715166	10.90731752	9.847212659	9.609094529	7.828858724	12.47635159	14.99017123	11.36918255	18.23690336	17.45064381	7.123909129	12.69508184	3.012497219	15.48478753	17.13497785	6.534670243	21.39602367	16.07956096	10.8380351	5.74930913	11.29188578	7.77638359	17.50088036
OTU351	7.186168909	10.27997878	23.35605061	6.31963539	19.64222658	9.935035933	19.66907857	23.15714823	20.33840412	13.38986877	18.02929083	23.1325036	6.244480912	6.459659345	3.303390217	27.45228719	15.31884543	10.852529	10.6616672	10.72442779	4.490757215	12.87737955	5.837027497	15.54713223	12.35846982	10.95720155	4.800572133	17.61951291	13.12961688	11.35620262	24.60498456	18.23466771	18.73771404	9.474318791	20.72375382	5.132542296	13.23011695	21.15846973	12.04998887	11.61359064	5.272300876	8.712893657	8.150866158	14.84267165	3.941103672	4.791090941	8.782577832	11.10911941	19.44542262
OTU352	22.58510229	26.09533076	15.23220692	10.53272565	16.96374114	19.87007187	20.76180515	8.906595472	8.563538575	10.52061117	10.3024519	17.99194725	12.48896182	35.98953064	9.910170652	16.99427302	16.49721815	28.2165754	22.14346265	21.44885558	19.08571816	19.31606932	16.53824458	11.45578164	26.77668461	12.05292171	24.00286067	19.29756176	10.9413474	13.10331072	12.30249228	7.677754824	9.993447487	13.26404631	13.26320244	6.159050755	15.26551956	9.521311379	9.037491656	10.64579142	10.54460175	9.802005364	34.64118117	12.36889304	14.77913877	19.16436377	18.81980964	9.998207473	26.25132054
OTU353	29.77127119	48.23682353	1.015480461	8.42618052	11.60677025	4.415571526	17.48362539	36.51704144	34.2541543	96.59833895	26.61466742	8.995973623	22.89643001	6.459659345	17.61808116	7.843510626	14.1404727	31.4723341	30.34474511	21.44885558	21.33109677	18.02833137	21.40243416	36.82215528	1.029872485	6.574320931	31.20371886	20.13658618	18.60029058	18.34463501	7.828858724	39.34849347	9.993447487	19.89606946	17.40795321	18.47715227	14.24781826	6.347540919	8.033325916	0.96779922	32.95188048	3.267335121	15.28287405	4.947557218	66.01348651	12.45683645	20.07446362	22.21823883	21.38996488
OTU354	24.6382934	18.97842237	14.21672646	11.58599821	10.71394177	17.6622861	14.20544563	18.70385049	9.633980897	17.21554556	16.31221551	7.710834534	15.61120228	18.45616956	13.21356087	11.76526594	20.03233633	27.1313225	19.68307791	8.341221616	26.94454329	14.1651175	18.48392041	27.82118399	13.38834231	15.34008217	10.8012873	25.17073273	36.10644642	20.09174311	13.42090067	21.11382577	14.99017123	9.474318791	7.460551374	6.159050755	6.106207825	5.289617433	20.08331479	7.742393763	14.49882741	15.2475639	18.33944886	8.658225131	19.70551836	10.54040007	17.56515566	12.22003136	14.58406696
OTU355	12.3191467	9.489211186	12.18576553	10.53272565	22.32071203	12.1428217	16.39089881	8.015935925	7.493096253	9.564191976	18.02929083	16.70680816	18.73344274	2.768425434	23.12373152	10.45801417	18.8539636	18.4492993	3.280512985	5.95801544	15.71765025	19.31606932	14.59256874	7.364431055	4.11948994	21.9144031	9.601144266	5.87317097	7.658943179	2.620662144	13.42090067	17.27494835	16.23935217	15.15891007	13.26320244	14.37111843	8.141610433	9.521311379	24.09997775	9.677992204	7.908451314	28.31690438	14.26401578	6.184446522	29.55827754	18.20614558	8.782577832	17.77459106	6.805897917
OTU356	3.079786675	5.535373192	8.123843689	5.266362825	14.2852557	11.03892881	12.01999246	8.015935925	7.493096253	11.47703037	7.726838928	20.56222543	11.44821501	4.61404239	13.21356087	22.22328011	11.78372725	21.705058	5.740897724	5.95801544	14.59496095	12.87737955	2.918513749	13.91059199	10.29872485	16.43580233	7.2008582	5.87317097	7.658943179	18.34463501	13.42090067	11.51663224	9.993447487	20.84350134	16.57900305	4.106033837	9.159311737	7.405464406	15.06248609	15.48478753	14.49882741	27.22779268	9.169724428	8.658225131	21.6760702	5.74930913	16.31050169	22.21823883	9.72271131
OTU357	5.132977792	18.18765477	21.32508968	20.01217873	7.142627849	9.935035933	8.741812697	14.25055276	4.281769288	12.43344957	15.45367786	16.70680816	10.40746819	8.305276301	15.41582101	13.07251771	14.1404727	11.9377819	14.76230843	11.91603088	12.34958234	11.58964159	10.70121708	10.63751152	3.089617455	17.53152248	9.601144266	30.20487927	10.9413474	13.10331072	16.77612584	12.47635159	18.73771404	11.36918255	14.0921526	10.26508459	15.26551956	20.10054624	13.05415461	14.51698831	7.908451314	8.712893657	19.35830713	8.658225131	9.85275918	8.623963694	13.80119374	11.10911941	16.52860923
OTU358	25.66488896	9.489211186	18.2786483	11.58599821	17.85656962	11.03892881	6.556359523	18.70385049	6.422653931	21.99764154	12.87806488	10.28111271	11.44821501	8.305276301	14.31469094	3.921755313	15.31884543	21.705058	22.14346265	11.91603088	15.71765025	16.74059341	6.809865413	18.00194258	9.268852365	23.01012326	10.8012873	12.58536636	7.658943179	11.35620262	4.473633557	16.315229	11.24262842	10.42175067	19.89480367	15.39762689	3.053103912	8.463387892	12.04998887	29.03397661	23.72535394	7.62378195	23.43374021	13.60578235	8.867483262	16.2897092	13.80119374	5.554559707	9.72271131
OTU359	25.66488896	18.97842237	30.46441383	12.63927078	7.142627849	13.24671458	14.20544563	24.04780777	31.04282734	38.2567679	10.3024519	5.140556356	6.244480912	23.99302043	14.31469094	6.536258855	14.1404727	11.9377819	21.3233344	14.29923706	2.245378607	7.726427729	1.945675832	12.27405176	11.32859734	18.62724264	9.601144266	20.13658618	27.3533685	14.85041882	15.65771745	7.677754824	21.23607591	17.05377382	11.60530214	8.212067673	16.28322087	9.521311379	9.037491656	14.51698831	10.54460175	7.62378195	26.49031502	8.658225131	14.77913877	12.45683645	25.09307952	8.887295531	3.889084524
OTU360	32.85105787	21.35072517	15.23220692	47.39726542	8.03545633	18.76617898	25.1327115	17.81319094	18.19751947	9.564191976	24.8975921	15.42166907	27.05941729	14.76493565	5.505650362	7.843510626	11.78372725	11.9377819	18.86294967	21.44885558	11.22689304	14.1651175	17.51108249	22.91156328	21.62732219	24.10584342	16.80200247	12.58536636	24.07096428	20.09174311	17.89453423	17.27494835	13.74099029	17.05377382	19.89480367	31.82176223	27.47793521	5.289617433	4.016662958	18.38818519	0	25.04956926	10.1885827	12.36889304	17.73496652	18.20614558	36.3849653	39.99282989	22.36223601
OTU361	26.69148452	45.07375313	9.13932415	15.79908847	17.85656962	6.623357289	15.29817222	14.25055276	17.12707715	23.91047994	20.60490381	14.13652998	23.93717683	13.84212717	19.8203413	6.536258855	16.49721815	16.2787935	26.24410388	16.68244323	37.04874702	23.17928319	14.59256874	13.09232188	9.268852365	15.34008217	20.40243157	3.356097697	7.658943179	10.48264858	7.828858724	38.38877412	3.747542808	21.79093322	11.60530214	32.84827069	29.51333782	5.289617433	11.04582313	12.58138987	19.77112829	9.802005364	22.41488194	3.710667913	34.48465713	24.91367289	13.80119374	19.99641495	7.778169048
OTU362	15.39893338	18.97842237	21.32508968	4.21309026	9.821113292	15.45450034	32.78179761	10.68791457	9.633980897	12.43344957	12.87806488	5.140556356	14.57045546	17.53336108	13.21356087	18.30152479	10.60535453	7.596770299	21.3233344	26.21526794	23.57647538	14.1651175	19.45675832	12.27405176	20.5974497	6.574320931	14.4017164	26.00975715	36.10644642	20.09174311	13.42090067	13.43607094	7.495085615	15.15891007	16.57900305	14.37111843	13.23011695	15.8688523	30.12497219	19.35598441	30.31573004	8.712893657	33.6223229	16.07956096	22.66134611	14.37327282	13.80119374	16.66367912	8.750440179
OTU363	29.77127119	7.907675988	10.15480461	5.266362825	9.821113292	14.35060746	5.463632936	23.15714823	18.19751947	27.73615673	14.5951402	15.42166907	11.44821501	16.6105526	11.01130072	9.150762397	11.78372725	6.511517399	14.76230843	19.06564941	11.22689304	15.45285546	8.755541246	17.18367246	19.56757722	2.19144031	15.60185943	37.75609909	14.22375162	25.33306739	11.18408389	6.718035471	8.744266551	3.789727516	14.92110275	13.34460997	7.123909129	24.33224019	4.016662958	7.742393763	14.49882741	4.356446828	10.1885827	19.79022887	6.896931426	11.49861826	12.54653976	11.10911941	35.97403185
OTU364	12.3191467	11.86151398	6.092882767	17.9056336	12.49959873	13.24671458	15.29817222	15.1412123	13.91575018	11.47703037	13.73660254	24.41764269	19.77418956	20.30178651	15.41582101	30.06679073	7.07023635	16.2787935	11.48179545	20.2572525	17.96302886	10.30190364	17.51108249	13.91059199	17.50783225	16.43580233	4.800572133	10.06829309	9.847212659	15.72397286	15.65771745	23.03326447	14.99017123	14.21147819	14.0921526	20.53016918	26.46023391	19.04262276	20.08331479	12.58138987	23.72535394	20.69312243	16.30173232	17.31645026	34.48465713	19.16436377	32.62100338	21.10732689	17.50088036
OTU365	4.106382234	13.44304918	12.18576553	9.479453085	27.67768291	7.72725017	9.834539284	8.015935925	12.84530786	5.738515185	13.73660254	11.5662518	8.32597455	9.228084779	15.41582101	15.68702125	10.60535453	17.3640464	13.94218019	16.68244323	7.858825126	18.02833137	20.42959624	12.27405176	6.17923491	12.05292171	15.60185943	9.229268667	7.658943179	7.861986432	7.828858724	5.758316118	6.245904679	7.579455033	12.43425229	10.26508459	7.123909129	13.75300533	16.06665183	17.42038597	5.272300876	5.445558535	26.49031502	9.895114436	10.8380351	6.707527318	10.03723181	7.77638359	8.750440179
OTU366	20.53191117	19.76918997	23.35605061	37.91781234	12.49959873	6.623357289	24.03998492	12.46923366	12.84530786	3.82567679	23.18051678	24.41764269	22.89643001	4.61404239	15.41582101	13.07251771	5.891863625	21.705058	22.14346265	22.64045867	22.45378607	27.04249705	16.53824458	12.27405176	5.149362425	14.24436202	22.80271763	5.87317097	6.56480844	11.35620262	8.947267113	23.99298383	17.4885331	20.84350134	12.43425229	17.45064381	22.38942869	12.69508184	7.029160177	7.742393763	11.86267697	18.51489902	31.58460636	9.895114436	29.55827754	11.49861826	10.03723181	28.88371048	11.66725357
OTU367	8.212764468	15.02458438	19.29412876	3.159817695	24.10636899	19.87007187	9.834539284	13.35989321	8.563538575	11.47703037	13.73660254	8.995973623	3.122240456	7.382467823	14.31469094	13.07251771	11.78372725	9.767276099	15.58243668	14.29923706	10.10420373	12.87737955	11.67405499	18.00194258	17.50783225	7.670041087	9.601144266	15.94146406	18.60029058	6.988432384	8.947267113	6.718035471	11.24262842	3.789727516	18.23690336	10.26508459	8.141610433	16.92677578	14.05832035	18.38818519	21.0892035	4.356446828	33.6223229	23.50089678	5.911655508	12.45683645	13.80119374	4.443647766	7.778169048
OTU368	54.4095646	23.72302796	19.29412876	53.71690081	16.07091266	2.207785763	45.89451666	29.39176506	28.90194269	47.82095988	36.91711932	15.42166907	22.89643001	9.228084779	11.01130072	7.843510626	11.78372725	24.9608167	28.70448862	22.64045867	33.68067911	41.20761455	7.782703329	21.27502305	1.029872485	5.478600776	19.20228853	13.42439079	14.22375162	14.85041882	11.18408389	18.23466771	19.98689497	20.84350134	14.92110275	33.87477915	29.51333782	12.69508184	6.024994437	1.935598441	10.54460175	15.2475639	5.094291349	12.36889304	5.911655508	6.707527318	5.018615904	26.66188659	13.61179583
OTU369	9.239360026	15.02458438	6.092882767	13.69254334	8.03545633	7.72725017	20.76180515	9.797255019	22.47928876	10.52061117	9.443914245	23.1325036	14.57045546	10.15089326	8.80904058	11.76526594	17.67559088	9.767276099	12.30192369	21.44885558	16.84033956	38.63213864	15.56540666	15.54713223	13.38834231	28.48872404	12.00143033	22.65365946	13.12961688	10.48264858	15.65771745	29.75129994	17.4885331	15.15891007	11.60530214	25.66271148	19.33632478	12.69508184	18.07498331	9.677992204	10.54460175	25.04956926	5.094291349	14.84267165	18.72024244	19.16436377	10.03723181	21.10732689	7.778169048
OTU370	5.132977792	15.81535198	17.26316784	3.159817695	26.78485443	9.935035933	7.64908611	8.015935925	8.563538575	4.782095988	6.00976361	12.85139089	8.32597455	6.459659345	18.71921123	9.150762397	14.1404727	8.682023199	15.58243668	20.2572525	7.858825126	9.014165683	18.48392041	16.36540235	13.38834231	16.43580233	9.601144266	10.90731752	5.4706737	16.59752691	12.30249228	4.798596765	12.49180936	14.21147819	19.06585351	5.132542296	9.159311737	13.75300533	8.033325916	21.29158285	10.54460175	14.15845219	11.20744097	11.13200374	11.82331102	14.37327282	7.527923856	12.22003136	5.833626786
OTU371	23.61169784	14.23381678	10.15480461	8.42618052	8.03545633	8.831143052	16.39089881	7.125276378	16.05663483	24.86689914	10.3024519	11.5662518	9.366721368	12.91931869	9.910170652	22.22328011	14.1404727	13.0230348	17.22269317	5.95801544	10.10420373	12.87737955	8.755541246	18.00194258	18.53770473	16.43580233	15.60185943	22.65365946	16.4120211	19.21818906	13.42090067	10.55691288	16.23935217	13.26404631	13.26320244	13.34460997	5.088506521	14.81092881	26.10830923	14.51698831	11.86267697	14.15845219	31.58460636	18.55333957	7.882207344	13.41505464	13.80119374	12.22003136	9.72271131
OTU372	9.239360026	13.44304918	10.15480461	11.58599821	15.17808418	7.72725017	6.556359523	7.125276378	12.84530786	10.52061117	14.5951402	14.13652998	10.40746819	25.83863738	13.21356087	13.07251771	8.248609075	4.341011599	7.381154217	4.766412352	8.98151443	15.45285546	12.64689291	11.45578164	25.74681213	9.861481397	7.2008582	46.98536776	14.22375162	12.22975667	12.30249228	10.55691288	6.245904679	12.31661443	9.947401833	11.29159305	9.159311737	19.04262276	18.07498331	12.58138987	18.45305307	11.98022878	8.150866158	33.39601122	12.80858693	18.20614558	10.03723181	12.22003136	32.08494732
OTU373	10.26595558	7.116908389	17.26316784	6.31963539	11.60677025	4.415571526	12.01999246	16.03187185	10.70442322	11.47703037	11.16098956	8.995973623	9.366721368	5.536850868	6.606780435	13.07251771	18.8539636	11.9377819	8.201282463	10.72442779	8.98151443	12.87737955	17.51108249	13.09232188	14.41821479	13.14864186	20.40243157	10.90731752	5.4706737	12.22975667	15.65771745	19.19438706	12.49180936	31.26525201	12.43425229	8.212067673	8.141610433	11.63715835	18.07498331	21.29158285	19.77112829	17.42578731	9.169724428	11.13200374	15.76441469	18.20614558	8.782577832	7.77638359	6.805897917
OTU374	3.079786675	11.07074638	12.18576553	8.42618052	20.53505506	11.03892881	16.39089881	21.37582913	17.12707715	9.564191976	18.02929083	6.425695445	4.162987275	8.305276301	8.80904058	9.150762397	17.67559088	7.596770299	12.30192369	11.91603088	6.736135822	15.45285546	8.755541246	7.364431055	14.41821479	12.05292171	21.6025746	7.551219818	12.03548214	9.609094529	8.947267113	6.718035471	9.993447487	5.684591275	17.40795321	7.185559214	1.017701304	14.81092881	17.07081757	21.29158285	14.49882741	6.534670243	17.32059059	9.895114436	7.882207344	17.24792739	8.782577832	5.554559707	7.778169048
OTU375	2.053191117	1.581535198	5.077402306	1.053272565	2.678485443	2.207785763	1.092726587	3.562638189	4.281769288	0.956419198	5.151225952	0	1.040746819	1.845616956	0	2.614503542	2.35674545	2.1705058	0	1.191603088	0	0	1.945675832	2.454810352	4.11948994	0	0	0	6.56480844	0.873554048	7.828858724	1.919438706	2.498361872	0.947431879	5.802651069	1.026508459	0	0	2.008331479	4.838996102	2.636150438	0	3.056574809	2.473778609	0.985275918	1.916436377	2.509307952	1.110911941	3.889084524
OTU376	7.186168909	15.02458438	13.20124599	12.63927078	16.07091266	8.831143052	21.85453174	20.48516959	20.33840412	3.82567679	15.45367786	10.28111271	8.32597455	13.84212717	6.606780435	9.150762397	11.78372725	13.0230348	8.201282463	9.532824704	11.22689304	18.02833137	12.64689291	8.182701173	9.268852365	8.765761242	20.40243157	3.356097697	3.28240422	7.861986432	6.710450335	13.43607094	14.99017123	9.474318791	12.43425229	9.238576133	9.159311737	9.521311379	8.033325916	7.742393763	7.908451314	16.33667561	11.20744097	12.36889304	8.867483262	13.41505464	6.27326988	9.998207473	15.5563381
OTU377	26.69148452	25.30456316	3.046441383	14.74581591	7.142627849	7.72725017	18.57635198	25.82912687	23.54973108	13.38986877	28.33174273	14.13652998	26.01867047	24.9158289	9.910170652	3.921755313	4.7134909	14.1082877	19.68307791	15.49084014	20.20840747	36.05666273	31.13081332	27.00291387	9.268852365	18.62724264	18.0021455	5.034146546	6.56480844	13.10331072	11.18408389	36.46933542	16.23935217	18.0012057	14.0921526	27.7157284	19.33632478	11.63715835	17.07081757	3.871196882	32.95188048	19.60401073	17.32059059	18.55333957	25.61717387	6.707527318	15.05584771	17.77459106	12.6395247
OTU378	40.03722678	11.07074638	14.21672646	23.17199643	10.71394177	15.45450034	12.01999246	26.71978642	10.70442322	25.82331833	19.74636615	17.99194725	19.77418956	10.15089326	15.41582101	13.07251771	24.74582723	5.426264499	14.76230843	13.10763397	17.96302886	18.02833137	10.70121708	11.45578164	19.56757722	8.765761242	14.4017164	10.90731752	17.50615584	13.10331072	11.18408389	11.51663224	12.49180936	20.84350134	12.43425229	10.26508459	11.19471435	15.8688523	12.04998887	9.677992204	9.226526533	7.62378195	11.20744097	11.13200374	6.896931426	7.665745506	12.54653976	19.99641495	19.44542262
OTU379	7.186168909	12.65228158	13.20124599	10.53272565	9.821113292	9.935035933	10.92726587	8.906595472	20.33840412	11.47703037	22.32197912	24.41764269	14.57045546	6.459659345	11.01130072	27.45228719	12.96209998	14.1082877	6.561025971	13.10763397	7.858825126	20.60380728	9.728379162	18.8202127	10.29872485	18.62724264	19.20228853	9.229268667	19.69442532	7.861986432	15.65771745	22.07354512	12.49180936	7.579455033	10.77635199	13.34460997	19.33632478	21.15846973	11.04582313	8.710192984	10.54460175	15.2475639	15.28287405	12.36889304	11.82331102	14.37327282	8.782577832	19.99641495	12.6395247
OTU380	18.47872005	19.76918997	11.17028507	10.53272565	2.678485443	13.24671458	15.29817222	7.125276378	28.90194269	17.21554556	12.01952722	12.85139089	7.285227731	48.90884933	12.1124308	24.83778365	5.891863625	7.596770299	21.3233344	15.49084014	38.17143633	30.90571091	13.61973083	11.45578164	7.209107395	9.861481397	2.400286067	81.38536915	9.847212659	21.8388512	12.30249228	35.50961606	9.993447487	14.21147819	16.57900305	21.55667764	13.23011695	10.57923487	11.04582313	8.710192984	15.81690263	7.62378195	13.24515751	8.658225131	16.74969061	4.791090941	75.27923856	5.554559707	35.00176072
OTU381	14.37233782	14.23381678	14.21672646	11.58599821	16.96374114	13.24671458	8.741812697	8.906595472	9.633980897	11.47703037	11.16098956	8.995973623	14.57045546	3.691233912	13.21356087	13.07251771	18.8539636	10.852529	7.381154217	7.149618528	3.368067911	11.58964159	15.56540666	18.8202127	7.209107395	15.34008217	21.6025746	3.356097697	10.9413474	6.988432384	8.947267113	11.51663224	16.23935217	15.15891007	17.40795321	13.34460997	12.21241565	8.463387892	17.07081757	17.42038597	19.77112829	17.42578731	9.169724428	8.658225131	24.63189795	7.665745506	8.782577832	8.887295531	6.805897917
OTU382	9.239360026	3.953837994	11.17028507	7.372907955	7.142627849	13.24671458	9.834539284	11.57857411	11.77486554	16.25912636	12.87806488	10.28111271	9.366721368	10.15089326	13.21356087	10.45801417	8.248609075	13.0230348	13.94218019	5.95801544	10.10420373	10.30190364	10.70121708	9.00097129	21.62732219	3.287160466	15.60185943	14.26341521	25.16509902	20.09174311	8.947267113	23.03326447	16.23935217	13.26404631	13.26320244	14.37111843	4.070805216	20.10054624	15.06248609	13.54918909	11.86267697	10.89111707	19.35830713	22.26400748	5.911655508	7.665745506	13.80119374	5.554559707	15.5563381
OTU383	17.45212449	15.81535198	21.32508968	9.479453085	16.96374114	14.35060746	2.185453174	10.68791457	22.47928876	26.77973753	15.45367786	7.710834534	7.285227731	3.691233912	4.40452029	6.536258855	16.49721815	2.1705058	8.201282463	5.95801544	15.71765025	15.45285546	8.755541246	7.364431055	11.32859734	6.574320931	13.20157337	5.034146546	16.4120211	4.36777024	12.30249228	9.59719353	23.73443778	4.737159395	8.289501527	10.26508459	4.070805216	10.57923487	8.033325916	16.45258675	6.590376095	13.06934049	5.094291349	4.947557218	13.79386285	15.33149101	10.03723181	8.887295531	8.750440179
OTU384	20.53191117	17.39688717	15.23220692	9.479453085	6.249799367	7.72725017	14.20544563	14.25055276	18.19751947	14.34628796	6.00976361	8.995973623	9.366721368	21.22459499	9.910170652	9.150762397	7.07023635	9.767276099	11.48179545	10.72442779	14.59496095	6.438689774	11.67405499	13.91059199	16.47795976	7.670041087	9.601144266	18.45853733	14.22375162	7.861986432	15.65771745	13.43607094	16.23935217	9.474318791	10.77635199	12.31810151	19.33632478	10.57923487	17.07081757	16.45258675	19.77112829	18.51489902	22.41488194	12.36889304	12.80858693	10.54040007	16.31050169	7.77638359	11.66725357
OTU385	13.34574226	17.39688717	23.35605061	8.42618052	9.821113292	19.87007187	8.741812697	17.81319094	17.12707715	21.99764154	17.17075317	7.710834534	14.57045546	17.53336108	16.51695109	3.921755313	11.78372725	17.3640464	9.841538956	22.64045867	12.34958234	14.1651175	12.64689291	15.54713223	19.56757722	12.05292171	15.60185943	19.29756176	15.31788636	12.22975667	14.53930906	10.55691288	16.23935217	13.26404631	12.43425229	22.5831861	14.24781826	20.10054624	16.06665183	5.806795322	11.86267697	5.445558535	19.35830713	4.947557218	17.73496652	13.41505464	17.56515566	18.885503	18.47315149
OTU386	32.85105787	27.67686596	14.21672646	18.95890617	15.17808418	9.935035933	15.29817222	14.25055276	13.91575018	11.47703037	22.32197912	7.710834534	18.73344274	23.99302043	12.1124308	7.843510626	7.07023635	15.1935406	22.14346265	5.95801544	31.4353005	11.58964159	22.37527207	22.91156328	13.38834231	6.574320931	16.80200247	11.74634194	14.22375162	12.22975667	11.18408389	20.15410641	14.99017123	11.36918255	14.0921526	21.55667764	29.51333782	5.289617433	11.04582313	8.710192984	13.18075219	2.178223414	17.32059059	3.710667913	20.69079428	14.37327282	18.81980964	11.10911941	23.33450714
OTU387	5.132977792	15.02458438	11.17028507	3.159817695	14.2852557	6.623357289	3.278179761	14.25055276	11.77486554	11.47703037	6.00976361	14.13652998	9.366721368	1.845616956	12.1124308	10.45801417	9.4269818	5.426264499	4.920769478	11.91603088	7.858825126	7.726427729	7.782703329	4.091350586	13.38834231	9.861481397	15.60185943	9.229268667	5.4706737	10.48264858	11.18408389	11.51663224	17.4885331	14.21147819	14.0921526	7.185559214	4.070805216	8.463387892	20.08331479	15.48478753	9.226526533	10.89111707	2.03771654	11.13200374	11.82331102	6.707527318	3.763961928	12.22003136	6.805897917
OTU388	7.186168909	7.907675988	5.077402306	22.11872386	18.7493981	13.24671458	15.29817222	2.671978642	12.84530786	5.738515185	8.585376586	21.84736451	14.57045546	11.07370174	19.8203413	22.22328011	4.7134909	18.4492993	12.30192369	5.95801544	19.08571816	6.438689774	11.67405499	14.72886211	18.53770473	20.81868295	8.401001233	7.551219818	14.22375162	15.72397286	14.53930906	13.43607094	17.4885331	13.26404631	9.947401833	7.185559214	12.21241565	9.521311379	6.024994437	13.54918909	2.636150438	8.712893657	13.24515751	11.13200374	17.73496652	13.41505464	16.31050169	18.885503	11.66725357
OTU389	11.29255114	11.86151398	20.30960922	5.266362825	14.2852557	14.35060746	10.92726587	16.9225314	11.77486554	6.694934383	11.16098956	10.28111271	6.244480912	9.228084779	13.21356087	16.99427302	18.8539636	13.0230348	14.76230843	14.29923706	12.34958234	12.87737955	10.70121708	11.45578164	20.5974497	10.95720155	13.20157337	19.29756176	5.4706737	15.72397286	12.30249228	17.27494835	11.24262842	5.684591275	17.40795321	5.132542296	10.17701304	10.57923487	7.029160177	11.61359064	11.86267697	5.445558535	29.54688982	4.947557218	8.867483262	19.16436377	15.05584771	9.998207473	9.72271131
OTU390	8.212764468	13.44304918	11.17028507	4.21309026	19.64222658	4.415571526	16.39089881	8.906595472	12.84530786	15.30270716	6.00976361	14.13652998	12.48896182	10.15089326	3.303390217	9.150762397	7.07023635	9.767276099	14.76230843	7.149618528	3.368067911	11.58964159	10.70121708	10.63751152	9.268852365	12.05292171	8.401001233	24.3317083	12.03548214	13.97686477	10.0656755	11.51663224	9.993447487	9.474318791	10.77635199	7.185559214	10.17701304	21.15846973	18.07498331	12.58138987	7.908451314	7.62378195	12.22629924	22.26400748	2.955827754	10.54040007	8.782577832	7.77638359	15.5563381
OTU391	6.159573351	7.116908389	7.108363228	10.53272565	17.85656962	11.03892881	10.92726587	8.015935925	8.563538575	7.651353581	14.5951402	24.41764269	5.203734093	5.536850868	11.01130072	13.07251771	10.60535453	6.511517399	14.76230843	4.766412352	11.22689304	10.30190364	10.70121708	12.27405176	9.268852365	12.05292171	20.40243157	11.74634194	10.9413474	13.10331072	11.18408389	15.35550965	8.744266551	9.474318791	13.26320244	10.26508459	14.24781826	11.63715835	10.0416574	8.710192984	18.45305307	10.89111707	10.1885827	12.36889304	7.882207344	10.54040007	12.54653976	7.77638359	7.778169048
OTU392	8.212764468	4.744605593	11.17028507	22.11872386	20.53505506	4.415571526	20.76180515	8.015935925	6.422653931	14.34628796	8.585376586	28.27305996	8.32597455	3.691233912	11.01130072	9.150762397	14.1404727	13.0230348	5.740897724	14.29923706	7.858825126	15.45285546	7.782703329	9.00097129	13.38834231	19.72296279	4.800572133	5.87317097	1.09413474	8.735540481	13.42090067	18.23466771	16.23935217	23.68579698	13.26320244	8.212067673	7.123909129	12.69508184	13.05415461	6.774594543	13.18075219	21.78223414	7.132007889	14.84267165	13.79386285	9.582181883	8.782577832	25.55097465	7.778169048
OTU393	21.55850673	28.46763356	14.21672646	20.01217873	16.96374114	6.623357289	8.741812697	16.9225314	13.91575018	22.95406074	24.03905444	17.99194725	16.6519491	11.07370174	4.40452029	11.76526594	15.31884543	26.0460696	20.50320616	11.91603088	8.98151443	19.31606932	19.45675832	26.18464375	5.149362425	13.14864186	13.20157337	11.74634194	9.847212659	13.10331072	13.42090067	15.35550965	27.48198059	13.26404631	14.92110275	14.37111843	26.46023391	14.81092881	7.029160177	8.710192984	19.77112829	6.534670243	7.132007889	7.421335827	23.64662203	13.41505464	13.80119374	22.21823883	5.833626786
OTU394	10.26595558	5.535373192	5.077402306	11.58599821	7.142627849	9.935035933	7.64908611	11.57857411	9.633980897	15.30270716	17.17075317	11.5662518	14.57045546	11.99651021	13.21356087	20.91602834	8.248609075	19.5345522	11.48179545	11.91603088	14.59496095	7.726427729	9.728379162	7.364431055	16.47795976	23.01012326	8.401001233	20.13658618	10.9413474	9.609094529	10.0656755	11.51663224	13.74099029	8.526886912	6.631601222	8.212067673	5.088506521	16.92677578	15.06248609	20.32378363	14.49882741	26.13868097	14.26401578	23.50089678	12.80858693	15.33149101	17.56515566	15.55276718	21.38996488
OTU395	11.29255114	7.116908389	7.108363228	11.58599821	12.49959873	5.519464407	12.01999246	8.015935925	5.35221161	11.47703037	18.88782849	12.85139089	9.366721368	11.99651021	13.21356087	14.37976948	7.07023635	17.3640464	12.30192369	2.383206176	14.59496095	7.726427729	14.59256874	9.00097129	14.41821479	21.9144031	12.00143033	15.10243964	7.658943179	11.35620262	12.30249228	15.35550965	7.495085615	23.68579698	13.26320244	8.212067673	21.37172739	8.463387892	20.08331479	5.806795322	7.908451314	18.51489902	12.22629924	12.36889304	33.49938121	14.37327282	23.83842554	19.99641495	7.778169048
OTU396	22.58510229	15.02458438	6.092882767	12.63927078	5.356970886	9.935035933	14.20544563	12.46923366	14.98619251	26.77973753	12.87806488	10.28111271	14.57045546	14.76493565	6.606780435	15.68702125	17.67559088	15.1935406	17.22269317	7.149618528	19.08571816	12.87737955	14.59256874	23.7298334	14.41821479	6.574320931	20.40243157	16.78048849	22.97682954	18.34463501	6.710450335	15.35550965	16.23935217	17.05377382	17.40795321	23.60969456	13.23011695	12.69508184	4.016662958	4.838996102	25.04342916	5.445558535	9.169724428	4.947557218	13.79386285	6.707527318	15.05584771	11.10911941	20.41769375
OTU397	13.34574226	14.23381678	6.092882767	4.21309026	12.49959873	13.24671458	14.20544563	0.890659547	22.47928876	9.564191976	10.3024519	21.84736451	12.48896182	8.305276301	18.71921123	11.76526594	28.2809454	14.1082877	11.48179545	22.64045867	6.736135822	23.17928319	20.42959624	8.182701173	12.35846982	21.9144031	19.20228853	15.94146406	3.28240422	13.97686477	4.473633557	14.3957903	29.98034246	20.84350134	10.77635199	16.42413535	14.24781826	9.521311379	8.033325916	9.677992204	18.45305307	5.445558535	6.113149619	8.658225131	14.77913877	7.665745506	7.527923856	8.887295531	7.778169048
OTU398	27.71808008	13.44304918	13.20124599	14.74581591	11.60677025	14.35060746	13.11271905	9.797255019	22.47928876	0	18.88782849	8.995973623	17.69269592	5.536850868	12.1124308	11.76526594	8.248609075	13.0230348	20.50320616	7.149618528	14.59496095	7.726427729	4.864189581	18.00194258	7.209107395	15.34008217	9.601144266	10.90731752	12.03548214	3.494216192	15.65771745	21.11382577	13.74099029	13.26404631	8.289501527	10.26508459	13.23011695	9.521311379	7.029160177	4.838996102	23.72535394	4.356446828	9.169724428	12.36889304	17.73496652	11.49861826	10.03723181	9.998207473	8.750440179
OTU399	3.079786675	3.163070395	9.13932415	13.69254334	12.49959873	11.03892881	12.01999246	11.57857411	11.77486554	7.651353581	5.151225952	23.1325036	12.48896182	10.15089326	17.61808116	15.68702125	7.07023635	14.1082877	10.6616672	17.87404632	7.858825126	16.74059341	5.837027497	17.18367246	7.209107395	18.62724264	12.00143033	20.13658618	8.753077919	8.735540481	10.0656755	11.51663224	11.24262842	14.21147819	12.43425229	12.31810151	5.088506521	7.405464406	26.10830923	11.61359064	5.272300876	31.58423951	4.075433079	21.02711818	16.74969061	10.54040007	5.018615904	16.66367912	12.6395247
OTU400	6.159573351	7.116908389	7.108363228	14.74581591	9.821113292	7.72725017	8.741812697	12.46923366	8.563538575	8.607772778	4.292688293	10.28111271	8.32597455	12.91931869	16.51695109	14.37976948	5.891863625	15.1935406	7.381154217	9.532824704	8.98151443	7.726427729	11.67405499	19.63848281	23.68706716	12.05292171	6.000715166	11.74634194	33.91817694	13.10331072	21.24975939	18.23466771	6.245904679	10.42175067	12.43425229	10.26508459	16.28322087	10.57923487	7.029160177	10.64579142	9.226526533	10.89111707	11.20744097	7.421335827	7.882207344	17.24792739	13.80119374	17.77459106	2.916813393
OTU401	3.079786675	1.581535198	6.092882767	6.31963539	4.464142405	6.623357289	13.11271905	12.46923366	7.493096253	4.782095988	11.16098956	12.85139089	8.32597455	2.768425434	12.1124308	3.921755313	12.96209998	4.341011599	7.381154217	9.532824704	10.10420373	11.58964159	8.755541246	5.727890821	7.209107395	21.9144031	12.00143033	5.034146546	12.03548214	14.85041882	8.947267113	5.758316118	13.74099029	18.94863758	15.7500529	0	6.106207825	8.463387892	27.11247497	14.51698831	7.908451314	35.94068633	12.22629924	14.84267165	11.82331102	5.74930913	8.782577832	16.66367912	10.69498244
OTU402	9.239360026	12.65228158	7.108363228	11.58599821	25.89202595	7.72725017	16.39089881	12.46923366	6.422653931	6.694934383	8.585376586	10.28111271	10.40746819	11.07370174	8.80904058	13.07251771	10.60535453	16.2787935	14.76230843	3.574809264	8.98151443	6.438689774	12.64689291	9.00097129	9.268852365	9.861481397	12.00143033	15.10243964	15.31788636	16.59752691	8.947267113	9.59719353	6.245904679	6.632023154	10.77635199	5.132542296	8.141610433	19.04262276	13.05415461	20.32378363	5.272300876	10.89111707	23.43374021	11.13200374	6.896931426	10.54040007	11.29188578	2.221823883	9.72271131
OTU403	6.159573351	15.81535198	8.123843689	9.479453085	14.2852557	13.24671458	17.48362539	2.671978642	11.77486554	16.25912636	19.74636615	3.855417267	15.61120228	9.228084779	11.01130072	15.68702125	20.03233633	10.852529	5.740897724	11.91603088	12.34958234	10.30190364	14.59256874	16.36540235	7.209107395	8.765761242	18.0021455	7.551219818	4.37653896	6.988432384	22.36816778	9.59719353	16.23935217	8.526886912	15.7500529	13.34460997	9.159311737	17.98469927	7.029160177	7.742393763	10.54460175	11.98022878	18.33944886	13.60578235	12.80858693	9.582181883	13.80119374	9.998207473	8.750440179
OTU404	16.42552894	13.44304918	8.123843689	13.69254334	16.07091266	9.935035933	14.20544563	17.81319094	20.33840412	11.47703037	8.585376586	10.28111271	6.244480912	9.228084779	6.606780435	23.53053188	12.96209998	15.1935406	13.94218019	9.532824704	15.71765025	16.74059341	12.64689291	11.45578164	17.50783225	14.24436202	13.20157337	10.06829309	18.60029058	6.988432384	22.36816778	14.3957903	16.23935217	6.632023154	21.55270397	11.29159305	13.23011695	7.405464406	10.0416574	13.54918909	17.13497785	13.06934049	12.22629924	17.31645026	10.8380351	33.53763659	15.05584771	13.3309433	11.66725357
OTU405	8.212764468	9.489211186	5.077402306	10.53272565	13.39242722	6.623357289	6.556359523	16.9225314	8.563538575	5.738515185	4.292688293	8.995973623	18.73344274	15.68774412	15.41582101	18.30152479	15.31884543	4.341011599	13.94218019	16.68244323	4.490757215	12.87737955	7.782703329	10.63751152	6.17923491	13.14864186	18.0021455	11.74634194	20.78856006	9.609094529	7.828858724	13.43607094	17.4885331	9.474318791	13.26320244	7.185559214	5.088506521	9.521311379	16.06665183	15.48478753	2.636150438	30.4951278	5.094291349	19.79022887	16.74969061	9.582181883	5.018615904	9.998207473	14.58406696
OTU406	23.61169784	11.86151398	13.20124599	20.01217873	4.464142405	4.415571526	18.57635198	15.1412123	28.90194269	15.30270716	18.02929083	19.27708634	23.93717683	11.07370174	20.92147138	20.91602834	15.31884543	19.5345522	24.60384739	11.91603088	17.96302886	19.31606932	11.67405499	20.45675293	7.209107395	12.05292171	12.00143033	23.49268388	7.658943179	12.22975667	6.710450335	31.67073865	9.993447487	20.84350134	14.92110275	16.42413535	15.26551956	20.10054624	10.0416574	6.774594543	17.13497785	9.802005364	17.32059059	6.184446522	8.867483262	6.707527318	21.32911759	9.998207473	35.00176072
OTU407	13.34574226	8.698443587	11.17028507	16.85236104	8.03545633	12.1428217	14.20544563	7.125276378	10.70442322	7.651353581	4.292688293	7.710834534	17.69269592	35.06672216	12.1124308	15.68702125	4.7134909	9.767276099	11.48179545	10.72442779	11.22689304	15.45285546	14.59256874	13.91059199	30.89617455	19.72296279	14.4017164	23.49268388	17.50615584	18.34463501	7.828858724	15.35550965	14.99017123	13.26404631	16.57900305	5.132542296	18.31862347	21.15846973	9.037491656	13.54918909	9.226526533	21.78223414	11.20744097	16.07956096	9.85275918	11.49861826	10.03723181	35.54918213	14.58406696
OTU408	10.26595558	15.02458438	11.17028507	7.372907955	30.35616836	7.72725017	9.834539284	16.9225314	11.77486554	17.21554556	14.5951402	8.995973623	3.122240456	6.459659345	11.01130072	13.07251771	12.96209998	10.852529	11.48179545	8.341221616	7.858825126	14.1651175	13.61973083	15.54713223	5.149362425	5.478600776	4.800572133	5.87317097	7.658943179	9.609094529	10.0656755	4.798596765	8.744266551	4.737159395	19.06585351	2.053016918	5.088506521	9.521311379	12.04998887	13.54918909	11.86267697	8.712893657	10.1885827	3.710667913	11.82331102	11.49861826	8.782577832	9.998207473	3.889084524
OTU409	26.69148452	11.07074638	20.30960922	14.74581591	6.249799367	3.311678644	12.01999246	12.46923366	4.281769288	27.73615673	9.443914245	7.710834534	5.203734093	3.691233912	5.505650362	3.921755313	14.1404727	15.1935406	10.6616672	11.91603088	13.47227164	5.150951819	3.891351665	12.27405176	20.5974497	9.861481397	15.60185943	12.58536636	5.4706737	20.09174311	1.118408389	11.51663224	6.245904679	11.36918255	17.40795321	12.31810151	7.123909129	11.63715835	7.029160177	11.61359064	15.81690263	17.42578731	4.075433079	8.658225131	5.911655508	8.623963694	7.527923856	9.998207473	26.25132054
OTU410	7.186168909	11.86151398	14.21672646	13.69254334	14.2852557	9.935035933	20.76180515	10.68791457	11.77486554	13.38986877	15.45367786	21.84736451	6.244480912	9.228084779	16.51695109	6.536258855	8.248609075	14.1082877	8.201282463	25.02366485	13.47227164	11.58964159	11.67405499	10.63751152	9.268852365	17.53152248	9.601144266	4.195122121	5.4706737	7.861986432	5.592041946	10.55691288	9.993447487	11.36918255	13.26320244	7.185559214	15.26551956	12.69508184	28.11664071	16.45258675	18.45305307	29.40601609	12.22629924	14.84267165	10.8380351	12.45683645	7.527923856	14.44185524	8.750440179
OTU411	5.132977792	14.23381678	12.18576553	14.74581591	17.85656962	12.1428217	7.64908611	16.03187185	17.12707715	15.30270716	8.585376586	8.995973623	10.40746819	8.305276301	11.01130072	9.150762397	22.38908178	5.426264499	15.58243668	2.383206176	8.98151443	12.87737955	13.61973083	9.819241407	4.11948994	7.670041087	9.601144266	9.229268667	8.753077919	20.09174311	10.0656755	5.758316118	7.495085615	8.526886912	12.43425229	8.212067673	7.123909129	12.69508184	14.05832035	14.51698831	14.49882741	6.534670243	5.094291349	12.36889304	6.896931426	12.45683645	7.527923856	1.110911941	6.805897917
OTU412	5.132977792	6.326140791	0	26.33181412	0	2.207785763	8.741812697	0.890659547	37.46548127	12.43344957	5.151225952	14.13652998	2.081493637	32.29829673	6.606780435	44.44656022	4.7134909	0	5.740897724	1.191603088	1.122689304	0	9.728379162	0.818270117	4.11948994	4.382880621	1.200143033	3.356097697	6.56480844	4.36777024	29.07861812	0.959719353	0	1.894863758	0	0	14.24781826	12.69508184	10.0416574	0	0	6.534670243	7.132007889	7.421335827	0	1.916436377	66.49666073	8.887295531	0
OTU413	9.239360026	10.27997878	8.123843689	12.63927078	9.821113292	7.72725017	28.41089126	7.125276378	13.91575018	11.47703037	14.5951402	21.84736451	10.40746819	20.30178651	14.31469094	20.91602834	5.891863625	22.7903109	4.100641232	10.72442779	14.59496095	19.31606932	9.728379162	12.27405176	18.53770473	16.43580233	1.200143033	5.034146546	6.56480844	7.861986432	13.42090067	15.35550965	3.747542808	16.10634194	6.631601222	7.185559214	22.38942869	15.8688523	4.016662958	6.774594543	6.590376095	14.15845219	9.169724428	2.473778609	21.6760702	9.582181883	15.05584771	14.44185524	10.69498244
OTU414	106.7659381	22.93226037	4.061921844	13.69254334	6.249799367	5.519464407	12.01999246	12.46923366	18.19751947	24.86689914	19.74636615	3.855417267	24.97792365	11.07370174	8.80904058	19.60877657	21.21070905	37.98385149	18.86294967	23.83206176	35.92605772	15.45285546	19.45675832	21.27502305	6.17923491	14.24436202	9.601144266	5.87317097	7.658943179	20.96529715	11.18408389	27.83186124	9.993447487	24.63322886	16.57900305	36.95430453	37.65494825	7.405464406	6.024994437	2.903397661	18.45305307	8.712893657	12.22629924	3.710667913	25.61717387	7.665745506	10.03723181	15.55276718	8.750440179
OTU415	4.106382234	3.953837994	6.092882767	11.58599821	12.49959873	7.72725017	10.92726587	8.906595472	8.563538575	10.52061117	11.16098956	26.98792087	15.61120228	12.91931869	12.1124308	27.45228719	17.67559088	21.705058	9.02141071	10.72442779	21.33109677	10.30190364	7.782703329	9.00097129	9.268852365	21.9144031	12.00143033	3.356097697	7.658943179	10.48264858	6.710450335	25.91242253	12.49180936	16.10634194	14.0921526	11.29159305	11.19471435	10.57923487	21.08748053	11.61359064	6.590376095	23.96045756	9.169724428	13.60578235	24.63189795	7.665745506	11.29188578	29.99462242	6.805897917
OTU416	21.55850673	9.489211186	8.123843689	8.42618052	8.928284811	7.72725017	9.834539284	16.03187185	18.19751947	2.869257593	8.585376586	3.855417267	10.40746819	34.14391368	15.41582101	7.843510626	3.535118175	16.2787935	22.14346265	10.72442779	10.10420373	6.438689774	13.61973083	10.63751152	11.32859734	14.24436202	8.401001233	13.42439079	31.72990746	7.861986432	12.30249228	15.35550965	9.993447487	18.94863758	4.144750764	12.31810151	14.24781826	7.405464406	7.029160177	12.58138987	15.81690263	7.62378195	8.150866158	3.710667913	10.8380351	20.12258195	21.32911759	16.66367912	12.6395247
OTU417	8.212764468	11.86151398	9.13932415	12.63927078	8.03545633	8.831143052	12.01999246	4.453297736	7.493096253	18.17196475	14.5951402	6.425695445	15.61120228	14.76493565	12.1124308	2.614503542	4.7134909	11.9377819	37.72589933	16.68244323	20.20840747	20.60380728	8.755541246	14.72886211	12.35846982	19.72296279	19.20228853	5.87317097	6.56480844	6.988432384	13.42090067	14.3957903	2.498361872	10.42175067	11.60530214	27.7157284	12.21241565	6.347540919	9.037491656	1.935598441	25.04342916	10.89111707	10.1885827	11.13200374	19.70551836	9.582181883	7.527923856	14.44185524	7.778169048
OTU418	28.74467564	30.83993635	13.20124599	15.79908847	9.821113292	15.45450034	13.11271905	14.25055276	22.47928876	11.47703037	18.88782849	17.99194725	19.77418956	15.68774412	9.910170652	10.45801417	17.67559088	15.1935406	27.06423213	5.95801544	8.98151443	19.31606932	9.728379162	27.00291387	10.29872485	14.24436202	15.60185943	18.45853733	22.97682954	23.5859593	20.13135101	9.59719353	23.73443778	13.26404631	10.77635199	21.55667764	12.21241565	15.8688523	6.024994437	18.38818519	9.226526533	11.98022878	6.113149619	3.710667913	9.85275918	32.5794184	28.85704145	15.55276718	17.50088036
OTU419	4.106382234	8.698443587	14.21672646	7.372907955	11.60677025	25.38953627	14.20544563	8.906595472	10.70442322	7.651353581	11.16098956	10.28111271	8.32597455	6.459659345	12.1124308	3.921755313	11.78372725	7.596770299	15.58243668	7.149618528	6.736135822	9.014165683	12.64689291	16.36540235	10.29872485	16.43580233	7.2008582	5.034146546	8.753077919	7.861986432	11.18408389	6.718035471	17.4885331	27.47552449	10.77635199	12.31810151	21.37172739	14.81092881	7.029160177	11.61359064	5.272300876	19.60401073	3.056574809	3.710667913	13.79386285	11.49861826	11.29188578	14.44185524	10.69498244
OTU420	14.37233782	15.81535198	1.015480461	5.266362825	2.678485443	3.311678644	19.66907857	4.453297736	9.633980897	24.86689914	12.01952722	8.995973623	9.366721368	15.68774412	3.303390217	7.843510626	11.78372725	15.1935406	21.3233344	14.29923706	8.98151443	6.438689774	17.51108249	13.91059199	10.29872485	9.861481397	13.20157337	9.229268667	20.78856006	13.97686477	7.828858724	17.27494835	6.245904679	10.42175067	16.57900305	19.50366072	10.17701304	5.289617433	10.0416574	1.935598441	18.45305307	11.98022878	5.094291349	3.710667913	20.69079428	12.45683645	16.31050169	12.22003136	5.833626786
OTU421	14.37233782	13.44304918	13.20124599	14.74581591	9.821113292	6.623357289	9.834539284	7.125276378	11.77486554	16.25912636	9.443914245	8.995973623	13.52970864	19.37897804	6.606780435	3.921755313	8.248609075	11.9377819	9.02141071	11.91603088	16.84033956	14.1651175	13.61973083	14.72886211	11.32859734	6.574320931	19.20228853	11.74634194	4.37653896	11.35620262	5.592041946	9.59719353	11.24262842	7.579455033	9.947401833	8.212067673	10.17701304	11.63715835	10.0416574	15.48478753	15.81690263	8.712893657	15.28287405	7.421335827	6.896931426	7.665745506	17.56515566	2.221823883	10.69498244
OTU422	28.74467564	17.39688717	9.13932415	11.58599821	5.356970886	9.935035933	15.29817222	13.35989321	11.77486554	13.38986877	13.73660254	14.13652998	13.52970864	18.45616956	11.01130072	15.68702125	12.96209998	21.705058	19.68307791	9.532824704	15.71765025	12.87737955	8.755541246	18.8202127	12.35846982	20.81868295	10.8012873	21.81463503	20.78856006	13.97686477	13.42090067	24.95270318	3.747542808	13.26404631	10.77635199	21.55667764	9.159311737	4.231693946	5.020828698	10.64579142	15.81690263	13.06934049	12.22629924	6.184446522	16.74969061	22.03901833	16.31050169	21.10732689	16.52860923
OTU423	3.079786675	13.44304918	12.18576553	43.18417516	8.03545633	35.32457221	3.278179761	9.797255019	0	25.82331833	38.63419464	17.99194725	29.14091092	46.1404239	48.44972319	20.91602834	87.19958165	6.511517399	0	5.95801544	6.736135822	2.57547591	86.58257454	8.182701173	1.029872485	1.095720155	1.200143033	10.06829309	9.847212659	13.10331072	10.0656755	3.838877412	6.245904679	2.842295637	15.7500529	103.6773544	4.070805216	7.405464406	4.016662958	51.29335868	7.908451314	5.445558535	35.66003944	7.421335827	0.985275918	3.832872753	5.018615904	3.332735824	2.916813393
OTU424	9.239360026	9.489211186	9.13932415	14.74581591	10.71394177	5.519464407	7.64908611	7.125276378	4.281769288	10.52061117	12.87806488	16.70680816	7.285227731	0.922808478	8.80904058	14.37976948	7.07023635	19.5345522	8.201282463	13.10763397	10.10420373	6.438689774	21.40243416	14.72886211	10.29872485	13.14864186	24.00286067	6.712195394	5.4706737	13.97686477	17.89453423	10.55691288	6.245904679	12.31661443	20.72375382	8.212067673	10.17701304	8.463387892	25.10414349	18.38818519	11.86267697	43.56446828	10.1885827	11.13200374	12.80858693	17.24792739	7.527923856	11.10911941	8.750440179
OTU425	1.026595558	8.698443587	5.077402306	6.31963539	19.64222658	11.03892881	14.20544563	8.906595472	9.633980897	6.694934383	15.45367786	14.13652998	5.203734093	8.305276301	11.01130072	7.843510626	10.60535453	19.5345522	13.94218019	7.149618528	7.858825126	7.726427729	5.837027497	9.819241407	11.32859734	6.574320931	3.6004291	5.87317097	3.28240422	7.861986432	10.0656755	7.677754824	8.744266551	8.526886912	9.11845168	5.132542296	6.106207825	17.98469927	10.0416574	20.32378363	5.272300876	5.445558535	8.150866158	21.02711818	9.85275918	5.74930913	6.27326988	5.554559707	8.750440179
OTU426	7.186168909	9.489211186	9.13932415	7.372907955	10.71394177	27.59732204	10.92726587	24.93846732	6.422653931	11.47703037	10.3024519	8.995973623	9.366721368	2.768425434	12.1124308	19.60877657	20.03233633	9.767276099	13.12205194	15.49084014	7.858825126	9.014165683	10.70121708	11.45578164	7.209107395	7.670041087	12.00143033	17.61951291	6.56480844	13.97686477	15.65771745	5.758316118	13.74099029	8.526886912	10.77635199	8.212067673	8.141610433	14.81092881	18.07498331	14.51698831	7.908451314	7.62378195	8.150866158	17.31645026	12.80858693	13.41505464	8.782577832	7.77638359	13.61179583
OTU427	15.39893338	9.489211186	12.18576553	6.31963539	3.571313924	13.24671458	6.556359523	13.35989321	4.281769288	11.47703037	6.00976361	10.28111271	20.81493637	3.691233912	13.21356087	16.99427302	9.4269818	9.767276099	14.76230843	10.72442779	5.613446519	3.863213864	11.67405499	13.09232188	12.35846982	7.670041087	15.60185943	12.58536636	19.69442532	12.22975667	10.0656755	12.47635159	11.24262842	20.84350134	4.973700916	5.132542296	10.17701304	12.69508184	7.029160177	21.29158285	18.45305307	11.98022878	10.1885827	7.421335827	4.92637959	16.2897092	11.29188578	15.55276718	6.805897917
OTU428	12.3191467	5.535373192	11.17028507	14.74581591	5.356970886	4.415571526	7.64908611	5.343957283	2.140884644	6.694934383	6.00976361	2.570278178	6.244480912	7.382467823	11.01130072	13.07251771	5.891863625	13.0230348	7.381154217	11.91603088	11.22689304	3.863213864	4.864189581	6.546160938	4.11948994	7.670041087	13.20157337	8.390244243	1.09413474	8.735540481	8.947267113	20.15410641	3.747542808	37.89727516	9.947401833	6.159050755	6.106207825	5.289617433	10.0416574	9.677992204	10.54460175	11.98022878	8.150866158	6.184446522	11.82331102	4.791090941	10.03723181	12.22003136	5.833626786
OTU429	1.026595558	11.07074638	11.17028507	5.266362825	11.60677025	6.623357289	10.92726587	17.81319094	5.35221161	14.34628796	12.01952722	16.70680816	12.48896182	11.07370174	14.31469094	16.99427302	18.8539636	16.2787935	6.561025971	13.10763397	5.613446519	10.30190364	7.782703329	7.364431055	8.23897988	18.62724264	10.8012873	18.45853733	5.4706737	11.35620262	4.473633557	11.51663224	13.74099029	9.474318791	9.11845168	4.106033837	5.088506521	8.463387892	25.10414349	15.48478753	7.908451314	45.7426917	15.28287405	21.02711818	9.85275918	5.74930913	11.29188578	14.44185524	6.805897917
OTU430	7.186168909	6.326140791	3.046441383	1.053272565	6.249799367	4.415571526	9.834539284	18.70385049	8.563538575	11.47703037	2.575612976	3.855417267	3.122240456	8.305276301	11.01130072	15.68702125	10.60535453	7.596770299	5.740897724	9.532824704	4.490757215	12.87737955	9.728379162	3.273080469	15.44808728	13.14864186	2.400286067	10.90731752	93.00145289	6.988432384	19.01294262	16.315229	8.744266551	3.789727516	14.92110275	9.238576133	10.17701304	11.63715835	8.033325916	7.742393763	11.86267697	9.802005364	5.094291349	8.658225131	13.79386285	61.32596405	8.782577832	3.332735824	8.750440179
OTU431	19.50531561	15.81535198	7.108363228	24.22526899	16.07091266	15.45450034	9.834539284	11.57857411	5.35221161	17.21554556	8.585376586	10.28111271	9.366721368	13.84212717	12.1124308	9.150762397	2.35674545	8.682023199	20.50320616	15.49084014	13.47227164	14.1651175	9.728379162	11.45578164	13.38834231	9.861481397	8.401001233	10.06829309	17.50615584	6.988432384	3.355225168	10.55691288	7.495085615	7.579455033	5.802651069	5.132542296	17.30092217	10.57923487	10.0416574	13.54918909	21.0892035	8.712893657	27.50917328	19.79022887	18.72024244	7.665745506	17.56515566	9.998207473	19.44542262
OTU432	5.132977792	6.326140791	14.21672646	7.372907955	12.49959873	17.6622861	10.92726587	12.46923366	10.70442322	2.869257593	12.01952722	7.710834534	8.32597455	11.07370174	12.1124308	10.45801417	7.07023635	5.426264499	9.841538956	14.29923706	5.613446519	9.014165683	3.891351665	13.09232188	11.32859734	6.574320931	16.80200247	9.229268667	9.847212659	9.609094529	7.828858724	4.798596765	19.98689497	6.632023154	9.11845168	10.26508459	14.24781826	20.10054624	7.029160177	7.742393763	13.18075219	6.534670243	12.22629924	13.60578235	9.85275918	16.2897092	15.05584771	4.443647766	8.750440179
OTU433	15.39893338	6.326140791	5.077402306	8.42618052	16.07091266	5.519464407	14.20544563	9.797255019	8.563538575	3.82567679	12.87806488	6.425695445	12.48896182	10.15089326	11.01130072	113.7309041	18.8539636	14.1082877	9.02141071	8.341221616	11.22689304	2.57547591	13.61973083	12.27405176	8.23897988	5.478600776	7.2008582	5.87317097	7.658943179	3.494216192	11.18408389	4.798596765	2.498361872	8.526886912	23.21060428	13.34460997	9.159311737	8.463387892	8.033325916	15.48478753	10.54460175	8.712893657	7.132007889	19.79022887	7.882207344	4.791090941	2.509307952	4.443647766	9.72271131
OTU434	11.29255114	19.76918997	9.13932415	11.58599821	16.96374114	15.45450034	4.370906348	15.1412123	10.70442322	12.43344957	18.88782849	10.28111271	14.57045546	4.61404239	12.1124308	9.150762397	10.60535453	14.1082877	17.22269317	7.149618528	10.10420373	9.014165683	2.918513749	18.8202127	11.32859734	20.81868295	24.00286067	8.390244243	14.22375162	5.241324288	14.53930906	14.3957903	16.23935217	3.789727516	12.43425229	16.42413535	16.28322087	9.521311379	4.016662958	4.838996102	13.18075219	6.534670243	10.1885827	12.36889304	20.69079428	11.49861826	20.07446362	11.10911941	10.69498244
OTU435	21.55850673	9.489211186	7.108363228	8.42618052	19.64222658	4.415571526	3.278179761	17.81319094	7.493096253	8.607772778	9.443914245	6.425695445	7.285227731	2.768425434	7.707910507	9.150762397	10.60535453	5.426264499	15.58243668	4.766412352	10.10420373	7.726427729	7.782703329	10.63751152	8.23897988	4.382880621	22.80271763	7.551219818	13.12961688	13.10331072	8.947267113	11.51663224	8.744266551	8.526886912	16.57900305	19.50366072	1.017701304	24.33224019	12.04998887	21.29158285	23.72535394	9.802005364	16.30173232	18.55333957	7.882207344	5.74930913	15.05584771	9.998207473	14.58406696
OTU436	6.159573351	7.116908389	8.123843689	5.266362825	14.2852557	11.03892881	6.556359523	13.35989321	13.91575018	7.651353581	13.73660254	14.13652998	9.366721368	10.15089326	9.910170652	9.150762397	12.96209998	8.682023199	14.76230843	13.10763397	16.84033956	12.87737955	5.837027497	12.27405176	17.50783225	10.95720155	9.601144266	8.390244243	9.847212659	9.609094529	15.65771745	14.3957903	7.495085615	11.36918255	16.57900305	8.212067673	3.053103912	11.63715835	20.08331479	9.677992204	13.18075219	14.15845219	15.28287405	13.60578235	6.896931426	15.33149101	13.80119374	8.887295531	12.6395247
OTU437	8.212764468	11.86151398	14.21672646	6.31963539	21.42788355	13.24671458	5.463632936	12.46923366	4.281769288	12.43344957	3.434150634	10.28111271	11.44821501	13.84212717	11.01130072	3.921755313	18.8539636	6.511517399	7.381154217	11.91603088	11.22689304	16.74059341	17.51108249	11.45578164	0	15.34008217	9.601144266	6.712195394	4.37653896	7.861986432	5.592041946	5.758316118	8.744266551	10.42175067	14.0921526	7.185559214	9.159311737	12.69508184	8.033325916	15.48478753	13.18075219	6.534670243	12.22629924	4.947557218	6.896931426	16.2897092	8.782577832	2.221823883	13.61179583
OTU438	102.6595558	21.35072517	0	21.0654513	4.464142405	9.935035933	15.29817222	17.81319094	38.53592359	12.43344957	18.02929083	17.99194725	12.48896182	23.07021195	8.80904058	5.229007084	14.1404727	15.1935406	18.04282142	23.83206176	35.92605772	5.150951819	6.809865413	14.72886211	7.209107395	6.574320931	12.00143033	8.390244243	25.16509902	9.609094529	6.710450335	3.838877412	7.495085615	18.94863758	16.57900305	48.24589758	40.70805216	11.63715835	3.012497219	0.96779922	10.54460175	14.15845219	7.132007889	1.236889304	18.72024244	9.582181883	33.87565735	13.3309433	2.916813393
OTU439	3.079786675	7.907675988	11.17028507	11.58599821	9.821113292	6.623357289	6.556359523	16.03187185	17.12707715	8.607772778	6.868301269	19.27708634	12.48896182	22.14740347	11.01130072	11.76526594	16.49721815	10.852529	28.70448862	9.532824704	5.613446519	19.31606932	9.728379162	9.819241407	14.41821479	16.43580233	12.00143033	30.20487927	16.4120211	14.85041882	14.53930906	12.47635159	19.98689497	6.632023154	17.40795321	8.212067673	4.070805216	19.04262276	21.08748053	11.61359064	13.18075219	19.60401073	16.30173232	17.31645026	13.79386285	12.45683645	5.018615904	14.44185524	15.5563381
OTU440	9.239360026	7.116908389	8.123843689	7.372907955	28.57051139	20.97396475	8.741812697	6.23461683	2.140884644	3.82567679	10.3024519	5.140556356	5.203734093	16.6105526	3.303390217	13.07251771	9.4269818	10.852529	14.76230843	10.72442779	15.71765025	3.863213864	11.67405499	9.00097129	7.209107395	17.53152248	6.000715166	10.90731752	16.4120211	8.735540481	7.828858724	5.758316118	4.996723743	6.632023154	15.7500529	4.106033837	5.088506521	12.69508184	8.033325916	11.61359064	10.54460175	8.712893657	27.50917328	13.60578235	4.92637959	19.16436377	7.527923856	9.998207473	18.47315149
OTU441	4.106382234	7.907675988	6.092882767	8.42618052	12.49959873	19.87007187	8.741812697	5.343957283	2.140884644	6.694934383	6.00976361	10.28111271	15.61120228	6.459659345	9.910170652	19.60877657	14.1404727	17.3640464	6.561025971	8.341221616	11.22689304	7.726427729	7.782703329	9.00097129	7.209107395	9.861481397	12.00143033	5.87317097	2.18826948	13.97686477	10.0656755	7.677754824	11.24262842	13.26404631	8.289501527	5.132542296	8.141610433	5.289617433	23.09581201	12.58138987	9.226526533	17.42578731	9.169724428	19.79022887	13.79386285	9.582181883	8.782577832	14.44185524	8.750440179
OTU442	52.35637348	10.27997878	22.34057014	15.79908847	2.678485443	8.831143052	8.741812697	17.81319094	6.422653931	12.43344957	8.585376586	6.425695445	15.61120228	33.22110521	18.71921123	7.843510626	8.248609075	8.682023199	22.14346265	14.29923706	3.368067911	10.30190364	15.56540666	14.72886211	1.029872485	6.574320931	19.20228853	20.97561061	24.07096428	17.47108096	5.592041946	20.15410641	8.744266551	7.579455033	9.11845168	22.5831861	13.23011695	13.75300533	4.016662958	7.742393763	7.908451314	3.267335121	7.132007889	2.473778609	14.77913877	3.832872753	12.54653976	5.554559707	3.889084524
OTU443	14.37233782	7.116908389	15.23220692	22.11872386	5.356970886	19.87007187	7.64908611	8.015935925	6.422653931	15.30270716	5.151225952	3.855417267	16.6519491	3.691233912	5.505650362	13.07251771	2.35674545	7.596770299	8.201282463	5.95801544	12.34958234	9.014165683	12.64689291	9.819241407	21.62732219	13.14864186	4.800572133	12.58536636	26.25923376	17.47108096	12.30249228	6.718035471	13.74099029	5.684591275	9.11845168	2.053016918	20.35402608	6.347540919	5.020828698	15.48478753	2.636150438	9.802005364	4.075433079	35.86978983	6.896931426	21.08080014	20.07446362	13.3309433	9.72271131
OTU444	16.42552894	4.744605593	2.030960922	5.266362825	17.85656962	11.03892881	26.22543809	24.04780777	11.77486554	4.782095988	9.443914245	3.855417267	7.285227731	38.75795607	0	11.76526594	3.535118175	6.511517399	5.740897724	16.68244323	2.245378607	9.014165683	1.945675832	0.818270117	10.29872485	19.72296279	6.000715166	37.75609909	1.09413474	6.114878336	3.355225168	19.19438706	6.245904679	22.7383651	13.26320244	2.053016918	7.123909129	14.81092881	10.0416574	2.903397661	14.49882741	3.267335121	6.113149619	7.421335827	6.896931426	20.12258195	10.03723181	17.77459106	3.889084524
OTU445	13.34574226	6.326140791	3.046441383	22.11872386	7.142627849	6.623357289	8.741812697	19.59451004	6.422653931	10.52061117	6.00976361	16.70680816	9.366721368	13.84212717	17.61808116	26.14503542	7.07023635	21.705058	13.12205194	14.29923706	11.22689304	5.150951819	7.782703329	17.18367246	5.149362425	7.670041087	14.4017164	14.26341521	10.9413474	16.59752691	11.18408389	24.95270318	12.49180936	5.684591275	12.43425229	10.26508459	15.26551956	7.405464406	17.07081757	1.935598441	11.86267697	18.51489902	15.28287405	3.710667913	27.5877257	6.707527318	7.527923856	9.998207473	7.778169048
OTU446	6.159573351	5.535373192	7.108363228	4.21309026	7.142627849	7.72725017	9.834539284	3.562638189	5.35221161	2.869257593	10.3024519	2.570278178	15.61120228	13.84212717	18.71921123	9.150762397	9.4269818	18.4492993	7.381154217	8.341221616	2.245378607	2.57547591	14.59256874	14.72886211	38.10528195	7.670041087	9.601144266	10.90731752	32.8240422	11.35620262	15.65771745	10.55691288	8.744266551	6.632023154	9.11845168	3.079525378	15.26551956	9.521311379	10.0416574	18.38818519	17.13497785	13.06934049	3.056574809	2.473778609	7.882207344	13.41505464	13.80119374	8.887295531	0.972271131
OTU447	13.34574226	13.44304918	11.17028507	11.58599821	13.39242722	5.519464407	18.57635198	9.797255019	3.211326966	5.738515185	11.16098956	24.41764269	14.57045546	11.07370174	13.21356087	13.07251771	9.4269818	16.2787935	5.740897724	21.44885558	15.71765025	6.438689774	21.40243416	9.00097129	12.35846982	20.81868295	9.601144266	5.87317097	8.753077919	7.861986432	13.42090067	16.315229	9.993447487	17.05377382	9.947401833	20.53016918	9.159311737	11.63715835	8.033325916	3.871196882	11.86267697	23.96045756	8.150866158	7.421335827	34.48465713	15.33149101	12.54653976	16.66367912	3.889084524
OTU448	5.132977792	5.535373192	15.23220692	5.266362825	14.2852557	6.623357289	7.64908611	8.015935925	5.35221161	10.52061117	10.3024519	6.425695445	7.285227731	11.07370174	8.80904058	15.68702125	15.31884543	7.596770299	11.48179545	11.91603088	4.490757215	5.150951819	12.64689291	12.27405176	15.44808728	8.765761242	16.80200247	12.58536636	6.56480844	9.609094529	11.18408389	7.677754824	9.993447487	13.26404631	12.43425229	5.132542296	10.17701304	8.463387892	20.08331479	15.48478753	2.636150438	11.98022878	9.169724428	23.50089678	4.92637959	5.74930913	5.018615904	4.443647766	14.58406696
OTU449	5.132977792	5.535373192	11.17028507	5.266362825	17.85656962	6.623357289	13.11271905	19.59451004	9.633980897	9.564191976	11.16098956	7.710834534	6.244480912	13.84212717	12.1124308	16.99427302	7.07023635	6.511517399	11.48179545	5.95801544	8.98151443	11.58964159	9.728379162	8.182701173	13.38834231	9.861481397	4.800572133	21.81463503	15.31788636	7.861986432	8.947267113	7.677754824	9.993447487	12.31661443	13.26320244	4.106033837	6.106207825	13.75300533	13.05415461	21.29158285	1.318075219	9.802005364	14.26401578	11.13200374	8.867483262	5.74930913	13.80119374	6.665471649	3.889084524
OTU450	30.79786675	23.72302796	14.21672646	18.95890617	12.49959873	7.72725017	14.20544563	16.03187185	14.98619251	21.99764154	17.17075317	8.995973623	4.162987275	11.07370174	6.606780435	3.921755313	9.4269818	15.1935406	15.58243668	19.06564941	11.22689304	6.438689774	6.809865413	14.72886211	36.04553698	2.19144031	9.601144266	14.26341521	14.22375162	7.861986432	6.710450335	12.47635159	12.49180936	9.474318791	7.460551374	17.45064381	11.19471435	20.10054624	9.037491656	4.838996102	13.18075219	5.445558535	7.132007889	14.84267165	11.82331102	11.49861826	21.32911759	11.10911941	62.22535238
OTU451	24.6382934	31.63070395	0	8.42618052	8.928284811	12.1428217	9.834539284	27.61044596	31.04282734	10.52061117	14.5951402	5.140556356	8.32597455	24.9158289	16.51695109	5.229007084	12.96209998	10.852529	8.201282463	14.29923706	10.10420373	5.150951819	9.728379162	11.45578164	17.50783225	12.05292171	10.8012873	14.26341521	30.63577272	13.97686477	8.947267113	10.55691288	11.24262842	12.31661443	7.460551374	21.55667764	18.31862347	15.8688523	1.00416574	0.96779922	17.13497785	6.534670243	6.113149619	6.184446522	13.79386285	23.95545471	21.32911759	14.44185524	12.6395247
OTU452	12.3191467	9.489211186	13.20124599	11.58599821	7.142627849	11.03892881	3.278179761	22.26648868	7.493096253	27.73615673	12.01952722	6.425695445	6.244480912	2.768425434	4.40452029	13.07251771	14.1404727	14.1082877	15.58243668	9.532824704	5.613446519	7.726427729	5.837027497	8.182701173	3.089617455	2.19144031	15.60185943	10.06829309	5.4706737	10.48264858	11.18408389	11.51663224	6.245904679	27.47552449	7.460551374	10.26508459	8.141610433	11.63715835	9.037491656	12.58138987	19.77112829	6.534670243	5.094291349	9.895114436	0.985275918	7.665745506	5.018615904	5.554559707	12.6395247
OTU453	1.026595558	2.372302796	7.108363228	10.53272565	9.821113292	7.72725017	15.29817222	5.343957283	4.281769288	5.738515185	10.3024519	12.85139089	6.244480912	13.84212717	4.40452029	28.75953896	3.535118175	11.9377819	9.841538956	8.341221616	15.71765025	7.726427729	19.45675832	9.00097129	31.92604704	7.670041087	8.401001233	10.06829309	9.847212659	6.988432384	10.0656755	13.43607094	11.24262842	9.474318791	9.947401833	5.132542296	3.053103912	7.405464406	21.08748053	9.677992204	9.226526533	9.802005364	8.150866158	25.97467539	14.77913877	10.54040007	3.763961928	18.885503	8.750440179
OTU454	10.26595558	10.27997878	13.20124599	7.372907955	37.4987962	9.935035933	18.57635198	9.797255019	12.84530786	1.912838395	15.45367786	5.140556356	10.40746819	9.228084779	8.80904058	16.99427302	8.248609075	4.341011599	5.740897724	8.341221616	13.47227164	11.58964159	9.728379162	10.63751152	6.17923491	9.861481397	7.2008582	13.42439079	8.753077919	14.85041882	12.30249228	10.55691288	2.498361872	3.789727516	11.60530214	13.34460997	7.123909129	13.75300533	8.033325916	7.742393763	6.590376095	5.445558535	14.26401578	3.710667913	5.911655508	5.74930913	12.54653976	5.554559707	9.72271131
OTU455	12.3191467	6.326140791	7.108363228	3.159817695	4.464142405	6.623357289	6.556359523	3.562638189	24.6201734	15.30270716	8.585376586	6.425695445	5.203734093	99.66331562	12.1124308	7.843510626	8.248609075	27.1313225	12.30192369	5.95801544	20.20840747	2.57547591	16.53824458	9.819241407	3.089617455	23.01012326	9.601144266	4.195122121	50.33019804	27.95372954	20.13135101	5.758316118	3.747542808	14.21147819	4.144750764	9.238576133	41.72575347	20.10054624	2.008331479	1.935598441	10.54460175	7.62378195	2.03771654	1.236889304	3.941103672	28.74654565	15.05584771	5.554559707	3.889084524
OTU456	6.159573351	7.116908389	9.13932415	14.74581591	5.356970886	6.623357289	5.463632936	9.797255019	7.493096253	13.38986877	12.01952722	21.84736451	22.89643001	14.76493565	16.51695109	32.68129428	18.8539636	16.2787935	10.6616672	10.72442779	7.858825126	11.58964159	6.809865413	16.36540235	11.32859734	14.24436202	12.00143033	15.10243964	9.847212659	10.48264858	10.0656755	19.19438706	6.245904679	1.894863758	14.92110275	10.26508459	11.19471435	14.81092881	8.033325916	11.61359064	5.272300876	18.51489902	8.150866158	21.02711818	15.76441469	16.2897092	5.018615904	19.99641495	16.52860923
OTU457	12.3191467	9.489211186	6.092882767	7.372907955	8.928284811	12.1428217	7.64908611	5.343957283	2.140884644	3.82567679	5.151225952	8.995973623	5.203734093	4.61404239	6.606780435	1.307251771	8.248609075	4.341011599	14.76230843	20.2572525	14.59496095	18.02833137	17.51108249	10.63751152	11.32859734	4.382880621	19.20228853	1.678048849	6.56480844	11.35620262	7.828858724	23.03326447	7.495085615	30.31782013	13.26320244	13.34460997	16.28322087	14.81092881	8.033325916	8.710192984	30.31573004	4.356446828	8.150866158	8.658225131	11.82331102	14.37327282	7.527923856	7.77638359	5.833626786
OTU458	11.29255114	12.65228158	13.20124599	7.372907955	8.928284811	6.623357289	10.92726587	15.1412123	5.35221161	2.869257593	7.726838928	23.1325036	10.40746819	13.84212717	8.80904058	7.843510626	8.248609075	10.852529	12.30192369	14.29923706	13.47227164	11.58964159	3.891351665	13.09232188	18.53770473	16.43580233	12.00143033	15.10243964	16.4120211	13.97686477	6.710450335	12.47635159	11.24262842	8.526886912	8.289501527	4.106033837	6.106207825	11.63715835	12.04998887	7.742393763	14.49882741	23.96045756	9.169724428	9.895114436	8.867483262	21.08080014	15.05584771	24.44006271	17.50088036
OTU459	10.26595558	8.698443587	8.123843689	6.31963539	7.142627849	4.415571526	6.556359523	4.453297736	4.281769288	12.43344957	9.443914245	8.995973623	15.61120228	11.07370174	6.606780435	11.76526594	8.248609075	19.5345522	7.381154217	9.532824704	7.858825126	5.150951819	10.70121708	13.91059199	10.29872485	16.43580233	10.8012873	5.87317097	7.658943179	15.72397286	6.710450335	11.51663224	3.747542808	26.52809261	14.92110275	10.26508459	9.159311737	13.75300533	16.06665183	9.677992204	10.54460175	26.13868097	5.094291349	4.947557218	13.79386285	8.623963694	3.763961928	8.887295531	2.916813393
OTU460	22.58510229	7.907675988	1.015480461	11.58599821	7.142627849	11.03892881	8.741812697	11.57857411	5.35221161	14.34628796	7.726838928	8.995973623	6.244480912	22.14740347	2.202260145	3.921755313	5.891863625	17.3640464	19.68307791	3.574809264	13.47227164	2.57547591	7.782703329	5.727890821	7.209107395	16.43580233	18.0021455	10.06829309	9.847212659	11.35620262	1.118408389	8.637474177	9.993447487	7.579455033	6.631601222	11.29159305	16.28322087	7.405464406	9.037491656	3.871196882	5.272300876	10.89111707	7.132007889	7.421335827	6.896931426	12.45683645	7.527923856	15.55276718	0.972271131
OTU461	9.239360026	5.535373192	7.108363228	27.38508669	13.39242722	8.831143052	12.01999246	8.015935925	10.70442322	3.82567679	9.443914245	2.570278178	11.44821501	4.61404239	14.31469094	16.99427302	8.248609075	6.511517399	5.740897724	7.149618528	4.490757215	1.287737955	12.64689291	4.091350586	10.29872485	3.287160466	7.2008582	7.551219818	5.4706737	11.35620262	11.18408389	4.798596765	6.245904679	0.947431879	6.631601222	11.29159305	9.159311737	9.521311379	11.04582313	24.19498051	19.77112829	16.33667561	16.30173232	23.50089678	4.92637959	8.623963694	13.80119374	5.554559707	8.750440179
OTU462	6.159573351	11.86151398	4.061921844	12.63927078	13.39242722	5.519464407	12.01999246	5.343957283	9.633980897	3.82567679	3.434150634	17.99194725	19.77418956	6.459659345	6.606780435	19.60877657	14.1404727	4.341011599	7.381154217	21.44885558	7.858825126	16.74059341	11.67405499	9.819241407	10.29872485	43.82880621	18.0021455	11.74634194	15.31788636	13.97686477	10.0656755	15.35550965	9.993447487	7.579455033	16.57900305	7.185559214	7.123909129	10.57923487	13.05415461	5.806795322	11.86267697	13.06934049	5.094291349	12.36889304	19.70551836	6.707527318	6.27326988	23.32915077	9.72271131
OTU463	27.71808008	22.14149277	12.18576553	13.69254334	7.142627849	6.623357289	13.11271905	18.70385049	7.493096253	6.694934383	24.03905444	5.140556356	29.14091092	5.536850868	11.01130072	3.921755313	10.60535453	16.2787935	10.6616672	13.10763397	7.858825126	15.45285546	29.18513749	23.7298334	10.29872485	14.24436202	27.60328976	11.74634194	15.31788636	16.59752691	4.473633557	37.42905477	13.74099029	17.05377382	15.7500529	21.55667764	19.33632478	8.463387892	14.05832035	7.742393763	11.86267697	7.62378195	19.35830713	9.895114436	14.77913877	10.54040007	8.782577832	24.44006271	9.72271131
OTU464	10.26595558	5.535373192	6.092882767	13.69254334	13.39242722	9.935035933	10.92726587	13.35989321	8.563538575	4.782095988	11.16098956	10.28111271	17.69269592	23.99302043	12.1124308	15.68702125	5.891863625	16.2787935	13.12205194	13.10763397	13.47227164	15.45285546	5.837027497	15.54713223	15.44808728	17.53152248	16.80200247	11.74634194	6.56480844	20.09174311	11.18408389	8.637474177	12.49180936	5.684591275	11.60530214	9.238576133	17.30092217	10.57923487	6.024994437	10.64579142	10.54460175	8.712893657	19.35830713	16.07956096	10.8380351	22.99723652	8.782577832	18.885503	12.6395247
OTU465	7.186168909	12.65228158	12.18576553	2.10654513	11.60677025	4.415571526	10.92726587	7.125276378	2.140884644	13.38986877	11.16098956	8.995973623	6.244480912	6.459659345	6.606780435	0	4.7134909	8.682023199	3.280512985	4.766412352	6.736135822	6.438689774	6.809865413	11.45578164	8.23897988	6.574320931	20.40243157	10.90731752	6.56480844	5.241324288	13.42090067	4.798596765	9.993447487	4.737159395	12.43425229	6.159050755	3.053103912	8.463387892	7.029160177	5.806795322	11.86267697	2.178223414	16.30173232	9.895114436	3.941103672	10.54040007	6.27326988	4.443647766	7.778169048
OTU466	7.186168909	5.535373192	13.20124599	11.58599821	8.928284811	12.1428217	8.741812697	13.35989321	5.35221161	5.738515185	7.726838928	10.28111271	15.61120228	25.83863738	15.41582101	5.229007084	7.07023635	20.6198051	10.6616672	7.149618528	5.613446519	5.150951819	2.918513749	4.091350586	11.32859734	9.861481397	7.2008582	7.551219818	13.12961688	11.35620262	26.84180134	10.55691288	16.23935217	1.894863758	9.11845168	4.106033837	22.38942869	13.75300533	3.012497219	13.54918909	7.908451314	9.802005364	5.094291349	2.473778609	6.896931426	8.623963694	27.60238747	8.887295531	12.6395247
OTU467	5.132977792	3.163070395	10.15480461	23.17199643	12.49959873	14.35060746	8.741812697	3.562638189	11.77486554	4.782095988	9.443914245	11.5662518	11.44821501	6.459659345	7.707910507	14.37976948	5.891863625	14.1082877	3.280512985	11.91603088	19.08571816	3.863213864	2.918513749	9.00097129	9.268852365	16.43580233	8.401001233	15.10243964	6.56480844	3.494216192	12.30249228	9.59719353	11.24262842	14.21147819	12.43425229	8.212067673	8.141610433	6.347540919	15.06248609	15.48478753	5.272300876	23.96045756	2.03771654	11.13200374	18.72024244	9.582181883	6.27326988	21.10732689	11.66725357
OTU468	26.69148452	28.46763356	7.108363228	17.9056336	8.03545633	5.519464407	4.370906348	3.562638189	3.211326966	37.30034871	12.01952722	5.140556356	8.32597455	10.15089326	9.910170652	9.150762397	5.891863625	5.426264499	23.78371914	9.532824704	10.10420373	6.438689774	11.67405499	21.27502305	8.23897988	5.478600776	26.40314673	6.712195394	1.09413474	5.241324288	11.18408389	22.07354512	12.49180936	10.42175067	7.460551374	28.74223686	12.21241565	12.69508184	20.08331479	11.61359064	31.63380526	3.267335121	17.32059059	6.184446522	17.73496652	15.33149101	15.05584771	11.10911941	4.861355655
OTU469	8.212764468	5.535373192	9.13932415	28.43835925	2.678485443	14.35060746	7.64908611	5.343957283	19.26796179	7.651353581	14.5951402	37.26903358	6.244480912	86.74399692	2.202260145	26.14503542	11.78372725	7.596770299	19.68307791	8.341221616	2.245378607	7.726427729	3.891351665	1.636540235	11.32859734	12.05292171	9.601144266	13.42439079	13.12961688	67.2636617	3.355225168	8.637474177	8.744266551	22.7383651	14.0921526	3.079525378	8.141610433	21.15846973	38.1582981	8.710192984	3.954225657	15.2475639	11.20744097	18.55333957	9.85275918	8.623963694	3.763961928	36.66009407	153.6188387
OTU470	13.34574226	13.44304918	12.18576553	16.85236104	10.71394177	8.831143052	5.463632936	10.68791457	3.211326966	12.43344957	9.443914245	6.425695445	12.48896182	8.305276301	9.910170652	10.45801417	5.891863625	13.0230348	6.561025971	2.383206176	8.98151443	9.014165683	10.70121708	15.54713223	5.149362425	6.574320931	10.8012873	4.195122121	16.4120211	5.241324288	17.89453423	7.677754824	6.245904679	6.632023154	4.973700916	4.106033837	11.19471435	11.63715835	9.037491656	9.677992204	14.49882741	9.802005364	11.20744097	3.710667913	17.73496652	4.791090941	12.54653976	6.665471649	7.778169048
OTU471	8.212764468	19.76918997	4.061921844	4.21309026	10.71394177	15.45450034	8.741812697	8.015935925	3.211326966	7.651353581	10.3024519	6.425695445	7.285227731	6.459659345	11.01130072	10.45801417	9.4269818	6.511517399	13.94218019	7.149618528	11.22689304	11.58964159	5.837027497	9.819241407	7.209107395	6.574320931	10.8012873	4.195122121	7.658943179	11.35620262	14.53930906	4.798596765	14.99017123	5.684591275	10.77635199	13.34460997	15.26551956	10.57923487	10.0416574	13.54918909	13.18075219	11.98022878	19.35830713	14.84267165	7.882207344	9.582181883	8.782577832	4.443647766	8.750440179
OTU472	8.212764468	11.86151398	12.18576553	10.53272565	12.49959873	13.24671458	5.463632936	3.562638189	14.98619251	10.52061117	10.3024519	7.710834534	4.162987275	11.07370174	7.707910507	2.614503542	16.49721815	9.767276099	9.02141071	22.64045867	5.613446519	12.87737955	8.755541246	8.182701173	18.53770473	7.670041087	19.20228853	14.26341521	13.12961688	6.988432384	5.592041946	13.43607094	24.98361872	21.79093322	4.973700916	7.185559214	12.21241565	16.92677578	9.037491656	4.838996102	10.54460175	7.62378195	6.113149619	8.658225131	5.911655508	6.707527318	22.58377157	3.332735824	10.69498244
OTU473	11.29255114	2.372302796	7.108363228	11.58599821	12.49959873	7.72725017	13.11271905	3.562638189	9.633980897	3.82567679	7.726838928	8.995973623	6.244480912	3.691233912	8.80904058	11.76526594	8.248609075	11.9377819	2.460384739	4.766412352	14.59496095	6.438689774	7.782703329	2.454810352	4.11948994	16.43580233	12.00143033	0.839024424	6.56480844	6.114878336	6.710450335	18.23466771	16.23935217	9.474318791	8.289501527	1.026508459	4.070805216	1.057923487	12.04998887	6.774594543	5.272300876	21.78223414	10.1885827	14.84267165	37.44048488	5.74930913	7.527923856	22.21823883	3.889084524
OTU474	12.3191467	10.27997878	18.2786483	7.372907955	8.03545633	4.415571526	8.741812697	8.906595472	7.493096253	10.52061117	8.585376586	3.855417267	8.32597455	6.459659345	6.606780435	14.37976948	9.4269818	6.511517399	8.201282463	7.149618528	4.490757215	7.726427729	3.891351665	14.72886211	6.17923491	8.765761242	12.00143033	15.94146406	5.4706737	5.241324288	10.0656755	3.838877412	21.23607591	13.26404631	7.460551374	4.106033837	7.123909129	12.69508184	7.029160177	20.32378363	6.590376095	19.60401073	6.113149619	11.13200374	7.882207344	10.54040007	6.27326988	5.554559707	13.61179583
OTU475	5.132977792	13.44304918	12.18576553	14.74581591	13.39242722	4.415571526	5.463632936	7.125276378	2.140884644	11.47703037	6.00976361	20.56222543	15.61120228	9.228084779	8.80904058	10.45801417	7.07023635	11.9377819	11.48179545	10.72442779	7.858825126	6.438689774	14.59256874	9.00097129	13.38834231	16.43580233	7.2008582	8.390244243	4.37653896	8.735540481	6.710450335	8.637474177	12.49180936	11.36918255	12.43425229	10.26508459	3.053103912	6.347540919	16.06665183	12.58138987	11.86267697	22.87134585	10.1885827	7.421335827	9.85275918	9.582181883	6.27326988	12.22003136	3.889084524
OTU476	7.186168909	10.27997878	7.108363228	21.0654513	16.07091266	0	18.57635198	8.906595472	9.633980897	8.607772778	11.16098956	11.5662518	15.61120228	3.691233912	9.910170652	18.30152479	15.31884543	16.2787935	7.381154217	10.72442779	13.47227164	6.438689774	8.755541246	4.909620704	9.268852365	9.861481397	8.401001233	9.229268667	5.4706737	8.735540481	8.947267113	9.59719353	13.74099029	13.26404631	12.43425229	4.106033837	8.141610433	8.463387892	9.037491656	8.710192984	7.908451314	13.06934049	4.075433079	6.184446522	15.76441469	7.665745506	11.29188578	28.88371048	3.889084524
OTU477	8.212764468	14.23381678	12.18576553	8.42618052	18.7493981	12.1428217	15.29817222	11.57857411	7.493096253	4.782095988	12.87806488	16.70680816	10.40746819	4.61404239	9.910170652	2.614503542	7.07023635	8.682023199	9.841538956	9.532824704	12.34958234	14.1651175	14.59256874	13.09232188	4.11948994	3.287160466	7.2008582	7.551219818	9.847212659	4.36777024	6.710450335	9.59719353	4.996723743	4.737159395	12.43425229	7.185559214	11.19471435	5.289617433	13.05415461	20.32378363	7.908451314	5.445558535	19.35830713	6.184446522	6.896931426	10.54040007	12.54653976	5.554559707	2.916813393
OTU478	17.45212449	7.907675988	11.17028507	13.69254334	8.928284811	9.935035933	24.03998492	8.015935925	11.77486554	17.21554556	13.73660254	11.5662518	8.32597455	30.45267977	18.71921123	15.68702125	10.60535453	5.426264499	13.94218019	13.10763397	17.96302886	11.58964159	6.809865413	11.45578164	20.5974497	9.861481397	16.80200247	7.551219818	12.03548214	13.97686477	7.828858724	16.315229	16.23935217	12.31661443	15.7500529	11.29159305	14.24781826	17.98469927	10.0416574	12.58138987	15.81690263	6.534670243	11.20744097	14.84267165	4.92637959	14.37327282	11.29188578	5.554559707	22.36223601
OTU479	5.132977792	6.326140791	8.123843689	11.58599821	15.17808418	15.45450034	7.64908611	5.343957283	4.281769288	12.43344957	7.726838928	7.710834534	8.32597455	1.845616956	11.01130072	10.45801417	4.7134909	9.767276099	6.561025971	11.91603088	8.98151443	14.1651175	9.728379162	7.364431055	5.149362425	7.670041087	1.200143033	9.229268667	7.658943179	12.22975667	2.236816778	5.758316118	4.996723743	6.632023154	8.289501527	4.106033837	7.123909129	2.115846973	9.037491656	14.51698831	6.590376095	15.2475639	13.24515751	7.421335827	12.80858693	6.707527318	7.527923856	3.332735824	1.944542262
OTU480	10.26595558	4.744605593	11.17028507	5.266362825	11.60677025	4.415571526	15.29817222	8.015935925	7.493096253	5.738515185	12.01952722	15.42166907	7.285227731	4.61404239	3.303390217	11.76526594	3.535118175	8.682023199	2.460384739	15.49084014	16.84033956	3.863213864	8.755541246	5.727890821	8.23897988	9.861481397	22.80271763	1.678048849	3.28240422	6.988432384	16.77612584	22.07354512	8.744266551	18.0012057	6.631601222	7.185559214	6.106207825	11.63715835	9.037491656	8.710192984	5.272300876	4.356446828	1.01885827	11.13200374	9.85275918	5.74930913	8.782577832	15.55276718	8.750440179
OTU481	5.132977792	11.07074638	8.123843689	10.53272565	6.249799367	9.935035933	6.556359523	4.453297736	13.91575018	5.738515185	12.87806488	12.85139089	19.77418956	10.15089326	18.71921123	14.37976948	7.07023635	18.4492993	5.740897724	16.68244323	13.47227164	9.014165683	6.809865413	8.182701173	14.41821479	17.53152248	10.8012873	7.551219818	2.18826948	12.22975667	11.18408389	19.19438706	8.744266551	9.474318791	12.43425229	9.238576133	6.106207825	10.57923487	20.08331479	5.806795322	5.272300876	20.69312243	2.03771654	8.658225131	19.70551836	3.832872753	5.018615904	23.32915077	6.805897917
OTU482	26.69148452	30.04916876	15.23220692	34.75799464	11.60677025	18.76617898	19.66907857	22.26648868	27.83150037	21.04122235	27.47320508	15.42166907	20.81493637	5.536850868	5.505650362	23.53053188	1.178372725	16.2787935	20.50320616	13.10763397	17.96302886	38.63213864	15.56540666	16.36540235	6.17923491	6.574320931	10.8012873	9.229268667	1.09413474	17.47108096	3.355225168	13.43607094	16.23935217	13.26404631	5.802651069	16.42413535	22.38942869	6.347540919	7.029160177	3.871196882	7.908451314	8.712893657	5.094291349	1.236889304	9.85275918	7.665745506	16.31050169	17.77459106	7.778169048
OTU483	11.29255114	4.744605593	7.108363228	11.58599821	7.142627849	6.623357289	4.370906348	19.59451004	6.422653931	15.30270716	6.868301269	5.140556356	9.366721368	1.845616956	11.01130072	6.536258855	11.78372725	8.682023199	4.920769478	5.95801544	8.98151443	9.014165683	7.782703329	16.36540235	2.05974497	3.287160466	7.2008582	9.229268667	7.658943179	13.10331072	16.77612584	7.677754824	6.245904679	8.526886912	11.60530214	3.079525378	3.053103912	10.57923487	5.020828698	14.51698831	9.226526533	7.62378195	7.132007889	18.55333957	5.911655508	6.707527318	6.27326988	1.110911941	7.778169048
OTU484	34.90424899	8.698443587	4.061921844	27.38508669	2.678485443	3.311678644	2.185453174	7.125276378	27.83150037	20.08480315	16.31221551	8.995973623	14.57045546	30.45267977	6.606780435	2.614503542	8.248609075	20.6198051	20.50320616	7.149618528	11.22689304	12.87737955	13.61973083	14.72886211	1.029872485	6.574320931	13.20157337	13.42439079	20.78856006	32.32149978	7.828858724	6.718035471	16.23935217	2.842295637	2.486850458	11.29159305	20.35402608	12.69508184	3.012497219	0	5.272300876	14.15845219	3.056574809	3.710667913	16.74969061	19.16436377	15.05584771	16.66367912	4.861355655
OTU485	26.69148452	14.23381678	10.15480461	21.0654513	19.64222658	9.935035933	12.01999246	9.797255019	8.563538575	15.30270716	13.73660254	5.140556356	16.6519491	8.305276301	2.202260145	9.150762397	5.891863625	6.511517399	13.12205194	4.766412352	16.84033956	15.45285546	14.59256874	16.36540235	6.17923491	5.478600776	4.800572133	7.551219818	8.753077919	12.22975667	5.592041946	6.718035471	13.74099029	17.05377382	13.26320244	6.159050755	16.28322087	10.57923487	14.05832035	8.710192984	13.18075219	10.89111707	13.24515751	8.658225131	8.867483262	1.916436377	11.29188578	6.665471649	10.69498244
OTU486	4.106382234	4.744605593	13.20124599	7.372907955	8.928284811	2.207785763	8.741812697	5.343957283	4.281769288	8.607772778	4.292688293	14.13652998	12.48896182	3.691233912	8.80904058	9.150762397	10.60535453	6.511517399	8.201282463	7.149618528	7.858825126	7.726427729	16.53824458	8.182701173	15.44808728	10.95720155	10.8012873	5.034146546	4.37653896	5.241324288	7.828858724	2.879158059	3.747542808	17.05377382	10.77635199	7.185559214	5.088506521	9.521311379	20.08331479	24.19498051	1.318075219	25.04956926	7.132007889	13.60578235	3.941103672	3.832872753	2.509307952	8.887295531	4.861355655
OTU487	10.26595558	11.07074638	5.077402306	13.69254334	10.71394177	3.311678644	16.39089881	14.25055276	17.12707715	18.17196475	14.5951402	6.425695445	17.69269592	12.91931869	14.31469094	5.229007084	4.7134909	9.767276099	7.381154217	15.49084014	24.69916468	18.02833137	6.809865413	6.546160938	13.38834231	5.478600776	13.20157337	10.90731752	6.56480844	15.72397286	13.42090067	11.51663224	3.747542808	14.21147819	6.631601222	14.37111843	13.23011695	14.81092881	20.08331479	4.838996102	9.226526533	4.356446828	19.35830713	11.13200374	13.79386285	11.49861826	13.80119374	13.3309433	10.69498244
OTU488	5.132977792	7.907675988	8.123843689	10.53272565	12.49959873	3.311678644	4.370906348	8.015935925	5.35221161	11.47703037	12.87806488	5.140556356	7.285227731	10.15089326	14.31469094	11.76526594	5.891863625	9.767276099	7.381154217	10.72442779	19.08571816	3.863213864	6.809865413	6.546160938	18.53770473	21.9144031	7.2008582	7.551219818	13.12961688	9.609094529	14.53930906	11.51663224	11.24262842	7.579455033	5.802651069	5.132542296	5.088506521	5.289617433	12.04998887	9.677992204	3.954225657	7.62378195	2.03771654	4.947557218	13.79386285	14.37327282	6.27326988	15.55276718	11.66725357
OTU489	4.106382234	3.953837994	7.108363228	15.79908847	20.53505506	11.03892881	12.01999246	11.57857411	10.70442322	5.738515185	14.5951402	10.28111271	5.203734093	21.22459499	14.31469094	14.37976948	11.78372725	4.341011599	6.561025971	10.72442779	11.22689304	10.30190364	10.70121708	8.182701173	23.68706716	10.95720155	14.4017164	15.94146406	5.4706737	6.988432384	10.0656755	8.637474177	6.245904679	22.7383651	12.43425229	8.212067673	6.106207825	13.75300533	2.008331479	12.58138987	7.908451314	6.534670243	13.24515751	7.421335827	6.896931426	13.41505464	8.782577832	13.3309433	10.69498244
OTU490	4.106382234	3.953837994	8.123843689	9.479453085	2.678485443	4.415571526	13.11271905	8.015935925	13.91575018	9.564191976	4.292688293	7.710834534	13.52970864	8.305276301	8.80904058	11.76526594	5.891863625	14.1082877	11.48179545	7.149618528	16.84033956	10.30190364	5.837027497	3.273080469	16.47795976	18.62724264	6.000715166	10.90731752	2.18826948	11.35620262	10.0656755	16.315229	6.245904679	30.31782013	7.460551374	13.34460997	6.106207825	8.463387892	9.037491656	9.677992204	11.86267697	11.98022878	10.1885827	6.184446522	13.79386285	9.582181883	7.527923856	15.55276718	15.5563381
OTU491	26.69148452	25.30456316	3.046441383	7.372907955	5.356970886	5.519464407	7.64908611	13.35989321	13.91575018	14.34628796	11.16098956	11.5662518	6.244480912	20.30178651	14.31469094	9.150762397	9.4269818	9.767276099	28.70448862	17.87404632	12.34958234	18.02833137	10.70121708	13.91059199	7.209107395	5.478600776	25.2030037	15.94146406	8.753077919	7.861986432	7.828858724	23.99298383	8.744266551	10.42175067	12.43425229	28.74223686	7.123909129	14.81092881	6.024994437	7.742393763	27.6795796	9.802005364	16.30173232	13.60578235	17.73496652	7.665745506	10.03723181	6.665471649	7.778169048
OTU492	5.132977792	3.953837994	7.108363228	12.63927078	10.71394177	3.311678644	26.22543809	10.68791457	6.422653931	4.782095988	12.01952722	7.710834534	9.366721368	8.305276301	8.80904058	15.68702125	4.7134909	9.767276099	13.12205194	3.574809264	13.47227164	10.30190364	9.728379162	4.909620704	13.38834231	8.765761242	14.4017164	20.97561061	15.31788636	6.988432384	15.65771745	14.3957903	16.23935217	9.474318791	6.631601222	3.079525378	13.23011695	12.69508184	4.016662958	5.806795322	3.954225657	9.802005364	5.094291349	9.895114436	11.82331102	16.2897092	6.27326988	11.10911941	6.805897917
OTU493	9.239360026	12.65228158	11.17028507	3.159817695	9.821113292	11.03892881	5.463632936	4.453297736	10.70442322	8.607772778	8.585376586	2.570278178	8.32597455	5.536850868	4.40452029	13.07251771	11.78372725	6.511517399	12.30192369	7.149618528	6.736135822	5.150951819	9.728379162	10.63751152	9.268852365	6.574320931	20.40243157	4.195122121	18.60029058	6.988432384	14.53930906	3.838877412	9.993447487	19.89606946	4.144750764	3.079525378	7.123909129	10.57923487	18.07498331	13.54918909	13.18075219	8.712893657	8.150866158	8.658225131	2.955827754	5.74930913	6.27326988	5.554559707	6.805897917
OTU494	7.186168909	6.326140791	7.108363228	13.69254334	9.821113292	6.623357289	12.01999246	6.23461683	7.493096253	9.564191976	6.868301269	21.84736451	10.40746819	9.228084779	9.910170652	10.45801417	5.891863625	14.1082877	0.820128246	7.149618528	8.98151443	10.30190364	8.755541246	14.72886211	20.5974497	16.43580233	7.2008582	12.58536636	7.658943179	8.735540481	3.355225168	16.315229	7.495085615	8.526886912	4.144750764	0	13.23011695	2.115846973	5.020828698	3.871196882	5.272300876	8.712893657	5.094291349	8.658225131	15.76441469	8.623963694	8.782577832	18.885503	4.861355655
OTU495	69.80849797	9.489211186	6.092882767	6.31963539	15.17808418	17.6622861	1.092726587	6.23461683	4.281769288	2.869257593	6.868301269	6.425695445	15.61120228	26.76144586	6.606780435	3.921755313	5.891863625	4.341011599	18.86294967	10.72442779	10.10420373	5.150951819	11.67405499	23.7298334	6.17923491	7.670041087	21.6025746	5.034146546	14.22375162	17.47108096	5.592041946	13.43607094	3.747542808	13.26404631	7.460551374	16.42413535	11.19471435	11.63715835	4.016662958	0	14.49882741	6.534670243	31.58460636	6.184446522	10.8380351	7.665745506	5.018615904	13.3309433	11.66725357
OTU496	6.159573351	8.698443587	8.123843689	7.372907955	12.49959873	9.935035933	17.48362539	13.35989321	6.422653931	8.607772778	16.31221551	11.5662518	9.366721368	11.07370174	9.910170652	14.37976948	14.1404727	10.852529	5.740897724	7.149618528	5.613446519	11.58964159	10.70121708	6.546160938	14.41821479	15.34008217	8.401001233	22.65365946	6.56480844	10.48264858	7.828858724	11.51663224	9.993447487	6.632023154	10.77635199	2.053016918	1.017701304	8.463387892	18.07498331	15.48478753	3.954225657	17.42578731	8.150866158	7.421335827	4.92637959	3.832872753	5.018615904	9.998207473	10.69498244
OTU497	5.132977792	6.326140791	5.077402306	4.21309026	4.464142405	5.519464407	6.556359523	10.68791457	8.563538575	5.738515185	6.00976361	5.140556356	9.366721368	5.536850868	5.505650362	5.229007084	10.60535453	11.9377819	5.740897724	11.91603088	6.736135822	5.150951819	8.755541246	13.09232188	10.29872485	9.861481397	7.2008582	9.229268667	10.9413474	10.48264858	10.0656755	8.637474177	8.744266551	7.579455033	10.77635199	6.159050755	9.159311737	10.57923487	12.04998887	17.42038597	7.908451314	13.06934049	7.132007889	23.50089678	7.882207344	9.582181883	16.31050169	12.22003136	5.833626786
OTU498	9.239360026	5.535373192	2.030960922	5.266362825	10.71394177	7.72725017	5.463632936	13.35989321	7.493096253	4.782095988	3.434150634	10.28111271	6.244480912	18.45616956	8.80904058	6.536258855	12.96209998	4.341011599	11.48179545	14.29923706	2.245378607	18.02833137	4.864189581	6.546160938	14.41821479	8.765761242	8.401001233	19.29756176	7.658943179	13.97686477	5.592041946	8.637474177	3.747542808	5.684591275	13.26320244	4.106033837	10.17701304	10.57923487	12.04998887	10.64579142	13.18075219	11.98022878	17.32059059	27.2115647	12.80858693	11.49861826	10.03723181	8.887295531	28.1958628
OTU499	14.37233782	16.60611958	5.077402306	4.21309026	5.356970886	4.415571526	14.20544563	16.03187185	19.26796179	32.51825272	17.17075317	29.55819905	26.01867047	4.61404239	8.80904058	13.07251771	18.8539636	6.511517399	10.6616672	14.29923706	7.858825126	10.30190364	7.782703329	14.72886211	9.268852365	15.34008217	14.4017164	10.90731752	17.50615584	6.988432384	10.0656755	23.99298383	6.245904679	15.15891007	9.947401833	17.45064381	9.159311737	7.405464406	12.04998887	4.838996102	11.86267697	14.15845219	9.169724428	11.13200374	11.82331102	8.623963694	1.254653976	14.44185524	16.52860923
OTU500	5.132977792	9.489211186	14.21672646	9.479453085	12.49959873	4.415571526	9.834539284	9.797255019	7.493096253	2.869257593	10.3024519	7.710834534	0	8.305276301	7.707910507	6.536258855	9.4269818	9.767276099	9.02141071	9.532824704	6.736135822	10.30190364	10.70121708	7.364431055	11.32859734	6.574320931	8.401001233	13.42439079	3.28240422	8.735540481	11.18408389	6.718035471	4.996723743	5.684591275	9.947401833	3.079525378	6.106207825	3.17377046	10.0416574	7.742393763	2.636150438	4.356446828	13.24515751	16.07956096	10.8380351	14.37327282	12.54653976	3.332735824	4.861355655
OTU501	19.50531561	11.86151398	9.13932415	10.53272565	12.49959873	6.623357289	8.741812697	5.343957283	16.05663483	21.04122235	12.87806488	3.855417267	6.244480912	4.61404239	2.202260145	3.921755313	7.07023635	8.682023199	9.02141071	4.766412352	7.858825126	1.287737955	4.864189581	9.819241407	7.209107395	5.478600776	8.401001233	14.26341521	10.9413474	13.10331072	14.53930906	11.51663224	6.245904679	4.737159395	8.289501527	8.212067673	9.159311737	14.81092881	6.024994437	4.838996102	9.226526533	7.62378195	3.056574809	4.947557218	7.882207344	4.791090941	8.782577832	8.887295531	2.916813393
OTU502	3.079786675	11.07074638	6.092882767	7.372907955	29.46333988	17.6622861	9.834539284	8.015935925	6.422653931	4.782095988	11.16098956	6.425695445	9.366721368	4.61404239	4.40452029	9.150762397	10.60535453	7.596770299	7.381154217	4.766412352	5.613446519	2.57547591	16.53824458	11.45578164	3.089617455	3.287160466	6.000715166	6.712195394	3.28240422	6.988432384	4.473633557	9.59719353	1.249180936	2.842295637	7.460551374	6.159050755	8.141610433	5.289617433	15.06248609	9.677992204	3.954225657	8.712893657	11.20744097	6.184446522	5.911655508	10.54040007	8.782577832	6.665471649	1.944542262
OTU503	6.159573351	5.535373192	6.092882767	5.266362825	14.2852557	20.97396475	6.556359523	9.797255019	16.05663483	7.651353581	9.443914245	6.425695445	7.285227731	8.305276301	4.40452029	14.37976948	5.891863625	7.596770299	7.381154217	5.95801544	3.368067911	2.57547591	5.837027497	7.364431055	19.56757722	4.382880621	10.8012873	10.90731752	8.753077919	7.861986432	3.355225168	7.677754824	4.996723743	1.894863758	10.77635199	3.079525378	7.123909129	3.17377046	5.020828698	12.58138987	3.954225657	13.06934049	18.33944886	19.79022887	6.896931426	12.45683645	6.27326988	4.443647766	20.41769375
OTU504	6.159573351	7.907675988	5.077402306	8.42618052	6.249799367	5.519464407	8.741812697	8.906595472	6.422653931	5.738515185	5.151225952	16.70680816	13.52970864	2.768425434	8.80904058	11.76526594	5.891863625	9.767276099	12.30192369	16.68244323	14.59496095	16.74059341	6.809865413	12.27405176	10.29872485	4.382880621	9.601144266	10.90731752	8.753077919	6.114878336	11.18408389	16.315229	12.49180936	4.737159395	13.26320244	13.34460997	14.24781826	17.98469927	22.09164627	8.710192984	9.226526533	8.712893657	4.075433079	11.13200374	6.896931426	12.45683645	8.782577832	12.22003136	9.72271131
OTU505	6.159573351	3.163070395	6.092882767	10.53272565	6.249799367	15.45450034	3.278179761	10.68791457	4.281769288	7.651353581	13.73660254	3.855417267	12.48896182	25.83863738	20.92147138	14.37976948	15.31884543	11.9377819	4.100641232	9.532824704	14.59496095	5.150951819	34.04932707	9.00097129	11.32859734	5.478600776	6.000715166	5.87317097	7.658943179	6.988432384	15.65771745	5.758316118	0	16.10634194	4.973700916	13.34460997	14.24781826	5.289617433	3.012497219	10.64579142	5.272300876	6.534670243	6.113149619	7.421335827	1.970551836	9.582181883	7.527923856	8.887295531	3.889084524
OTU506	1.026595558	7.116908389	16.24768738	5.266362825	10.71394177	14.35060746	3.278179761	5.343957283	7.493096253	11.47703037	12.87806488	2.570278178	9.366721368	4.61404239	12.1124308	9.150762397	16.49721815	4.341011599	9.841538956	7.149618528	5.613446519	9.014165683	10.70121708	6.546160938	10.29872485	6.574320931	9.601144266	7.551219818	12.03548214	7.861986432	10.0656755	6.718035471	13.74099029	3.789727516	10.77635199	9.238576133	4.070805216	9.521311379	8.033325916	10.64579142	3.954225657	8.712893657	9.169724428	16.07956096	5.911655508	12.45683645	8.782577832	6.665471649	8.750440179
OTU507	30.79786675	19.76918997	3.046441383	14.74581591	5.356970886	3.311678644	7.64908611	5.343957283	18.19751947	9.564191976	6.00976361	8.995973623	11.44821501	6.459659345	5.505650362	1.307251771	8.248609075	6.511517399	8.201282463	16.68244323	10.10420373	10.30190364	8.755541246	10.63751152	20.5974497	4.382880621	7.2008582	5.034146546	63.45981492	31.44794573	1.118408389	11.51663224	8.744266551	10.42175067	7.460551374	8.212067673	2.035402608	8.463387892	3.012497219	8.710192984	7.908451314	1.089111707	9.169724428	39.58045774	7.882207344	4.791090941	5.018615904	19.99641495	63.19762351
OTU508	26.69148452	14.23381678	3.046441383	20.01217873	1.785656962	6.623357289	26.22543809	1.781319094	3.211326966	8.607772778	13.73660254	8.995973623	23.93717683	6.459659345	9.910170652	3.921755313	7.07023635	16.2787935	16.40256493	9.532824704	15.71765025	7.726427729	17.51108249	16.36540235	2.05974497	23.01012326	8.401001233	3.356097697	8.753077919	15.72397286	15.65771745	21.11382577	8.744266551	14.21147819	12.43425229	12.31810151	24.4248313	5.289617433	4.016662958	0	18.45305307	5.445558535	10.1885827	12.36889304	27.5877257	10.54040007	12.54653976	29.99462242	7.778169048
OTU509	7.186168909	7.907675988	6.092882767	5.266362825	12.49959873	15.45450034	13.11271905	12.46923366	6.422653931	8.607772778	7.726838928	7.710834534	2.081493637	12.91931869	7.707910507	9.150762397	8.248609075	6.511517399	10.6616672	11.91603088	12.34958234	6.438689774	7.782703329	8.182701173	9.268852365	4.382880621	4.800572133	7.551219818	5.4706737	7.861986432	7.828858724	9.59719353	2.498361872	3.789727516	9.11845168	4.106033837	5.088506521	9.521311379	7.029160177	16.45258675	1.318075219	7.62378195	6.113149619	12.36889304	9.85275918	13.41505464	5.018615904	5.554559707	7.778169048
OTU510	30.79786675	4.744605593	7.108363228	13.69254334	5.356970886	9.935035933	9.834539284	15.1412123	10.70442322	22.95406074	4.292688293	5.140556356	11.44821501	5.536850868	18.71921123	7.843510626	7.07023635	15.1935406	19.68307791	17.87404632	15.71765025	18.02833137	9.728379162	10.63751152	6.17923491	7.670041087	9.601144266	9.229268667	16.4120211	12.22975667	5.592041946	16.315229	14.99017123	7.579455033	10.77635199	7.185559214	11.19471435	11.63715835	2.008331479	5.806795322	10.54460175	3.267335121	7.132007889	0	6.896931426	10.54040007	16.31050169	6.665471649	1.944542262
OTU511	7.186168909	9.489211186	5.077402306	7.372907955	8.928284811	6.623357289	6.556359523	8.906595472	8.563538575	5.738515185	16.31221551	17.99194725	9.366721368	10.15089326	9.910170652	13.07251771	11.78372725	32.557587	8.201282463	9.532824704	14.59496095	15.45285546	5.837027497	9.00097129	10.29872485	18.62724264	3.6004291	16.78048849	4.37653896	9.609094529	5.592041946	16.315229	12.49180936	12.31661443	4.973700916	12.31810151	7.123909129	8.463387892	23.09581201	6.774594543	6.590376095	14.15845219	13.24515751	8.658225131	27.5877257	8.623963694	6.27326988	26.66188659	9.72271131
OTU512	4.106382234	1.581535198	9.13932415	0	0	0	1.092726587	0.890659547	6.422653931	0	22.32197912	2.570278178	0	0.922808478	14.31469094	1.307251771	0	6.511517399	27.88436038	2.383206176	6.736135822	1.287737955	4.864189581	2.454810352	11.32859734	4.382880621	6.000715166	0	0	0	10.0656755	13.43607094	2.498361872	3.789727516	2.486850458	7.185559214	2.035402608	1.057923487	140.5832035	5.806795322	22.40727872	3.267335121	431.9959064	0	46.30796815	0.958218188	0	0	0.972271131
OTU513	11.29255114	8.698443587	11.17028507	20.01217873	8.03545633	6.623357289	7.64908611	6.23461683	17.12707715	10.52061117	15.45367786	14.13652998	12.48896182	9.228084779	11.01130072	7.843510626	15.31884543	14.1082877	13.94218019	9.532824704	10.10420373	19.31606932	6.809865413	13.09232188	2.05974497	10.95720155	9.601144266	7.551219818	15.31788636	6.114878336	8.947267113	20.15410641	19.98689497	6.632023154	9.947401833	17.45064381	17.30092217	13.75300533	12.04998887	3.871196882	10.54460175	9.802005364	16.30173232	6.184446522	14.77913877	12.45683645	6.27326988	16.66367912	4.861355655
OTU514	17.45212449	11.86151398	12.18576553	10.53272565	7.142627849	7.72725017	1.092726587	15.1412123	13.91575018	23.91047994	14.5951402	12.85139089	7.285227731	8.305276301	6.606780435	3.921755313	7.07023635	5.426264499	4.920769478	2.383206176	5.613446519	3.863213864	1.945675832	9.00097129	22.65719467	3.287160466	9.601144266	8.390244243	16.4120211	12.22975667	12.30249228	6.718035471	7.495085615	11.36918255	9.947401833	7.185559214	2.035402608	9.521311379	7.029160177	10.64579142	13.18075219	3.267335121	1.01885827	12.36889304	1.970551836	10.54040007	10.03723181	5.554559707	40.8353875
OTU515	9.239360026	7.907675988	12.18576553	7.372907955	8.03545633	11.03892881	3.278179761	7.125276378	12.84530786	6.694934383	11.16098956	10.28111271	4.162987275	4.61404239	11.01130072	3.921755313	10.60535453	6.511517399	11.48179545	10.72442779	10.10420373	12.87737955	1.945675832	4.909620704	12.35846982	5.478600776	9.601144266	9.229268667	14.22375162	4.36777024	17.89453423	4.798596765	17.4885331	6.632023154	4.973700916	10.26508459	11.19471435	4.231693946	12.04998887	11.61359064	5.272300876	5.445558535	6.113149619	7.421335827	9.85275918	15.33149101	11.29188578	7.77638359	5.833626786
OTU516	7.186168909	11.07074638	7.108363228	7.372907955	7.142627849	3.311678644	6.556359523	3.562638189	5.35221161	4.782095988	11.16098956	6.425695445	6.244480912	12.91931869	11.01130072	7.843510626	16.49721815	7.596770299	10.6616672	3.574809264	10.10420373	10.30190364	13.61973083	10.63751152	11.32859734	10.95720155	9.601144266	5.87317097	8.753077919	7.861986432	2.236816778	7.677754824	8.744266551	5.684591275	8.289501527	4.106033837	10.17701304	8.463387892	10.0416574	14.51698831	11.86267697	19.60401073	20.3771654	3.710667913	6.896931426	9.582181883	7.527923856	1.110911941	4.861355655
OTU517	3.079786675	2.372302796	7.108363228	7.372907955	12.49959873	6.623357289	3.278179761	3.562638189	4.281769288	9.564191976	4.292688293	19.27708634	8.32597455	5.536850868	9.910170652	10.45801417	4.7134909	13.0230348	9.02141071	8.341221616	3.368067911	7.726427729	10.70121708	4.909620704	7.209107395	7.670041087	7.2008582	11.74634194	7.658943179	5.241324288	7.828858724	4.798596765	8.744266551	3.789727516	6.631601222	9.238576133	5.088506521	9.521311379	12.04998887	14.51698831	11.86267697	15.2475639	6.113149619	14.84267165	7.882207344	10.54040007	2.509307952	9.998207473	6.805897917
OTU518	15.39893338	18.18765477	13.20124599	18.95890617	12.49959873	2.207785763	13.11271905	8.906595472	12.84530786	8.607772778	9.443914245	7.710834534	6.244480912	2.768425434	5.505650362	5.229007084	4.7134909	11.9377819	7.381154217	5.95801544	10.10420373	3.863213864	4.864189581	10.63751152	5.149362425	6.574320931	8.401001233	5.87317097	9.847212659	8.735540481	14.53930906	11.51663224	3.747542808	13.26404631	4.144750764	14.37111843	15.26551956	4.231693946	16.06665183	5.806795322	7.908451314	10.89111707	12.22629924	11.13200374	10.8380351	10.54040007	11.29188578	1.110911941	7.778169048
OTU519	10.26595558	8.698443587	13.20124599	26.33181412	10.71394177	4.415571526	13.11271905	5.343957283	5.35221161	7.651353581	13.73660254	8.995973623	10.40746819	9.228084779	11.01130072	10.45801417	11.78372725	10.852529	11.48179545	4.766412352	13.47227164	7.726427729	7.782703329	6.546160938	11.32859734	9.861481397	13.20157337	10.06829309	9.847212659	5.241324288	11.18408389	12.47635159	14.99017123	10.42175067	13.26320244	5.132542296	6.106207825	10.57923487	18.07498331	11.61359064	7.908451314	11.98022878	7.132007889	9.895114436	21.6760702	7.665745506	10.03723181	11.10911941	18.47315149
OTU520	8.212764468	16.60611958	7.108363228	3.159817695	13.39242722	14.35060746	5.463632936	12.46923366	8.563538575	6.694934383	9.443914245	8.995973623	5.203734093	2.768425434	12.1124308	3.921755313	7.07023635	1.0852529	4.100641232	8.341221616	1.122689304	9.014165683	6.809865413	9.00097129	6.17923491	4.382880621	6.000715166	3.356097697	5.4706737	8.735540481	7.828858724	6.718035471	2.498361872	7.579455033	10.77635199	4.106033837	4.070805216	6.347540919	11.04582313	8.710192984	10.54460175	3.267335121	10.1885827	7.421335827	8.867483262	8.623963694	7.527923856	0	8.750440179
OTU521	10.26595558	5.535373192	14.21672646	11.58599821	6.249799367	11.03892881	5.463632936	8.015935925	7.493096253	17.21554556	14.5951402	6.425695445	3.122240456	3.691233912	7.707910507	13.07251771	2.35674545	8.682023199	13.94218019	1.191603088	2.245378607	3.863213864	6.809865413	6.546160938	9.268852365	4.382880621	9.601144266	9.229268667	19.69442532	11.35620262	11.18408389	6.718035471	8.744266551	4.737159395	7.460551374	11.29159305	7.123909129	7.405464406	6.024994437	26.13057895	23.72535394	13.06934049	5.094291349	8.658225131	5.911655508	9.582181883	15.05584771	8.887295531	12.6395247
OTU522	5.132977792	11.86151398	20.30960922	8.42618052	9.821113292	8.831143052	18.57635198	17.81319094	10.70442322	6.694934383	9.443914245	2.570278178	2.081493637	11.07370174	14.31469094	5.229007084	2.35674545	6.511517399	13.12205194	13.10763397	4.490757215	5.150951819	6.809865413	9.00097129	7.209107395	12.05292171	10.8012873	13.42439079	8.753077919	7.861986432	16.77612584	14.3957903	12.49180936	5.684591275	17.40795321	4.106033837	6.106207825	12.69508184	5.020828698	14.51698831	11.86267697	9.802005364	2.03771654	8.658225131	9.85275918	5.74930913	11.29188578	11.10911941	8.750440179
OTU523	4.106382234	2.372302796	6.092882767	13.69254334	12.49959873	7.72725017	13.11271905	5.343957283	5.35221161	6.694934383	8.585376586	7.710834534	9.366721368	11.07370174	8.80904058	33.98854605	10.60535453	17.3640464	9.02141071	8.341221616	13.47227164	5.150951819	8.755541246	4.909620704	11.32859734	20.81868295	7.2008582	14.26341521	4.37653896	13.10331072	5.592041946	24.95270318	6.245904679	8.526886912	9.11845168	7.185559214	2.035402608	0	15.06248609	17.42038597	13.18075219	14.15845219	16.30173232	28.448454	7.882207344	3.832872753	11.29188578	23.32915077	10.69498244
OTU524	6.159573351	11.86151398	9.13932415	17.9056336	7.142627849	5.519464407	6.556359523	8.906595472	6.422653931	9.564191976	8.585376586	6.425695445	9.366721368	9.228084779	11.01130072	13.07251771	11.78372725	13.0230348	13.12205194	19.06564941	16.84033956	16.74059341	2.918513749	9.819241407	9.268852365	7.670041087	6.000715166	8.390244243	8.753077919	8.735540481	8.947267113	11.51663224	12.49180936	10.42175067	12.43425229	5.132542296	11.19471435	9.521311379	6.024994437	11.61359064	9.226526533	6.534670243	12.22629924	11.13200374	8.867483262	4.791090941	6.27326988	13.3309433	7.778169048
OTU525	12.3191467	13.44304918	9.13932415	4.21309026	3.571313924	2.207785763	10.92726587	1.781319094	8.563538575	11.47703037	15.45367786	1.285139089	19.77418956	14.76493565	4.40452029	5.229007084	4.7134909	13.0230348	7.381154217	9.532824704	11.22689304	10.30190364	9.728379162	22.09329317	5.149362425	12.05292171	8.401001233	10.06829309	3.28240422	13.10331072	5.592041946	17.27494835	4.996723743	11.36918255	7.460551374	17.45064381	7.123909129	7.405464406	10.0416574	5.806795322	17.13497785	3.267335121	14.26401578	3.710667913	16.74969061	11.49861826	12.54653976	6.665471649	2.916813393
OTU526	7.186168909	22.14149277	7.108363228	8.42618052	8.928284811	8.831143052	14.20544563	2.671978642	10.70442322	2.869257593	13.73660254	20.56222543	11.44821501	3.691233912	9.910170652	9.150762397	11.78372725	4.341011599	13.94218019	22.64045867	2.245378607	19.31606932	10.70121708	22.91156328	8.23897988	4.382880621	6.000715166	15.94146406	19.69442532	12.22975667	2.236816778	35.50961606	16.23935217	24.63322886	14.0921526	18.47715227	10.17701304	17.98469927	3.012497219	0.96779922	22.40727872	4.356446828	14.26401578	3.710667913	17.73496652	4.791090941	6.27326988	19.99641495	2.916813393
OTU527	5.132977792	6.326140791	9.13932415	4.21309026	13.39242722	3.311678644	15.29817222	5.343957283	3.211326966	6.694934383	6.868301269	3.855417267	7.285227731	4.61404239	13.21356087	2.614503542	12.96209998	20.6198051	4.920769478	8.341221616	14.59496095	10.30190364	4.864189581	8.182701173	4.11948994	10.95720155	10.8012873	3.356097697	1.09413474	9.609094529	10.0656755	3.838877412	12.49180936	7.579455033	12.43425229	3.079525378	14.24781826	6.347540919	9.037491656	8.710192984	5.272300876	8.712893657	14.26401578	8.658225131	8.867483262	3.832872753	15.05584771	11.10911941	5.833626786
OTU528	17.45212449	8.698443587	16.24768738	8.42618052	8.03545633	5.519464407	7.64908611	9.797255019	10.70442322	15.30270716	4.292688293	1.285139089	10.40746819	6.459659345	6.606780435	3.921755313	8.248609075	8.682023199	14.76230843	5.95801544	21.33109677	15.45285546	6.809865413	10.63751152	4.11948994	5.478600776	8.401001233	4.195122121	3.28240422	6.114878336	13.42090067	6.718035471	3.747542808	10.42175067	7.460551374	3.079525378	11.19471435	13.75300533	5.020828698	8.710192984	1.318075219	7.62378195	5.094291349	13.60578235	5.911655508	2.874654565	7.527923856	8.887295531	4.861355655
OTU529	15.39893338	5.535373192	10.15480461	12.63927078	8.928284811	3.311678644	9.834539284	9.797255019	19.26796179	14.34628796	9.443914245	11.5662518	16.6519491	16.6105526	9.910170652	18.30152479	7.07023635	13.0230348	10.6616672	4.766412352	5.613446519	18.02833137	5.837027497	10.63751152	6.17923491	19.72296279	10.8012873	20.13658618	10.9413474	7.861986432	10.0656755	16.315229	11.24262842	3.789727516	9.947401833	8.212067673	17.30092217	21.15846973	15.06248609	18.38818519	6.590376095	7.62378195	16.30173232	4.947557218	8.867483262	14.37327282	12.54653976	21.10732689	12.6395247
OTU530	15.39893338	15.81535198	23.35605061	9.479453085	6.249799367	11.03892881	14.20544563	12.46923366	20.33840412	16.25912636	8.585376586	3.855417267	14.57045546	11.07370174	7.707910507	9.150762397	5.891863625	14.1082877	12.30192369	10.72442779	32.55798981	15.45285546	12.64689291	9.819241407	4.11948994	8.765761242	6.000715166	13.42439079	13.12961688	17.47108096	7.828858724	8.637474177	6.245904679	12.31661443	14.0921526	7.185559214	16.28322087	3.17377046	2.008331479	4.838996102	10.54460175	3.267335121	10.1885827	12.36889304	7.882207344	12.45683645	8.782577832	12.22003136	22.36223601
OTU531	12.3191467	7.907675988	15.23220692	10.53272565	8.03545633	5.519464407	17.48362539	8.906595472	9.633980897	19.12838395	7.726838928	11.5662518	7.285227731	9.228084779	8.80904058	3.921755313	25.92419995	8.682023199	6.561025971	10.72442779	13.47227164	20.60380728	18.48392041	9.819241407	4.11948994	19.72296279	8.401001233	9.229268667	7.658943179	12.22975667	13.42090067	15.35550965	14.99017123	8.526886912	10.77635199	10.26508459	14.24781826	10.57923487	6.024994437	4.838996102	17.13497785	14.15845219	7.132007889	6.184446522	8.867483262	7.665745506	17.56515566	7.77638359	6.805897917
OTU532	15.39893338	5.535373192	5.077402306	11.58599821	6.249799367	3.311678644	4.370906348	3.562638189	5.35221161	8.607772778	9.443914245	14.13652998	8.32597455	12.91931869	12.1124308	7.843510626	3.535118175	16.2787935	9.02141071	9.532824704	6.736135822	7.726427729	7.782703329	9.819241407	20.5974497	15.34008217	6.000715166	8.390244243	13.12961688	7.861986432	11.18408389	9.59719353	9.993447487	5.684591275	9.11845168	1.026508459	15.26551956	8.463387892	1.00416574	13.54918909	3.954225657	6.534670243	1.01885827	3.710667913	9.85275918	11.49861826	13.80119374	17.77459106	5.833626786
OTU533	3.079786675	7.907675988	9.13932415	3.159817695	8.03545633	13.24671458	6.556359523	8.906595472	5.35221161	7.651353581	4.292688293	8.995973623	12.48896182	1.845616956	7.707910507	5.229007084	10.60535453	4.341011599	4.100641232	10.72442779	7.858825126	9.014165683	9.728379162	9.00097129	10.29872485	6.574320931	3.6004291	6.712195394	1.09413474	14.85041882	7.828858724	7.677754824	9.993447487	3.789727516	14.92110275	5.132542296	8.141610433	8.463387892	7.029160177	12.58138987	11.86267697	3.267335121	8.150866158	13.60578235	2.955827754	7.665745506	5.018615904	2.221823883	9.72271131
OTU534	12.3191467	7.116908389	12.18576553	3.159817695	6.249799367	4.415571526	3.278179761	19.59451004	17.12707715	21.04122235	18.02929083	12.85139089	6.244480912	6.459659345	0	1.307251771	4.7134909	3.2557587	15.58243668	11.91603088	2.245378607	10.30190364	3.891351665	13.09232188	9.268852365	7.670041087	14.4017164	17.61951291	8.753077919	13.10331072	10.0656755	5.758316118	11.24262842	7.579455033	13.26320244	10.26508459	4.070805216	12.69508184	4.016662958	8.710192984	6.590376095	2.178223414	3.056574809	11.13200374	1.970551836	4.791090941	7.527923856	5.554559707	27.22359167
OTU535	41.06382234	22.14149277	9.13932415	11.58599821	4.464142405	9.935035933	8.741812697	11.57857411	21.40884644	12.43344957	12.87806488	8.995973623	16.6519491	0.922808478	3.303390217	2.614503542	8.248609075	8.682023199	14.76230843	7.149618528	19.08571816	12.87737955	10.70121708	18.8202127	3.089617455	2.19144031	14.4017164	11.74634194	9.847212659	6.988432384	10.0656755	14.3957903	9.993447487	7.579455033	9.947401833	17.45064381	17.30092217	15.8688523	9.037491656	1.935598441	21.0892035	7.62378195	6.113149619	8.658225131	11.82331102	10.54040007	13.80119374	15.55276718	2.916813393
OTU536	17.45212449	12.65228158	6.092882767	6.31963539	7.142627849	4.415571526	7.64908611	7.125276378	12.84530786	21.99764154	6.868301269	8.995973623	11.44821501	3.691233912	7.707910507	9.150762397	9.4269818	7.596770299	11.48179545	10.72442779	6.736135822	12.87737955	18.48392041	18.00194258	6.17923491	6.574320931	6.000715166	3.356097697	8.753077919	5.241324288	3.355225168	7.677754824	4.996723743	7.579455033	8.289501527	10.26508459	13.23011695	7.405464406	8.033325916	4.838996102	9.226526533	7.62378195	16.30173232	0	21.6760702	5.74930913	8.782577832	6.665471649	5.833626786
OTU537	7.186168909	11.07074638	3.046441383	4.21309026	5.356970886	4.415571526	12.01999246	9.797255019	7.493096253	13.38986877	12.01952722	6.425695445	5.203734093	7.382467823	7.707910507	2.614503542	3.535118175	5.426264499	10.6616672	11.91603088	6.736135822	7.726427729	8.755541246	10.63751152	4.11948994	7.670041087	14.4017164	5.034146546	4.37653896	6.988432384	13.42090067	17.27494835	6.245904679	11.36918255	4.973700916	10.26508459	11.19471435	6.347540919	11.04582313	3.871196882	18.45305307	8.712893657	12.22629924	6.184446522	13.79386285	11.49861826	7.527923856	11.10911941	5.833626786
OTU538	21.55850673	7.907675988	20.30960922	11.58599821	13.39242722	2.207785763	8.741812697	7.125276378	14.98619251	9.564191976	8.585376586	6.425695445	26.01867047	19.37897804	2.202260145	7.843510626	10.60535453	15.1935406	9.02141071	8.341221616	7.858825126	7.726427729	5.837027497	9.00097129	14.41821479	13.14864186	13.20157337	20.13658618	12.03548214	10.48264858	26.84180134	1.919438706	19.98689497	7.579455033	9.947401833	3.079525378	17.30092217	7.405464406	7.029160177	28.06617739	5.272300876	7.62378195	3.056574809	4.947557218	4.92637959	20.12258195	23.83842554	14.44185524	10.69498244
OTU539	7.186168909	5.535373192	9.13932415	11.58599821	9.821113292	4.415571526	3.278179761	6.23461683	5.35221161	13.38986877	4.292688293	11.5662518	22.89643001	6.459659345	12.1124308	14.37976948	8.248609075	19.5345522	9.02141071	4.766412352	6.736135822	11.58964159	6.809865413	10.63751152	11.32859734	10.95720155	13.20157337	5.87317097	8.753077919	6.114878336	6.710450335	13.43607094	9.993447487	10.42175067	14.92110275	4.106033837	12.21241565	6.347540919	18.07498331	10.64579142	7.908451314	22.87134585	23.43374021	8.658225131	14.77913877	8.623963694	11.29188578	21.10732689	2.916813393
OTU540	17.45212449	29.25840116	4.061921844	24.22526899	9.821113292	4.415571526	12.01999246	19.59451004	19.26796179	2.869257593	11.16098956	11.5662518	5.203734093	4.61404239	5.505650362	10.45801417	8.248609075	3.2557587	10.6616672	11.91603088	21.33109677	23.17928319	17.51108249	3.273080469	1.029872485	4.382880621	10.8012873	13.42439079	10.9413474	14.85041882	11.18408389	8.637474177	16.23935217	18.0012057	11.60530214	14.37111843	16.28322087	3.17377046	11.04582313	1.935598441	7.908451314	14.15845219	8.150866158	8.658225131	28.57300162	3.832872753	8.782577832	13.3309433	5.833626786
OTU541	7.186168909	7.116908389	11.17028507	24.22526899	3.571313924	13.24671458	5.463632936	2.671978642	1.070442322	17.21554556	22.32197912	11.5662518	14.57045546	22.14740347	33.03390217	14.37976948	44.77816355	5.426264499	7.381154217	3.574809264	5.613446519	5.150951819	52.53324747	4.909620704	10.29872485	8.765761242	0	3.356097697	4.37653896	8.735540481	12.30249228	0.959719353	2.498361872	7.579455033	15.7500529	52.35193142	4.070805216	3.17377046	6.024994437	22.25938207	5.272300876	7.62378195	12.22629924	6.184446522	3.941103672	6.707527318	11.29188578	3.332735824	8.750440179
OTU542	3.079786675	7.907675988	4.061921844	6.31963539	11.60677025	5.519464407	4.370906348	5.343957283	7.493096253	9.564191976	7.726838928	14.13652998	9.366721368	5.536850868	12.1124308	7.843510626	9.4269818	7.596770299	4.920769478	7.149618528	8.98151443	7.726427729	6.809865413	2.454810352	5.149362425	10.95720155	15.60185943	8.390244243	6.56480844	9.609094529	2.236816778	4.798596765	6.245904679	5.684591275	10.77635199	6.159050755	3.053103912	8.463387892	17.07081757	13.54918909	9.226526533	19.60401073	6.113149619	8.658225131	5.911655508	2.874654565	3.763961928	14.44185524	9.72271131
OTU543	5.132977792	9.489211186	8.123843689	5.266362825	13.39242722	18.76617898	5.463632936	12.46923366	11.77486554	18.17196475	6.868301269	3.855417267	1.040746819	4.61404239	13.21356087	6.536258855	10.60535453	4.341011599	3.280512985	4.766412352	16.84033956	7.726427729	1.945675832	0	9.268852365	5.478600776	1.200143033	26.00975715	7.658943179	3.494216192	10.0656755	7.677754824	2.498361872	7.579455033	15.7500529	8.212067673	4.070805216	19.04262276	5.020828698	5.806795322	3.954225657	7.62378195	1.01885827	3.710667913	2.955827754	5.74930913	8.782577832	2.221823883	32.08494732
OTU544	9.239360026	10.27997878	10.15480461	5.266362825	8.03545633	8.831143052	14.20544563	12.46923366	5.35221161	5.738515185	11.16098956	8.995973623	9.366721368	8.305276301	5.505650362	7.843510626	7.07023635	8.682023199	9.841538956	2.383206176	8.98151443	11.58964159	3.891351665	9.819241407	5.149362425	9.861481397	10.8012873	4.195122121	4.37653896	9.609094529	7.828858724	3.838877412	4.996723743	3.789727516	6.631601222	5.132542296	6.106207825	4.231693946	12.04998887	5.806795322	5.272300876	8.712893657	17.32059059	1.236889304	7.882207344	5.74930913	3.763961928	2.221823883	1.944542262
OTU545	13.34574226	7.116908389	8.123843689	11.58599821	5.356970886	7.72725017	2.185453174	7.125276378	4.281769288	8.607772778	6.00976361	7.710834534	7.285227731	10.15089326	6.606780435	10.45801417	4.7134909	8.682023199	9.841538956	5.95801544	8.98151443	5.150951819	9.728379162	10.63751152	3.089617455	14.24436202	15.60185943	5.87317097	8.753077919	13.97686477	7.828858724	6.718035471	2.498361872	6.632023154	6.631601222	5.132542296	9.159311737	5.289617433	11.04582313	6.774594543	3.954225657	6.534670243	13.24515751	7.421335827	11.82331102	5.74930913	8.782577832	6.665471649	6.805897917
OTU546	3.079786675	6.326140791	6.092882767	7.372907955	14.2852557	7.72725017	1.092726587	8.015935925	7.493096253	8.607772778	10.3024519	8.995973623	3.122240456	2.768425434	8.80904058	5.229007084	18.8539636	2.1705058	12.30192369	13.10763397	5.613446519	14.1651175	11.67405499	6.546160938	5.149362425	8.765761242	12.00143033	10.90731752	14.22375162	10.48264858	12.30249228	6.718035471	8.744266551	1.894863758	8.289501527	6.159050755	5.088506521	5.289617433	9.037491656	18.38818519	11.86267697	23.96045756	12.22629924	12.36889304	6.896931426	10.54040007	11.29188578	3.332735824	10.69498244
OTU547	14.37233782	8.698443587	9.13932415	14.74581591	9.821113292	5.519464407	12.01999246	8.906595472	7.493096253	3.82567679	13.73660254	5.140556356	8.32597455	2.768425434	12.1124308	9.150762397	5.891863625	6.511517399	6.561025971	8.341221616	8.98151443	14.1651175	8.755541246	9.819241407	4.11948994	17.53152248	9.601144266	9.229268667	8.753077919	4.36777024	7.828858724	9.59719353	9.993447487	6.632023154	2.486850458	2.053016918	14.24781826	4.231693946	7.029160177	2.903397661	14.49882741	18.51489902	12.22629924	0	23.64662203	3.832872753	12.54653976	15.55276718	7.778169048
OTU548	1.026595558	14.23381678	8.123843689	6.31963539	11.60677025	5.519464407	1.092726587	8.906595472	4.281769288	7.651353581	5.151225952	2.570278178	7.285227731	7.382467823	13.21356087	7.843510626	9.4269818	5.426264499	6.561025971	3.574809264	6.736135822	15.45285546	6.809865413	5.727890821	3.089617455	2.19144031	8.401001233	10.06829309	3.28240422	10.48264858	7.828858724	4.798596765	7.495085615	8.526886912	8.289501527	7.185559214	4.070805216	10.57923487	9.037491656	10.64579142	18.45305307	6.534670243	15.28287405	17.31645026	8.867483262	9.582181883	3.763961928	3.332735824	13.61179583
OTU549	9.239360026	5.535373192	4.061921844	10.53272565	11.60677025	4.415571526	8.741812697	16.9225314	12.84530786	8.607772778	12.01952722	3.855417267	7.285227731	11.07370174	9.910170652	10.45801417	5.891863625	7.596770299	9.02141071	11.91603088	8.98151443	11.58964159	11.67405499	9.00097129	10.29872485	17.53152248	10.8012873	18.45853733	10.9413474	13.97686477	10.0656755	8.637474177	11.24262842	3.789727516	5.802651069	5.132542296	13.23011695	12.69508184	3.012497219	5.806795322	9.226526533	2.178223414	13.24515751	7.421335827	7.882207344	10.54040007	11.29188578	13.3309433	11.66725357
OTU550	16.42552894	9.489211186	4.061921844	9.479453085	7.142627849	1.103892881	8.741812697	6.23461683	0	11.47703037	6.868301269	5.140556356	14.57045546	7.382467823	8.80904058	6.536258855	4.7134909	8.682023199	13.94218019	7.149618528	7.858825126	9.014165683	8.755541246	8.182701173	4.11948994	8.765761242	7.2008582	7.551219818	4.37653896	4.36777024	3.355225168	12.47635159	3.747542808	5.684591275	13.26320244	26.68921994	4.070805216	3.17377046	13.05415461	5.806795322	23.72535394	9.802005364	15.28287405	4.947557218	3.941103672	13.41505464	6.27326988	14.44185524	3.889084524
OTU551	5.132977792	6.326140791	3.046441383	18.95890617	8.928284811	12.1428217	10.92726587	2.671978642	5.35221161	16.25912636	12.01952722	14.13652998	14.57045546	15.68774412	25.32599167	16.99427302	15.31884543	8.682023199	9.02141071	8.341221616	3.368067911	15.45285546	48.64189581	7.364431055	8.23897988	12.05292171	6.000715166	7.551219818	13.12961688	10.48264858	20.13135101	9.59719353	8.744266551	5.684591275	13.26320244	15.39762689	11.19471435	6.347540919	8.033325916	10.64579142	10.54460175	8.712893657	13.24515751	3.710667913	8.867483262	13.41505464	11.29188578	17.77459106	2.916813393
OTU552	14.37233782	1.581535198	14.21672646	14.74581591	2.678485443	6.623357289	8.741812697	5.343957283	6.422653931	6.694934383	8.585376586	5.140556356	17.69269592	9.228084779	7.707910507	2.614503542	3.535118175	10.852529	16.40256493	3.574809264	10.10420373	6.438689774	4.864189581	5.727890821	16.47795976	7.670041087	3.6004291	5.87317097	15.31788636	7.861986432	14.53930906	7.677754824	8.744266551	0	3.315800611	7.185559214	39.69035086	8.463387892	4.016662958	5.806795322	0	4.356446828	2.03771654	2.473778609	1.970551836	7.665745506	17.56515566	2.221823883	0.972271131
OTU553	10.26595558	16.60611958	13.20124599	9.479453085	9.821113292	9.935035933	3.278179761	10.68791457	6.422653931	5.738515185	8.585376586	14.13652998	3.122240456	4.61404239	4.40452029	10.45801417	9.4269818	11.9377819	12.30192369	2.383206176	5.613446519	16.74059341	3.891351665	11.45578164	3.089617455	6.574320931	8.401001233	16.78048849	14.22375162	13.10331072	15.65771745	13.43607094	17.4885331	8.526886912	15.7500529	12.31810151	10.17701304	11.63715835	4.016662958	3.871196882	5.272300876	3.267335121	5.094291349	4.947557218	7.882207344	13.41505464	6.27326988	1.110911941	11.66725357
OTU554	6.159573351	3.953837994	4.061921844	14.74581591	13.39242722	4.415571526	10.92726587	7.125276378	7.493096253	7.651353581	0	10.28111271	6.244480912	5.536850868	8.80904058	13.07251771	4.7134909	13.0230348	4.920769478	2.383206176	7.858825126	6.438689774	8.755541246	4.091350586	17.50783225	23.01012326	7.2008582	10.90731752	5.4706737	4.36777024	11.18408389	8.637474177	8.744266551	8.526886912	4.144750764	1.026508459	3.053103912	11.63715835	13.05415461	5.806795322	7.908451314	18.51489902	4.075433079	7.421335827	10.8380351	6.707527318	8.782577832	12.22003136	6.805897917
OTU555	11.29255114	9.489211186	8.123843689	16.85236104	5.356970886	7.72725017	19.66907857	6.23461683	7.493096253	5.738515185	14.5951402	16.70680816	13.52970864	15.68774412	13.21356087	5.229007084	3.535118175	8.682023199	11.48179545	16.68244323	14.59496095	3.863213864	5.837027497	9.00097129	5.149362425	8.765761242	6.000715166	10.90731752	13.12961688	10.48264858	19.01294262	30.7110193	12.49180936	7.579455033	10.77635199	4.106033837	27.47793521	8.463387892	5.020828698	8.710192984	7.908451314	13.06934049	4.075433079	21.02711818	8.867483262	16.2897092	13.80119374	19.99641495	9.72271131
OTU556	13.34574226	22.93226037	10.15480461	3.159817695	14.2852557	15.45450034	8.741812697	13.35989321	6.422653931	15.30270716	9.443914245	7.710834534	7.285227731	1.845616956	7.707910507	5.229007084	7.07023635	10.852529	11.48179545	3.574809264	3.368067911	15.45285546	11.67405499	12.27405176	4.11948994	6.574320931	14.4017164	12.58536636	3.28240422	10.48264858	11.18408389	6.718035471	13.74099029	4.737159395	12.43425229	7.185559214	2.035402608	9.521311379	3.012497219	6.774594543	7.908451314	1.089111707	13.24515751	9.895114436	7.882207344	7.665745506	7.527923856	5.554559707	9.72271131
OTU557	9.239360026	1.581535198	6.092882767	15.79908847	8.928284811	22.07785763	12.01999246	14.25055276	6.422653931	7.651353581	10.3024519	6.425695445	13.52970864	4.61404239	14.31469094	9.150762397	12.96209998	11.9377819	13.94218019	19.06564941	7.858825126	15.45285546	3.891351665	15.54713223	4.11948994	5.478600776	6.000715166	5.87317097	7.658943179	10.48264858	20.13135101	7.677754824	13.74099029	9.474318791	7.460551374	9.238576133	7.123909129	11.63715835	7.029160177	5.806795322	11.86267697	10.89111707	6.113149619	11.13200374	2.955827754	9.582181883	6.27326988	16.66367912	8.750440179
OTU558	3.079786675	9.489211186	5.077402306	5.266362825	11.60677025	8.831143052	8.741812697	10.68791457	4.281769288	10.52061117	5.151225952	5.140556356	11.44821501	0.922808478	8.80904058	7.843510626	9.4269818	16.2787935	5.740897724	3.574809264	6.736135822	5.150951819	13.61973083	9.819241407	6.17923491	3.287160466	27.60328976	7.551219818	3.28240422	9.609094529	12.30249228	9.59719353	11.24262842	6.632023154	9.11845168	7.185559214	3.053103912	6.347540919	16.06665183	12.58138987	10.54460175	7.62378195	9.169724428	6.184446522	4.92637959	1.916436377	5.018615904	1.110911941	6.805897917
OTU559	6.159573351	1.581535198	13.20124599	41.07763003	5.356970886	15.45450034	50.26542301	8.015935925	4.281769288	0.956419198	4.292688293	5.140556356	7.285227731	23.99302043	6.606780435	5.229007084	1.178372725	4.341011599	3.280512985	1.191603088	4.490757215	12.87737955	2.918513749	1.636540235	5.149362425	4.382880621	4.800572133	5.034146546	19.69442532	7.861986432	10.0656755	1.919438706	24.98361872	16.10634194	1.657900305	6.159050755	17.30092217	5.289617433	0	8.710192984	13.18075219	11.98022878	2.03771654	19.79022887	3.941103672	7.665745506	8.782577832	7.77638359	8.750440179
OTU560	4.106382234	3.953837994	7.108363228	5.266362825	5.356970886	7.72725017	5.463632936	6.23461683	7.493096253	3.82567679	5.151225952	3.855417267	6.244480912	1.845616956	15.41582101	0	7.07023635	8.682023199	4.920769478	3.574809264	4.490757215	6.438689774	6.809865413	6.546160938	8.23897988	9.861481397	8.401001233	3.356097697	4.37653896	2.620662144	10.0656755	1.919438706	4.996723743	4.737159395	4.973700916	7.185559214	6.106207825	4.231693946	4.016662958	10.64579142	1.318075219	8.712893657	3.056574809	3.710667913	6.896931426	1.916436377	7.527923856	1.110911941	7.778169048
OTU561	6.159573351	6.326140791	10.15480461	5.266362825	13.39242722	5.519464407	8.741812697	9.797255019	10.70442322	6.694934383	9.443914245	5.140556356	11.44821501	0	8.80904058	5.229007084	20.03233633	5.426264499	6.561025971	5.95801544	6.736135822	14.1651175	5.837027497	8.182701173	3.089617455	2.19144031	13.20157337	12.58536636	16.4120211	6.114878336	6.710450335	4.798596765	17.4885331	3.789727516	7.460551374	6.159050755	8.141610433	6.347540919	4.016662958	2.903397661	13.18075219	2.178223414	5.094291349	1.236889304	10.8380351	10.54040007	10.03723181	4.443647766	9.72271131
OTU562	21.55850673	4.744605593	9.13932415	18.95890617	4.464142405	13.24671458	13.11271905	6.23461683	10.70442322	4.782095988	13.73660254	6.425695445	17.69269592	4.61404239	7.707910507	15.68702125	15.31884543	14.1082877	4.920769478	16.68244323	14.59496095	6.438689774	10.70121708	10.63751152	8.23897988	9.861481397	13.20157337	5.87317097	7.658943179	7.861986432	8.947267113	16.315229	3.747542808	8.526886912	8.289501527	5.132542296	6.106207825	5.289617433	7.029160177	5.806795322	5.272300876	5.445558535	12.22629924	7.421335827	10.8380351	7.665745506	8.782577832	9.998207473	9.72271131
OTU563	15.39893338	10.27997878	8.123843689	8.42618052	9.821113292	11.03892881	12.01999246	9.797255019	9.633980897	11.47703037	10.3024519	5.140556356	7.285227731	7.382467823	6.606780435	9.150762397	8.248609075	9.767276099	9.02141071	7.149618528	12.34958234	11.58964159	8.755541246	9.819241407	7.209107395	6.574320931	15.60185943	9.229268667	4.37653896	5.241324288	8.947267113	8.637474177	3.747542808	9.474318791	9.947401833	7.185559214	6.106207825	6.347540919	10.0416574	8.710192984	6.590376095	4.356446828	12.22629924	9.895114436	8.867483262	13.41505464	15.05584771	11.10911941	6.805897917
OTU564	14.37233782	5.535373192	9.13932415	8.42618052	13.39242722	12.1428217	1.092726587	6.23461683	6.422653931	4.782095988	5.151225952	10.28111271	1.040746819	6.459659345	8.80904058	7.843510626	9.4269818	5.426264499	6.561025971	2.383206176	5.613446519	5.150951819	7.782703329	12.27405176	5.149362425	4.382880621	13.20157337	9.229268667	8.753077919	8.735540481	7.828858724	4.798596765	4.996723743	1.894863758	3.315800611	7.185559214	3.053103912	5.289617433	4.016662958	9.677992204	11.86267697	2.178223414	8.150866158	6.184446522	4.92637959	5.74930913	3.763961928	4.443647766	2.916813393
OTU565	3.079786675	3.953837994	10.15480461	0	9.821113292	9.935035933	6.556359523	8.015935925	7.493096253	8.607772778	5.151225952	10.28111271	7.285227731	7.382467823	6.606780435	6.536258855	9.4269818	6.511517399	13.12205194	8.341221616	3.368067911	7.726427729	7.782703329	10.63751152	25.74681213	7.670041087	8.401001233	17.61951291	10.9413474	14.85041882	8.947267113	2.879158059	8.744266551	2.842295637	6.631601222	5.132542296	2.035402608	10.57923487	8.033325916	10.64579142	6.590376095	7.62378195	6.113149619	32.15912192	0.985275918	8.623963694	7.527923856	7.77638359	17.50088036
OTU566	11.29255114	7.116908389	5.077402306	3.159817695	5.356970886	1.103892881	9.834539284	9.797255019	7.493096253	5.738515185	3.434150634	5.140556356	5.203734093	1.845616956	4.40452029	0	1.178372725	6.511517399	1.640256493	7.149618528	2.245378607	3.863213864	3.891351665	14.72886211	2.05974497	2.19144031	13.20157337	0.839024424	4.37653896	13.10331072	4.473633557	29.75129994	2.498361872	18.94863758	7.460551374	7.185559214	2.035402608	21.15846973	0	1.935598441	19.77112829	3.267335121	6.113149619	1.236889304	4.92637959	3.832872753	1.254653976	12.22003136	0
OTU567	7.186168909	4.744605593	5.077402306	5.266362825	6.249799367	5.519464407	7.64908611	5.343957283	3.211326966	4.782095988	6.868301269	5.140556356	13.52970864	4.61404239	5.505650362	10.45801417	5.891863625	11.9377819	4.100641232	10.72442779	11.22689304	0	3.891351665	9.819241407	4.11948994	12.05292171	3.6004291	10.06829309	8.753077919	7.861986432	6.710450335	11.51663224	6.245904679	29.37038825	4.973700916	3.079525378	3.053103912	8.463387892	17.07081757	9.677992204	1.318075219	9.802005364	1.01885827	6.184446522	6.896931426	4.791090941	3.763961928	4.443647766	3.889084524
OTU568	15.39893338	11.07074638	0	9.479453085	8.03545633	3.311678644	15.29817222	10.68791457	7.493096253	10.52061117	5.151225952	5.140556356	5.203734093	5.536850868	9.910170652	11.76526594	14.1404727	16.2787935	8.201282463	11.91603088	10.10420373	3.863213864	4.864189581	6.546160938	4.11948994	10.95720155	9.601144266	7.551219818	7.658943179	10.48264858	4.473633557	6.718035471	8.744266551	11.36918255	7.460551374	15.39762689	11.19471435	7.405464406	7.029160177	7.742393763	10.54460175	10.89111707	1.01885827	9.895114436	7.882207344	12.45683645	16.31050169	6.665471649	10.69498244
OTU569	8.212764468	7.116908389	17.26316784	9.479453085	7.142627849	11.03892881	3.278179761	5.343957283	5.35221161	2.869257593	8.585376586	3.855417267	8.32597455	8.305276301	4.40452029	32.68129428	11.78372725	13.0230348	9.02141071	7.149618528	8.98151443	10.30190364	3.891351665	11.45578164	9.268852365	7.670041087	6.000715166	7.551219818	8.753077919	13.97686477	19.01294262	5.758316118	8.744266551	4.737159395	5.802651069	7.185559214	10.17701304	11.63715835	7.029160177	22.25938207	6.590376095	14.15845219	13.24515751	16.07956096	6.896931426	10.54040007	3.763961928	11.10911941	8.750440179
OTU570	6.159573351	7.907675988	5.077402306	4.21309026	6.249799367	16.55839322	15.29817222	8.906595472	9.633980897	1.912838395	10.3024519	3.855417267	5.203734093	1.845616956	7.707910507	10.45801417	5.891863625	8.682023199	9.02141071	10.72442779	4.490757215	3.863213864	7.782703329	8.182701173	10.29872485	7.670041087	12.00143033	5.034146546	6.56480844	7.861986432	15.65771745	7.677754824	4.996723743	6.632023154	4.144750764	3.079525378	4.070805216	5.289617433	12.04998887	15.48478753	18.45305307	11.98022878	6.113149619	24.73778609	6.896931426	5.74930913	3.763961928	2.221823883	5.833626786
OTU571	2.053191117	2.372302796	6.092882767	11.58599821	8.03545633	3.311678644	16.39089881	2.671978642	1.070442322	4.782095988	5.151225952	5.140556356	4.162987275	2.768425434	6.606780435	16.99427302	4.7134909	8.682023199	3.280512985	14.29923706	15.71765025	7.726427729	7.782703329	6.546160938	8.23897988	13.14864186	4.800572133	7.551219818	2.18826948	3.494216192	6.710450335	5.758316118	3.747542808	9.474318791	7.460551374	5.132542296	5.088506521	3.17377046	9.037491656	2.903397661	1.318075219	7.62378195	2.03771654	3.710667913	9.85275918	6.707527318	2.509307952	12.22003136	1.944542262
OTU572	8.212764468	30.04916876	8.123843689	11.58599821	4.464142405	4.415571526	28.41089126	7.125276378	7.493096253	17.21554556	6.868301269	15.42166907	0	12.91931869	22.02260145	10.45801417	3.535118175	7.596770299	8.201282463	14.29923706	7.858825126	9.014165683	11.67405499	8.182701173	8.23897988	7.670041087	6.000715166	3.356097697	7.658943179	10.48264858	10.0656755	24.95270318	1.249180936	7.579455033	9.11845168	29.76874532	12.21241565	5.289617433	10.0416574	0.96779922	38.22418135	4.356446828	9.169724428	8.658225131	45.32269223	1.916436377	15.05584771	3.332735824	0
OTU573	6.159573351	3.163070395	8.123843689	10.53272565	8.03545633	7.72725017	3.278179761	8.015935925	6.422653931	6.694934383	6.00976361	14.13652998	13.52970864	8.305276301	6.606780435	14.37976948	5.891863625	19.5345522	2.460384739	13.10763397	11.22689304	6.438689774	7.782703329	5.727890821	11.32859734	23.01012326	4.800572133	1.678048849	3.28240422	6.988432384	6.710450335	14.3957903	6.245904679	13.26404631	13.26320244	1.026508459	14.24781826	4.231693946	18.07498331	7.742393763	5.272300876	9.802005364	2.03771654	11.13200374	8.867483262	9.582181883	10.03723181	22.21823883	6.805897917
OTU574	8.212764468	6.326140791	5.077402306	5.266362825	13.39242722	7.72725017	6.556359523	13.35989321	3.211326966	5.738515185	7.726838928	6.425695445	2.081493637	11.99651021	9.910170652	19.60877657	4.7134909	7.596770299	8.201282463	3.574809264	3.368067911	9.014165683	10.70121708	2.454810352	6.17923491	5.478600776	3.6004291	10.90731752	9.847212659	18.34463501	2.236816778	5.758316118	4.996723743	6.632023154	9.11845168	3.079525378	7.123909129	8.463387892	8.033325916	6.774594543	10.54460175	6.534670243	8.150866158	11.13200374	5.911655508	9.582181883	3.763961928	1.110911941	15.5563381
OTU575	7.186168909	8.698443587	2.030960922	8.42618052	3.571313924	4.415571526	10.92726587	7.125276378	7.493096253	5.738515185	6.00976361	6.425695445	12.48896182	8.305276301	8.80904058	19.60877657	3.535118175	6.511517399	0.820128246	2.383206176	19.08571816	7.726427729	5.837027497	5.727890821	8.23897988	18.62724264	8.401001233	9.229268667	0	13.10331072	4.473633557	9.59719353	7.495085615	8.526886912	11.60530214	2.053016918	6.106207825	4.231693946	9.037491656	7.742393763	3.954225657	6.534670243	5.094291349	8.658225131	12.80858693	6.707527318	7.527923856	16.66367912	5.833626786
OTU576	16.42552894	3.953837994	14.21672646	6.31963539	9.821113292	14.35060746	7.64908611	14.25055276	2.140884644	5.738515185	12.01952722	21.84736451	11.44821501	6.459659345	8.80904058	11.76526594	8.248609075	8.682023199	5.740897724	11.91603088	6.736135822	11.58964159	5.837027497	9.00097129	5.149362425	6.574320931	18.0021455	20.97561061	7.658943179	4.36777024	14.53930906	10.55691288	13.74099029	15.15891007	5.802651069	6.159050755	7.123909129	9.521311379	14.05832035	6.774594543	9.226526533	5.445558535	1.01885827	14.84267165	2.955827754	4.791090941	10.03723181	6.665471649	3.889084524
OTU577	8.212764468	8.698443587	9.13932415	4.21309026	6.249799367	0	4.370906348	4.453297736	6.422653931	10.52061117	7.726838928	7.710834534	3.122240456	3.691233912	5.505650362	5.229007084	5.891863625	6.511517399	13.12205194	10.72442779	0	2.57547591	6.809865413	8.182701173	8.23897988	6.574320931	4.800572133	15.94146406	15.31788636	3.494216192	10.0656755	8.637474177	13.74099029	6.632023154	6.631601222	10.26508459	7.123909129	11.63715835	5.020828698	3.871196882	7.908451314	9.802005364	9.169724428	4.947557218	11.82331102	4.791090941	10.03723181	6.665471649	16.52860923
OTU578	4.106382234	3.163070395	6.092882767	8.42618052	13.39242722	4.415571526	6.556359523	8.906595472	10.70442322	13.38986877	7.726838928	10.28111271	12.48896182	7.382467823	9.910170652	18.30152479	4.7134909	15.1935406	5.740897724	10.72442779	3.368067911	15.45285546	9.728379162	9.00097129	3.089617455	5.478600776	7.2008582	22.65365946	7.658943179	4.36777024	8.947267113	11.51663224	6.245904679	8.526886912	2.486850458	5.132542296	4.070805216	4.231693946	10.0416574	3.871196882	10.54460175	37.02979804	9.169724428	12.36889304	17.73496652	9.582181883	7.527923856	13.3309433	6.805897917
OTU579	6.159573351	7.116908389	6.092882767	5.266362825	12.49959873	4.415571526	10.92726587	9.797255019	3.211326966	8.607772778	8.585376586	17.99194725	7.285227731	5.536850868	5.505650362	7.843510626	2.35674545	8.682023199	13.94218019	13.10763397	15.71765025	7.726427729	11.67405499	9.00097129	4.11948994	6.574320931	2.400286067	7.551219818	2.18826948	12.22975667	6.710450335	10.55691288	2.498361872	6.632023154	9.11845168	5.132542296	1.017701304	3.17377046	11.04582313	1.935598441	5.272300876	9.802005364	3.056574809	6.184446522	9.85275918	8.623963694	7.527923856	12.22003136	10.69498244
OTU580	6.159573351	5.535373192	2.030960922	2.10654513	7.142627849	8.831143052	2.185453174	6.23461683	2.140884644	7.651353581	3.434150634	7.710834534	11.44821501	3.691233912	6.606780435	7.843510626	4.7134909	17.3640464	6.561025971	2.383206176	2.245378607	9.014165683	15.56540666	4.091350586	9.268852365	4.382880621	15.60185943	5.034146546	7.658943179	6.988432384	12.30249228	7.677754824	6.245904679	7.579455033	6.631601222	5.132542296	6.106207825	9.521311379	7.029160177	21.29158285	11.86267697	21.78223414	5.094291349	8.658225131	8.867483262	5.74930913	8.782577832	7.77638359	5.833626786
OTU581	5.132977792	10.27997878	2.030960922	4.21309026	8.928284811	1.103892881	5.463632936	5.343957283	5.35221161	8.607772778	10.3024519	8.995973623	11.44821501	5.536850868	7.707910507	6.536258855	7.07023635	2.1705058	2.460384739	10.72442779	4.490757215	1.287737955	15.56540666	7.364431055	3.089617455	5.478600776	4.800572133	0.839024424	12.03548214	6.988432384	3.355225168	8.637474177	3.747542808	7.579455033	6.631601222	10.26508459	3.053103912	7.405464406	14.05832035	16.45258675	13.18075219	7.62378195	9.169724428	6.184446522	11.82331102	9.582181883	10.03723181	7.77638359	2.916813393
OTU582	5.132977792	10.27997878	7.108363228	23.17199643	3.571313924	3.311678644	4.370906348	7.125276378	10.70442322	8.607772778	10.3024519	19.27708634	7.285227731	16.6105526	11.01130072	24.83778365	5.891863625	14.1082877	5.740897724	7.149618528	13.47227164	11.58964159	9.728379162	10.63751152	21.62732219	10.95720155	3.6004291	8.390244243	8.753077919	11.35620262	6.710450335	10.55691288	13.74099029	5.684591275	7.460551374	17.45064381	16.28322087	10.57923487	7.029160177	7.742393763	9.226526533	9.802005364	6.113149619	9.895114436	10.8380351	10.54040007	33.87565735	8.887295531	10.69498244
OTU583	4.106382234	8.698443587	5.077402306	8.42618052	9.821113292	14.35060746	5.463632936	4.453297736	7.493096253	4.782095988	9.443914245	6.425695445	12.48896182	2.768425434	3.303390217	13.07251771	9.4269818	4.341011599	9.841538956	5.95801544	7.858825126	10.30190364	3.891351665	10.63751152	2.05974497	4.382880621	7.2008582	12.58536636	7.658943179	5.241324288	5.592041946	13.43607094	13.74099029	2.842295637	4.144750764	10.26508459	6.106207825	12.69508184	8.033325916	4.838996102	11.86267697	1.089111707	12.22629924	1.236889304	7.882207344	7.665745506	6.27326988	9.998207473	5.833626786
OTU584	1.026595558	6.326140791	3.046441383	8.42618052	16.96374114	9.935035933	5.463632936	2.671978642	7.493096253	3.82567679	6.868301269	10.28111271	6.244480912	7.382467823	9.910170652	16.99427302	10.60535453	7.596770299	1.640256493	13.10763397	6.736135822	10.30190364	6.809865413	8.182701173	2.05974497	14.24436202	9.601144266	11.74634194	6.56480844	6.988432384	7.828858724	7.677754824	3.747542808	5.684591275	5.802651069	2.053016918	10.17701304	11.63715835	9.037491656	4.838996102	5.272300876	2.178223414	9.169724428	2.473778609	8.867483262	4.791090941	8.782577832	6.665471649	1.944542262
OTU585	5.132977792	11.07074638	13.20124599	2.10654513	10.71394177	5.519464407	2.185453174	10.68791457	5.35221161	8.607772778	1.717075317	3.855417267	5.203734093	2.768425434	16.51695109	3.921755313	8.248609075	4.341011599	9.02141071	8.341221616	6.736135822	6.438689774	9.728379162	7.364431055	8.23897988	4.382880621	9.601144266	3.356097697	2.18826948	10.48264858	4.473633557	5.758316118	7.495085615	4.737159395	8.289501527	11.29159305	10.17701304	6.347540919	10.0416574	8.710192984	5.272300876	7.62378195	5.094291349	2.473778609	9.85275918	2.874654565	1.254653976	6.665471649	5.833626786
OTU586	11.29255114	4.744605593	4.061921844	8.42618052	6.249799367	1.103892881	8.741812697	9.797255019	5.35221161	9.564191976	7.726838928	7.710834534	10.40746819	9.228084779	8.80904058	2.614503542	2.35674545	9.767276099	11.48179545	5.95801544	2.245378607	9.014165683	3.891351665	9.819241407	8.23897988	10.95720155	7.2008582	8.390244243	6.56480844	5.241324288	11.18408389	9.59719353	8.744266551	6.632023154	9.11845168	4.106033837	5.088506521	4.231693946	9.037491656	9.677992204	6.590376095	9.802005364	6.113149619	6.184446522	11.82331102	4.791090941	8.782577832	11.10911941	7.778169048
OTU587	9.239360026	14.23381678	3.046441383	6.31963539	5.356970886	4.415571526	8.741812697	6.23461683	7.493096253	9.564191976	7.726838928	8.995973623	7.285227731	5.536850868	6.606780435	9.150762397	11.78372725	3.2557587	11.48179545	11.91603088	7.858825126	12.87737955	8.755541246	8.182701173	1.029872485	8.765761242	13.20157337	4.195122121	1.09413474	7.861986432	5.592041946	15.35550965	4.996723743	9.474318791	10.77635199	11.29159305	12.21241565	7.405464406	6.024994437	1.935598441	10.54460175	7.62378195	9.169724428	3.710667913	20.69079428	2.874654565	6.27326988	8.887295531	1.944542262
OTU588	15.39893338	30.83993635	1.015480461	5.266362825	4.464142405	2.207785763	4.370906348	4.453297736	10.70442322	9.564191976	13.73660254	10.28111271	2.081493637	1.845616956	3.303390217	2.614503542	17.67559088	8.682023199	22.9635909	11.91603088	8.98151443	14.1651175	10.70121708	7.364431055	3.089617455	7.670041087	16.80200247	2.517073273	3.28240422	0.873554048	5.592041946	18.23466771	7.495085615	12.31661443	12.43425229	19.50366072	11.19471435	2.115846973	6.024994437	1.935598441	39.54225657	4.356446828	10.1885827	1.236889304	13.79386285	0	6.27326988	2.221823883	4.861355655
OTU589	18.47872005	9.489211186	8.123843689	11.58599821	2.678485443	2.207785763	2.185453174	10.68791457	6.422653931	5.738515185	11.16098956	5.140556356	7.285227731	4.61404239	7.707910507	10.45801417	9.4269818	4.341011599	8.201282463	15.49084014	15.71765025	10.30190364	6.809865413	13.91059199	8.23897988	7.670041087	6.000715166	5.034146546	2.18826948	7.861986432	2.236816778	8.637474177	3.747542808	10.42175067	4.144750764	7.185559214	3.053103912	5.289617433	6.024994437	1.935598441	14.49882741	9.802005364	10.1885827	6.184446522	11.82331102	11.49861826	10.03723181	14.44185524	11.66725357
OTU590	10.26595558	3.163070395	14.21672646	21.0654513	5.356970886	2.207785763	5.463632936	3.562638189	9.633980897	2.869257593	7.726838928	6.425695445	7.285227731	8.305276301	9.910170652	13.07251771	10.60535453	8.682023199	9.02141071	23.83206176	14.59496095	16.74059341	6.809865413	9.00097129	18.53770473	16.43580233	3.6004291	6.712195394	4.37653896	6.114878336	6.710450335	20.15410641	9.993447487	14.21147819	11.60530214	2.053016918	11.19471435	5.289617433	4.016662958	7.742393763	7.908451314	30.4951278	7.132007889	8.658225131	11.82331102	11.49861826	10.03723181	23.32915077	10.69498244
OTU591	20.53191117	11.86151398	3.046441383	3.159817695	5.356970886	15.45450034	8.741812697	12.46923366	23.54973108	8.607772778	11.16098956	6.425695445	4.162987275	1.845616956	9.910170652	5.229007084	7.07023635	13.0230348	12.30192369	27.40687102	11.22689304	7.726427729	5.837027497	16.36540235	4.11948994	13.14864186	16.80200247	9.229268667	15.31788636	4.36777024	10.0656755	24.95270318	2.498361872	3.789727516	4.973700916	24.63620302	7.123909129	8.463387892	0	4.838996102	17.13497785	2.178223414	2.03771654	1.236889304	10.8380351	1.916436377	7.527923856	13.3309433	4.861355655
OTU592	4.106382234	8.698443587	6.092882767	10.53272565	6.249799367	6.623357289	13.11271905	12.46923366	4.281769288	7.651353581	12.87806488	8.995973623	8.32597455	15.68774412	9.910170652	10.45801417	10.60535453	13.0230348	11.48179545	16.68244323	11.22689304	5.150951819	9.728379162	12.27405176	12.35846982	9.861481397	9.601144266	7.551219818	4.37653896	8.735540481	7.828858724	16.315229	11.24262842	2.842295637	14.0921526	11.29159305	6.106207825	12.69508184	15.06248609	4.838996102	14.49882741	7.62378195	15.28287405	12.36889304	12.80858693	8.623963694	10.03723181	8.887295531	8.750440179
OTU593	5.132977792	0	0	0	9.821113292	0	0	8.015935925	0	18.17196475	11.16098956	3.855417267	6.244480912	0	0	0	5.891863625	0	4.100641232	0	34.80336842	0	35.9950029	8.182701173	4.11948994	0	136.8163058	0	0	9.609094529	12.30249228	0	0	0	0	3.079525378	31.54874043	10.57923487	0	11.61359064	0	32.67335121	0	0	7.882207344	10.54040007	0	0	5.833626786
OTU594	11.29255114	6.326140791	9.13932415	5.266362825	2.678485443	4.415571526	18.57635198	4.453297736	6.422653931	0.956419198	4.292688293	11.5662518	14.57045546	11.99651021	15.41582101	3.921755313	4.7134909	11.9377819	17.22269317	9.532824704	10.10420373	10.30190364	8.755541246	4.909620704	7.209107395	14.24436202	9.601144266	9.229268667	14.22375162	5.241324288	14.53930906	9.59719353	3.747542808	11.36918255	6.631601222	4.106033837	10.17701304	4.231693946	4.016662958	6.774594543	2.636150438	17.42578731	3.056574809	2.473778609	12.80858693	16.2897092	16.31050169	7.77638359	5.833626786
OTU595	7.186168909	5.535373192	7.108363228	8.42618052	9.821113292	7.72725017	7.64908611	2.671978642	6.422653931	8.607772778	11.16098956	3.855417267	22.89643001	2.768425434	8.80904058	3.921755313	10.60535453	4.341011599	15.58243668	5.95801544	6.736135822	5.150951819	3.891351665	3.273080469	2.05974497	10.95720155	7.2008582	10.06829309	5.4706737	4.36777024	7.828858724	6.718035471	19.98689497	8.526886912	4.973700916	6.159050755	16.28322087	6.347540919	10.0416574	0.96779922	6.590376095	5.445558535	10.1885827	9.895114436	9.85275918	7.665745506	3.763961928	5.554559707	10.69498244
OTU596	9.239360026	7.907675988	10.15480461	20.01217873	5.356970886	16.55839322	8.741812697	7.125276378	7.493096253	13.38986877	11.16098956	5.140556356	15.61120228	6.459659345	3.303390217	5.229007084	2.35674545	41.23961019	14.76230843	22.64045867	15.71765025	6.438689774	4.864189581	8.182701173	7.209107395	15.34008217	7.2008582	5.034146546	5.4706737	5.241324288	5.592041946	16.315229	9.993447487	16.10634194	4.144750764	10.26508459	11.19471435	2.115846973	14.05832035	1.935598441	11.86267697	14.15845219	12.22629924	6.184446522	26.60244979	6.707527318	5.018615904	17.77459106	2.916813393
OTU597	10.26595558	7.116908389	8.123843689	4.21309026	14.2852557	3.311678644	2.185453174	5.343957283	6.422653931	6.694934383	8.585376586	7.710834534	6.244480912	9.228084779	7.707910507	7.843510626	5.891863625	7.596770299	5.740897724	3.574809264	7.858825126	10.30190364	14.59256874	4.909620704	10.29872485	5.478600776	6.000715166	7.551219818	7.658943179	10.48264858	6.710450335	1.919438706	8.744266551	2.842295637	4.973700916	4.106033837	7.123909129	6.347540919	5.020828698	26.13057895	6.590376095	8.712893657	8.150866158	6.184446522	6.896931426	7.665745506	2.509307952	3.332735824	8.750440179
OTU598	4.106382234	2.372302796	10.15480461	7.372907955	2.678485443	3.311678644	8.741812697	8.906595472	8.563538575	6.694934383	9.443914245	3.855417267	10.40746819	0.922808478	3.303390217	13.07251771	10.60535453	10.852529	8.201282463	4.766412352	6.736135822	7.726427729	8.755541246	10.63751152	4.11948994	12.05292171	3.6004291	9.229268667	12.03548214	8.735540481	5.592041946	9.59719353	12.49180936	3.789727516	6.631601222	6.159050755	12.21241565	9.521311379	9.037491656	4.838996102	1.318075219	10.89111707	8.150866158	7.421335827	10.8380351	2.874654565	11.29188578	9.998207473	8.750440179
OTU599	3.079786675	3.163070395	4.061921844	9.479453085	7.142627849	5.519464407	15.29817222	1.781319094	7.493096253	2.869257593	2.575612976	7.710834534	2.081493637	3.691233912	9.910170652	13.07251771	5.891863625	15.1935406	3.280512985	2.383206176	14.59496095	9.014165683	8.755541246	6.546160938	4.11948994	7.670041087	1.200143033	5.87317097	3.28240422	5.241324288	3.355225168	7.677754824	2.498361872	8.526886912	8.289501527	6.159050755	6.106207825	4.231693946	13.05415461	14.51698831	3.954225657	15.2475639	7.132007889	4.947557218	7.882207344	6.707527318	2.509307952	18.885503	3.889084524
OTU600	20.53191117	15.02458438	9.13932415	7.372907955	5.356970886	7.72725017	2.185453174	2.671978642	18.19751947	29.64899512	6.868301269	8.995973623	9.366721368	10.15089326	3.303390217	7.843510626	5.891863625	8.682023199	13.94218019	7.149618528	5.613446519	11.58964159	7.782703329	26.18464375	9.268852365	4.382880621	10.8012873	5.87317097	1.09413474	10.48264858	1.118408389	2.879158059	6.245904679	0.947431879	6.631601222	5.132542296	14.24781826	13.75300533	9.037491656	12.58138987	11.86267697	5.445558535	12.22629924	13.60578235	7.882207344	7.665745506	10.03723181	11.10911941	3.889084524
OTU601	0	0	0	9.479453085	6.249799367	7.72725017	14.20544563	5.343957283	8.563538575	0.956419198	0	12.85139089	0	5.536850868	4.40452029	14.37976948	0	1.0852529	6.561025971	9.532824704	11.22689304	0	4.864189581	7.364431055	7.209107395	21.9144031	4.800572133	11.74634194	0	6.114878336	4.473633557	8.637474177	9.993447487	10.42175067	6.631601222	0	1.017701304	1.057923487	12.04998887	0	0	6.534670243	7.132007889	1.236889304	20.69079428	12.45683645	6.27326988	21.10732689	8.750440179
OTU602	7.186168909	6.326140791	4.061921844	3.159817695	0.892828481	4.415571526	5.463632936	6.23461683	2.140884644	9.564191976	5.151225952	3.855417267	7.285227731	6.459659345	7.707910507	9.150762397	2.35674545	3.2557587	6.561025971	2.383206176	1.122689304	3.863213864	1.945675832	9.00097129	3.089617455	2.19144031	2.400286067	5.034146546	5.4706737	17.47108096	3.355225168	23.03326447	6.245904679	53.05618523	10.77635199	5.132542296	10.17701304	20.10054624	8.033325916	3.871196882	5.272300876	5.445558535	3.056574809	7.421335827	0.985275918	3.832872753	3.763961928	4.443647766	3.889084524
OTU603	5.132977792	3.163070395	7.108363228	10.53272565	6.249799367	4.415571526	5.463632936	2.671978642	1.070442322	5.738515185	6.00976361	12.85139089	6.244480912	1.845616956	8.80904058	9.150762397	9.4269818	13.0230348	2.460384739	7.149618528	8.98151443	2.57547591	11.67405499	4.091350586	3.089617455	7.670041087	7.2008582	5.87317097	1.09413474	6.114878336	6.710450335	7.677754824	11.24262842	9.474318791	8.289501527	6.159050755	6.106207825	10.57923487	12.04998887	7.742393763	9.226526533	22.87134585	2.03771654	6.184446522	5.911655508	9.582181883	7.527923856	19.99641495	3.889084524
OTU604	8.212764468	14.23381678	12.18576553	9.479453085	9.821113292	2.207785763	5.463632936	7.125276378	8.563538575	7.651353581	4.292688293	10.28111271	11.44821501	12.91931869	9.910170652	9.150762397	2.35674545	17.3640464	17.22269317	4.766412352	5.613446519	9.014165683	15.56540666	7.364431055	3.089617455	6.574320931	9.601144266	1.678048849	12.03548214	5.241324288	7.828858724	13.43607094	3.747542808	4.737159395	9.11845168	10.26508459	9.159311737	7.405464406	6.024994437	1.935598441	2.636150438	9.802005364	15.28287405	2.473778609	11.82331102	9.582181883	10.03723181	12.22003136	5.833626786
OTU605	8.212764468	3.163070395	5.077402306	8.42618052	8.03545633	8.831143052	5.463632936	7.125276378	7.493096253	2.869257593	6.868301269	6.425695445	8.32597455	3.691233912	7.707910507	11.76526594	9.4269818	8.682023199	4.100641232	9.532824704	4.490757215	1.287737955	6.809865413	8.182701173	5.149362425	15.34008217	4.800572133	14.26341521	3.28240422	7.861986432	6.710450335	7.677754824	7.495085615	4.737159395	9.11845168	3.079525378	5.088506521	3.17377046	7.029160177	14.51698831	1.318075219	25.04956926	16.30173232	6.184446522	11.82331102	5.74930913	6.27326988	7.77638359	7.778169048
OTU606	13.34574226	1.581535198	4.061921844	14.74581591	15.17808418	0	20.76180515	1.781319094	12.84530786	3.82567679	2.575612976	1.285139089	7.285227731	60.90535954	3.303390217	9.150762397	8.248609075	13.0230348	5.740897724	1.191603088	5.613446519	0	0.972837916	0.818270117	8.23897988	14.24436202	3.6004291	0.839024424	6.56480844	1.747108096	5.592041946	11.51663224	8.744266551	7.579455033	2.486850458	1.026508459	14.24781826	3.17377046	2.008331479	5.806795322	5.272300876	0	4.075433079	3.710667913	5.911655508	5.74930913	3.763961928	2.221823883	4.861355655
OTU607	5.132977792	7.907675988	7.108363228	6.31963539	8.928284811	7.72725017	3.278179761	12.46923366	4.281769288	7.651353581	3.434150634	5.140556356	3.122240456	2.768425434	8.80904058	6.536258855	5.891863625	3.2557587	6.561025971	3.574809264	2.245378607	7.726427729	3.891351665	13.09232188	4.11948994	8.765761242	7.2008582	1.678048849	3.28240422	7.861986432	3.355225168	5.758316118	9.993447487	7.579455033	7.460551374	7.185559214	3.053103912	7.405464406	3.012497219	9.677992204	2.636150438	7.62378195	3.056574809	2.473778609	5.911655508	7.665745506	2.509307952	7.77638359	5.833626786
OTU608	4.106382234	3.953837994	3.046441383	4.21309026	9.821113292	2.207785763	9.834539284	9.797255019	6.422653931	2.869257593	5.151225952	1.285139089	7.285227731	4.61404239	5.505650362	13.07251771	15.31884543	4.341011599	5.740897724	10.72442779	5.613446519	7.726427729	2.918513749	5.727890821	9.268852365	15.34008217	10.8012873	15.94146406	7.658943179	6.988432384	5.592041946	8.637474177	8.744266551	7.579455033	6.631601222	5.132542296	14.24781826	6.347540919	4.016662958	7.742393763	5.272300876	1.089111707	5.094291349	9.895114436	9.85275918	11.49861826	13.80119374	5.554559707	14.58406696
OTU609	9.239360026	2.372302796	6.092882767	7.372907955	9.821113292	0	4.370906348	7.125276378	4.281769288	2.869257593	5.151225952	8.995973623	8.32597455	9.228084779	5.505650362	9.150762397	9.4269818	11.9377819	7.381154217	9.532824704	8.98151443	5.150951819	6.809865413	5.727890821	10.29872485	25.20156357	7.2008582	10.06829309	8.753077919	5.241324288	13.42090067	5.758316118	8.744266551	8.526886912	4.144750764	2.053016918	8.141610433	2.115846973	4.016662958	11.61359064	2.636150438	8.712893657	10.1885827	8.658225131	10.8380351	4.791090941	8.782577832	15.55276718	4.861355655
OTU610	4.106382234	0.790767599	6.092882767	8.42618052	13.39242722	9.935035933	7.64908611	5.343957283	9.633980897	6.694934383	6.00976361	10.28111271	6.244480912	5.536850868	14.31469094	22.22328011	3.535118175	6.511517399	4.100641232	2.383206176	8.98151443	11.58964159	2.918513749	4.091350586	2.05974497	6.574320931	10.8012873	7.551219818	1.09413474	6.114878336	12.30249228	8.637474177	3.747542808	8.526886912	4.973700916	11.29159305	5.088506521	5.289617433	10.0416574	16.45258675	7.908451314	7.62378195	6.113149619	12.36889304	6.896931426	13.41505464	3.763961928	8.887295531	6.805897917
OTU611	6.159573351	7.116908389	5.077402306	5.266362825	7.142627849	4.415571526	9.834539284	3.562638189	10.70442322	7.651353581	8.585376586	8.995973623	9.366721368	9.228084779	20.92147138	7.843510626	5.891863625	14.1082877	5.740897724	8.341221616	4.490757215	14.1651175	5.837027497	9.00097129	9.268852365	15.34008217	9.601144266	8.390244243	3.28240422	6.114878336	19.01294262	19.19438706	4.996723743	9.474318791	9.11845168	5.132542296	9.159311737	9.521311379	11.04582313	6.774594543	2.636150438	17.42578731	5.094291349	8.658225131	5.911655508	15.33149101	8.782577832	14.44185524	8.750440179
OTU612	8.212764468	5.535373192	1.015480461	10.53272565	8.03545633	11.03892881	5.463632936	3.562638189	3.211326966	6.694934383	3.434150634	3.855417267	3.122240456	20.30178651	5.505650362	10.45801417	3.535118175	10.852529	5.740897724	7.149618528	10.10420373	3.863213864	3.891351665	4.909620704	13.38834231	8.765761242	3.6004291	13.42439079	7.658943179	16.59752691	3.355225168	10.55691288	6.245904679	25.58066074	4.144750764	4.106033837	8.141610433	4.231693946	5.020828698	0.96779922	10.54460175	5.445558535	4.075433079	11.13200374	10.8380351	10.54040007	11.29188578	15.55276718	15.5563381
OTU613	4.106382234	7.116908389	4.061921844	7.372907955	3.571313924	4.415571526	4.370906348	6.23461683	2.140884644	9.564191976	6.868301269	10.28111271	4.162987275	4.61404239	5.505650362	11.76526594	5.891863625	13.0230348	4.920769478	4.766412352	3.368067911	6.438689774	8.755541246	5.727890821	5.149362425	1.095720155	3.6004291	3.356097697	9.847212659	9.609094529	4.473633557	12.47635159	7.495085615	18.94863758	8.289501527	10.26508459	6.106207825	8.463387892	12.04998887	5.806795322	6.590376095	7.62378195	3.056574809	11.13200374	8.867483262	5.74930913	5.018615904	7.77638359	4.861355655
OTU614	19.50531561	15.81535198	9.13932415	14.74581591	9.821113292	5.519464407	6.556359523	5.343957283	3.211326966	2.869257593	4.292688293	1.285139089	3.122240456	9.228084779	18.71921123	3.921755313	7.07023635	5.426264499	11.48179545	11.91603088	5.613446519	1.287737955	18.48392041	9.819241407	9.268852365	3.287160466	9.601144266	2.517073273	7.658943179	5.241324288	6.710450335	7.677754824	4.996723743	1.894863758	7.460551374	11.29159305	6.106207825	2.115846973	1.00416574	4.838996102	11.86267697	7.62378195	12.22629924	2.473778609	14.77913877	12.45683645	5.018615904	2.221823883	2.916813393
OTU615	5.132977792	3.163070395	6.092882767	15.79908847	12.49959873	7.72725017	15.29817222	3.562638189	6.422653931	3.82567679	8.585376586	8.995973623	6.244480912	5.536850868	8.80904058	14.37976948	7.07023635	8.682023199	9.841538956	3.574809264	8.98151443	9.014165683	4.864189581	6.546160938	5.149362425	7.670041087	9.601144266	4.195122121	2.18826948	12.22975667	5.592041946	6.718035471	6.245904679	9.474318791	3.315800611	1.026508459	7.123909129	6.347540919	10.0416574	4.838996102	3.954225657	8.712893657	3.056574809	17.31645026	6.896931426	4.791090941	3.763961928	11.10911941	4.861355655
OTU616	8.212764468	6.326140791	6.092882767	2.10654513	8.928284811	5.519464407	7.64908611	5.343957283	5.35221161	8.607772778	7.726838928	6.425695445	12.48896182	3.691233912	11.01130072	9.150762397	5.891863625	0	7.381154217	8.341221616	6.736135822	3.863213864	1.945675832	10.63751152	3.089617455	3.287160466	6.000715166	7.551219818	5.4706737	5.241324288	11.18408389	5.758316118	9.993447487	2.842295637	8.289501527	4.106033837	5.088506521	7.405464406	8.033325916	13.54918909	9.226526533	5.445558535	10.1885827	2.473778609	1.970551836	7.665745506	5.018615904	2.221823883	3.889084524
OTU617	32.85105787	7.907675988	4.061921844	24.22526899	3.571313924	7.72725017	9.834539284	12.46923366	13.91575018	5.738515185	9.443914245	12.85139089	13.52970864	12.91931869	3.303390217	5.229007084	9.4269818	11.9377819	10.6616672	13.10763397	10.10420373	15.45285546	6.809865413	9.819241407	4.11948994	8.765761242	9.601144266	7.551219818	12.03548214	9.609094529	11.18408389	4.798596765	16.23935217	7.579455033	8.289501527	13.34460997	18.31862347	4.231693946	10.0416574	6.774594543	3.954225657	5.445558535	10.1885827	4.947557218	7.882207344	6.707527318	8.782577832	8.887295531	11.66725357
OTU618	8.212764468	7.116908389	7.108363228	10.53272565	10.71394177	0	1.092726587	10.68791457	6.422653931	0.956419198	10.3024519	10.28111271	2.081493637	17.53336108	5.505650362	18.30152479	1.178372725	17.3640464	10.6616672	1.191603088	21.33109677	7.726427729	5.837027497	0	13.38834231	7.670041087	19.20228853	12.58536636	17.50615584	7.861986432	14.53930906	13.43607094	0	9.474318791	7.460551374	11.29159305	11.19471435	1.057923487	0	1.935598441	7.908451314	0	5.094291349	0	13.79386285	11.49861826	8.782577832	12.22003136	8.750440179
OTU619	4.106382234	4.744605593	4.061921844	10.53272565	5.356970886	0	6.556359523	2.671978642	2.140884644	5.738515185	3.434150634	5.140556356	5.203734093	3.691233912	8.80904058	7.843510626	9.4269818	16.2787935	3.280512985	13.10763397	4.490757215	7.726427729	8.755541246	1.636540235	2.05974497	9.861481397	9.601144266	6.712195394	6.56480844	6.988432384	5.592041946	14.3957903	8.744266551	5.684591275	4.973700916	8.212067673	6.106207825	3.17377046	28.11664071	14.51698831	5.272300876	30.4951278	10.1885827	8.658225131	11.82331102	4.791090941	3.763961928	7.77638359	1.944542262
OTU620	2.053191117	8.698443587	4.061921844	9.479453085	7.142627849	2.207785763	14.20544563	7.125276378	2.140884644	7.651353581	7.726838928	14.13652998	12.48896182	9.228084779	5.505650362	20.91602834	7.07023635	7.596770299	4.920769478	9.532824704	10.10420373	10.30190364	4.864189581	5.727890821	5.149362425	14.24436202	1.200143033	9.229268667	5.4706737	13.97686477	5.592041946	10.55691288	4.996723743	2.842295637	11.60530214	16.42413535	14.24781826	6.347540919	7.029160177	5.806795322	3.954225657	8.712893657	14.26401578	11.13200374	7.882207344	9.582181883	13.80119374	14.44185524	2.916813393
OTU621	8.212764468	7.907675988	7.108363228	8.42618052	18.7493981	6.623357289	12.01999246	5.343957283	5.35221161	5.738515185	6.868301269	8.995973623	5.203734093	2.768425434	3.303390217	11.76526594	10.60535453	4.341011599	2.460384739	7.149618528	2.245378607	6.438689774	7.782703329	7.364431055	3.089617455	4.382880621	7.2008582	5.87317097	6.56480844	5.241324288	5.592041946	4.798596765	4.996723743	4.737159395	9.947401833	5.132542296	5.088506521	4.231693946	6.024994437	8.710192984	1.318075219	8.712893657	6.113149619	7.421335827	4.92637959	10.54040007	6.27326988	3.332735824	9.72271131
OTU622	2.053191117	2.372302796	10.15480461	5.266362825	4.464142405	16.55839322	4.370906348	4.453297736	8.563538575	5.738515185	6.868301269	8.995973623	10.40746819	5.536850868	17.61808116	7.843510626	12.96209998	9.767276099	1.640256493	0	2.245378607	6.438689774	33.07648915	1.636540235	4.11948994	5.478600776	4.800572133	5.034146546	6.56480844	5.241324288	11.18408389	0.959719353	6.245904679	6.632023154	9.11845168	17.45064381	7.123909129	4.231693946	4.016662958	16.45258675	3.954225657	6.534670243	7.132007889	2.473778609	3.941103672	8.623963694	12.54653976	2.221823883	3.889084524
OTU623	2.053191117	6.326140791	6.092882767	5.266362825	5.356970886	5.519464407	4.370906348	3.562638189	3.211326966	3.82567679	8.585376586	8.995973623	7.285227731	1.845616956	5.505650362	6.536258855	11.78372725	7.596770299	9.841538956	10.72442779	6.736135822	5.150951819	10.70121708	9.819241407	3.089617455	2.19144031	4.800572133	7.551219818	0	4.36777024	6.710450335	0	7.495085615	6.632023154	4.144750764	1.026508459	3.053103912	4.231693946	13.05415461	8.710192984	7.908451314	16.33667561	7.132007889	14.84267165	8.867483262	3.832872753	5.018615904	7.77638359	3.889084524
OTU624	12.3191467	11.86151398	13.20124599	8.42618052	7.142627849	7.72725017	6.556359523	6.23461683	6.422653931	4.782095988	7.726838928	3.855417267	8.32597455	8.305276301	12.1124308	6.536258855	3.535118175	9.767276099	9.02141071	4.766412352	14.59496095	12.87737955	1.945675832	8.182701173	5.149362425	6.574320931	7.2008582	9.229268667	5.4706737	9.609094529	8.947267113	7.677754824	11.24262842	7.579455033	2.486850458	7.185559214	13.23011695	7.405464406	3.012497219	12.58138987	3.954225657	9.802005364	11.20744097	8.658225131	0.985275918	10.54040007	13.80119374	3.332735824	12.6395247
OTU625	1.026595558	1.581535198	6.092882767	8.42618052	9.821113292	4.415571526	16.39089881	17.81319094	9.633980897	8.607772778	5.151225952	6.425695445	9.366721368	6.459659345	4.40452029	15.68702125	3.535118175	14.1082877	8.201282463	5.95801544	8.98151443	6.438689774	10.70121708	4.091350586	13.38834231	8.765761242	3.6004291	14.26341521	7.658943179	13.97686477	10.0656755	5.758316118	4.996723743	4.737159395	8.289501527	2.053016918	4.070805216	11.63715835	8.033325916	12.58138987	2.636150438	11.98022878	7.132007889	7.421335827	8.867483262	8.623963694	12.54653976	11.10911941	17.50088036
OTU626	5.132977792	8.698443587	9.13932415	7.372907955	11.60677025	1.103892881	5.463632936	8.015935925	5.35221161	7.651353581	6.00976361	3.855417267	5.203734093	3.691233912	8.80904058	6.536258855	5.891863625	5.426264499	4.920769478	8.341221616	3.368067911	6.438689774	3.891351665	5.727890821	2.05974497	1.095720155	10.8012873	9.229268667	3.28240422	6.988432384	12.30249228	0	9.993447487	3.789727516	5.802651069	5.132542296	3.053103912	4.231693946	3.012497219	16.45258675	9.226526533	3.267335121	9.169724428	16.07956096	6.896931426	5.74930913	6.27326988	5.554559707	3.889084524
OTU627	5.132977792	4.744605593	5.077402306	3.159817695	13.39242722	7.72725017	1.092726587	12.46923366	5.35221161	4.782095988	5.151225952	1.285139089	1.040746819	0	5.505650362	9.150762397	7.07023635	4.341011599	6.561025971	5.95801544	1.122689304	10.30190364	5.837027497	6.546160938	12.35846982	5.478600776	3.6004291	11.74634194	7.658943179	6.988432384	14.53930906	7.677754824	8.744266551	7.579455033	11.60530214	3.079525378	4.070805216	10.57923487	9.037491656	8.710192984	10.54460175	6.534670243	6.113149619	8.658225131	3.941103672	4.791090941	3.763961928	3.332735824	4.861355655
OTU628	0	5.535373192	4.061921844	5.266362825	19.64222658	11.03892881	5.463632936	8.015935925	6.422653931	3.82567679	5.151225952	11.5662518	2.081493637	9.228084779	11.01130072	10.45801417	4.7134909	2.1705058	7.381154217	11.91603088	7.858825126	5.150951819	7.782703329	5.727890821	6.17923491	5.478600776	2.400286067	6.712195394	8.753077919	8.735540481	2.236816778	1.919438706	4.996723743	4.737159395	9.11845168	2.053016918	1.017701304	6.347540919	6.024994437	12.58138987	3.954225657	5.445558535	16.30173232	9.895114436	2.955827754	9.582181883	3.763961928	4.443647766	8.750440179
OTU629	15.39893338	6.326140791	3.046441383	14.74581591	2.678485443	1.103892881	6.556359523	11.57857411	11.77486554	3.82567679	5.151225952	5.140556356	3.122240456	4.61404239	12.1124308	9.150762397	7.07023635	8.682023199	4.100641232	15.49084014	12.34958234	2.57547591	10.70121708	4.909620704	8.23897988	4.382880621	6.000715166	4.195122121	14.22375162	5.241324288	3.355225168	12.47635159	6.245904679	10.42175067	10.77635199	7.185559214	9.159311737	4.231693946	18.07498331	4.838996102	11.86267697	9.802005364	3.056574809	2.473778609	9.85275918	3.832872753	3.763961928	2.221823883	3.889084524
OTU630	5.132977792	8.698443587	14.21672646	5.266362825	11.60677025	6.623357289	1.092726587	8.906595472	7.493096253	0.956419198	5.151225952	3.855417267	7.285227731	0.922808478	8.80904058	5.229007084	4.7134909	13.0230348	10.6616672	3.574809264	4.490757215	7.726427729	7.782703329	12.27405176	4.11948994	1.095720155	18.0021455	5.034146546	9.847212659	9.609094529	5.592041946	3.838877412	6.245904679	8.526886912	7.460551374	4.106033837	6.106207825	4.231693946	5.020828698	13.54918909	9.226526533	9.802005364	11.20744097	8.658225131	1.970551836	9.582181883	5.018615904	1.110911941	0.972271131
OTU631	11.29255114	22.14149277	9.13932415	4.21309026	6.249799367	14.35060746	4.370906348	4.453297736	8.563538575	11.47703037	20.60490381	6.425695445	1.040746819	0	14.31469094	6.536258855	2.35674545	10.852529	2.460384739	4.766412352	12.34958234	10.30190364	4.864189581	15.54713223	6.17923491	4.382880621	8.401001233	5.034146546	10.9413474	2.620662144	3.355225168	5.758316118	8.744266551	4.737159395	7.460551374	16.42413535	9.159311737	16.92677578	4.016662958	5.806795322	11.86267697	6.534670243	13.24515751	3.710667913	4.92637959	7.665745506	8.782577832	7.77638359	4.861355655
OTU632	4.106382234	3.953837994	3.046441383	5.266362825	8.03545633	12.1428217	5.463632936	6.23461683	3.211326966	8.607772778	2.575612976	12.85139089	9.366721368	6.459659345	8.80904058	23.53053188	8.248609075	9.767276099	9.841538956	5.95801544	7.858825126	14.1651175	4.864189581	8.182701173	3.089617455	7.670041087	10.8012873	10.06829309	7.658943179	12.22975667	2.236816778	10.55691288	3.747542808	7.579455033	9.11845168	7.185559214	3.053103912	6.347540919	18.07498331	6.774594543	13.18075219	11.98022878	5.094291349	9.895114436	7.882207344	7.665745506	2.509307952	19.99641495	4.861355655
OTU633	4.106382234	3.163070395	10.15480461	6.31963539	6.249799367	6.623357289	10.92726587	11.57857411	3.211326966	13.38986877	8.585376586	11.5662518	7.285227731	11.07370174	2.202260145	5.229007084	8.248609075	2.1705058	8.201282463	7.149618528	10.10420373	10.30190364	2.918513749	8.182701173	14.41821479	10.95720155	12.00143033	15.10243964	10.9413474	6.114878336	4.473633557	4.798596765	8.744266551	6.632023154	5.802651069	1.026508459	5.088506521	4.231693946	7.029160177	9.677992204	10.54460175	2.178223414	2.03771654	8.658225131	2.955827754	4.791090941	7.527923856	8.887295531	4.861355655
OTU634	6.159573351	8.698443587	9.13932415	16.85236104	8.03545633	7.72725017	9.834539284	6.23461683	3.211326966	6.694934383	7.726838928	2.570278178	6.244480912	7.382467823	7.707910507	1.307251771	3.535118175	6.511517399	9.02141071	5.95801544	7.858825126	12.87737955	8.755541246	4.909620704	8.23897988	9.861481397	4.800572133	3.356097697	5.4706737	0.873554048	13.42090067	12.47635159	9.993447487	11.36918255	8.289501527	8.212067673	14.24781826	8.463387892	3.012497219	5.806795322	11.86267697	5.445558535	13.24515751	8.658225131	8.867483262	17.24792739	8.782577832	8.887295531	8.750440179
OTU635	4.106382234	10.27997878	8.123843689	4.21309026	9.821113292	5.519464407	3.278179761	4.453297736	9.633980897	11.47703037	0.858537659	5.140556356	6.244480912	0.922808478	0	6.536258855	7.07023635	9.767276099	8.201282463	2.383206176	3.368067911	1.287737955	8.755541246	8.182701173	0	2.19144031	8.401001233	1.678048849	0	13.97686477	3.355225168	3.838877412	6.245904679	9.474318791	8.289501527	10.26508459	4.070805216	6.347540919	6.024994437	4.838996102	9.226526533	17.42578731	5.094291349	7.421335827	8.867483262	4.791090941	5.018615904	0	4.861355655
OTU636	6.159573351	7.116908389	7.108363228	7.372907955	3.571313924	3.311678644	3.278179761	7.125276378	2.140884644	6.694934383	3.434150634	11.5662518	2.081493637	3.691233912	6.606780435	3.921755313	3.535118175	8.682023199	6.561025971	4.766412352	5.613446519	11.58964159	8.755541246	5.727890821	3.089617455	9.861481397	4.800572133	7.551219818	4.37653896	4.36777024	10.0656755	12.47635159	8.744266551	3.789727516	10.77635199	4.106033837	2.035402608	3.17377046	14.05832035	8.710192984	3.954225657	18.51489902	6.113149619	7.421335827	5.911655508	0.958218188	5.018615904	5.554559707	5.833626786
OTU637	16.42552894	26.88609836	2.030960922	9.479453085	2.678485443	9.935035933	4.370906348	6.23461683	27.83150037	10.52061117	10.3024519	1.285139089	6.244480912	11.07370174	12.1124308	11.76526594	3.535118175	6.511517399	11.48179545	7.149618528	3.368067911	9.014165683	28.21229957	9.819241407	7.209107395	8.765761242	9.601144266	2.517073273	18.60029058	9.609094529	4.473633557	10.55691288	2.498361872	8.526886912	7.460551374	10.26508459	10.17701304	9.521311379	11.04582313	3.871196882	18.45305307	9.802005364	13.24515751	0	15.76441469	3.832872753	3.763961928	11.10911941	6.805897917
OTU638	6.159573351	5.535373192	10.15480461	10.53272565	10.71394177	12.1428217	8.741812697	11.57857411	7.493096253	9.564191976	9.443914245	3.855417267	9.366721368	4.61404239	5.505650362	7.843510626	5.891863625	11.9377819	2.460384739	4.766412352	4.490757215	5.150951819	0.972837916	4.909620704	8.23897988	9.861481397	9.601144266	4.195122121	2.18826948	3.494216192	6.710450335	3.838877412	8.744266551	8.526886912	3.315800611	7.185559214	9.159311737	7.405464406	9.037491656	11.61359064	6.590376095	10.89111707	11.20744097	6.184446522	7.882207344	12.45683645	8.782577832	8.887295531	2.916813393
OTU639	15.39893338	12.65228158	10.15480461	2.10654513	8.928284811	14.35060746	1.092726587	15.1412123	8.563538575	11.47703037	16.31221551	3.855417267	23.93717683	10.15089326	8.80904058	1.307251771	5.891863625	4.341011599	12.30192369	5.95801544	6.736135822	5.150951819	8.755541246	12.27405176	16.47795976	5.478600776	8.401001233	14.26341521	3.28240422	11.35620262	15.65771745	9.59719353	7.495085615	10.42175067	3.315800611	12.31810151	1.017701304	12.69508184	5.020828698	2.903397661	6.590376095	9.802005364	6.113149619	4.947557218	11.82331102	9.582181883	8.782577832	7.77638359	5.833626786
OTU640	6.159573351	4.744605593	4.061921844	4.21309026	5.356970886	3.311678644	10.92726587	11.57857411	7.493096253	5.738515185	9.443914245	11.5662518	5.203734093	7.382467823	7.707910507	11.76526594	5.891863625	2.1705058	6.561025971	7.149618528	14.59496095	11.58964159	4.864189581	9.819241407	8.23897988	4.382880621	1.200143033	4.195122121	7.658943179	9.609094529	5.592041946	6.718035471	1.249180936	3.789727516	9.11845168	8.212067673	12.21241565	4.231693946	6.024994437	1.935598441	7.908451314	10.89111707	4.075433079	4.947557218	12.80858693	4.791090941	8.782577832	6.665471649	3.889084524
OTU641	3.079786675	5.535373192	4.061921844	6.31963539	5.356970886	11.03892881	8.741812697	15.1412123	5.35221161	11.47703037	4.292688293	19.27708634	8.32597455	6.459659345	6.606780435	6.536258855	7.07023635	6.511517399	8.201282463	9.532824704	10.10420373	14.1651175	13.61973083	4.909620704	5.149362425	14.24436202	6.000715166	6.712195394	3.28240422	6.114878336	4.473633557	5.758316118	2.498361872	2.842295637	6.631601222	3.079525378	6.106207825	8.463387892	6.024994437	4.838996102	7.908451314	4.356446828	3.056574809	6.184446522	9.85275918	5.74930913	8.782577832	11.10911941	3.889084524
OTU642	6.159573351	4.744605593	3.046441383	2.10654513	5.356970886	6.623357289	13.11271905	8.906595472	11.77486554	6.694934383	14.5951402	3.855417267	8.32597455	4.61404239	8.80904058	13.07251771	8.248609075	4.341011599	6.561025971	13.10763397	4.490757215	10.30190364	4.864189581	4.909620704	7.209107395	6.574320931	8.401001233	10.90731752	6.56480844	9.609094529	1.118408389	6.718035471	3.747542808	6.632023154	7.460551374	5.132542296	3.053103912	7.405464406	6.024994437	6.774594543	10.54460175	7.62378195	8.150866158	11.13200374	8.867483262	6.707527318	18.81980964	4.443647766	4.861355655
OTU643	6.159573351	15.81535198	8.123843689	5.266362825	8.928284811	9.935035933	5.463632936	4.453297736	4.281769288	5.738515185	11.16098956	8.995973623	11.44821501	1.845616956	7.707910507	2.614503542	8.248609075	9.767276099	13.94218019	8.341221616	10.10420373	7.726427729	6.809865413	14.72886211	6.17923491	5.478600776	2.400286067	5.87317097	8.753077919	2.620662144	5.592041946	8.637474177	6.245904679	10.42175067	5.802651069	13.34460997	10.17701304	7.405464406	3.012497219	2.903397661	6.590376095	11.98022878	9.169724428	6.184446522	8.867483262	4.791090941	7.527923856	7.77638359	8.750440179
OTU644	6.159573351	6.326140791	3.046441383	3.159817695	14.2852557	9.935035933	4.370906348	6.23461683	6.422653931	5.738515185	2.575612976	6.425695445	2.081493637	2.768425434	1.101130072	10.45801417	3.535118175	13.0230348	4.920769478	9.532824704	1.122689304	7.726427729	10.70121708	5.727890821	7.209107395	4.382880621	7.2008582	7.551219818	4.37653896	4.36777024	4.473633557	1.919438706	2.498361872	4.737159395	6.631601222	9.238576133	8.141610433	3.17377046	8.033325916	6.774594543	5.272300876	4.356446828	15.28287405	9.895114436	2.955827754	3.832872753	7.527923856	4.443647766	1.944542262
OTU645	18.47872005	11.86151398	1.015480461	9.479453085	3.571313924	2.207785763	9.834539284	10.68791457	13.91575018	8.607772778	12.01952722	5.140556356	8.32597455	10.15089326	7.707910507	3.921755313	10.60535453	7.596770299	9.841538956	8.341221616	15.71765025	6.438689774	20.42959624	5.727890821	0	0	3.6004291	11.74634194	5.4706737	6.988432384	4.473633557	1.919438706	18.73771404	15.15891007	4.973700916	9.238576133	2.035402608	1.057923487	9.037491656	3.871196882	6.590376095	7.62378195	2.03771654	14.84267165	16.74969061	5.74930913	2.509307952	4.443647766	4.861355655
OTU646	16.42552894	1.581535198	10.15480461	9.479453085	2.678485443	2.207785763	5.463632936	9.797255019	2.140884644	4.782095988	3.434150634	1.285139089	7.285227731	5.536850868	7.707910507	2.614503542	3.535118175	6.511517399	5.740897724	3.574809264	22.45378607	10.30190364	8.755541246	5.727890821	4.11948994	2.19144031	6.000715166	5.034146546	14.22375162	10.48264858	8.947267113	2.879158059	3.747542808	10.42175067	4.973700916	10.26508459	36.63724695	9.521311379	2.008331479	1.935598441	6.590376095	5.445558535	8.150866158	1.236889304	12.80858693	7.665745506	12.54653976	3.332735824	5.833626786
OTU647	7.186168909	7.907675988	5.077402306	4.21309026	8.03545633	3.311678644	5.463632936	5.343957283	3.211326966	10.52061117	1.717075317	7.710834534	5.203734093	3.691233912	7.707910507	0	5.891863625	5.426264499	3.280512985	4.766412352	4.490757215	5.150951819	6.809865413	9.00097129	2.05974497	2.19144031	4.800572133	8.390244243	5.4706737	7.861986432	3.355225168	7.677754824	3.747542808	7.579455033	7.460551374	1.026508459	7.123909129	8.463387892	11.04582313	10.64579142	2.636150438	17.42578731	15.28287405	16.07956096	9.85275918	7.665745506	5.018615904	4.443647766	5.833626786
OTU648	6.159573351	10.27997878	3.046441383	2.10654513	1.785656962	2.207785763	8.741812697	3.562638189	5.35221161	11.47703037	9.443914245	8.995973623	5.203734093	11.07370174	2.202260145	6.536258855	11.78372725	2.1705058	12.30192369	10.72442779	11.22689304	6.438689774	7.782703329	9.819241407	5.149362425	7.670041087	7.2008582	10.06829309	10.9413474	12.22975667	4.473633557	10.55691288	8.744266551	5.684591275	16.57900305	11.29159305	9.159311737	11.63715835	2.008331479	0.96779922	9.226526533	3.267335121	2.03771654	7.421335827	10.8380351	9.582181883	11.29188578	2.221823883	0.972271131
OTU649	8.212764468	30.83993635	3.046441383	8.42618052	4.464142405	3.311678644	19.66907857	5.343957283	12.84530786	2.869257593	10.3024519	10.28111271	2.081493637	22.14740347	15.41582101	9.150762397	4.7134909	6.511517399	9.841538956	3.574809264	2.245378607	14.1651175	4.864189581	7.364431055	9.268852365	3.287160466	3.6004291	4.195122121	7.658943179	12.22975667	17.89453423	15.35550965	3.747542808	1.894863758	11.60530214	41.06033837	15.26551956	3.17377046	2.008331479	4.838996102	14.49882741	3.267335121	8.150866158	2.473778609	20.69079428	9.582181883	31.3663494	4.443647766	0
OTU650	8.212764468	5.535373192	6.092882767	9.479453085	5.356970886	14.35060746	6.556359523	6.23461683	3.211326966	5.738515185	7.726838928	5.140556356	5.203734093	7.382467823	7.707910507	3.921755313	3.535118175	8.682023199	4.100641232	7.149618528	5.613446519	5.150951819	5.837027497	6.546160938	12.35846982	8.765761242	7.2008582	9.229268667	5.4706737	5.241324288	3.355225168	6.718035471	3.747542808	0.947431879	2.486850458	4.106033837	5.088506521	2.115846973	10.0416574	0.96779922	6.590376095	3.267335121	3.056574809	12.36889304	3.941103672	7.665745506	3.763961928	8.887295531	8.750440179
OTU651	11.29255114	5.535373192	8.123843689	6.31963539	4.464142405	5.519464407	8.741812697	6.23461683	4.281769288	5.738515185	10.3024519	10.28111271	8.32597455	3.691233912	7.707910507	7.843510626	5.891863625	5.426264499	5.740897724	5.95801544	11.22689304	5.150951819	4.864189581	8.182701173	4.11948994	5.478600776	3.6004291	0	4.37653896	5.241324288	4.473633557	11.51663224	7.495085615	8.526886912	9.11845168	4.106033837	5.088506521	4.231693946	16.06665183	2.903397661	1.318075219	8.712893657	5.094291349	2.473778609	11.82331102	3.832872753	12.54653976	14.44185524	1.944542262
OTU652	7.186168909	4.744605593	7.108363228	2.10654513	8.928284811	3.311678644	2.185453174	4.453297736	1.070442322	2.869257593	3.434150634	3.855417267	8.32597455	1.845616956	6.606780435	7.843510626	5.891863625	4.341011599	3.280512985	5.95801544	4.490757215	9.014165683	7.782703329	6.546160938	3.089617455	7.670041087	4.800572133	1.678048849	2.18826948	2.620662144	2.236816778	2.879158059	2.498361872	7.579455033	6.631601222	4.106033837	7.123909129	12.69508184	11.04582313	3.871196882	9.226526533	7.62378195	20.3771654	6.184446522	6.896931426	3.832872753	8.782577832	4.443647766	0
OTU653	3.079786675	4.744605593	3.046441383	4.21309026	7.142627849	5.519464407	3.278179761	5.343957283	7.493096253	2.869257593	6.868301269	7.710834534	10.40746819	0.922808478	6.606780435	10.45801417	2.35674545	10.852529	2.460384739	8.341221616	7.858825126	5.150951819	7.782703329	9.00097129	3.089617455	9.861481397	6.000715166	3.356097697	0	6.114878336	3.355225168	4.798596765	6.245904679	12.31661443	13.26320244	5.132542296	4.070805216	12.69508184	6.024994437	4.838996102	1.318075219	18.51489902	7.132007889	8.658225131	13.79386285	2.874654565	3.763961928	7.77638359	4.861355655
OTU654	2.053191117	5.535373192	9.13932415	4.21309026	8.928284811	9.935035933	7.64908611	7.125276378	3.211326966	13.38986877	2.575612976	3.855417267	4.162987275	1.845616956	1.101130072	9.150762397	3.535118175	6.511517399	4.100641232	3.574809264	1.122689304	5.150951819	8.755541246	7.364431055	5.149362425	3.287160466	7.2008582	9.229268667	6.56480844	9.609094529	7.828858724	4.798596765	2.498361872	6.632023154	6.631601222	9.238576133	8.141610433	13.75300533	5.020828698	6.774594543	3.954225657	10.89111707	4.075433079	4.947557218	4.92637959	3.832872753	3.763961928	6.665471649	7.778169048
OTU655	12.3191467	4.744605593	4.061921844	7.372907955	14.2852557	5.519464407	6.556359523	5.343957283	14.98619251	6.694934383	4.292688293	7.710834534	9.366721368	2.768425434	7.707910507	11.76526594	0	7.596770299	8.201282463	5.95801544	7.858825126	14.1651175	5.837027497	8.182701173	13.38834231	10.95720155	4.800572133	6.712195394	4.37653896	5.241324288	5.592041946	8.637474177	9.993447487	15.15891007	8.289501527	4.106033837	5.088506521	13.75300533	9.037491656	9.677992204	7.908451314	20.69312243	13.24515751	14.84267165	4.92637959	3.832872753	3.763961928	11.10911941	0.972271131
OTU656	3.079786675	5.535373192	7.108363228	4.21309026	5.356970886	5.519464407	4.370906348	7.125276378	9.633980897	3.82567679	8.585376586	14.13652998	10.40746819	9.228084779	7.707910507	5.229007084	8.248609075	8.682023199	9.02141071	4.766412352	3.368067911	7.726427729	3.891351665	2.454810352	16.47795976	2.19144031	13.20157337	12.58536636	9.847212659	4.36777024	4.473633557	9.59719353	13.74099029	8.526886912	4.973700916	17.45064381	5.088506521	10.57923487	10.0416574	6.774594543	6.590376095	11.98022878	8.150866158	8.658225131	3.941103672	8.623963694	10.03723181	3.332735824	10.69498244
OTU657	0	0	0	0	0	0	1.092726587	0	0	0	0	0	1.040746819	0	0	0	0	0	0	0	0	0	0	0	0	0	0	0	0	0	0	0	0	0	0	0	0	0	0	0	0	0	0	0	0	0	0	0	0
OTU658	9.239360026	14.23381678	3.046441383	5.266362825	4.464142405	1.103892881	8.741812697	3.562638189	5.35221161	2.869257593	3.434150634	10.28111271	14.57045546	3.691233912	8.80904058	1.307251771	9.4269818	9.767276099	10.6616672	3.574809264	12.34958234	7.726427729	12.64689291	7.364431055	3.089617455	10.95720155	14.4017164	2.517073273	5.4706737	4.36777024	4.473633557	12.47635159	6.245904679	6.632023154	6.631601222	6.159050755	12.21241565	13.75300533	12.04998887	3.871196882	7.908451314	5.445558535	6.113149619	1.236889304	17.73496652	2.874654565	5.018615904	4.443647766	3.889084524
OTU659	8.212764468	11.07074638	7.108363228	12.63927078	6.249799367	8.831143052	1.092726587	14.25055276	3.211326966	6.694934383	7.726838928	3.855417267	28.1001641	2.768425434	2.202260145	10.45801417	9.4269818	3.2557587	13.94218019	2.383206176	11.22689304	1.287737955	6.809865413	12.27405176	2.05974497	5.478600776	12.00143033	12.58536636	7.658943179	6.114878336	14.53930906	7.677754824	6.245904679	7.579455033	4.973700916	5.132542296	11.19471435	6.347540919	5.020828698	15.48478753	13.18075219	9.802005364	9.169724428	4.947557218	7.882207344	2.874654565	6.27326988	13.3309433	8.750440179
OTU660	13.34574226	11.86151398	10.15480461	12.63927078	13.39242722	7.72725017	5.463632936	4.453297736	14.98619251	4.782095988	13.73660254	6.425695445	14.57045546	12.91931869	5.505650362	13.07251771	4.7134909	17.3640464	6.561025971	10.72442779	15.71765025	3.863213864	5.837027497	7.364431055	12.35846982	4.382880621	2.400286067	17.61951291	5.4706737	6.988432384	10.0656755	12.47635159	6.245904679	7.579455033	5.802651069	9.238576133	6.106207825	5.289617433	8.033325916	8.710192984	5.272300876	7.62378195	7.132007889	2.473778609	1.970551836	4.791090941	5.018615904	9.998207473	15.5563381
OTU661	5.132977792	4.744605593	8.123843689	8.42618052	7.142627849	8.831143052	4.370906348	7.125276378	7.493096253	5.738515185	12.87806488	3.855417267	9.366721368	3.691233912	4.40452029	7.843510626	8.248609075	14.1082877	9.02141071	9.532824704	4.490757215	5.150951819	3.891351665	4.909620704	5.149362425	9.861481397	7.2008582	5.034146546	4.37653896	6.988432384	12.30249228	12.47635159	4.996723743	6.632023154	9.11845168	4.106033837	6.106207825	7.405464406	6.024994437	5.806795322	10.54460175	6.534670243	8.150866158	1.236889304	11.82331102	5.74930913	6.27326988	8.887295531	2.916813393
OTU662	11.29255114	10.27997878	9.13932415	9.479453085	8.928284811	1.103892881	4.370906348	3.562638189	5.35221161	5.738515185	1.717075317	2.570278178	10.40746819	5.536850868	4.40452029	2.614503542	4.7134909	13.0230348	4.920769478	4.766412352	8.98151443	7.726427729	7.782703329	9.00097129	6.17923491	4.382880621	8.401001233	4.195122121	3.28240422	6.114878336	6.710450335	6.718035471	6.245904679	7.579455033	6.631601222	7.185559214	1.017701304	4.231693946	12.04998887	6.774594543	10.54460175	7.62378195	8.150866158	7.421335827	11.82331102	6.707527318	11.29188578	4.443647766	6.805897917
OTU663	7.186168909	18.97842237	11.17028507	4.21309026	8.03545633	4.415571526	4.370906348	2.671978642	9.633980897	2.869257593	8.585376586	6.425695445	6.244480912	2.768425434	11.01130072	1.307251771	3.535118175	2.1705058	5.740897724	8.341221616	10.10420373	7.726427729	1.945675832	4.091350586	2.05974497	8.765761242	14.4017164	7.551219818	5.4706737	6.114878336	1.118408389	8.637474177	8.744266551	8.526886912	8.289501527	8.212067673	11.19471435	10.57923487	6.024994437	0.96779922	7.908451314	19.60401073	20.3771654	4.947557218	12.80858693	5.74930913	15.05584771	6.665471649	8.750440179
OTU664	4.106382234	7.907675988	6.092882767	1.053272565	13.39242722	3.311678644	1.092726587	14.25055276	9.633980897	6.694934383	8.585376586	3.855417267	8.32597455	0.922808478	9.910170652	0	8.248609075	5.426264499	9.841538956	9.532824704	1.122689304	6.438689774	4.864189581	7.364431055	4.11948994	6.574320931	9.601144266	7.551219818	5.4706737	13.10331072	7.828858724	1.919438706	6.245904679	6.632023154	9.947401833	3.079525378	2.035402608	12.69508184	6.024994437	12.58138987	5.272300876	5.445558535	8.150866158	8.658225131	4.92637959	1.916436377	1.254653976	0	4.861355655
OTU665	2.053191117	3.953837994	3.046441383	6.31963539	6.249799367	4.415571526	7.64908611	6.23461683	2.140884644	0.956419198	5.151225952	5.140556356	8.32597455	4.61404239	8.80904058	9.150762397	8.248609075	8.682023199	10.6616672	10.72442779	4.490757215	3.863213864	10.70121708	4.909620704	6.17923491	6.574320931	7.2008582	3.356097697	1.09413474	6.988432384	4.473633557	10.55691288	7.495085615	9.474318791	10.77635199	1.026508459	7.123909129	5.289617433	10.0416574	5.806795322	3.954225657	26.13868097	9.169724428	3.710667913	21.6760702	4.791090941	7.527923856	17.77459106	3.889084524
OTU666	6.159573351	21.35072517	1.015480461	5.266362825	7.142627849	5.519464407	25.1327115	2.671978642	6.422653931	7.651353581	11.16098956	10.28111271	2.081493637	8.305276301	11.01130072	3.921755313	1.178372725	6.511517399	9.841538956	8.341221616	8.98151443	11.58964159	10.70121708	5.727890821	4.11948994	3.287160466	4.800572133	2.517073273	5.4706737	7.861986432	6.710450335	13.43607094	4.996723743	2.842295637	4.973700916	19.50366072	4.070805216	3.17377046	10.0416574	6.774594543	28.99765482	10.89111707	2.03771654	6.184446522	34.48465713	2.874654565	22.58377157	3.332735824	0.972271131
OTU667	1.026595558	11.07074638	6.092882767	5.266362825	11.60677025	5.519464407	5.463632936	7.125276378	6.422653931	1.912838395	2.575612976	10.28111271	3.122240456	9.228084779	9.910170652	9.150762397	2.35674545	5.426264499	6.561025971	7.149618528	5.613446519	9.014165683	10.70121708	4.909620704	9.268852365	4.382880621	2.400286067	5.87317097	4.37653896	5.241324288	7.828858724	4.798596765	4.996723743	2.842295637	4.144750764	2.053016918	4.070805216	4.231693946	12.04998887	15.48478753	9.226526533	4.356446828	9.169724428	6.184446522	4.92637959	4.791090941	10.03723181	2.221823883	1.944542262
OTU668	8.212764468	6.326140791	7.108363228	4.21309026	9.821113292	2.207785763	3.278179761	4.453297736	4.281769288	7.651353581	1.717075317	7.710834534	8.32597455	8.305276301	12.1124308	1.307251771	4.7134909	6.511517399	12.30192369	2.383206176	7.858825126	2.57547591	4.864189581	4.091350586	4.11948994	5.478600776	7.2008582	13.42439079	3.28240422	10.48264858	4.473633557	8.637474177	7.495085615	7.579455033	14.0921526	2.053016918	3.053103912	8.463387892	11.04582313	16.45258675	7.908451314	22.87134585	10.1885827	7.421335827	5.911655508	6.707527318	3.763961928	8.887295531	9.72271131
OTU669	10.26595558	6.326140791	4.061921844	5.266362825	4.464142405	5.519464407	5.463632936	8.906595472	7.493096253	7.651353581	6.868301269	6.425695445	8.32597455	9.228084779	17.61808116	7.843510626	3.535118175	14.1082877	17.22269317	10.72442779	7.858825126	16.74059341	5.837027497	10.63751152	7.209107395	15.34008217	3.6004291	5.034146546	10.9413474	7.861986432	16.77612584	2.879158059	4.996723743	7.579455033	9.947401833	8.212067673	11.19471435	2.115846973	5.020828698	1.935598441	9.226526533	15.2475639	2.03771654	7.421335827	17.73496652	11.49861826	21.32911759	7.77638359	2.916813393
OTU670	11.29255114	3.953837994	9.13932415	20.01217873	2.678485443	11.03892881	2.185453174	10.68791457	3.211326966	3.82567679	15.45367786	6.425695445	21.85568319	44.29480694	30.83164203	1.307251771	30.63769085	4.341011599	7.381154217	1.191603088	4.490757215	9.014165683	29.18513749	13.09232188	8.23897988	5.478600776	1.200143033	7.551219818	12.03548214	4.36777024	10.0656755	3.838877412	3.747542808	1.894863758	5.802651069	36.95430453	6.106207825	3.17377046	1.00416574	11.61359064	3.954225657	2.178223414	16.30173232	1.236889304	0.985275918	14.37327282	2.509307952	5.554559707	2.916813393
OTU671	3.079786675	5.535373192	5.077402306	10.53272565	5.356970886	6.623357289	10.92726587	5.343957283	3.211326966	4.782095988	7.726838928	5.140556356	2.081493637	2.768425434	2.202260145	6.536258855	4.7134909	4.341011599	2.460384739	2.383206176	4.490757215	2.57547591	4.864189581	8.182701173	2.05974497	6.574320931	3.6004291	2.517073273	8.753077919	4.36777024	3.355225168	8.637474177	6.245904679	12.31661443	2.486850458	7.185559214	2.035402608	7.405464406	9.037491656	3.871196882	5.272300876	8.712893657	2.03771654	1.236889304	13.79386285	5.74930913	5.018615904	5.554559707	5.833626786
OTU672	4.106382234	6.326140791	7.108363228	14.74581591	4.464142405	2.207785763	8.741812697	7.125276378	4.281769288	5.738515185	6.00976361	10.28111271	3.122240456	7.382467823	11.01130072	10.45801417	10.60535453	8.682023199	7.381154217	5.95801544	6.736135822	12.87737955	8.755541246	4.909620704	7.209107395	4.382880621	1.200143033	5.87317097	16.4120211	5.241324288	6.710450335	3.838877412	7.495085615	8.526886912	15.7500529	9.238576133	3.053103912	3.17377046	7.029160177	4.838996102	13.18075219	11.98022878	10.1885827	4.947557218	3.941103672	14.37327282	11.29188578	12.22003136	0.972271131
OTU673	11.29255114	9.489211186	10.15480461	7.372907955	6.249799367	7.72725017	6.556359523	3.562638189	6.422653931	2.869257593	9.443914245	8.995973623	17.69269592	2.768425434	2.202260145	11.76526594	7.07023635	8.682023199	4.100641232	9.532824704	16.84033956	6.438689774	13.61973083	13.09232188	3.089617455	3.287160466	6.000715166	8.390244243	13.12961688	10.48264858	12.30249228	8.637474177	7.495085615	10.42175067	7.460551374	23.60969456	19.33632478	2.115846973	6.024994437	4.838996102	5.272300876	3.267335121	3.056574809	6.184446522	20.69079428	6.707527318	13.80119374	11.10911941	3.889084524
OTU674	5.132977792	8.698443587	5.077402306	6.31963539	5.356970886	7.72725017	5.463632936	5.343957283	5.35221161	3.82567679	5.151225952	6.425695445	7.285227731	5.536850868	4.40452029	9.150762397	8.248609075	5.426264499	4.920769478	3.574809264	10.10420373	10.30190364	5.837027497	8.182701173	9.268852365	6.574320931	1.200143033	9.229268667	10.9413474	10.48264858	4.473633557	12.47635159	2.498361872	6.632023154	4.144750764	3.079525378	3.053103912	2.115846973	4.016662958	6.774594543	11.86267697	7.62378195	8.150866158	3.710667913	2.955827754	6.707527318	6.27326988	3.332735824	5.833626786
[truncated: 14,943 more rows]
[truncated: 393 more columns]
